# Supplementary material for: Genomes and secretomes of Ascomycota fungi reveal diverse functions in plant biomass decomposition and pathogenesis
Source: BMC Genomics. 2019 Dec 12;20:976. doi: 10.1186/s12864-019-6358-x (PMC6909477; doi:10.1186/s12864-019-6358-x)
Supplement: Supplementary file 1 — Additional file 1. Protein homologs in all fungi. List of proteins encoded by genes that had homologs in all of the fungal genomes. This data was from the SPOCS clique analysis. [file 12864_2019_6358_MOESM1_ESM.xlsx]

## Sheet: homologs in all fungi
ClusterID	CliqueID	Nodes	Edges	Aspergillus_CK392_2015-11-20	Chaetomium_CK152_2015-11-20	Coniochaeta_CK134_2015-11-20	Embellisia_CK46_LANL_2015-11-20	Phoma_CK108_2015-11-20
721	1	5	10	Aspergillus_CK392_g1000.t1	Chaetomium_CK152_g2344.t1	Coniochaeta_CK134_g1305.t1	Embellisia_CK46_g3393.t1	Phoma_CK108_g8458.t1
723	1	5	10	Aspergillus_CK392_g1002.t1	Chaetomium_CK152_g10659.t1	Coniochaeta_CK134_g8070.t1	Embellisia_CK46_g3164.t1	Phoma_CK108_g8441.t1
724	1	5	10	Aspergillus_CK392_g1003.t1	Chaetomium_CK152_g10662.t1	Coniochaeta_CK134_g8080.t1	Embellisia_CK46_g8326.t1	Phoma_CK108_g6761.t1
728	1	5	10	Aspergillus_CK392_g1007.t1	Chaetomium_CK152_g11232.t1	Coniochaeta_CK134_g4557.t1	Embellisia_CK46_g8365.t1	Phoma_CK108_g3155.t1
729	1	5	10	Aspergillus_CK392_g1008.t1	Chaetomium_CK152_g11226.t1	Coniochaeta_CK134_g4565.t1	Embellisia_CK46_g8348.t1	Phoma_CK108_g3156.t1
730	1	5	10	Aspergillus_CK392_g1010.t1	Chaetomium_CK152_g3112.t1	Coniochaeta_CK134_g4664.t1	Embellisia_CK46_g2580.t1	Phoma_CK108_g1687.t1
734	1	5	10	Aspergillus_CK392_g1014.t1	Chaetomium_CK152_g6296.t1	Coniochaeta_CK134_g8147.t1	Embellisia_CK46_g4410.t1	Phoma_CK108_g2129.t1
735	1	5	10	Aspergillus_CK392_g1015.t1	Chaetomium_CK152_g9514.t1	Coniochaeta_CK134_g5324.t1	Embellisia_CK46_g6702.t1	Phoma_CK108_g1086.t1
736	1	5	10	Aspergillus_CK392_g1016.t1	Chaetomium_CK152_g6310.t1	Coniochaeta_CK134_g1064.t1	Embellisia_CK46_g6777.t1	Phoma_CK108_g4857.t1
737	1	5	10	Aspergillus_CK392_g1017.t1	Chaetomium_CK152_g6311.t1	Coniochaeta_CK134_g1065.t1	Embellisia_CK46_g4266.t1	Phoma_CK108_g7073.t1
742	1	5	10	Aspergillus_CK392_g1023.t1	Chaetomium_CK152_g1102.t1	Coniochaeta_CK134_g9587.t1	Embellisia_CK46_g4362.t1	Phoma_CK108_g2090.t1
743	1	5	10	Aspergillus_CK392_g1024.t1	Chaetomium_CK152_g3422.t1	Coniochaeta_CK134_g6291.t1	Embellisia_CK46_g4392.t1	Phoma_CK108_g10052.t1
745	1	5	10	Aspergillus_CK392_g1026.t1	Chaetomium_CK152_g8797.t1	Coniochaeta_CK134_g3309.t1	Embellisia_CK46_g4933.t1	Phoma_CK108_g2348.t1
747	1	5	10	Aspergillus_CK392_g1028.t1	Chaetomium_CK152_g3967.t1	Coniochaeta_CK134_g8514.t1	Embellisia_CK46_g2724.t1	Phoma_CK108_g2125.t1
749	1	5	10	Aspergillus_CK392_g1030.t1	Chaetomium_CK152_g1101.t1	Coniochaeta_CK134_g9624.t1	Embellisia_CK46_g10348.t1	Phoma_CK108_g1092.t1
750	1	5	10	Aspergillus_CK392_g1032.t1	Chaetomium_CK152_g4733.t1	Coniochaeta_CK134_g6315.t1	Embellisia_CK46_g4419.t1	Phoma_CK108_g6653.t1
751	1	5	10	Aspergillus_CK392_g1033.t1	Chaetomium_CK152_g1098.t1	Coniochaeta_CK134_g9598.t1	Embellisia_CK46_g4285.t1	Phoma_CK108_g7124.t1
755	1	5	10	Aspergillus_CK392_g1037.t1	Chaetomium_CK152_g3564.t1	Coniochaeta_CK134_g3597.t1	Embellisia_CK46_g11732.t1	Phoma_CK108_g3355.t1
756	1	5	10	Aspergillus_CK392_g1038.t1	Chaetomium_CK152_g411.t1	Coniochaeta_CK134_g2437.t1	Embellisia_CK46_g2753.t1	Phoma_CK108_g5657.t1
758	1	5	10	Aspergillus_CK392_g1041.t1	Chaetomium_CK152_g5988.t1	Coniochaeta_CK134_g2444.t1	Embellisia_CK46_g4256.t1	Phoma_CK108_g7075.t1
760	1	5	10	Aspergillus_CK392_g1045.t1	Chaetomium_CK152_g2280.t1	Coniochaeta_CK134_g3248.t1	Embellisia_CK46_g6415.t1	Phoma_CK108_g7138.t1
762	1	5	10	Aspergillus_CK392_g1047.t1	Chaetomium_CK152_g414.t1	Coniochaeta_CK134_g2985.t1	Embellisia_CK46_g6652.t1	Phoma_CK108_g6816.t1
763	1	5	10	Aspergillus_CK392_g1048.t1	Chaetomium_CK152_g4948.t1	Coniochaeta_CK134_g7039.t1	Embellisia_CK46_g4977.t1	Phoma_CK108_g7653.t1
766	1	5	10	Aspergillus_CK392_g1052.t1	Chaetomium_CK152_g10646.t1	Coniochaeta_CK134_g806.t1	Embellisia_CK46_g4975.t1	Phoma_CK108_g7656.t1
767	1	5	10	Aspergillus_CK392_g1053.t1	Chaetomium_CK152_g4274.t1	Coniochaeta_CK134_g10062.t1	Embellisia_CK46_g7142.t1	Phoma_CK108_g6407.t1
768	1	5	10	Aspergillus_CK392_g1055.t1	Chaetomium_CK152_g4587.t1	Coniochaeta_CK134_g5636.t1	Embellisia_CK46_g7140.t1	Phoma_CK108_g6479.t1
769	1	5	10	Aspergillus_CK392_g1056.t1	Chaetomium_CK152_g4586.t1	Coniochaeta_CK134_g5637.t1	Embellisia_CK46_g7139.t1	Phoma_CK108_g6480.t1
771	1	5	10	Aspergillus_CK392_g1058.t1	Chaetomium_CK152_g4490.t1	Coniochaeta_CK134_g5481.t1	Embellisia_CK46_g177.t1	Phoma_CK108_g6466.t1
772	1	5	10	Aspergillus_CK392_g1059.t1	Chaetomium_CK152_g1106.t1	Coniochaeta_CK134_g2659.t1	Embellisia_CK46_g8929.t1	Phoma_CK108_g6507.t1
88	1	5	10	Aspergillus_CK392_g106.t1	Chaetomium_CK152_g3935.t1	Coniochaeta_CK134_g6772.t1	Embellisia_CK46_g9919.t1	Phoma_CK108_g7970.t1
773	1	5	10	Aspergillus_CK392_g1061.t1	Chaetomium_CK152_g5681.t1	Coniochaeta_CK134_g5639.t1	Embellisia_CK46_g5180.t1	Phoma_CK108_g706.t1
774	1	5	10	Aspergillus_CK392_g1062.t1	Chaetomium_CK152_g5893.t1	Coniochaeta_CK134_g2663.t1	Embellisia_CK46_g7013.t1	Phoma_CK108_g9060.t1
783	1	5	10	Aspergillus_CK392_g1076.t1	Chaetomium_CK152_g10387.t1	Coniochaeta_CK134_g7027.t1	Embellisia_CK46_g7048.t1	Phoma_CK108_g6436.t1
784	1	5	10	Aspergillus_CK392_g1077.t1	Chaetomium_CK152_g6943.t1	Coniochaeta_CK134_g640.t1	Embellisia_CK46_g6939.t1	Phoma_CK108_g7670.t1
789	1	5	10	Aspergillus_CK392_g1083.t1	Chaetomium_CK152_g2526.t1	Coniochaeta_CK134_g8361.t1	Embellisia_CK46_g5037.t1	Phoma_CK108_g7006.t1
790	1	5	10	Aspergillus_CK392_g1084.t1	Chaetomium_CK152_g2527.t1	Coniochaeta_CK134_g8362.t1	Embellisia_CK46_g4855.t1	Phoma_CK108_g2046.t1
791	1	5	10	Aspergillus_CK392_g1087.t1	Chaetomium_CK152_g5183.t1	Coniochaeta_CK134_g3525.t1	Embellisia_CK46_g11323.t1	Phoma_CK108_g6847.t1
796	1	5	10	Aspergillus_CK392_g1094.t1	Chaetomium_CK152_g3894.t1	Coniochaeta_CK134_g10510.t1	Embellisia_CK46_g4927.t1	Phoma_CK108_g2390.t1
798	1	5	10	Aspergillus_CK392_g1096.t1	Chaetomium_CK152_g9670.t1	Coniochaeta_CK134_g9411.t1	Embellisia_CK46_g4925.t1	Phoma_CK108_g2388.t1
800	1	5	10	Aspergillus_CK392_g1098.t1	Chaetomium_CK152_g6106.t1	Coniochaeta_CK134_g953.t1	Embellisia_CK46_g4905.t1	Phoma_CK108_g8818.t1
801	1	5	10	Aspergillus_CK392_g1099.t1	Chaetomium_CK152_g6103.t1	Coniochaeta_CK134_g955.t1	Embellisia_CK46_g4904.t1	Phoma_CK108_g8817.t1
6	1	5	10	Aspergillus_CK392_g11.t1	Chaetomium_CK152_g8262.t1	Coniochaeta_CK134_g1043.t1	Embellisia_CK46_g5823.t1	Phoma_CK108_g4807.t1
802	1	5	10	Aspergillus_CK392_g1100.t1	Chaetomium_CK152_g6096.t1	Coniochaeta_CK134_g963.t1	Embellisia_CK46_g5229.t1	Phoma_CK108_g8069.t1
803	1	5	10	Aspergillus_CK392_g1101.t1	Chaetomium_CK152_g6097.t1	Coniochaeta_CK134_g962.t1	Embellisia_CK46_g4830.t1	Phoma_CK108_g2408.t1
806	1	5	10	Aspergillus_CK392_g1104.t1	Chaetomium_CK152_g2524.t1	Coniochaeta_CK134_g8358.t1	Embellisia_CK46_g4881.t1	Phoma_CK108_g8061.t1
807	1	5	10	Aspergillus_CK392_g1105.t1	Chaetomium_CK152_g10891.t1	Coniochaeta_CK134_g853.t1	Embellisia_CK46_g4882.t1	Phoma_CK108_g8062.t1
812	1	5	10	Aspergillus_CK392_g1110.t1	Chaetomium_CK152_g10612.t1	Coniochaeta_CK134_g3751.t1	Embellisia_CK46_g2654.t1	Phoma_CK108_g2108.t1
813	1	5	10	Aspergillus_CK392_g1111.t1	Chaetomium_CK152_g10611.t1	Coniochaeta_CK134_g3750.t1	Embellisia_CK46_g2786.t1	Phoma_CK108_g6675.t1
814	1	5	10	Aspergillus_CK392_g1112.t1	Chaetomium_CK152_g10610.t1	Coniochaeta_CK134_g3749.t1	Embellisia_CK46_g2785.t1	Phoma_CK108_g6676.t1
815	1	5	10	Aspergillus_CK392_g1113.t1	Chaetomium_CK152_g3958.t1	Coniochaeta_CK134_g1565.t1	Embellisia_CK46_g339.t1	Phoma_CK108_g4396.t1
816	1	5	10	Aspergillus_CK392_g1114.t1	Chaetomium_CK152_g5808.t1	Coniochaeta_CK134_g326.t1	Embellisia_CK46_g11340.t1	Phoma_CK108_g2376.t1
817	1	5	10	Aspergillus_CK392_g1115.t1	Chaetomium_CK152_g5807.t1	Coniochaeta_CK134_g323.t1	Embellisia_CK46_g11362.t1	Phoma_CK108_g5341.t1
818	1	5	10	Aspergillus_CK392_g1116.t1	Chaetomium_CK152_g6550.t1	Coniochaeta_CK134_g325.t1	Embellisia_CK46_g11363.t1	Phoma_CK108_g5343.t1
820	1	5	10	Aspergillus_CK392_g1118.t1	Chaetomium_CK152_g5804.t1	Coniochaeta_CK134_g322.t1	Embellisia_CK46_g11371.t1	Phoma_CK108_g2422.t1
823	1	5	10	Aspergillus_CK392_g1121.t1	Chaetomium_CK152_g5802.t1	Coniochaeta_CK134_g320.t1	Embellisia_CK46_g11370.t1	Phoma_CK108_g2419.t1
824	1	5	10	Aspergillus_CK392_g1123.t1	Chaetomium_CK152_g2446.t1	Coniochaeta_CK134_g6675.t1	Embellisia_CK46_g113.t1	Phoma_CK108_g8764.t1
828	1	5	10	Aspergillus_CK392_g1128.t1	Chaetomium_CK152_g7413.t1	Coniochaeta_CK134_g3770.t1	Embellisia_CK46_g8435.t1	Phoma_CK108_g6645.t1
829	1	5	10	Aspergillus_CK392_g1129.t1	Chaetomium_CK152_g7412.t1	Coniochaeta_CK134_g3771.t1	Embellisia_CK46_g8244.t1	Phoma_CK108_g5860.t1
831	1	5	10	Aspergillus_CK392_g1131.t1	Chaetomium_CK152_g1247.t1	Coniochaeta_CK134_g3336.t1	Embellisia_CK46_g8485.t1	Phoma_CK108_g10026.t1
832	1	5	10	Aspergillus_CK392_g1132.t1	Chaetomium_CK152_g1248.t1	Coniochaeta_CK134_g3337.t1	Embellisia_CK46_g8486.t1	Phoma_CK108_g10025.t1
840	1	5	10	Aspergillus_CK392_g1150.t1	Chaetomium_CK152_g8159.t1	Coniochaeta_CK134_g4626.t1	Embellisia_CK46_g4743.t1	Phoma_CK108_g382.t1
841	1	5	10	Aspergillus_CK392_g1152.t1	Chaetomium_CK152_g1435.t1	Coniochaeta_CK134_g562.t1	Embellisia_CK46_g4723.t1	Phoma_CK108_g297.t1
842	1	5	10	Aspergillus_CK392_g1153.t1	Chaetomium_CK152_g1434.t1	Coniochaeta_CK134_g561.t1	Embellisia_CK46_g4722.t1	Phoma_CK108_g296.t1
847	1	5	10	Aspergillus_CK392_g1161.t1	Chaetomium_CK152_g2943.t1	Coniochaeta_CK134_g4551.t1	Embellisia_CK46_g8588.t1	Phoma_CK108_g9204.t1
848	1	5	10	Aspergillus_CK392_g1163.t1	Chaetomium_CK152_g4637.t1	Coniochaeta_CK134_g4524.t1	Embellisia_CK46_g2368.t1	Phoma_CK108_g3669.t1
850	1	5	10	Aspergillus_CK392_g1165.t1	Chaetomium_CK152_g8604.t1	Coniochaeta_CK134_g7812.t1	Embellisia_CK46_g2369.t1	Phoma_CK108_g3671.t1
856	1	5	10	Aspergillus_CK392_g1176.t1	Chaetomium_CK152_g6611.t1	Coniochaeta_CK134_g9296.t1	Embellisia_CK46_g6129.t1	Phoma_CK108_g9009.t1
857	1	5	10	Aspergillus_CK392_g1177.t1	Chaetomium_CK152_g2079.t1	Coniochaeta_CK134_g752.t1	Embellisia_CK46_g6128.t1	Phoma_CK108_g9010.t1
859	1	5	10	Aspergillus_CK392_g1180.t1	Chaetomium_CK152_g10739.t1	Coniochaeta_CK134_g745.t1	Embellisia_CK46_g6254.t1	Phoma_CK108_g4274.t1
97	1	5	10	Aspergillus_CK392_g119.t1	Chaetomium_CK152_g2936.t1	Coniochaeta_CK134_g9000.t1	Embellisia_CK46_g1756.t1	Phoma_CK108_g9573.t1
868	1	5	10	Aspergillus_CK392_g1191.t1	Chaetomium_CK152_g11708.t1	Coniochaeta_CK134_g3927.t1	Embellisia_CK46_g11969.t1	Phoma_CK108_g8870.t1
869	1	5	10	Aspergillus_CK392_g1192.t1	Chaetomium_CK152_g8588.t1	Coniochaeta_CK134_g7358.t1	Embellisia_CK46_g10031.t1	Phoma_CK108_g8921.t1
872	1	5	10	Aspergillus_CK392_g1195.t1	Chaetomium_CK152_g3153.t1	Coniochaeta_CK134_g4735.t1	Embellisia_CK46_g11935.t1	Phoma_CK108_g985.t1
873	1	5	10	Aspergillus_CK392_g1196.t1	Chaetomium_CK152_g10648.t1	Coniochaeta_CK134_g808.t1	Embellisia_CK46_g4077.t1	Phoma_CK108_g1248.t1
874	1	5	10	Aspergillus_CK392_g1197.t1	Chaetomium_CK152_g10649.t1	Coniochaeta_CK134_g809.t1	Embellisia_CK46_g4076.t1	Phoma_CK108_g1247.t1
876	1	5	10	Aspergillus_CK392_g1199.t1	Chaetomium_CK152_g10647.t1	Coniochaeta_CK134_g807.t1	Embellisia_CK46_g727.t1	Phoma_CK108_g5730.t1
877	1	5	10	Aspergillus_CK392_g1200.t1	Chaetomium_CK152_g10644.t1	Coniochaeta_CK134_g804.t1	Embellisia_CK46_g4026.t1	Phoma_CK108_g5721.t1
878	1	5	10	Aspergillus_CK392_g1201.t1	Chaetomium_CK152_g11688.t1	Coniochaeta_CK134_g5089.t1	Embellisia_CK46_g4025.t1	Phoma_CK108_g5720.t1
879	1	5	10	Aspergillus_CK392_g1202.t1	Chaetomium_CK152_g10364.t1	Coniochaeta_CK134_g5097.t1	Embellisia_CK46_g9824.t1	Phoma_CK108_g1016.t1
880	1	5	10	Aspergillus_CK392_g1204.t1	Chaetomium_CK152_g5245.t1	Coniochaeta_CK134_g7410.t1	Embellisia_CK46_g4106.t1	Phoma_CK108_g8899.t1
881	1	5	10	Aspergillus_CK392_g1205.t1	Chaetomium_CK152_g4197.t1	Coniochaeta_CK134_g4337.t1	Embellisia_CK46_g11938.t1	Phoma_CK108_g1026.t1
884	1	5	10	Aspergillus_CK392_g1209.t1	Chaetomium_CK152_g6236.t1	Coniochaeta_CK134_g3622.t1	Embellisia_CK46_g7960.t1	Phoma_CK108_g4815.t1
889	1	5	10	Aspergillus_CK392_g1214.t1	Chaetomium_CK152_g9935.t1	Coniochaeta_CK134_g6680.t1	Embellisia_CK46_g7946.t1	Phoma_CK108_g9939.t1
893	1	5	10	Aspergillus_CK392_g1219.t1	Chaetomium_CK152_g6636.t1	Coniochaeta_CK134_g8944.t1	Embellisia_CK46_g7872.t1	Phoma_CK108_g8514.t1
897	1	5	10	Aspergillus_CK392_g1224.t1	Chaetomium_CK152_g1129.t1	Coniochaeta_CK134_g6612.t1	Embellisia_CK46_g8822.t1	Phoma_CK108_g5172.t1
901	1	5	10	Aspergillus_CK392_g1228.t1	Chaetomium_CK152_g7713.t1	Coniochaeta_CK134_g235.t1	Embellisia_CK46_g9913.t1	Phoma_CK108_g7549.t1
99	1	5	10	Aspergillus_CK392_g124.t1	Chaetomium_CK152_g9333.t1	Coniochaeta_CK134_g10021.t1	Embellisia_CK46_g3050.t1	Phoma_CK108_g3569.t1
100	1	5	10	Aspergillus_CK392_g126.t1	Chaetomium_CK152_g11510.t1	Coniochaeta_CK134_g8982.t1	Embellisia_CK46_g146.t1	Phoma_CK108_g576.t1
101	1	5	10	Aspergillus_CK392_g127.t1	Chaetomium_CK152_g11509.t1	Coniochaeta_CK134_g3075.t1	Embellisia_CK46_g145.t1	Phoma_CK108_g577.t1
931	1	5	10	Aspergillus_CK392_g1277.t1	Chaetomium_CK152_g238.t1	Coniochaeta_CK134_g5331.t1	Embellisia_CK46_g10491.t1	Phoma_CK108_g6269.t1
935	1	5	10	Aspergillus_CK392_g1284.t1	Chaetomium_CK152_g1256.t1	Coniochaeta_CK134_g92.t1	Embellisia_CK46_g1163.t1	Phoma_CK108_g1951.t1
943	1	5	10	Aspergillus_CK392_g1297.t1	Chaetomium_CK152_g7884.t1	Coniochaeta_CK134_g6009.t1	Embellisia_CK46_g9496.t1	Phoma_CK108_g3289.t1
946	1	5	10	Aspergillus_CK392_g1300.t1	Chaetomium_CK152_g6116.t1	Coniochaeta_CK134_g8307.t1	Embellisia_CK46_g4159.t1	Phoma_CK108_g5596.t1
949	1	5	10	Aspergillus_CK392_g1303.t1	Chaetomium_CK152_g8462.t1	Coniochaeta_CK134_g6062.t1	Embellisia_CK46_g1371.t1	Phoma_CK108_g3577.t1
951	1	5	10	Aspergillus_CK392_g1305.t1	Chaetomium_CK152_g1112.t1	Coniochaeta_CK134_g453.t1	Embellisia_CK46_g3051.t1	Phoma_CK108_g3574.t1
952	1	5	10	Aspergillus_CK392_g1306.t1	Chaetomium_CK152_g4181.t1	Coniochaeta_CK134_g452.t1	Embellisia_CK46_g3052.t1	Phoma_CK108_g3573.t1
953	1	5	10	Aspergillus_CK392_g1307.t1	Chaetomium_CK152_g4183.t1	Coniochaeta_CK134_g450.t1	Embellisia_CK46_g3053.t1	Phoma_CK108_g3570.t1
955	1	5	10	Aspergillus_CK392_g1309.t1	Chaetomium_CK152_g10888.t1	Coniochaeta_CK134_g6466.t1	Embellisia_CK46_g1363.t1	Phoma_CK108_g3542.t1
103	1	5	10	Aspergillus_CK392_g131.t1	Chaetomium_CK152_g11505.t1	Coniochaeta_CK134_g9966.t1	Embellisia_CK46_g13.t1	Phoma_CK108_g7567.t1
962	1	5	10	Aspergillus_CK392_g1319.t1	Chaetomium_CK152_g4030.t1	Coniochaeta_CK134_g9785.t1	Embellisia_CK46_g10629.t1	Phoma_CK108_g5577.t1
965	1	5	10	Aspergillus_CK392_g1322.t1	Chaetomium_CK152_g11045.t1	Coniochaeta_CK134_g8466.t1	Embellisia_CK46_g10644.t1	Phoma_CK108_g1135.t1
967	1	5	10	Aspergillus_CK392_g1324.t1	Chaetomium_CK152_g9619.t1	Coniochaeta_CK134_g4187.t1	Embellisia_CK46_g10645.t1	Phoma_CK108_g1140.t1
968	1	5	10	Aspergillus_CK392_g1326.t1	Chaetomium_CK152_g7023.t1	Coniochaeta_CK134_g6231.t1	Embellisia_CK46_g9664.t1	Phoma_CK108_g3909.t1
969	1	5	10	Aspergillus_CK392_g1327.t1	Chaetomium_CK152_g9302.t1	Coniochaeta_CK134_g7489.t1	Embellisia_CK46_g9527.t1	Phoma_CK108_g3882.t1
971	1	5	10	Aspergillus_CK392_g1331.t1	Chaetomium_CK152_g9618.t1	Coniochaeta_CK134_g10483.t1	Embellisia_CK46_g4196.t1	Phoma_CK108_g5419.t1
976	1	5	10	Aspergillus_CK392_g1343.t1	Chaetomium_CK152_g529.t1	Coniochaeta_CK134_g10383.t1	Embellisia_CK46_g6881.t1	Phoma_CK108_g9163.t1
987	1	5	10	Aspergillus_CK392_g1362.t1	Chaetomium_CK152_g2601.t1	Coniochaeta_CK134_g8564.t1	Embellisia_CK46_g3200.t1	Phoma_CK108_g8451.t1
989	1	5	10	Aspergillus_CK392_g1364.t1	Chaetomium_CK152_g1768.t1	Coniochaeta_CK134_g10535.t1	Embellisia_CK46_g3785.t1	Phoma_CK108_g2525.t1
990	1	5	10	Aspergillus_CK392_g1365.t1	Chaetomium_CK152_g10970.t1	Coniochaeta_CK134_g2515.t1	Embellisia_CK46_g11635.t1	Phoma_CK108_g8111.t1
994	1	5	10	Aspergillus_CK392_g1369.t1	Chaetomium_CK152_g5455.t1	Coniochaeta_CK134_g10053.t1	Embellisia_CK46_g435.t1	Phoma_CK108_g237.t1
995	1	5	10	Aspergillus_CK392_g1370.t1	Chaetomium_CK152_g5456.t1	Coniochaeta_CK134_g10054.t1	Embellisia_CK46_g436.t1	Phoma_CK108_g236.t1
996	1	5	10	Aspergillus_CK392_g1371.t1	Chaetomium_CK152_g5457.t1	Coniochaeta_CK134_g10055.t1	Embellisia_CK46_g10295.t1	Phoma_CK108_g4020.t1
999	1	5	10	Aspergillus_CK392_g1380.t1	Chaetomium_CK152_g302.t1	Coniochaeta_CK134_g8398.t1	Embellisia_CK46_g6404.t1	Phoma_CK108_g8935.t1
1000	1	5	10	Aspergillus_CK392_g1381.t1	Chaetomium_CK152_g4588.t1	Coniochaeta_CK134_g5635.t1	Embellisia_CK46_g3069.t1	Phoma_CK108_g7320.t1
1002	1	5	10	Aspergillus_CK392_g1383.t1	Chaetomium_CK152_g2734.t1	Coniochaeta_CK134_g1434.t1	Embellisia_CK46_g751.t1	Phoma_CK108_g7576.t1
1005	1	5	10	Aspergillus_CK392_g1387.t1	Chaetomium_CK152_g613.t1	Coniochaeta_CK134_g8521.t1	Embellisia_CK46_g2208.t1	Phoma_CK108_g9776.t1
1006	1	5	10	Aspergillus_CK392_g1389.t1	Chaetomium_CK152_g9120.t1	Coniochaeta_CK134_g3385.t1	Embellisia_CK46_g2206.t1	Phoma_CK108_g9777.t1
1007	1	5	10	Aspergillus_CK392_g1390.t1	Chaetomium_CK152_g3966.t1	Coniochaeta_CK134_g8513.t1	Embellisia_CK46_g6305.t1	Phoma_CK108_g7818.t1
1008	1	5	10	Aspergillus_CK392_g1391.t1	Chaetomium_CK152_g9117.t1	Coniochaeta_CK134_g6718.t1	Embellisia_CK46_g6306.t1	Phoma_CK108_g7819.t1
1009	1	5	10	Aspergillus_CK392_g1392.t1	Chaetomium_CK152_g9124.t1	Coniochaeta_CK134_g3391.t1	Embellisia_CK46_g6297.t1	Phoma_CK108_g7771.t1
1010	1	5	10	Aspergillus_CK392_g1393.t1	Chaetomium_CK152_g9115.t1	Coniochaeta_CK134_g6720.t1	Embellisia_CK46_g1487.t1	Phoma_CK108_g7781.t1
1012	1	5	10	Aspergillus_CK392_g1395.t1	Chaetomium_CK152_g220.t1	Coniochaeta_CK134_g2414.t1	Embellisia_CK46_g3919.t1	Phoma_CK108_g3594.t1
1015	1	5	10	Aspergillus_CK392_g1398.t1	Chaetomium_CK152_g11259.t1	Coniochaeta_CK134_g10225.t1	Embellisia_CK46_g3912.t1	Phoma_CK108_g1208.t1
110	1	5	10	Aspergillus_CK392_g140.t1	Chaetomium_CK152_g7426.t1	Coniochaeta_CK134_g3761.t1	Embellisia_CK46_g1054.t1	Phoma_CK108_g4201.t1
1017	1	5	10	Aspergillus_CK392_g1401.t1	Chaetomium_CK152_g9680.t1	Coniochaeta_CK134_g9393.t1	Embellisia_CK46_g3001.t1	Phoma_CK108_g1203.t1
1019	1	5	10	Aspergillus_CK392_g1403.t1	Chaetomium_CK152_g1057.t1	Coniochaeta_CK134_g9418.t1	Embellisia_CK46_g2006.t1	Phoma_CK108_g3625.t1
1025	1	5	10	Aspergillus_CK392_g1409.t1	Chaetomium_CK152_g11262.t1	Coniochaeta_CK134_g10228.t1	Embellisia_CK46_g11426.t1	Phoma_CK108_g7407.t1
1026	1	5	10	Aspergillus_CK392_g1410.t1	Chaetomium_CK152_g11263.t1	Coniochaeta_CK134_g10229.t1	Embellisia_CK46_g11427.t1	Phoma_CK108_g7408.t1
1027	1	5	10	Aspergillus_CK392_g1415.t1	Chaetomium_CK152_g11258.t1	Coniochaeta_CK134_g10224.t1	Embellisia_CK46_g1917.t1	Phoma_CK108_g3548.t1
1028	1	5	10	Aspergillus_CK392_g1416.t1	Chaetomium_CK152_g11256.t1	Coniochaeta_CK134_g1745.t1	Embellisia_CK46_g1919.t1	Phoma_CK108_g3546.t1
1032	1	5	10	Aspergillus_CK392_g1420.t1	Chaetomium_CK152_g4785.t1	Coniochaeta_CK134_g7260.t1	Embellisia_CK46_g11424.t1	Phoma_CK108_g7403.t1
1033	1	5	10	Aspergillus_CK392_g1421.t1	Chaetomium_CK152_g722.t1	Coniochaeta_CK134_g4311.t1	Embellisia_CK46_g1408.t1	Phoma_CK108_g7393.t1
1035	1	5	10	Aspergillus_CK392_g1423.t1	Chaetomium_CK152_g1483.t1	Coniochaeta_CK134_g10498.t1	Embellisia_CK46_g1317.t1	Phoma_CK108_g1184.t1
1036	1	5	10	Aspergillus_CK392_g1424.t1	Chaetomium_CK152_g7066.t1	Coniochaeta_CK134_g4186.t1	Embellisia_CK46_g1319.t1	Phoma_CK108_g3507.t1
1039	1	5	10	Aspergillus_CK392_g1427.t1	Chaetomium_CK152_g2089.t1	Coniochaeta_CK134_g9435.t1	Embellisia_CK46_g1380.t1	Phoma_CK108_g7367.t1
1041	1	5	10	Aspergillus_CK392_g1429.t1	Chaetomium_CK152_g11264.t1	Coniochaeta_CK134_g10230.t1	Embellisia_CK46_g833.t1	Phoma_CK108_g3634.t1
1042	1	5	10	Aspergillus_CK392_g1430.t1	Chaetomium_CK152_g2199.t1	Coniochaeta_CK134_g9433.t1	Embellisia_CK46_g1409.t1	Phoma_CK108_g7394.t1
1043	1	5	10	Aspergillus_CK392_g1431.t1	Chaetomium_CK152_g4958.t1	Coniochaeta_CK134_g8656.t1	Embellisia_CK46_g2244.t1	Phoma_CK108_g9752.t1
1044	1	5	10	Aspergillus_CK392_g1432.t1	Chaetomium_CK152_g9491.t1	Coniochaeta_CK134_g8670.t1	Embellisia_CK46_g2239.t1	Phoma_CK108_g9754.t1
1046	1	5	10	Aspergillus_CK392_g1435.t1	Chaetomium_CK152_g2271.t1	Coniochaeta_CK134_g10450.t1	Embellisia_CK46_g11739.t1	Phoma_CK108_g4121.t1
1047	1	5	10	Aspergillus_CK392_g1436.t1	Chaetomium_CK152_g2272.t1	Coniochaeta_CK134_g10451.t1	Embellisia_CK46_g11742.t1	Phoma_CK108_g4129.t1
1048	1	5	10	Aspergillus_CK392_g1437.t1	Chaetomium_CK152_g4401.t1	Coniochaeta_CK134_g946.t1	Embellisia_CK46_g11751.t1	Phoma_CK108_g4127.t1
1049	1	5	10	Aspergillus_CK392_g1438.t1	Chaetomium_CK152_g4400.t1	Coniochaeta_CK134_g947.t1	Embellisia_CK46_g11752.t1	Phoma_CK108_g4128.t1
1050	1	5	10	Aspergillus_CK392_g1440.t1	Chaetomium_CK152_g3844.t1	Coniochaeta_CK134_g9432.t1	Embellisia_CK46_g4198.t1	Phoma_CK108_g5417.t1
1051	1	5	10	Aspergillus_CK392_g1441.t1	Chaetomium_CK152_g8444.t1	Coniochaeta_CK134_g3164.t1	Embellisia_CK46_g11753.t1	Phoma_CK108_g4134.t1
1052	1	5	10	Aspergillus_CK392_g1442.t1	Chaetomium_CK152_g8443.t1	Coniochaeta_CK134_g3163.t1	Embellisia_CK46_g11754.t1	Phoma_CK108_g4135.t1
1055	1	5	10	Aspergillus_CK392_g1445.t1	Chaetomium_CK152_g2532.t1	Coniochaeta_CK134_g1369.t1	Embellisia_CK46_g2488.t1	Phoma_CK108_g7313.t1
113	1	5	10	Aspergillus_CK392_g145.t1	Chaetomium_CK152_g3036.t1	Coniochaeta_CK134_g5629.t1	Embellisia_CK46_g11772.t1	Phoma_CK108_g7335.t1
1060	1	5	10	Aspergillus_CK392_g1451.t1	Chaetomium_CK152_g5896.t1	Coniochaeta_CK134_g2665.t1	Embellisia_CK46_g3987.t1	Phoma_CK108_g7839.t1
1061	1	5	10	Aspergillus_CK392_g1453.t1	Chaetomium_CK152_g176.t1	Coniochaeta_CK134_g2691.t1	Embellisia_CK46_g4515.t1	Phoma_CK108_g9726.t1
1063	1	5	10	Aspergillus_CK392_g1456.t1	Chaetomium_CK152_g4311.t1	Coniochaeta_CK134_g1392.t1	Embellisia_CK46_g3984.t1	Phoma_CK108_g7840.t1
1067	1	5	10	Aspergillus_CK392_g1461.t1	Chaetomium_CK152_g2731.t1	Coniochaeta_CK134_g1438.t1	Embellisia_CK46_g3973.t1	Phoma_CK108_g4147.t1
1068	1	5	10	Aspergillus_CK392_g1462.t1	Chaetomium_CK152_g2743.t1	Coniochaeta_CK134_g1413.t1	Embellisia_CK46_g3032.t1	Phoma_CK108_g4163.t1
1069	1	5	10	Aspergillus_CK392_g1463.t1	Chaetomium_CK152_g2742.t1	Coniochaeta_CK134_g1412.t1	Embellisia_CK46_g3033.t1	Phoma_CK108_g4162.t1
1071	1	5	10	Aspergillus_CK392_g1465.t1	Chaetomium_CK152_g2758.t1	Coniochaeta_CK134_g1420.t1	Embellisia_CK46_g3976.t1	Phoma_CK108_g4150.t1
1074	1	5	10	Aspergillus_CK392_g1469.t1	Chaetomium_CK152_g337.t1	Coniochaeta_CK134_g6757.t1	Embellisia_CK46_g1677.t1	Phoma_CK108_g5076.t1
1075	1	5	10	Aspergillus_CK392_g1470.t1	Chaetomium_CK152_g338.t1	Coniochaeta_CK134_g6758.t1	Embellisia_CK46_g6869.t1	Phoma_CK108_g800.t1
1077	1	5	10	Aspergillus_CK392_g1472.t1	Chaetomium_CK152_g1543.t1	Coniochaeta_CK134_g6814.t1	Embellisia_CK46_g8078.t1	Phoma_CK108_g6367.t1
1078	1	5	10	Aspergillus_CK392_g1473.t1	Chaetomium_CK152_g5935.t1	Coniochaeta_CK134_g2122.t1	Embellisia_CK46_g1634.t1	Phoma_CK108_g633.t1
1080	1	5	10	Aspergillus_CK392_g1477.t1	Chaetomium_CK152_g4221.t1	Coniochaeta_CK134_g1026.t1	Embellisia_CK46_g2535.t1	Phoma_CK108_g4448.t1
1082	1	5	10	Aspergillus_CK392_g1479.t1	Chaetomium_CK152_g8118.t1	Coniochaeta_CK134_g10305.t1	Embellisia_CK46_g2936.t1	Phoma_CK108_g9275.t1
115	1	5	10	Aspergillus_CK392_g148.t1	Chaetomium_CK152_g1238.t1	Coniochaeta_CK134_g4369.t1	Embellisia_CK46_g7682.t1	Phoma_CK108_g5055.t1
1087	1	5	10	Aspergillus_CK392_g1485.t1	Chaetomium_CK152_g3016.t1	Coniochaeta_CK134_g4149.t1	Embellisia_CK46_g593.t1	Phoma_CK108_g6929.t1
116	1	5	10	Aspergillus_CK392_g149.t1	Chaetomium_CK152_g6356.t1	Coniochaeta_CK134_g1895.t1	Embellisia_CK46_g6730.t1	Phoma_CK108_g1099.t1
1093	1	5	10	Aspergillus_CK392_g1492.t1	Chaetomium_CK152_g10273.t1	Coniochaeta_CK134_g8608.t1	Embellisia_CK46_g871.t1	Phoma_CK108_g670.t1
1095	1	5	10	Aspergillus_CK392_g1498.t1	Chaetomium_CK152_g9039.t1	Coniochaeta_CK134_g3635.t1	Embellisia_CK46_g7714.t1	Phoma_CK108_g9956.t1
1096	1	5	10	Aspergillus_CK392_g1499.t1	Chaetomium_CK152_g3686.t1	Coniochaeta_CK134_g3583.t1	Embellisia_CK46_g7786.t1	Phoma_CK108_g6867.t1
1101	1	5	10	Aspergillus_CK392_g1504.t1	Chaetomium_CK152_g4340.t1	Coniochaeta_CK134_g6197.t1	Embellisia_CK46_g4094.t1	Phoma_CK108_g5699.t1
118	1	5	10	Aspergillus_CK392_g151.t1	Chaetomium_CK152_g3122.t1	Coniochaeta_CK134_g3074.t1	Embellisia_CK46_g785.t1	Phoma_CK108_g7524.t1
1113	1	5	10	Aspergillus_CK392_g1522.t1	Chaetomium_CK152_g2574.t1	Coniochaeta_CK134_g1985.t1	Embellisia_CK46_g10049.t1	Phoma_CK108_g3700.t1
1121	1	5	10	Aspergillus_CK392_g1539.t1	Chaetomium_CK152_g2842.t1	Coniochaeta_CK134_g2638.t1	Embellisia_CK46_g2875.t1	Phoma_CK108_g7945.t1
1122	1	5	10	Aspergillus_CK392_g1540.t1	Chaetomium_CK152_g11250.t1	Coniochaeta_CK134_g1818.t1	Embellisia_CK46_g4589.t1	Phoma_CK108_g4485.t1
1123	1	5	10	Aspergillus_CK392_g1541.t1	Chaetomium_CK152_g5346.t1	Coniochaeta_CK134_g10301.t1	Embellisia_CK46_g11224.t1	Phoma_CK108_g4506.t1
1124	1	5	10	Aspergillus_CK392_g1542.t1	Chaetomium_CK152_g11249.t1	Coniochaeta_CK134_g1817.t1	Embellisia_CK46_g11237.t1	Phoma_CK108_g2904.t1
1125	1	5	10	Aspergillus_CK392_g1543.t1	Chaetomium_CK152_g6131.t1	Coniochaeta_CK134_g1822.t1	Embellisia_CK46_g314.t1	Phoma_CK108_g4334.t1
1126	1	5	10	Aspergillus_CK392_g1544.t1	Chaetomium_CK152_g6132.t1	Coniochaeta_CK134_g1821.t1	Embellisia_CK46_g315.t1	Phoma_CK108_g4335.t1
1129	1	5	10	Aspergillus_CK392_g1547.t1	Chaetomium_CK152_g4651.t1	Coniochaeta_CK134_g8379.t1	Embellisia_CK46_g1143.t1	Phoma_CK108_g6310.t1
1130	1	5	10	Aspergillus_CK392_g1548.t1	Chaetomium_CK152_g1340.t1	Coniochaeta_CK134_g8902.t1	Embellisia_CK46_g1037.t1	Phoma_CK108_g9033.t1
1131	1	5	10	Aspergillus_CK392_g1549.t1	Chaetomium_CK152_g5508.t1	Coniochaeta_CK134_g8900.t1	Embellisia_CK46_g1145.t1	Phoma_CK108_g6308.t1
121	1	5	10	Aspergillus_CK392_g155.t1	Chaetomium_CK152_g3019.t1	Coniochaeta_CK134_g5546.t1	Embellisia_CK46_g9922.t1	Phoma_CK108_g7539.t1
1133	1	5	10	Aspergillus_CK392_g1551.t1	Chaetomium_CK152_g10356.t1	Coniochaeta_CK134_g8906.t1	Embellisia_CK46_g1461.t1	Phoma_CK108_g8999.t1
1134	1	5	10	Aspergillus_CK392_g1552.t1	Chaetomium_CK152_g1337.t1	Coniochaeta_CK134_g8905.t1	Embellisia_CK46_g1460.t1	Phoma_CK108_g9000.t1
1136	1	5	10	Aspergillus_CK392_g1554.t1	Chaetomium_CK152_g1338.t1	Coniochaeta_CK134_g8904.t1	Embellisia_CK46_g1459.t1	Phoma_CK108_g9001.t1
1138	1	5	10	Aspergillus_CK392_g1556.t1	Chaetomium_CK152_g10326.t1	Coniochaeta_CK134_g9255.t1	Embellisia_CK46_g4153.t1	Phoma_CK108_g1880.t1
1139	1	5	10	Aspergillus_CK392_g1557.t1	Chaetomium_CK152_g10325.t1	Coniochaeta_CK134_g9256.t1	Embellisia_CK46_g11405.t1	Phoma_CK108_g3898.t1
1141	1	5	10	Aspergillus_CK392_g1559.t1	Chaetomium_CK152_g3945.t1	Coniochaeta_CK134_g88.t1	Embellisia_CK46_g11497.t1	Phoma_CK108_g2723.t1
122	1	5	10	Aspergillus_CK392_g156.t1	Chaetomium_CK152_g7737.t1	Coniochaeta_CK134_g5497.t1	Embellisia_CK46_g9374.t1	Phoma_CK108_g5180.t1
1142	1	5	10	Aspergillus_CK392_g1560.t1	Chaetomium_CK152_g3943.t1	Coniochaeta_CK134_g86.t1	Embellisia_CK46_g11496.t1	Phoma_CK108_g2722.t1
1144	1	5	10	Aspergillus_CK392_g1562.t1	Chaetomium_CK152_g10354.t1	Coniochaeta_CK134_g9274.t1	Embellisia_CK46_g4682.t1	Phoma_CK108_g5566.t1
1145	1	5	10	Aspergillus_CK392_g1563.t1	Chaetomium_CK152_g7842.t1	Coniochaeta_CK134_g8874.t1	Embellisia_CK46_g10630.t1	Phoma_CK108_g6723.t1
1146	1	5	10	Aspergillus_CK392_g1564.t1	Chaetomium_CK152_g7233.t1	Coniochaeta_CK134_g8873.t1	Embellisia_CK46_g4183.t1	Phoma_CK108_g2436.t1
1147	1	5	10	Aspergillus_CK392_g1565.t1	Chaetomium_CK152_g10351.t1	Coniochaeta_CK134_g8908.t1	Embellisia_CK46_g1090.t1	Phoma_CK108_g4289.t1
1150	1	5	10	Aspergillus_CK392_g1568.t1	Chaetomium_CK152_g5058.t1	Coniochaeta_CK134_g10585.t1	Embellisia_CK46_g10134.t1	Phoma_CK108_g7207.t1
123	1	5	10	Aspergillus_CK392_g157.t1	Chaetomium_CK152_g7736.t1	Coniochaeta_CK134_g5498.t1	Embellisia_CK46_g9373.t1	Phoma_CK108_g5179.t1
1152	1	5	10	Aspergillus_CK392_g1570.t1	Chaetomium_CK152_g1553.t1	Coniochaeta_CK134_g10351.t1	Embellisia_CK46_g5777.t1	Phoma_CK108_g7268.t1
1155	1	5	10	Aspergillus_CK392_g1573.t1	Chaetomium_CK152_g4826.t1	Coniochaeta_CK134_g10303.t1	Embellisia_CK46_g274.t1	Phoma_CK108_g2834.t1
124	1	5	10	Aspergillus_CK392_g158.t1	Chaetomium_CK152_g7659.t1	Coniochaeta_CK134_g5508.t1	Embellisia_CK46_g794.t1	Phoma_CK108_g610.t1
1160	1	5	10	Aspergillus_CK392_g1581.t1	Chaetomium_CK152_g402.t1	Coniochaeta_CK134_g1094.t1	Embellisia_CK46_g3149.t1	Phoma_CK108_g639.t1
1162	1	5	10	Aspergillus_CK392_g1583.t1	Chaetomium_CK152_g525.t1	Coniochaeta_CK134_g6739.t1	Embellisia_CK46_g3152.t1	Phoma_CK108_g4789.t1
1163	1	5	10	Aspergillus_CK392_g1584.t1	Chaetomium_CK152_g7814.t1	Coniochaeta_CK134_g594.t1	Embellisia_CK46_g3151.t1	Phoma_CK108_g4790.t1
1166	1	5	10	Aspergillus_CK392_g1587.t1	Chaetomium_CK152_g10160.t1	Coniochaeta_CK134_g9836.t1	Embellisia_CK46_g6401.t1	Phoma_CK108_g8946.t1
1167	1	5	10	Aspergillus_CK392_g1588.t1	Chaetomium_CK152_g7894.t1	Coniochaeta_CK134_g6013.t1	Embellisia_CK46_g6406.t1	Phoma_CK108_g8863.t1
1168	1	5	10	Aspergillus_CK392_g1589.t1	Chaetomium_CK152_g3462.t1	Coniochaeta_CK134_g4132.t1	Embellisia_CK46_g4073.t1	Phoma_CK108_g998.t1
1169	1	5	10	Aspergillus_CK392_g1590.t1	Chaetomium_CK152_g10615.t1	Coniochaeta_CK134_g9802.t1	Embellisia_CK46_g6405.t1	Phoma_CK108_g8862.t1
1171	1	5	10	Aspergillus_CK392_g1594.t1	Chaetomium_CK152_g10161.t1	Coniochaeta_CK134_g9835.t1	Embellisia_CK46_g10379.t1	Phoma_CK108_g6239.t1
10	1	5	10	Aspergillus_CK392_g16.t1	Chaetomium_CK152_g8570.t1	Coniochaeta_CK134_g5064.t1	Embellisia_CK46_g1019.t1	Phoma_CK108_g2299.t1
125	1	5	10	Aspergillus_CK392_g160.t1	Chaetomium_CK152_g2171.t1	Coniochaeta_CK134_g5358.t1	Embellisia_CK46_g7843.t1	Phoma_CK108_g8538.t1
1176	1	5	10	Aspergillus_CK392_g1600.t1	Chaetomium_CK152_g1711.t1	Coniochaeta_CK134_g4062.t1	Embellisia_CK46_g11924.t1	Phoma_CK108_g4308.t1
1180	1	5	10	Aspergillus_CK392_g1604.t1	Chaetomium_CK152_g11474.t1	Coniochaeta_CK134_g3942.t1	Embellisia_CK46_g11961.t1	Phoma_CK108_g1034.t1
1182	1	5	10	Aspergillus_CK392_g1606.t1	Chaetomium_CK152_g10196.t1	Coniochaeta_CK134_g4730.t1	Embellisia_CK46_g1204.t1	Phoma_CK108_g9807.t1
1186	1	5	10	Aspergillus_CK392_g1610.t1	Chaetomium_CK152_g9962.t1	Coniochaeta_CK134_g9730.t1	Embellisia_CK46_g915.t1	Phoma_CK108_g6099.t1
1188	1	5	10	Aspergillus_CK392_g1612.t1	Chaetomium_CK152_g10172.t1	Coniochaeta_CK134_g3979.t1	Embellisia_CK46_g3154.t1	Phoma_CK108_g774.t1
1200	1	5	10	Aspergillus_CK392_g1633.t1	Chaetomium_CK152_g7322.t1	Coniochaeta_CK134_g7568.t1	Embellisia_CK46_g5832.t1	Phoma_CK108_g2160.t1
1201	1	5	10	Aspergillus_CK392_g1634.t1	Chaetomium_CK152_g291.t1	Coniochaeta_CK134_g3615.t1	Embellisia_CK46_g11913.t1	Phoma_CK108_g166.t1
1202	1	5	10	Aspergillus_CK392_g1635.t1	Chaetomium_CK152_g8715.t1	Coniochaeta_CK134_g5341.t1	Embellisia_CK46_g5858.t1	Phoma_CK108_g3245.t1
1203	1	5	10	Aspergillus_CK392_g1636.t1	Chaetomium_CK152_g7901.t1	Coniochaeta_CK134_g880.t1	Embellisia_CK46_g10251.t1	Phoma_CK108_g4770.t1
1204	1	5	10	Aspergillus_CK392_g1637.t1	Chaetomium_CK152_g7900.t1	Coniochaeta_CK134_g879.t1	Embellisia_CK46_g97.t1	Phoma_CK108_g4769.t1
1208	1	5	10	Aspergillus_CK392_g1642.t1	Chaetomium_CK152_g3130.t1	Coniochaeta_CK134_g8168.t1	Embellisia_CK46_g5771.t1	Phoma_CK108_g2168.t1
1213	1	5	10	Aspergillus_CK392_g1649.t1	Chaetomium_CK152_g8322.t1	Coniochaeta_CK134_g590.t1	Embellisia_CK46_g4322.t1	Phoma_CK108_g4613.t1
1214	1	5	10	Aspergillus_CK392_g1650.t1	Chaetomium_CK152_g7907.t1	Coniochaeta_CK134_g7672.t1	Embellisia_CK46_g5713.t1	Phoma_CK108_g4619.t1
1215	1	5	10	Aspergillus_CK392_g1651.t1	Chaetomium_CK152_g1921.t1	Coniochaeta_CK134_g7570.t1	Embellisia_CK46_g5851.t1	Phoma_CK108_g2165.t1
1218	1	5	10	Aspergillus_CK392_g1655.t1	Chaetomium_CK152_g10374.t1	Coniochaeta_CK134_g608.t1	Embellisia_CK46_g10919.t1	Phoma_CK108_g3379.t1
1220	1	5	10	Aspergillus_CK392_g1657.t1	Chaetomium_CK152_g7915.t1	Coniochaeta_CK134_g5225.t1	Embellisia_CK46_g1602.t1	Phoma_CK108_g6948.t1
1222	1	5	10	Aspergillus_CK392_g1659.t1	Chaetomium_CK152_g7914.t1	Coniochaeta_CK134_g5226.t1	Embellisia_CK46_g1603.t1	Phoma_CK108_g6947.t1
1224	1	5	10	Aspergillus_CK392_g1661.t1	Chaetomium_CK152_g7904.t1	Coniochaeta_CK134_g5220.t1	Embellisia_CK46_g5809.t1	Phoma_CK108_g6938.t1
1228	1	5	10	Aspergillus_CK392_g1667.t1	Chaetomium_CK152_g11225.t1	Coniochaeta_CK134_g4564.t1	Embellisia_CK46_g3183.t1	Phoma_CK108_g32.t1
1229	1	5	10	Aspergillus_CK392_g1668.t1	Chaetomium_CK152_g188.t1	Coniochaeta_CK134_g6878.t1	Embellisia_CK46_g7524.t1	Phoma_CK108_g8775.t1
1233	1	5	10	Aspergillus_CK392_g1673.t1	Chaetomium_CK152_g5777.t1	Coniochaeta_CK134_g2194.t1	Embellisia_CK46_g7215.t1	Phoma_CK108_g4629.t1
1234	1	5	10	Aspergillus_CK392_g1674.t1	Chaetomium_CK152_g342.t1	Coniochaeta_CK134_g2191.t1	Embellisia_CK46_g5490.t1	Phoma_CK108_g9349.t1
1236	1	5	10	Aspergillus_CK392_g1678.t1	Chaetomium_CK152_g9732.t1	Coniochaeta_CK134_g696.t1	Embellisia_CK46_g1120.t1	Phoma_CK108_g4239.t1
1237	1	5	10	Aspergillus_CK392_g1679.t1	Chaetomium_CK152_g9733.t1	Coniochaeta_CK134_g697.t1	Embellisia_CK46_g1119.t1	Phoma_CK108_g4240.t1
1238	1	5	10	Aspergillus_CK392_g1680.t1	Chaetomium_CK152_g30.t1	Coniochaeta_CK134_g8036.t1	Embellisia_CK46_g2029.t1	Phoma_CK108_g492.t1
1239	1	5	10	Aspergillus_CK392_g1681.t1	Chaetomium_CK152_g8571.t1	Coniochaeta_CK134_g5063.t1	Embellisia_CK46_g2022.t1	Phoma_CK108_g491.t1
1242	1	5	10	Aspergillus_CK392_g1684.t1	Chaetomium_CK152_g1314.t1	Coniochaeta_CK134_g694.t1	Embellisia_CK46_g544.t1	Phoma_CK108_g5428.t1
1243	1	5	10	Aspergillus_CK392_g1686.t1	Chaetomium_CK152_g2917.t1	Coniochaeta_CK134_g5233.t1	Embellisia_CK46_g5584.t1	Phoma_CK108_g7155.t1
1244	1	5	10	Aspergillus_CK392_g1688.t1	Chaetomium_CK152_g105.t1	Coniochaeta_CK134_g9493.t1	Embellisia_CK46_g9516.t1	Phoma_CK108_g7184.t1
1245	1	5	10	Aspergillus_CK392_g1689.t1	Chaetomium_CK152_g4878.t1	Coniochaeta_CK134_g1256.t1	Embellisia_CK46_g4711.t1	Phoma_CK108_g2712.t1
1246	1	5	10	Aspergillus_CK392_g1690.t1	Chaetomium_CK152_g5298.t1	Coniochaeta_CK134_g4577.t1	Embellisia_CK46_g10807.t1	Phoma_CK108_g2692.t1
1252	1	5	10	Aspergillus_CK392_g1698.t1	Chaetomium_CK152_g9346.t1	Coniochaeta_CK134_g700.t1	Embellisia_CK46_g9469.t1	Phoma_CK108_g3946.t1
1254	1	5	10	Aspergillus_CK392_g1700.t1	Chaetomium_CK152_g9348.t1	Coniochaeta_CK134_g701.t1	Embellisia_CK46_g9471.t1	Phoma_CK108_g3947.t1
1255	1	5	10	Aspergillus_CK392_g1701.t1	Chaetomium_CK152_g1313.t1	Coniochaeta_CK134_g693.t1	Embellisia_CK46_g10638.t1	Phoma_CK108_g1133.t1
1257	1	5	10	Aspergillus_CK392_g1704.t1	Chaetomium_CK152_g1972.t1	Coniochaeta_CK134_g8004.t1	Embellisia_CK46_g4689.t1	Phoma_CK108_g5570.t1
1262	1	5	10	Aspergillus_CK392_g1709.t1	Chaetomium_CK152_g2945.t1	Coniochaeta_CK134_g7807.t1	Embellisia_CK46_g9503.t1	Phoma_CK108_g5602.t1
1265	1	5	10	Aspergillus_CK392_g1713.t1	Chaetomium_CK152_g10140.t1	Coniochaeta_CK134_g9489.t1	Embellisia_CK46_g9716.t1	Phoma_CK108_g8185.t1
1266	1	5	10	Aspergillus_CK392_g1714.t1	Chaetomium_CK152_g10139.t1	Coniochaeta_CK134_g267.t1	Embellisia_CK46_g9715.t1	Phoma_CK108_g8186.t1
1268	1	5	10	Aspergillus_CK392_g1717.t1	Chaetomium_CK152_g5340.t1	Coniochaeta_CK134_g4611.t1	Embellisia_CK46_g9691.t1	Phoma_CK108_g6382.t1
1269	1	5	10	Aspergillus_CK392_g1718.t1	Chaetomium_CK152_g5338.t1	Coniochaeta_CK134_g4612.t1	Embellisia_CK46_g9692.t1	Phoma_CK108_g6383.t1
1271	1	5	10	Aspergillus_CK392_g1720.t1	Chaetomium_CK152_g5336.t1	Coniochaeta_CK134_g4614.t1	Embellisia_CK46_g4162.t1	Phoma_CK108_g2684.t1
1272	1	5	10	Aspergillus_CK392_g1721.t1	Chaetomium_CK152_g7406.t1	Coniochaeta_CK134_g3777.t1	Embellisia_CK46_g4257.t1	Phoma_CK108_g7074.t1
1273	1	5	10	Aspergillus_CK392_g1722.t1	Chaetomium_CK152_g410.t1	Coniochaeta_CK134_g3372.t1	Embellisia_CK46_g9760.t1	Phoma_CK108_g2139.t1
1275	1	5	10	Aspergillus_CK392_g1725.t1	Chaetomium_CK152_g9294.t1	Coniochaeta_CK134_g9641.t1	Embellisia_CK46_g6644.t1	Phoma_CK108_g4845.t1
1276	1	5	10	Aspergillus_CK392_g1726.t1	Chaetomium_CK152_g9293.t1	Coniochaeta_CK134_g9642.t1	Embellisia_CK46_g6645.t1	Phoma_CK108_g4844.t1
1277	1	5	10	Aspergillus_CK392_g1728.t1	Chaetomium_CK152_g9296.t1	Coniochaeta_CK134_g8705.t1	Embellisia_CK46_g4371.t1	Phoma_CK108_g2103.t1
1278	1	5	10	Aspergillus_CK392_g1729.t1	Chaetomium_CK152_g9297.t1	Coniochaeta_CK134_g8703.t1	Embellisia_CK46_g2737.t1	Phoma_CK108_g2117.t1
1279	1	5	10	Aspergillus_CK392_g1731.t1	Chaetomium_CK152_g9298.t1	Coniochaeta_CK134_g8702.t1	Embellisia_CK46_g10340.t1	Phoma_CK108_g4686.t1
1280	1	5	10	Aspergillus_CK392_g1732.t1	Chaetomium_CK152_g9295.t1	Coniochaeta_CK134_g8706.t1	Embellisia_CK46_g10367.t1	Phoma_CK108_g5349.t1
1283	1	5	10	Aspergillus_CK392_g1736.t1	Chaetomium_CK152_g7564.t1	Coniochaeta_CK134_g2576.t1	Embellisia_CK46_g2281.t1	Phoma_CK108_g7310.t1
1285	1	5	10	Aspergillus_CK392_g1738.t1	Chaetomium_CK152_g1475.t1	Coniochaeta_CK134_g6319.t1	Embellisia_CK46_g4383.t1	Phoma_CK108_g10057.t1
1286	1	5	10	Aspergillus_CK392_g1739.t1	Chaetomium_CK152_g1474.t1	Coniochaeta_CK134_g6320.t1	Embellisia_CK46_g4386.t1	Phoma_CK108_g10056.t1
1293	1	5	10	Aspergillus_CK392_g1747.t1	Chaetomium_CK152_g211.t1	Coniochaeta_CK134_g6468.t1	Embellisia_CK46_g4241.t1	Phoma_CK108_g6836.t1
1294	1	5	10	Aspergillus_CK392_g1748.t1	Chaetomium_CK152_g3974.t1	Coniochaeta_CK134_g8520.t1	Embellisia_CK46_g6676.t1	Phoma_CK108_g7098.t1
1295	1	5	10	Aspergillus_CK392_g1749.t1	Chaetomium_CK152_g3973.t1	Coniochaeta_CK134_g8519.t1	Embellisia_CK46_g6675.t1	Phoma_CK108_g7097.t1
133	1	5	10	Aspergillus_CK392_g175.t1	Chaetomium_CK152_g9751.t1	Coniochaeta_CK134_g296.t1	Embellisia_CK46_g8803.t1	Phoma_CK108_g7588.t1
1296	1	5	10	Aspergillus_CK392_g1750.t1	Chaetomium_CK152_g2058.t1	Coniochaeta_CK134_g8532.t1	Embellisia_CK46_g6734.t1	Phoma_CK108_g5357.t1
1305	1	5	10	Aspergillus_CK392_g1759.t1	Chaetomium_CK152_g3165.t1	Coniochaeta_CK134_g3130.t1	Embellisia_CK46_g10345.t1	Phoma_CK108_g1089.t1
134	1	5	10	Aspergillus_CK392_g176.t1	Chaetomium_CK152_g7739.t1	Coniochaeta_CK134_g5495.t1	Embellisia_CK46_g8826.t1	Phoma_CK108_g7974.t1
1306	1	5	10	Aspergillus_CK392_g1760.t1	Chaetomium_CK152_g6793.t1	Coniochaeta_CK134_g3140.t1	Embellisia_CK46_g10346.t1	Phoma_CK108_g1090.t1
1307	1	5	10	Aspergillus_CK392_g1761.t1	Chaetomium_CK152_g8800.t1	Coniochaeta_CK134_g4783.t1	Embellisia_CK46_g4276.t1	Phoma_CK108_g7136.t1
1311	1	5	10	Aspergillus_CK392_g1766.t1	Chaetomium_CK152_g11235.t1	Coniochaeta_CK134_g1983.t1	Embellisia_CK46_g3526.t1	Phoma_CK108_g9626.t1
135	1	5	10	Aspergillus_CK392_g177.t1	Chaetomium_CK152_g7738.t1	Coniochaeta_CK134_g5496.t1	Embellisia_CK46_g8825.t1	Phoma_CK108_g7975.t1
1315	1	5	10	Aspergillus_CK392_g1771.t1	Chaetomium_CK152_g11238.t1	Coniochaeta_CK134_g6503.t1	Embellisia_CK46_g8913.t1	Phoma_CK108_g7591.t1
1317	1	5	10	Aspergillus_CK392_g1774.t1	Chaetomium_CK152_g10129.t1	Coniochaeta_CK134_g4851.t1	Embellisia_CK46_g4773.t1	Phoma_CK108_g103.t1
1319	1	5	10	Aspergillus_CK392_g1776.t1	Chaetomium_CK152_g8315.t1	Coniochaeta_CK134_g5009.t1	Embellisia_CK46_g4778.t1	Phoma_CK108_g349.t1
1320	1	5	10	Aspergillus_CK392_g1777.t1	Chaetomium_CK152_g1398.t1	Coniochaeta_CK134_g553.t1	Embellisia_CK46_g6494.t1	Phoma_CK108_g97.t1
1322	1	5	10	Aspergillus_CK392_g1779.t1	Chaetomium_CK152_g8943.t1	Coniochaeta_CK134_g4546.t1	Embellisia_CK46_g11449.t1	Phoma_CK108_g90.t1
1324	1	5	10	Aspergillus_CK392_g1781.t1	Chaetomium_CK152_g1395.t1	Coniochaeta_CK134_g550.t1	Embellisia_CK46_g11450.t1	Phoma_CK108_g91.t1
1325	1	5	10	Aspergillus_CK392_g1782.t1	Chaetomium_CK152_g3515.t1	Coniochaeta_CK134_g7865.t1	Embellisia_CK46_g4775.t1	Phoma_CK108_g397.t1
1329	1	5	10	Aspergillus_CK392_g1786.t1	Chaetomium_CK152_g6494.t1	Coniochaeta_CK134_g10440.t1	Embellisia_CK46_g6172.t1	Phoma_CK108_g6323.t1
1332	1	5	10	Aspergillus_CK392_g1789.t1	Chaetomium_CK152_g773.t1	Coniochaeta_CK134_g1980.t1	Embellisia_CK46_g1726.t1	Phoma_CK108_g575.t1
1336	1	5	10	Aspergillus_CK392_g1793.t1	Chaetomium_CK152_g8770.t1	Coniochaeta_CK134_g7837.t1	Embellisia_CK46_g9877.t1	Phoma_CK108_g680.t1
1338	1	5	10	Aspergillus_CK392_g1795.t1	Chaetomium_CK152_g10784.t1	Coniochaeta_CK134_g814.t1	Embellisia_CK46_g4108.t1	Phoma_CK108_g8893.t1
1341	1	5	10	Aspergillus_CK392_g1798.t1	Chaetomium_CK152_g11676.t1	Coniochaeta_CK134_g5073.t1	Embellisia_CK46_g714.t1	Phoma_CK108_g3106.t1
1345	1	5	10	Aspergillus_CK392_g1803.t1	Chaetomium_CK152_g4876.t1	Coniochaeta_CK134_g5035.t1	Embellisia_CK46_g10015.t1	Phoma_CK108_g1040.t1
1347	1	5	10	Aspergillus_CK392_g1805.t1	Chaetomium_CK152_g8574.t1	Coniochaeta_CK134_g829.t1	Embellisia_CK46_g4091.t1	Phoma_CK108_g5701.t1
1350	1	5	10	Aspergillus_CK392_g1809.t1	Chaetomium_CK152_g3853.t1	Coniochaeta_CK134_g2931.t1	Embellisia_CK46_g7668.t1	Phoma_CK108_g637.t1
1352	1	5	10	Aspergillus_CK392_g1811.t1	Chaetomium_CK152_g7032.t1	Coniochaeta_CK134_g2668.t1	Embellisia_CK46_g2507.t1	Phoma_CK108_g672.t1
1353	1	5	10	Aspergillus_CK392_g1812.t1	Chaetomium_CK152_g7029.t1	Coniochaeta_CK134_g2674.t1	Embellisia_CK46_g11214.t1	Phoma_CK108_g7932.t1
1355	1	5	10	Aspergillus_CK392_g1814.t1	Chaetomium_CK152_g5037.t1	Coniochaeta_CK134_g2676.t1	Embellisia_CK46_g582.t1	Phoma_CK108_g810.t1
1358	1	5	10	Aspergillus_CK392_g1817.t1	Chaetomium_CK152_g8573.t1	Coniochaeta_CK134_g7356.t1	Embellisia_CK46_g4092.t1	Phoma_CK108_g5700.t1
1360	1	5	10	Aspergillus_CK392_g1819.t1	Chaetomium_CK152_g10359.t1	Coniochaeta_CK134_g5002.t1	Embellisia_CK46_g10013.t1	Phoma_CK108_g4322.t1
1362	1	5	10	Aspergillus_CK392_g1821.t1	Chaetomium_CK152_g4863.t1	Coniochaeta_CK134_g5045.t1	Embellisia_CK46_g11948.t1	Phoma_CK108_g8918.t1
1366	1	5	10	Aspergillus_CK392_g1830.t1	Chaetomium_CK152_g10674.t1	Coniochaeta_CK134_g7959.t1	Embellisia_CK46_g2293.t1	Phoma_CK108_g359.t1
1381	1	5	10	Aspergillus_CK392_g1854.t1	Chaetomium_CK152_g8518.t1	Coniochaeta_CK134_g9336.t1	Embellisia_CK46_g7226.t1	Phoma_CK108_g2011.t1
1387	1	5	10	Aspergillus_CK392_g1863.t1	Chaetomium_CK152_g11292.t1	Coniochaeta_CK134_g9724.t1	Embellisia_CK46_g10113.t1	Phoma_CK108_g3203.t1
1394	1	5	10	Aspergillus_CK392_g1871.t1	Chaetomium_CK152_g1135.t1	Coniochaeta_CK134_g8804.t1	Embellisia_CK46_g1258.t1	Phoma_CK108_g9024.t1
1398	1	5	10	Aspergillus_CK392_g1875.t1	Chaetomium_CK152_g5510.t1	Coniochaeta_CK134_g3066.t1	Embellisia_CK46_g1045.t1	Phoma_CK108_g4218.t1
1402	1	5	10	Aspergillus_CK392_g1882.t1	Chaetomium_CK152_g5212.t1	Coniochaeta_CK134_g3755.t1	Embellisia_CK46_g3159.t1	Phoma_CK108_g5020.t1
1404	1	5	10	Aspergillus_CK392_g1884.t1	Chaetomium_CK152_g11041.t1	Coniochaeta_CK134_g8469.t1	Embellisia_CK46_g264.t1	Phoma_CK108_g5483.t1
1405	1	5	10	Aspergillus_CK392_g1885.t1	Chaetomium_CK152_g5712.t1	Coniochaeta_CK134_g3734.t1	Embellisia_CK46_g2893.t1	Phoma_CK108_g426.t1
1411	1	5	10	Aspergillus_CK392_g1892.t1	Chaetomium_CK152_g6346.t1	Coniochaeta_CK134_g6168.t1	Embellisia_CK46_g86.t1	Phoma_CK108_g10138.t1
1413	1	5	10	Aspergillus_CK392_g1894.t1	Chaetomium_CK152_g6575.t1	Coniochaeta_CK134_g2005.t1	Embellisia_CK46_g587.t1	Phoma_CK108_g6933.t1
1416	1	5	10	Aspergillus_CK392_g1898.t1	Chaetomium_CK152_g8814.t1	Coniochaeta_CK134_g3743.t1	Embellisia_CK46_g11093.t1	Phoma_CK108_g4997.t1
1418	1	5	10	Aspergillus_CK392_g1902.t1	Chaetomium_CK152_g9400.t1	Coniochaeta_CK134_g1218.t1	Embellisia_CK46_g9950.t1	Phoma_CK108_g3743.t1
1419	1	5	10	Aspergillus_CK392_g1903.t1	Chaetomium_CK152_g2565.t1	Coniochaeta_CK134_g424.t1	Embellisia_CK46_g4567.t1	Phoma_CK108_g5488.t1
1422	1	5	10	Aspergillus_CK392_g1907.t1	Chaetomium_CK152_g10750.t1	Coniochaeta_CK134_g3874.t1	Embellisia_CK46_g11550.t1	Phoma_CK108_g2995.t1
1424	1	5	10	Aspergillus_CK392_g1911.t1	Chaetomium_CK152_g5559.t1	Coniochaeta_CK134_g8137.t1	Embellisia_CK46_g6803.t1	Phoma_CK108_g8270.t1
1452	1	5	10	Aspergillus_CK392_g1963.t1	Chaetomium_CK152_g4980.t1	Coniochaeta_CK134_g8616.t1	Embellisia_CK46_g7170.t1	Phoma_CK108_g7694.t1
1453	1	5	10	Aspergillus_CK392_g1964.t1	Chaetomium_CK152_g4979.t1	Coniochaeta_CK134_g8615.t1	Embellisia_CK46_g7169.t1	Phoma_CK108_g7695.t1
1455	1	5	10	Aspergillus_CK392_g1966.t1	Chaetomium_CK152_g1918.t1	Coniochaeta_CK134_g4922.t1	Embellisia_CK46_g6947.t1	Phoma_CK108_g4945.t1
1457	1	5	10	Aspergillus_CK392_g1968.t1	Chaetomium_CK152_g9722.t1	Coniochaeta_CK134_g1541.t1	Embellisia_CK46_g6957.t1	Phoma_CK108_g4730.t1
1459	1	5	10	Aspergillus_CK392_g1970.t1	Chaetomium_CK152_g9724.t1	Coniochaeta_CK134_g1539.t1	Embellisia_CK46_g6958.t1	Phoma_CK108_g7735.t1
1460	1	5	10	Aspergillus_CK392_g1971.t1	Chaetomium_CK152_g9721.t1	Coniochaeta_CK134_g1542.t1	Embellisia_CK46_g7052.t1	Phoma_CK108_g6447.t1
1464	1	5	10	Aspergillus_CK392_g1976.t1	Chaetomium_CK152_g5595.t1	Coniochaeta_CK134_g5445.t1	Embellisia_CK46_g6983.t1	Phoma_CK108_g6511.t1
1469	1	5	10	Aspergillus_CK392_g1981.t1	Chaetomium_CK152_g4236.t1	Coniochaeta_CK134_g4902.t1	Embellisia_CK46_g7049.t1	Phoma_CK108_g6437.t1
1470	1	5	10	Aspergillus_CK392_g1982.t1	Chaetomium_CK152_g4226.t1	Coniochaeta_CK134_g1530.t1	Embellisia_CK46_g7015.t1	Phoma_CK108_g9058.t1
1471	1	5	10	Aspergillus_CK392_g1983.t1	Chaetomium_CK152_g4225.t1	Coniochaeta_CK134_g1531.t1	Embellisia_CK46_g7014.t1	Phoma_CK108_g9059.t1
1476	1	5	10	Aspergillus_CK392_g1995.t1	Chaetomium_CK152_g20.t1	Coniochaeta_CK134_g7427.t1	Embellisia_CK46_g6510.t1	Phoma_CK108_g126.t1
1478	1	5	10	Aspergillus_CK392_g1997.t1	Chaetomium_CK152_g8772.t1	Coniochaeta_CK134_g7838.t1	Embellisia_CK46_g9879.t1	Phoma_CK108_g471.t1
1480	1	5	10	Aspergillus_CK392_g1999.t1	Chaetomium_CK152_g7194.t1	Coniochaeta_CK134_g6500.t1	Embellisia_CK46_g44.t1	Phoma_CK108_g2472.t1
1482	1	5	10	Aspergillus_CK392_g2001.t1	Chaetomium_CK152_g3516.t1	Coniochaeta_CK134_g7866.t1	Embellisia_CK46_g6541.t1	Phoma_CK108_g401.t1
1486	1	5	10	Aspergillus_CK392_g2006.t1	Chaetomium_CK152_g11528.t1	Coniochaeta_CK134_g6642.t1	Embellisia_CK46_g9287.t1	Phoma_CK108_g2446.t1
1487	1	5	10	Aspergillus_CK392_g2007.t1	Chaetomium_CK152_g10526.t1	Coniochaeta_CK134_g177.t1	Embellisia_CK46_g17.t1	Phoma_CK108_g7516.t1
1489	1	5	10	Aspergillus_CK392_g2009.t1	Chaetomium_CK152_g10524.t1	Coniochaeta_CK134_g175.t1	Embellisia_CK46_g8851.t1	Phoma_CK108_g3871.t1
1491	1	5	10	Aspergillus_CK392_g2012.t1	Chaetomium_CK152_g349.t1	Coniochaeta_CK134_g1259.t1	Embellisia_CK46_g9011.t1	Phoma_CK108_g79.t1
1507	1	5	10	Aspergillus_CK392_g2040.t1	Chaetomium_CK152_g7781.t1	Coniochaeta_CK134_g4749.t1	Embellisia_CK46_g9952.t1	Phoma_CK108_g4693.t1
1512	1	5	10	Aspergillus_CK392_g2046.t1	Chaetomium_CK152_g11179.t1	Coniochaeta_CK134_g4019.t1	Embellisia_CK46_g7451.t1	Phoma_CK108_g1368.t1
154	1	5	10	Aspergillus_CK392_g205.t1	Chaetomium_CK152_g11686.t1	Coniochaeta_CK134_g5085.t1	Embellisia_CK46_g9476.t1	Phoma_CK108_g7166.t1
1514	1	5	10	Aspergillus_CK392_g2051.t1	Chaetomium_CK152_g4323.t1	Coniochaeta_CK134_g9865.t1	Embellisia_CK46_g2184.t1	Phoma_CK108_g2476.t1
1527	1	5	10	Aspergillus_CK392_g2076.t1	Chaetomium_CK152_g4968.t1	Coniochaeta_CK134_g8640.t1	Embellisia_CK46_g2800.t1	Phoma_CK108_g10156.t1
1528	1	5	10	Aspergillus_CK392_g2077.t1	Chaetomium_CK152_g11010.t1	Coniochaeta_CK134_g8095.t1	Embellisia_CK46_g4724.t1	Phoma_CK108_g299.t1
1529	1	5	10	Aspergillus_CK392_g2078.t1	Chaetomium_CK152_g2639.t1	Coniochaeta_CK134_g7855.t1	Embellisia_CK46_g4787.t1	Phoma_CK108_g343.t1
1530	1	5	10	Aspergillus_CK392_g2079.t1	Chaetomium_CK152_g2640.t1	Coniochaeta_CK134_g7854.t1	Embellisia_CK46_g4786.t1	Phoma_CK108_g344.t1
1531	1	5	10	Aspergillus_CK392_g2080.t1	Chaetomium_CK152_g1288.t1	Coniochaeta_CK134_g7969.t1	Embellisia_CK46_g4734.t1	Phoma_CK108_g289.t1
1532	1	5	10	Aspergillus_CK392_g2081.t1	Chaetomium_CK152_g2307.t1	Coniochaeta_CK134_g565.t1	Embellisia_CK46_g8572.t1	Phoma_CK108_g6702.t1
1545	1	5	10	Aspergillus_CK392_g2099.t1	Chaetomium_CK152_g5655.t1	Coniochaeta_CK134_g5424.t1	Embellisia_CK46_g8552.t1	Phoma_CK108_g3200.t1
1550	1	5	10	Aspergillus_CK392_g2105.t1	Chaetomium_CK152_g5227.t1	Coniochaeta_CK134_g4869.t1	Embellisia_CK46_g8041.t1	Phoma_CK108_g7191.t1
158	1	5	10	Aspergillus_CK392_g211.t1	Chaetomium_CK152_g4912.t1	Coniochaeta_CK134_g9450.t1	Embellisia_CK46_g9689.t1	Phoma_CK108_g6442.t1
1555	1	5	10	Aspergillus_CK392_g2112.t1	Chaetomium_CK152_g5226.t1	Coniochaeta_CK134_g4872.t1	Embellisia_CK46_g9526.t1	Phoma_CK108_g3880.t1
1556	1	5	10	Aspergillus_CK392_g2113.t1	Chaetomium_CK152_g3721.t1	Coniochaeta_CK134_g4875.t1	Embellisia_CK46_g9524.t1	Phoma_CK108_g7281.t1
1557	1	5	10	Aspergillus_CK392_g2114.t1	Chaetomium_CK152_g5902.t1	Coniochaeta_CK134_g4868.t1	Embellisia_CK46_g8040.t1	Phoma_CK108_g6337.t1
1559	1	5	10	Aspergillus_CK392_g2116.t1	Chaetomium_CK152_g6996.t1	Coniochaeta_CK134_g1002.t1	Embellisia_CK46_g9669.t1	Phoma_CK108_g7291.t1
1560	1	5	10	Aspergillus_CK392_g2117.t1	Chaetomium_CK152_g6997.t1	Coniochaeta_CK134_g1006.t1	Embellisia_CK46_g4671.t1	Phoma_CK108_g1903.t1
1562	1	5	10	Aspergillus_CK392_g2119.t1	Chaetomium_CK152_g4960.t1	Coniochaeta_CK134_g8657.t1	Embellisia_CK46_g8034.t1	Phoma_CK108_g6339.t1
1565	1	5	10	Aspergillus_CK392_g2122.t1	Chaetomium_CK152_g1664.t1	Coniochaeta_CK134_g4873.t1	Embellisia_CK46_g9525.t1	Phoma_CK108_g7280.t1
1566	1	5	10	Aspergillus_CK392_g2123.t1	Chaetomium_CK152_g6995.t1	Coniochaeta_CK134_g1001.t1	Embellisia_CK46_g4705.t1	Phoma_CK108_g8173.t1
1568	1	5	10	Aspergillus_CK392_g2125.t1	Chaetomium_CK152_g8456.t1	Coniochaeta_CK134_g6053.t1	Embellisia_CK46_g8468.t1	Phoma_CK108_g5674.t1
1570	1	5	10	Aspergillus_CK392_g2128.t1	Chaetomium_CK152_g4073.t1	Coniochaeta_CK134_g6080.t1	Embellisia_CK46_g2717.t1	Phoma_CK108_g5686.t1
1571	1	5	10	Aspergillus_CK392_g2131.t1	Chaetomium_CK152_g10041.t1	Coniochaeta_CK134_g6241.t1	Embellisia_CK46_g8431.t1	Phoma_CK108_g6646.t1
1572	1	5	10	Aspergillus_CK392_g2132.t1	Chaetomium_CK152_g2633.t1	Coniochaeta_CK134_g1579.t1	Embellisia_CK46_g2660.t1	Phoma_CK108_g6665.t1
1573	1	5	10	Aspergillus_CK392_g2133.t1	Chaetomium_CK152_g1073.t1	Coniochaeta_CK134_g9777.t1	Embellisia_CK46_g2661.t1	Phoma_CK108_g6664.t1
1574	1	5	10	Aspergillus_CK392_g2134.t1	Chaetomium_CK152_g2627.t1	Coniochaeta_CK134_g8475.t1	Embellisia_CK46_g10368.t1	Phoma_CK108_g5350.t1
1576	1	5	10	Aspergillus_CK392_g2136.t1	Chaetomium_CK152_g8450.t1	Coniochaeta_CK134_g5811.t1	Embellisia_CK46_g8436.t1	Phoma_CK108_g2081.t1
1577	1	5	10	Aspergillus_CK392_g2137.t1	Chaetomium_CK152_g1971.t1	Coniochaeta_CK134_g8003.t1	Embellisia_CK46_g2662.t1	Phoma_CK108_g6663.t1
1578	1	5	10	Aspergillus_CK392_g2139.t1	Chaetomium_CK152_g1970.t1	Coniochaeta_CK134_g8002.t1	Embellisia_CK46_g2742.t1	Phoma_CK108_g2110.t1
1583	1	5	10	Aspergillus_CK392_g2147.t1	Chaetomium_CK152_g10616.t1	Coniochaeta_CK134_g9803.t1	Embellisia_CK46_g2763.t1	Phoma_CK108_g5670.t1
1585	1	5	10	Aspergillus_CK392_g2149.t1	Chaetomium_CK152_g7160.t1	Coniochaeta_CK134_g10603.t1	Embellisia_CK46_g364.t1	Phoma_CK108_g895.t1
160	1	5	10	Aspergillus_CK392_g215.t1	Chaetomium_CK152_g4096.t1	Coniochaeta_CK134_g2298.t1	Embellisia_CK46_g2735.t1	Phoma_CK108_g2119.t1
1586	1	5	10	Aspergillus_CK392_g2151.t1	Chaetomium_CK152_g11158.t1	Coniochaeta_CK134_g9769.t1	Embellisia_CK46_g8463.t1	Phoma_CK108_g5676.t1
1587	1	5	10	Aspergillus_CK392_g2152.t1	Chaetomium_CK152_g8990.t1	Coniochaeta_CK134_g8231.t1	Embellisia_CK46_g5646.t1	Phoma_CK108_g10070.t1
1588	1	5	10	Aspergillus_CK392_g2153.t1	Chaetomium_CK152_g8035.t1	Coniochaeta_CK134_g9751.t1	Embellisia_CK46_g2779.t1	Phoma_CK108_g10044.t1
1589	1	5	10	Aspergillus_CK392_g2155.t1	Chaetomium_CK152_g5313.t1	Coniochaeta_CK134_g5363.t1	Embellisia_CK46_g4520.t1	Phoma_CK108_g9721.t1
1592	1	5	10	Aspergillus_CK392_g2161.t1	Chaetomium_CK152_g10218.t1	Coniochaeta_CK134_g1301.t1	Embellisia_CK46_g11555.t1	Phoma_CK108_g5993.t1
1594	1	5	10	Aspergillus_CK392_g2163.t1	Chaetomium_CK152_g3929.t1	Coniochaeta_CK134_g6636.t1	Embellisia_CK46_g11521.t1	Phoma_CK108_g3394.t1
1595	1	5	10	Aspergillus_CK392_g2164.t1	Chaetomium_CK152_g900.t1	Coniochaeta_CK134_g6086.t1	Embellisia_CK46_g6431.t1	Phoma_CK108_g2946.t1
1596	1	5	10	Aspergillus_CK392_g2165.t1	Chaetomium_CK152_g7113.t1	Coniochaeta_CK134_g8293.t1	Embellisia_CK46_g7455.t1	Phoma_CK108_g10106.t1
1597	1	5	10	Aspergillus_CK392_g2166.t1	Chaetomium_CK152_g10516.t1	Coniochaeta_CK134_g6629.t1	Embellisia_CK46_g5198.t1	Phoma_CK108_g7641.t1
1599	1	5	10	Aspergillus_CK392_g2168.t1	Chaetomium_CK152_g8447.t1	Coniochaeta_CK134_g5815.t1	Embellisia_CK46_g11526.t1	Phoma_CK108_g9261.t1
1600	1	5	10	Aspergillus_CK392_g2169.t1	Chaetomium_CK152_g8448.t1	Coniochaeta_CK134_g5813.t1	Embellisia_CK46_g11527.t1	Phoma_CK108_g9262.t1
162	1	5	10	Aspergillus_CK392_g217.t1	Chaetomium_CK152_g4103.t1	Coniochaeta_CK134_g3305.t1	Embellisia_CK46_g10328.t1	Phoma_CK108_g6830.t1
1603	1	5	10	Aspergillus_CK392_g2172.t1	Chaetomium_CK152_g1013.t1	Coniochaeta_CK134_g3021.t1	Embellisia_CK46_g10530.t1	Phoma_CK108_g2958.t1
1605	1	5	10	Aspergillus_CK392_g2175.t1	Chaetomium_CK152_g11193.t1	Coniochaeta_CK134_g4003.t1	Embellisia_CK46_g4814.t1	Phoma_CK108_g4010.t1
1606	1	5	10	Aspergillus_CK392_g2176.t1	Chaetomium_CK152_g11191.t1	Coniochaeta_CK134_g4001.t1	Embellisia_CK46_g4530.t1	Phoma_CK108_g6167.t1
163	1	5	10	Aspergillus_CK392_g218.t1	Chaetomium_CK152_g4704.t1	Coniochaeta_CK134_g3304.t1	Embellisia_CK46_g10329.t1	Phoma_CK108_g6829.t1
1610	1	5	10	Aspergillus_CK392_g2185.t1	Chaetomium_CK152_g3305.t1	Coniochaeta_CK134_g6246.t1	Embellisia_CK46_g1560.t1	Phoma_CK108_g5973.t1
1611	1	5	10	Aspergillus_CK392_g2186.t1	Chaetomium_CK152_g10046.t1	Coniochaeta_CK134_g6235.t1	Embellisia_CK46_g1561.t1	Phoma_CK108_g5974.t1
1612	1	5	10	Aspergillus_CK392_g2188.t1	Chaetomium_CK152_g5942.t1	Coniochaeta_CK134_g6026.t1	Embellisia_CK46_g10565.t1	Phoma_CK108_g4062.t1
1613	1	5	10	Aspergillus_CK392_g2189.t1	Chaetomium_CK152_g9181.t1	Coniochaeta_CK134_g9820.t1	Embellisia_CK46_g10564.t1	Phoma_CK108_g4061.t1
164	1	5	10	Aspergillus_CK392_g219.t1	Chaetomium_CK152_g9368.t1	Coniochaeta_CK134_g3297.t1	Embellisia_CK46_g10331.t1	Phoma_CK108_g6828.t1
1614	1	5	10	Aspergillus_CK392_g2190.t1	Chaetomium_CK152_g8812.t1	Coniochaeta_CK134_g3745.t1	Embellisia_CK46_g2969.t1	Phoma_CK108_g930.t1
1615	1	5	10	Aspergillus_CK392_g2191.t1	Chaetomium_CK152_g9186.t1	Coniochaeta_CK134_g9812.t1	Embellisia_CK46_g2968.t1	Phoma_CK108_g929.t1
1616	1	5	10	Aspergillus_CK392_g2192.t1	Chaetomium_CK152_g6335.t1	Coniochaeta_CK134_g6159.t1	Embellisia_CK46_g1640.t1	Phoma_CK108_g6918.t1
1617	1	5	10	Aspergillus_CK392_g2193.t1	Chaetomium_CK152_g6336.t1	Coniochaeta_CK134_g6157.t1	Embellisia_CK46_g1639.t1	Phoma_CK108_g6917.t1
1619	1	5	10	Aspergillus_CK392_g2195.t1	Chaetomium_CK152_g1158.t1	Coniochaeta_CK134_g2246.t1	Embellisia_CK46_g5118.t1	Phoma_CK108_g8832.t1
1622	1	5	10	Aspergillus_CK392_g2198.t1	Chaetomium_CK152_g6049.t1	Coniochaeta_CK134_g2512.t1	Embellisia_CK46_g9363.t1	Phoma_CK108_g5745.t1
16	1	5	10	Aspergillus_CK392_g22.t1	Chaetomium_CK152_g6107.t1	Coniochaeta_CK134_g1754.t1	Embellisia_CK46_g4841.t1	Phoma_CK108_g2055.t1
1626	1	5	10	Aspergillus_CK392_g2204.t1	Chaetomium_CK152_g6668.t1	Coniochaeta_CK134_g8889.t1	Embellisia_CK46_g9548.t1	Phoma_CK108_g2726.t1
1627	1	5	10	Aspergillus_CK392_g2205.t1	Chaetomium_CK152_g4016.t1	Coniochaeta_CK134_g8883.t1	Embellisia_CK46_g9547.t1	Phoma_CK108_g2727.t1
1630	1	5	10	Aspergillus_CK392_g2208.t1	Chaetomium_CK152_g6363.t1	Coniochaeta_CK134_g5954.t1	Embellisia_CK46_g11109.t1	Phoma_CK108_g938.t1
1632	1	5	10	Aspergillus_CK392_g2210.t1	Chaetomium_CK152_g6362.t1	Coniochaeta_CK134_g6154.t1	Embellisia_CK46_g11106.t1	Phoma_CK108_g936.t1
1637	1	5	10	Aspergillus_CK392_g2216.t1	Chaetomium_CK152_g10340.t1	Coniochaeta_CK134_g9275.t1	Embellisia_CK46_g11383.t1	Phoma_CK108_g3929.t1
166	1	5	10	Aspergillus_CK392_g222.t1	Chaetomium_CK152_g4102.t1	Coniochaeta_CK134_g3306.t1	Embellisia_CK46_g2415.t1	Phoma_CK108_g3345.t1
1641	1	5	10	Aspergillus_CK392_g2220.t1	Chaetomium_CK152_g4116.t1	Coniochaeta_CK134_g105.t1	Embellisia_CK46_g2020.t1	Phoma_CK108_g4261.t1
1643	1	5	10	Aspergillus_CK392_g2222.t1	Chaetomium_CK152_g4600.t1	Coniochaeta_CK134_g142.t1	Embellisia_CK46_g6200.t1	Phoma_CK108_g2314.t1
1646	1	5	10	Aspergillus_CK392_g2225.t1	Chaetomium_CK152_g578.t1	Coniochaeta_CK134_g154.t1	Embellisia_CK46_g6239.t1	Phoma_CK108_g4226.t1
1648	1	5	10	Aspergillus_CK392_g2227.t1	Chaetomium_CK152_g8506.t1	Coniochaeta_CK134_g9313.t1	Embellisia_CK46_g472.t1	Phoma_CK108_g3279.t1
1650	1	5	10	Aspergillus_CK392_g2229.t1	Chaetomium_CK152_g11114.t1	Coniochaeta_CK134_g275.t1	Embellisia_CK46_g3522.t1	Phoma_CK108_g9622.t1
167	1	5	10	Aspergillus_CK392_g223.t1	Chaetomium_CK152_g4100.t1	Coniochaeta_CK134_g2291.t1	Embellisia_CK46_g10376.t1	Phoma_CK108_g7130.t1
1653	1	5	10	Aspergillus_CK392_g2232.t1	Chaetomium_CK152_g10487.t1	Coniochaeta_CK134_g9991.t1	Embellisia_CK46_g8846.t1	Phoma_CK108_g618.t1
1656	1	5	10	Aspergillus_CK392_g2236.t1	Chaetomium_CK152_g7841.t1	Coniochaeta_CK134_g8875.t1	Embellisia_CK46_g9717.t1	Phoma_CK108_g5580.t1
1660	1	5	10	Aspergillus_CK392_g2241.t1	Chaetomium_CK152_g10471.t1	Coniochaeta_CK134_g9975.t1	Embellisia_CK46_g8887.t1	Phoma_CK108_g7599.t1
1661	1	5	10	Aspergillus_CK392_g2242.t1	Chaetomium_CK152_g10472.t1	Coniochaeta_CK134_g9976.t1	Embellisia_CK46_g8888.t1	Phoma_CK108_g7598.t1
1662	1	5	10	Aspergillus_CK392_g2244.t1	Chaetomium_CK152_g1092.t1	Coniochaeta_CK134_g1166.t1	Embellisia_CK46_g2587.t1	Phoma_CK108_g1696.t1
1663	1	5	10	Aspergillus_CK392_g2247.t1	Chaetomium_CK152_g10107.t1	Coniochaeta_CK134_g5566.t1	Embellisia_CK46_g5066.t1	Phoma_CK108_g7968.t1
1665	1	5	10	Aspergillus_CK392_g2250.t1	Chaetomium_CK152_g1082.t1	Coniochaeta_CK134_g3079.t1	Embellisia_CK46_g815.t1	Phoma_CK108_g595.t1
1667	1	5	10	Aspergillus_CK392_g2252.t1	Chaetomium_CK152_g5469.t1	Coniochaeta_CK134_g4264.t1	Embellisia_CK46_g3523.t1	Phoma_CK108_g9621.t1
1669	1	5	10	Aspergillus_CK392_g2254.t1	Chaetomium_CK152_g1083.t1	Coniochaeta_CK134_g2544.t1	Embellisia_CK46_g1758.t1	Phoma_CK108_g9583.t1
1670	1	5	10	Aspergillus_CK392_g2255.t1	Chaetomium_CK152_g3038.t1	Coniochaeta_CK134_g10076.t1	Embellisia_CK46_g142.t1	Phoma_CK108_g9617.t1
170	1	5	10	Aspergillus_CK392_g226.t1	Chaetomium_CK152_g8805.t1	Coniochaeta_CK134_g2270.t1	Embellisia_CK46_g6695.t1	Phoma_CK108_g7129.t1
1674	1	5	10	Aspergillus_CK392_g2260.t1	Chaetomium_CK152_g4844.t1	Coniochaeta_CK134_g6539.t1	Embellisia_CK46_g615.t1	Phoma_CK108_g9221.t1
1675	1	5	10	Aspergillus_CK392_g2261.t1	Chaetomium_CK152_g10515.t1	Coniochaeta_CK134_g6630.t1	Embellisia_CK46_g2484.t1	Phoma_CK108_g2929.t1
1677	1	5	10	Aspergillus_CK392_g2265.t1	Chaetomium_CK152_g11526.t1	Coniochaeta_CK134_g6634.t1	Embellisia_CK46_g10556.t1	Phoma_CK108_g2203.t1
1678	1	5	10	Aspergillus_CK392_g2266.t1	Chaetomium_CK152_g11525.t1	Coniochaeta_CK134_g6633.t1	Embellisia_CK46_g10555.t1	Phoma_CK108_g2202.t1
171	1	5	10	Aspergillus_CK392_g227.t1	Chaetomium_CK152_g9516.t1	Coniochaeta_CK134_g5322.t1	Embellisia_CK46_g2435.t1	Phoma_CK108_g7046.t1
1682	1	5	10	Aspergillus_CK392_g2271.t1	Chaetomium_CK152_g10520.t1	Coniochaeta_CK134_g6625.t1	Embellisia_CK46_g6445.t1	Phoma_CK108_g9233.t1
1688	1	5	10	Aspergillus_CK392_g2278.t1	Chaetomium_CK152_g2687.t1	Coniochaeta_CK134_g173.t1	Embellisia_CK46_g11052.t1	Phoma_CK108_g9227.t1
172	1	5	10	Aspergillus_CK392_g228.t1	Chaetomium_CK152_g8236.t1	Coniochaeta_CK134_g3243.t1	Embellisia_CK46_g2434.t1	Phoma_CK108_g7047.t1
1690	1	5	10	Aspergillus_CK392_g2280.t1	Chaetomium_CK152_g3897.t1	Coniochaeta_CK134_g171.t1	Embellisia_CK46_g611.t1	Phoma_CK108_g2188.t1
1691	1	5	10	Aspergillus_CK392_g2281.t1	Chaetomium_CK152_g3931.t1	Coniochaeta_CK134_g169.t1	Embellisia_CK46_g11513.t1	Phoma_CK108_g2919.t1
1692	1	5	10	Aspergillus_CK392_g2282.t1	Chaetomium_CK152_g3930.t1	Coniochaeta_CK134_g168.t1	Embellisia_CK46_g11514.t1	Phoma_CK108_g2918.t1
1696	1	5	10	Aspergillus_CK392_g2286.t1	Chaetomium_CK152_g4168.t1	Coniochaeta_CK134_g8691.t1	Embellisia_CK46_g2694.t1	Phoma_CK108_g9693.t1
1697	1	5	10	Aspergillus_CK392_g2287.t1	Chaetomium_CK152_g4172.t1	Coniochaeta_CK134_g8689.t1	Embellisia_CK46_g8704.t1	Phoma_CK108_g9688.t1
173	1	5	10	Aspergillus_CK392_g229.t1	Chaetomium_CK152_g1486.t1	Coniochaeta_CK134_g4180.t1	Embellisia_CK46_g3738.t1	Phoma_CK108_g2592.t1
1700	1	5	10	Aspergillus_CK392_g2291.t1	Chaetomium_CK152_g5191.t1	Coniochaeta_CK134_g6560.t1	Embellisia_CK46_g8495.t1	Phoma_CK108_g4285.t1
1702	1	5	10	Aspergillus_CK392_g2294.t1	Chaetomium_CK152_g9118.t1	Coniochaeta_CK134_g6717.t1	Embellisia_CK46_g4463.t1	Phoma_CK108_g3639.t1
1703	1	5	10	Aspergillus_CK392_g2295.t1	Chaetomium_CK152_g9135.t1	Coniochaeta_CK134_g3380.t1	Embellisia_CK46_g4462.t1	Phoma_CK108_g3640.t1
1706	1	5	10	Aspergillus_CK392_g2298.t1	Chaetomium_CK152_g3990.t1	Coniochaeta_CK134_g215.t1	Embellisia_CK46_g2672.t1	Phoma_CK108_g3653.t1
1707	1	5	10	Aspergillus_CK392_g2299.t1	Chaetomium_CK152_g5749.t1	Coniochaeta_CK134_g8549.t1	Embellisia_CK46_g2671.t1	Phoma_CK108_g3654.t1
17	1	5	10	Aspergillus_CK392_g23.t1	Chaetomium_CK152_g6109.t1	Coniochaeta_CK134_g976.t1	Embellisia_CK46_g5112.t1	Phoma_CK108_g187.t1
174	1	5	10	Aspergillus_CK392_g230.t1	Chaetomium_CK152_g1487.t1	Coniochaeta_CK134_g10540.t1	Embellisia_CK46_g3737.t1	Phoma_CK108_g2593.t1
1711	1	5	10	Aspergillus_CK392_g2304.t1	Chaetomium_CK152_g2005.t1	Coniochaeta_CK134_g213.t1	Embellisia_CK46_g8711.t1	Phoma_CK108_g9677.t1
1713	1	5	10	Aspergillus_CK392_g2306.t1	Chaetomium_CK152_g5356.t1	Coniochaeta_CK134_g6902.t1	Embellisia_CK46_g10089.t1	Phoma_CK108_g9404.t1
1714	1	5	10	Aspergillus_CK392_g2308.t1	Chaetomium_CK152_g3975.t1	Coniochaeta_CK134_g220.t1	Embellisia_CK46_g8504.t1	Phoma_CK108_g9500.t1
1715	1	5	10	Aspergillus_CK392_g2309.t1	Chaetomium_CK152_g5355.t1	Coniochaeta_CK134_g6903.t1	Embellisia_CK46_g10082.t1	Phoma_CK108_g9635.t1
1716	1	5	10	Aspergillus_CK392_g2312.t1	Chaetomium_CK152_g5246.t1	Coniochaeta_CK134_g759.t1	Embellisia_CK46_g4458.t1	Phoma_CK108_g10216.t1
1718	1	5	10	Aspergillus_CK392_g2314.t1	Chaetomium_CK152_g5986.t1	Coniochaeta_CK134_g2090.t1	Embellisia_CK46_g4023.t1	Phoma_CK108_g5723.t1
1719	1	5	10	Aspergillus_CK392_g2315.t1	Chaetomium_CK152_g2311.t1	Coniochaeta_CK134_g568.t1	Embellisia_CK46_g12023.t1	Phoma_CK108_g5717.t1
1720	1	5	10	Aspergillus_CK392_g2316.t1	Chaetomium_CK152_g10438.t1	Coniochaeta_CK134_g569.t1	Embellisia_CK46_g12024.t1	Phoma_CK108_g5718.t1
1727	1	5	10	Aspergillus_CK392_g2323.t1	Chaetomium_CK152_g11486.t1	Coniochaeta_CK134_g10177.t1	Embellisia_CK46_g2669.t1	Phoma_CK108_g3657.t1
1728	1	5	10	Aspergillus_CK392_g2324.t1	Chaetomium_CK152_g11487.t1	Coniochaeta_CK134_g10178.t1	Embellisia_CK46_g2670.t1	Phoma_CK108_g3656.t1
1729	1	5	10	Aspergillus_CK392_g2325.t1	Chaetomium_CK152_g191.t1	Coniochaeta_CK134_g6879.t1	Embellisia_CK46_g2635.t1	Phoma_CK108_g7426.t1
1734	1	5	10	Aspergillus_CK392_g2330.t1	Chaetomium_CK152_g11481.t1	Coniochaeta_CK134_g5108.t1	Embellisia_CK46_g4461.t1	Phoma_CK108_g3641.t1
1736	1	5	10	Aspergillus_CK392_g2333.t1	Chaetomium_CK152_g9207.t1	Coniochaeta_CK134_g223.t1	Embellisia_CK46_g2650.t1	Phoma_CK108_g9658.t1
1737	1	5	10	Aspergillus_CK392_g2334.t1	Chaetomium_CK152_g9252.t1	Coniochaeta_CK134_g5725.t1	Embellisia_CK46_g11632.t1	Phoma_CK108_g6176.t1
1738	1	5	10	Aspergillus_CK392_g2335.t1	Chaetomium_CK152_g879.t1	Coniochaeta_CK134_g1933.t1	Embellisia_CK46_g4920.t1	Phoma_CK108_g2385.t1
176	1	5	10	Aspergillus_CK392_g234.t1	Chaetomium_CK152_g3420.t1	Coniochaeta_CK134_g7288.t1	Embellisia_CK46_g6028.t1	Phoma_CK108_g5938.t1
1747	1	5	10	Aspergillus_CK392_g2350.t1	Chaetomium_CK152_g845.t1	Coniochaeta_CK134_g6784.t1	Embellisia_CK46_g10920.t1	Phoma_CK108_g3378.t1
1748	1	5	10	Aspergillus_CK392_g2351.t1	Chaetomium_CK152_g2999.t1	Coniochaeta_CK134_g6789.t1	Embellisia_CK46_g5789.t1	Phoma_CK108_g9158.t1
1750	1	5	10	Aspergillus_CK392_g2353.t1	Chaetomium_CK152_g5789.t1	Coniochaeta_CK134_g2230.t1	Embellisia_CK46_g6807.t1	Phoma_CK108_g5059.t1
1752	1	5	10	Aspergillus_CK392_g2355.t1	Chaetomium_CK152_g5782.t1	Coniochaeta_CK134_g2210.t1	Embellisia_CK46_g6806.t1	Phoma_CK108_g5058.t1
1754	1	5	10	Aspergillus_CK392_g2357.t1	Chaetomium_CK152_g5779.t1	Coniochaeta_CK134_g2213.t1	Embellisia_CK46_g3490.t1	Phoma_CK108_g771.t1
1756	1	5	10	Aspergillus_CK392_g2359.t1	Chaetomium_CK152_g5778.t1	Coniochaeta_CK134_g2214.t1	Embellisia_CK46_g3489.t1	Phoma_CK108_g772.t1
1758	1	5	10	Aspergillus_CK392_g2365.t1	Chaetomium_CK152_g9271.t1	Coniochaeta_CK134_g6049.t1	Embellisia_CK46_g9821.t1	Phoma_CK108_g8884.t1
1759	1	5	10	Aspergillus_CK392_g2367.t1	Chaetomium_CK152_g9703.t1	Coniochaeta_CK134_g315.t1	Embellisia_CK46_g10111.t1	Phoma_CK108_g3205.t1
178	1	5	10	Aspergillus_CK392_g237.t1	Chaetomium_CK152_g10901.t1	Coniochaeta_CK134_g2200.t1	Embellisia_CK46_g3295.t1	Phoma_CK108_g3143.t1
1761	1	5	10	Aspergillus_CK392_g2373.t1	Chaetomium_CK152_g11685.t1	Coniochaeta_CK134_g8744.t1	Embellisia_CK46_g11937.t1	Phoma_CK108_g983.t1
179	1	5	10	Aspergillus_CK392_g238.t1	Chaetomium_CK152_g10902.t1	Coniochaeta_CK134_g2201.t1	Embellisia_CK46_g3296.t1	Phoma_CK108_g6775.t1
180	1	5	10	Aspergillus_CK392_g239.t1	Chaetomium_CK152_g5521.t1	Coniochaeta_CK134_g8061.t1	Embellisia_CK46_g3326.t1	Phoma_CK108_g3046.t1
1786	1	5	10	Aspergillus_CK392_g2406.t1	Chaetomium_CK152_g4992.t1	Coniochaeta_CK134_g7956.t1	Embellisia_CK46_g8551.t1	Phoma_CK108_g6643.t1
1787	1	5	10	Aspergillus_CK392_g2407.t1	Chaetomium_CK152_g6887.t1	Coniochaeta_CK134_g1130.t1	Embellisia_CK46_g4835.t1	Phoma_CK108_g2412.t1
1789	1	5	10	Aspergillus_CK392_g2410.t1	Chaetomium_CK152_g10667.t1	Coniochaeta_CK134_g8084.t1	Embellisia_CK46_g2419.t1	Phoma_CK108_g3350.t1
1793	1	5	10	Aspergillus_CK392_g2416.t1	Chaetomium_CK152_g1683.t1	Coniochaeta_CK134_g5975.t1	Embellisia_CK46_g8535.t1	Phoma_CK108_g2079.t1
1794	1	5	10	Aspergillus_CK392_g2417.t1	Chaetomium_CK152_g1682.t1	Coniochaeta_CK134_g5976.t1	Embellisia_CK46_g8536.t1	Phoma_CK108_g2080.t1
183	1	5	10	Aspergillus_CK392_g242.t1	Chaetomium_CK152_g519.t1	Coniochaeta_CK134_g872.t1	Embellisia_CK46_g8373.t1	Phoma_CK108_g6795.t1
1798	1	5	10	Aspergillus_CK392_g2421.t1	Chaetomium_CK152_g503.t1	Coniochaeta_CK134_g2170.t1	Embellisia_CK46_g4403.t1	Phoma_CK108_g6668.t1
1804	1	5	10	Aspergillus_CK392_g2429.t1	Chaetomium_CK152_g11007.t1	Coniochaeta_CK134_g8098.t1	Embellisia_CK46_g8481.t1	Phoma_CK108_g2095.t1
1809	1	5	10	Aspergillus_CK392_g2437.t1	Chaetomium_CK152_g2626.t1	Coniochaeta_CK134_g8476.t1	Embellisia_CK46_g2781.t1	Phoma_CK108_g10043.t1
1812	1	5	10	Aspergillus_CK392_g2440.t1	Chaetomium_CK152_g10881.t1	Coniochaeta_CK134_g5808.t1	Embellisia_CK46_g8781.t1	Phoma_CK108_g5827.t1
1813	1	5	10	Aspergillus_CK392_g2442.t1	Chaetomium_CK152_g3748.t1	Coniochaeta_CK134_g1118.t1	Embellisia_CK46_g1325.t1	Phoma_CK108_g3619.t1
1814	1	5	10	Aspergillus_CK392_g2443.t1	Chaetomium_CK152_g2588.t1	Coniochaeta_CK134_g3823.t1	Embellisia_CK46_g4426.t1	Phoma_CK108_g10021.t1
1815	1	5	10	Aspergillus_CK392_g2444.t1	Chaetomium_CK152_g2589.t1	Coniochaeta_CK134_g3822.t1	Embellisia_CK46_g4427.t1	Phoma_CK108_g10022.t1
1816	1	5	10	Aspergillus_CK392_g2445.t1	Chaetomium_CK152_g7425.t1	Coniochaeta_CK134_g3759.t1	Embellisia_CK46_g2772.t1	Phoma_CK108_g6682.t1
1820	1	5	10	Aspergillus_CK392_g2449.t1	Chaetomium_CK152_g7898.t1	Coniochaeta_CK134_g6030.t1	Embellisia_CK46_g584.t1	Phoma_CK108_g740.t1
186	1	5	10	Aspergillus_CK392_g245.t1	Chaetomium_CK152_g7312.t1	Coniochaeta_CK134_g6743.t1	Embellisia_CK46_g8159.t1	Phoma_CK108_g1397.t1
1822	1	5	10	Aspergillus_CK392_g2453.t1	Chaetomium_CK152_g3171.t1	Coniochaeta_CK134_g3736.t1	Embellisia_CK46_g11249.t1	Phoma_CK108_g9714.t1
1823	1	5	10	Aspergillus_CK392_g2454.t1	Chaetomium_CK152_g3174.t1	Coniochaeta_CK134_g8536.t1	Embellisia_CK46_g11248.t1	Phoma_CK108_g9713.t1
1825	1	5	10	Aspergillus_CK392_g2456.t1	Chaetomium_CK152_g7410.t1	Coniochaeta_CK134_g3772.t1	Embellisia_CK46_g2964.t1	Phoma_CK108_g924.t1
1827	1	5	10	Aspergillus_CK392_g2459.t1	Chaetomium_CK152_g11206.t1	Coniochaeta_CK134_g2320.t1	Embellisia_CK46_g9364.t1	Phoma_CK108_g5743.t1
1828	1	5	10	Aspergillus_CK392_g2460.t1	Chaetomium_CK152_g10755.t1	Coniochaeta_CK134_g3817.t1	Embellisia_CK46_g2965.t1	Phoma_CK108_g926.t1
1837	1	5	10	Aspergillus_CK392_g2473.t1	Chaetomium_CK152_g6403.t1	Coniochaeta_CK134_g4190.t1	Embellisia_CK46_g3002.t1	Phoma_CK108_g1204.t1
1842	1	5	10	Aspergillus_CK392_g2478.t1	Chaetomium_CK152_g3156.t1	Coniochaeta_CK134_g4738.t1	Embellisia_CK46_g8911.t1	Phoma_CK108_g7590.t1
1843	1	5	10	Aspergillus_CK392_g2479.t1	Chaetomium_CK152_g10716.t1	Coniochaeta_CK134_g5311.t1	Embellisia_CK46_g152.t1	Phoma_CK108_g9602.t1
1849	1	5	10	Aspergillus_CK392_g2487.t1	Chaetomium_CK152_g7404.t1	Coniochaeta_CK134_g5487.t1	Embellisia_CK46_g5773.t1	Phoma_CK108_g5079.t1
190	1	5	10	Aspergillus_CK392_g249.t1	Chaetomium_CK152_g6138.t1	Coniochaeta_CK134_g9209.t1	Embellisia_CK46_g10383.t1	Phoma_CK108_g1928.t1
1852	1	5	10	Aspergillus_CK392_g2491.t1	Chaetomium_CK152_g171.t1	Coniochaeta_CK134_g5315.t1	Embellisia_CK46_g9371.t1	Phoma_CK108_g7563.t1
1855	1	5	10	Aspergillus_CK392_g2494.t1	Chaetomium_CK152_g4459.t1	Coniochaeta_CK134_g3710.t1	Embellisia_CK46_g7857.t1	Phoma_CK108_g8548.t1
1856	1	5	10	Aspergillus_CK392_g2495.t1	Chaetomium_CK152_g2442.t1	Coniochaeta_CK134_g6672.t1	Embellisia_CK46_g7918.t1	Phoma_CK108_g8556.t1
1859	1	5	10	Aspergillus_CK392_g2498.t1	Chaetomium_CK152_g4466.t1	Coniochaeta_CK134_g3711.t1	Embellisia_CK46_g7863.t1	Phoma_CK108_g8585.t1
1860	1	5	10	Aspergillus_CK392_g2499.t1	Chaetomium_CK152_g6242.t1	Coniochaeta_CK134_g2980.t1	Embellisia_CK46_g7862.t1	Phoma_CK108_g8552.t1
18	1	5	10	Aspergillus_CK392_g25.t1	Chaetomium_CK152_g424.t1	Coniochaeta_CK134_g2018.t1	Embellisia_CK46_g4942.t1	Phoma_CK108_g8034.t1
191	1	5	10	Aspergillus_CK392_g250.t1	Chaetomium_CK152_g2595.t1	Coniochaeta_CK134_g6033.t1	Embellisia_CK46_g11702.t1	Phoma_CK108_g6584.t1
1861	1	5	10	Aspergillus_CK392_g2500.t1	Chaetomium_CK152_g6792.t1	Coniochaeta_CK134_g3233.t1	Embellisia_CK46_g7715.t1	Phoma_CK108_g9955.t1
1862	1	5	10	Aspergillus_CK392_g2501.t1	Chaetomium_CK152_g7709.t1	Coniochaeta_CK134_g1348.t1	Embellisia_CK46_g7716.t1	Phoma_CK108_g9954.t1
1863	1	5	10	Aspergillus_CK392_g2502.t1	Chaetomium_CK152_g332.t1	Coniochaeta_CK134_g6752.t1	Embellisia_CK46_g7810.t1	Phoma_CK108_g8536.t1
1864	1	5	10	Aspergillus_CK392_g2505.t1	Chaetomium_CK152_g2454.t1	Coniochaeta_CK134_g1968.t1	Embellisia_CK46_g7860.t1	Phoma_CK108_g8583.t1
1865	1	5	10	Aspergillus_CK392_g2506.t1	Chaetomium_CK152_g3571.t1	Coniochaeta_CK134_g8224.t1	Embellisia_CK46_g7859.t1	Phoma_CK108_g8582.t1
1866	1	5	10	Aspergillus_CK392_g2507.t1	Chaetomium_CK152_g6635.t1	Coniochaeta_CK134_g8943.t1	Embellisia_CK46_g7916.t1	Phoma_CK108_g8557.t1
1867	1	5	10	Aspergillus_CK392_g2508.t1	Chaetomium_CK152_g2441.t1	Coniochaeta_CK134_g6671.t1	Embellisia_CK46_g7917.t1	Phoma_CK108_g8555.t1
192	1	5	10	Aspergillus_CK392_g251.t1	Chaetomium_CK152_g6141.t1	Coniochaeta_CK134_g9212.t1	Embellisia_CK46_g638.t1	Phoma_CK108_g278.t1
1868	1	5	10	Aspergillus_CK392_g2510.t1	Chaetomium_CK152_g9881.t1	Coniochaeta_CK134_g3646.t1	Embellisia_CK46_g6078.t1	Phoma_CK108_g2874.t1
1869	1	5	10	Aspergillus_CK392_g2511.t1	Chaetomium_CK152_g9.t1	Coniochaeta_CK134_g3648.t1	Embellisia_CK46_g7818.t1	Phoma_CK108_g9929.t1
1872	1	5	10	Aspergillus_CK392_g2514.t1	Chaetomium_CK152_g1183.t1	Coniochaeta_CK134_g870.t1	Embellisia_CK46_g2582.t1	Phoma_CK108_g1691.t1
1873	1	5	10	Aspergillus_CK392_g2516.t1	Chaetomium_CK152_g479.t1	Coniochaeta_CK134_g2916.t1	Embellisia_CK46_g7837.t1	Phoma_CK108_g8540.t1
193	1	5	10	Aspergillus_CK392_g252.t1	Chaetomium_CK152_g6140.t1	Coniochaeta_CK134_g9211.t1	Embellisia_CK46_g11683.t1	Phoma_CK108_g6173.t1
1876	1	5	10	Aspergillus_CK392_g2520.t1	Chaetomium_CK152_g1372.t1	Coniochaeta_CK134_g6698.t1	Embellisia_CK46_g7835.t1	Phoma_CK108_g8542.t1
1878	1	5	10	Aspergillus_CK392_g2525.t1	Chaetomium_CK152_g2776.t1	Coniochaeta_CK134_g3672.t1	Embellisia_CK46_g7931.t1	Phoma_CK108_g8549.t1
1882	1	5	10	Aspergillus_CK392_g2529.t1	Chaetomium_CK152_g1907.t1	Coniochaeta_CK134_g254.t1	Embellisia_CK46_g10160.t1	Phoma_CK108_g8017.t1
1884	1	5	10	Aspergillus_CK392_g2531.t1	Chaetomium_CK152_g5341.t1	Coniochaeta_CK134_g4609.t1	Embellisia_CK46_g9583.t1	Phoma_CK108_g5594.t1
1890	1	5	10	Aspergillus_CK392_g2537.t1	Chaetomium_CK152_g4041.t1	Coniochaeta_CK134_g7351.t1	Embellisia_CK46_g11407.t1	Phoma_CK108_g6352.t1
1891	1	5	10	Aspergillus_CK392_g2538.t1	Chaetomium_CK152_g7706.t1	Coniochaeta_CK134_g7352.t1	Embellisia_CK46_g4691.t1	Phoma_CK108_g2734.t1
1892	1	5	10	Aspergillus_CK392_g2539.t1	Chaetomium_CK152_g2948.t1	Coniochaeta_CK134_g9069.t1	Embellisia_CK46_g8035.t1	Phoma_CK108_g6340.t1
195	1	5	10	Aspergillus_CK392_g254.t1	Chaetomium_CK152_g1991.t1	Coniochaeta_CK134_g7625.t1	Embellisia_CK46_g10501.t1	Phoma_CK108_g6286.t1
1895	1	5	10	Aspergillus_CK392_g2542.t1	Chaetomium_CK152_g2946.t1	Coniochaeta_CK134_g7806.t1	Embellisia_CK46_g9442.t1	Phoma_CK108_g8153.t1
1902	1	5	10	Aspergillus_CK392_g2549.t1	Chaetomium_CK152_g7800.t1	Coniochaeta_CK134_g5708.t1	Embellisia_CK46_g7281.t1	Phoma_CK108_g10198.t1
1904	1	5	10	Aspergillus_CK392_g2554.t1	Chaetomium_CK152_g8684.t1	Coniochaeta_CK134_g6794.t1	Embellisia_CK46_g5460.t1	Phoma_CK108_g4627.t1
1905	1	5	10	Aspergillus_CK392_g2555.t1	Chaetomium_CK152_g8685.t1	Coniochaeta_CK134_g6793.t1	Embellisia_CK46_g5457.t1	Phoma_CK108_g3218.t1
1909	1	5	10	Aspergillus_CK392_g2559.t1	Chaetomium_CK152_g8686.t1	Coniochaeta_CK134_g6792.t1	Embellisia_CK46_g5456.t1	Phoma_CK108_g3217.t1
197	1	5	10	Aspergillus_CK392_g256.t1	Chaetomium_CK152_g7421.t1	Coniochaeta_CK134_g5138.t1	Embellisia_CK46_g11599.t1	Phoma_CK108_g6977.t1
1913	1	5	10	Aspergillus_CK392_g2564.t1	Chaetomium_CK152_g8704.t1	Coniochaeta_CK134_g5242.t1	Embellisia_CK46_g7290.t1	Phoma_CK108_g4607.t1
1915	1	5	10	Aspergillus_CK392_g2566.t1	Chaetomium_CK152_g8701.t1	Coniochaeta_CK134_g589.t1	Embellisia_CK46_g6817.t1	Phoma_CK108_g9150.t1
1916	1	5	10	Aspergillus_CK392_g2568.t1	Chaetomium_CK152_g1331.t1	Coniochaeta_CK134_g2183.t1	Embellisia_CK46_g5782.t1	Phoma_CK108_g9152.t1
198	1	5	10	Aspergillus_CK392_g257.t1	Chaetomium_CK152_g7420.t1	Coniochaeta_CK134_g5139.t1	Embellisia_CK46_g11598.t1	Phoma_CK108_g10133.t1
1921	1	5	10	Aspergillus_CK392_g2573.t1	Chaetomium_CK152_g331.t1	Coniochaeta_CK134_g7561.t1	Embellisia_CK46_g10924.t1	Phoma_CK108_g6622.t1
1926	1	5	10	Aspergillus_CK392_g2578.t1	Chaetomium_CK152_g8688.t1	Coniochaeta_CK134_g599.t1	Embellisia_CK46_g10925.t1	Phoma_CK108_g6623.t1
199	1	5	10	Aspergillus_CK392_g258.t1	Chaetomium_CK152_g7434.t1	Coniochaeta_CK134_g5696.t1	Embellisia_CK46_g633.t1	Phoma_CK108_g10062.t1
1928	1	5	10	Aspergillus_CK392_g2580.t1	Chaetomium_CK152_g3223.t1	Coniochaeta_CK134_g7676.t1	Embellisia_CK46_g3112.t1	Phoma_CK108_g4625.t1
1929	1	5	10	Aspergillus_CK392_g2583.t1	Chaetomium_CK152_g1184.t1	Coniochaeta_CK134_g7677.t1	Embellisia_CK46_g483.t1	Phoma_CK108_g8168.t1
1934	1	5	10	Aspergillus_CK392_g2588.t1	Chaetomium_CK152_g3001.t1	Coniochaeta_CK134_g5336.t1	Embellisia_CK46_g10254.t1	Phoma_CK108_g4777.t1
1936	1	5	10	Aspergillus_CK392_g2591.t1	Chaetomium_CK152_g5971.t1	Coniochaeta_CK134_g2120.t1	Embellisia_CK46_g5440.t1	Phoma_CK108_g3094.t1
1937	1	5	10	Aspergillus_CK392_g2592.t1	Chaetomium_CK152_g8712.t1	Coniochaeta_CK134_g5334.t1	Embellisia_CK46_g5439.t1	Phoma_CK108_g3093.t1
1938	1	5	10	Aspergillus_CK392_g2594.t1	Chaetomium_CK152_g8026.t1	Coniochaeta_CK134_g766.t1	Embellisia_CK46_g8820.t1	Phoma_CK108_g1054.t1
1940	1	5	10	Aspergillus_CK392_g2596.t1	Chaetomium_CK152_g8029.t1	Coniochaeta_CK134_g777.t1	Embellisia_CK46_g3630.t1	Phoma_CK108_g573.t1
200	1	5	10	Aspergillus_CK392_g260.t1	Chaetomium_CK152_g1077.t1	Coniochaeta_CK134_g9780.t1	Embellisia_CK46_g11704.t1	Phoma_CK108_g6254.t1
1943	1	5	10	Aspergillus_CK392_g2600.t1	Chaetomium_CK152_g11698.t1	Coniochaeta_CK134_g5096.t1	Embellisia_CK46_g8877.t1	Phoma_CK108_g5152.t1
1944	1	5	10	Aspergillus_CK392_g2601.t1	Chaetomium_CK152_g1480.t1	Coniochaeta_CK134_g3413.t1	Embellisia_CK46_g52.t1	Phoma_CK108_g1068.t1
1945	1	5	10	Aspergillus_CK392_g2602.t1	Chaetomium_CK152_g93.t1	Coniochaeta_CK134_g9894.t1	Embellisia_CK46_g11812.t1	Phoma_CK108_g3734.t1
1951	1	5	10	Aspergillus_CK392_g2608.t1	Chaetomium_CK152_g4327.t1	Coniochaeta_CK134_g9860.t1	Embellisia_CK46_g9934.t1	Phoma_CK108_g2460.t1
201	1	5	10	Aspergillus_CK392_g261.t1	Chaetomium_CK152_g9261.t1	Coniochaeta_CK134_g6040.t1	Embellisia_CK46_g10460.t1	Phoma_CK108_g276.t1
1952	1	5	10	Aspergillus_CK392_g2610.t1	Chaetomium_CK152_g8080.t1	Coniochaeta_CK134_g9906.t1	Embellisia_CK46_g8864.t1	Phoma_CK108_g571.t1
1953	1	5	10	Aspergillus_CK392_g2611.t1	Chaetomium_CK152_g8079.t1	Coniochaeta_CK134_g9905.t1	Embellisia_CK46_g8865.t1	Phoma_CK108_g570.t1
1955	1	5	10	Aspergillus_CK392_g2614.t1	Chaetomium_CK152_g8078.t1	Coniochaeta_CK134_g9903.t1	Embellisia_CK46_g8867.t1	Phoma_CK108_g5137.t1
1957	1	5	10	Aspergillus_CK392_g2616.t1	Chaetomium_CK152_g4322.t1	Coniochaeta_CK134_g9866.t1	Embellisia_CK46_g2183.t1	Phoma_CK108_g2475.t1
202	1	5	10	Aspergillus_CK392_g262.t1	Chaetomium_CK152_g6331.t1	Coniochaeta_CK134_g5968.t1	Embellisia_CK46_g7242.t1	Phoma_CK108_g10127.t1
1959	1	5	10	Aspergillus_CK392_g2622.t1	Chaetomium_CK152_g8270.t1	Coniochaeta_CK134_g248.t1	Embellisia_CK46_g2595.t1	Phoma_CK108_g891.t1
1960	1	5	10	Aspergillus_CK392_g2623.t1	Chaetomium_CK152_g9736.t1	Coniochaeta_CK134_g7955.t1	Embellisia_CK46_g373.t1	Phoma_CK108_g2791.t1
1962	1	5	10	Aspergillus_CK392_g2626.t1	Chaetomium_CK152_g2163.t1	Coniochaeta_CK134_g1855.t1	Embellisia_CK46_g8871.t1	Phoma_CK108_g5155.t1
1964	1	5	10	Aspergillus_CK392_g2628.t1	Chaetomium_CK152_g3518.t1	Coniochaeta_CK134_g7868.t1	Embellisia_CK46_g7566.t1	Phoma_CK108_g896.t1
1967	1	5	10	Aspergillus_CK392_g2632.t1	Chaetomium_CK152_g8745.t1	Coniochaeta_CK134_g823.t1	Embellisia_CK46_g774.t1	Phoma_CK108_g5143.t1
203	1	5	10	Aspergillus_CK392_g264.t1	Chaetomium_CK152_g6332.t1	Coniochaeta_CK134_g1894.t1	Embellisia_CK46_g2458.t1	Phoma_CK108_g6204.t1
1976	1	5	10	Aspergillus_CK392_g2642.t1	Chaetomium_CK152_g9737.t1	Coniochaeta_CK134_g7843.t1	Embellisia_CK46_g5515.t1	Phoma_CK108_g872.t1
1977	1	5	10	Aspergillus_CK392_g2644.t1	Chaetomium_CK152_g9687.t1	Coniochaeta_CK134_g7782.t1	Embellisia_CK46_g1782.t1	Phoma_CK108_g6629.t1
1978	1	5	10	Aspergillus_CK392_g2645.t1	Chaetomium_CK152_g6739.t1	Coniochaeta_CK134_g2439.t1	Embellisia_CK46_g9925.t1	Phoma_CK108_g5097.t1
1979	1	5	10	Aspergillus_CK392_g2646.t1	Chaetomium_CK152_g1960.t1	Coniochaeta_CK134_g6892.t1	Embellisia_CK46_g9926.t1	Phoma_CK108_g5098.t1
204	1	5	10	Aspergillus_CK392_g265.t1	Chaetomium_CK152_g3664.t1	Coniochaeta_CK134_g5734.t1	Embellisia_CK46_g11694.t1	Phoma_CK108_g6599.t1
1983	1	5	10	Aspergillus_CK392_g2652.t1	Chaetomium_CK152_g6757.t1	Coniochaeta_CK134_g4919.t1	Embellisia_CK46_g11671.t1	Phoma_CK108_g6593.t1
1988	1	5	10	Aspergillus_CK392_g2658.t1	Chaetomium_CK152_g5671.t1	Coniochaeta_CK134_g10377.t1	Embellisia_CK46_g706.t1	Phoma_CK108_g8119.t1
205	1	5	10	Aspergillus_CK392_g266.t1	Chaetomium_CK152_g3660.t1	Coniochaeta_CK134_g5974.t1	Embellisia_CK46_g682.t1	Phoma_CK108_g6222.t1
1992	1	5	10	Aspergillus_CK392_g2662.t1	Chaetomium_CK152_g6941.t1	Coniochaeta_CK134_g642.t1	Embellisia_CK46_g7404.t1	Phoma_CK108_g3805.t1
1993	1	5	10	Aspergillus_CK392_g2663.t1	Chaetomium_CK152_g6723.t1	Coniochaeta_CK134_g9499.t1	Embellisia_CK46_g5535.t1	Phoma_CK108_g2799.t1
1997	1	5	10	Aspergillus_CK392_g2667.t1	Chaetomium_CK152_g5618.t1	Coniochaeta_CK134_g7945.t1	Embellisia_CK46_g5523.t1	Phoma_CK108_g2785.t1
1998	1	5	10	Aspergillus_CK392_g2668.t1	Chaetomium_CK152_g5612.t1	Coniochaeta_CK134_g4593.t1	Embellisia_CK46_g1167.t1	Phoma_CK108_g11.t1
206	1	5	10	Aspergillus_CK392_g267.t1	Chaetomium_CK152_g6942.t1	Coniochaeta_CK134_g641.t1	Embellisia_CK46_g7567.t1	Phoma_CK108_g1277.t1
2002	1	5	10	Aspergillus_CK392_g2672.t1	Chaetomium_CK152_g11576.t1	Coniochaeta_CK134_g636.t1	Embellisia_CK46_g415.t1	Phoma_CK108_g4899.t1
207	1	5	10	Aspergillus_CK392_g268.t1	Chaetomium_CK152_g2885.t1	Coniochaeta_CK134_g2314.t1	Embellisia_CK46_g7064.t1	Phoma_CK108_g7682.t1
2010	1	5	10	Aspergillus_CK392_g2683.t1	Chaetomium_CK152_g7828.t1	Coniochaeta_CK134_g2815.t1	Embellisia_CK46_g375.t1	Phoma_CK108_g6.t1
2011	1	5	10	Aspergillus_CK392_g2684.t1	Chaetomium_CK152_g4140.t1	Coniochaeta_CK134_g4446.t1	Embellisia_CK46_g420.t1	Phoma_CK108_g4910.t1
2013	1	5	10	Aspergillus_CK392_g2687.t1	Chaetomium_CK152_g5617.t1	Coniochaeta_CK134_g3904.t1	Embellisia_CK46_g7526.t1	Phoma_CK108_g4870.t1
2014	1	5	10	Aspergillus_CK392_g2688.t1	Chaetomium_CK152_g6720.t1	Coniochaeta_CK134_g9496.t1	Embellisia_CK46_g5542.t1	Phoma_CK108_g2767.t1
208	1	5	10	Aspergillus_CK392_g269.t1	Chaetomium_CK152_g4230.t1	Coniochaeta_CK134_g1534.t1	Embellisia_CK46_g8613.t1	Phoma_CK108_g1765.t1
2021	1	5	10	Aspergillus_CK392_g2696.t1	Chaetomium_CK152_g7081.t1	Coniochaeta_CK134_g8461.t1	Embellisia_CK46_g397.t1	Phoma_CK108_g8758.t1
2022	1	5	10	Aspergillus_CK392_g2697.t1	Chaetomium_CK152_g7080.t1	Coniochaeta_CK134_g8462.t1	Embellisia_CK46_g396.t1	Phoma_CK108_g8757.t1
2023	1	5	10	Aspergillus_CK392_g2698.t1	Chaetomium_CK152_g4557.t1	Coniochaeta_CK134_g4505.t1	Embellisia_CK46_g367.t1	Phoma_CK108_g8783.t1
2024	1	5	10	Aspergillus_CK392_g2699.t1	Chaetomium_CK152_g3108.t1	Coniochaeta_CK134_g4657.t1	Embellisia_CK46_g5530.t1	Phoma_CK108_g2805.t1
2025	1	5	10	Aspergillus_CK392_g2700.t1	Chaetomium_CK152_g3106.t1	Coniochaeta_CK134_g4653.t1	Embellisia_CK46_g5531.t1	Phoma_CK108_g2804.t1
2026	1	5	10	Aspergillus_CK392_g2702.t1	Chaetomium_CK152_g5343.t1	Coniochaeta_CK134_g6351.t1	Embellisia_CK46_g7496.t1	Phoma_CK108_g1706.t1
210	1	5	10	Aspergillus_CK392_g271.t1	Chaetomium_CK152_g8273.t1	Coniochaeta_CK134_g251.t1	Embellisia_CK46_g7540.t1	Phoma_CK108_g545.t1
211	1	5	10	Aspergillus_CK392_g272.t1	Chaetomium_CK152_g8272.t1	Coniochaeta_CK134_g250.t1	Embellisia_CK46_g7541.t1	Phoma_CK108_g544.t1
2038	1	5	10	Aspergillus_CK392_g2723.t1	Chaetomium_CK152_g11472.t1	Coniochaeta_CK134_g3953.t1	Embellisia_CK46_g6504.t1	Phoma_CK108_g121.t1
2044	1	5	10	Aspergillus_CK392_g2730.t1	Chaetomium_CK152_g6871.t1	Coniochaeta_CK134_g4697.t1	Embellisia_CK46_g6526.t1	Phoma_CK108_g9514.t1
212	1	5	10	Aspergillus_CK392_g274.t1	Chaetomium_CK152_g7416.t1	Coniochaeta_CK134_g5135.t1	Embellisia_CK46_g10386.t1	Phoma_CK108_g8133.t1
2050	1	5	10	Aspergillus_CK392_g2741.t1	Chaetomium_CK152_g2644.t1	Coniochaeta_CK134_g4068.t1	Embellisia_CK46_g2382.t1	Phoma_CK108_g5531.t1
2054	1	5	10	Aspergillus_CK392_g2746.t1	Chaetomium_CK152_g7301.t1	Coniochaeta_CK134_g10325.t1	Embellisia_CK46_g4901.t1	Phoma_CK108_g2406.t1
2055	1	5	10	Aspergillus_CK392_g2747.t1	Chaetomium_CK152_g8580.t1	Coniochaeta_CK134_g757.t1	Embellisia_CK46_g8984.t1	Phoma_CK108_g5520.t1
2056	1	5	10	Aspergillus_CK392_g2748.t1	Chaetomium_CK152_g11172.t1	Coniochaeta_CK134_g4070.t1	Embellisia_CK46_g4730.t1	Phoma_CK108_g293.t1
213	1	5	10	Aspergillus_CK392_g275.t1	Chaetomium_CK152_g9125.t1	Coniochaeta_CK134_g3393.t1	Embellisia_CK46_g6298.t1	Phoma_CK108_g7772.t1
2057	1	5	10	Aspergillus_CK392_g2750.t1	Chaetomium_CK152_g8578.t1	Coniochaeta_CK134_g5058.t1	Embellisia_CK46_g8995.t1	Phoma_CK108_g6082.t1
2059	1	5	10	Aspergillus_CK392_g2753.t1	Chaetomium_CK152_g2263.t1	Coniochaeta_CK134_g7463.t1	Embellisia_CK46_g2378.t1	Phoma_CK108_g9215.t1
2060	1	5	10	Aspergillus_CK392_g2754.t1	Chaetomium_CK152_g5497.t1	Coniochaeta_CK134_g7416.t1	Embellisia_CK46_g2377.t1	Phoma_CK108_g9214.t1
2062	1	5	10	Aspergillus_CK392_g2756.t1	Chaetomium_CK152_g5490.t1	Coniochaeta_CK134_g7437.t1	Embellisia_CK46_g4766.t1	Phoma_CK108_g137.t1
2063	1	5	10	Aspergillus_CK392_g2757.t1	Chaetomium_CK152_g5491.t1	Coniochaeta_CK134_g7438.t1	Embellisia_CK46_g4767.t1	Phoma_CK108_g136.t1
2065	1	5	10	Aspergillus_CK392_g2759.t1	Chaetomium_CK152_g767.t1	Coniochaeta_CK134_g7436.t1	Embellisia_CK46_g8594.t1	Phoma_CK108_g9211.t1
214	1	5	10	Aspergillus_CK392_g276.t1	Chaetomium_CK152_g9116.t1	Coniochaeta_CK134_g6719.t1	Embellisia_CK46_g2091.t1	Phoma_CK108_g7775.t1
2069	1	5	10	Aspergillus_CK392_g2766.t1	Chaetomium_CK152_g9004.t1	Coniochaeta_CK134_g4838.t1	Embellisia_CK46_g10039.t1	Phoma_CK108_g284.t1
2070	1	5	10	Aspergillus_CK392_g2767.t1	Chaetomium_CK152_g1529.t1	Coniochaeta_CK134_g4837.t1	Embellisia_CK46_g10040.t1	Phoma_CK108_g285.t1
2071	1	5	10	Aspergillus_CK392_g2768.t1	Chaetomium_CK152_g1527.t1	Coniochaeta_CK134_g4835.t1	Embellisia_CK46_g6342.t1	Phoma_CK108_g6718.t1
215	1	5	10	Aspergillus_CK392_g277.t1	Chaetomium_CK152_g5628.t1	Coniochaeta_CK134_g10422.t1	Embellisia_CK46_g2092.t1	Phoma_CK108_g7774.t1
2073	1	5	10	Aspergillus_CK392_g2770.t1	Chaetomium_CK152_g5545.t1	Coniochaeta_CK134_g7964.t1	Embellisia_CK46_g4744.t1	Phoma_CK108_g384.t1
2074	1	5	10	Aspergillus_CK392_g2771.t1	Chaetomium_CK152_g6725.t1	Coniochaeta_CK134_g8020.t1	Embellisia_CK46_g2351.t1	Phoma_CK108_g302.t1
2076	1	5	10	Aspergillus_CK392_g2773.t1	Chaetomium_CK152_g2672.t1	Coniochaeta_CK134_g4457.t1	Embellisia_CK46_g6378.t1	Phoma_CK108_g6733.t1
2077	1	5	10	Aspergillus_CK392_g2774.t1	Chaetomium_CK152_g4302.t1	Coniochaeta_CK134_g2805.t1	Embellisia_CK46_g4727.t1	Phoma_CK108_g116.t1
2080	1	5	10	Aspergillus_CK392_g2778.t1	Chaetomium_CK152_g8754.t1	Coniochaeta_CK134_g7364.t1	Embellisia_CK46_g6530.t1	Phoma_CK108_g355.t1
216	1	5	10	Aspergillus_CK392_g278.t1	Chaetomium_CK152_g9128.t1	Coniochaeta_CK134_g6712.t1	Embellisia_CK46_g6276.t1	Phoma_CK108_g4139.t1
2081	1	5	10	Aspergillus_CK392_g2780.t1	Chaetomium_CK152_g11745.t1	Coniochaeta_CK134_g4980.t1	Embellisia_CK46_g9018.t1	Phoma_CK108_g5526.t1
2082	1	5	10	Aspergillus_CK392_g2782.t1	Chaetomium_CK152_g10650.t1	Coniochaeta_CK134_g796.t1	Embellisia_CK46_g2321.t1	Phoma_CK108_g3721.t1
2083	1	5	10	Aspergillus_CK392_g2783.t1	Chaetomium_CK152_g11714.t1	Coniochaeta_CK134_g5090.t1	Embellisia_CK46_g9004.t1	Phoma_CK108_g5561.t1
2088	1	5	10	Aspergillus_CK392_g2790.t1	Chaetomium_CK152_g5786.t1	Coniochaeta_CK134_g2222.t1	Embellisia_CK46_g11455.t1	Phoma_CK108_g399.t1
2092	1	5	10	Aspergillus_CK392_g2795.t1	Chaetomium_CK152_g9354.t1	Coniochaeta_CK134_g192.t1	Embellisia_CK46_g6508.t1	Phoma_CK108_g125.t1
2095	1	5	10	Aspergillus_CK392_g2798.t1	Chaetomium_CK152_g10420.t1	Coniochaeta_CK134_g782.t1	Embellisia_CK46_g9024.t1	Phoma_CK108_g3662.t1
2098	1	5	10	Aspergillus_CK392_g2802.t1	Chaetomium_CK152_g10421.t1	Coniochaeta_CK134_g783.t1	Embellisia_CK46_g10991.t1	Phoma_CK108_g73.t1
2099	1	5	10	Aspergillus_CK392_g2803.t1	Chaetomium_CK152_g10219.t1	Coniochaeta_CK134_g1300.t1	Embellisia_CK46_g9395.t1	Phoma_CK108_g5085.t1
2101	1	5	10	Aspergillus_CK392_g2807.t1	Chaetomium_CK152_g1500.t1	Coniochaeta_CK134_g243.t1	Embellisia_CK46_g1039.t1	Phoma_CK108_g6300.t1
219	1	5	10	Aspergillus_CK392_g281.t1	Chaetomium_CK152_g10138.t1	Coniochaeta_CK134_g3392.t1	Embellisia_CK46_g3062.t1	Phoma_CK108_g4006.t1
2108	1	5	10	Aspergillus_CK392_g2816.t1	Chaetomium_CK152_g10862.t1	Coniochaeta_CK134_g5775.t1	Embellisia_CK46_g7709.t1	Phoma_CK108_g8474.t1
2109	1	5	10	Aspergillus_CK392_g2817.t1	Chaetomium_CK152_g6367.t1	Coniochaeta_CK134_g5959.t1	Embellisia_CK46_g1095.t1	Phoma_CK108_g833.t1
2110	1	5	10	Aspergillus_CK392_g2818.t1	Chaetomium_CK152_g1399.t1	Coniochaeta_CK134_g554.t1	Embellisia_CK46_g11448.t1	Phoma_CK108_g89.t1
2111	1	5	10	Aspergillus_CK392_g2819.t1	Chaetomium_CK152_g1882.t1	Coniochaeta_CK134_g7984.t1	Embellisia_CK46_g6502.t1	Phoma_CK108_g128.t1
220	1	5	10	Aspergillus_CK392_g282.t1	Chaetomium_CK152_g9130.t1	Coniochaeta_CK134_g6714.t1	Embellisia_CK46_g6274.t1	Phoma_CK108_g4136.t1
2117	1	5	10	Aspergillus_CK392_g2826.t1	Chaetomium_CK152_g1404.t1	Coniochaeta_CK134_g4055.t1	Embellisia_CK46_g6511.t1	Phoma_CK108_g127.t1
2118	1	5	10	Aspergillus_CK392_g2827.t1	Chaetomium_CK152_g4259.t1	Coniochaeta_CK134_g7850.t1	Embellisia_CK46_g8993.t1	Phoma_CK108_g6080.t1
2119	1	5	10	Aspergillus_CK392_g2828.t1	Chaetomium_CK152_g1874.t1	Coniochaeta_CK134_g7978.t1	Embellisia_CK46_g6516.t1	Phoma_CK108_g6711.t1
221	1	5	10	Aspergillus_CK392_g283.t1	Chaetomium_CK152_g9129.t1	Coniochaeta_CK134_g6713.t1	Embellisia_CK46_g6275.t1	Phoma_CK108_g4140.t1
2123	1	5	10	Aspergillus_CK392_g2833.t1	Chaetomium_CK152_g8759.t1	Coniochaeta_CK134_g7829.t1	Embellisia_CK46_g4763.t1	Phoma_CK108_g139.t1
2128	1	5	10	Aspergillus_CK392_g2838.t1	Chaetomium_CK152_g8408.t1	Coniochaeta_CK134_g4086.t1	Embellisia_CK46_g6336.t1	Phoma_CK108_g5514.t1
2129	1	5	10	Aspergillus_CK392_g2839.t1	Chaetomium_CK152_g2650.t1	Coniochaeta_CK134_g4464.t1	Embellisia_CK46_g4728.t1	Phoma_CK108_g292.t1
2130	1	5	10	Aspergillus_CK392_g2840.t1	Chaetomium_CK152_g9735.t1	Coniochaeta_CK134_g699.t1	Embellisia_CK46_g10041.t1	Phoma_CK108_g286.t1
2132	1	5	10	Aspergillus_CK392_g2843.t1	Chaetomium_CK152_g4861.t1	Coniochaeta_CK134_g371.t1	Embellisia_CK46_g6361.t1	Phoma_CK108_g61.t1
2135	1	5	10	Aspergillus_CK392_g2847.t1	Chaetomium_CK152_g5725.t1	Coniochaeta_CK134_g4402.t1	Embellisia_CK46_g2308.t1	Phoma_CK108_g360.t1
2136	1	5	10	Aspergillus_CK392_g2848.t1	Chaetomium_CK152_g5726.t1	Coniochaeta_CK134_g4401.t1	Embellisia_CK46_g2307.t1	Phoma_CK108_g361.t1
2138	1	5	10	Aspergillus_CK392_g2850.t1	Chaetomium_CK152_g5723.t1	Coniochaeta_CK134_g4404.t1	Embellisia_CK46_g6355.t1	Phoma_CK108_g5515.t1
2139	1	5	10	Aspergillus_CK392_g2851.t1	Chaetomium_CK152_g7672.t1	Coniochaeta_CK134_g3110.t1	Embellisia_CK46_g6197.t1	Phoma_CK108_g4267.t1
2141	1	5	10	Aspergillus_CK392_g2855.t1	Chaetomium_CK152_g9005.t1	Coniochaeta_CK134_g4839.t1	Embellisia_CK46_g6394.t1	Phoma_CK108_g476.t1
2142	1	5	10	Aspergillus_CK392_g2856.t1	Chaetomium_CK152_g8781.t1	Coniochaeta_CK134_g362.t1	Embellisia_CK46_g6489.t1	Phoma_CK108_g92.t1
2144	1	5	10	Aspergillus_CK392_g2858.t1	Chaetomium_CK152_g9008.t1	Coniochaeta_CK134_g2800.t1	Embellisia_CK46_g6390.t1	Phoma_CK108_g481.t1
2148	1	5	10	Aspergillus_CK392_g2864.t1	Chaetomium_CK152_g1878.t1	Coniochaeta_CK134_g7980.t1	Embellisia_CK46_g2334.t1	Phoma_CK108_g6698.t1
2153	1	5	10	Aspergillus_CK392_g2873.t1	Chaetomium_CK152_g6939.t1	Coniochaeta_CK134_g7571.t1	Embellisia_CK46_g5480.t1	Phoma_CK108_g3080.t1
224	1	5	10	Aspergillus_CK392_g288.t1	Chaetomium_CK152_g7690.t1	Coniochaeta_CK134_g1189.t1	Embellisia_CK46_g1368.t1	Phoma_CK108_g3590.t1
2160	1	5	10	Aspergillus_CK392_g2889.t1	Chaetomium_CK152_g7360.t1	Coniochaeta_CK134_g5621.t1	Embellisia_CK46_g5342.t1	Phoma_CK108_g4394.t1
225	1	5	10	Aspergillus_CK392_g289.t1	Chaetomium_CK152_g4454.t1	Coniochaeta_CK134_g4191.t1	Embellisia_CK46_g1367.t1	Phoma_CK108_g3589.t1
2162	1	5	10	Aspergillus_CK392_g2891.t1	Chaetomium_CK152_g3756.t1	Coniochaeta_CK134_g1132.t1	Embellisia_CK46_g2536.t1	Phoma_CK108_g4450.t1
2163	1	5	10	Aspergillus_CK392_g2894.t1	Chaetomium_CK152_g11323.t1	Coniochaeta_CK134_g4266.t1	Embellisia_CK46_g334.t1	Phoma_CK108_g4351.t1
2164	1	5	10	Aspergillus_CK392_g2895.t1	Chaetomium_CK152_g11074.t1	Coniochaeta_CK134_g5652.t1	Embellisia_CK46_g2852.t1	Phoma_CK108_g4352.t1
2165	1	5	10	Aspergillus_CK392_g2896.t1	Chaetomium_CK152_g5678.t1	Coniochaeta_CK134_g5619.t1	Embellisia_CK46_g335.t1	Phoma_CK108_g4350.t1
226	1	5	10	Aspergillus_CK392_g290.t1	Chaetomium_CK152_g400.t1	Coniochaeta_CK134_g1097.t1	Embellisia_CK46_g2005.t1	Phoma_CK108_g3623.t1
227	1	5	10	Aspergillus_CK392_g291.t1	Chaetomium_CK152_g7444.t1	Coniochaeta_CK134_g10562.t1	Embellisia_CK46_g6118.t1	Phoma_CK108_g3613.t1
2174	1	5	10	Aspergillus_CK392_g2912.t1	Chaetomium_CK152_g7052.t1	Coniochaeta_CK134_g8586.t1	Embellisia_CK46_g11226.t1	Phoma_CK108_g4508.t1
228	1	5	10	Aspergillus_CK392_g292.t1	Chaetomium_CK152_g11574.t1	Coniochaeta_CK134_g2747.t1	Embellisia_CK46_g6119.t1	Phoma_CK108_g3614.t1
2180	1	5	10	Aspergillus_CK392_g2921.t1	Chaetomium_CK152_g9443.t1	Coniochaeta_CK134_g4893.t1	Embellisia_CK46_g3240.t1	Phoma_CK108_g1414.t1
2181	1	5	10	Aspergillus_CK392_g2922.t1	Chaetomium_CK152_g8260.t1	Coniochaeta_CK134_g1047.t1	Embellisia_CK46_g3226.t1	Phoma_CK108_g6784.t1
2184	1	5	10	Aspergillus_CK392_g2925.t1	Chaetomium_CK152_g3644.t1	Coniochaeta_CK134_g2633.t1	Embellisia_CK46_g2866.t1	Phoma_CK108_g7938.t1
2185	1	5	10	Aspergillus_CK392_g2926.t1	Chaetomium_CK152_g8264.t1	Coniochaeta_CK134_g1045.t1	Embellisia_CK46_g2898.t1	Phoma_CK108_g4416.t1
2187	1	5	10	Aspergillus_CK392_g2928.t1	Chaetomium_CK152_g3641.t1	Coniochaeta_CK134_g2630.t1	Embellisia_CK46_g2867.t1	Phoma_CK108_g7939.t1
2188	1	5	10	Aspergillus_CK392_g2930.t1	Chaetomium_CK152_g3645.t1	Coniochaeta_CK134_g2634.t1	Embellisia_CK46_g2865.t1	Phoma_CK108_g2500.t1
2190	1	5	10	Aspergillus_CK392_g2932.t1	Chaetomium_CK152_g3643.t1	Coniochaeta_CK134_g2632.t1	Embellisia_CK46_g2869.t1	Phoma_CK108_g7940.t1
2192	1	5	10	Aspergillus_CK392_g2935.t1	Chaetomium_CK152_g3723.t1	Coniochaeta_CK134_g1825.t1	Embellisia_CK46_g11206.t1	Phoma_CK108_g4404.t1
2193	1	5	10	Aspergillus_CK392_g2936.t1	Chaetomium_CK152_g3722.t1	Coniochaeta_CK134_g1826.t1	Embellisia_CK46_g11207.t1	Phoma_CK108_g4403.t1
2199	1	5	10	Aspergillus_CK392_g2944.t1	Chaetomium_CK152_g3339.t1	Coniochaeta_CK134_g1840.t1	Embellisia_CK46_g294.t1	Phoma_CK108_g7896.t1
2200	1	5	10	Aspergillus_CK392_g2945.t1	Chaetomium_CK152_g3341.t1	Coniochaeta_CK134_g1838.t1	Embellisia_CK46_g9995.t1	Phoma_CK108_g4412.t1
2201	1	5	10	Aspergillus_CK392_g2946.t1	Chaetomium_CK152_g3340.t1	Coniochaeta_CK134_g1839.t1	Embellisia_CK46_g9996.t1	Phoma_CK108_g4411.t1
2202	1	5	10	Aspergillus_CK392_g2947.t1	Chaetomium_CK152_g6631.t1	Coniochaeta_CK134_g1809.t1	Embellisia_CK46_g11197.t1	Phoma_CK108_g4428.t1
2204	1	5	10	Aspergillus_CK392_g2949.t1	Chaetomium_CK152_g1513.t1	Coniochaeta_CK134_g1811.t1	Embellisia_CK46_g338.t1	Phoma_CK108_g4429.t1
232	1	5	10	Aspergillus_CK392_g296.t1	Chaetomium_CK152_g3826.t1	Coniochaeta_CK134_g7446.t1	Embellisia_CK46_g8592.t1	Phoma_CK108_g9207.t1
2212	1	5	10	Aspergillus_CK392_g2965.t1	Chaetomium_CK152_g6423.t1	Coniochaeta_CK134_g656.t1	Embellisia_CK46_g1791.t1	Phoma_CK108_g9101.t1
2213	1	5	10	Aspergillus_CK392_g2966.t1	Chaetomium_CK152_g4194.t1	Coniochaeta_CK134_g9405.t1	Embellisia_CK46_g4891.t1	Phoma_CK108_g2404.t1
2216	1	5	10	Aspergillus_CK392_g2969.t1	Chaetomium_CK152_g7686.t1	Coniochaeta_CK134_g7715.t1	Embellisia_CK46_g4873.t1	Phoma_CK108_g6992.t1
2218	1	5	10	Aspergillus_CK392_g2973.t1	Chaetomium_CK152_g6084.t1	Coniochaeta_CK134_g7291.t1	Embellisia_CK46_g4874.t1	Phoma_CK108_g6993.t1
2219	1	5	10	Aspergillus_CK392_g2974.t1	Chaetomium_CK152_g4191.t1	Coniochaeta_CK134_g9409.t1	Embellisia_CK46_g11305.t1	Phoma_CK108_g8840.t1
2221	1	5	10	Aspergillus_CK392_g2979.t1	Chaetomium_CK152_g6079.t1	Coniochaeta_CK134_g10384.t1	Embellisia_CK46_g2911.t1	Phoma_CK108_g8668.t1
234	1	5	10	Aspergillus_CK392_g298.t1	Chaetomium_CK152_g143.t1	Coniochaeta_CK134_g10420.t1	Embellisia_CK46_g1273.t1	Phoma_CK108_g4034.t1
2222	1	5	10	Aspergillus_CK392_g2980.t1	Chaetomium_CK152_g4008.t1	Coniochaeta_CK134_g430.t1	Embellisia_CK46_g284.t1	Phoma_CK108_g2495.t1
2227	1	5	10	Aspergillus_CK392_g2985.t1	Chaetomium_CK152_g4239.t1	Coniochaeta_CK134_g2649.t1	Embellisia_CK46_g2942.t1	Phoma_CK108_g8663.t1
2229	1	5	10	Aspergillus_CK392_g2987.t1	Chaetomium_CK152_g4241.t1	Coniochaeta_CK134_g2645.t1	Embellisia_CK46_g2943.t1	Phoma_CK108_g8664.t1
235	1	5	10	Aspergillus_CK392_g299.t1	Chaetomium_CK152_g142.t1	Coniochaeta_CK134_g10419.t1	Embellisia_CK46_g1272.t1	Phoma_CK108_g4035.t1
2231	1	5	10	Aspergillus_CK392_g2990.t1	Chaetomium_CK152_g5475.t1	Coniochaeta_CK134_g2627.t1	Embellisia_CK46_g2880.t1	Phoma_CK108_g666.t1
2236	1	5	10	Aspergillus_CK392_g2998.t1	Chaetomium_CK152_g6683.t1	Coniochaeta_CK134_g2620.t1	Embellisia_CK46_g5349.t1	Phoma_CK108_g9282.t1
2237	1	5	10	Aspergillus_CK392_g2999.t1	Chaetomium_CK152_g6682.t1	Coniochaeta_CK134_g2636.t1	Embellisia_CK46_g4637.t1	Phoma_CK108_g7916.t1
236	1	5	10	Aspergillus_CK392_g300.t1	Chaetomium_CK152_g3962.t1	Coniochaeta_CK134_g10453.t1	Embellisia_CK46_g1278.t1	Phoma_CK108_g7350.t1
2238	1	5	10	Aspergillus_CK392_g3000.t1	Chaetomium_CK152_g6681.t1	Coniochaeta_CK134_g2635.t1	Embellisia_CK46_g4638.t1	Phoma_CK108_g7917.t1
2239	1	5	10	Aspergillus_CK392_g3001.t1	Chaetomium_CK152_g68.t1	Coniochaeta_CK134_g2364.t1	Embellisia_CK46_g3582.t1	Phoma_CK108_g1959.t1
2241	1	5	10	Aspergillus_CK392_g3003.t1	Chaetomium_CK152_g8175.t1	Coniochaeta_CK134_g8131.t1	Embellisia_CK46_g1778.t1	Phoma_CK108_g9095.t1
2243	1	5	10	Aspergillus_CK392_g3005.t1	Chaetomium_CK152_g2350.t1	Coniochaeta_CK134_g2360.t1	Embellisia_CK46_g3578.t1	Phoma_CK108_g1961.t1
2245	1	5	10	Aspergillus_CK392_g3007.t1	Chaetomium_CK152_g4904.t1	Coniochaeta_CK134_g3033.t1	Embellisia_CK46_g9064.t1	Phoma_CK108_g9078.t1
2246	1	5	10	Aspergillus_CK392_g3008.t1	Chaetomium_CK152_g432.t1	Coniochaeta_CK134_g6278.t1	Embellisia_CK46_g9098.t1	Phoma_CK108_g6633.t1
2247	1	5	10	Aspergillus_CK392_g3009.t1	Chaetomium_CK152_g4902.t1	Coniochaeta_CK134_g3035.t1	Embellisia_CK46_g9062.t1	Phoma_CK108_g9075.t1
2248	1	5	10	Aspergillus_CK392_g3011.t1	Chaetomium_CK152_g9690.t1	Coniochaeta_CK134_g1063.t1	Embellisia_CK46_g9353.t1	Phoma_CK108_g1613.t1
2251	1	5	10	Aspergillus_CK392_g3016.t1	Chaetomium_CK152_g4899.t1	Coniochaeta_CK134_g3031.t1	Embellisia_CK46_g3569.t1	Phoma_CK108_g8353.t1
2252	1	5	10	Aspergillus_CK392_g3017.t1	Chaetomium_CK152_g4900.t1	Coniochaeta_CK134_g3032.t1	Embellisia_CK46_g3570.t1	Phoma_CK108_g8352.t1
2255	1	5	10	Aspergillus_CK392_g3021.t1	Chaetomium_CK152_g9081.t1	Coniochaeta_CK134_g9475.t1	Embellisia_CK46_g5044.t1	Phoma_CK108_g8027.t1
2256	1	5	10	Aspergillus_CK392_g3022.t1	Chaetomium_CK152_g3893.t1	Coniochaeta_CK134_g10509.t1	Embellisia_CK46_g11347.t1	Phoma_CK108_g2370.t1
2257	1	5	10	Aspergillus_CK392_g3023.t1	Chaetomium_CK152_g9673.t1	Coniochaeta_CK134_g9443.t1	Embellisia_CK46_g11344.t1	Phoma_CK108_g2373.t1
2259	1	5	10	Aspergillus_CK392_g3026.t1	Chaetomium_CK152_g9452.t1	Coniochaeta_CK134_g4888.t1	Embellisia_CK46_g5398.t1	Phoma_CK108_g4441.t1
2262	1	5	10	Aspergillus_CK392_g3030.t1	Chaetomium_CK152_g2844.t1	Coniochaeta_CK134_g4945.t1	Embellisia_CK46_g4731.t1	Phoma_CK108_g294.t1
2266	1	5	10	Aspergillus_CK392_g3036.t1	Chaetomium_CK152_g8642.t1	Coniochaeta_CK134_g1768.t1	Embellisia_CK46_g2070.t1	Phoma_CK108_g3482.t1
2268	1	5	10	Aspergillus_CK392_g3038.t1	Chaetomium_CK152_g9678.t1	Coniochaeta_CK134_g9392.t1	Embellisia_CK46_g1305.t1	Phoma_CK108_g1187.t1
2269	1	5	10	Aspergillus_CK392_g3039.t1	Chaetomium_CK152_g10690.t1	Coniochaeta_CK134_g1727.t1	Embellisia_CK46_g1306.t1	Phoma_CK108_g1188.t1
2270	1	5	10	Aspergillus_CK392_g3040.t1	Chaetomium_CK152_g5311.t1	Coniochaeta_CK134_g2023.t1	Embellisia_CK46_g1417.t1	Phoma_CK108_g7395.t1
2275	1	5	10	Aspergillus_CK392_g3045.t1	Chaetomium_CK152_g6899.t1	Coniochaeta_CK134_g9146.t1	Embellisia_CK46_g3008.t1	Phoma_CK108_g3511.t1
2282	1	5	10	Aspergillus_CK392_g3057.t1	Chaetomium_CK152_g11573.t1	Coniochaeta_CK134_g1646.t1	Embellisia_CK46_g2057.t1	Phoma_CK108_g3491.t1
2284	1	5	10	Aspergillus_CK392_g3059.t1	Chaetomium_CK152_g11571.t1	Coniochaeta_CK134_g1644.t1	Embellisia_CK46_g2050.t1	Phoma_CK108_g3487.t1
2286	1	5	10	Aspergillus_CK392_g3061.t1	Chaetomium_CK152_g6402.t1	Coniochaeta_CK134_g2011.t1	Embellisia_CK46_g3945.t1	Phoma_CK108_g3459.t1
2287	1	5	10	Aspergillus_CK392_g3062.t1	Chaetomium_CK152_g6400.t1	Coniochaeta_CK134_g2009.t1	Embellisia_CK46_g164.t1	Phoma_CK108_g7400.t1
2288	1	5	10	Aspergillus_CK392_g3063.t1	Chaetomium_CK152_g10991.t1	Coniochaeta_CK134_g7263.t1	Embellisia_CK46_g1352.t1	Phoma_CK108_g3434.t1
2292	1	5	10	Aspergillus_CK392_g3067.t1	Chaetomium_CK152_g6397.t1	Coniochaeta_CK134_g2015.t1	Embellisia_CK46_g3940.t1	Phoma_CK108_g3466.t1
2293	1	5	10	Aspergillus_CK392_g3068.t1	Chaetomium_CK152_g6398.t1	Coniochaeta_CK134_g2007.t1	Embellisia_CK46_g162.t1	Phoma_CK108_g7402.t1
2294	1	5	10	Aspergillus_CK392_g3069.t1	Chaetomium_CK152_g422.t1	Coniochaeta_CK134_g2016.t1	Embellisia_CK46_g9197.t1	Phoma_CK108_g7712.t1
2295	1	5	10	Aspergillus_CK392_g3070.t1	Chaetomium_CK152_g423.t1	Coniochaeta_CK134_g2017.t1	Embellisia_CK46_g6930.t1	Phoma_CK108_g6391.t1
2300	1	5	10	Aspergillus_CK392_g3078.t1	Chaetomium_CK152_g6983.t1	Coniochaeta_CK134_g1742.t1	Embellisia_CK46_g1912.t1	Phoma_CK108_g1220.t1
2302	1	5	10	Aspergillus_CK392_g3081.t1	Chaetomium_CK152_g6093.t1	Coniochaeta_CK134_g1752.t1	Embellisia_CK46_g3925.t1	Phoma_CK108_g3453.t1
2303	1	5	10	Aspergillus_CK392_g3082.t1	Chaetomium_CK152_g6401.t1	Coniochaeta_CK134_g2010.t1	Embellisia_CK46_g3933.t1	Phoma_CK108_g3455.t1
2304	1	5	10	Aspergillus_CK392_g3084.t1	Chaetomium_CK152_g5744.t1	Coniochaeta_CK134_g1739.t1	Embellisia_CK46_g1428.t1	Phoma_CK108_g3529.t1
2306	1	5	10	Aspergillus_CK392_g3086.t1	Chaetomium_CK152_g3782.t1	Coniochaeta_CK134_g10222.t1	Embellisia_CK46_g1429.t1	Phoma_CK108_g3530.t1
2308	1	5	10	Aspergillus_CK392_g3089.t1	Chaetomium_CK152_g6985.t1	Coniochaeta_CK134_g1744.t1	Embellisia_CK46_g2060.t1	Phoma_CK108_g3476.t1
244	1	5	10	Aspergillus_CK392_g309.t1	Chaetomium_CK152_g10984.t1	Coniochaeta_CK134_g7268.t1	Embellisia_CK46_g1994.t1	Phoma_CK108_g3447.t1
2309	1	5	10	Aspergillus_CK392_g3090.t1	Chaetomium_CK152_g10967.t1	Coniochaeta_CK134_g2518.t1	Embellisia_CK46_g1427.t1	Phoma_CK108_g3528.t1
2310	1	5	10	Aspergillus_CK392_g3091.t1	Chaetomium_CK152_g10965.t1	Coniochaeta_CK134_g2520.t1	Embellisia_CK46_g10409.t1	Phoma_CK108_g6579.t1
2313	1	5	10	Aspergillus_CK392_g3094.t1	Chaetomium_CK152_g4995.t1	Coniochaeta_CK134_g5118.t1	Embellisia_CK46_g2678.t1	Phoma_CK108_g9462.t1
2314	1	5	10	Aspergillus_CK392_g3095.t1	Chaetomium_CK152_g11063.t1	Coniochaeta_CK134_g7466.t1	Embellisia_CK46_g2623.t1	Phoma_CK108_g6190.t1
22	1	5	10	Aspergillus_CK392_g31.t1	Chaetomium_CK152_g11796.t1	Coniochaeta_CK134_g4207.t1	Embellisia_CK46_g5042.t1	Phoma_CK108_g7010.t1
2319	1	5	10	Aspergillus_CK392_g3100.t1	Chaetomium_CK152_g11475.t1	Coniochaeta_CK134_g5119.t1	Embellisia_CK46_g4453.t1	Phoma_CK108_g10219.t1
2320	1	5	10	Aspergillus_CK392_g3101.t1	Chaetomium_CK152_g2961.t1	Coniochaeta_CK134_g9611.t1	Embellisia_CK46_g8520.t1	Phoma_CK108_g9492.t1
2321	1	5	10	Aspergillus_CK392_g3102.t1	Chaetomium_CK152_g8885.t1	Coniochaeta_CK134_g10416.t1	Embellisia_CK46_g8521.t1	Phoma_CK108_g9493.t1
2322	1	5	10	Aspergillus_CK392_g3103.t1	Chaetomium_CK152_g5038.t1	Coniochaeta_CK134_g3420.t1	Embellisia_CK46_g2495.t1	Phoma_CK108_g3599.t1
2324	1	5	10	Aspergillus_CK392_g3105.t1	Chaetomium_CK152_g5300.t1	Coniochaeta_CK134_g4579.t1	Embellisia_CK46_g8600.t1	Phoma_CK108_g326.t1
2325	1	5	10	Aspergillus_CK392_g3106.t1	Chaetomium_CK152_g5299.t1	Coniochaeta_CK134_g4578.t1	Embellisia_CK46_g8599.t1	Phoma_CK108_g325.t1
2326	1	5	10	Aspergillus_CK392_g3107.t1	Chaetomium_CK152_g350.t1	Coniochaeta_CK134_g1260.t1	Embellisia_CK46_g8598.t1	Phoma_CK108_g324.t1
2328	1	5	10	Aspergillus_CK392_g3110.t1	Chaetomium_CK152_g6491.t1	Coniochaeta_CK134_g10442.t1	Embellisia_CK46_g6208.t1	Phoma_CK108_g4223.t1
2329	1	5	10	Aspergillus_CK392_g3111.t1	Chaetomium_CK152_g6492.t1	Coniochaeta_CK134_g10441.t1	Embellisia_CK46_g6209.t1	Phoma_CK108_g4222.t1
2333	1	5	10	Aspergillus_CK392_g3115.t1	Chaetomium_CK152_g4579.t1	Coniochaeta_CK134_g2436.t1	Embellisia_CK46_g671.t1	Phoma_CK108_g1947.t1
2335	1	5	10	Aspergillus_CK392_g3117.t1	Chaetomium_CK152_g4581.t1	Coniochaeta_CK134_g2434.t1	Embellisia_CK46_g4872.t1	Phoma_CK108_g6991.t1
2345	1	5	10	Aspergillus_CK392_g3139.t1	Chaetomium_CK152_g1888.t1	Coniochaeta_CK134_g7861.t1	Embellisia_CK46_g11474.t1	Phoma_CK108_g314.t1
2349	1	5	10	Aspergillus_CK392_g3144.t1	Chaetomium_CK152_g6394.t1	Coniochaeta_CK134_g8580.t1	Embellisia_CK46_g3424.t1	Phoma_CK108_g3045.t1
2350	1	5	10	Aspergillus_CK392_g3145.t1	Chaetomium_CK152_g6505.t1	Coniochaeta_CK134_g8748.t1	Embellisia_CK46_g4286.t1	Phoma_CK108_g4689.t1
248	1	5	10	Aspergillus_CK392_g315.t1	Chaetomium_CK152_g9940.t1	Coniochaeta_CK134_g5294.t1	Embellisia_CK46_g7118.t1	Phoma_CK108_g6392.t1
2353	1	5	10	Aspergillus_CK392_g3153.t1	Chaetomium_CK152_g5314.t1	Coniochaeta_CK134_g5364.t1	Embellisia_CK46_g9656.t1	Phoma_CK108_g9878.t1
249	1	5	10	Aspergillus_CK392_g316.t1	Chaetomium_CK152_g9217.t1	Coniochaeta_CK134_g3321.t1	Embellisia_CK46_g11748.t1	Phoma_CK108_g4111.t1
250	1	5	10	Aspergillus_CK392_g317.t1	Chaetomium_CK152_g9218.t1	Coniochaeta_CK134_g3322.t1	Embellisia_CK46_g11747.t1	Phoma_CK108_g4110.t1
251	1	5	10	Aspergillus_CK392_g318.t1	Chaetomium_CK152_g10358.t1	Coniochaeta_CK134_g5004.t1	Embellisia_CK46_g11746.t1	Phoma_CK108_g7336.t1
2368	1	5	10	Aspergillus_CK392_g3184.t1	Chaetomium_CK152_g7788.t1	Coniochaeta_CK134_g3476.t1	Embellisia_CK46_g7141.t1	Phoma_CK108_g6478.t1
23	1	5	10	Aspergillus_CK392_g32.t1	Chaetomium_CK152_g11797.t1	Coniochaeta_CK134_g4208.t1	Embellisia_CK46_g5041.t1	Phoma_CK108_g7009.t1
2382	1	5	10	Aspergillus_CK392_g3209.t1	Chaetomium_CK152_g8882.t1	Coniochaeta_CK134_g8933.t1	Embellisia_CK46_g8037.t1	Phoma_CK108_g7190.t1
2383	1	5	10	Aspergillus_CK392_g3210.t1	Chaetomium_CK152_g8497.t1	Coniochaeta_CK134_g9656.t1	Embellisia_CK46_g6150.t1	Phoma_CK108_g1079.t1
2384	1	5	10	Aspergillus_CK392_g3211.t1	Chaetomium_CK152_g8498.t1	Coniochaeta_CK134_g9655.t1	Embellisia_CK46_g6151.t1	Phoma_CK108_g1078.t1
2386	1	5	10	Aspergillus_CK392_g3214.t1	Chaetomium_CK152_g10335.t1	Coniochaeta_CK134_g9287.t1	Embellisia_CK46_g10613.t1	Phoma_CK108_g6359.t1
2388	1	5	10	Aspergillus_CK392_g3216.t1	Chaetomium_CK152_g8334.t1	Coniochaeta_CK134_g8760.t1	Embellisia_CK46_g10612.t1	Phoma_CK108_g6360.t1
2390	1	5	10	Aspergillus_CK392_g3218.t1	Chaetomium_CK152_g10314.t1	Coniochaeta_CK134_g9271.t1	Embellisia_CK46_g11391.t1	Phoma_CK108_g3940.t1
2394	1	5	10	Aspergillus_CK392_g3222.t1	Chaetomium_CK152_g4655.t1	Coniochaeta_CK134_g8375.t1	Embellisia_CK46_g1051.t1	Phoma_CK108_g4203.t1
2402	1	5	10	Aspergillus_CK392_g3232.t1	Chaetomium_CK152_g4648.t1	Coniochaeta_CK134_g156.t1	Embellisia_CK46_g9546.t1	Phoma_CK108_g2728.t1
2407	1	5	10	Aspergillus_CK392_g3238.t1	Chaetomium_CK152_g7075.t1	Coniochaeta_CK134_g8356.t1	Embellisia_CK46_g6012.t1	Phoma_CK108_g5301.t1
2408	1	5	10	Aspergillus_CK392_g3239.t1	Chaetomium_CK152_g4707.t1	Coniochaeta_CK134_g1658.t1	Embellisia_CK46_g5998.t1	Phoma_CK108_g2558.t1
256	1	5	10	Aspergillus_CK392_g324.t1	Chaetomium_CK152_g10152.t1	Coniochaeta_CK134_g1099.t1	Embellisia_CK46_g1340.t1	Phoma_CK108_g3627.t1
2409	1	5	10	Aspergillus_CK392_g3240.t1	Chaetomium_CK152_g4045.t1	Coniochaeta_CK134_g1660.t1	Embellisia_CK46_g3772.t1	Phoma_CK108_g5232.t1
2410	1	5	10	Aspergillus_CK392_g3241.t1	Chaetomium_CK152_g6264.t1	Coniochaeta_CK134_g10242.t1	Embellisia_CK46_g3763.t1	Phoma_CK108_g5230.t1
2411	1	5	10	Aspergillus_CK392_g3242.t1	Chaetomium_CK152_g6263.t1	Coniochaeta_CK134_g10241.t1	Embellisia_CK46_g3774.t1	Phoma_CK108_g5234.t1
2413	1	5	10	Aspergillus_CK392_g3244.t1	Chaetomium_CK152_g1200.t1	Coniochaeta_CK134_g1673.t1	Embellisia_CK46_g3681.t1	Phoma_CK108_g9433.t1
2416	1	5	10	Aspergillus_CK392_g3247.t1	Chaetomium_CK152_g871.t1	Coniochaeta_CK134_g7590.t1	Embellisia_CK46_g3731.t1	Phoma_CK108_g2572.t1
2418	1	5	10	Aspergillus_CK392_g3249.t1	Chaetomium_CK152_g1199.t1	Coniochaeta_CK134_g1674.t1	Embellisia_CK46_g3673.t1	Phoma_CK108_g9428.t1
2419	1	5	10	Aspergillus_CK392_g3250.t1	Chaetomium_CK152_g9382.t1	Coniochaeta_CK134_g5385.t1	Embellisia_CK46_g8289.t1	Phoma_CK108_g1448.t1
2422	1	5	10	Aspergillus_CK392_g3254.t1	Chaetomium_CK152_g9586.t1	Coniochaeta_CK134_g2701.t1	Embellisia_CK46_g8294.t1	Phoma_CK108_g1452.t1
2424	1	5	10	Aspergillus_CK392_g3256.t1	Chaetomium_CK152_g2212.t1	Coniochaeta_CK134_g2693.t1	Embellisia_CK46_g8296.t1	Phoma_CK108_g1454.t1
2425	1	5	10	Aspergillus_CK392_g3257.t1	Chaetomium_CK152_g3809.t1	Coniochaeta_CK134_g2712.t1	Embellisia_CK46_g8297.t1	Phoma_CK108_g1455.t1
2426	1	5	10	Aspergillus_CK392_g3258.t1	Chaetomium_CK152_g2855.t1	Coniochaeta_CK134_g2714.t1	Embellisia_CK46_g8298.t1	Phoma_CK108_g1456.t1
258	1	5	10	Aspergillus_CK392_g326.t1	Chaetomium_CK152_g7691.t1	Coniochaeta_CK134_g1190.t1	Embellisia_CK46_g2055.t1	Phoma_CK108_g3471.t1
2428	1	5	10	Aspergillus_CK392_g3260.t1	Chaetomium_CK152_g2853.t1	Coniochaeta_CK134_g2716.t1	Embellisia_CK46_g3272.t1	Phoma_CK108_g8435.t1
2433	1	5	10	Aspergillus_CK392_g3267.t1	Chaetomium_CK152_g9192.t1	Coniochaeta_CK134_g9815.t1	Embellisia_CK46_g4690.t1	Phoma_CK108_g2733.t1
2439	1	5	10	Aspergillus_CK392_g3275.t1	Chaetomium_CK152_g3031.t1	Coniochaeta_CK134_g3082.t1	Embellisia_CK46_g5607.t1	Phoma_CK108_g8738.t1
260	1	5	10	Aspergillus_CK392_g328.t1	Chaetomium_CK152_g484.t1	Coniochaeta_CK134_g9458.t1	Embellisia_CK46_g10455.t1	Phoma_CK108_g6274.t1
2443	1	5	10	Aspergillus_CK392_g3282.t1	Chaetomium_CK152_g11001.t1	Coniochaeta_CK134_g9504.t1	Embellisia_CK46_g5538.t1	Phoma_CK108_g2795.t1
2445	1	5	10	Aspergillus_CK392_g3284.t1	Chaetomium_CK152_g7518.t1	Coniochaeta_CK134_g210.t1	Embellisia_CK46_g8500.t1	Phoma_CK108_g9672.t1
2446	1	5	10	Aspergillus_CK392_g3285.t1	Chaetomium_CK152_g5623.t1	Coniochaeta_CK134_g7950.t1	Embellisia_CK46_g2562.t1	Phoma_CK108_g534.t1
2447	1	5	10	Aspergillus_CK392_g3286.t1	Chaetomium_CK152_g11002.t1	Coniochaeta_CK134_g9505.t1	Embellisia_CK46_g7571.t1	Phoma_CK108_g888.t1
261	1	5	10	Aspergillus_CK392_g329.t1	Chaetomium_CK152_g10980.t1	Coniochaeta_CK134_g8351.t1	Embellisia_CK46_g2034.t1	Phoma_CK108_g3597.t1
2451	1	5	10	Aspergillus_CK392_g3292.t1	Chaetomium_CK152_g10389.t1	Coniochaeta_CK134_g7028.t1	Embellisia_CK46_g5544.t1	Phoma_CK108_g2771.t1
2453	1	5	10	Aspergillus_CK392_g3295.t1	Chaetomium_CK152_g7353.t1	Coniochaeta_CK134_g2072.t1	Embellisia_CK46_g11153.t1	Phoma_CK108_g4360.t1
2457	1	5	10	Aspergillus_CK392_g3299.t1	Chaetomium_CK152_g104.t1	Coniochaeta_CK134_g9494.t1	Embellisia_CK46_g5601.t1	Phoma_CK108_g535.t1
2459	1	5	10	Aspergillus_CK392_g3301.t1	Chaetomium_CK152_g8302.t1	Coniochaeta_CK134_g1272.t1	Embellisia_CK46_g7344.t1	Phoma_CK108_g3810.t1
2461	1	5	10	Aspergillus_CK392_g3305.t1	Chaetomium_CK152_g8298.t1	Coniochaeta_CK134_g4539.t1	Embellisia_CK46_g5614.t1	Phoma_CK108_g3837.t1
2462	1	5	10	Aspergillus_CK392_g3306.t1	Chaetomium_CK152_g8296.t1	Coniochaeta_CK134_g4540.t1	Embellisia_CK46_g5615.t1	Phoma_CK108_g3836.t1
2466	1	5	10	Aspergillus_CK392_g3311.t1	Chaetomium_CK152_g3291.t1	Coniochaeta_CK134_g6249.t1	Embellisia_CK46_g11984.t1	Phoma_CK108_g1030.t1
2467	1	5	10	Aspergillus_CK392_g3312.t1	Chaetomium_CK152_g3290.t1	Coniochaeta_CK134_g6248.t1	Embellisia_CK46_g9841.t1	Phoma_CK108_g1005.t1
2468	1	5	10	Aspergillus_CK392_g3313.t1	Chaetomium_CK152_g3289.t1	Coniochaeta_CK134_g6247.t1	Embellisia_CK46_g9840.t1	Phoma_CK108_g1004.t1
2469	1	5	10	Aspergillus_CK392_g3314.t1	Chaetomium_CK152_g4138.t1	Coniochaeta_CK134_g4448.t1	Embellisia_CK46_g5606.t1	Phoma_CK108_g8737.t1
2470	1	5	10	Aspergillus_CK392_g3315.t1	Chaetomium_CK152_g4139.t1	Coniochaeta_CK134_g4447.t1	Embellisia_CK46_g421.t1	Phoma_CK108_g4909.t1
2471	1	5	10	Aspergillus_CK392_g3316.t1	Chaetomium_CK152_g8947.t1	Coniochaeta_CK134_g4550.t1	Embellisia_CK46_g2593.t1	Phoma_CK108_g8731.t1
2472	1	5	10	Aspergillus_CK392_g3317.t1	Chaetomium_CK152_g10874.t1	Coniochaeta_CK134_g3717.t1	Embellisia_CK46_g5547.t1	Phoma_CK108_g4874.t1
2474	1	5	10	Aspergillus_CK392_g3320.t1	Chaetomium_CK152_g7483.t1	Coniochaeta_CK134_g9503.t1	Embellisia_CK46_g2563.t1	Phoma_CK108_g8767.t1
2475	1	5	10	Aspergillus_CK392_g3321.t1	Chaetomium_CK152_g7484.t1	Coniochaeta_CK134_g9502.t1	Embellisia_CK46_g115.t1	Phoma_CK108_g4919.t1
2479	1	5	10	Aspergillus_CK392_g3325.t1	Chaetomium_CK152_g3557.t1	Coniochaeta_CK134_g2817.t1	Embellisia_CK46_g5550.t1	Phoma_CK108_g4877.t1
2481	1	5	10	Aspergillus_CK392_g3327.t1	Chaetomium_CK152_g9137.t1	Coniochaeta_CK134_g6093.t1	Embellisia_CK46_g5569.t1	Phoma_CK108_g546.t1
2483	1	5	10	Aspergillus_CK392_g3330.t1	Chaetomium_CK152_g5420.t1	Coniochaeta_CK134_g934.t1	Embellisia_CK46_g1466.t1	Phoma_CK108_g7813.t1
2484	1	5	10	Aspergillus_CK392_g3331.t1	Chaetomium_CK152_g2738.t1	Coniochaeta_CK134_g1425.t1	Embellisia_CK46_g4540.t1	Phoma_CK108_g240.t1
2485	1	5	10	Aspergillus_CK392_g3332.t1	Chaetomium_CK152_g2750.t1	Coniochaeta_CK134_g1423.t1	Embellisia_CK46_g1467.t1	Phoma_CK108_g7814.t1
2486	1	5	10	Aspergillus_CK392_g3334.t1	Chaetomium_CK152_g2726.t1	Coniochaeta_CK134_g1450.t1	Embellisia_CK46_g4010.t1	Phoma_CK108_g4081.t1
2489	1	5	10	Aspergillus_CK392_g3337.t1	Chaetomium_CK152_g6063.t1	Coniochaeta_CK134_g1372.t1	Embellisia_CK46_g4517.t1	Phoma_CK108_g9724.t1
2490	1	5	10	Aspergillus_CK392_g3339.t1	Chaetomium_CK152_g5758.t1	Coniochaeta_CK134_g1380.t1	Embellisia_CK46_g1485.t1	Phoma_CK108_g7790.t1
2493	1	5	10	Aspergillus_CK392_g3342.t1	Chaetomium_CK152_g2518.t1	Coniochaeta_CK134_g864.t1	Embellisia_CK46_g3901.t1	Phoma_CK108_g9781.t1
2497	1	5	10	Aspergillus_CK392_g3347.t1	Chaetomium_CK152_g3879.t1	Coniochaeta_CK134_g574.t1	Embellisia_CK46_g7493.t1	Phoma_CK108_g16.t1
265	1	5	10	Aspergillus_CK392_g335.t1	Chaetomium_CK152_g8109.t1	Coniochaeta_CK134_g10312.t1	Embellisia_CK46_g8231.t1	Phoma_CK108_g5884.t1
2501	1	5	10	Aspergillus_CK392_g3351.t1	Chaetomium_CK152_g2153.t1	Coniochaeta_CK134_g4674.t1	Embellisia_CK46_g8637.t1	Phoma_CK108_g8768.t1
2505	1	5	10	Aspergillus_CK392_g3355.t1	Chaetomium_CK152_g3878.t1	Coniochaeta_CK134_g573.t1	Embellisia_CK46_g405.t1	Phoma_CK108_g862.t1
2506	1	5	10	Aspergillus_CK392_g3356.t1	Chaetomium_CK152_g10828.t1	Coniochaeta_CK134_g9077.t1	Embellisia_CK46_g2550.t1	Phoma_CK108_g1699.t1
2508	1	5	10	Aspergillus_CK392_g3358.t1	Chaetomium_CK152_g1039.t1	Coniochaeta_CK134_g6092.t1	Embellisia_CK46_g7569.t1	Phoma_CK108_g1275.t1
2512	1	5	10	Aspergillus_CK392_g3362.t1	Chaetomium_CK152_g10449.t1	Coniochaeta_CK134_g2989.t1	Embellisia_CK46_g9993.t1	Phoma_CK108_g4410.t1
2513	1	5	10	Aspergillus_CK392_g3363.t1	Chaetomium_CK152_g10450.t1	Coniochaeta_CK134_g2988.t1	Embellisia_CK46_g5685.t1	Phoma_CK108_g8210.t1
2516	1	5	10	Aspergillus_CK392_g3366.t1	Chaetomium_CK152_g11182.t1	Coniochaeta_CK134_g4012.t1	Embellisia_CK46_g7570.t1	Phoma_CK108_g887.t1
2517	1	5	10	Aspergillus_CK392_g3367.t1	Chaetomium_CK152_g10302.t1	Coniochaeta_CK134_g4503.t1	Embellisia_CK46_g7467.t1	Phoma_CK108_g518.t1
2518	1	5	10	Aspergillus_CK392_g3369.t1	Chaetomium_CK152_g11180.t1	Coniochaeta_CK134_g4010.t1	Embellisia_CK46_g5605.t1	Phoma_CK108_g13.t1
266	1	5	10	Aspergillus_CK392_g337.t1	Chaetomium_CK152_g10510.t1	Coniochaeta_CK134_g8645.t1	Embellisia_CK46_g8238.t1	Phoma_CK108_g1481.t1
2519	1	5	10	Aspergillus_CK392_g3370.t1	Chaetomium_CK152_g3881.t1	Coniochaeta_CK134_g7989.t1	Embellisia_CK46_g5617.t1	Phoma_CK108_g3835.t1
2520	1	5	10	Aspergillus_CK392_g3371.t1	Chaetomium_CK152_g10652.t1	Coniochaeta_CK134_g8063.t1	Embellisia_CK46_g5618.t1	Phoma_CK108_g3834.t1
2521	1	5	10	Aspergillus_CK392_g3372.t1	Chaetomium_CK152_g7829.t1	Coniochaeta_CK134_g2816.t1	Embellisia_CK46_g5543.t1	Phoma_CK108_g19.t1
2522	1	5	10	Aspergillus_CK392_g3373.t1	Chaetomium_CK152_g6751.t1	Coniochaeta_CK134_g3698.t1	Embellisia_CK46_g5574.t1	Phoma_CK108_g4888.t1
2524	1	5	10	Aspergillus_CK392_g3376.t1	Chaetomium_CK152_g10655.t1	Coniochaeta_CK134_g8065.t1	Embellisia_CK46_g2600.t1	Phoma_CK108_g552.t1
267	1	5	10	Aspergillus_CK392_g338.t1	Chaetomium_CK152_g3567.t1	Coniochaeta_CK134_g3699.t1	Embellisia_CK46_g6768.t1	Phoma_CK108_g7081.t1
2527	1	5	10	Aspergillus_CK392_g3381.t1	Chaetomium_CK152_g9410.t1	Coniochaeta_CK134_g3991.t1	Embellisia_CK46_g8361.t1	Phoma_CK108_g5869.t1
2528	1	5	10	Aspergillus_CK392_g3382.t1	Chaetomium_CK152_g9409.t1	Coniochaeta_CK134_g3990.t1	Embellisia_CK46_g8362.t1	Phoma_CK108_g5870.t1
2533	1	5	10	Aspergillus_CK392_g3388.t1	Chaetomium_CK152_g1754.t1	Coniochaeta_CK134_g4318.t1	Embellisia_CK46_g8158.t1	Phoma_CK108_g1398.t1
2537	1	5	10	Aspergillus_CK392_g3394.t1	Chaetomium_CK152_g1893.t1	Coniochaeta_CK134_g8053.t1	Embellisia_CK46_g3340.t1	Phoma_CK108_g3141.t1
2546	1	5	10	Aspergillus_CK392_g3404.t1	Chaetomium_CK152_g6926.t1	Coniochaeta_CK134_g1716.t1	Embellisia_CK46_g959.t1	Phoma_CK108_g3049.t1
2548	1	5	10	Aspergillus_CK392_g3406.t1	Chaetomium_CK152_g2613.t1	Coniochaeta_CK134_g2625.t1	Embellisia_CK46_g6907.t1	Phoma_CK108_g6020.t1
2549	1	5	10	Aspergillus_CK392_g3407.t1	Chaetomium_CK152_g2612.t1	Coniochaeta_CK134_g2624.t1	Embellisia_CK46_g6906.t1	Phoma_CK108_g6019.t1
270	1	5	10	Aspergillus_CK392_g341.t1	Chaetomium_CK152_g5736.t1	Coniochaeta_CK134_g1737.t1	Embellisia_CK46_g2734.t1	Phoma_CK108_g2120.t1
2551	1	5	10	Aspergillus_CK392_g3410.t1	Chaetomium_CK152_g673.t1	Coniochaeta_CK134_g33.t1	Embellisia_CK46_g8345.t1	Phoma_CK108_g5885.t1
2552	1	5	10	Aspergillus_CK392_g3411.t1	Chaetomium_CK152_g9343.t1	Coniochaeta_CK134_g27.t1	Embellisia_CK46_g8260.t1	Phoma_CK108_g5892.t1
2554	1	5	10	Aspergillus_CK392_g3413.t1	Chaetomium_CK152_g6525.t1	Coniochaeta_CK134_g4042.t1	Embellisia_CK46_g947.t1	Phoma_CK108_g6759.t1
2555	1	5	10	Aspergillus_CK392_g3414.t1	Chaetomium_CK152_g6818.t1	Coniochaeta_CK134_g10465.t1	Embellisia_CK46_g3371.t1	Phoma_CK108_g2621.t1
2556	1	5	10	Aspergillus_CK392_g3415.t1	Chaetomium_CK152_g672.t1	Coniochaeta_CK134_g35.t1	Embellisia_CK46_g8257.t1	Phoma_CK108_g5889.t1
2557	1	5	10	Aspergillus_CK392_g3416.t1	Chaetomium_CK152_g6935.t1	Coniochaeta_CK134_g7572.t1	Embellisia_CK46_g8323.t1	Phoma_CK108_g8442.t1
2560	1	5	10	Aspergillus_CK392_g3419.t1	Chaetomium_CK152_g2422.t1	Coniochaeta_CK134_g3997.t1	Embellisia_CK46_g984.t1	Phoma_CK108_g2617.t1
2563	1	5	10	Aspergillus_CK392_g3422.t1	Chaetomium_CK152_g6226.t1	Coniochaeta_CK134_g9471.t1	Embellisia_CK46_g3300.t1	Phoma_CK108_g2626.t1
2564	1	5	10	Aspergillus_CK392_g3423.t1	Chaetomium_CK152_g6227.t1	Coniochaeta_CK134_g9472.t1	Embellisia_CK46_g975.t1	Phoma_CK108_g2616.t1
2565	1	5	10	Aspergillus_CK392_g3424.t1	Chaetomium_CK152_g9415.t1	Coniochaeta_CK134_g3996.t1	Embellisia_CK46_g980.t1	Phoma_CK108_g2618.t1
2566	1	5	10	Aspergillus_CK392_g3425.t1	Chaetomium_CK152_g887.t1	Coniochaeta_CK134_g7556.t1	Embellisia_CK46_g1521.t1	Phoma_CK108_g5837.t1
2567	1	5	10	Aspergillus_CK392_g3427.t1	Chaetomium_CK152_g10912.t1	Coniochaeta_CK134_g5284.t1	Embellisia_CK46_g10515.t1	Phoma_CK108_g10123.t1
2569	1	5	10	Aspergillus_CK392_g3429.t1	Chaetomium_CK152_g8824.t1	Coniochaeta_CK134_g5684.t1	Embellisia_CK46_g11680.t1	Phoma_CK108_g6597.t1
272	1	5	10	Aspergillus_CK392_g343.t1	Chaetomium_CK152_g3860.t1	Coniochaeta_CK134_g9575.t1	Embellisia_CK46_g10358.t1	Phoma_CK108_g6819.t1
2571	1	5	10	Aspergillus_CK392_g3432.t1	Chaetomium_CK152_g9287.t1	Coniochaeta_CK134_g3844.t1	Embellisia_CK46_g10470.t1	Phoma_CK108_g264.t1
2572	1	5	10	Aspergillus_CK392_g3433.t1	Chaetomium_CK152_g9288.t1	Coniochaeta_CK134_g3845.t1	Embellisia_CK46_g10444.t1	Phoma_CK108_g1923.t1
2574	1	5	10	Aspergillus_CK392_g3436.t1	Chaetomium_CK152_g6340.t1	Coniochaeta_CK134_g6162.t1	Embellisia_CK46_g10452.t1	Phoma_CK108_g6279.t1
2575	1	5	10	Aspergillus_CK392_g3437.t1	Chaetomium_CK152_g6339.t1	Coniochaeta_CK134_g6163.t1	Embellisia_CK46_g10453.t1	Phoma_CK108_g6278.t1
2576	1	5	10	Aspergillus_CK392_g3438.t1	Chaetomium_CK152_g6337.t1	Coniochaeta_CK134_g6165.t1	Embellisia_CK46_g2622.t1	Phoma_CK108_g6189.t1
2581	1	5	10	Aspergillus_CK392_g3443.t1	Chaetomium_CK152_g10035.t1	Coniochaeta_CK134_g9198.t1	Embellisia_CK46_g10502.t1	Phoma_CK108_g6219.t1
2582	1	5	10	Aspergillus_CK392_g3444.t1	Chaetomium_CK152_g10037.t1	Coniochaeta_CK134_g9197.t1	Embellisia_CK46_g10507.t1	Phoma_CK108_g6215.t1
2585	1	5	10	Aspergillus_CK392_g3447.t1	Chaetomium_CK152_g1990.t1	Coniochaeta_CK134_g7624.t1	Embellisia_CK46_g10433.t1	Phoma_CK108_g8125.t1
2588	1	5	10	Aspergillus_CK392_g3450.t1	Chaetomium_CK152_g11344.t1	Coniochaeta_CK134_g5987.t1	Embellisia_CK46_g10391.t1	Phoma_CK108_g1919.t1
2589	1	5	10	Aspergillus_CK392_g3451.t1	Chaetomium_CK152_g11342.t1	Coniochaeta_CK134_g5986.t1	Embellisia_CK46_g10396.t1	Phoma_CK108_g1921.t1
2591	1	5	10	Aspergillus_CK392_g3454.t1	Chaetomium_CK152_g11345.t1	Coniochaeta_CK134_g5988.t1	Embellisia_CK46_g2618.t1	Phoma_CK108_g6186.t1
2592	1	5	10	Aspergillus_CK392_g3455.t1	Chaetomium_CK152_g11346.t1	Coniochaeta_CK134_g5989.t1	Embellisia_CK46_g2619.t1	Phoma_CK108_g6185.t1
2595	1	5	10	Aspergillus_CK392_g3459.t1	Chaetomium_CK152_g9263.t1	Coniochaeta_CK134_g6025.t1	Embellisia_CK46_g10519.t1	Phoma_CK108_g10119.t1
2597	1	5	10	Aspergillus_CK392_g3462.t1	Chaetomium_CK152_g6137.t1	Coniochaeta_CK134_g9208.t1	Embellisia_CK46_g4355.t1	Phoma_CK108_g5252.t1
2598	1	5	10	Aspergillus_CK392_g3463.t1	Chaetomium_CK152_g6134.t1	Coniochaeta_CK134_g9205.t1	Embellisia_CK46_g3846.t1	Phoma_CK108_g9436.t1
2599	1	5	10	Aspergillus_CK392_g3464.t1	Chaetomium_CK152_g6143.t1	Coniochaeta_CK134_g9214.t1	Embellisia_CK46_g10831.t1	Phoma_CK108_g10016.t1
2600	1	5	10	Aspergillus_CK392_g3465.t1	Chaetomium_CK152_g6136.t1	Coniochaeta_CK134_g9207.t1	Embellisia_CK46_g10832.t1	Phoma_CK108_g10017.t1
2601	1	5	10	Aspergillus_CK392_g3466.t1	Chaetomium_CK152_g8257.t1	Coniochaeta_CK134_g1050.t1	Embellisia_CK46_g10833.t1	Phoma_CK108_g10018.t1
2602	1	5	10	Aspergillus_CK392_g3467.t1	Chaetomium_CK152_g4633.t1	Coniochaeta_CK134_g4087.t1	Embellisia_CK46_g3341.t1	Phoma_CK108_g1664.t1
2605	1	5	10	Aspergillus_CK392_g3470.t1	Chaetomium_CK152_g8012.t1	Coniochaeta_CK134_g9510.t1	Embellisia_CK46_g3165.t1	Phoma_CK108_g8440.t1
2608	1	5	10	Aspergillus_CK392_g3474.t1	Chaetomium_CK152_g11227.t1	Coniochaeta_CK134_g4563.t1	Embellisia_CK46_g10853.t1	Phoma_CK108_g9991.t1
2609	1	5	10	Aspergillus_CK392_g3476.t1	Chaetomium_CK152_g5285.t1	Coniochaeta_CK134_g4094.t1	Embellisia_CK46_g3234.t1	Phoma_CK108_g6793.t1
2610	1	5	10	Aspergillus_CK392_g3477.t1	Chaetomium_CK152_g5536.t1	Coniochaeta_CK134_g2595.t1	Embellisia_CK46_g3677.t1	Phoma_CK108_g5265.t1
2611	1	5	10	Aspergillus_CK392_g3478.t1	Chaetomium_CK152_g840.t1	Coniochaeta_CK134_g7422.t1	Embellisia_CK46_g10860.t1	Phoma_CK108_g9994.t1
2613	1	5	10	Aspergillus_CK392_g3480.t1	Chaetomium_CK152_g11410.t1	Coniochaeta_CK134_g7054.t1	Embellisia_CK46_g3386.t1	Phoma_CK108_g10183.t1
2615	1	5	10	Aspergillus_CK392_g3482.t1	Chaetomium_CK152_g10895.t1	Coniochaeta_CK134_g859.t1	Embellisia_CK46_g3298.t1	Phoma_CK108_g6777.t1
2616	1	5	10	Aspergillus_CK392_g3483.t1	Chaetomium_CK152_g4212.t1	Coniochaeta_CK134_g5203.t1	Embellisia_CK46_g8225.t1	Phoma_CK108_g8404.t1
2617	1	5	10	Aspergillus_CK392_g3484.t1	Chaetomium_CK152_g10943.t1	Coniochaeta_CK134_g384.t1	Embellisia_CK46_g3679.t1	Phoma_CK108_g5267.t1
2618	1	5	10	Aspergillus_CK392_g3485.t1	Chaetomium_CK152_g7422.t1	Coniochaeta_CK134_g5140.t1	Embellisia_CK46_g11653.t1	Phoma_CK108_g8093.t1
2621	1	5	10	Aspergillus_CK392_g3488.t1	Chaetomium_CK152_g6358.t1	Coniochaeta_CK134_g1893.t1	Embellisia_CK46_g634.t1	Phoma_CK108_g10063.t1
2622	1	5	10	Aspergillus_CK392_g3489.t1	Chaetomium_CK152_g4105.t1	Coniochaeta_CK134_g6077.t1	Embellisia_CK46_g635.t1	Phoma_CK108_g10064.t1
2623	1	5	10	Aspergillus_CK392_g3490.t1	Chaetomium_CK152_g6357.t1	Coniochaeta_CK134_g1892.t1	Embellisia_CK46_g11659.t1	Phoma_CK108_g8097.t1
2625	1	5	10	Aspergillus_CK392_g3492.t1	Chaetomium_CK152_g4133.t1	Coniochaeta_CK134_g5999.t1	Embellisia_CK46_g11657.t1	Phoma_CK108_g8095.t1
2627	1	5	10	Aspergillus_CK392_g3494.t1	Chaetomium_CK152_g535.t1	Coniochaeta_CK134_g5444.t1	Embellisia_CK46_g2464.t1	Phoma_CK108_g6210.t1
2630	1	5	10	Aspergillus_CK392_g3499.t1	Chaetomium_CK152_g6145.t1	Coniochaeta_CK134_g8596.t1	Embellisia_CK46_g3845.t1	Phoma_CK108_g9435.t1
26	1	5	10	Aspergillus_CK392_g35.t1	Chaetomium_CK152_g1054.t1	Coniochaeta_CK134_g9413.t1	Embellisia_CK46_g5234.t1	Phoma_CK108_g2432.t1
275	1	5	10	Aspergillus_CK392_g350.t1	Chaetomium_CK152_g876.t1	Coniochaeta_CK134_g7100.t1	Embellisia_CK46_g7352.t1	Phoma_CK108_g1337.t1
2631	1	5	10	Aspergillus_CK392_g3500.t1	Chaetomium_CK152_g1619.t1	Coniochaeta_CK134_g5475.t1	Embellisia_CK46_g11655.t1	Phoma_CK108_g8091.t1
2632	1	5	10	Aspergillus_CK392_g3501.t1	Chaetomium_CK152_g1621.t1	Coniochaeta_CK134_g5474.t1	Embellisia_CK46_g7246.t1	Phoma_CK108_g6545.t1
2633	1	5	10	Aspergillus_CK392_g3502.t1	Chaetomium_CK152_g1666.t1	Coniochaeta_CK134_g5473.t1	Embellisia_CK46_g11654.t1	Phoma_CK108_g8092.t1
2634	1	5	10	Aspergillus_CK392_g3503.t1	Chaetomium_CK152_g6769.t1	Coniochaeta_CK134_g4914.t1	Embellisia_CK46_g7248.t1	Phoma_CK108_g6547.t1
2637	1	5	10	Aspergillus_CK392_g3506.t1	Chaetomium_CK152_g198.t1	Coniochaeta_CK134_g8574.t1	Embellisia_CK46_g699.t1	Phoma_CK108_g6242.t1
2640	1	5	10	Aspergillus_CK392_g3509.t1	Chaetomium_CK152_g10038.t1	Coniochaeta_CK134_g9196.t1	Embellisia_CK46_g10382.t1	Phoma_CK108_g1927.t1
2642	1	5	10	Aspergillus_CK392_g3511.t1	Chaetomium_CK152_g6406.t1	Coniochaeta_CK134_g5993.t1	Embellisia_CK46_g11584.t1	Phoma_CK108_g255.t1
2652	1	5	10	Aspergillus_CK392_g3540.t1	Chaetomium_CK152_g9359.t1	Coniochaeta_CK134_g4293.t1	Embellisia_CK46_g7669.t1	Phoma_CK108_g5056.t1
2671	1	5	10	Aspergillus_CK392_g3575.t1	Chaetomium_CK152_g2755.t1	Coniochaeta_CK134_g1416.t1	Embellisia_CK46_g859.t1	Phoma_CK108_g218.t1
2673	1	5	10	Aspergillus_CK392_g3578.t1	Chaetomium_CK152_g379.t1	Coniochaeta_CK134_g10084.t1	Embellisia_CK46_g3890.t1	Phoma_CK108_g7801.t1
2681	1	5	10	Aspergillus_CK392_g3590.t1	Chaetomium_CK152_g7123.t1	Coniochaeta_CK134_g1056.t1	Embellisia_CK46_g8246.t1	Phoma_CK108_g5858.t1
2685	1	5	10	Aspergillus_CK392_g3594.t1	Chaetomium_CK152_g9492.t1	Coniochaeta_CK134_g8671.t1	Embellisia_CK46_g3716.t1	Phoma_CK108_g5908.t1
2686	1	5	10	Aspergillus_CK392_g3595.t1	Chaetomium_CK152_g2603.t1	Coniochaeta_CK134_g8565.t1	Embellisia_CK46_g3717.t1	Phoma_CK108_g5907.t1
2688	1	5	10	Aspergillus_CK392_g3598.t1	Chaetomium_CK152_g2373.t1	Coniochaeta_CK134_g2051.t1	Embellisia_CK46_g3781.t1	Phoma_CK108_g2523.t1
2689	1	5	10	Aspergillus_CK392_g3599.t1	Chaetomium_CK152_g7634.t1	Coniochaeta_CK134_g2029.t1	Embellisia_CK46_g6017.t1	Phoma_CK108_g5929.t1
2690	1	5	10	Aspergillus_CK392_g3600.t1	Chaetomium_CK152_g7635.t1	Coniochaeta_CK134_g2030.t1	Embellisia_CK46_g6016.t1	Phoma_CK108_g5928.t1
2692	1	5	10	Aspergillus_CK392_g3602.t1	Chaetomium_CK152_g2370.t1	Coniochaeta_CK134_g2037.t1	Embellisia_CK46_g6027.t1	Phoma_CK108_g5937.t1
2694	1	5	10	Aspergillus_CK392_g3604.t1	Chaetomium_CK152_g5688.t1	Coniochaeta_CK134_g10522.t1	Embellisia_CK46_g3838.t1	Phoma_CK108_g9441.t1
2695	1	5	10	Aspergillus_CK392_g3605.t1	Chaetomium_CK152_g5684.t1	Coniochaeta_CK134_g10523.t1	Embellisia_CK46_g3837.t1	Phoma_CK108_g9442.t1
2696	1	5	10	Aspergillus_CK392_g3606.t1	Chaetomium_CK152_g8324.t1	Coniochaeta_CK134_g4312.t1	Embellisia_CK46_g8772.t1	Phoma_CK108_g8313.t1
2701	1	5	10	Aspergillus_CK392_g3612.t1	Chaetomium_CK152_g544.t1	Coniochaeta_CK134_g7634.t1	Embellisia_CK46_g3329.t1	Phoma_CK108_g6764.t1
2703	1	5	10	Aspergillus_CK392_g3614.t1	Chaetomium_CK152_g6256.t1	Coniochaeta_CK134_g10234.t1	Embellisia_CK46_g3708.t1	Phoma_CK108_g5914.t1
2704	1	5	10	Aspergillus_CK392_g3615.t1	Chaetomium_CK152_g8615.t1	Coniochaeta_CK134_g966.t1	Embellisia_CK46_g3833.t1	Phoma_CK108_g5293.t1
2705	1	5	10	Aspergillus_CK392_g3616.t1	Chaetomium_CK152_g3412.t1	Coniochaeta_CK134_g7306.t1	Embellisia_CK46_g3801.t1	Phoma_CK108_g5278.t1
2706	1	5	10	Aspergillus_CK392_g3617.t1	Chaetomium_CK152_g3411.t1	Coniochaeta_CK134_g7305.t1	Embellisia_CK46_g3802.t1	Phoma_CK108_g5277.t1
2707	1	5	10	Aspergillus_CK392_g3618.t1	Chaetomium_CK152_g3410.t1	Coniochaeta_CK134_g7304.t1	Embellisia_CK46_g3803.t1	Phoma_CK108_g5276.t1
2708	1	5	10	Aspergillus_CK392_g3619.t1	Chaetomium_CK152_g9702.t1	Coniochaeta_CK134_g316.t1	Embellisia_CK46_g6056.t1	Phoma_CK108_g2548.t1
283	1	5	10	Aspergillus_CK392_g362.t1	Chaetomium_CK152_g5889.t1	Coniochaeta_CK134_g2657.t1	Embellisia_CK46_g10921.t1	Phoma_CK108_g6627.t1
2712	1	5	10	Aspergillus_CK392_g3624.t1	Chaetomium_CK152_g3330.t1	Coniochaeta_CK134_g2534.t1	Embellisia_CK46_g5975.t1	Phoma_CK108_g2588.t1
2714	1	5	10	Aspergillus_CK392_g3626.t1	Chaetomium_CK152_g3783.t1	Coniochaeta_CK134_g10513.t1	Embellisia_CK46_g5983.t1	Phoma_CK108_g8321.t1
2717	1	5	10	Aspergillus_CK392_g3629.t1	Chaetomium_CK152_g9425.t1	Coniochaeta_CK134_g3045.t1	Embellisia_CK46_g2766.t1	Phoma_CK108_g6684.t1
2720	1	5	10	Aspergillus_CK392_g3633.t1	Chaetomium_CK152_g9515.t1	Coniochaeta_CK134_g5323.t1	Embellisia_CK46_g4434.t1	Phoma_CK108_g4833.t1
2721	1	5	10	Aspergillus_CK392_g3634.t1	Chaetomium_CK152_g8235.t1	Coniochaeta_CK134_g3242.t1	Embellisia_CK46_g4435.t1	Phoma_CK108_g4834.t1
2725	1	5	10	Aspergillus_CK392_g3638.t1	Chaetomium_CK152_g3970.t1	Coniochaeta_CK134_g8517.t1	Embellisia_CK46_g5325.t1	Phoma_CK108_g1096.t1
2729	1	5	10	Aspergillus_CK392_g3643.t1	Chaetomium_CK152_g6301.t1	Coniochaeta_CK134_g8123.t1	Embellisia_CK46_g4269.t1	Phoma_CK108_g7133.t1
286	1	5	10	Aspergillus_CK392_g368.t1	Chaetomium_CK152_g8664.t1	Coniochaeta_CK134_g2329.t1	Embellisia_CK46_g5763.t1	Phoma_CK108_g2172.t1
2749	1	5	10	Aspergillus_CK392_g3686.t1	Chaetomium_CK152_g4753.t1	Coniochaeta_CK134_g3803.t1	Embellisia_CK46_g34.t1	Phoma_CK108_g2467.t1
2752	1	5	10	Aspergillus_CK392_g3689.t1	Chaetomium_CK152_g4756.t1	Coniochaeta_CK134_g3800.t1	Embellisia_CK46_g38.t1	Phoma_CK108_g2462.t1
2753	1	5	10	Aspergillus_CK392_g3690.t1	Chaetomium_CK152_g4752.t1	Coniochaeta_CK134_g3804.t1	Embellisia_CK46_g35.t1	Phoma_CK108_g2466.t1
2755	1	5	10	Aspergillus_CK392_g3695.t1	Chaetomium_CK152_g4019.t1	Coniochaeta_CK134_g7694.t1	Embellisia_CK46_g10404.t1	Phoma_CK108_g5832.t1
288	1	5	10	Aspergillus_CK392_g370.t1	Chaetomium_CK152_g7952.t1	Coniochaeta_CK134_g2321.t1	Embellisia_CK46_g5728.t1	Phoma_CK108_g3374.t1
289	1	5	10	Aspergillus_CK392_g371.t1	Chaetomium_CK152_g10795.t1	Coniochaeta_CK134_g6768.t1	Embellisia_CK46_g5729.t1	Phoma_CK108_g3375.t1
290	1	5	10	Aspergillus_CK392_g372.t1	Chaetomium_CK152_g3432.t1	Coniochaeta_CK134_g2942.t1	Embellisia_CK46_g6812.t1	Phoma_CK108_g5066.t1
2770	1	5	10	Aspergillus_CK392_g3728.t1	Chaetomium_CK152_g2856.t1	Coniochaeta_CK134_g2713.t1	Embellisia_CK46_g3766.t1	Phoma_CK108_g5227.t1
292	1	5	10	Aspergillus_CK392_g374.t1	Chaetomium_CK152_g7916.t1	Coniochaeta_CK134_g5224.t1	Embellisia_CK46_g5727.t1	Phoma_CK108_g3373.t1
2783	1	5	10	Aspergillus_CK392_g3748.t1	Chaetomium_CK152_g2182.t1	Coniochaeta_CK134_g9880.t1	Embellisia_CK46_g9297.t1	Phoma_CK108_g7544.t1
2786	1	5	10	Aspergillus_CK392_g3753.t1	Chaetomium_CK152_g947.t1	Coniochaeta_CK134_g3948.t1	Embellisia_CK46_g9931.t1	Phoma_CK108_g5103.t1
2787	1	5	10	Aspergillus_CK392_g3754.t1	Chaetomium_CK152_g924.t1	Coniochaeta_CK134_g9885.t1	Embellisia_CK46_g50.t1	Phoma_CK108_g1066.t1
2789	1	5	10	Aspergillus_CK392_g3756.t1	Chaetomium_CK152_g2179.t1	Coniochaeta_CK134_g9877.t1	Embellisia_CK46_g3635.t1	Phoma_CK108_g568.t1
2792	1	5	10	Aspergillus_CK392_g3759.t1	Chaetomium_CK152_g2178.t1	Coniochaeta_CK134_g9876.t1	Embellisia_CK46_g3634.t1	Phoma_CK108_g569.t1
2795	1	5	10	Aspergillus_CK392_g3762.t1	Chaetomium_CK152_g942.t1	Coniochaeta_CK134_g5922.t1	Embellisia_CK46_g2097.t1	Phoma_CK108_g7552.t1
2797	1	5	10	Aspergillus_CK392_g3764.t1	Chaetomium_CK152_g11662.t1	Coniochaeta_CK134_g7393.t1	Embellisia_CK46_g8837.t1	Phoma_CK108_g7948.t1
2799	1	5	10	Aspergillus_CK392_g3766.t1	Chaetomium_CK152_g716.t1	Coniochaeta_CK134_g5014.t1	Embellisia_CK46_g8838.t1	Phoma_CK108_g7950.t1
2800	1	5	10	Aspergillus_CK392_g3767.t1	Chaetomium_CK152_g5082.t1	Coniochaeta_CK134_g7161.t1	Embellisia_CK46_g9928.t1	Phoma_CK108_g5100.t1
2801	1	5	10	Aspergillus_CK392_g3769.t1	Chaetomium_CK152_g5940.t1	Coniochaeta_CK134_g5154.t1	Embellisia_CK46_g5294.t1	Phoma_CK108_g8174.t1
2802	1	5	10	Aspergillus_CK392_g3770.t1	Chaetomium_CK152_g927.t1	Coniochaeta_CK134_g3921.t1	Embellisia_CK46_g9410.t1	Phoma_CK108_g1165.t1
2804	1	5	10	Aspergillus_CK392_g3772.t1	Chaetomium_CK152_g11702.t1	Coniochaeta_CK134_g3930.t1	Embellisia_CK46_g9296.t1	Phoma_CK108_g7545.t1
2805	1	5	10	Aspergillus_CK392_g3775.t1	Chaetomium_CK152_g945.t1	Coniochaeta_CK134_g5925.t1	Embellisia_CK46_g63.t1	Phoma_CK108_g559.t1
2807	1	5	10	Aspergillus_CK392_g3777.t1	Chaetomium_CK152_g11701.t1	Coniochaeta_CK134_g5093.t1	Embellisia_CK46_g3619.t1	Phoma_CK108_g1044.t1
2809	1	5	10	Aspergillus_CK392_g3779.t1	Chaetomium_CK152_g2641.t1	Coniochaeta_CK134_g6347.t1	Embellisia_CK46_g8733.t1	Phoma_CK108_g9377.t1
2812	1	5	10	Aspergillus_CK392_g3783.t1	Chaetomium_CK152_g3255.t1	Coniochaeta_CK134_g4589.t1	Embellisia_CK46_g2708.t1	Phoma_CK108_g9681.t1
2813	1	5	10	Aspergillus_CK392_g3784.t1	Chaetomium_CK152_g11175.t1	Coniochaeta_CK134_g4023.t1	Embellisia_CK46_g8739.t1	Phoma_CK108_g9696.t1
2816	1	5	10	Aspergillus_CK392_g3789.t1	Chaetomium_CK152_g8629.t1	Coniochaeta_CK134_g9846.t1	Embellisia_CK46_g8713.t1	Phoma_CK108_g9485.t1
2817	1	5	10	Aspergillus_CK392_g3793.t1	Chaetomium_CK152_g8511.t1	Coniochaeta_CK134_g97.t1	Embellisia_CK46_g9319.t1	Phoma_CK108_g1144.t1
29	1	5	10	Aspergillus_CK392_g38.t1	Chaetomium_CK152_g7462.t1	Coniochaeta_CK134_g7321.t1	Embellisia_CK46_g187.t1	Phoma_CK108_g7018.t1
2822	1	5	10	Aspergillus_CK392_g3802.t1	Chaetomium_CK152_g10835.t1	Coniochaeta_CK134_g4482.t1	Embellisia_CK46_g2712.t1	Phoma_CK108_g9382.t1
2823	1	5	10	Aspergillus_CK392_g3803.t1	Chaetomium_CK152_g3257.t1	Coniochaeta_CK134_g4592.t1	Embellisia_CK46_g2713.t1	Phoma_CK108_g9384.t1
2824	1	5	10	Aspergillus_CK392_g3804.t1	Chaetomium_CK152_g6442.t1	Coniochaeta_CK134_g190.t1	Embellisia_CK46_g4450.t1	Phoma_CK108_g10212.t1
2825	1	5	10	Aspergillus_CK392_g3805.t1	Chaetomium_CK152_g1001.t1	Coniochaeta_CK134_g205.t1	Embellisia_CK46_g2710.t1	Phoma_CK108_g9380.t1
2826	1	5	10	Aspergillus_CK392_g3806.t1	Chaetomium_CK152_g10833.t1	Coniochaeta_CK134_g4475.t1	Embellisia_CK46_g4469.t1	Phoma_CK108_g3646.t1
2827	1	5	10	Aspergillus_CK392_g3807.t1	Chaetomium_CK152_g11692.t1	Coniochaeta_CK134_g763.t1	Embellisia_CK46_g64.t1	Phoma_CK108_g7962.t1
2828	1	5	10	Aspergillus_CK392_g3809.t1	Chaetomium_CK152_g7991.t1	Coniochaeta_CK134_g6192.t1	Embellisia_CK46_g4027.t1	Phoma_CK108_g5727.t1
2829	1	5	10	Aspergillus_CK392_g3810.t1	Chaetomium_CK152_g7988.t1	Coniochaeta_CK134_g6189.t1	Embellisia_CK46_g12007.t1	Phoma_CK108_g1251.t1
2830	1	5	10	Aspergillus_CK392_g3811.t1	Chaetomium_CK152_g9289.t1	Coniochaeta_CK134_g3847.t1	Embellisia_CK46_g4040.t1	Phoma_CK108_g8936.t1
2831	1	5	10	Aspergillus_CK392_g3812.t1	Chaetomium_CK152_g2459.t1	Coniochaeta_CK134_g9806.t1	Embellisia_CK46_g9831.t1	Phoma_CK108_g1012.t1
2840	1	5	10	Aspergillus_CK392_g3826.t1	Chaetomium_CK152_g9629.t1	Coniochaeta_CK134_g1483.t1	Embellisia_CK46_g11972.t1	Phoma_CK108_g8930.t1
2844	1	5	10	Aspergillus_CK392_g3831.t1	Chaetomium_CK152_g8044.t1	Coniochaeta_CK134_g9763.t1	Embellisia_CK46_g11966.t1	Phoma_CK108_g1252.t1
2845	1	5	10	Aspergillus_CK392_g3832.t1	Chaetomium_CK152_g7192.t1	Coniochaeta_CK134_g3955.t1	Embellisia_CK46_g9842.t1	Phoma_CK108_g1006.t1
2848	1	5	10	Aspergillus_CK392_g3835.t1	Chaetomium_CK152_g7887.t1	Coniochaeta_CK134_g6017.t1	Embellisia_CK46_g9829.t1	Phoma_CK108_g988.t1
2849	1	5	10	Aspergillus_CK392_g3836.t1	Chaetomium_CK152_g9385.t1	Coniochaeta_CK134_g6178.t1	Embellisia_CK46_g9813.t1	Phoma_CK108_g8901.t1
2851	1	5	10	Aspergillus_CK392_g3839.t1	Chaetomium_CK152_g4388.t1	Coniochaeta_CK134_g6227.t1	Embellisia_CK46_g12029.t1	Phoma_CK108_g5712.t1
2853	1	5	10	Aspergillus_CK392_g3841.t1	Chaetomium_CK152_g7204.t1	Coniochaeta_CK134_g6225.t1	Embellisia_CK46_g12027.t1	Phoma_CK108_g5710.t1
2855	1	5	10	Aspergillus_CK392_g3843.t1	Chaetomium_CK152_g11479.t1	Coniochaeta_CK134_g5106.t1	Embellisia_CK46_g2685.t1	Phoma_CK108_g9461.t1
2856	1	5	10	Aspergillus_CK392_g3846.t1	Chaetomium_CK152_g9861.t1	Coniochaeta_CK134_g3623.t1	Embellisia_CK46_g10161.t1	Phoma_CK108_g8018.t1
2857	1	5	10	Aspergillus_CK392_g3847.t1	Chaetomium_CK152_g1441.t1	Coniochaeta_CK134_g5641.t1	Embellisia_CK46_g8107.t1	Phoma_CK108_g1989.t1
296	1	5	10	Aspergillus_CK392_g385.t1	Chaetomium_CK152_g3433.t1	Coniochaeta_CK134_g2945.t1	Embellisia_CK46_g7231.t1	Phoma_CK108_g2009.t1
2860	1	5	10	Aspergillus_CK392_g3850.t1	Chaetomium_CK152_g6603.t1	Coniochaeta_CK134_g9307.t1	Embellisia_CK46_g11934.t1	Phoma_CK108_g986.t1
2861	1	5	10	Aspergillus_CK392_g3851.t1	Chaetomium_CK152_g1093.t1	Coniochaeta_CK134_g1167.t1	Embellisia_CK46_g525.t1	Phoma_CK108_g3982.t1
2862	1	5	10	Aspergillus_CK392_g3852.t1	Chaetomium_CK152_g401.t1	Coniochaeta_CK134_g1095.t1	Embellisia_CK46_g1300.t1	Phoma_CK108_g1970.t1
2863	1	5	10	Aspergillus_CK392_g3853.t1	Chaetomium_CK152_g10843.t1	Coniochaeta_CK134_g10018.t1	Embellisia_CK46_g502.t1	Phoma_CK108_g7296.t1
2864	1	5	10	Aspergillus_CK392_g3854.t1	Chaetomium_CK152_g10842.t1	Coniochaeta_CK134_g10019.t1	Embellisia_CK46_g449.t1	Phoma_CK108_g7248.t1
2865	1	5	10	Aspergillus_CK392_g3855.t1	Chaetomium_CK152_g10844.t1	Coniochaeta_CK134_g10017.t1	Embellisia_CK46_g450.t1	Phoma_CK108_g7247.t1
2866	1	5	10	Aspergillus_CK392_g3856.t1	Chaetomium_CK152_g4550.t1	Coniochaeta_CK134_g1137.t1	Embellisia_CK46_g9538.t1	Phoma_CK108_g6044.t1
2867	1	5	10	Aspergillus_CK392_g3857.t1	Chaetomium_CK152_g4551.t1	Coniochaeta_CK134_g1136.t1	Embellisia_CK46_g9539.t1	Phoma_CK108_g6045.t1
2868	1	5	10	Aspergillus_CK392_g3858.t1	Chaetomium_CK152_g3538.t1	Coniochaeta_CK134_g2825.t1	Embellisia_CK46_g5653.t1	Phoma_CK108_g1325.t1
2869	1	5	10	Aspergillus_CK392_g3859.t1	Chaetomium_CK152_g1719.t1	Coniochaeta_CK134_g3663.t1	Embellisia_CK46_g7430.t1	Phoma_CK108_g1751.t1
2874	1	5	10	Aspergillus_CK392_g3868.t1	Chaetomium_CK152_g3584.t1	Coniochaeta_CK134_g2141.t1	Embellisia_CK46_g9674.t1	Phoma_CK108_g6960.t1
2877	1	5	10	Aspergillus_CK392_g3871.t1	Chaetomium_CK152_g10527.t1	Coniochaeta_CK134_g1173.t1	Embellisia_CK46_g9168.t1	Phoma_CK108_g8400.t1
2880	1	5	10	Aspergillus_CK392_g3876.t1	Chaetomium_CK152_g7728.t1	Coniochaeta_CK134_g5505.t1	Embellisia_CK46_g9686.t1	Phoma_CK108_g9545.t1
2881	1	5	10	Aspergillus_CK392_g3878.t1	Chaetomium_CK152_g4548.t1	Coniochaeta_CK134_g1139.t1	Embellisia_CK46_g9478.t1	Phoma_CK108_g7173.t1
2882	1	5	10	Aspergillus_CK392_g3879.t1	Chaetomium_CK152_g8006.t1	Coniochaeta_CK134_g10014.t1	Embellisia_CK46_g9562.t1	Phoma_CK108_g6970.t1
2883	1	5	10	Aspergillus_CK392_g3880.t1	Chaetomium_CK152_g2352.t1	Coniochaeta_CK134_g5607.t1	Embellisia_CK46_g8103.t1	Phoma_CK108_g1982.t1
2884	1	5	10	Aspergillus_CK392_g3881.t1	Chaetomium_CK152_g2353.t1	Coniochaeta_CK134_g5608.t1	Embellisia_CK46_g9658.t1	Phoma_CK108_g9875.t1
2885	1	5	10	Aspergillus_CK392_g3883.t1	Chaetomium_CK152_g10483.t1	Coniochaeta_CK134_g9988.t1	Embellisia_CK46_g10125.t1	Phoma_CK108_g2716.t1
2886	1	5	10	Aspergillus_CK392_g3884.t1	Chaetomium_CK152_g1722.t1	Coniochaeta_CK134_g1879.t1	Embellisia_CK46_g7121.t1	Phoma_CK108_g6477.t1
2887	1	5	10	Aspergillus_CK392_g3886.t1	Chaetomium_CK152_g4930.t1	Coniochaeta_CK134_g5493.t1	Embellisia_CK46_g528.t1	Phoma_CK108_g3980.t1
2888	1	5	10	Aspergillus_CK392_g3887.t1	Chaetomium_CK152_g8002.t1	Coniochaeta_CK134_g10024.t1	Embellisia_CK46_g9484.t1	Phoma_CK108_g7168.t1
2893	1	5	10	Aspergillus_CK392_g3892.t1	Chaetomium_CK152_g4293.t1	Coniochaeta_CK134_g2143.t1	Embellisia_CK46_g10814.t1	Phoma_CK108_g1866.t1
2897	1	5	10	Aspergillus_CK392_g3896.t1	Chaetomium_CK152_g9434.t1	Coniochaeta_CK134_g2255.t1	Embellisia_CK46_g9368.t1	Phoma_CK108_g2444.t1
2898	1	5	10	Aspergillus_CK392_g3897.t1	Chaetomium_CK152_g861.t1	Coniochaeta_CK134_g1976.t1	Embellisia_CK46_g2186.t1	Phoma_CK108_g5093.t1
2899	1	5	10	Aspergillus_CK392_g3898.t1	Chaetomium_CK152_g9436.t1	Coniochaeta_CK134_g2497.t1	Embellisia_CK46_g5063.t1	Phoma_CK108_g7956.t1
2900	1	5	10	Aspergillus_CK392_g3899.t1	Chaetomium_CK152_g4251.t1	Coniochaeta_CK134_g4740.t1	Embellisia_CK46_g5062.t1	Phoma_CK108_g7955.t1
30	1	5	10	Aspergillus_CK392_g39.t1	Chaetomium_CK152_g8586.t1	Coniochaeta_CK134_g4964.t1	Embellisia_CK46_g6519.t1	Phoma_CK108_g109.t1
2906	1	5	10	Aspergillus_CK392_g3905.t1	Chaetomium_CK152_g3886.t1	Coniochaeta_CK134_g4052.t1	Embellisia_CK46_g6496.t1	Phoma_CK108_g6713.t1
2907	1	5	10	Aspergillus_CK392_g3906.t1	Chaetomium_CK152_g3885.t1	Coniochaeta_CK134_g4051.t1	Embellisia_CK46_g6497.t1	Phoma_CK108_g6714.t1
2908	1	5	10	Aspergillus_CK392_g3907.t1	Chaetomium_CK152_g3276.t1	Coniochaeta_CK134_g4050.t1	Embellisia_CK46_g6498.t1	Phoma_CK108_g9103.t1
2910	1	5	10	Aspergillus_CK392_g3909.t1	Chaetomium_CK152_g5286.t1	Coniochaeta_CK134_g4602.t1	Embellisia_CK46_g6571.t1	Phoma_CK108_g1112.t1
2911	1	5	10	Aspergillus_CK392_g3910.t1	Chaetomium_CK152_g5287.t1	Coniochaeta_CK134_g4603.t1	Embellisia_CK46_g6570.t1	Phoma_CK108_g1113.t1
2913	1	5	10	Aspergillus_CK392_g3913.t1	Chaetomium_CK152_g8307.t1	Coniochaeta_CK134_g1268.t1	Embellisia_CK46_g2301.t1	Phoma_CK108_g364.t1
2914	1	5	10	Aspergillus_CK392_g3914.t1	Chaetomium_CK152_g5288.t1	Coniochaeta_CK134_g4604.t1	Embellisia_CK46_g6569.t1	Phoma_CK108_g1114.t1
2915	1	5	10	Aspergillus_CK392_g3915.t1	Chaetomium_CK152_g5289.t1	Coniochaeta_CK134_g4605.t1	Embellisia_CK46_g8662.t1	Phoma_CK108_g10080.t1
2917	1	5	10	Aspergillus_CK392_g3918.t1	Chaetomium_CK152_g9481.t1	Coniochaeta_CK134_g5024.t1	Embellisia_CK46_g10046.t1	Phoma_CK108_g280.t1
2924	1	5	10	Aspergillus_CK392_g3927.t1	Chaetomium_CK152_g7896.t1	Coniochaeta_CK134_g6038.t1	Embellisia_CK46_g10219.t1	Phoma_CK108_g9251.t1
2925	1	5	10	Aspergillus_CK392_g3928.t1	Chaetomium_CK152_g2594.t1	Coniochaeta_CK134_g6034.t1	Embellisia_CK46_g10220.t1	Phoma_CK108_g9252.t1
2927	1	5	10	Aspergillus_CK392_g3930.t1	Chaetomium_CK152_g9624.t1	Coniochaeta_CK134_g3789.t1	Embellisia_CK46_g9946.t1	Phoma_CK108_g4694.t1
2928	1	5	10	Aspergillus_CK392_g3931.t1	Chaetomium_CK152_g6345.t1	Coniochaeta_CK134_g6167.t1	Embellisia_CK46_g9947.t1	Phoma_CK108_g4696.t1
2933	1	5	10	Aspergillus_CK392_g3938.t1	Chaetomium_CK152_g6615.t1	Coniochaeta_CK134_g10596.t1	Embellisia_CK46_g6191.t1	Phoma_CK108_g2307.t1
2935	1	5	10	Aspergillus_CK392_g3940.t1	Chaetomium_CK152_g2077.t1	Coniochaeta_CK134_g10584.t1	Embellisia_CK46_g9596.t1	Phoma_CK108_g5414.t1
2936	1	5	10	Aspergillus_CK392_g3941.t1	Chaetomium_CK152_g8495.t1	Coniochaeta_CK134_g9653.t1	Embellisia_CK46_g1347.t1	Phoma_CK108_g835.t1
2937	1	5	10	Aspergillus_CK392_g3942.t1	Chaetomium_CK152_g9167.t1	Coniochaeta_CK134_g8754.t1	Embellisia_CK46_g1346.t1	Phoma_CK108_g834.t1
2938	1	5	10	Aspergillus_CK392_g3943.t1	Chaetomium_CK152_g10322.t1	Coniochaeta_CK134_g9260.t1	Embellisia_CK46_g3086.t1	Phoma_CK108_g8992.t1
2941	1	5	10	Aspergillus_CK392_g3946.t1	Chaetomium_CK152_g7106.t1	Coniochaeta_CK134_g8415.t1	Embellisia_CK46_g6108.t1	Phoma_CK108_g9041.t1
2944	1	5	10	Aspergillus_CK392_g3949.t1	Chaetomium_CK152_g7840.t1	Coniochaeta_CK134_g8876.t1	Embellisia_CK46_g9713.t1	Phoma_CK108_g8183.t1
2947	1	5	10	Aspergillus_CK392_g3952.t1	Chaetomium_CK152_g3245.t1	Coniochaeta_CK134_g9621.t1	Embellisia_CK46_g4008.t1	Phoma_CK108_g4076.t1
2949	1	5	10	Aspergillus_CK392_g3955.t1	Chaetomium_CK152_g1060.t1	Coniochaeta_CK134_g9667.t1	Embellisia_CK46_g6152.t1	Phoma_CK108_g1077.t1
2954	1	5	10	Aspergillus_CK392_g3964.t1	Chaetomium_CK152_g8494.t1	Coniochaeta_CK134_g9651.t1	Embellisia_CK46_g470.t1	Phoma_CK108_g3277.t1
2955	1	5	10	Aspergillus_CK392_g3965.t1	Chaetomium_CK152_g1674.t1	Coniochaeta_CK134_g8919.t1	Embellisia_CK46_g6131.t1	Phoma_CK108_g849.t1
2958	1	5	10	Aspergillus_CK392_g3968.t1	Chaetomium_CK152_g8490.t1	Coniochaeta_CK134_g160.t1	Embellisia_CK46_g2015.t1	Phoma_CK108_g8968.t1
2966	1	5	10	Aspergillus_CK392_g3979.t1	Chaetomium_CK152_g5013.t1	Coniochaeta_CK134_g8189.t1	Embellisia_CK46_g5123.t1	Phoma_CK108_g7015.t1
2967	1	5	10	Aspergillus_CK392_g3980.t1	Chaetomium_CK152_g5188.t1	Coniochaeta_CK134_g9455.t1	Embellisia_CK46_g987.t1	Phoma_CK108_g8408.t1
2970	1	5	10	Aspergillus_CK392_g3983.t1	Chaetomium_CK152_g11104.t1	Coniochaeta_CK134_g5651.t1	Embellisia_CK46_g11882.t1	Phoma_CK108_g1236.t1
2971	1	5	10	Aspergillus_CK392_g3985.t1	Chaetomium_CK152_g801.t1	Coniochaeta_CK134_g750.t1	Embellisia_CK46_g3017.t1	Phoma_CK108_g8990.t1
2972	1	5	10	Aspergillus_CK392_g3986.t1	Chaetomium_CK152_g2829.t1	Coniochaeta_CK134_g9665.t1	Embellisia_CK46_g1247.t1	Phoma_CK108_g2262.t1
2973	1	5	10	Aspergillus_CK392_g3988.t1	Chaetomium_CK152_g11537.t1	Coniochaeta_CK134_g8384.t1	Embellisia_CK46_g2014.t1	Phoma_CK108_g8969.t1
2974	1	5	10	Aspergillus_CK392_g3989.t1	Chaetomium_CK152_g2078.t1	Coniochaeta_CK134_g10582.t1	Embellisia_CK46_g6247.t1	Phoma_CK108_g4235.t1
2976	1	5	10	Aspergillus_CK392_g3991.t1	Chaetomium_CK152_g6613.t1	Coniochaeta_CK134_g9294.t1	Embellisia_CK46_g1073.t1	Phoma_CK108_g828.t1
2977	1	5	10	Aspergillus_CK392_g3992.t1	Chaetomium_CK152_g6612.t1	Coniochaeta_CK134_g9295.t1	Embellisia_CK46_g1072.t1	Phoma_CK108_g827.t1
2979	1	5	10	Aspergillus_CK392_g3994.t1	Chaetomium_CK152_g10333.t1	Coniochaeta_CK134_g9289.t1	Embellisia_CK46_g1106.t1	Phoma_CK108_g6307.t1
31	1	5	10	Aspergillus_CK392_g40.t1	Chaetomium_CK152_g8585.t1	Coniochaeta_CK134_g4963.t1	Embellisia_CK46_g6518.t1	Phoma_CK108_g108.t1
2985	1	5	10	Aspergillus_CK392_g4006.t1	Chaetomium_CK152_g4242.t1	Coniochaeta_CK134_g2648.t1	Embellisia_CK46_g1255.t1	Phoma_CK108_g5010.t1
2989	1	5	10	Aspergillus_CK392_g4012.t1	Chaetomium_CK152_g6421.t1	Coniochaeta_CK134_g654.t1	Embellisia_CK46_g9924.t1	Phoma_CK108_g7537.t1
2997	1	5	10	Aspergillus_CK392_g4025.t1	Chaetomium_CK152_g5221.t1	Coniochaeta_CK134_g5105.t1	Embellisia_CK46_g6926.t1	Phoma_CK108_g6415.t1
3004	1	5	10	Aspergillus_CK392_g4040.t1	Chaetomium_CK152_g1384.t1	Coniochaeta_CK134_g852.t1	Embellisia_CK46_g61.t1	Phoma_CK108_g7543.t1
3005	1	5	10	Aspergillus_CK392_g4042.t1	Chaetomium_CK152_g7008.t1	Coniochaeta_CK134_g888.t1	Embellisia_CK46_g1331.t1	Phoma_CK108_g3501.t1
3014	1	5	10	Aspergillus_CK392_g4070.t1	Chaetomium_CK152_g3703.t1	Coniochaeta_CK134_g6980.t1	Embellisia_CK46_g6455.t1	Phoma_CK108_g2978.t1
3021	1	5	10	Aspergillus_CK392_g4092.t1	Chaetomium_CK152_g6074.t1	Coniochaeta_CK134_g1997.t1	Embellisia_CK46_g1189.t1	Phoma_CK108_g9810.t1
32	1	5	10	Aspergillus_CK392_g41.t1	Chaetomium_CK152_g8584.t1	Coniochaeta_CK134_g4962.t1	Embellisia_CK46_g4712.t1	Phoma_CK108_g483.t1
3045	1	5	10	Aspergillus_CK392_g4139.t1	Chaetomium_CK152_g3828.t1	Coniochaeta_CK134_g7448.t1	Embellisia_CK46_g6573.t1	Phoma_CK108_g1105.t1
3048	1	5	10	Aspergillus_CK392_g4142.t1	Chaetomium_CK152_g1436.t1	Coniochaeta_CK134_g563.t1	Embellisia_CK46_g4771.t1	Phoma_CK108_g105.t1
3049	1	5	10	Aspergillus_CK392_g4143.t1	Chaetomium_CK152_g1463.t1	Coniochaeta_CK134_g7423.t1	Embellisia_CK46_g6338.t1	Phoma_CK108_g288.t1
3050	1	5	10	Aspergillus_CK392_g4144.t1	Chaetomium_CK152_g8464.t1	Coniochaeta_CK134_g6058.t1	Embellisia_CK46_g6546.t1	Phoma_CK108_g3683.t1
3055	1	5	10	Aspergillus_CK392_g4151.t1	Chaetomium_CK152_g4305.t1	Coniochaeta_CK134_g8010.t1	Embellisia_CK46_g2354.t1	Phoma_CK108_g300.t1
3064	1	5	10	Aspergillus_CK392_g4163.t1	Chaetomium_CK152_g5529.t1	Coniochaeta_CK134_g2574.t1	Embellisia_CK46_g10035.t1	Phoma_CK108_g1126.t1
3065	1	5	10	Aspergillus_CK392_g4164.t1	Chaetomium_CK152_g10425.t1	Coniochaeta_CK134_g4854.t1	Embellisia_CK46_g6349.t1	Phoma_CK108_g6735.t1
3066	1	5	10	Aspergillus_CK392_g4166.t1	Chaetomium_CK152_g4301.t1	Coniochaeta_CK134_g2804.t1	Embellisia_CK46_g4718.t1	Phoma_CK108_g113.t1
3067	1	5	10	Aspergillus_CK392_g4167.t1	Chaetomium_CK152_g2673.t1	Coniochaeta_CK134_g4460.t1	Embellisia_CK46_g6345.t1	Phoma_CK108_g6731.t1
3068	1	5	10	Aspergillus_CK392_g4168.t1	Chaetomium_CK152_g9235.t1	Coniochaeta_CK134_g8431.t1	Embellisia_CK46_g8980.t1	Phoma_CK108_g6074.t1
3069	1	5	10	Aspergillus_CK392_g4169.t1	Chaetomium_CK152_g9734.t1	Coniochaeta_CK134_g698.t1	Embellisia_CK46_g8979.t1	Phoma_CK108_g6075.t1
307	1	5	10	Aspergillus_CK392_g417.t1	Chaetomium_CK152_g11741.t1	Coniochaeta_CK134_g4987.t1	Embellisia_CK46_g720.t1	Phoma_CK108_g3116.t1
3070	1	5	10	Aspergillus_CK392_g4170.t1	Chaetomium_CK152_g5722.t1	Coniochaeta_CK134_g365.t1	Embellisia_CK46_g2294.t1	Phoma_CK108_g5539.t1
3071	1	5	10	Aspergillus_CK392_g4171.t1	Chaetomium_CK152_g6787.t1	Coniochaeta_CK134_g4798.t1	Embellisia_CK46_g2295.t1	Phoma_CK108_g5540.t1
3072	1	5	10	Aspergillus_CK392_g4172.t1	Chaetomium_CK152_g3827.t1	Coniochaeta_CK134_g7447.t1	Embellisia_CK46_g9891.t1	Phoma_CK108_g9847.t1
3075	1	5	10	Aspergillus_CK392_g4175.t1	Chaetomium_CK152_g1885.t1	Coniochaeta_CK134_g7986.t1	Embellisia_CK46_g2361.t1	Phoma_CK108_g9520.t1
3076	1	5	10	Aspergillus_CK392_g4176.t1	Chaetomium_CK152_g1889.t1	Coniochaeta_CK134_g7862.t1	Embellisia_CK46_g6371.t1	Phoma_CK108_g1560.t1
3077	1	5	10	Aspergillus_CK392_g4178.t1	Chaetomium_CK152_g8412.t1	Coniochaeta_CK134_g3907.t1	Embellisia_CK46_g2359.t1	Phoma_CK108_g9522.t1
3082	1	5	10	Aspergillus_CK392_g4187.t1	Chaetomium_CK152_g6572.t1	Coniochaeta_CK134_g2808.t1	Embellisia_CK46_g4716.t1	Phoma_CK108_g691.t1
3083	1	5	10	Aspergillus_CK392_g4188.t1	Chaetomium_CK152_g8415.t1	Coniochaeta_CK134_g3985.t1	Embellisia_CK46_g4715.t1	Phoma_CK108_g690.t1
3084	1	5	10	Aspergillus_CK392_g4189.t1	Chaetomium_CK152_g3830.t1	Coniochaeta_CK134_g7425.t1	Embellisia_CK46_g6329.t1	Phoma_CK108_g9843.t1
309	1	5	10	Aspergillus_CK392_g419.t1	Chaetomium_CK152_g11759.t1	Coniochaeta_CK134_g7383.t1	Embellisia_CK46_g4088.t1	Phoma_CK108_g3108.t1
3085	1	5	10	Aspergillus_CK392_g4190.t1	Chaetomium_CK152_g2913.t1	Coniochaeta_CK134_g2103.t1	Embellisia_CK46_g2389.t1	Phoma_CK108_g5536.t1
3090	1	5	10	Aspergillus_CK392_g4196.t1	Chaetomium_CK152_g9626.t1	Coniochaeta_CK134_g3790.t1	Embellisia_CK46_g8708.t1	Phoma_CK108_g9486.t1
33	1	5	10	Aspergillus_CK392_g42.t1	Chaetomium_CK152_g8583.t1	Coniochaeta_CK134_g4961.t1	Embellisia_CK46_g6320.t1	Phoma_CK108_g484.t1
310	1	5	10	Aspergillus_CK392_g420.t1	Chaetomium_CK152_g4866.t1	Coniochaeta_CK134_g5041.t1	Embellisia_CK46_g9833.t1	Phoma_CK108_g990.t1
311	1	5	10	Aspergillus_CK392_g421.t1	Chaetomium_CK152_g4867.t1	Coniochaeta_CK134_g5040.t1	Embellisia_CK46_g9834.t1	Phoma_CK108_g991.t1
3092	1	5	10	Aspergillus_CK392_g4210.t1	Chaetomium_CK152_g11329.t1	Coniochaeta_CK134_g1859.t1	Embellisia_CK46_g3811.t1	Phoma_CK108_g5318.t1
3097	1	5	10	Aspergillus_CK392_g4216.t1	Chaetomium_CK152_g2806.t1	Coniochaeta_CK134_g2044.t1	Embellisia_CK46_g3797.t1	Phoma_CK108_g5249.t1
3098	1	5	10	Aspergillus_CK392_g4217.t1	Chaetomium_CK152_g4780.t1	Coniochaeta_CK134_g8310.t1	Embellisia_CK46_g3727.t1	Phoma_CK108_g2568.t1
3099	1	5	10	Aspergillus_CK392_g4218.t1	Chaetomium_CK152_g4783.t1	Coniochaeta_CK134_g8297.t1	Embellisia_CK46_g10670.t1	Phoma_CK108_g5958.t1
3100	1	5	10	Aspergillus_CK392_g4219.t1	Chaetomium_CK152_g4784.t1	Coniochaeta_CK134_g8296.t1	Embellisia_CK46_g3809.t1	Phoma_CK108_g5320.t1
3102	1	5	10	Aspergillus_CK392_g4221.t1	Chaetomium_CK152_g494.t1	Coniochaeta_CK134_g1669.t1	Embellisia_CK46_g5947.t1	Phoma_CK108_g2331.t1
3103	1	5	10	Aspergillus_CK392_g4222.t1	Chaetomium_CK152_g720.t1	Coniochaeta_CK134_g9425.t1	Embellisia_CK46_g3748.t1	Phoma_CK108_g5288.t1
3106	1	5	10	Aspergillus_CK392_g4225.t1	Chaetomium_CK152_g7076.t1	Coniochaeta_CK134_g8357.t1	Embellisia_CK46_g6029.t1	Phoma_CK108_g5940.t1
3107	1	5	10	Aspergillus_CK392_g4226.t1	Chaetomium_CK152_g7868.t1	Coniochaeta_CK134_g3535.t1	Embellisia_CK46_g3747.t1	Phoma_CK108_g5289.t1
3109	1	5	10	Aspergillus_CK392_g4228.t1	Chaetomium_CK152_g2807.t1	Coniochaeta_CK134_g2045.t1	Embellisia_CK46_g3796.t1	Phoma_CK108_g5248.t1
313	1	5	10	Aspergillus_CK392_g423.t1	Chaetomium_CK152_g10783.t1	Coniochaeta_CK134_g815.t1	Embellisia_CK46_g11995.t1	Phoma_CK108_g8871.t1
3111	1	5	10	Aspergillus_CK392_g4230.t1	Chaetomium_CK152_g9698.t1	Coniochaeta_CK134_g5753.t1	Embellisia_CK46_g3685.t1	Phoma_CK108_g5930.t1
3113	1	5	10	Aspergillus_CK392_g4233.t1	Chaetomium_CK152_g4180.t1	Coniochaeta_CK134_g4202.t1	Embellisia_CK46_g3725.t1	Phoma_CK108_g2566.t1
3115	1	5	10	Aspergillus_CK392_g4235.t1	Chaetomium_CK152_g9003.t1	Coniochaeta_CK134_g4341.t1	Embellisia_CK46_g6067.t1	Phoma_CK108_g2535.t1
3116	1	5	10	Aspergillus_CK392_g4236.t1	Chaetomium_CK152_g11795.t1	Coniochaeta_CK134_g4205.t1	Embellisia_CK46_g10855.t1	Phoma_CK108_g9992.t1
3117	1	5	10	Aspergillus_CK392_g4237.t1	Chaetomium_CK152_g8122.t1	Coniochaeta_CK134_g7638.t1	Embellisia_CK46_g8353.t1	Phoma_CK108_g4751.t1
3118	1	5	10	Aspergillus_CK392_g4238.t1	Chaetomium_CK152_g8123.t1	Coniochaeta_CK134_g7639.t1	Embellisia_CK46_g8354.t1	Phoma_CK108_g4750.t1
3119	1	5	10	Aspergillus_CK392_g4239.t1	Chaetomium_CK152_g1994.t1	Coniochaeta_CK134_g7628.t1	Embellisia_CK46_g8356.t1	Phoma_CK108_g4749.t1
314	1	5	10	Aspergillus_CK392_g424.t1	Chaetomium_CK152_g10782.t1	Coniochaeta_CK134_g816.t1	Embellisia_CK46_g11997.t1	Phoma_CK108_g8872.t1
3121	1	5	10	Aspergillus_CK392_g4241.t1	Chaetomium_CK152_g9565.t1	Coniochaeta_CK134_g7642.t1	Embellisia_CK46_g8352.t1	Phoma_CK108_g4752.t1
3123	1	5	10	Aspergillus_CK392_g4243.t1	Chaetomium_CK152_g9658.t1	Coniochaeta_CK134_g8604.t1	Embellisia_CK46_g3414.t1	Phoma_CK108_g3159.t1
3124	1	5	10	Aspergillus_CK392_g4244.t1	Chaetomium_CK152_g881.t1	Coniochaeta_CK134_g10355.t1	Embellisia_CK46_g2074.t1	Phoma_CK108_g191.t1
3126	1	5	10	Aspergillus_CK392_g4246.t1	Chaetomium_CK152_g6254.t1	Coniochaeta_CK134_g10236.t1	Embellisia_CK46_g3172.t1	Phoma_CK108_g1476.t1
3127	1	5	10	Aspergillus_CK392_g4247.t1	Chaetomium_CK152_g6255.t1	Coniochaeta_CK134_g10235.t1	Embellisia_CK46_g3171.t1	Phoma_CK108_g1475.t1
3136	1	5	10	Aspergillus_CK392_g4256.t1	Chaetomium_CK152_g2952.t1	Coniochaeta_CK134_g9073.t1	Embellisia_CK46_g11473.t1	Phoma_CK108_g315.t1
3137	1	5	10	Aspergillus_CK392_g4257.t1	Chaetomium_CK152_g7599.t1	Coniochaeta_CK134_g5157.t1	Embellisia_CK46_g3406.t1	Phoma_CK108_g4760.t1
316	1	5	10	Aspergillus_CK392_g426.t1	Chaetomium_CK152_g10780.t1	Coniochaeta_CK134_g818.t1	Embellisia_CK46_g4095.t1	Phoma_CK108_g5698.t1
3139	1	5	10	Aspergillus_CK392_g4260.t1	Chaetomium_CK152_g5272.t1	Coniochaeta_CK134_g1622.t1	Embellisia_CK46_g11166.t1	Phoma_CK108_g7886.t1
3140	1	5	10	Aspergillus_CK392_g4263.t1	Chaetomium_CK152_g10675.t1	Coniochaeta_CK134_g7960.t1	Embellisia_CK46_g2292.t1	Phoma_CK108_g357.t1
3141	1	5	10	Aspergillus_CK392_g4264.t1	Chaetomium_CK152_g2649.t1	Coniochaeta_CK134_g9086.t1	Embellisia_CK46_g2364.t1	Phoma_CK108_g304.t1
3142	1	5	10	Aspergillus_CK392_g4265.t1	Chaetomium_CK152_g10663.t1	Coniochaeta_CK134_g8092.t1	Embellisia_CK46_g4772.t1	Phoma_CK108_g106.t1
3144	1	5	10	Aspergillus_CK392_g4267.t1	Chaetomium_CK152_g2638.t1	Coniochaeta_CK134_g7857.t1	Embellisia_CK46_g6547.t1	Phoma_CK108_g3684.t1
3148	1	5	10	Aspergillus_CK392_g4273.t1	Chaetomium_CK152_g5390.t1	Coniochaeta_CK134_g4845.t1	Embellisia_CK46_g2380.t1	Phoma_CK108_g3706.t1
3151	1	5	10	Aspergillus_CK392_g4278.t1	Chaetomium_CK152_g4258.t1	Coniochaeta_CK134_g7851.t1	Embellisia_CK46_g4750.t1	Phoma_CK108_g389.t1
3152	1	5	10	Aspergillus_CK392_g4280.t1	Chaetomium_CK152_g7701.t1	Coniochaeta_CK134_g545.t1	Embellisia_CK46_g6543.t1	Phoma_CK108_g407.t1
3153	1	5	10	Aspergillus_CK392_g4281.t1	Chaetomium_CK152_g7700.t1	Coniochaeta_CK134_g544.t1	Embellisia_CK46_g6542.t1	Phoma_CK108_g406.t1
3154	1	5	10	Aspergillus_CK392_g4282.t1	Chaetomium_CK152_g4260.t1	Coniochaeta_CK134_g7849.t1	Embellisia_CK46_g8994.t1	Phoma_CK108_g6081.t1
3155	1	5	10	Aspergillus_CK392_g4284.t1	Chaetomium_CK152_g1401.t1	Coniochaeta_CK134_g555.t1	Embellisia_CK46_g9888.t1	Phoma_CK108_g9848.t1
3157	1	5	10	Aspergillus_CK392_g4287.t1	Chaetomium_CK152_g5249.t1	Coniochaeta_CK134_g4958.t1	Embellisia_CK46_g9027.t1	Phoma_CK108_g404.t1
3164	1	5	10	Aspergillus_CK392_g4300.t1	Chaetomium_CK152_g258.t1	Coniochaeta_CK134_g8182.t1	Embellisia_CK46_g6753.t1	Phoma_CK108_g4853.t1
318	1	5	10	Aspergillus_CK392_g431.t1	Chaetomium_CK152_g11762.t1	Coniochaeta_CK134_g4969.t1	Embellisia_CK46_g6490.t1	Phoma_CK108_g93.t1
3173	1	5	10	Aspergillus_CK392_g4314.t1	Chaetomium_CK152_g3271.t1	Coniochaeta_CK134_g2449.t1	Embellisia_CK46_g2757.t1	Phoma_CK108_g5665.t1
3174	1	5	10	Aspergillus_CK392_g4315.t1	Chaetomium_CK152_g6688.t1	Coniochaeta_CK134_g3671.t1	Embellisia_CK46_g10375.t1	Phoma_CK108_g3338.t1
319	1	5	10	Aspergillus_CK392_g432.t1	Chaetomium_CK152_g44.t1	Coniochaeta_CK134_g3946.t1	Embellisia_CK46_g11452.t1	Phoma_CK108_g412.t1
3181	1	5	10	Aspergillus_CK392_g4323.t1	Chaetomium_CK152_g8451.t1	Coniochaeta_CK134_g5809.t1	Embellisia_CK46_g11209.t1	Phoma_CK108_g4494.t1
3183	1	5	10	Aspergillus_CK392_g4325.t1	Chaetomium_CK152_g270.t1	Coniochaeta_CK134_g3114.t1	Embellisia_CK46_g8766.t1	Phoma_CK108_g1551.t1
3185	1	5	10	Aspergillus_CK392_g4327.t1	Chaetomium_CK152_g9605.t1	Coniochaeta_CK134_g2055.t1	Embellisia_CK46_g8770.t1	Phoma_CK108_g8310.t1
3186	1	5	10	Aspergillus_CK392_g4328.t1	Chaetomium_CK152_g9606.t1	Coniochaeta_CK134_g2054.t1	Embellisia_CK46_g5969.t1	Phoma_CK108_g2585.t1
320	1	5	10	Aspergillus_CK392_g433.t1	Chaetomium_CK152_g45.t1	Coniochaeta_CK134_g3947.t1	Embellisia_CK46_g11451.t1	Phoma_CK108_g413.t1
3190	1	5	10	Aspergillus_CK392_g4334.t1	Chaetomium_CK152_g2849.t1	Coniochaeta_CK134_g1041.t1	Embellisia_CK46_g3239.t1	Phoma_CK108_g1412.t1
321	1	5	10	Aspergillus_CK392_g434.t1	Chaetomium_CK152_g2519.t1	Coniochaeta_CK134_g865.t1	Embellisia_CK46_g3902.t1	Phoma_CK108_g9780.t1
3195	1	5	10	Aspergillus_CK392_g4342.t1	Chaetomium_CK152_g6306.t1	Coniochaeta_CK134_g8118.t1	Embellisia_CK46_g5323.t1	Phoma_CK108_g4672.t1
3198	1	5	10	Aspergillus_CK392_g4345.t1	Chaetomium_CK152_g6298.t1	Coniochaeta_CK134_g8146.t1	Embellisia_CK46_g2756.t1	Phoma_CK108_g5666.t1
3199	1	5	10	Aspergillus_CK392_g4346.t1	Chaetomium_CK152_g7200.t1	Coniochaeta_CK134_g8535.t1	Embellisia_CK46_g4422.t1	Phoma_CK108_g6652.t1
3202	1	5	10	Aspergillus_CK392_g4349.t1	Chaetomium_CK152_g9311.t1	Coniochaeta_CK134_g8711.t1	Embellisia_CK46_g10347.t1	Phoma_CK108_g1091.t1
3203	1	5	10	Aspergillus_CK392_g4350.t1	Chaetomium_CK152_g6300.t1	Coniochaeta_CK134_g8145.t1	Embellisia_CK46_g2754.t1	Phoma_CK108_g5668.t1
3204	1	5	10	Aspergillus_CK392_g4351.t1	Chaetomium_CK152_g6299.t1	Coniochaeta_CK134_g8144.t1	Embellisia_CK46_g2755.t1	Phoma_CK108_g5667.t1
3205	1	5	10	Aspergillus_CK392_g4354.t1	Chaetomium_CK152_g9153.t1	Coniochaeta_CK134_g502.t1	Embellisia_CK46_g4245.t1	Phoma_CK108_g3326.t1
3206	1	5	10	Aspergillus_CK392_g4355.t1	Chaetomium_CK152_g9110.t1	Coniochaeta_CK134_g6727.t1	Embellisia_CK46_g4264.t1	Phoma_CK108_g7071.t1
3207	1	5	10	Aspergillus_CK392_g4356.t1	Chaetomium_CK152_g9150.t1	Coniochaeta_CK134_g498.t1	Embellisia_CK46_g4263.t1	Phoma_CK108_g7070.t1
3209	1	5	10	Aspergillus_CK392_g4358.t1	Chaetomium_CK152_g9152.t1	Coniochaeta_CK134_g501.t1	Embellisia_CK46_g4244.t1	Phoma_CK108_g3327.t1
3212	1	5	10	Aspergillus_CK392_g4361.t1	Chaetomium_CK152_g3627.t1	Coniochaeta_CK134_g7794.t1	Embellisia_CK46_g5324.t1	Phoma_CK108_g1097.t1
3214	1	5	10	Aspergillus_CK392_g4363.t1	Chaetomium_CK152_g3272.t1	Coniochaeta_CK134_g2448.t1	Embellisia_CK46_g6732.t1	Phoma_CK108_g1101.t1
3219	1	5	10	Aspergillus_CK392_g4368.t1	Chaetomium_CK152_g9512.t1	Coniochaeta_CK134_g8116.t1	Embellisia_CK46_g4311.t1	Phoma_CK108_g5362.t1
3220	1	5	10	Aspergillus_CK392_g4369.t1	Chaetomium_CK152_g5992.t1	Coniochaeta_CK134_g2440.t1	Embellisia_CK46_g2441.t1	Phoma_CK108_g7057.t1
3221	1	5	10	Aspergillus_CK392_g4370.t1	Chaetomium_CK152_g5991.t1	Coniochaeta_CK134_g2441.t1	Embellisia_CK46_g2440.t1	Phoma_CK108_g7058.t1
3231	1	5	10	Aspergillus_CK392_g4388.t1	Chaetomium_CK152_g9582.t1	Coniochaeta_CK134_g2653.t1	Embellisia_CK46_g8232.t1	Phoma_CK108_g5883.t1
3232	1	5	10	Aspergillus_CK392_g4389.t1	Chaetomium_CK152_g1210.t1	Coniochaeta_CK134_g2702.t1	Embellisia_CK46_g8279.t1	Phoma_CK108_g5770.t1
326	1	5	10	Aspergillus_CK392_g439.t1	Chaetomium_CK152_g2521.t1	Coniochaeta_CK134_g867.t1	Embellisia_CK46_g3904.t1	Phoma_CK108_g9778.t1
3233	1	5	10	Aspergillus_CK392_g4390.t1	Chaetomium_CK152_g1209.t1	Coniochaeta_CK134_g2703.t1	Embellisia_CK46_g8280.t1	Phoma_CK108_g5769.t1
3234	1	5	10	Aspergillus_CK392_g4391.t1	Chaetomium_CK152_g9584.t1	Coniochaeta_CK134_g2679.t1	Embellisia_CK46_g8266.t1	Phoma_CK108_g8450.t1
3239	1	5	10	Aspergillus_CK392_g4397.t1	Chaetomium_CK152_g1390.t1	Coniochaeta_CK134_g1014.t1	Embellisia_CK46_g3236.t1	Phoma_CK108_g1410.t1
3240	1	5	10	Aspergillus_CK392_g4399.t1	Chaetomium_CK152_g2455.t1	Coniochaeta_CK134_g8537.t1	Embellisia_CK46_g952.t1	Phoma_CK108_g3047.t1
327	1	5	10	Aspergillus_CK392_g440.t1	Chaetomium_CK152_g810.t1	Coniochaeta_CK134_g10324.t1	Embellisia_CK46_g3900.t1	Phoma_CK108_g9782.t1
3241	1	5	10	Aspergillus_CK392_g4401.t1	Chaetomium_CK152_g1691.t1	Coniochaeta_CK134_g1999.t1	Embellisia_CK46_g10658.t1	Phoma_CK108_g5220.t1
3244	1	5	10	Aspergillus_CK392_g4415.t1	Chaetomium_CK152_g300.t1	Coniochaeta_CK134_g3165.t1	Embellisia_CK46_g527.t1	Phoma_CK108_g3981.t1
3248	1	5	10	Aspergillus_CK392_g4423.t1	Chaetomium_CK152_g2890.t1	Coniochaeta_CK134_g3505.t1	Embellisia_CK46_g1788.t1	Phoma_CK108_g3299.t1
3258	1	5	10	Aspergillus_CK392_g4437.t1	Chaetomium_CK152_g5715.t1	Coniochaeta_CK134_g8467.t1	Embellisia_CK46_g5877.t1	Phoma_CK108_g3071.t1
3272	1	5	10	Aspergillus_CK392_g4458.t1	Chaetomium_CK152_g4901.t1	Coniochaeta_CK134_g9558.t1	Embellisia_CK46_g9061.t1	Phoma_CK108_g9076.t1
3281	1	5	10	Aspergillus_CK392_g4472.t1	Chaetomium_CK152_g9604.t1	Coniochaeta_CK134_g2056.t1	Embellisia_CK46_g5985.t1	Phoma_CK108_g5300.t1
3284	1	5	10	Aspergillus_CK392_g4476.t1	Chaetomium_CK152_g278.t1	Coniochaeta_CK134_g2421.t1	Embellisia_CK46_g5987.t1	Phoma_CK108_g5201.t1
3285	1	5	10	Aspergillus_CK392_g4478.t1	Chaetomium_CK152_g279.t1	Coniochaeta_CK134_g2420.t1	Embellisia_CK46_g5988.t1	Phoma_CK108_g5200.t1
3290	1	5	10	Aspergillus_CK392_g4483.t1	Chaetomium_CK152_g6824.t1	Coniochaeta_CK134_g3489.t1	Embellisia_CK46_g3676.t1	Phoma_CK108_g9431.t1
3292	1	5	10	Aspergillus_CK392_g4485.t1	Chaetomium_CK152_g8625.t1	Coniochaeta_CK134_g7299.t1	Embellisia_CK46_g3847.t1	Phoma_CK108_g5960.t1
3293	1	5	10	Aspergillus_CK392_g4486.t1	Chaetomium_CK152_g8624.t1	Coniochaeta_CK134_g7300.t1	Embellisia_CK46_g5923.t1	Phoma_CK108_g5216.t1
3295	1	5	10	Aspergillus_CK392_g4488.t1	Chaetomium_CK152_g8619.t1	Coniochaeta_CK134_g7302.t1	Embellisia_CK46_g3816.t1	Phoma_CK108_g5322.t1
3296	1	5	10	Aspergillus_CK392_g4489.t1	Chaetomium_CK152_g1924.t1	Coniochaeta_CK134_g1665.t1	Embellisia_CK46_g10651.t1	Phoma_CK108_g5280.t1
3297	1	5	10	Aspergillus_CK392_g4491.t1	Chaetomium_CK152_g3729.t1	Coniochaeta_CK134_g3486.t1	Embellisia_CK46_g3768.t1	Phoma_CK108_g5225.t1
3298	1	5	10	Aspergillus_CK392_g4492.t1	Chaetomium_CK152_g3728.t1	Coniochaeta_CK134_g3487.t1	Embellisia_CK46_g3770.t1	Phoma_CK108_g5224.t1
3299	1	5	10	Aspergillus_CK392_g4493.t1	Chaetomium_CK152_g5263.t1	Coniochaeta_CK134_g1617.t1	Embellisia_CK46_g3751.t1	Phoma_CK108_g2510.t1
3300	1	5	10	Aspergillus_CK392_g4494.t1	Chaetomium_CK152_g6822.t1	Coniochaeta_CK134_g3491.t1	Embellisia_CK46_g3750.t1	Phoma_CK108_g2511.t1
3301	1	5	10	Aspergillus_CK392_g4495.t1	Chaetomium_CK152_g3727.t1	Coniochaeta_CK134_g3488.t1	Embellisia_CK46_g3771.t1	Phoma_CK108_g5285.t1
3304	1	5	10	Aspergillus_CK392_g4498.t1	Chaetomium_CK152_g1713.t1	Coniochaeta_CK134_g7314.t1	Embellisia_CK46_g6058.t1	Phoma_CK108_g2545.t1
34	1	5	10	Aspergillus_CK392_g45.t1	Chaetomium_CK152_g11703.t1	Coniochaeta_CK134_g3929.t1	Embellisia_CK46_g2319.t1	Phoma_CK108_g3723.t1
3308	1	5	10	Aspergillus_CK392_g4504.t1	Chaetomium_CK152_g1147.t1	Coniochaeta_CK134_g9403.t1	Embellisia_CK46_g4575.t1	Phoma_CK108_g5475.t1
3309	1	5	10	Aspergillus_CK392_g4506.t1	Chaetomium_CK152_g3926.t1	Coniochaeta_CK134_g8330.t1	Embellisia_CK46_g3823.t1	Phoma_CK108_g5915.t1
3311	1	5	10	Aspergillus_CK392_g4509.t1	Chaetomium_CK152_g1346.t1	Coniochaeta_CK134_g2035.t1	Embellisia_CK46_g6051.t1	Phoma_CK108_g9425.t1
3312	1	5	10	Aspergillus_CK392_g4510.t1	Chaetomium_CK152_g1408.t1	Coniochaeta_CK134_g1677.t1	Embellisia_CK46_g3822.t1	Phoma_CK108_g5309.t1
3313	1	5	10	Aspergillus_CK392_g4511.t1	Chaetomium_CK152_g461.t1	Coniochaeta_CK134_g10528.t1	Embellisia_CK46_g10668.t1	Phoma_CK108_g5957.t1
3314	1	5	10	Aspergillus_CK392_g4512.t1	Chaetomium_CK152_g1271.t1	Coniochaeta_CK134_g2028.t1	Embellisia_CK46_g10667.t1	Phoma_CK108_g5956.t1
3315	1	5	10	Aspergillus_CK392_g4513.t1	Chaetomium_CK152_g458.t1	Coniochaeta_CK134_g1773.t1	Embellisia_CK46_g8268.t1	Phoma_CK108_g5876.t1
3317	1	5	10	Aspergillus_CK392_g4515.t1	Chaetomium_CK152_g872.t1	Coniochaeta_CK134_g7589.t1	Embellisia_CK46_g3824.t1	Phoma_CK108_g5917.t1
3318	1	5	10	Aspergillus_CK392_g4516.t1	Chaetomium_CK152_g2799.t1	Coniochaeta_CK134_g2525.t1	Embellisia_CK46_g3818.t1	Phoma_CK108_g5313.t1
3319	1	5	10	Aspergillus_CK392_g4517.t1	Chaetomium_CK152_g2800.t1	Coniochaeta_CK134_g2526.t1	Embellisia_CK46_g3819.t1	Phoma_CK108_g5312.t1
3323	1	5	10	Aspergillus_CK392_g4522.t1	Chaetomium_CK152_g7866.t1	Coniochaeta_CK134_g3537.t1	Embellisia_CK46_g8182.t1	Phoma_CK108_g8415.t1
3324	1	5	10	Aspergillus_CK392_g4524.t1	Chaetomium_CK152_g7865.t1	Coniochaeta_CK134_g1616.t1	Embellisia_CK46_g8181.t1	Phoma_CK108_g8414.t1
3326	1	5	10	Aspergillus_CK392_g4526.t1	Chaetomium_CK152_g3085.t1	Coniochaeta_CK134_g7825.t1	Embellisia_CK46_g9710.t1	Phoma_CK108_g8180.t1
338	1	5	10	Aspergillus_CK392_g453.t1	Chaetomium_CK152_g1873.t1	Coniochaeta_CK134_g7977.t1	Embellisia_CK46_g2397.t1	Phoma_CK108_g3673.t1
3330	1	5	10	Aspergillus_CK392_g4530.t1	Chaetomium_CK152_g7064.t1	Coniochaeta_CK134_g10487.t1	Embellisia_CK46_g8769.t1	Phoma_CK108_g8311.t1
3334	1	5	10	Aspergillus_CK392_g4534.t1	Chaetomium_CK152_g199.t1	Coniochaeta_CK134_g1996.t1	Embellisia_CK46_g7132.t1	Phoma_CK108_g6491.t1
3335	1	5	10	Aspergillus_CK392_g4535.t1	Chaetomium_CK152_g10261.t1	Coniochaeta_CK134_g2302.t1	Embellisia_CK46_g7133.t1	Phoma_CK108_g6486.t1
3336	1	5	10	Aspergillus_CK392_g4536.t1	Chaetomium_CK152_g10262.t1	Coniochaeta_CK134_g2304.t1	Embellisia_CK46_g7134.t1	Phoma_CK108_g6485.t1
339	1	5	10	Aspergillus_CK392_g454.t1	Chaetomium_CK152_g9759.t1	Coniochaeta_CK134_g3215.t1	Embellisia_CK46_g897.t1	Phoma_CK108_g6154.t1
3341	1	5	10	Aspergillus_CK392_g4542.t1	Chaetomium_CK152_g9306.t1	Coniochaeta_CK134_g8719.t1	Embellisia_CK46_g2437.t1	Phoma_CK108_g7059.t1
3343	1	5	10	Aspergillus_CK392_g4546.t1	Chaetomium_CK152_g8069.t1	Coniochaeta_CK134_g5360.t1	Embellisia_CK46_g3991.t1	Phoma_CK108_g6112.t1
3344	1	5	10	Aspergillus_CK392_g4548.t1	Chaetomium_CK152_g8589.t1	Coniochaeta_CK134_g7828.t1	Embellisia_CK46_g8634.t1	Phoma_CK108_g515.t1
340	1	5	10	Aspergillus_CK392_g455.t1	Chaetomium_CK152_g9758.t1	Coniochaeta_CK134_g3214.t1	Embellisia_CK46_g899.t1	Phoma_CK108_g6153.t1
342	1	5	10	Aspergillus_CK392_g458.t1	Chaetomium_CK152_g9774.t1	Coniochaeta_CK134_g3211.t1	Embellisia_CK46_g5182.t1	Phoma_CK108_g6440.t1
3364	1	5	10	Aspergillus_CK392_g4595.t1	Chaetomium_CK152_g7256.t1	Coniochaeta_CK134_g1205.t1	Embellisia_CK46_g9216.t1	Phoma_CK108_g7710.t1
344	1	5	10	Aspergillus_CK392_g460.t1	Chaetomium_CK152_g1283.t1	Coniochaeta_CK134_g1950.t1	Embellisia_CK46_g5589.t1	Phoma_CK108_g10116.t1
3368	1	5	10	Aspergillus_CK392_g4600.t1	Chaetomium_CK152_g11750.t1	Coniochaeta_CK134_g3742.t1	Embellisia_CK46_g5053.t1	Phoma_CK108_g6030.t1
3369	1	5	10	Aspergillus_CK392_g4601.t1	Chaetomium_CK152_g7307.t1	Coniochaeta_CK134_g8013.t1	Embellisia_CK46_g4813.t1	Phoma_CK108_g4011.t1
3370	1	5	10	Aspergillus_CK392_g4602.t1	Chaetomium_CK152_g2448.t1	Coniochaeta_CK134_g6722.t1	Embellisia_CK46_g4811.t1	Phoma_CK108_g4013.t1
3373	1	5	10	Aspergillus_CK392_g4605.t1	Chaetomium_CK152_g8674.t1	Coniochaeta_CK134_g5206.t1	Embellisia_CK46_g1265.t1	Phoma_CK108_g4027.t1
3374	1	5	10	Aspergillus_CK392_g4606.t1	Chaetomium_CK152_g8676.t1	Coniochaeta_CK134_g5208.t1	Embellisia_CK46_g1264.t1	Phoma_CK108_g4026.t1
3376	1	5	10	Aspergillus_CK392_g4608.t1	Chaetomium_CK152_g11190.t1	Coniochaeta_CK134_g4007.t1	Embellisia_CK46_g1269.t1	Phoma_CK108_g4031.t1
3377	1	5	10	Aspergillus_CK392_g4609.t1	Chaetomium_CK152_g11189.t1	Coniochaeta_CK134_g4008.t1	Embellisia_CK46_g1268.t1	Phoma_CK108_g4030.t1
345	1	5	10	Aspergillus_CK392_g461.t1	Chaetomium_CK152_g1282.t1	Coniochaeta_CK134_g1949.t1	Embellisia_CK46_g5590.t1	Phoma_CK108_g10115.t1
3378	1	5	10	Aspergillus_CK392_g4610.t1	Chaetomium_CK152_g11188.t1	Coniochaeta_CK134_g4009.t1	Embellisia_CK46_g1267.t1	Phoma_CK108_g4029.t1
3380	1	5	10	Aspergillus_CK392_g4613.t1	Chaetomium_CK152_g8670.t1	Coniochaeta_CK134_g5214.t1	Embellisia_CK46_g11770.t1	Phoma_CK108_g7331.t1
3383	1	5	10	Aspergillus_CK392_g4616.t1	Chaetomium_CK152_g2321.t1	Coniochaeta_CK134_g9931.t1	Embellisia_CK46_g6231.t1	Phoma_CK108_g857.t1
3386	1	5	10	Aspergillus_CK392_g4621.t1	Chaetomium_CK152_g11401.t1	Coniochaeta_CK134_g716.t1	Embellisia_CK46_g1439.t1	Phoma_CK108_g6298.t1
3391	1	5	10	Aspergillus_CK392_g4627.t1	Chaetomium_CK152_g7041.t1	Coniochaeta_CK134_g10606.t1	Embellisia_CK46_g1047.t1	Phoma_CK108_g4205.t1
347	1	5	10	Aspergillus_CK392_g463.t1	Chaetomium_CK152_g8968.t1	Coniochaeta_CK134_g3293.t1	Embellisia_CK46_g7165.t1	Phoma_CK108_g7702.t1
3394	1	5	10	Aspergillus_CK392_g4630.t1	Chaetomium_CK152_g1813.t1	Coniochaeta_CK134_g9661.t1	Embellisia_CK46_g2024.t1	Phoma_CK108_g495.t1
3397	1	5	10	Aspergillus_CK392_g4633.t1	Chaetomium_CK152_g1979.t1	Coniochaeta_CK134_g109.t1	Embellisia_CK46_g1447.t1	Phoma_CK108_g4295.t1
3398	1	5	10	Aspergillus_CK392_g4634.t1	Chaetomium_CK152_g3169.t1	Coniochaeta_CK134_g5700.t1	Embellisia_CK46_g88.t1	Phoma_CK108_g10139.t1
3400	1	5	10	Aspergillus_CK392_g4636.t1	Chaetomium_CK152_g7824.t1	Coniochaeta_CK134_g3856.t1	Embellisia_CK46_g4621.t1	Phoma_CK108_g4992.t1
3401	1	5	10	Aspergillus_CK392_g4637.t1	Chaetomium_CK152_g10604.t1	Coniochaeta_CK134_g6073.t1	Embellisia_CK46_g9897.t1	Phoma_CK108_g9717.t1
3402	1	5	10	Aspergillus_CK392_g4639.t1	Chaetomium_CK152_g9183.t1	Coniochaeta_CK134_g9822.t1	Embellisia_CK46_g4625.t1	Phoma_CK108_g5438.t1
3403	1	5	10	Aspergillus_CK392_g4640.t1	Chaetomium_CK152_g9182.t1	Coniochaeta_CK134_g9821.t1	Embellisia_CK46_g4626.t1	Phoma_CK108_g5437.t1
3404	1	5	10	Aspergillus_CK392_g4642.t1	Chaetomium_CK152_g8733.t1	Coniochaeta_CK134_g9298.t1	Embellisia_CK46_g477.t1	Phoma_CK108_g3280.t1
3406	1	5	10	Aspergillus_CK392_g4645.t1	Chaetomium_CK152_g11535.t1	Coniochaeta_CK134_g8381.t1	Embellisia_CK46_g1458.t1	Phoma_CK108_g8995.t1
3407	1	5	10	Aspergillus_CK392_g4646.t1	Chaetomium_CK152_g223.t1	Coniochaeta_CK134_g9920.t1	Embellisia_CK46_g1457.t1	Phoma_CK108_g8994.t1
3408	1	5	10	Aspergillus_CK392_g4648.t1	Chaetomium_CK152_g10289.t1	Coniochaeta_CK134_g8924.t1	Embellisia_CK46_g6143.t1	Phoma_CK108_g845.t1
3409	1	5	10	Aspergillus_CK392_g4649.t1	Chaetomium_CK152_g10349.t1	Coniochaeta_CK134_g9281.t1	Embellisia_CK46_g1049.t1	Phoma_CK108_g4215.t1
3411	1	5	10	Aspergillus_CK392_g4651.t1	Chaetomium_CK152_g800.t1	Coniochaeta_CK134_g749.t1	Embellisia_CK46_g6159.t1	Phoma_CK108_g4193.t1
3412	1	5	10	Aspergillus_CK392_g4652.t1	Chaetomium_CK152_g11534.t1	Coniochaeta_CK134_g8931.t1	Embellisia_CK46_g6089.t1	Phoma_CK108_g8983.t1
3413	1	5	10	Aspergillus_CK392_g4653.t1	Chaetomium_CK152_g9174.t1	Coniochaeta_CK134_g8913.t1	Embellisia_CK46_g3105.t1	Phoma_CK108_g8985.t1
3414	1	5	10	Aspergillus_CK392_g4654.t1	Chaetomium_CK152_g4848.t1	Coniochaeta_CK134_g150.t1	Embellisia_CK46_g3106.t1	Phoma_CK108_g8984.t1
3418	1	5	10	Aspergillus_CK392_g4658.t1	Chaetomium_CK152_g10330.t1	Coniochaeta_CK134_g9252.t1	Embellisia_CK46_g1085.t1	Phoma_CK108_g9012.t1
3421	1	5	10	Aspergillus_CK392_g4661.t1	Chaetomium_CK152_g7101.t1	Coniochaeta_CK134_g8405.t1	Embellisia_CK46_g6196.t1	Phoma_CK108_g4250.t1
3423	1	5	10	Aspergillus_CK392_g4663.t1	Chaetomium_CK152_g7103.t1	Coniochaeta_CK134_g8396.t1	Embellisia_CK46_g6226.t1	Phoma_CK108_g9364.t1
3424	1	5	10	Aspergillus_CK392_g4664.t1	Chaetomium_CK152_g7102.t1	Coniochaeta_CK134_g8397.t1	Embellisia_CK46_g6225.t1	Phoma_CK108_g9365.t1
3425	1	5	10	Aspergillus_CK392_g4665.t1	Chaetomium_CK152_g11538.t1	Coniochaeta_CK134_g8385.t1	Embellisia_CK46_g1066.t1	Phoma_CK108_g6291.t1
3426	1	5	10	Aspergillus_CK392_g4666.t1	Chaetomium_CK152_g11539.t1	Coniochaeta_CK134_g8386.t1	Embellisia_CK46_g1068.t1	Phoma_CK108_g6292.t1
350	1	5	10	Aspergillus_CK392_g467.t1	Chaetomium_CK152_g2692.t1	Coniochaeta_CK134_g1339.t1	Embellisia_CK46_g9274.t1	Phoma_CK108_g10100.t1
3431	1	5	10	Aspergillus_CK392_g4673.t1	Chaetomium_CK152_g10451.t1	Coniochaeta_CK134_g2987.t1	Embellisia_CK46_g10545.t1	Phoma_CK108_g2950.t1
3436	1	5	10	Aspergillus_CK392_g4680.t1	Chaetomium_CK152_g7971.t1	Coniochaeta_CK134_g3276.t1	Embellisia_CK46_g11529.t1	Phoma_CK108_g9264.t1
3437	1	5	10	Aspergillus_CK392_g4681.t1	Chaetomium_CK152_g816.t1	Coniochaeta_CK134_g6088.t1	Embellisia_CK46_g11050.t1	Phoma_CK108_g2192.t1
3440	1	5	10	Aspergillus_CK392_g4684.t1	Chaetomium_CK152_g8513.t1	Coniochaeta_CK134_g8408.t1	Embellisia_CK46_g11009.t1	Phoma_CK108_g2208.t1
352	1	5	10	Aspergillus_CK392_g469.t1	Chaetomium_CK152_g2671.t1	Coniochaeta_CK134_g4455.t1	Embellisia_CK46_g6575.t1	Phoma_CK108_g1107.t1
3444	1	5	10	Aspergillus_CK392_g4690.t1	Chaetomium_CK152_g9814.t1	Coniochaeta_CK134_g6576.t1	Embellisia_CK46_g8948.t1	Phoma_CK108_g718.t1
3445	1	5	10	Aspergillus_CK392_g4691.t1	Chaetomium_CK152_g9817.t1	Coniochaeta_CK134_g6575.t1	Embellisia_CK46_g10541.t1	Phoma_CK108_g2955.t1
3447	1	5	10	Aspergillus_CK392_g4693.t1	Chaetomium_CK152_g9489.t1	Coniochaeta_CK134_g8668.t1	Embellisia_CK46_g11008.t1	Phoma_CK108_g2225.t1
3449	1	5	10	Aspergillus_CK392_g4696.t1	Chaetomium_CK152_g8010.t1	Coniochaeta_CK134_g32.t1	Embellisia_CK46_g4815.t1	Phoma_CK108_g4009.t1
3450	1	5	10	Aspergillus_CK392_g4697.t1	Chaetomium_CK152_g3939.t1	Coniochaeta_CK134_g5209.t1	Embellisia_CK46_g3907.t1	Phoma_CK108_g4143.t1
3451	1	5	10	Aspergillus_CK392_g4698.t1	Chaetomium_CK152_g5764.t1	Coniochaeta_CK134_g2763.t1	Embellisia_CK46_g1221.t1	Phoma_CK108_g233.t1
3452	1	5	10	Aspergillus_CK392_g4699.t1	Chaetomium_CK152_g8780.t1	Coniochaeta_CK134_g4410.t1	Embellisia_CK46_g11779.t1	Phoma_CK108_g7338.t1
36	1	5	10	Aspergillus_CK392_g47.t1	Chaetomium_CK152_g2833.t1	Coniochaeta_CK134_g5069.t1	Embellisia_CK46_g10984.t1	Phoma_CK108_g3678.t1
353	1	5	10	Aspergillus_CK392_g470.t1	Chaetomium_CK152_g8966.t1	Coniochaeta_CK134_g3291.t1	Embellisia_CK46_g5588.t1	Phoma_CK108_g10117.t1
3453	1	5	10	Aspergillus_CK392_g4700.t1	Chaetomium_CK152_g8597.t1	Coniochaeta_CK134_g7819.t1	Embellisia_CK46_g11780.t1	Phoma_CK108_g7339.t1
3454	1	5	10	Aspergillus_CK392_g4701.t1	Chaetomium_CK152_g7183.t1	Coniochaeta_CK134_g7764.t1	Embellisia_CK46_g11781.t1	Phoma_CK108_g7340.t1
3455	1	5	10	Aspergillus_CK392_g4702.t1	Chaetomium_CK152_g11409.t1	Coniochaeta_CK134_g6736.t1	Embellisia_CK46_g1980.t1	Phoma_CK108_g4100.t1
3456	1	5	10	Aspergillus_CK392_g4703.t1	Chaetomium_CK152_g11406.t1	Coniochaeta_CK134_g6737.t1	Embellisia_CK46_g1979.t1	Phoma_CK108_g4099.t1
3459	1	5	10	Aspergillus_CK392_g4706.t1	Chaetomium_CK152_g5280.t1	Coniochaeta_CK134_g1689.t1	Embellisia_CK46_g2274.t1	Phoma_CK108_g5811.t1
3460	1	5	10	Aspergillus_CK392_g4708.t1	Chaetomium_CK152_g5282.t1	Coniochaeta_CK134_g1691.t1	Embellisia_CK46_g2230.t1	Phoma_CK108_g9760.t1
3461	1	5	10	Aspergillus_CK392_g4709.t1	Chaetomium_CK152_g1465.t1	Coniochaeta_CK134_g8444.t1	Embellisia_CK46_g1234.t1	Phoma_CK108_g4170.t1
3462	1	5	10	Aspergillus_CK392_g4710.t1	Chaetomium_CK152_g1467.t1	Coniochaeta_CK134_g8445.t1	Embellisia_CK46_g3250.t1	Phoma_CK108_g8427.t1
3464	1	5	10	Aspergillus_CK392_g4712.t1	Chaetomium_CK152_g3653.t1	Coniochaeta_CK134_g7754.t1	Embellisia_CK46_g1236.t1	Phoma_CK108_g4114.t1
3466	1	5	10	Aspergillus_CK392_g4714.t1	Chaetomium_CK152_g7068.t1	Coniochaeta_CK134_g4184.t1	Embellisia_CK46_g6072.t1	Phoma_CK108_g5295.t1
3467	1	5	10	Aspergillus_CK392_g4715.t1	Chaetomium_CK152_g11405.t1	Coniochaeta_CK134_g6738.t1	Embellisia_CK46_g4518.t1	Phoma_CK108_g9723.t1
3468	1	5	10	Aspergillus_CK392_g4716.t1	Chaetomium_CK152_g1168.t1	Coniochaeta_CK134_g6801.t1	Embellisia_CK46_g10269.t1	Phoma_CK108_g9739.t1
3470	1	5	10	Aspergillus_CK392_g4718.t1	Chaetomium_CK152_g3936.t1	Coniochaeta_CK134_g5212.t1	Embellisia_CK46_g3905.t1	Phoma_CK108_g4142.t1
3472	1	5	10	Aspergillus_CK392_g4720.t1	Chaetomium_CK152_g7088.t1	Coniochaeta_CK134_g8450.t1	Embellisia_CK46_g10266.t1	Phoma_CK108_g9742.t1
3476	1	5	10	Aspergillus_CK392_g4726.t1	Chaetomium_CK152_g6815.t1	Coniochaeta_CK134_g7705.t1	Embellisia_CK46_g4527.t1	Phoma_CK108_g7855.t1
3479	1	5	10	Aspergillus_CK392_g4729.t1	Chaetomium_CK152_g6808.t1	Coniochaeta_CK134_g1755.t1	Embellisia_CK46_g10272.t1	Phoma_CK108_g9736.t1
3481	1	5	10	Aspergillus_CK392_g4731.t1	Chaetomium_CK152_g10908.t1	Coniochaeta_CK134_g6829.t1	Embellisia_CK46_g438.t1	Phoma_CK108_g9731.t1
3482	1	5	10	Aspergillus_CK392_g4732.t1	Chaetomium_CK152_g10909.t1	Coniochaeta_CK134_g6830.t1	Embellisia_CK46_g439.t1	Phoma_CK108_g9730.t1
3483	1	5	10	Aspergillus_CK392_g4733.t1	Chaetomium_CK152_g10906.t1	Coniochaeta_CK134_g6827.t1	Embellisia_CK46_g441.t1	Phoma_CK108_g9732.t1
3486	1	5	10	Aspergillus_CK392_g4736.t1	Chaetomium_CK152_g1173.t1	Coniochaeta_CK134_g7554.t1	Embellisia_CK46_g2221.t1	Phoma_CK108_g9762.t1
3489	1	5	10	Aspergillus_CK392_g4740.t1	Chaetomium_CK152_g8671.t1	Coniochaeta_CK134_g5215.t1	Embellisia_CK46_g11759.t1	Phoma_CK108_g7325.t1
3490	1	5	10	Aspergillus_CK392_g4741.t1	Chaetomium_CK152_g8672.t1	Coniochaeta_CK134_g5216.t1	Embellisia_CK46_g1933.t1	Phoma_CK108_g7803.t1
3493	1	5	10	Aspergillus_CK392_g4745.t1	Chaetomium_CK152_g1174.t1	Coniochaeta_CK134_g7555.t1	Embellisia_CK46_g2210.t1	Phoma_CK108_g9750.t1
3494	1	5	10	Aspergillus_CK392_g4746.t1	Chaetomium_CK152_g1175.t1	Coniochaeta_CK134_g6749.t1	Embellisia_CK46_g2211.t1	Phoma_CK108_g9749.t1
3495	1	5	10	Aspergillus_CK392_g4747.t1	Chaetomium_CK152_g1169.t1	Coniochaeta_CK134_g6807.t1	Embellisia_CK46_g2212.t1	Phoma_CK108_g9748.t1
3496	1	5	10	Aspergillus_CK392_g4748.t1	Chaetomium_CK152_g1170.t1	Coniochaeta_CK134_g6806.t1	Embellisia_CK46_g6836.t1	Phoma_CK108_g10151.t1
3497	1	5	10	Aspergillus_CK392_g4749.t1	Chaetomium_CK152_g1171.t1	Coniochaeta_CK134_g6805.t1	Embellisia_CK46_g1244.t1	Phoma_CK108_g4180.t1
357	1	5	10	Aspergillus_CK392_g475.t1	Chaetomium_CK152_g437.t1	Coniochaeta_CK134_g4800.t1	Embellisia_CK46_g4960.t1	Phoma_CK108_g700.t1
3499	1	5	10	Aspergillus_CK392_g4752.t1	Chaetomium_CK152_g8595.t1	Coniochaeta_CK134_g7821.t1	Embellisia_CK46_g1938.t1	Phoma_CK108_g9790.t1
3502	1	5	10	Aspergillus_CK392_g4757.t1	Chaetomium_CK152_g7354.t1	Coniochaeta_CK134_g2071.t1	Embellisia_CK46_g9201.t1	Phoma_CK108_g7716.t1
3503	1	5	10	Aspergillus_CK392_g4758.t1	Chaetomium_CK152_g1521.t1	Coniochaeta_CK134_g3795.t1	Embellisia_CK46_g9200.t1	Phoma_CK108_g7715.t1
3504	1	5	10	Aspergillus_CK392_g4759.t1	Chaetomium_CK152_g1520.t1	Coniochaeta_CK134_g5980.t1	Embellisia_CK46_g5102.t1	Phoma_CK108_g5652.t1
358	1	5	10	Aspergillus_CK392_g476.t1	Chaetomium_CK152_g436.t1	Coniochaeta_CK134_g4799.t1	Embellisia_CK46_g4959.t1	Phoma_CK108_g701.t1
3506	1	5	10	Aspergillus_CK392_g4761.t1	Chaetomium_CK152_g11251.t1	Coniochaeta_CK134_g1546.t1	Embellisia_CK46_g8927.t1	Phoma_CK108_g6505.t1
3507	1	5	10	Aspergillus_CK392_g4762.t1	Chaetomium_CK152_g2938.t1	Coniochaeta_CK134_g1545.t1	Embellisia_CK46_g6934.t1	Phoma_CK108_g6416.t1
3508	1	5	10	Aspergillus_CK392_g4763.t1	Chaetomium_CK152_g2939.t1	Coniochaeta_CK134_g1544.t1	Embellisia_CK46_g6933.t1	Phoma_CK108_g6417.t1
3510	1	5	10	Aspergillus_CK392_g4765.t1	Chaetomium_CK152_g4227.t1	Coniochaeta_CK134_g1529.t1	Embellisia_CK46_g7065.t1	Phoma_CK108_g7681.t1
3511	1	5	10	Aspergillus_CK392_g4766.t1	Chaetomium_CK152_g4228.t1	Coniochaeta_CK134_g1528.t1	Embellisia_CK46_g5152.t1	Phoma_CK108_g4541.t1
3512	1	5	10	Aspergillus_CK392_g4767.t1	Chaetomium_CK152_g1068.t1	Coniochaeta_CK134_g9809.t1	Embellisia_CK46_g6987.t1	Phoma_CK108_g6516.t1
359	1	5	10	Aspergillus_CK392_g477.t1	Chaetomium_CK152_g6122.t1	Coniochaeta_CK134_g257.t1	Embellisia_CK46_g7163.t1	Phoma_CK108_g7700.t1
361	1	5	10	Aspergillus_CK392_g479.t1	Chaetomium_CK152_g8055.t1	Coniochaeta_CK134_g2472.t1	Embellisia_CK46_g7162.t1	Phoma_CK108_g7699.t1
3525	1	5	10	Aspergillus_CK392_g4793.t1	Chaetomium_CK152_g1448.t1	Coniochaeta_CK134_g7478.t1	Embellisia_CK46_g1129.t1	Phoma_CK108_g9068.t1
3526	1	5	10	Aspergillus_CK392_g4795.t1	Chaetomium_CK152_g2231.t1	Coniochaeta_CK134_g3106.t1	Embellisia_CK46_g5414.t1	Phoma_CK108_g4354.t1
3527	1	5	10	Aspergillus_CK392_g4796.t1	Chaetomium_CK152_g2230.t1	Coniochaeta_CK134_g3105.t1	Embellisia_CK46_g5415.t1	Phoma_CK108_g4353.t1
362	1	5	10	Aspergillus_CK392_g480.t1	Chaetomium_CK152_g8056.t1	Coniochaeta_CK134_g2471.t1	Embellisia_CK46_g7161.t1	Phoma_CK108_g7698.t1
3531	1	5	10	Aspergillus_CK392_g4800.t1	Chaetomium_CK152_g11592.t1	Coniochaeta_CK134_g1598.t1	Embellisia_CK46_g11193.t1	Phoma_CK108_g8652.t1
3532	1	5	10	Aspergillus_CK392_g4801.t1	Chaetomium_CK152_g11591.t1	Coniochaeta_CK134_g1597.t1	Embellisia_CK46_g11194.t1	Phoma_CK108_g8651.t1
3535	1	5	10	Aspergillus_CK392_g4804.t1	Chaetomium_CK152_g7359.t1	Coniochaeta_CK134_g5620.t1	Embellisia_CK46_g336.t1	Phoma_CK108_g4349.t1
3538	1	5	10	Aspergillus_CK392_g4807.t1	Chaetomium_CK152_g3201.t1	Coniochaeta_CK134_g2555.t1	Embellisia_CK46_g9904.t1	Phoma_CK108_g4477.t1
3539	1	5	10	Aspergillus_CK392_g4808.t1	Chaetomium_CK152_g271.t1	Coniochaeta_CK134_g3112.t1	Embellisia_CK46_g2858.t1	Phoma_CK108_g4328.t1
363	1	5	10	Aspergillus_CK392_g481.t1	Chaetomium_CK152_g8057.t1	Coniochaeta_CK134_g2470.t1	Embellisia_CK46_g6944.t1	Phoma_CK108_g4947.t1
3541	1	5	10	Aspergillus_CK392_g4810.t1	Chaetomium_CK152_g9028.t1	Coniochaeta_CK134_g7153.t1	Embellisia_CK46_g299.t1	Phoma_CK108_g8656.t1
3544	1	5	10	Aspergillus_CK392_g4813.t1	Chaetomium_CK152_g9229.t1	Coniochaeta_CK134_g2571.t1	Embellisia_CK46_g11150.t1	Phoma_CK108_g4363.t1
3547	1	5	10	Aspergillus_CK392_g4817.t1	Chaetomium_CK152_g276.t1	Coniochaeta_CK134_g3440.t1	Embellisia_CK46_g301.t1	Phoma_CK108_g8658.t1
364	1	5	10	Aspergillus_CK392_g482.t1	Chaetomium_CK152_g6537.t1	Coniochaeta_CK134_g2994.t1	Embellisia_CK46_g5202.t1	Phoma_CK108_g45.t1
3552	1	5	10	Aspergillus_CK392_g4822.t1	Chaetomium_CK152_g3753.t1	Coniochaeta_CK134_g9060.t1	Embellisia_CK46_g9903.t1	Phoma_CK108_g4476.t1
3554	1	5	10	Aspergillus_CK392_g4824.t1	Chaetomium_CK152_g3918.t1	Coniochaeta_CK134_g9008.t1	Embellisia_CK46_g296.t1	Phoma_CK108_g8662.t1
3555	1	5	10	Aspergillus_CK392_g4825.t1	Chaetomium_CK152_g3919.t1	Coniochaeta_CK134_g9007.t1	Embellisia_CK46_g297.t1	Phoma_CK108_g8661.t1
3559	1	5	10	Aspergillus_CK392_g4829.t1	Chaetomium_CK152_g11520.t1	Coniochaeta_CK134_g9056.t1	Embellisia_CK46_g5345.t1	Phoma_CK108_g4401.t1
3560	1	5	10	Aspergillus_CK392_g4830.t1	Chaetomium_CK152_g11524.t1	Coniochaeta_CK134_g9059.t1	Embellisia_CK46_g5346.t1	Phoma_CK108_g4378.t1
3561	1	5	10	Aspergillus_CK392_g4832.t1	Chaetomium_CK152_g7720.t1	Coniochaeta_CK134_g5518.t1	Embellisia_CK46_g5368.t1	Phoma_CK108_g4400.t1
3562	1	5	10	Aspergillus_CK392_g4833.t1	Chaetomium_CK152_g4450.t1	Coniochaeta_CK134_g6699.t1	Embellisia_CK46_g10426.t1	Phoma_CK108_g9357.t1
3563	1	5	10	Aspergillus_CK392_g4835.t1	Chaetomium_CK152_g3029.t1	Coniochaeta_CK134_g3086.t1	Embellisia_CK46_g316.t1	Phoma_CK108_g4336.t1
3565	1	5	10	Aspergillus_CK392_g4837.t1	Chaetomium_CK152_g11517.t1	Coniochaeta_CK134_g1128.t1	Embellisia_CK46_g5351.t1	Phoma_CK108_g9280.t1
366	1	5	10	Aspergillus_CK392_g484.t1	Chaetomium_CK152_g6539.t1	Coniochaeta_CK134_g2993.t1	Embellisia_CK46_g5168.t1	Phoma_CK108_g6419.t1
3567	1	5	10	Aspergillus_CK392_g4840.t1	Chaetomium_CK152_g3751.t1	Coniochaeta_CK134_g9045.t1	Embellisia_CK46_g11243.t1	Phoma_CK108_g3781.t1
3568	1	5	10	Aspergillus_CK392_g4841.t1	Chaetomium_CK152_g11503.t1	Coniochaeta_CK134_g9043.t1	Embellisia_CK46_g11244.t1	Phoma_CK108_g8604.t1
3571	1	5	10	Aspergillus_CK392_g4845.t1	Chaetomium_CK152_g3755.t1	Coniochaeta_CK134_g1133.t1	Embellisia_CK46_g9906.t1	Phoma_CK108_g4478.t1
3577	1	5	10	Aspergillus_CK392_g4853.t1	Chaetomium_CK152_g8714.t1	Coniochaeta_CK134_g5342.t1	Embellisia_CK46_g3162.t1	Phoma_CK108_g8275.t1
3578	1	5	10	Aspergillus_CK392_g4854.t1	Chaetomium_CK152_g1334.t1	Coniochaeta_CK134_g877.t1	Embellisia_CK46_g5912.t1	Phoma_CK108_g3242.t1
3580	1	5	10	Aspergillus_CK392_g4857.t1	Chaetomium_CK152_g6840.t1	Coniochaeta_CK134_g1476.t1	Embellisia_CK46_g5787.t1	Phoma_CK108_g9157.t1
3581	1	5	10	Aspergillus_CK392_g4859.t1	Chaetomium_CK152_g1036.t1	Coniochaeta_CK134_g8174.t1	Embellisia_CK46_g10896.t1	Phoma_CK108_g8794.t1
368	1	5	10	Aspergillus_CK392_g486.t1	Chaetomium_CK152_g2695.t1	Coniochaeta_CK134_g6298.t1	Embellisia_CK46_g5696.t1	Phoma_CK108_g8218.t1
3588	1	5	10	Aspergillus_CK392_g4867.t1	Chaetomium_CK152_g1037.t1	Coniochaeta_CK134_g8177.t1	Embellisia_CK46_g5451.t1	Phoma_CK108_g9342.t1
3591	1	5	10	Aspergillus_CK392_g4871.t1	Chaetomium_CK152_g10942.t1	Coniochaeta_CK134_g385.t1	Embellisia_CK46_g8157.t1	Phoma_CK108_g1392.t1
3592	1	5	10	Aspergillus_CK392_g4872.t1	Chaetomium_CK152_g3717.t1	Coniochaeta_CK134_g4878.t1	Embellisia_CK46_g9211.t1	Phoma_CK108_g7745.t1
3593	1	5	10	Aspergillus_CK392_g4873.t1	Chaetomium_CK152_g3716.t1	Coniochaeta_CK134_g4879.t1	Embellisia_CK46_g9210.t1	Phoma_CK108_g7746.t1
3595	1	5	10	Aspergillus_CK392_g4875.t1	Chaetomium_CK152_g8718.t1	Coniochaeta_CK134_g7684.t1	Embellisia_CK46_g5437.t1	Phoma_CK108_g3092.t1
3596	1	5	10	Aspergillus_CK392_g4877.t1	Chaetomium_CK152_g11764.t1	Coniochaeta_CK134_g4967.t1	Embellisia_CK46_g24.t1	Phoma_CK108_g1147.t1
3597	1	5	10	Aspergillus_CK392_g4878.t1	Chaetomium_CK152_g2944.t1	Coniochaeta_CK134_g4966.t1	Embellisia_CK46_g2049.t1	Phoma_CK108_g3486.t1
370	1	5	10	Aspergillus_CK392_g488.t1	Chaetomium_CK152_g9976.t1	Coniochaeta_CK134_g6302.t1	Embellisia_CK46_g9268.t1	Phoma_CK108_g10103.t1
3599	1	5	10	Aspergillus_CK392_g4880.t1	Chaetomium_CK152_g8747.t1	Coniochaeta_CK134_g821.t1	Embellisia_CK46_g773.t1	Phoma_CK108_g5142.t1
3600	1	5	10	Aspergillus_CK392_g4882.t1	Chaetomium_CK152_g929.t1	Coniochaeta_CK134_g3923.t1	Embellisia_CK46_g3620.t1	Phoma_CK108_g1045.t1
3604	1	5	10	Aspergillus_CK392_g4888.t1	Chaetomium_CK152_g8628.t1	Coniochaeta_CK134_g9845.t1	Embellisia_CK46_g1754.t1	Phoma_CK108_g9629.t1
3605	1	5	10	Aspergillus_CK392_g4891.t1	Chaetomium_CK152_g11694.t1	Coniochaeta_CK134_g765.t1	Embellisia_CK46_g60.t1	Phoma_CK108_g5166.t1
3607	1	5	10	Aspergillus_CK392_g4894.t1	Chaetomium_CK152_g946.t1	Coniochaeta_CK134_g5928.t1	Embellisia_CK46_g3624.t1	Phoma_CK108_g1048.t1
3608	1	5	10	Aspergillus_CK392_g4896.t1	Chaetomium_CK152_g3160.t1	Coniochaeta_CK134_g775.t1	Embellisia_CK46_g2168.t1	Phoma_CK108_g625.t1
3609	1	5	10	Aspergillus_CK392_g4897.t1	Chaetomium_CK152_g11693.t1	Coniochaeta_CK134_g764.t1	Embellisia_CK46_g58.t1	Phoma_CK108_g5167.t1
3610	1	5	10	Aspergillus_CK392_g4898.t1	Chaetomium_CK152_g11695.t1	Coniochaeta_CK134_g3932.t1	Embellisia_CK46_g57.t1	Phoma_CK108_g5168.t1
3611	1	5	10	Aspergillus_CK392_g4899.t1	Chaetomium_CK152_g513.t1	Coniochaeta_CK134_g2168.t1	Embellisia_CK46_g3625.t1	Phoma_CK108_g1050.t1
38	1	5	10	Aspergillus_CK392_g49.t1	Chaetomium_CK152_g8756.t1	Coniochaeta_CK134_g2108.t1	Embellisia_CK46_g8997.t1	Phoma_CK108_g5555.t1
3615	1	5	10	Aspergillus_CK392_g4904.t1	Chaetomium_CK152_g9111.t1	Coniochaeta_CK134_g6726.t1	Embellisia_CK46_g9929.t1	Phoma_CK108_g5101.t1
3616	1	5	10	Aspergillus_CK392_g4905.t1	Chaetomium_CK152_g11672.t1	Coniochaeta_CK134_g5013.t1	Embellisia_CK46_g8818.t1	Phoma_CK108_g1053.t1
3619	1	5	10	Aspergillus_CK392_g4909.t1	Chaetomium_CK152_g10832.t1	Coniochaeta_CK134_g4474.t1	Embellisia_CK46_g4468.t1	Phoma_CK108_g3645.t1
3623	1	5	10	Aspergillus_CK392_g4913.t1	Chaetomium_CK152_g11757.t1	Coniochaeta_CK134_g7381.t1	Embellisia_CK46_g8523.t1	Phoma_CK108_g9494.t1
3624	1	5	10	Aspergillus_CK392_g4914.t1	Chaetomium_CK152_g3607.t1	Coniochaeta_CK134_g1208.t1	Embellisia_CK46_g10096.t1	Phoma_CK108_g9402.t1
3626	1	5	10	Aspergillus_CK392_g4916.t1	Chaetomium_CK152_g11286.t1	Coniochaeta_CK134_g6528.t1	Embellisia_CK46_g4150.t1	Phoma_CK108_g2675.t1
3628	1	5	10	Aspergillus_CK392_g4919.t1	Chaetomium_CK152_g3009.t1	Coniochaeta_CK134_g208.t1	Embellisia_CK46_g2653.t1	Phoma_CK108_g9657.t1
373	1	5	10	Aspergillus_CK392_g492.t1	Chaetomium_CK152_g6540.t1	Coniochaeta_CK134_g2992.t1	Embellisia_CK46_g6965.t1	Phoma_CK108_g4535.t1
3629	1	5	10	Aspergillus_CK392_g4920.t1	Chaetomium_CK152_g7224.t1	Coniochaeta_CK134_g5071.t1	Embellisia_CK46_g8531.t1	Phoma_CK108_g9652.t1
3631	1	5	10	Aspergillus_CK392_g4924.t1	Chaetomium_CK152_g11752.t1	Coniochaeta_CK134_g7376.t1	Embellisia_CK46_g8705.t1	Phoma_CK108_g9649.t1
3632	1	5	10	Aspergillus_CK392_g4925.t1	Chaetomium_CK152_g2458.t1	Coniochaeta_CK134_g9805.t1	Embellisia_CK46_g518.t1	Phoma_CK108_g3896.t1
3634	1	5	10	Aspergillus_CK392_g4927.t1	Chaetomium_CK152_g11751.t1	Coniochaeta_CK134_g7375.t1	Embellisia_CK46_g8706.t1	Phoma_CK108_g9650.t1
3637	1	5	10	Aspergillus_CK392_g4930.t1	Chaetomium_CK152_g4730.t1	Coniochaeta_CK134_g9623.t1	Embellisia_CK46_g8720.t1	Phoma_CK108_g9690.t1
3638	1	5	10	Aspergillus_CK392_g4931.t1	Chaetomium_CK152_g10824.t1	Coniochaeta_CK134_g9080.t1	Embellisia_CK46_g11992.t1	Phoma_CK108_g5724.t1
3648	1	5	10	Aspergillus_CK392_g4947.t1	Chaetomium_CK152_g2177.t1	Coniochaeta_CK134_g10354.t1	Embellisia_CK46_g8337.t1	Phoma_CK108_g3145.t1
3653	1	5	10	Aspergillus_CK392_g4953.t1	Chaetomium_CK152_g10669.t1	Coniochaeta_CK134_g8082.t1	Embellisia_CK46_g3735.t1	Phoma_CK108_g2594.t1
3654	1	5	10	Aspergillus_CK392_g4954.t1	Chaetomium_CK152_g11162.t1	Coniochaeta_CK134_g4032.t1	Embellisia_CK46_g3211.t1	Phoma_CK108_g1493.t1
3656	1	5	10	Aspergillus_CK392_g4957.t1	Chaetomium_CK152_g515.t1	Coniochaeta_CK134_g2173.t1	Embellisia_CK46_g3391.t1	Phoma_CK108_g8457.t1
3662	1	5	10	Aspergillus_CK392_g4964.t1	Chaetomium_CK152_g1898.t1	Coniochaeta_CK134_g8592.t1	Embellisia_CK46_g6984.t1	Phoma_CK108_g6519.t1
3670	1	5	10	Aspergillus_CK392_g4974.t1	Chaetomium_CK152_g5847.t1	Coniochaeta_CK134_g7618.t1	Embellisia_CK46_g7144.t1	Phoma_CK108_g6489.t1
3672	1	5	10	Aspergillus_CK392_g4976.t1	Chaetomium_CK152_g4981.t1	Coniochaeta_CK134_g8617.t1	Embellisia_CK46_g7120.t1	Phoma_CK108_g710.t1
3673	1	5	10	Aspergillus_CK392_g4978.t1	Chaetomium_CK152_g4953.t1	Coniochaeta_CK134_g52.t1	Embellisia_CK46_g10231.t1	Phoma_CK108_g804.t1
378	1	5	10	Aspergillus_CK392_g498.t1	Chaetomium_CK152_g9269.t1	Coniochaeta_CK134_g6048.t1	Embellisia_CK46_g4233.t1	Phoma_CK108_g6832.t1
3675	1	5	10	Aspergillus_CK392_g4982.t1	Chaetomium_CK152_g6779.t1	Coniochaeta_CK134_g9225.t1	Embellisia_CK46_g7043.t1	Phoma_CK108_g6424.t1
3677	1	5	10	Aspergillus_CK392_g4985.t1	Chaetomium_CK152_g4951.t1	Coniochaeta_CK134_g50.t1	Embellisia_CK46_g7042.t1	Phoma_CK108_g6425.t1
3680	1	5	10	Aspergillus_CK392_g4988.t1	Chaetomium_CK152_g5894.t1	Coniochaeta_CK134_g2664.t1	Embellisia_CK46_g7058.t1	Phoma_CK108_g7678.t1
3683	1	5	10	Aspergillus_CK392_g4991.t1	Chaetomium_CK152_g1687.t1	Coniochaeta_CK134_g993.t1	Embellisia_CK46_g176.t1	Phoma_CK108_g6465.t1
3687	1	5	10	Aspergillus_CK392_g4996.t1	Chaetomium_CK152_g2100.t1	Coniochaeta_CK134_g1505.t1	Embellisia_CK46_g5166.t1	Phoma_CK108_g4733.t1
3689	1	5	10	Aspergillus_CK392_g4998.t1	Chaetomium_CK152_g2258.t1	Coniochaeta_CK134_g7455.t1	Embellisia_CK46_g6912.t1	Phoma_CK108_g6524.t1
39	1	5	10	Aspergillus_CK392_g50.t1	Chaetomium_CK152_g6017.t1	Coniochaeta_CK134_g3192.t1	Embellisia_CK46_g8659.t1	Phoma_CK108_g10077.t1
3694	1	5	10	Aspergillus_CK392_g5008.t1	Chaetomium_CK152_g10924.t1	Coniochaeta_CK134_g5281.t1	Embellisia_CK46_g7444.t1	Phoma_CK108_g1296.t1
380	1	5	10	Aspergillus_CK392_g501.t1	Chaetomium_CK152_g10818.t1	Coniochaeta_CK134_g6352.t1	Embellisia_CK46_g2386.t1	Phoma_CK108_g5533.t1
3696	1	5	10	Aspergillus_CK392_g5010.t1	Chaetomium_CK152_g8169.t1	Coniochaeta_CK134_g9546.t1	Embellisia_CK46_g7366.t1	Phoma_CK108_g1831.t1
3699	1	5	10	Aspergillus_CK392_g5013.t1	Chaetomium_CK152_g9376.t1	Coniochaeta_CK134_g5380.t1	Embellisia_CK46_g7425.t1	Phoma_CK108_g1849.t1
3706	1	5	10	Aspergillus_CK392_g5021.t1	Chaetomium_CK152_g4127.t1	Coniochaeta_CK134_g8458.t1	Embellisia_CK46_g199.t1	Phoma_CK108_g1821.t1
3707	1	5	10	Aspergillus_CK392_g5022.t1	Chaetomium_CK152_g7051.t1	Coniochaeta_CK134_g8587.t1	Embellisia_CK46_g9267.t1	Phoma_CK108_g10104.t1
3708	1	5	10	Aspergillus_CK392_g5023.t1	Chaetomium_CK152_g7050.t1	Coniochaeta_CK134_g8588.t1	Embellisia_CK46_g216.t1	Phoma_CK108_g1752.t1
3712	1	5	10	Aspergillus_CK392_g5027.t1	Chaetomium_CK152_g10632.t1	Coniochaeta_CK134_g5369.t1	Embellisia_CK46_g8665.t1	Phoma_CK108_g1838.t1
382	1	5	10	Aspergillus_CK392_g503.t1	Chaetomium_CK152_g11754.t1	Coniochaeta_CK134_g7378.t1	Embellisia_CK46_g8512.t1	Phoma_CK108_g7435.t1
3720	1	5	10	Aspergillus_CK392_g5035.t1	Chaetomium_CK152_g6031.t1	Coniochaeta_CK134_g475.t1	Embellisia_CK46_g6086.t1	Phoma_CK108_g2858.t1
3721	1	5	10	Aspergillus_CK392_g5037.t1	Chaetomium_CK152_g10235.t1	Coniochaeta_CK134_g6653.t1	Embellisia_CK46_g10179.t1	Phoma_CK108_g2836.t1
3722	1	5	10	Aspergillus_CK392_g5039.t1	Chaetomium_CK152_g6322.t1	Coniochaeta_CK134_g3344.t1	Embellisia_CK46_g7955.t1	Phoma_CK108_g9950.t1
3725	1	5	10	Aspergillus_CK392_g5042.t1	Chaetomium_CK152_g9888.t1	Coniochaeta_CK134_g3678.t1	Embellisia_CK46_g7905.t1	Phoma_CK108_g8572.t1
3726	1	5	10	Aspergillus_CK392_g5044.t1	Chaetomium_CK152_g3193.t1	Coniochaeta_CK134_g2425.t1	Embellisia_CK46_g7764.t1	Phoma_CK108_g2019.t1
3727	1	5	10	Aspergillus_CK392_g5045.t1	Chaetomium_CK152_g6920.t1	Coniochaeta_CK134_g3325.t1	Embellisia_CK46_g7763.t1	Phoma_CK108_g2020.t1
3728	1	5	10	Aspergillus_CK392_g5046.t1	Chaetomium_CK152_g6921.t1	Coniochaeta_CK134_g2374.t1	Embellisia_CK46_g7762.t1	Phoma_CK108_g2021.t1
3729	1	5	10	Aspergillus_CK392_g5047.t1	Chaetomium_CK152_g9876.t1	Coniochaeta_CK134_g3640.t1	Embellisia_CK46_g7904.t1	Phoma_CK108_g8573.t1
3730	1	5	10	Aspergillus_CK392_g5048.t1	Chaetomium_CK152_g8221.t1	Coniochaeta_CK134_g512.t1	Embellisia_CK46_g7902.t1	Phoma_CK108_g8529.t1
3731	1	5	10	Aspergillus_CK392_g5049.t1	Chaetomium_CK152_g6914.t1	Coniochaeta_CK134_g3330.t1	Embellisia_CK46_g7901.t1	Phoma_CK108_g8528.t1
383	1	5	10	Aspergillus_CK392_g505.t1	Chaetomium_CK152_g5533.t1	Coniochaeta_CK134_g4823.t1	Embellisia_CK46_g11477.t1	Phoma_CK108_g311.t1
3735	1	5	10	Aspergillus_CK392_g5053.t1	Chaetomium_CK152_g6126.t1	Coniochaeta_CK134_g4804.t1	Embellisia_CK46_g7938.t1	Phoma_CK108_g8002.t1
3736	1	5	10	Aspergillus_CK392_g5054.t1	Chaetomium_CK152_g6922.t1	Coniochaeta_CK134_g2375.t1	Embellisia_CK46_g7761.t1	Phoma_CK108_g2022.t1
3737	1	5	10	Aspergillus_CK392_g5055.t1	Chaetomium_CK152_g3526.t1	Coniochaeta_CK134_g3656.t1	Embellisia_CK46_g6085.t1	Phoma_CK108_g2859.t1
3740	1	5	10	Aspergillus_CK392_g5060.t1	Chaetomium_CK152_g6918.t1	Coniochaeta_CK134_g3333.t1	Embellisia_CK46_g7909.t1	Phoma_CK108_g8568.t1
3741	1	5	10	Aspergillus_CK392_g5062.t1	Chaetomium_CK152_g3491.t1	Coniochaeta_CK134_g9896.t1	Embellisia_CK46_g11016.t1	Phoma_CK108_g2220.t1
3743	1	5	10	Aspergillus_CK392_g5067.t1	Chaetomium_CK152_g3511.t1	Coniochaeta_CK134_g262.t1	Embellisia_CK46_g7947.t1	Phoma_CK108_g9941.t1
3746	1	5	10	Aspergillus_CK392_g5070.t1	Chaetomium_CK152_g4462.t1	Coniochaeta_CK134_g3708.t1	Embellisia_CK46_g7757.t1	Phoma_CK108_g8601.t1
3747	1	5	10	Aspergillus_CK392_g5072.t1	Chaetomium_CK152_g12.t1	Coniochaeta_CK134_g3653.t1	Embellisia_CK46_g10151.t1	Phoma_CK108_g8023.t1
3750	1	5	10	Aspergillus_CK392_g5076.t1	Chaetomium_CK152_g9887.t1	Coniochaeta_CK134_g3680.t1	Embellisia_CK46_g7908.t1	Phoma_CK108_g8569.t1
3752	1	5	10	Aspergillus_CK392_g5079.t1	Chaetomium_CK152_g11.t1	Coniochaeta_CK134_g3650.t1	Embellisia_CK46_g7883.t1	Phoma_CK108_g8593.t1
3755	1	5	10	Aspergillus_CK392_g5082.t1	Chaetomium_CK152_g9930.t1	Coniochaeta_CK134_g2107.t1	Embellisia_CK46_g10181.t1	Phoma_CK108_g2838.t1
3756	1	5	10	Aspergillus_CK392_g5083.t1	Chaetomium_CK152_g3190.t1	Coniochaeta_CK134_g2481.t1	Embellisia_CK46_g7832.t1	Phoma_CK108_g8534.t1
3757	1	5	10	Aspergillus_CK392_g5084.t1	Chaetomium_CK152_g10863.t1	Coniochaeta_CK134_g3728.t1	Embellisia_CK46_g7830.t1	Phoma_CK108_g8531.t1
3759	1	5	10	Aspergillus_CK392_g5086.t1	Chaetomium_CK152_g10861.t1	Coniochaeta_CK134_g5777.t1	Embellisia_CK46_g7743.t1	Phoma_CK108_g2881.t1
386	1	5	10	Aspergillus_CK392_g509.t1	Chaetomium_CK152_g7605.t1	Coniochaeta_CK134_g6907.t1	Embellisia_CK46_g4467.t1	Phoma_CK108_g3644.t1
3764	1	5	10	Aspergillus_CK392_g5096.t1	Chaetomium_CK152_g6813.t1	Coniochaeta_CK134_g6979.t1	Embellisia_CK46_g7978.t1	Phoma_CK108_g8578.t1
3765	1	5	10	Aspergillus_CK392_g5097.t1	Chaetomium_CK152_g11034.t1	Coniochaeta_CK134_g3178.t1	Embellisia_CK46_g7972.t1	Phoma_CK108_g2887.t1
3766	1	5	10	Aspergillus_CK392_g5098.t1	Chaetomium_CK152_g11033.t1	Coniochaeta_CK134_g3179.t1	Embellisia_CK46_g7973.t1	Phoma_CK108_g2888.t1
3768	1	5	10	Aspergillus_CK392_g5100.t1	Chaetomium_CK152_g654.t1	Coniochaeta_CK134_g3676.t1	Embellisia_CK46_g7834.t1	Phoma_CK108_g8532.t1
3769	1	5	10	Aspergillus_CK392_g5102.t1	Chaetomium_CK152_g2714.t1	Coniochaeta_CK134_g3600.t1	Embellisia_CK46_g9490.t1	Phoma_CK108_g7162.t1
388	1	5	10	Aspergillus_CK392_g511.t1	Chaetomium_CK152_g10586.t1	Coniochaeta_CK134_g4826.t1	Embellisia_CK46_g11470.t1	Phoma_CK108_g318.t1
3774	1	5	10	Aspergillus_CK392_g5112.t1	Chaetomium_CK152_g10871.t1	Coniochaeta_CK134_g3720.t1	Embellisia_CK46_g7876.t1	Phoma_CK108_g8505.t1
3778	1	5	10	Aspergillus_CK392_g5117.t1	Chaetomium_CK152_g6243.t1	Coniochaeta_CK134_g2979.t1	Embellisia_CK46_g7871.t1	Phoma_CK108_g8511.t1
3779	1	5	10	Aspergillus_CK392_g5120.t1	Chaetomium_CK152_g10445.t1	Coniochaeta_CK134_g2830.t1	Embellisia_CK46_g10171.t1	Phoma_CK108_g8502.t1
3780	1	5	10	Aspergillus_CK392_g5121.t1	Chaetomium_CK152_g10869.t1	Coniochaeta_CK134_g3722.t1	Embellisia_CK46_g10185.t1	Phoma_CK108_g8596.t1
3782	1	5	10	Aspergillus_CK392_g5123.t1	Chaetomium_CK152_g6748.t1	Coniochaeta_CK134_g2831.t1	Embellisia_CK46_g6465.t1	Phoma_CK108_g5984.t1
3785	1	5	10	Aspergillus_CK392_g5126.t1	Chaetomium_CK152_g9036.t1	Coniochaeta_CK134_g3633.t1	Embellisia_CK46_g6459.t1	Phoma_CK108_g5977.t1
3786	1	5	10	Aspergillus_CK392_g5127.t1	Chaetomium_CK152_g10870.t1	Coniochaeta_CK134_g3721.t1	Embellisia_CK46_g7706.t1	Phoma_CK108_g8483.t1
3787	1	5	10	Aspergillus_CK392_g5128.t1	Chaetomium_CK152_g4601.t1	Coniochaeta_CK134_g3152.t1	Embellisia_CK46_g7932.t1	Phoma_CK108_g8550.t1
3788	1	5	10	Aspergillus_CK392_g5129.t1	Chaetomium_CK152_g9031.t1	Coniochaeta_CK134_g3628.t1	Embellisia_CK46_g7722.t1	Phoma_CK108_g8489.t1
3789	1	5	10	Aspergillus_CK392_g5130.t1	Chaetomium_CK152_g9030.t1	Coniochaeta_CK134_g3627.t1	Embellisia_CK46_g7723.t1	Phoma_CK108_g8488.t1
3792	1	5	10	Aspergillus_CK392_g5133.t1	Chaetomium_CK152_g9878.t1	Coniochaeta_CK134_g3642.t1	Embellisia_CK46_g10178.t1	Phoma_CK108_g2835.t1
3793	1	5	10	Aspergillus_CK392_g5134.t1	Chaetomium_CK152_g9932.t1	Coniochaeta_CK134_g2105.t1	Embellisia_CK46_g3856.t1	Phoma_CK108_g8480.t1
3794	1	5	10	Aspergillus_CK392_g5137.t1	Chaetomium_CK152_g4606.t1	Coniochaeta_CK134_g3146.t1	Embellisia_CK46_g7962.t1	Phoma_CK108_g4817.t1
3796	1	5	10	Aspergillus_CK392_g5140.t1	Chaetomium_CK152_g9880.t1	Coniochaeta_CK134_g3644.t1	Embellisia_CK46_g10176.t1	Phoma_CK108_g2845.t1
3798	1	5	10	Aspergillus_CK392_g5142.t1	Chaetomium_CK152_g9033.t1	Coniochaeta_CK134_g3630.t1	Embellisia_CK46_g7730.t1	Phoma_CK108_g2885.t1
3799	1	5	10	Aspergillus_CK392_g5143.t1	Chaetomium_CK152_g9037.t1	Coniochaeta_CK134_g3634.t1	Embellisia_CK46_g7731.t1	Phoma_CK108_g2886.t1
3802	1	5	10	Aspergillus_CK392_g5148.t1	Chaetomium_CK152_g6919.t1	Coniochaeta_CK134_g3326.t1	Embellisia_CK46_g6077.t1	Phoma_CK108_g2875.t1
391	1	5	10	Aspergillus_CK392_g515.t1	Chaetomium_CK152_g2197.t1	Coniochaeta_CK134_g1196.t1	Embellisia_CK46_g6911.t1	Phoma_CK108_g5330.t1
3805	1	5	10	Aspergillus_CK392_g5151.t1	Chaetomium_CK152_g8267.t1	Coniochaeta_CK134_g8031.t1	Embellisia_CK46_g10256.t1	Phoma_CK108_g4779.t1
3806	1	5	10	Aspergillus_CK392_g5152.t1	Chaetomium_CK152_g2347.t1	Coniochaeta_CK134_g8126.t1	Embellisia_CK46_g7900.t1	Phoma_CK108_g8527.t1
3808	1	5	10	Aspergillus_CK392_g5154.t1	Chaetomium_CK152_g10446.t1	Coniochaeta_CK134_g2829.t1	Embellisia_CK46_g7785.t1	Phoma_CK108_g6865.t1
3809	1	5	10	Aspergillus_CK392_g5156.t1	Chaetomium_CK152_g6127.t1	Coniochaeta_CK134_g4803.t1	Embellisia_CK46_g7770.t1	Phoma_CK108_g7996.t1
3810	1	5	10	Aspergillus_CK392_g5157.t1	Chaetomium_CK152_g1925.t1	Coniochaeta_CK134_g1666.t1	Embellisia_CK46_g10159.t1	Phoma_CK108_g8016.t1
3811	1	5	10	Aspergillus_CK392_g5159.t1	Chaetomium_CK152_g4465.t1	Coniochaeta_CK134_g3691.t1	Embellisia_CK46_g7800.t1	Phoma_CK108_g8564.t1
392	1	5	10	Aspergillus_CK392_g516.t1	Chaetomium_CK152_g9671.t1	Coniochaeta_CK134_g9412.t1	Embellisia_CK46_g4861.t1	Phoma_CK108_g2059.t1
3812	1	5	10	Aspergillus_CK392_g5160.t1	Chaetomium_CK152_g4464.t1	Coniochaeta_CK134_g3696.t1	Embellisia_CK46_g7799.t1	Phoma_CK108_g8565.t1
3813	1	5	10	Aspergillus_CK392_g5161.t1	Chaetomium_CK152_g9931.t1	Coniochaeta_CK134_g2106.t1	Embellisia_CK46_g7798.t1	Phoma_CK108_g8566.t1
3815	1	5	10	Aspergillus_CK392_g5163.t1	Chaetomium_CK152_g4605.t1	Coniochaeta_CK134_g3147.t1	Embellisia_CK46_g7759.t1	Phoma_CK108_g2024.t1
3816	1	5	10	Aspergillus_CK392_g5164.t1	Chaetomium_CK152_g6784.t1	Coniochaeta_CK134_g4795.t1	Embellisia_CK46_g7849.t1	Phoma_CK108_g8012.t1
3817	1	5	10	Aspergillus_CK392_g5165.t1	Chaetomium_CK152_g6785.t1	Coniochaeta_CK134_g4796.t1	Embellisia_CK46_g7850.t1	Phoma_CK108_g8011.t1
3821	1	5	10	Aspergillus_CK392_g5171.t1	Chaetomium_CK152_g5969.t1	Coniochaeta_CK134_g3567.t1	Embellisia_CK46_g7898.t1	Phoma_CK108_g8525.t1
3823	1	5	10	Aspergillus_CK392_g5174.t1	Chaetomium_CK152_g2911.t1	Coniochaeta_CK134_g2099.t1	Embellisia_CK46_g10175.t1	Phoma_CK108_g8576.t1
3824	1	5	10	Aspergillus_CK392_g5175.t1	Chaetomium_CK152_g2904.t1	Coniochaeta_CK134_g3594.t1	Embellisia_CK46_g7803.t1	Phoma_CK108_g8561.t1
3827	1	5	10	Aspergillus_CK392_g5180.t1	Chaetomium_CK152_g2909.t1	Coniochaeta_CK134_g2098.t1	Embellisia_CK46_g6079.t1	Phoma_CK108_g2872.t1
3829	1	5	10	Aspergillus_CK392_g5182.t1	Chaetomium_CK152_g3348.t1	Coniochaeta_CK134_g2089.t1	Embellisia_CK46_g1974.t1	Phoma_CK108_g4097.t1
3830	1	5	10	Aspergillus_CK392_g5183.t1	Chaetomium_CK152_g9937.t1	Coniochaeta_CK134_g6682.t1	Embellisia_CK46_g7961.t1	Phoma_CK108_g4816.t1
3831	1	5	10	Aspergillus_CK392_g5184.t1	Chaetomium_CK152_g2194.t1	Coniochaeta_CK134_g3569.t1	Embellisia_CK46_g10158.t1	Phoma_CK108_g8015.t1
3832	1	5	10	Aspergillus_CK392_g5185.t1	Chaetomium_CK152_g9862.t1	Coniochaeta_CK134_g3624.t1	Embellisia_CK46_g7887.t1	Phoma_CK108_g8000.t1
395	1	5	10	Aspergillus_CK392_g519.t1	Chaetomium_CK152_g1822.t1	Coniochaeta_CK134_g8370.t1	Embellisia_CK46_g4839.t1	Phoma_CK108_g2050.t1
3837	1	5	10	Aspergillus_CK392_g5191.t1	Chaetomium_CK152_g7846.t1	Coniochaeta_CK134_g10480.t1	Embellisia_CK46_g10808.t1	Phoma_CK108_g2693.t1
3839	1	5	10	Aspergillus_CK392_g5193.t1	Chaetomium_CK152_g3082.t1	Coniochaeta_CK134_g5971.t1	Embellisia_CK46_g9611.t1	Phoma_CK108_g5581.t1
3840	1	5	10	Aspergillus_CK392_g5195.t1	Chaetomium_CK152_g3086.t1	Coniochaeta_CK134_g6152.t1	Embellisia_CK46_g8018.t1	Phoma_CK108_g3256.t1
3841	1	5	10	Aspergillus_CK392_g5196.t1	Chaetomium_CK152_g3088.t1	Coniochaeta_CK134_g1890.t1	Embellisia_CK46_g10777.t1	Phoma_CK108_g3276.t1
3842	1	5	10	Aspergillus_CK392_g5197.t1	Chaetomium_CK152_g975.t1	Coniochaeta_CK134_g7664.t1	Embellisia_CK46_g424.t1	Phoma_CK108_g9667.t1
41	1	5	10	Aspergillus_CK392_g52.t1	Chaetomium_CK152_g6020.t1	Coniochaeta_CK134_g3195.t1	Embellisia_CK46_g215.t1	Phoma_CK108_g1786.t1
3848	1	5	10	Aspergillus_CK392_g5207.t1	Chaetomium_CK152_g9837.t1	Coniochaeta_CK134_g1860.t1	Embellisia_CK46_g10847.t1	Phoma_CK108_g9987.t1
397	1	5	10	Aspergillus_CK392_g521.t1	Chaetomium_CK152_g2528.t1	Coniochaeta_CK134_g8363.t1	Embellisia_CK46_g5043.t1	Phoma_CK108_g2357.t1
3863	1	5	10	Aspergillus_CK392_g5244.t1	Chaetomium_CK152_g5730.t1	Coniochaeta_CK134_g7558.t1	Embellisia_CK46_g10934.t1	Phoma_CK108_g8795.t1
401	1	5	10	Aspergillus_CK392_g525.t1	Chaetomium_CK152_g1825.t1	Coniochaeta_CK134_g8368.t1	Embellisia_CK46_g4897.t1	Phoma_CK108_g2397.t1
3869	1	5	10	Aspergillus_CK392_g5267.t1	Chaetomium_CK152_g3304.t1	Coniochaeta_CK134_g4373.t1	Embellisia_CK46_g9366.t1	Phoma_CK108_g7515.t1
403	1	5	10	Aspergillus_CK392_g527.t1	Chaetomium_CK152_g10574.t1	Coniochaeta_CK134_g8366.t1	Embellisia_CK46_g4895.t1	Phoma_CK108_g2396.t1
3871	1	5	10	Aspergillus_CK392_g5270.t1	Chaetomium_CK152_g6399.t1	Coniochaeta_CK134_g2008.t1	Embellisia_CK46_g163.t1	Phoma_CK108_g7401.t1
3874	1	5	10	Aspergillus_CK392_g5274.t1	Chaetomium_CK152_g7464.t1	Coniochaeta_CK134_g1784.t1	Embellisia_CK46_g3963.t1	Phoma_CK108_g3552.t1
3876	1	5	10	Aspergillus_CK392_g5276.t1	Chaetomium_CK152_g10180.t1	Coniochaeta_CK134_g4333.t1	Embellisia_CK46_g3936.t1	Phoma_CK108_g3462.t1
404	1	5	10	Aspergillus_CK392_g528.t1	Chaetomium_CK152_g6085.t1	Coniochaeta_CK134_g7290.t1	Embellisia_CK46_g5038.t1	Phoma_CK108_g7004.t1
3880	1	5	10	Aspergillus_CK392_g5280.t1	Chaetomium_CK152_g2535.t1	Coniochaeta_CK134_g2775.t1	Embellisia_CK46_g3005.t1	Phoma_CK108_g3545.t1
3881	1	5	10	Aspergillus_CK392_g5281.t1	Chaetomium_CK152_g7466.t1	Coniochaeta_CK134_g2025.t1	Embellisia_CK46_g2054.t1	Phoma_CK108_g3472.t1
3884	1	5	10	Aspergillus_CK392_g5284.t1	Chaetomium_CK152_g8641.t1	Coniochaeta_CK134_g1769.t1	Embellisia_CK46_g2071.t1	Phoma_CK108_g3483.t1
3885	1	5	10	Aspergillus_CK392_g5286.t1	Chaetomium_CK152_g9456.t1	Coniochaeta_CK134_g4884.t1	Embellisia_CK46_g4609.t1	Phoma_CK108_g8682.t1
3888	1	5	10	Aspergillus_CK392_g5291.t1	Chaetomium_CK152_g4413.t1	Coniochaeta_CK134_g9241.t1	Embellisia_CK46_g11164.t1	Phoma_CK108_g7888.t1
3890	1	5	10	Aspergillus_CK392_g5293.t1	Chaetomium_CK152_g2562.t1	Coniochaeta_CK134_g421.t1	Embellisia_CK46_g5395.t1	Phoma_CK108_g4442.t1
3891	1	5	10	Aspergillus_CK392_g5294.t1	Chaetomium_CK152_g6628.t1	Coniochaeta_CK134_g7608.t1	Embellisia_CK46_g11175.t1	Phoma_CK108_g2897.t1
3893	1	5	10	Aspergillus_CK392_g5296.t1	Chaetomium_CK152_g7791.t1	Coniochaeta_CK134_g7610.t1	Embellisia_CK46_g11177.t1	Phoma_CK108_g2503.t1
3895	1	5	10	Aspergillus_CK392_g5299.t1	Chaetomium_CK152_g5367.t1	Coniochaeta_CK134_g7897.t1	Embellisia_CK46_g11304.t1	Phoma_CK108_g8837.t1
3897	1	5	10	Aspergillus_CK392_g5301.t1	Chaetomium_CK152_g6880.t1	Coniochaeta_CK134_g1705.t1	Embellisia_CK46_g4853.t1	Phoma_CK108_g2354.t1
3898	1	5	10	Aspergillus_CK392_g5302.t1	Chaetomium_CK152_g6881.t1	Coniochaeta_CK134_g1703.t1	Embellisia_CK46_g4852.t1	Phoma_CK108_g2353.t1
3900	1	5	10	Aspergillus_CK392_g5304.t1	Chaetomium_CK152_g821.t1	Coniochaeta_CK134_g7337.t1	Embellisia_CK46_g11360.t1	Phoma_CK108_g5345.t1
3901	1	5	10	Aspergillus_CK392_g5305.t1	Chaetomium_CK152_g1156.t1	Coniochaeta_CK134_g8289.t1	Embellisia_CK46_g9179.t1	Phoma_CK108_g2384.t1
3904	1	5	10	Aspergillus_CK392_g5309.t1	Chaetomium_CK152_g5172.t1	Coniochaeta_CK134_g7227.t1	Embellisia_CK46_g4946.t1	Phoma_CK108_g2234.t1
3908	1	5	10	Aspergillus_CK392_g5313.t1	Chaetomium_CK152_g5857.t1	Coniochaeta_CK134_g7895.t1	Embellisia_CK46_g4858.t1	Phoma_CK108_g2062.t1
3911	1	5	10	Aspergillus_CK392_g5316.t1	Chaetomium_CK152_g10280.t1	Coniochaeta_CK134_g9416.t1	Embellisia_CK46_g11301.t1	Phoma_CK108_g8048.t1
3912	1	5	10	Aspergillus_CK392_g5317.t1	Chaetomium_CK152_g7459.t1	Coniochaeta_CK134_g7325.t1	Embellisia_CK46_g4880.t1	Phoma_CK108_g8060.t1
3913	1	5	10	Aspergillus_CK392_g5319.t1	Chaetomium_CK152_g4192.t1	Coniochaeta_CK134_g9407.t1	Embellisia_CK46_g4910.t1	Phoma_CK108_g8043.t1
3915	1	5	10	Aspergillus_CK392_g5322.t1	Chaetomium_CK152_g10073.t1	Coniochaeta_CK134_g7597.t1	Embellisia_CK46_g5003.t1	Phoma_CK108_g8850.t1
3916	1	5	10	Aspergillus_CK392_g5323.t1	Chaetomium_CK152_g4193.t1	Coniochaeta_CK134_g9406.t1	Embellisia_CK46_g4909.t1	Phoma_CK108_g8042.t1
3919	1	5	10	Aspergillus_CK392_g5326.t1	Chaetomium_CK152_g2525.t1	Coniochaeta_CK134_g8359.t1	Embellisia_CK46_g5036.t1	Phoma_CK108_g7007.t1
3922	1	5	10	Aspergillus_CK392_g5329.t1	Chaetomium_CK152_g5941.t1	Coniochaeta_CK134_g5153.t1	Embellisia_CK46_g5227.t1	Phoma_CK108_g6988.t1
3924	1	5	10	Aspergillus_CK392_g5331.t1	Chaetomium_CK152_g9079.t1	Coniochaeta_CK134_g9474.t1	Embellisia_CK46_g11342.t1	Phoma_CK108_g2374.t1
3926	1	5	10	Aspergillus_CK392_g5333.t1	Chaetomium_CK152_g3155.t1	Coniochaeta_CK134_g4737.t1	Embellisia_CK46_g14.t1	Phoma_CK108_g7951.t1
3927	1	5	10	Aspergillus_CK392_g5335.t1	Chaetomium_CK152_g1451.t1	Coniochaeta_CK134_g7419.t1	Embellisia_CK46_g11463.t1	Phoma_CK108_g338.t1
3928	1	5	10	Aspergillus_CK392_g5336.t1	Chaetomium_CK152_g1456.t1	Coniochaeta_CK134_g7445.t1	Embellisia_CK46_g9885.t1	Phoma_CK108_g3697.t1
3930	1	5	10	Aspergillus_CK392_g5338.t1	Chaetomium_CK152_g11016.t1	Coniochaeta_CK134_g7995.t1	Embellisia_CK46_g6525.t1	Phoma_CK108_g351.t1
3931	1	5	10	Aspergillus_CK392_g5339.t1	Chaetomium_CK152_g1458.t1	Coniochaeta_CK134_g7443.t1	Embellisia_CK46_g2324.t1	Phoma_CK108_g3720.t1
3932	1	5	10	Aspergillus_CK392_g5340.t1	Chaetomium_CK152_g1460.t1	Coniochaeta_CK134_g7441.t1	Embellisia_CK46_g8576.t1	Phoma_CK108_g6707.t1
3935	1	5	10	Aspergillus_CK392_g5343.t1	Chaetomium_CK152_g864.t1	Coniochaeta_CK134_g1979.t1	Embellisia_CK46_g2118.t1	Phoma_CK108_g5128.t1
3938	1	5	10	Aspergillus_CK392_g5347.t1	Chaetomium_CK152_g4093.t1	Coniochaeta_CK134_g2300.t1	Embellisia_CK46_g2189.t1	Phoma_CK108_g5092.t1
3939	1	5	10	Aspergillus_CK392_g5348.t1	Chaetomium_CK152_g8534.t1	Coniochaeta_CK134_g5086.t1	Embellisia_CK46_g741.t1	Phoma_CK108_g5751.t1
3949	1	5	10	Aspergillus_CK392_g5367.t1	Chaetomium_CK152_g7614.t1	Coniochaeta_CK134_g666.t1	Embellisia_CK46_g9528.t1	Phoma_CK108_g7196.t1
3950	1	5	10	Aspergillus_CK392_g5368.t1	Chaetomium_CK152_g4525.t1	Coniochaeta_CK134_g9109.t1	Embellisia_CK46_g10546.t1	Phoma_CK108_g5767.t1
3953	1	5	10	Aspergillus_CK392_g5372.t1	Chaetomium_CK152_g9772.t1	Coniochaeta_CK134_g3208.t1	Embellisia_CK46_g1783.t1	Phoma_CK108_g9116.t1
3955	1	5	10	Aspergillus_CK392_g5374.t1	Chaetomium_CK152_g9768.t1	Coniochaeta_CK134_g3203.t1	Embellisia_CK46_g4206.t1	Phoma_CK108_g7204.t1
3956	1	5	10	Aspergillus_CK392_g5375.t1	Chaetomium_CK152_g9769.t1	Coniochaeta_CK134_g3204.t1	Embellisia_CK46_g4205.t1	Phoma_CK108_g7203.t1
3957	1	5	10	Aspergillus_CK392_g5376.t1	Chaetomium_CK152_g8359.t1	Coniochaeta_CK134_g3353.t1	Embellisia_CK46_g4207.t1	Phoma_CK108_g7205.t1
3958	1	5	10	Aspergillus_CK392_g5377.t1	Chaetomium_CK152_g9767.t1	Coniochaeta_CK134_g3222.t1	Embellisia_CK46_g9530.t1	Phoma_CK108_g7200.t1
3961	1	5	10	Aspergillus_CK392_g5380.t1	Chaetomium_CK152_g4404.t1	Coniochaeta_CK134_g10402.t1	Embellisia_CK46_g10817.t1	Phoma_CK108_g7297.t1
3962	1	5	10	Aspergillus_CK392_g5381.t1	Chaetomium_CK152_g6582.t1	Coniochaeta_CK134_g6147.t1	Embellisia_CK46_g8014.t1	Phoma_CK108_g9868.t1
3965	1	5	10	Aspergillus_CK392_g5386.t1	Chaetomium_CK152_g6583.t1	Coniochaeta_CK134_g6122.t1	Embellisia_CK46_g10816.t1	Phoma_CK108_g7298.t1
3969	1	5	10	Aspergillus_CK392_g5391.t1	Chaetomium_CK152_g7561.t1	Coniochaeta_CK134_g8696.t1	Embellisia_CK46_g8042.t1	Phoma_CK108_g1427.t1
3970	1	5	10	Aspergillus_CK392_g5393.t1	Chaetomium_CK152_g4403.t1	Coniochaeta_CK134_g10404.t1	Embellisia_CK46_g456.t1	Phoma_CK108_g7238.t1
3971	1	5	10	Aspergillus_CK392_g5394.t1	Chaetomium_CK152_g4402.t1	Coniochaeta_CK134_g10405.t1	Embellisia_CK46_g455.t1	Phoma_CK108_g7239.t1
3972	1	5	10	Aspergillus_CK392_g5395.t1	Chaetomium_CK152_g3689.t1	Coniochaeta_CK134_g10406.t1	Embellisia_CK46_g3307.t1	Phoma_CK108_g1431.t1
3973	1	5	10	Aspergillus_CK392_g5399.t1	Chaetomium_CK152_g4903.t1	Coniochaeta_CK134_g3034.t1	Embellisia_CK46_g9063.t1	Phoma_CK108_g9077.t1
43	1	5	10	Aspergillus_CK392_g54.t1	Chaetomium_CK152_g6018.t1	Coniochaeta_CK134_g3193.t1	Embellisia_CK46_g8660.t1	Phoma_CK108_g10078.t1
3974	1	5	10	Aspergillus_CK392_g5400.t1	Chaetomium_CK152_g9688.t1	Coniochaeta_CK134_g7781.t1	Embellisia_CK46_g3595.t1	Phoma_CK108_g8365.t1
3975	1	5	10	Aspergillus_CK392_g5401.t1	Chaetomium_CK152_g9739.t1	Coniochaeta_CK134_g7844.t1	Embellisia_CK46_g5514.t1	Phoma_CK108_g871.t1
3986	1	5	10	Aspergillus_CK392_g5416.t1	Chaetomium_CK152_g8352.t1	Coniochaeta_CK134_g7272.t1	Embellisia_CK46_g4330.t1	Phoma_CK108_g4087.t1
3987	1	5	10	Aspergillus_CK392_g5419.t1	Chaetomium_CK152_g4613.t1	Coniochaeta_CK134_g8788.t1	Embellisia_CK46_g7746.t1	Phoma_CK108_g2871.t1
3990	1	5	10	Aspergillus_CK392_g5423.t1	Chaetomium_CK152_g2906.t1	Coniochaeta_CK134_g10588.t1	Embellisia_CK46_g7653.t1	Phoma_CK108_g4978.t1
412	1	5	10	Aspergillus_CK392_g543.t1	Chaetomium_CK152_g7368.t1	Coniochaeta_CK134_g2876.t1	Embellisia_CK46_g2818.t1	Phoma_CK108_g823.t1
4000	1	5	10	Aspergillus_CK392_g5443.t1	Chaetomium_CK152_g1786.t1	Coniochaeta_CK134_g4112.t1	Embellisia_CK46_g10840.t1	Phoma_CK108_g3257.t1
4003	1	5	10	Aspergillus_CK392_g5451.t1	Chaetomium_CK152_g6316.t1	Coniochaeta_CK134_g3350.t1	Embellisia_CK46_g1214.t1	Phoma_CK108_g196.t1
4004	1	5	10	Aspergillus_CK392_g5452.t1	Chaetomium_CK152_g6317.t1	Coniochaeta_CK134_g3351.t1	Embellisia_CK46_g1213.t1	Phoma_CK108_g197.t1
4006	1	5	10	Aspergillus_CK392_g5457.t1	Chaetomium_CK152_g2480.t1	Coniochaeta_CK134_g10462.t1	Embellisia_CK46_g9662.t1	Phoma_CK108_g3911.t1
4010	1	5	10	Aspergillus_CK392_g5464.t1	Chaetomium_CK152_g4573.t1	Coniochaeta_CK134_g10459.t1	Embellisia_CK46_g10259.t1	Phoma_CK108_g4782.t1
4020	1	5	10	Aspergillus_CK392_g5481.t1	Chaetomium_CK152_g4572.t1	Coniochaeta_CK134_g10458.t1	Embellisia_CK46_g3142.t1	Phoma_CK108_g8266.t1
416	1	5	10	Aspergillus_CK392_g549.t1	Chaetomium_CK152_g1604.t1	Coniochaeta_CK134_g57.t1	Embellisia_CK46_g1637.t1	Phoma_CK108_g6916.t1
44	1	5	10	Aspergillus_CK392_g55.t1	Chaetomium_CK152_g6012.t1	Coniochaeta_CK134_g3188.t1	Embellisia_CK46_g8646.t1	Phoma_CK108_g1807.t1
4031	1	5	10	Aspergillus_CK392_g5504.t1	Chaetomium_CK152_g6701.t1	Coniochaeta_CK134_g308.t1	Embellisia_CK46_g10258.t1	Phoma_CK108_g4781.t1
4032	1	5	10	Aspergillus_CK392_g5505.t1	Chaetomium_CK152_g9051.t1	Coniochaeta_CK134_g10245.t1	Embellisia_CK46_g5803.t1	Phoma_CK108_g752.t1
4037	1	5	10	Aspergillus_CK392_g5512.t1	Chaetomium_CK152_g6698.t1	Coniochaeta_CK134_g5769.t1	Embellisia_CK46_g2822.t1	Phoma_CK108_g811.t1
4038	1	5	10	Aspergillus_CK392_g5513.t1	Chaetomium_CK152_g6699.t1	Coniochaeta_CK134_g310.t1	Embellisia_CK46_g3155.t1	Phoma_CK108_g775.t1
4039	1	5	10	Aspergillus_CK392_g5514.t1	Chaetomium_CK152_g6700.t1	Coniochaeta_CK134_g309.t1	Embellisia_CK46_g3156.t1	Phoma_CK108_g776.t1
4040	1	5	10	Aspergillus_CK392_g5516.t1	Chaetomium_CK152_g8843.t1	Coniochaeta_CK134_g4309.t1	Embellisia_CK46_g9598.t1	Phoma_CK108_g5587.t1
4043	1	5	10	Aspergillus_CK392_g5519.t1	Chaetomium_CK152_g6697.t1	Coniochaeta_CK134_g5768.t1	Embellisia_CK46_g9586.t1	Phoma_CK108_g5589.t1
4045	1	5	10	Aspergillus_CK392_g5521.t1	Chaetomium_CK152_g5169.t1	Coniochaeta_CK134_g7230.t1	Embellisia_CK46_g573.t1	Phoma_CK108_g10164.t1
4062	1	5	10	Aspergillus_CK392_g5554.t1	Chaetomium_CK152_g5291.t1	Coniochaeta_CK134_g4606.t1	Embellisia_CK46_g6165.t1	Phoma_CK108_g6324.t1
4063	1	5	10	Aspergillus_CK392_g5555.t1	Chaetomium_CK152_g7881.t1	Coniochaeta_CK134_g3816.t1	Embellisia_CK46_g493.t1	Phoma_CK108_g8170.t1
4064	1	5	10	Aspergillus_CK392_g5556.t1	Chaetomium_CK152_g8808.t1	Coniochaeta_CK134_g5142.t1	Embellisia_CK46_g492.t1	Phoma_CK108_g8169.t1
4066	1	5	10	Aspergillus_CK392_g5559.t1	Chaetomium_CK152_g10453.t1	Coniochaeta_CK134_g2837.t1	Embellisia_CK46_g7533.t1	Phoma_CK108_g4867.t1
4067	1	5	10	Aspergillus_CK392_g5560.t1	Chaetomium_CK152_g617.t1	Coniochaeta_CK134_g6101.t1	Embellisia_CK46_g7534.t1	Phoma_CK108_g2776.t1
4070	1	5	10	Aspergillus_CK392_g5563.t1	Chaetomium_CK152_g5622.t1	Coniochaeta_CK134_g7949.t1	Embellisia_CK46_g10429.t1	Phoma_CK108_g8131.t1
4072	1	5	10	Aspergillus_CK392_g5565.t1	Chaetomium_CK152_g8153.t1	Coniochaeta_CK134_g4508.t1	Embellisia_CK46_g5707.t1	Phoma_CK108_g8761.t1
4090	1	5	10	Aspergillus_CK392_g5600.t1	Chaetomium_CK152_g1871.t1	Coniochaeta_CK134_g1805.t1	Embellisia_CK46_g5821.t1	Phoma_CK108_g4808.t1
4092	1	5	10	Aspergillus_CK392_g5603.t1	Chaetomium_CK152_g117.t1	Coniochaeta_CK134_g1108.t1	Embellisia_CK46_g8032.t1	Phoma_CK108_g6338.t1
4093	1	5	10	Aspergillus_CK392_g5604.t1	Chaetomium_CK152_g116.t1	Coniochaeta_CK134_g2749.t1	Embellisia_CK46_g9665.t1	Phoma_CK108_g3907.t1
4098	1	5	10	Aspergillus_CK392_g5610.t1	Chaetomium_CK152_g2629.t1	Coniochaeta_CK134_g8473.t1	Embellisia_CK46_g2743.t1	Phoma_CK108_g2111.t1
4099	1	5	10	Aspergillus_CK392_g5611.t1	Chaetomium_CK152_g2630.t1	Coniochaeta_CK134_g8472.t1	Embellisia_CK46_g2744.t1	Phoma_CK108_g2112.t1
4100	1	5	10	Aspergillus_CK392_g5612.t1	Chaetomium_CK152_g4069.t1	Coniochaeta_CK134_g8482.t1	Embellisia_CK46_g6758.t1	Phoma_CK108_g7104.t1
4101	1	5	10	Aspergillus_CK392_g5613.t1	Chaetomium_CK152_g8458.t1	Coniochaeta_CK134_g6054.t1	Embellisia_CK46_g8480.t1	Phoma_CK108_g2096.t1
4103	1	5	10	Aspergillus_CK392_g5615.t1	Chaetomium_CK152_g1074.t1	Coniochaeta_CK134_g9778.t1	Embellisia_CK46_g6750.t1	Phoma_CK108_g4850.t1
4104	1	5	10	Aspergillus_CK392_g5616.t1	Chaetomium_CK152_g4070.t1	Coniochaeta_CK134_g8483.t1	Embellisia_CK46_g4232.t1	Phoma_CK108_g6831.t1
4108	1	5	10	Aspergillus_CK392_g5620.t1	Chaetomium_CK152_g11005.t1	Coniochaeta_CK134_g8100.t1	Embellisia_CK46_g8441.t1	Phoma_CK108_g2071.t1
4111	1	5	10	Aspergillus_CK392_g5626.t1	Chaetomium_CK152_g10081.t1	Coniochaeta_CK134_g837.t1	Embellisia_CK46_g10973.t1	Phoma_CK108_g7509.t1
4115	1	5	10	Aspergillus_CK392_g5632.t1	Chaetomium_CK152_g8033.t1	Coniochaeta_CK134_g9749.t1	Embellisia_CK46_g2782.t1	Phoma_CK108_g10030.t1
4117	1	5	10	Aspergillus_CK392_g5635.t1	Chaetomium_CK152_g8279.t1	Coniochaeta_CK134_g2268.t1	Embellisia_CK46_g8434.t1	Phoma_CK108_g6648.t1
4122	1	5	10	Aspergillus_CK392_g5641.t1	Chaetomium_CK152_g9999.t1	Coniochaeta_CK134_g6594.t1	Embellisia_CK46_g2412.t1	Phoma_CK108_g7115.t1
4124	1	5	10	Aspergillus_CK392_g5644.t1	Chaetomium_CK152_g2585.t1	Coniochaeta_CK134_g3875.t1	Embellisia_CK46_g2404.t1	Phoma_CK108_g5375.t1
4127	1	5	10	Aspergillus_CK392_g5647.t1	Chaetomium_CK152_g10002.t1	Coniochaeta_CK134_g6596.t1	Embellisia_CK46_g6760.t1	Phoma_CK108_g7106.t1
4129	1	5	10	Aspergillus_CK392_g5649.t1	Chaetomium_CK152_g9251.t1	Coniochaeta_CK134_g3826.t1	Embellisia_CK46_g8446.t1	Phoma_CK108_g2074.t1
4130	1	5	10	Aspergillus_CK392_g5653.t1	Chaetomium_CK152_g7117.t1	Coniochaeta_CK134_g10249.t1	Embellisia_CK46_g1094.t1	Phoma_CK108_g489.t1
4134	1	5	10	Aspergillus_CK392_g5659.t1	Chaetomium_CK152_g10997.t1	Coniochaeta_CK134_g9961.t1	Embellisia_CK46_g11183.t1	Phoma_CK108_g4420.t1
4135	1	5	10	Aspergillus_CK392_g5662.t1	Chaetomium_CK152_g11512.t1	Coniochaeta_CK134_g3102.t1	Embellisia_CK46_g2917.t1	Phoma_CK108_g3768.t1
4137	1	5	10	Aspergillus_CK392_g5664.t1	Chaetomium_CK152_g11515.t1	Coniochaeta_CK134_g9011.t1	Embellisia_CK46_g2857.t1	Phoma_CK108_g4327.t1
4139	1	5	10	Aspergillus_CK392_g5667.t1	Chaetomium_CK152_g6571.t1	Coniochaeta_CK134_g2807.t1	Embellisia_CK46_g10768.t1	Phoma_CK108_g7221.t1
4141	1	5	10	Aspergillus_CK392_g5670.t1	Chaetomium_CK152_g4559.t1	Coniochaeta_CK134_g5941.t1	Embellisia_CK46_g3199.t1	Phoma_CK108_g6770.t1
424	1	5	10	Aspergillus_CK392_g568.t1	Chaetomium_CK152_g4364.t1	Coniochaeta_CK134_g10195.t1	Embellisia_CK46_g2814.t1	Phoma_CK108_g6910.t1
4148	1	5	10	Aspergillus_CK392_g5692.t1	Chaetomium_CK152_g3002.t1	Coniochaeta_CK134_g2124.t1	Embellisia_CK46_g7222.t1	Phoma_CK108_g2006.t1
4149	1	5	10	Aspergillus_CK392_g5695.t1	Chaetomium_CK152_g2802.t1	Coniochaeta_CK134_g2528.t1	Embellisia_CK46_g11881.t1	Phoma_CK108_g1237.t1
4150	1	5	10	Aspergillus_CK392_g5697.t1	Chaetomium_CK152_g5244.t1	Coniochaeta_CK134_g7408.t1	Embellisia_CK46_g9845.t1	Phoma_CK108_g1022.t1
4155	1	5	10	Aspergillus_CK392_g5704.t1	Chaetomium_CK152_g7197.t1	Coniochaeta_CK134_g6506.t1	Embellisia_CK46_g1823.t1	Phoma_CK108_g648.t1
4156	1	5	10	Aspergillus_CK392_g5706.t1	Chaetomium_CK152_g3916.t1	Coniochaeta_CK134_g3080.t1	Embellisia_CK46_g1896.t1	Phoma_CK108_g7471.t1
4160	1	5	10	Aspergillus_CK392_g5711.t1	Chaetomium_CK152_g3672.t1	Coniochaeta_CK134_g8997.t1	Embellisia_CK46_g1193.t1	Phoma_CK108_g9814.t1
4161	1	5	10	Aspergillus_CK392_g5712.t1	Chaetomium_CK152_g4042.t1	Coniochaeta_CK134_g6537.t1	Embellisia_CK46_g1843.t1	Phoma_CK108_g6095.t1
4164	1	5	10	Aspergillus_CK392_g5715.t1	Chaetomium_CK152_g8903.t1	Coniochaeta_CK134_g9234.t1	Embellisia_CK46_g1000.t1	Phoma_CK108_g6120.t1
4169	1	5	10	Aspergillus_CK392_g5720.t1	Chaetomium_CK152_g7629.t1	Coniochaeta_CK134_g3303.t1	Embellisia_CK46_g1184.t1	Phoma_CK108_g9817.t1
4171	1	5	10	Aspergillus_CK392_g5722.t1	Chaetomium_CK152_g9058.t1	Coniochaeta_CK134_g2758.t1	Embellisia_CK46_g5822.t1	Phoma_CK108_g4809.t1
4172	1	5	10	Aspergillus_CK392_g5723.t1	Chaetomium_CK152_g2602.t1	Coniochaeta_CK134_g8568.t1	Embellisia_CK46_g930.t1	Phoma_CK108_g2655.t1
4177	1	5	10	Aspergillus_CK392_g5728.t1	Chaetomium_CK152_g905.t1	Coniochaeta_CK134_g8972.t1	Embellisia_CK46_g925.t1	Phoma_CK108_g2650.t1
4178	1	5	10	Aspergillus_CK392_g5729.t1	Chaetomium_CK152_g7619.t1	Coniochaeta_CK134_g2277.t1	Embellisia_CK46_g3440.t1	Phoma_CK108_g2637.t1
4179	1	5	10	Aspergillus_CK392_g5730.t1	Chaetomium_CK152_g6069.t1	Coniochaeta_CK134_g10388.t1	Embellisia_CK46_g1190.t1	Phoma_CK108_g9811.t1
4181	1	5	10	Aspergillus_CK392_g5732.t1	Chaetomium_CK152_g4986.t1	Coniochaeta_CK134_g8648.t1	Embellisia_CK46_g3438.t1	Phoma_CK108_g7485.t1
4183	1	5	10	Aspergillus_CK392_g5735.t1	Chaetomium_CK152_g9985.t1	Coniochaeta_CK134_g1311.t1	Embellisia_CK46_g1815.t1	Phoma_CK108_g212.t1
4187	1	5	10	Aspergillus_CK392_g5739.t1	Chaetomium_CK152_g5740.t1	Coniochaeta_CK134_g1733.t1	Embellisia_CK46_g1626.t1	Phoma_CK108_g795.t1
4191	1	5	10	Aspergillus_CK392_g5743.t1	Chaetomium_CK152_g3892.t1	Coniochaeta_CK134_g6534.t1	Embellisia_CK46_g868.t1	Phoma_CK108_g4635.t1
4192	1	5	10	Aspergillus_CK392_g5744.t1	Chaetomium_CK152_g4913.t1	Coniochaeta_CK134_g64.t1	Embellisia_CK46_g1207.t1	Phoma_CK108_g4663.t1
4195	1	5	10	Aspergillus_CK392_g5747.t1	Chaetomium_CK152_g10977.t1	Coniochaeta_CK134_g8347.t1	Embellisia_CK46_g11502.t1	Phoma_CK108_g5598.t1
4196	1	5	10	Aspergillus_CK392_g5748.t1	Chaetomium_CK152_g10976.t1	Coniochaeta_CK134_g8346.t1	Embellisia_CK46_g11503.t1	Phoma_CK108_g5597.t1
4197	1	5	10	Aspergillus_CK392_g5751.t1	Chaetomium_CK152_g4500.t1	Coniochaeta_CK134_g9310.t1	Embellisia_CK46_g1083.t1	Phoma_CK108_g9035.t1
4201	1	5	10	Aspergillus_CK392_g5755.t1	Chaetomium_CK152_g80.t1	Coniochaeta_CK134_g7319.t1	Embellisia_CK46_g10240.t1	Phoma_CK108_g761.t1
4208	1	5	10	Aspergillus_CK392_g5763.t1	Chaetomium_CK152_g11738.t1	Coniochaeta_CK134_g4992.t1	Embellisia_CK46_g724.t1	Phoma_CK108_g8881.t1
4209	1	5	10	Aspergillus_CK392_g5764.t1	Chaetomium_CK152_g8312.t1	Coniochaeta_CK134_g5006.t1	Embellisia_CK46_g12022.t1	Phoma_CK108_g5716.t1
4210	1	5	10	Aspergillus_CK392_g5765.t1	Chaetomium_CK152_g8375.t1	Coniochaeta_CK134_g1872.t1	Embellisia_CK46_g723.t1	Phoma_CK108_g8880.t1
4211	1	5	10	Aspergillus_CK392_g5766.t1	Chaetomium_CK152_g10978.t1	Coniochaeta_CK134_g8349.t1	Embellisia_CK46_g3491.t1	Phoma_CK108_g777.t1
4213	1	5	10	Aspergillus_CK392_g5768.t1	Chaetomium_CK152_g3154.t1	Coniochaeta_CK134_g4732.t1	Embellisia_CK46_g12018.t1	Phoma_CK108_g3112.t1
4216	1	5	10	Aspergillus_CK392_g5773.t1	Chaetomium_CK152_g3013.t1	Coniochaeta_CK134_g4933.t1	Embellisia_CK46_g1471.t1	Phoma_CK108_g7480.t1
4218	1	5	10	Aspergillus_CK392_g5776.t1	Chaetomium_CK152_g3673.t1	Coniochaeta_CK134_g8995.t1	Embellisia_CK46_g11435.t1	Phoma_CK108_g4655.t1
4219	1	5	10	Aspergillus_CK392_g5777.t1	Chaetomium_CK152_g9221.t1	Coniochaeta_CK134_g6327.t1	Embellisia_CK46_g1814.t1	Phoma_CK108_g201.t1
4220	1	5	10	Aspergillus_CK392_g5778.t1	Chaetomium_CK152_g2499.t1	Coniochaeta_CK134_g6621.t1	Embellisia_CK46_g5955.t1	Phoma_CK108_g9420.t1
4222	1	5	10	Aspergillus_CK392_g5780.t1	Chaetomium_CK152_g7616.t1	Coniochaeta_CK134_g3223.t1	Embellisia_CK46_g1869.t1	Phoma_CK108_g6097.t1
4229	1	5	10	Aspergillus_CK392_g5789.t1	Chaetomium_CK152_g6437.t1	Coniochaeta_CK134_g8606.t1	Embellisia_CK46_g1472.t1	Phoma_CK108_g7481.t1
4231	1	5	10	Aspergillus_CK392_g5793.t1	Chaetomium_CK152_g4505.t1	Coniochaeta_CK134_g6115.t1	Embellisia_CK46_g1857.t1	Phoma_CK108_g7460.t1
4232	1	5	10	Aspergillus_CK392_g5794.t1	Chaetomium_CK152_g4071.t1	Coniochaeta_CK134_g6082.t1	Embellisia_CK46_g1187.t1	Phoma_CK108_g6091.t1
4233	1	5	10	Aspergillus_CK392_g5795.t1	Chaetomium_CK152_g7621.t1	Coniochaeta_CK134_g2275.t1	Embellisia_CK46_g831.t1	Phoma_CK108_g6127.t1
4234	1	5	10	Aspergillus_CK392_g5796.t1	Chaetomium_CK152_g7622.t1	Coniochaeta_CK134_g2274.t1	Embellisia_CK46_g1006.t1	Phoma_CK108_g6128.t1
4235	1	5	10	Aspergillus_CK392_g5797.t1	Chaetomium_CK152_g1506.t1	Coniochaeta_CK134_g3279.t1	Embellisia_CK46_g1002.t1	Phoma_CK108_g6130.t1
4236	1	5	10	Aspergillus_CK392_g5798.t1	Chaetomium_CK152_g2937.t1	Coniochaeta_CK134_g8999.t1	Embellisia_CK46_g1820.t1	Phoma_CK108_g651.t1
4237	1	5	10	Aspergillus_CK392_g5799.t1	Chaetomium_CK152_g10485.t1	Coniochaeta_CK134_g9990.t1	Embellisia_CK46_g1821.t1	Phoma_CK108_g650.t1
4238	1	5	10	Aspergillus_CK392_g5800.t1	Chaetomium_CK152_g10486.t1	Coniochaeta_CK134_g9989.t1	Embellisia_CK46_g1822.t1	Phoma_CK108_g649.t1
4241	1	5	10	Aspergillus_CK392_g5806.t1	Chaetomium_CK152_g11739.t1	Coniochaeta_CK134_g4989.t1	Embellisia_CK46_g10026.t1	Phoma_CK108_g8958.t1
4244	1	5	10	Aspergillus_CK392_g5811.t1	Chaetomium_CK152_g4207.t1	Coniochaeta_CK134_g5967.t1	Embellisia_CK46_g4237.t1	Phoma_CK108_g6835.t1
4245	1	5	10	Aspergillus_CK392_g5812.t1	Chaetomium_CK152_g11689.t1	Coniochaeta_CK134_g9871.t1	Embellisia_CK46_g11962.t1	Phoma_CK108_g4319.t1
4250	1	5	10	Aspergillus_CK392_g5817.t1	Chaetomium_CK152_g10363.t1	Coniochaeta_CK134_g5098.t1	Embellisia_CK46_g11957.t1	Phoma_CK108_g1037.t1
4251	1	5	10	Aspergillus_CK392_g5818.t1	Chaetomium_CK152_g10362.t1	Coniochaeta_CK134_g3965.t1	Embellisia_CK46_g11956.t1	Phoma_CK108_g1038.t1
4254	1	5	10	Aspergillus_CK392_g5821.t1	Chaetomium_CK152_g8353.t1	Coniochaeta_CK134_g6138.t1	Embellisia_CK46_g6611.t1	Phoma_CK108_g2645.t1
4259	1	5	10	Aspergillus_CK392_g5827.t1	Chaetomium_CK152_g8637.t1	Coniochaeta_CK134_g1771.t1	Embellisia_CK46_g5505.t1	Phoma_CK108_g9322.t1
4260	1	5	10	Aspergillus_CK392_g5830.t1	Chaetomium_CK152_g6907.t1	Coniochaeta_CK134_g6284.t1	Embellisia_CK46_g905.t1	Phoma_CK108_g4653.t1
4262	1	5	10	Aspergillus_CK392_g5832.t1	Chaetomium_CK152_g10227.t1	Coniochaeta_CK134_g5303.t1	Embellisia_CK46_g2078.t1	Phoma_CK108_g7470.t1
4263	1	5	10	Aspergillus_CK392_g5833.t1	Chaetomium_CK152_g8893.t1	Coniochaeta_CK134_g7051.t1	Embellisia_CK46_g2077.t1	Phoma_CK108_g7469.t1
4264	1	5	10	Aspergillus_CK392_g5834.t1	Chaetomium_CK152_g8897.t1	Coniochaeta_CK134_g7047.t1	Embellisia_CK46_g2076.t1	Phoma_CK108_g7468.t1
4268	1	5	10	Aspergillus_CK392_g5844.t1	Chaetomium_CK152_g1645.t1	Coniochaeta_CK134_g1806.t1	Embellisia_CK46_g3464.t1	Phoma_CK108_g9135.t1
4270	1	5	10	Aspergillus_CK392_g5846.t1	Chaetomium_CK152_g4964.t1	Coniochaeta_CK134_g8658.t1	Embellisia_CK46_g6475.t1	Phoma_CK108_g6002.t1
4271	1	5	10	Aspergillus_CK392_g5847.t1	Chaetomium_CK152_g1850.t1	Coniochaeta_CK134_g1804.t1	Embellisia_CK46_g6884.t1	Phoma_CK108_g5052.t1
4273	1	5	10	Aspergillus_CK392_g5849.t1	Chaetomium_CK152_g7150.t1	Coniochaeta_CK134_g1801.t1	Embellisia_CK46_g11118.t1	Phoma_CK108_g9709.t1
				Aspergillus_CK392_g5853.t1	Chaetomium_CK152_g7143.t1	Coniochaeta_CK134_g1321.t1	Embellisia_CK46_g10640.t1	Phoma_CK108_g1136.t1
4275	1	5	10	Aspergillus_CK392_g5854.t1	Chaetomium_CK152_g7142.t1	Coniochaeta_CK134_g8679.t1	Embellisia_CK46_g10641.t1	Phoma_CK108_g1137.t1
4279	1	5	10	Aspergillus_CK392_g5858.t1	Chaetomium_CK152_g1488.t1	Coniochaeta_CK134_g1083.t1	Embellisia_CK46_g10643.t1	Phoma_CK108_g1139.t1
4280	1	5	10	Aspergillus_CK392_g5859.t1	Chaetomium_CK152_g1490.t1	Coniochaeta_CK134_g2752.t1	Embellisia_CK46_g4709.t1	Phoma_CK108_g2710.t1
4281	1	5	10	Aspergillus_CK392_g5861.t1	Chaetomium_CK152_g7139.t1	Coniochaeta_CK134_g8677.t1	Embellisia_CK46_g8030.t1	Phoma_CK108_g3294.t1
4282	1	5	10	Aspergillus_CK392_g5862.t1	Chaetomium_CK152_g7140.t1	Coniochaeta_CK134_g8678.t1	Embellisia_CK46_g8029.t1	Phoma_CK108_g3295.t1
4283	1	5	10	Aspergillus_CK392_g5863.t1	Chaetomium_CK152_g7137.t1	Coniochaeta_CK134_g8676.t1	Embellisia_CK46_g547.t1	Phoma_CK108_g467.t1
4284	1	5	10	Aspergillus_CK392_g5864.t1	Chaetomium_CK152_g5207.t1	Coniochaeta_CK134_g2765.t1	Embellisia_CK46_g548.t1	Phoma_CK108_g466.t1
4286	1	5	10	Aspergillus_CK392_g5867.t1	Chaetomium_CK152_g1050.t1	Coniochaeta_CK134_g9423.t1	Embellisia_CK46_g10724.t1	Phoma_CK108_g9541.t1
4287	1	5	10	Aspergillus_CK392_g5868.t1	Chaetomium_CK152_g6369.t1	Coniochaeta_CK134_g5962.t1	Embellisia_CK46_g3126.t1	Phoma_CK108_g3063.t1
4290	1	5	10	Aspergillus_CK392_g5872.t1	Chaetomium_CK152_g9049.t1	Coniochaeta_CK134_g1654.t1	Embellisia_CK46_g4142.t1	Phoma_CK108_g7287.t1
4293	1	5	10	Aspergillus_CK392_g5875.t1	Chaetomium_CK152_g9050.t1	Coniochaeta_CK134_g4342.t1	Embellisia_CK46_g2819.t1	Phoma_CK108_g822.t1
4297	1	5	10	Aspergillus_CK392_g5879.t1	Chaetomium_CK152_g115.t1	Coniochaeta_CK134_g2750.t1	Embellisia_CK46_g5826.t1	Phoma_CK108_g4804.t1
4298	1	5	10	Aspergillus_CK392_g5880.t1	Chaetomium_CK152_g83.t1	Coniochaeta_CK134_g7316.t1	Embellisia_CK46_g9667.t1	Phoma_CK108_g3905.t1
4299	1	5	10	Aspergillus_CK392_g5881.t1	Chaetomium_CK152_g82.t1	Coniochaeta_CK134_g7317.t1	Embellisia_CK46_g10603.t1	Phoma_CK108_g1873.t1
4301	1	5	10	Aspergillus_CK392_g5883.t1	Chaetomium_CK152_g4122.t1	Coniochaeta_CK134_g884.t1	Embellisia_CK46_g6825.t1	Phoma_CK108_g755.t1
4303	1	5	10	Aspergillus_CK392_g5886.t1	Chaetomium_CK152_g3298.t1	Coniochaeta_CK134_g10126.t1	Embellisia_CK46_g8328.t1	Phoma_CK108_g6805.t1
4304	1	5	10	Aspergillus_CK392_g5887.t1	Chaetomium_CK152_g79.t1	Coniochaeta_CK134_g7312.t1	Embellisia_CK46_g10249.t1	Phoma_CK108_g4773.t1
4306	1	5	10	Aspergillus_CK392_g5889.t1	Chaetomium_CK152_g2832.t1	Coniochaeta_CK134_g5053.t1	Embellisia_CK46_g12021.t1	Phoma_CK108_g5715.t1
4308	1	5	10	Aspergillus_CK392_g5891.t1	Chaetomium_CK152_g1504.t1	Coniochaeta_CK134_g662.t1	Embellisia_CK46_g3994.t1	Phoma_CK108_g6139.t1
4309	1	5	10	Aspergillus_CK392_g5893.t1	Chaetomium_CK152_g9754.t1	Coniochaeta_CK134_g3230.t1	Embellisia_CK46_g849.t1	Phoma_CK108_g661.t1
4312	1	5	10	Aspergillus_CK392_g5896.t1	Chaetomium_CK152_g3030.t1	Coniochaeta_CK134_g3085.t1	Embellisia_CK46_g1238.t1	Phoma_CK108_g4108.t1
48	1	5	10	Aspergillus_CK392_g59.t1	Chaetomium_CK152_g6004.t1	Coniochaeta_CK134_g3183.t1	Embellisia_CK46_g8654.t1	Phoma_CK108_g1813.t1
434	1	5	10	Aspergillus_CK392_g590.t1	Chaetomium_CK152_g2669.t1	Coniochaeta_CK134_g1241.t1	Embellisia_CK46_g6359.t1	Phoma_CK108_g59.t1
4315	1	5	10	Aspergillus_CK392_g5900.t1	Chaetomium_CK152_g7724.t1	Coniochaeta_CK134_g5514.t1	Embellisia_CK46_g862.t1	Phoma_CK108_g7443.t1
4319	1	5	10	Aspergillus_CK392_g5904.t1	Chaetomium_CK152_g4918.t1	Coniochaeta_CK134_g5556.t1	Embellisia_CK46_g11221.t1	Phoma_CK108_g4503.t1
4325	1	5	10	Aspergillus_CK392_g5910.t1	Chaetomium_CK152_g650.t1	Coniochaeta_CK134_g2479.t1	Embellisia_CK46_g6595.t1	Phoma_CK108_g4654.t1
4328	1	5	10	Aspergillus_CK392_g5915.t1	Chaetomium_CK152_g10135.t1	Coniochaeta_CK134_g9517.t1	Embellisia_CK46_g998.t1	Phoma_CK108_g6121.t1
4329	1	5	10	Aspergillus_CK392_g5916.t1	Chaetomium_CK152_g1697.t1	Coniochaeta_CK134_g4219.t1	Embellisia_CK46_g7380.t1	Phoma_CK108_g1375.t1
4332	1	5	10	Aspergillus_CK392_g5919.t1	Chaetomium_CK152_g7618.t1	Coniochaeta_CK134_g2278.t1	Embellisia_CK46_g1191.t1	Phoma_CK108_g9812.t1
436	1	5	10	Aspergillus_CK392_g592.t1	Chaetomium_CK152_g8409.t1	Coniochaeta_CK134_g4069.t1	Embellisia_CK46_g4726.t1	Phoma_CK108_g118.t1
4335	1	5	10	Aspergillus_CK392_g5924.t1	Chaetomium_CK152_g7021.t1	Coniochaeta_CK134_g6233.t1	Embellisia_CK46_g11499.t1	Phoma_CK108_g8149.t1
4336	1	5	10	Aspergillus_CK392_g5925.t1	Chaetomium_CK152_g7022.t1	Coniochaeta_CK134_g6232.t1	Embellisia_CK46_g11500.t1	Phoma_CK108_g8150.t1
437	1	5	10	Aspergillus_CK392_g593.t1	Chaetomium_CK152_g3205.t1	Coniochaeta_CK134_g7647.t1	Embellisia_CK46_g8574.t1	Phoma_CK108_g6706.t1
4341	1	5	10	Aspergillus_CK392_g5932.t1	Chaetomium_CK152_g9649.t1	Coniochaeta_CK134_g9825.t1	Embellisia_CK46_g9636.t1	Phoma_CK108_g3930.t1
4343	1	5	10	Aspergillus_CK392_g5937.t1	Chaetomium_CK152_g5608.t1	Coniochaeta_CK134_g4518.t1	Embellisia_CK46_g10788.t1	Phoma_CK108_g7154.t1
4345	1	5	10	Aspergillus_CK392_g5939.t1	Chaetomium_CK152_g5115.t1	Coniochaeta_CK134_g5438.t1	Embellisia_CK46_g11396.t1	Phoma_CK108_g3944.t1
4346	1	5	10	Aspergillus_CK392_g5940.t1	Chaetomium_CK152_g5611.t1	Coniochaeta_CK134_g4601.t1	Embellisia_CK46_g9641.t1	Phoma_CK108_g7261.t1
4347	1	5	10	Aspergillus_CK392_g5941.t1	Chaetomium_CK152_g5610.t1	Coniochaeta_CK134_g4600.t1	Embellisia_CK46_g9642.t1	Phoma_CK108_g7262.t1
4348	1	5	10	Aspergillus_CK392_g5945.t1	Chaetomium_CK152_g4203.t1	Coniochaeta_CK134_g5669.t1	Embellisia_CK46_g9509.t1	Phoma_CK108_g7284.t1
4349	1	5	10	Aspergillus_CK392_g5946.t1	Chaetomium_CK152_g9654.t1	Coniochaeta_CK134_g9784.t1	Embellisia_CK46_g9700.t1	Phoma_CK108_g2700.t1
4350	1	5	10	Aspergillus_CK392_g5947.t1	Chaetomium_CK152_g7796.t1	Coniochaeta_CK134_g5704.t1	Embellisia_CK46_g4678.t1	Phoma_CK108_g2731.t1
4352	1	5	10	Aspergillus_CK392_g5951.t1	Chaetomium_CK152_g9431.t1	Coniochaeta_CK134_g2429.t1	Embellisia_CK46_g9103.t1	Phoma_CK108_g1657.t1
4355	1	5	10	Aspergillus_CK392_g5955.t1	Chaetomium_CK152_g5558.t1	Coniochaeta_CK134_g6648.t1	Embellisia_CK46_g3540.t1	Phoma_CK108_g1598.t1
4356	1	5	10	Aspergillus_CK392_g5956.t1	Chaetomium_CK152_g5556.t1	Coniochaeta_CK134_g6645.t1	Embellisia_CK46_g9035.t1	Phoma_CK108_g8248.t1
4357	1	5	10	Aspergillus_CK392_g5957.t1	Chaetomium_CK152_g1802.t1	Coniochaeta_CK134_g6646.t1	Embellisia_CK46_g9036.t1	Phoma_CK108_g8249.t1
4358	1	5	10	Aspergillus_CK392_g5958.t1	Chaetomium_CK152_g5397.t1	Coniochaeta_CK134_g338.t1	Embellisia_CK46_g3555.t1	Phoma_CK108_g8366.t1
4359	1	5	10	Aspergillus_CK392_g5959.t1	Chaetomium_CK152_g9433.t1	Coniochaeta_CK134_g2427.t1	Embellisia_CK46_g9080.t1	Phoma_CK108_g9110.t1
439	1	5	10	Aspergillus_CK392_g596.t1	Chaetomium_CK152_g4091.t1	Coniochaeta_CK134_g3310.t1	Embellisia_CK46_g8849.t1	Phoma_CK108_g3870.t1
4360	1	5	10	Aspergillus_CK392_g5960.t1	Chaetomium_CK152_g4711.t1	Coniochaeta_CK134_g4372.t1	Embellisia_CK46_g9079.t1	Phoma_CK108_g9111.t1
4368	1	5	10	Aspergillus_CK392_g5968.t1	Chaetomium_CK152_g10701.t1	Coniochaeta_CK134_g1325.t1	Embellisia_CK46_g10148.t1	Phoma_CK108_g1865.t1
4369	1	5	10	Aspergillus_CK392_g5969.t1	Chaetomium_CK152_g10702.t1	Coniochaeta_CK134_g1324.t1	Embellisia_CK46_g10147.t1	Phoma_CK108_g1864.t1
4370	1	5	10	Aspergillus_CK392_g5970.t1	Chaetomium_CK152_g10294.t1	Coniochaeta_CK134_g5584.t1	Embellisia_CK46_g10146.t1	Phoma_CK108_g1863.t1
4371	1	5	10	Aspergillus_CK392_g5971.t1	Chaetomium_CK152_g10488.t1	Coniochaeta_CK134_g9049.t1	Embellisia_CK46_g10145.t1	Phoma_CK108_g1862.t1
4374	1	5	10	Aspergillus_CK392_g5974.t1	Chaetomium_CK152_g10707.t1	Coniochaeta_CK134_g1319.t1	Embellisia_CK46_g10949.t1	Phoma_CK108_g2671.t1
4376	1	5	10	Aspergillus_CK392_g5976.t1	Chaetomium_CK152_g9829.t1	Coniochaeta_CK134_g6413.t1	Embellisia_CK46_g10128.t1	Phoma_CK108_g1867.t1
4377	1	5	10	Aspergillus_CK392_g5977.t1	Chaetomium_CK152_g9831.t1	Coniochaeta_CK134_g6411.t1	Embellisia_CK46_g503.t1	Phoma_CK108_g7295.t1
4378	1	5	10	Aspergillus_CK392_g5978.t1	Chaetomium_CK152_g10693.t1	Coniochaeta_CK134_g6554.t1	Embellisia_CK46_g9725.t1	Phoma_CK108_g9563.t1
441	1	5	10	Aspergillus_CK392_g598.t1	Chaetomium_CK152_g1877.t1	Coniochaeta_CK134_g7979.t1	Embellisia_CK46_g2335.t1	Phoma_CK108_g6697.t1
4381	1	5	10	Aspergillus_CK392_g5981.t1	Chaetomium_CK152_g10704.t1	Coniochaeta_CK134_g1322.t1	Embellisia_CK46_g10122.t1	Phoma_CK108_g7181.t1
4384	1	5	10	Aspergillus_CK392_g5984.t1	Chaetomium_CK152_g5553.t1	Coniochaeta_CK134_g6507.t1	Embellisia_CK46_g1779.t1	Phoma_CK108_g9096.t1
4385	1	5	10	Aspergillus_CK392_g5985.t1	Chaetomium_CK152_g6024.t1	Coniochaeta_CK134_g6604.t1	Embellisia_CK46_g3586.t1	Phoma_CK108_g1954.t1
4387	1	5	10	Aspergillus_CK392_g5988.t1	Chaetomium_CK152_g5999.t1	Coniochaeta_CK134_g2496.t1	Embellisia_CK46_g9354.t1	Phoma_CK108_g1629.t1
4391	1	5	10	Aspergillus_CK392_g5992.t1	Chaetomium_CK152_g9432.t1	Coniochaeta_CK134_g2428.t1	Embellisia_CK46_g9346.t1	Phoma_CK108_g1618.t1
4392	1	5	10	Aspergillus_CK392_g5993.t1	Chaetomium_CK152_g10201.t1	Coniochaeta_CK134_g10414.t1	Embellisia_CK46_g2145.t1	Phoma_CK108_g9115.t1
4393	1	5	10	Aspergillus_CK392_g5994.t1	Chaetomium_CK152_g9158.t1	Coniochaeta_CK134_g6127.t1	Embellisia_CK46_g9349.t1	Phoma_CK108_g1616.t1
4396	1	5	10	Aspergillus_CK392_g5998.t1	Chaetomium_CK152_g167.t1	Coniochaeta_CK134_g4748.t1	Embellisia_CK46_g9158.t1	Phoma_CK108_g1963.t1
4400	1	5	10	Aspergillus_CK392_g6003.t1	Chaetomium_CK152_g9966.t1	Coniochaeta_CK134_g2351.t1	Embellisia_CK46_g9117.t1	Phoma_CK108_g1604.t1
4401	1	5	10	Aspergillus_CK392_g6004.t1	Chaetomium_CK152_g10237.t1	Coniochaeta_CK134_g6655.t1	Embellisia_CK46_g9116.t1	Phoma_CK108_g1605.t1
4402	1	5	10	Aspergillus_CK392_g6005.t1	Chaetomium_CK152_g3688.t1	Coniochaeta_CK134_g6336.t1	Embellisia_CK46_g1800.t1	Phoma_CK108_g8257.t1
4404	1	5	10	Aspergillus_CK392_g6008.t1	Chaetomium_CK152_g8291.t1	Coniochaeta_CK134_g4596.t1	Embellisia_CK46_g485.t1	Phoma_CK108_g5611.t1
4405	1	5	10	Aspergillus_CK392_g6009.t1	Chaetomium_CK152_g8285.t1	Coniochaeta_CK134_g4515.t1	Embellisia_CK46_g9640.t1	Phoma_CK108_g7260.t1
4406	1	5	10	Aspergillus_CK392_g6010.t1	Chaetomium_CK152_g6050.t1	Coniochaeta_CK134_g2513.t1	Embellisia_CK46_g8491.t1	Phoma_CK108_g10033.t1
4411	1	5	10	Aspergillus_CK392_g6015.t1	Chaetomium_CK152_g6366.t1	Coniochaeta_CK134_g5958.t1	Embellisia_CK46_g9668.t1	Phoma_CK108_g7292.t1
4412	1	5	10	Aspergillus_CK392_g6016.t1	Chaetomium_CK152_g7809.t1	Coniochaeta_CK134_g3811.t1	Embellisia_CK46_g9610.t1	Phoma_CK108_g6344.t1
4419	1	5	10	Aspergillus_CK392_g6023.t1	Chaetomium_CK152_g9646.t1	Coniochaeta_CK134_g833.t1	Embellisia_CK46_g11389.t1	Phoma_CK108_g3938.t1
4420	1	5	10	Aspergillus_CK392_g6024.t1	Chaetomium_CK152_g9645.t1	Coniochaeta_CK134_g832.t1	Embellisia_CK46_g11390.t1	Phoma_CK108_g3939.t1
4421	1	5	10	Aspergillus_CK392_g6025.t1	Chaetomium_CK152_g9644.t1	Coniochaeta_CK134_g831.t1	Embellisia_CK46_g459.t1	Phoma_CK108_g3287.t1
4422	1	5	10	Aspergillus_CK392_g6026.t1	Chaetomium_CK152_g8767.t1	Coniochaeta_CK134_g7833.t1	Embellisia_CK46_g1254.t1	Phoma_CK108_g2267.t1
4423	1	5	10	Aspergillus_CK392_g6027.t1	Chaetomium_CK152_g8740.t1	Coniochaeta_CK134_g812.t1	Embellisia_CK46_g1133.t1	Phoma_CK108_g4247.t1
4424	1	5	10	Aspergillus_CK392_g6028.t1	Chaetomium_CK152_g9480.t1	Coniochaeta_CK134_g5026.t1	Embellisia_CK46_g1132.t1	Phoma_CK108_g4246.t1
446	1	5	10	Aspergillus_CK392_g603.t1	Chaetomium_CK152_g2256.t1	Coniochaeta_CK134_g7456.t1	Embellisia_CK46_g8990.t1	Phoma_CK108_g6078.t1
4428	1	5	10	Aspergillus_CK392_g6033.t1	Chaetomium_CK152_g4977.t1	Coniochaeta_CK134_g8613.t1	Embellisia_CK46_g7160.t1	Phoma_CK108_g7696.t1
4441	1	5	10	Aspergillus_CK392_g6053.t1	Chaetomium_CK152_g4955.t1	Coniochaeta_CK134_g8643.t1	Embellisia_CK46_g2248.t1	Phoma_CK108_g9747.t1
4443	1	5	10	Aspergillus_CK392_g6058.t1	Chaetomium_CK152_g1897.t1	Coniochaeta_CK134_g8591.t1	Embellisia_CK46_g4016.t1	Phoma_CK108_g4064.t1
4444	1	5	10	Aspergillus_CK392_g6059.t1	Chaetomium_CK152_g1758.t1	Coniochaeta_CK134_g7240.t1	Embellisia_CK46_g1999.t1	Phoma_CK108_g3439.t1
4446	1	5	10	Aspergillus_CK392_g6061.t1	Chaetomium_CK152_g9131.t1	Coniochaeta_CK134_g6715.t1	Embellisia_CK46_g6273.t1	Phoma_CK108_g4137.t1
4447	1	5	10	Aspergillus_CK392_g6062.t1	Chaetomium_CK152_g614.t1	Coniochaeta_CK134_g8522.t1	Embellisia_CK46_g2086.t1	Phoma_CK108_g7779.t1
4451	1	5	10	Aspergillus_CK392_g6068.t1	Chaetomium_CK152_g7445.t1	Coniochaeta_CK134_g10563.t1	Embellisia_CK46_g6117.t1	Phoma_CK108_g3612.t1
4452	1	5	10	Aspergillus_CK392_g6069.t1	Chaetomium_CK152_g9099.t1	Coniochaeta_CK134_g1629.t1	Embellisia_CK46_g6115.t1	Phoma_CK108_g3609.t1
4453	1	5	10	Aspergillus_CK392_g6070.t1	Chaetomium_CK152_g1179.t1	Coniochaeta_CK134_g6804.t1	Embellisia_CK46_g6114.t1	Phoma_CK108_g3608.t1
4455	1	5	10	Aspergillus_CK392_g6072.t1	Chaetomium_CK152_g8646.t1	Coniochaeta_CK134_g8326.t1	Embellisia_CK46_g3943.t1	Phoma_CK108_g3458.t1
4457	1	5	10	Aspergillus_CK392_g6074.t1	Chaetomium_CK152_g4576.t1	Coniochaeta_CK134_g1763.t1	Embellisia_CK46_g3916.t1	Phoma_CK108_g3534.t1
4460	1	5	10	Aspergillus_CK392_g6078.t1	Chaetomium_CK152_g5738.t1	Coniochaeta_CK134_g1735.t1	Embellisia_CK46_g2051.t1	Phoma_CK108_g3470.t1
4461	1	5	10	Aspergillus_CK392_g6079.t1	Chaetomium_CK152_g5737.t1	Coniochaeta_CK134_g1736.t1	Embellisia_CK46_g2052.t1	Phoma_CK108_g3469.t1
4462	1	5	10	Aspergillus_CK392_g6081.t1	Chaetomium_CK152_g6087.t1	Coniochaeta_CK134_g7343.t1	Embellisia_CK46_g1335.t1	Phoma_CK108_g3562.t1
4465	1	5	10	Aspergillus_CK392_g6084.t1	Chaetomium_CK152_g7730.t1	Coniochaeta_CK134_g5503.t1	Embellisia_CK46_g4816.t1	Phoma_CK108_g4124.t1
4466	1	5	10	Aspergillus_CK392_g6086.t1	Chaetomium_CK152_g478.t1	Coniochaeta_CK134_g2234.t1	Embellisia_CK46_g1937.t1	Phoma_CK108_g7836.t1
4471	1	5	10	Aspergillus_CK392_g6091.t1	Chaetomium_CK152_g9010.t1	Coniochaeta_CK134_g2799.t1	Embellisia_CK46_g4788.t1	Phoma_CK108_g342.t1
4472	1	5	10	Aspergillus_CK392_g6092.t1	Chaetomium_CK152_g5392.t1	Coniochaeta_CK134_g4843.t1	Embellisia_CK46_g4789.t1	Phoma_CK108_g341.t1
4474	1	5	10	Aspergillus_CK392_g6094.t1	Chaetomium_CK152_g8163.t1	Coniochaeta_CK134_g4631.t1	Embellisia_CK46_g4756.t1	Phoma_CK108_g396.t1
4476	1	5	10	Aspergillus_CK392_g6096.t1	Chaetomium_CK152_g8295.t1	Coniochaeta_CK134_g4547.t1	Embellisia_CK46_g410.t1	Phoma_CK108_g867.t1
4477	1	5	10	Aspergillus_CK392_g6097.t1	Chaetomium_CK152_g8294.t1	Coniochaeta_CK134_g4493.t1	Embellisia_CK46_g409.t1	Phoma_CK108_g866.t1
4478	1	5	10	Aspergillus_CK392_g6098.t1	Chaetomium_CK152_g5624.t1	Coniochaeta_CK134_g7951.t1	Embellisia_CK46_g5710.t1	Phoma_CK108_g8765.t1
4479	1	5	10	Aspergillus_CK392_g6099.t1	Chaetomium_CK152_g11137.t1	Coniochaeta_CK134_g3414.t1	Embellisia_CK46_g10654.t1	Phoma_CK108_g2565.t1
451	1	5	10	Aspergillus_CK392_g610.t1	Chaetomium_CK152_g3401.t1	Coniochaeta_CK134_g3959.t1	Embellisia_CK46_g11459.t1	Phoma_CK108_g3704.t1
4482	1	5	10	Aspergillus_CK392_g6103.t1	Chaetomium_CK152_g9939.t1	Coniochaeta_CK134_g5292.t1	Embellisia_CK46_g11219.t1	Phoma_CK108_g4505.t1
4484	1	5	10	Aspergillus_CK392_g6106.t1	Chaetomium_CK152_g2724.t1	Coniochaeta_CK134_g1448.t1	Embellisia_CK46_g4818.t1	Phoma_CK108_g4126.t1
4485	1	5	10	Aspergillus_CK392_g6108.t1	Chaetomium_CK152_g2087.t1	Coniochaeta_CK134_g1185.t1	Embellisia_CK46_g1383.t1	Phoma_CK108_g7377.t1
452	1	5	10	Aspergillus_CK392_g611.t1	Chaetomium_CK152_g5493.t1	Coniochaeta_CK134_g378.t1	Embellisia_CK46_g11466.t1	Phoma_CK108_g305.t1
4488	1	5	10	Aspergillus_CK392_g6111.t1	Chaetomium_CK152_g4788.t1	Coniochaeta_CK134_g7250.t1	Embellisia_CK46_g1407.t1	Phoma_CK108_g7391.t1
454	1	5	10	Aspergillus_CK392_g614.t1	Chaetomium_CK152_g5531.t1	Coniochaeta_CK134_g4822.t1	Embellisia_CK46_g4754.t1	Phoma_CK108_g393.t1
455	1	5	10	Aspergillus_CK392_g615.t1	Chaetomium_CK152_g10585.t1	Coniochaeta_CK134_g4825.t1	Embellisia_CK46_g11471.t1	Phoma_CK108_g317.t1
4517	1	5	10	Aspergillus_CK392_g6172.t1	Chaetomium_CK152_g22.t1	Coniochaeta_CK134_g2809.t1	Embellisia_CK46_g2296.t1	Phoma_CK108_g5538.t1
4519	1	5	10	Aspergillus_CK392_g6176.t1	Chaetomium_CK152_g3572.t1	Coniochaeta_CK134_g621.t1	Embellisia_CK46_g2170.t1	Phoma_CK108_g623.t1
458	1	5	10	Aspergillus_CK392_g618.t1	Chaetomium_CK152_g10584.t1	Coniochaeta_CK134_g4824.t1	Embellisia_CK46_g11472.t1	Phoma_CK108_g316.t1
459	1	5	10	Aspergillus_CK392_g619.t1	Chaetomium_CK152_g10814.t1	Coniochaeta_CK134_g7943.t1	Embellisia_CK46_g10982.t1	Phoma_CK108_g3676.t1
461	1	5	10	Aspergillus_CK392_g621.t1	Chaetomium_CK152_g7936.t1	Coniochaeta_CK134_g9463.t1	Embellisia_CK46_g2388.t1	Phoma_CK108_g5537.t1
462	1	5	10	Aspergillus_CK392_g622.t1	Chaetomium_CK152_g3957.t1	Coniochaeta_CK134_g1564.t1	Embellisia_CK46_g7060.t1	Phoma_CK108_g7680.t1
463	1	5	10	Aspergillus_CK392_g623.t1	Chaetomium_CK152_g5349.t1	Coniochaeta_CK134_g10297.t1	Embellisia_CK46_g7059.t1	Phoma_CK108_g7679.t1
464	1	5	10	Aspergillus_CK392_g624.t1	Chaetomium_CK152_g5348.t1	Coniochaeta_CK134_g10298.t1	Embellisia_CK46_g7117.t1	Phoma_CK108_g712.t1
4552	1	5	10	Aspergillus_CK392_g6257.t1	Chaetomium_CK152_g10530.t1	Coniochaeta_CK134_g5611.t1	Embellisia_CK46_g5358.t1	Phoma_CK108_g4388.t1
4554	1	5	10	Aspergillus_CK392_g6259.t1	Chaetomium_CK152_g7259.t1	Coniochaeta_CK134_g9004.t1	Embellisia_CK46_g9954.t1	Phoma_CK108_g8694.t1
465	1	5	10	Aspergillus_CK392_g626.t1	Chaetomium_CK152_g9994.t1	Coniochaeta_CK134_g3368.t1	Embellisia_CK46_g6714.t1	Phoma_CK108_g7109.t1
4556	1	5	10	Aspergillus_CK392_g6261.t1	Chaetomium_CK152_g9020.t1	Coniochaeta_CK134_g9061.t1	Embellisia_CK46_g5343.t1	Phoma_CK108_g4392.t1
4559	1	5	10	Aspergillus_CK392_g6265.t1	Chaetomium_CK152_g385.t1	Coniochaeta_CK134_g10090.t1	Embellisia_CK46_g2954.t1	Phoma_CK108_g8633.t1
4560	1	5	10	Aspergillus_CK392_g6266.t1	Chaetomium_CK152_g384.t1	Coniochaeta_CK134_g10091.t1	Embellisia_CK46_g2953.t1	Phoma_CK108_g8634.t1
4561	1	5	10	Aspergillus_CK392_g6267.t1	Chaetomium_CK152_g2002.t1	Coniochaeta_CK134_g10122.t1	Embellisia_CK46_g9992.t1	Phoma_CK108_g4409.t1
466	1	5	10	Aspergillus_CK392_g627.t1	Chaetomium_CK152_g7153.t1	Coniochaeta_CK134_g3043.t1	Embellisia_CK46_g4247.t1	Phoma_CK108_g3330.t1
4563	1	5	10	Aspergillus_CK392_g6270.t1	Chaetomium_CK152_g101.t1	Coniochaeta_CK134_g6480.t1	Embellisia_CK46_g9826.t1	Phoma_CK108_g1017.t1
4566	1	5	10	Aspergillus_CK392_g6276.t1	Chaetomium_CK152_g9780.t1	Coniochaeta_CK134_g5824.t1	Embellisia_CK46_g5244.t1	Phoma_CK108_g4938.t1
4570	1	5	10	Aspergillus_CK392_g6281.t1	Chaetomium_CK152_g3506.t1	Coniochaeta_CK134_g4812.t1	Embellisia_CK46_g6924.t1	Phoma_CK108_g6413.t1
4571	1	5	10	Aspergillus_CK392_g6282.t1	Chaetomium_CK152_g3507.t1	Coniochaeta_CK134_g4813.t1	Embellisia_CK46_g6925.t1	Phoma_CK108_g6414.t1
4574	1	5	10	Aspergillus_CK392_g6286.t1	Chaetomium_CK152_g2547.t1	Coniochaeta_CK134_g6601.t1	Embellisia_CK46_g6922.t1	Phoma_CK108_g6411.t1
4575	1	5	10	Aspergillus_CK392_g6287.t1	Chaetomium_CK152_g9997.t1	Coniochaeta_CK134_g7791.t1	Embellisia_CK46_g7091.t1	Phoma_CK108_g7707.t1
4576	1	5	10	Aspergillus_CK392_g6288.t1	Chaetomium_CK152_g2548.t1	Coniochaeta_CK134_g6600.t1	Embellisia_CK46_g7096.t1	Phoma_CK108_g7704.t1
4578	1	5	10	Aspergillus_CK392_g6290.t1	Chaetomium_CK152_g4725.t1	Coniochaeta_CK134_g6294.t1	Embellisia_CK46_g6919.t1	Phoma_CK108_g6408.t1
4579	1	5	10	Aspergillus_CK392_g6291.t1	Chaetomium_CK152_g4726.t1	Coniochaeta_CK134_g6295.t1	Embellisia_CK46_g6920.t1	Phoma_CK108_g6409.t1
4580	1	5	10	Aspergillus_CK392_g6292.t1	Chaetomium_CK152_g3504.t1	Coniochaeta_CK134_g4810.t1	Embellisia_CK46_g9183.t1	Phoma_CK108_g721.t1
4581	1	5	10	Aspergillus_CK392_g6293.t1	Chaetomium_CK152_g8058.t1	Coniochaeta_CK134_g2469.t1	Embellisia_CK46_g6945.t1	Phoma_CK108_g4948.t1
4583	1	5	10	Aspergillus_CK392_g6296.t1	Chaetomium_CK152_g8060.t1	Coniochaeta_CK134_g2467.t1	Embellisia_CK46_g5207.t1	Phoma_CK108_g43.t1
49	1	5	10	Aspergillus_CK392_g63.t1	Chaetomium_CK152_g6740.t1	Coniochaeta_CK134_g2438.t1	Embellisia_CK46_g7122.t1	Phoma_CK108_g6476.t1
4586	1	5	10	Aspergillus_CK392_g6301.t1	Chaetomium_CK152_g7831.t1	Coniochaeta_CK134_g2813.t1	Embellisia_CK46_g9225.t1	Phoma_CK108_g7763.t1
4587	1	5	10	Aspergillus_CK392_g6302.t1	Chaetomium_CK152_g8449.t1	Coniochaeta_CK134_g5812.t1	Embellisia_CK46_g4978.t1	Phoma_CK108_g714.t1
4588	1	5	10	Aspergillus_CK392_g6303.t1	Chaetomium_CK152_g10758.t1	Coniochaeta_CK134_g3172.t1	Embellisia_CK46_g4951.t1	Phoma_CK108_g662.t1
4589	1	5	10	Aspergillus_CK392_g6304.t1	Chaetomium_CK152_g4697.t1	Coniochaeta_CK134_g3168.t1	Embellisia_CK46_g6913.t1	Phoma_CK108_g6523.t1
4593	1	5	10	Aspergillus_CK392_g6309.t1	Chaetomium_CK152_g1041.t1	Coniochaeta_CK134_g3378.t1	Embellisia_CK46_g5190.t1	Phoma_CK108_g49.t1
4594	1	5	10	Aspergillus_CK392_g6310.t1	Chaetomium_CK152_g1042.t1	Coniochaeta_CK134_g3374.t1	Embellisia_CK46_g5189.t1	Phoma_CK108_g48.t1
4596	1	5	10	Aspergillus_CK392_g6312.t1	Chaetomium_CK152_g9996.t1	Coniochaeta_CK134_g7792.t1	Embellisia_CK46_g7092.t1	Phoma_CK108_g7706.t1
4597	1	5	10	Aspergillus_CK392_g6313.t1	Chaetomium_CK152_g6536.t1	Coniochaeta_CK134_g3004.t1	Embellisia_CK46_g4957.t1	Phoma_CK108_g703.t1
4600	1	5	10	Aspergillus_CK392_g6318.t1	Chaetomium_CK152_g9775.t1	Coniochaeta_CK134_g3210.t1	Embellisia_CK46_g7449.t1	Phoma_CK108_g1364.t1
4602	1	5	10	Aspergillus_CK392_g6320.t1	Chaetomium_CK152_g8206.t1	Coniochaeta_CK134_g496.t1	Embellisia_CK46_g7595.t1	Phoma_CK108_g5034.t1
4605	1	5	10	Aspergillus_CK392_g6323.t1	Chaetomium_CK152_g9973.t1	Coniochaeta_CK134_g6305.t1	Embellisia_CK46_g5698.t1	Phoma_CK108_g8219.t1
4606	1	5	10	Aspergillus_CK392_g6324.t1	Chaetomium_CK152_g2693.t1	Coniochaeta_CK134_g6299.t1	Embellisia_CK46_g8669.t1	Phoma_CK108_g1840.t1
4613	1	5	10	Aspergillus_CK392_g6333.t1	Chaetomium_CK152_g9761.t1	Coniochaeta_CK134_g3217.t1	Embellisia_CK46_g11261.t1	Phoma_CK108_g2240.t1
4615	1	5	10	Aspergillus_CK392_g6335.t1	Chaetomium_CK152_g5578.t1	Coniochaeta_CK134_g9034.t1	Embellisia_CK46_g318.t1	Phoma_CK108_g4338.t1
4616	1	5	10	Aspergillus_CK392_g6336.t1	Chaetomium_CK152_g9022.t1	Coniochaeta_CK134_g1121.t1	Embellisia_CK46_g323.t1	Phoma_CK108_g4339.t1
4618	1	5	10	Aspergillus_CK392_g6338.t1	Chaetomium_CK152_g9024.t1	Coniochaeta_CK134_g1123.t1	Embellisia_CK46_g307.t1	Phoma_CK108_g8618.t1
4619	1	5	10	Aspergillus_CK392_g6339.t1	Chaetomium_CK152_g9025.t1	Coniochaeta_CK134_g1122.t1	Embellisia_CK46_g308.t1	Phoma_CK108_g8619.t1
4620	1	5	10	Aspergillus_CK392_g6340.t1	Chaetomium_CK152_g9027.t1	Coniochaeta_CK134_g1126.t1	Embellisia_CK46_g320.t1	Phoma_CK108_g4342.t1
4621	1	5	10	Aspergillus_CK392_g6342.t1	Chaetomium_CK152_g7679.t1	Coniochaeta_CK134_g5627.t1	Embellisia_CK46_g4604.t1	Phoma_CK108_g1520.t1
4622	1	5	10	Aspergillus_CK392_g6343.t1	Chaetomium_CK152_g909.t1	Coniochaeta_CK134_g8969.t1	Embellisia_CK46_g11134.t1	Phoma_CK108_g8673.t1
4623	1	5	10	Aspergillus_CK392_g6344.t1	Chaetomium_CK152_g10489.t1	Coniochaeta_CK134_g4253.t1	Embellisia_CK46_g11138.t1	Phoma_CK108_g1519.t1
4624	1	5	10	Aspergillus_CK392_g6345.t1	Chaetomium_CK152_g7678.t1	Coniochaeta_CK134_g5628.t1	Embellisia_CK46_g303.t1	Phoma_CK108_g8660.t1
4625	1	5	10	Aspergillus_CK392_g6346.t1	Chaetomium_CK152_g3681.t1	Coniochaeta_CK134_g2568.t1	Embellisia_CK46_g5364.t1	Phoma_CK108_g4371.t1
4627	1	5	10	Aspergillus_CK392_g6348.t1	Chaetomium_CK152_g908.t1	Coniochaeta_CK134_g8968.t1	Embellisia_CK46_g11201.t1	Phoma_CK108_g4402.t1
4628	1	5	10	Aspergillus_CK392_g6349.t1	Chaetomium_CK152_g7288.t1	Coniochaeta_CK134_g1919.t1	Embellisia_CK46_g11135.t1	Phoma_CK108_g8674.t1
4629	1	5	10	Aspergillus_CK392_g6350.t1	Chaetomium_CK152_g1816.t1	Coniochaeta_CK134_g8421.t1	Embellisia_CK46_g11724.t1	Phoma_CK108_g3025.t1
4631	1	5	10	Aspergillus_CK392_g6353.t1	Chaetomium_CK152_g906.t1	Coniochaeta_CK134_g284.t1	Embellisia_CK46_g5347.t1	Phoma_CK108_g4377.t1
4632	1	5	10	Aspergillus_CK392_g6355.t1	Chaetomium_CK152_g2092.t1	Coniochaeta_CK134_g8983.t1	Embellisia_CK46_g5371.t1	Phoma_CK108_g4380.t1
4633	1	5	10	Aspergillus_CK392_g6356.t1	Chaetomium_CK152_g5006.t1	Coniochaeta_CK134_g5592.t1	Embellisia_CK46_g11202.t1	Phoma_CK108_g4468.t1
4643	1	5	10	Aspergillus_CK392_g6367.t1	Chaetomium_CK152_g5409.t1	Coniochaeta_CK134_g1181.t1	Embellisia_CK46_g5419.t1	Phoma_CK108_g4365.t1
4644	1	5	10	Aspergillus_CK392_g6368.t1	Chaetomium_CK152_g5408.t1	Coniochaeta_CK134_g1180.t1	Embellisia_CK46_g5420.t1	Phoma_CK108_g4366.t1
4647	1	5	10	Aspergillus_CK392_g6372.t1	Chaetomium_CK152_g3813.t1	Coniochaeta_CK134_g10604.t1	Embellisia_CK46_g6198.t1	Phoma_CK108_g2316.t1
4652	1	5	10	Aspergillus_CK392_g6377.t1	Chaetomium_CK152_g6704.t1	Coniochaeta_CK134_g8811.t1	Embellisia_CK46_g4189.t1	Phoma_CK108_g5424.t1
4653	1	5	10	Aspergillus_CK392_g6379.t1	Chaetomium_CK152_g6334.t1	Coniochaeta_CK134_g1889.t1	Embellisia_CK46_g11074.t1	Phoma_CK108_g5453.t1
4654	1	5	10	Aspergillus_CK392_g6380.t1	Chaetomium_CK152_g4081.t1	Coniochaeta_CK134_g5130.t1	Embellisia_CK46_g11075.t1	Phoma_CK108_g5452.t1
4657	1	5	10	Aspergillus_CK392_g6384.t1	Chaetomium_CK152_g2252.t1	Coniochaeta_CK134_g8798.t1	Embellisia_CK46_g4178.t1	Phoma_CK108_g7255.t1
4658	1	5	10	Aspergillus_CK392_g6385.t1	Chaetomium_CK152_g4014.t1	Coniochaeta_CK134_g8881.t1	Embellisia_CK46_g3089.t1	Phoma_CK108_g9042.t1
4659	1	5	10	Aspergillus_CK392_g6386.t1	Chaetomium_CK152_g4015.t1	Coniochaeta_CK134_g8882.t1	Embellisia_CK46_g3088.t1	Phoma_CK108_g9043.t1
4660	1	5	10	Aspergillus_CK392_g6387.t1	Chaetomium_CK152_g7609.t1	Coniochaeta_CK134_g8752.t1	Embellisia_CK46_g9703.t1	Phoma_CK108_g2702.t1
4661	1	5	10	Aspergillus_CK392_g6388.t1	Chaetomium_CK152_g7610.t1	Coniochaeta_CK134_g8753.t1	Embellisia_CK46_g9702.t1	Phoma_CK108_g2703.t1
4662	1	5	10	Aspergillus_CK392_g6389.t1	Chaetomium_CK152_g10290.t1	Coniochaeta_CK134_g8923.t1	Embellisia_CK46_g6207.t1	Phoma_CK108_g4224.t1
4663	1	5	10	Aspergillus_CK392_g6392.t1	Chaetomium_CK152_g5513.t1	Coniochaeta_CK134_g8896.t1	Embellisia_CK46_g1297.t1	Phoma_CK108_g2321.t1
4664	1	5	10	Aspergillus_CK392_g6393.t1	Chaetomium_CK152_g7105.t1	Coniochaeta_CK134_g8416.t1	Embellisia_CK46_g1128.t1	Phoma_CK108_g9028.t1
4665	1	5	10	Aspergillus_CK392_g6394.t1	Chaetomium_CK152_g10308.t1	Coniochaeta_CK134_g5814.t1	Embellisia_CK46_g1125.t1	Phoma_CK108_g4237.t1
4670	1	5	10	Aspergillus_CK392_g6399.t1	Chaetomium_CK152_g2320.t1	Coniochaeta_CK134_g9932.t1	Embellisia_CK46_g1063.t1	Phoma_CK108_g6295.t1
4671	1	5	10	Aspergillus_CK392_g6400.t1	Chaetomium_CK152_g3173.t1	Coniochaeta_CK134_g8471.t1	Embellisia_CK46_g3158.t1	Phoma_CK108_g5021.t1
4672	1	5	10	Aspergillus_CK392_g6401.t1	Chaetomium_CK152_g10313.t1	Coniochaeta_CK134_g9270.t1	Embellisia_CK46_g3087.t1	Phoma_CK108_g8993.t1
4673	1	5	10	Aspergillus_CK392_g6402.t1	Chaetomium_CK152_g11050.t1	Coniochaeta_CK134_g8392.t1	Embellisia_CK46_g6202.t1	Phoma_CK108_g1975.t1
4674	1	5	10	Aspergillus_CK392_g6403.t1	Chaetomium_CK152_g11049.t1	Coniochaeta_CK134_g9242.t1	Embellisia_CK46_g6201.t1	Phoma_CK108_g1976.t1
4675	1	5	10	Aspergillus_CK392_g6404.t1	Chaetomium_CK152_g11048.t1	Coniochaeta_CK134_g9243.t1	Embellisia_CK46_g6203.t1	Phoma_CK108_g1977.t1
4676	1	5	10	Aspergillus_CK392_g6405.t1	Chaetomium_CK152_g11047.t1	Coniochaeta_CK134_g9244.t1	Embellisia_CK46_g6204.t1	Phoma_CK108_g1978.t1
4677	1	5	10	Aspergillus_CK392_g6406.t1	Chaetomium_CK152_g10305.t1	Coniochaeta_CK134_g9246.t1	Embellisia_CK46_g6205.t1	Phoma_CK108_g1979.t1
4679	1	5	10	Aspergillus_CK392_g6408.t1	Chaetomium_CK152_g10306.t1	Coniochaeta_CK134_g9247.t1	Embellisia_CK46_g1260.t1	Phoma_CK108_g9016.t1
4683	1	5	10	Aspergillus_CK392_g6412.t1	Chaetomium_CK152_g10474.t1	Coniochaeta_CK134_g9986.t1	Embellisia_CK46_g8844.t1	Phoma_CK108_g616.t1
4686	1	5	10	Aspergillus_CK392_g6418.t1	Chaetomium_CK152_g3116.t1	Coniochaeta_CK134_g1593.t1	Embellisia_CK46_g10567.t1	Phoma_CK108_g5997.t1
4687	1	5	10	Aspergillus_CK392_g6419.t1	Chaetomium_CK152_g3115.t1	Coniochaeta_CK134_g8993.t1	Embellisia_CK46_g155.t1	Phoma_CK108_g9609.t1
4688	1	5	10	Aspergillus_CK392_g6420.t1	Chaetomium_CK152_g3032.t1	Coniochaeta_CK134_g3083.t1	Embellisia_CK46_g156.t1	Phoma_CK108_g9610.t1
4689	1	5	10	Aspergillus_CK392_g6421.t1	Chaetomium_CK152_g11596.t1	Coniochaeta_CK134_g1594.t1	Embellisia_CK46_g780.t1	Phoma_CK108_g5149.t1
4694	1	5	10	Aspergillus_CK392_g6427.t1	Chaetomium_CK152_g3677.t1	Coniochaeta_CK134_g2563.t1	Embellisia_CK46_g135.t1	Phoma_CK108_g602.t1
4695	1	5	10	Aspergillus_CK392_g6428.t1	Chaetomium_CK152_g7656.t1	Coniochaeta_CK134_g5510.t1	Embellisia_CK46_g747.t1	Phoma_CK108_g5117.t1
4696	1	5	10	Aspergillus_CK392_g6429.t1	Chaetomium_CK152_g7657.t1	Coniochaeta_CK134_g5509.t1	Embellisia_CK46_g746.t1	Phoma_CK108_g5116.t1
4697	1	5	10	Aspergillus_CK392_g6430.t1	Chaetomium_CK152_g7654.t1	Coniochaeta_CK134_g5507.t1	Embellisia_CK46_g1727.t1	Phoma_CK108_g9570.t1
4699	1	5	10	Aspergillus_CK392_g6432.t1	Chaetomium_CK152_g10533.t1	Coniochaeta_CK134_g1148.t1	Embellisia_CK46_g140.t1	Phoma_CK108_g1157.t1
4705	1	5	10	Aspergillus_CK392_g6438.t1	Chaetomium_CK152_g10539.t1	Coniochaeta_CK134_g1155.t1	Embellisia_CK46_g1738.t1	Phoma_CK108_g9594.t1
4707	1	5	10	Aspergillus_CK392_g6440.t1	Chaetomium_CK152_g10546.t1	Coniochaeta_CK134_g1159.t1	Embellisia_CK46_g1740.t1	Phoma_CK108_g9596.t1
4708	1	5	10	Aspergillus_CK392_g6442.t1	Chaetomium_CK152_g10541.t1	Coniochaeta_CK134_g1153.t1	Embellisia_CK46_g1741.t1	Phoma_CK108_g9597.t1
4711	1	5	10	Aspergillus_CK392_g6446.t1	Chaetomium_CK152_g3028.t1	Coniochaeta_CK134_g3088.t1	Embellisia_CK46_g6158.t1	Phoma_CK108_g462.t1
4713	1	5	10	Aspergillus_CK392_g6449.t1	Chaetomium_CK152_g3022.t1	Coniochaeta_CK134_g3087.t1	Embellisia_CK46_g795.t1	Phoma_CK108_g609.t1
4714	1	5	10	Aspergillus_CK392_g6450.t1	Chaetomium_CK152_g7950.t1	Coniochaeta_CK134_g4249.t1	Embellisia_CK46_g8848.t1	Phoma_CK108_g614.t1
4715	1	5	10	Aspergillus_CK392_g6451.t1	Chaetomium_CK152_g10108.t1	Coniochaeta_CK134_g5567.t1	Embellisia_CK46_g796.t1	Phoma_CK108_g608.t1
4718	1	5	10	Aspergillus_CK392_g6456.t1	Chaetomium_CK152_g10114.t1	Coniochaeta_CK134_g2732.t1	Embellisia_CK46_g8824.t1	Phoma_CK108_g7976.t1
4721	1	5	10	Aspergillus_CK392_g6459.t1	Chaetomium_CK152_g8482.t1	Coniochaeta_CK134_g165.t1	Embellisia_CK46_g8075.t1	Phoma_CK108_g1889.t1
475	1	5	10	Aspergillus_CK392_g646.t1	Chaetomium_CK152_g2333.t1	Coniochaeta_CK134_g7328.t1	Embellisia_CK46_g6287.t1	Phoma_CK108_g7358.t1
4722	1	5	10	Aspergillus_CK392_g6460.t1	Chaetomium_CK152_g8488.t1	Coniochaeta_CK134_g162.t1	Embellisia_CK46_g8076.t1	Phoma_CK108_g1888.t1
4723	1	5	10	Aspergillus_CK392_g6462.t1	Chaetomium_CK152_g8505.t1	Coniochaeta_CK134_g131.t1	Embellisia_CK46_g2025.t1	Phoma_CK108_g494.t1
4724	1	5	10	Aspergillus_CK392_g6466.t1	Chaetomium_CK152_g8503.t1	Coniochaeta_CK134_g8388.t1	Embellisia_CK46_g4194.t1	Phoma_CK108_g5421.t1
4725	1	5	10	Aspergillus_CK392_g6468.t1	Chaetomium_CK152_g10310.t1	Coniochaeta_CK134_g9249.t1	Embellisia_CK46_g6213.t1	Phoma_CK108_g8988.t1
476	1	5	10	Aspergillus_CK392_g647.t1	Chaetomium_CK152_g4412.t1	Coniochaeta_CK134_g10315.t1	Embellisia_CK46_g6288.t1	Phoma_CK108_g7357.t1
4729	1	5	10	Aspergillus_CK392_g6473.t1	Chaetomium_CK152_g11399.t1	Coniochaeta_CK134_g713.t1	Embellisia_CK46_g1122.t1	Phoma_CK108_g9026.t1
4730	1	5	10	Aspergillus_CK392_g6474.t1	Chaetomium_CK152_g222.t1	Coniochaeta_CK134_g9921.t1	Embellisia_CK46_g1121.t1	Phoma_CK108_g9027.t1
4733	1	5	10	Aspergillus_CK392_g6478.t1	Chaetomium_CK152_g10752.t1	Coniochaeta_CK134_g3872.t1	Embellisia_CK46_g11091.t1	Phoma_CK108_g5445.t1
4734	1	5	10	Aspergillus_CK392_g6479.t1	Chaetomium_CK152_g10753.t1	Coniochaeta_CK134_g3871.t1	Embellisia_CK46_g1638.t1	Phoma_CK108_g6915.t1
477	1	5	10	Aspergillus_CK392_g648.t1	Chaetomium_CK152_g4273.t1	Coniochaeta_CK134_g10061.t1	Embellisia_CK46_g10293.t1	Phoma_CK108_g4022.t1
4735	1	5	10	Aspergillus_CK392_g6480.t1	Chaetomium_CK152_g8821.t1	Coniochaeta_CK134_g3757.t1	Embellisia_CK46_g11108.t1	Phoma_CK108_g937.t1
4736	1	5	10	Aspergillus_CK392_g6481.t1	Chaetomium_CK152_g3665.t1	Coniochaeta_CK134_g5733.t1	Embellisia_CK46_g10562.t1	Phoma_CK108_g4059.t1
4737	1	5	10	Aspergillus_CK392_g6482.t1	Chaetomium_CK152_g6359.t1	Coniochaeta_CK134_g1888.t1	Embellisia_CK46_g7679.t1	Phoma_CK108_g4799.t1
4738	1	5	10	Aspergillus_CK392_g6483.t1	Chaetomium_CK152_g8832.t1	Coniochaeta_CK134_g3780.t1	Embellisia_CK46_g10221.t1	Phoma_CK108_g2939.t1
4739	1	5	10	Aspergillus_CK392_g6484.t1	Chaetomium_CK152_g7407.t1	Coniochaeta_CK134_g3776.t1	Embellisia_CK46_g8422.t1	Phoma_CK108_g5011.t1
4740	1	5	10	Aspergillus_CK392_g6485.t1	Chaetomium_CK152_g8833.t1	Coniochaeta_CK134_g3779.t1	Embellisia_CK46_g10222.t1	Phoma_CK108_g2938.t1
4743	1	5	10	Aspergillus_CK392_g6488.t1	Chaetomium_CK152_g6664.t1	Coniochaeta_CK134_g8886.t1	Embellisia_CK46_g1141.t1	Phoma_CK108_g6312.t1
4746	1	5	10	Aspergillus_CK392_g6491.t1	Chaetomium_CK152_g799.t1	Coniochaeta_CK134_g748.t1	Embellisia_CK46_g6190.t1	Phoma_CK108_g4257.t1
4747	1	5	10	Aspergillus_CK392_g6492.t1	Chaetomium_CK152_g8308.t1	Coniochaeta_CK134_g1269.t1	Embellisia_CK46_g6166.t1	Phoma_CK108_g6325.t1
4748	1	5	10	Aspergillus_CK392_g6494.t1	Chaetomium_CK152_g35.t1	Coniochaeta_CK134_g8030.t1	Embellisia_CK46_g1060.t1	Phoma_CK108_g4271.t1
4751	1	5	10	Aspergillus_CK392_g6498.t1	Chaetomium_CK152_g8569.t1	Coniochaeta_CK134_g5065.t1	Embellisia_CK46_g3102.t1	Phoma_CK108_g8971.t1
479	1	5	10	Aspergillus_CK392_g650.t1	Chaetomium_CK152_g9469.t1	Coniochaeta_CK134_g7701.t1	Embellisia_CK46_g3894.t1	Phoma_CK108_g9785.t1
4753	1	5	10	Aspergillus_CK392_g6500.t1	Chaetomium_CK152_g10820.t1	Coniochaeta_CK134_g6362.t1	Embellisia_CK46_g4167.t1	Phoma_CK108_g6366.t1
4756	1	5	10	Aspergillus_CK392_g6503.t1	Chaetomium_CK152_g10748.t1	Coniochaeta_CK134_g5151.t1	Embellisia_CK46_g4669.t1	Phoma_CK108_g1901.t1
4757	1	5	10	Aspergillus_CK392_g6504.t1	Chaetomium_CK152_g10749.t1	Coniochaeta_CK134_g3824.t1	Embellisia_CK46_g4144.t1	Phoma_CK108_g7289.t1
4758	1	5	10	Aspergillus_CK392_g6505.t1	Chaetomium_CK152_g3669.t1	Coniochaeta_CK134_g5740.t1	Embellisia_CK46_g11505.t1	Phoma_CK108_g1894.t1
4759	1	5	10	Aspergillus_CK392_g6506.t1	Chaetomium_CK152_g7798.t1	Coniochaeta_CK134_g5706.t1	Embellisia_CK46_g8083.t1	Phoma_CK108_g5605.t1
4760	1	5	10	Aspergillus_CK392_g6507.t1	Chaetomium_CK152_g5632.t1	Coniochaeta_CK134_g8111.t1	Embellisia_CK46_g466.t1	Phoma_CK108_g3268.t1
4762	1	5	10	Aspergillus_CK392_g6510.t1	Chaetomium_CK152_g5136.t1	Coniochaeta_CK134_g4760.t1	Embellisia_CK46_g460.t1	Phoma_CK108_g3288.t1
4764	1	5	10	Aspergillus_CK392_g6512.t1	Chaetomium_CK152_g1432.t1	Coniochaeta_CK134_g559.t1	Embellisia_CK46_g9695.t1	Phoma_CK108_g6721.t1
4765	1	5	10	Aspergillus_CK392_g6513.t1	Chaetomium_CK152_g4072.t1	Coniochaeta_CK134_g6081.t1	Embellisia_CK46_g2718.t1	Phoma_CK108_g5685.t1
4768	1	5	10	Aspergillus_CK392_g6517.t1	Chaetomium_CK152_g8289.t1	Coniochaeta_CK134_g4598.t1	Embellisia_CK46_g10801.t1	Phoma_CK108_g6727.t1
481	1	5	10	Aspergillus_CK392_g652.t1	Chaetomium_CK152_g9470.t1	Coniochaeta_CK134_g7702.t1	Embellisia_CK46_g3895.t1	Phoma_CK108_g9784.t1
4771	1	5	10	Aspergillus_CK392_g6520.t1	Chaetomium_CK152_g11019.t1	Coniochaeta_CK134_g7993.t1	Embellisia_CK46_g9436.t1	Phoma_CK108_g6372.t1
4772	1	5	10	Aspergillus_CK392_g6521.t1	Chaetomium_CK152_g4884.t1	Coniochaeta_CK134_g4534.t1	Embellisia_CK46_g9581.t1	Phoma_CK108_g3886.t1
4773	1	5	10	Aspergillus_CK392_g6522.t1	Chaetomium_CK152_g4885.t1	Coniochaeta_CK134_g4535.t1	Embellisia_CK46_g9580.t1	Phoma_CK108_g3885.t1
4775	1	5	10	Aspergillus_CK392_g6524.t1	Chaetomium_CK152_g843.t1	Coniochaeta_CK134_g6782.t1	Embellisia_CK46_g7301.t1	Phoma_CK108_g3368.t1
4776	1	5	10	Aspergillus_CK392_g6526.t1	Chaetomium_CK152_g1903.t1	Coniochaeta_CK134_g8017.t1	Embellisia_CK46_g5298.t1	Phoma_CK108_g8178.t1
4777	1	5	10	Aspergillus_CK392_g6527.t1	Chaetomium_CK152_g8287.t1	Coniochaeta_CK134_g4599.t1	Embellisia_CK46_g5297.t1	Phoma_CK108_g8179.t1
4778	1	5	10	Aspergillus_CK392_g6528.t1	Chaetomium_CK152_g9990.t1	Coniochaeta_CK134_g6331.t1	Embellisia_CK46_g2135.t1	Phoma_CK108_g4727.t1
4782	1	5	10	Aspergillus_CK392_g6533.t1	Chaetomium_CK152_g6371.t1	Coniochaeta_CK134_g1112.t1	Embellisia_CK46_g5808.t1	Phoma_CK108_g6939.t1
4784	1	5	10	Aspergillus_CK392_g6538.t1	Chaetomium_CK152_g6911.t1	Coniochaeta_CK134_g6279.t1	Embellisia_CK46_g3611.t1	Phoma_CK108_g8344.t1
483	1	5	10	Aspergillus_CK392_g654.t1	Chaetomium_CK152_g6166.t1	Coniochaeta_CK134_g7271.t1	Embellisia_CK46_g4329.t1	Phoma_CK108_g4088.t1
4788	1	5	10	Aspergillus_CK392_g6543.t1	Chaetomium_CK152_g4151.t1	Coniochaeta_CK134_g1075.t1	Embellisia_CK46_g2134.t1	Phoma_CK108_g5762.t1
4790	1	5	10	Aspergillus_CK392_g6545.t1	Chaetomium_CK152_g462.t1	Coniochaeta_CK134_g10527.t1	Embellisia_CK46_g3827.t1	Phoma_CK108_g5919.t1
4791	1	5	10	Aspergillus_CK392_g6546.t1	Chaetomium_CK152_g9700.t1	Coniochaeta_CK134_g5751.t1	Embellisia_CK46_g3828.t1	Phoma_CK108_g5924.t1
4792	1	5	10	Aspergillus_CK392_g6547.t1	Chaetomium_CK152_g3922.t1	Coniochaeta_CK134_g1707.t1	Embellisia_CK46_g5956.t1	Phoma_CK108_g9423.t1
4793	1	5	10	Aspergillus_CK392_g6548.t1	Chaetomium_CK152_g3924.t1	Coniochaeta_CK134_g8316.t1	Embellisia_CK46_g5980.t1	Phoma_CK108_g2590.t1
4794	1	5	10	Aspergillus_CK392_g6549.t1	Chaetomium_CK152_g4779.t1	Coniochaeta_CK134_g8309.t1	Embellisia_CK46_g3726.t1	Phoma_CK108_g2567.t1
4795	1	5	10	Aspergillus_CK392_g6550.t1	Chaetomium_CK152_g9714.t1	Coniochaeta_CK134_g5754.t1	Embellisia_CK46_g3209.t1	Phoma_CK108_g1495.t1
4798	1	5	10	Aspergillus_CK392_g6554.t1	Chaetomium_CK152_g4769.t1	Coniochaeta_CK134_g7256.t1	Embellisia_CK46_g6063.t1	Phoma_CK108_g2541.t1
4799	1	5	10	Aspergillus_CK392_g6555.t1	Chaetomium_CK152_g2429.t1	Coniochaeta_CK134_g7287.t1	Embellisia_CK46_g3744.t1	Phoma_CK108_g9444.t1
4800	1	5	10	Aspergillus_CK392_g6556.t1	Chaetomium_CK152_g2427.t1	Coniochaeta_CK134_g7286.t1	Embellisia_CK46_g3746.t1	Phoma_CK108_g9446.t1
485	1	5	10	Aspergillus_CK392_g656.t1	Chaetomium_CK152_g6176.t1	Coniochaeta_CK134_g7280.t1	Embellisia_CK46_g2088.t1	Phoma_CK108_g7809.t1
4804	1	5	10	Aspergillus_CK392_g6560.t1	Chaetomium_CK152_g735.t1	Coniochaeta_CK134_g10500.t1	Embellisia_CK46_g5959.t1	Phoma_CK108_g2582.t1
4805	1	5	10	Aspergillus_CK392_g6561.t1	Chaetomium_CK152_g6114.t1	Coniochaeta_CK134_g8305.t1	Embellisia_CK46_g5926.t1	Phoma_CK108_g5205.t1
4806	1	5	10	Aspergillus_CK392_g6562.t1	Chaetomium_CK152_g1739.t1	Coniochaeta_CK134_g857.t1	Embellisia_CK46_g5004.t1	Phoma_CK108_g8065.t1
4807	1	5	10	Aspergillus_CK392_g6563.t1	Chaetomium_CK152_g6111.t1	Coniochaeta_CK134_g8303.t1	Embellisia_CK46_g10662.t1	Phoma_CK108_g5204.t1
486	1	5	10	Aspergillus_CK392_g657.t1	Chaetomium_CK152_g6175.t1	Coniochaeta_CK134_g7279.t1	Embellisia_CK46_g1483.t1	Phoma_CK108_g7788.t1
4811	1	5	10	Aspergillus_CK392_g6573.t1	Chaetomium_CK152_g9537.t1	Coniochaeta_CK134_g7157.t1	Embellisia_CK46_g1251.t1	Phoma_CK108_g2258.t1
4815	1	5	10	Aspergillus_CK392_g6577.t1	Chaetomium_CK152_g3360.t1	Coniochaeta_CK134_g3481.t1	Embellisia_CK46_g6253.t1	Phoma_CK108_g852.t1
4820	1	5	10	Aspergillus_CK392_g6585.t1	Chaetomium_CK152_g8768.t1	Coniochaeta_CK134_g7835.t1	Embellisia_CK46_g1123.t1	Phoma_CK108_g4238.t1
4821	1	5	10	Aspergillus_CK392_g6587.t1	Chaetomium_CK152_g9394.t1	Coniochaeta_CK134_g7415.t1	Embellisia_CK46_g6252.t1	Phoma_CK108_g853.t1
4822	1	5	10	Aspergillus_CK392_g6588.t1	Chaetomium_CK152_g765.t1	Coniochaeta_CK134_g7414.t1	Embellisia_CK46_g6257.t1	Phoma_CK108_g2304.t1
4827	1	5	10	Aspergillus_CK392_g6593.t1	Chaetomium_CK152_g1767.t1	Coniochaeta_CK134_g10473.t1	Embellisia_CK46_g9428.t1	Phoma_CK108_g3969.t1
4828	1	5	10	Aspergillus_CK392_g6594.t1	Chaetomium_CK152_g8741.t1	Coniochaeta_CK134_g7368.t1	Embellisia_CK46_g3103.t1	Phoma_CK108_g8970.t1
4830	1	5	10	Aspergillus_CK392_g6596.t1	Chaetomium_CK152_g32.t1	Coniochaeta_CK134_g8035.t1	Embellisia_CK46_g1984.t1	Phoma_CK108_g2284.t1
4831	1	5	10	Aspergillus_CK392_g6597.t1	Chaetomium_CK152_g33.t1	Coniochaeta_CK134_g8034.t1	Embellisia_CK46_g6185.t1	Phoma_CK108_g4256.t1
4832	1	5	10	Aspergillus_CK392_g6598.t1	Chaetomium_CK152_g7696.t1	Coniochaeta_CK134_g541.t1	Embellisia_CK46_g1252.t1	Phoma_CK108_g2266.t1
4833	1	5	10	Aspergillus_CK392_g6599.t1	Chaetomium_CK152_g7803.t1	Coniochaeta_CK134_g5721.t1	Embellisia_CK46_g2018.t1	Phoma_CK108_g9048.t1
488	1	5	10	Aspergillus_CK392_g660.t1	Chaetomium_CK152_g6172.t1	Coniochaeta_CK134_g7277.t1	Embellisia_CK46_g1481.t1	Phoma_CK108_g7786.t1
4834	1	5	10	Aspergillus_CK392_g6600.t1	Chaetomium_CK152_g4039.t1	Coniochaeta_CK134_g1275.t1	Embellisia_CK46_g1253.t1	Phoma_CK108_g2265.t1
4836	1	5	10	Aspergillus_CK392_g6602.t1	Chaetomium_CK152_g8774.t1	Coniochaeta_CK134_g7840.t1	Embellisia_CK46_g6142.t1	Phoma_CK108_g846.t1
4837	1	5	10	Aspergillus_CK392_g6603.t1	Chaetomium_CK152_g8775.t1	Coniochaeta_CK134_g7841.t1	Embellisia_CK46_g6141.t1	Phoma_CK108_g847.t1
4840	1	5	10	Aspergillus_CK392_g6606.t1	Chaetomium_CK152_g10127.t1	Coniochaeta_CK134_g4849.t1	Embellisia_CK46_g3101.t1	Phoma_CK108_g8972.t1
4843	1	5	10	Aspergillus_CK392_g6613.t1	Chaetomium_CK152_g3846.t1	Coniochaeta_CK134_g2195.t1	Embellisia_CK46_g7217.t1	Phoma_CK108_g3223.t1
4844	1	5	10	Aspergillus_CK392_g6614.t1	Chaetomium_CK152_g3847.t1	Coniochaeta_CK134_g4222.t1	Embellisia_CK46_g7216.t1	Phoma_CK108_g3222.t1
4847	1	5	10	Aspergillus_CK392_g6617.t1	Chaetomium_CK152_g8694.t1	Coniochaeta_CK134_g605.t1	Embellisia_CK46_g5831.t1	Phoma_CK108_g2157.t1
4849	1	5	10	Aspergillus_CK392_g6619.t1	Chaetomium_CK152_g888.t1	Coniochaeta_CK134_g7557.t1	Embellisia_CK46_g1600.t1	Phoma_CK108_g6945.t1
490	1	5	10	Aspergillus_CK392_g662.t1	Chaetomium_CK152_g9466.t1	Coniochaeta_CK134_g1777.t1	Embellisia_CK46_g3068.t1	Phoma_CK108_g7317.t1
4852	1	5	10	Aspergillus_CK392_g6622.t1	Chaetomium_CK152_g243.t1	Coniochaeta_CK134_g7056.t1	Embellisia_CK46_g7209.t1	Phoma_CK108_g9331.t1
4854	1	5	10	Aspergillus_CK392_g6624.t1	Chaetomium_CK152_g8698.t1	Coniochaeta_CK134_g2175.t1	Embellisia_CK46_g5850.t1	Phoma_CK108_g3249.t1
4855	1	5	10	Aspergillus_CK392_g6626.t1	Chaetomium_CK152_g8699.t1	Coniochaeta_CK134_g2176.t1	Embellisia_CK46_g5844.t1	Phoma_CK108_g3243.t1
4856	1	5	10	Aspergillus_CK392_g6627.t1	Chaetomium_CK152_g884.t1	Coniochaeta_CK134_g2196.t1	Embellisia_CK46_g5845.t1	Phoma_CK108_g3244.t1
4858	1	5	10	Aspergillus_CK392_g6629.t1	Chaetomium_CK152_g8711.t1	Coniochaeta_CK134_g5333.t1	Embellisia_CK46_g5491.t1	Phoma_CK108_g9335.t1
4859	1	5	10	Aspergillus_CK392_g6630.t1	Chaetomium_CK152_g8710.t1	Coniochaeta_CK134_g5332.t1	Embellisia_CK46_g5768.t1	Phoma_CK108_g4596.t1
4862	1	5	10	Aspergillus_CK392_g6634.t1	Chaetomium_CK152_g7482.t1	Coniochaeta_CK134_g9652.t1	Embellisia_CK46_g8518.t1	Phoma_CK108_g9490.t1
4864	1	5	10	Aspergillus_CK392_g6637.t1	Chaetomium_CK152_g565.t1	Coniochaeta_CK134_g274.t1	Embellisia_CK46_g4968.t1	Phoma_CK108_g6451.t1
4865	1	5	10	Aspergillus_CK392_g6639.t1	Chaetomium_CK152_g7908.t1	Coniochaeta_CK134_g6761.t1	Embellisia_CK46_g5461.t1	Phoma_CK108_g3214.t1
492	1	5	10	Aspergillus_CK392_g664.t1	Chaetomium_CK152_g9468.t1	Coniochaeta_CK134_g7699.t1	Embellisia_CK46_g1468.t1	Phoma_CK108_g7810.t1
4866	1	5	10	Aspergillus_CK392_g6640.t1	Chaetomium_CK152_g10050.t1	Coniochaeta_CK134_g6228.t1	Embellisia_CK46_g6858.t1	Phoma_CK108_g8284.t1
4867	1	5	10	Aspergillus_CK392_g6641.t1	Chaetomium_CK152_g9905.t1	Coniochaeta_CK134_g5982.t1	Embellisia_CK46_g3143.t1	Phoma_CK108_g8279.t1
4870	1	5	10	Aspergillus_CK392_g6644.t1	Chaetomium_CK152_g10608.t1	Coniochaeta_CK134_g6075.t1	Embellisia_CK46_g3448.t1	Phoma_CK108_g10173.t1
4871	1	5	10	Aspergillus_CK392_g6645.t1	Chaetomium_CK152_g1411.t1	Coniochaeta_CK134_g6057.t1	Embellisia_CK46_g77.t1	Phoma_CK108_g10172.t1
4872	1	5	10	Aspergillus_CK392_g6646.t1	Chaetomium_CK152_g4086.t1	Coniochaeta_CK134_g5132.t1	Embellisia_CK46_g2966.t1	Phoma_CK108_g927.t1
4875	1	5	10	Aspergillus_CK392_g6651.t1	Chaetomium_CK152_g4819.t1	Coniochaeta_CK134_g2582.t1	Embellisia_CK46_g6528.t1	Phoma_CK108_g9513.t1
4876	1	5	10	Aspergillus_CK392_g6652.t1	Chaetomium_CK152_g7699.t1	Coniochaeta_CK134_g543.t1	Embellisia_CK46_g4748.t1	Phoma_CK108_g387.t1
4880	1	5	10	Aspergillus_CK392_g6656.t1	Chaetomium_CK152_g5251.t1	Coniochaeta_CK134_g4960.t1	Embellisia_CK46_g6515.t1	Phoma_CK108_g6710.t1
4881	1	5	10	Aspergillus_CK392_g6657.t1	Chaetomium_CK152_g5250.t1	Coniochaeta_CK134_g4959.t1	Embellisia_CK46_g9025.t1	Phoma_CK108_g405.t1
4885	1	5	10	Aspergillus_CK392_g6662.t1	Chaetomium_CK152_g3161.t1	Coniochaeta_CK134_g1258.t1	Embellisia_CK46_g6503.t1	Phoma_CK108_g122.t1
4886	1	5	10	Aspergillus_CK392_g6663.t1	Chaetomium_CK152_g4880.t1	Coniochaeta_CK134_g1254.t1	Embellisia_CK46_g11468.t1	Phoma_CK108_g307.t1
4888	1	5	10	Aspergillus_CK392_g6665.t1	Chaetomium_CK152_g8948.t1	Coniochaeta_CK134_g4466.t1	Embellisia_CK46_g6568.t1	Phoma_CK108_g1115.t1
4889	1	5	10	Aspergillus_CK392_g6666.t1	Chaetomium_CK152_g8949.t1	Coniochaeta_CK134_g4467.t1	Embellisia_CK46_g6564.t1	Phoma_CK108_g1116.t1
4897	1	5	10	Aspergillus_CK392_g6674.t1	Chaetomium_CK152_g6419.t1	Coniochaeta_CK134_g684.t1	Embellisia_CK46_g6139.t1	Phoma_CK108_g841.t1
4899	1	5	10	Aspergillus_CK392_g6676.t1	Chaetomium_CK152_g3331.t1	Coniochaeta_CK134_g2535.t1	Embellisia_CK46_g3690.t1	Phoma_CK108_g2518.t1
4900	1	5	10	Aspergillus_CK392_g6677.t1	Chaetomium_CK152_g7632.t1	Coniochaeta_CK134_g3274.t1	Embellisia_CK46_g8.t1	Phoma_CK108_g1162.t1
4901	1	5	10	Aspergillus_CK392_g6678.t1	Chaetomium_CK152_g6801.t1	Coniochaeta_CK134_g3135.t1	Embellisia_CK46_g150.t1	Phoma_CK108_g9605.t1
4902	1	5	10	Aspergillus_CK392_g6679.t1	Chaetomium_CK152_g10776.t1	Coniochaeta_CK134_g790.t1	Embellisia_CK46_g149.t1	Phoma_CK108_g9606.t1
494	1	5	10	Aspergillus_CK392_g668.t1	Chaetomium_CK152_g7400.t1	Coniochaeta_CK134_g2136.t1	Embellisia_CK46_g437.t1	Phoma_CK108_g235.t1
4903	1	5	10	Aspergillus_CK392_g6680.t1	Chaetomium_CK152_g10788.t1	Coniochaeta_CK134_g5018.t1	Embellisia_CK46_g11982.t1	Phoma_CK108_g1245.t1
4904	1	5	10	Aspergillus_CK392_g6681.t1	Chaetomium_CK152_g10786.t1	Coniochaeta_CK134_g5019.t1	Embellisia_CK46_g11983.t1	Phoma_CK108_g1244.t1
4906	1	5	10	Aspergillus_CK392_g6683.t1	Chaetomium_CK152_g10427.t1	Coniochaeta_CK134_g5046.t1	Embellisia_CK46_g4072.t1	Phoma_CK108_g995.t1
4909	1	5	10	Aspergillus_CK392_g6686.t1	Chaetomium_CK152_g10164.t1	Coniochaeta_CK134_g1612.t1	Embellisia_CK46_g11950.t1	Phoma_CK108_g8916.t1
4911	1	5	10	Aspergillus_CK392_g6688.t1	Chaetomium_CK152_g8592.t1	Coniochaeta_CK134_g8818.t1	Embellisia_CK46_g10812.t1	Phoma_CK108_g2696.t1
4912	1	5	10	Aspergillus_CK392_g6689.t1	Chaetomium_CK152_g9509.t1	Coniochaeta_CK134_g3046.t1	Embellisia_CK46_g5327.t1	Phoma_CK108_g6838.t1
4914	1	5	10	Aspergillus_CK392_g6696.t1	Chaetomium_CK152_g7187.t1	Coniochaeta_CK134_g840.t1	Embellisia_CK46_g7180.t1	Phoma_CK108_g10009.t1
4918	1	5	10	Aspergillus_CK392_g6700.t1	Chaetomium_CK152_g10656.t1	Coniochaeta_CK134_g8072.t1	Embellisia_CK46_g971.t1	Phoma_CK108_g2611.t1
4921	1	5	10	Aspergillus_CK392_g6704.t1	Chaetomium_CK152_g11163.t1	Coniochaeta_CK134_g4031.t1	Embellisia_CK46_g3212.t1	Phoma_CK108_g1492.t1
4926	1	5	10	Aspergillus_CK392_g6710.t1	Chaetomium_CK152_g8399.t1	Coniochaeta_CK134_g4082.t1	Embellisia_CK46_g3389.t1	Phoma_CK108_g1417.t1
4927	1	5	10	Aspergillus_CK392_g6712.t1	Chaetomium_CK152_g8522.t1	Coniochaeta_CK134_g5219.t1	Embellisia_CK46_g3206.t1	Phoma_CK108_g1467.t1
4928	1	5	10	Aspergillus_CK392_g6713.t1	Chaetomium_CK152_g3940.t1	Coniochaeta_CK134_g5218.t1	Embellisia_CK46_g3205.t1	Phoma_CK108_g1470.t1
4929	1	5	10	Aspergillus_CK392_g6714.t1	Chaetomium_CK152_g3941.t1	Coniochaeta_CK134_g5217.t1	Embellisia_CK46_g8177.t1	Phoma_CK108_g1471.t1
4933	1	5	10	Aspergillus_CK392_g6718.t1	Chaetomium_CK152_g11219.t1	Coniochaeta_CK134_g9524.t1	Embellisia_CK46_g8174.t1	Phoma_CK108_g5784.t1
496	1	5	10	Aspergillus_CK392_g672.t1	Chaetomium_CK152_g10743.t1	Coniochaeta_CK134_g4279.t1	Embellisia_CK46_g7.t1	Phoma_CK108_g7551.t1
4934	1	5	10	Aspergillus_CK392_g6720.t1	Chaetomium_CK152_g10900.t1	Coniochaeta_CK134_g2199.t1	Embellisia_CK46_g10673.t1	Phoma_CK108_g5943.t1
4935	1	5	10	Aspergillus_CK392_g6721.t1	Chaetomium_CK152_g11411.t1	Coniochaeta_CK134_g7055.t1	Embellisia_CK46_g1522.t1	Phoma_CK108_g5836.t1
4937	1	5	10	Aspergillus_CK392_g6723.t1	Chaetomium_CK152_g6526.t1	Coniochaeta_CK134_g4041.t1	Embellisia_CK46_g974.t1	Phoma_CK108_g2615.t1
4940	1	5	10	Aspergillus_CK392_g6726.t1	Chaetomium_CK152_g6520.t1	Coniochaeta_CK134_g4037.t1	Embellisia_CK46_g3216.t1	Phoma_CK108_g8462.t1
4943	1	5	10	Aspergillus_CK392_g6729.t1	Chaetomium_CK152_g11167.t1	Coniochaeta_CK134_g4024.t1	Embellisia_CK46_g3265.t1	Phoma_CK108_g1406.t1
497	1	5	10	Aspergillus_CK392_g673.t1	Chaetomium_CK152_g10742.t1	Coniochaeta_CK134_g4278.t1	Embellisia_CK46_g6.t1	Phoma_CK108_g7550.t1
4947	1	5	10	Aspergillus_CK392_g6733.t1	Chaetomium_CK152_g5839.t1	Coniochaeta_CK134_g8163.t1	Embellisia_CK46_g3268.t1	Phoma_CK108_g1409.t1
4948	1	5	10	Aspergillus_CK392_g6734.t1	Chaetomium_CK152_g5537.t1	Coniochaeta_CK134_g2594.t1	Embellisia_CK46_g966.t1	Phoma_CK108_g2608.t1
4949	1	5	10	Aspergillus_CK392_g6735.t1	Chaetomium_CK152_g5522.t1	Coniochaeta_CK134_g8060.t1	Embellisia_CK46_g967.t1	Phoma_CK108_g2607.t1
4950	1	5	10	Aspergillus_CK392_g6736.t1	Chaetomium_CK152_g3568.t1	Coniochaeta_CK134_g8945.t1	Embellisia_CK46_g7888.t1	Phoma_CK108_g8001.t1
4952	1	5	10	Aspergillus_CK392_g6738.t1	Chaetomium_CK152_g5523.t1	Coniochaeta_CK134_g8059.t1	Embellisia_CK46_g3290.t1	Phoma_CK108_g6780.t1
4954	1	5	10	Aspergillus_CK392_g6740.t1	Chaetomium_CK152_g6229.t1	Coniochaeta_CK134_g9467.t1	Embellisia_CK46_g3256.t1	Phoma_CK108_g5902.t1
4955	1	5	10	Aspergillus_CK392_g6741.t1	Chaetomium_CK152_g6228.t1	Coniochaeta_CK134_g9468.t1	Embellisia_CK46_g3316.t1	Phoma_CK108_g6798.t1
4957	1	5	10	Aspergillus_CK392_g6743.t1	Chaetomium_CK152_g8601.t1	Coniochaeta_CK134_g7815.t1	Embellisia_CK46_g3241.t1	Phoma_CK108_g1415.t1
4959	1	5	10	Aspergillus_CK392_g6745.t1	Chaetomium_CK152_g8678.t1	Coniochaeta_CK134_g5339.t1	Embellisia_CK46_g8203.t1	Phoma_CK108_g1422.t1
4961	1	5	10	Aspergillus_CK392_g6747.t1	Chaetomium_CK152_g1757.t1	Coniochaeta_CK134_g7723.t1	Embellisia_CK46_g8202.t1	Phoma_CK108_g1423.t1
4963	1	5	10	Aspergillus_CK392_g6749.t1	Chaetomium_CK152_g5200.t1	Coniochaeta_CK134_g7758.t1	Embellisia_CK46_g8376.t1	Phoma_CK108_g6773.t1
4964	1	5	10	Aspergillus_CK392_g6750.t1	Chaetomium_CK152_g5201.t1	Coniochaeta_CK134_g7757.t1	Embellisia_CK46_g8171.t1	Phoma_CK108_g5787.t1
4965	1	5	10	Aspergillus_CK392_g6751.t1	Chaetomium_CK152_g4856.t1	Coniochaeta_CK134_g375.t1	Embellisia_CK46_g8170.t1	Phoma_CK108_g5786.t1
4968	1	5	10	Aspergillus_CK392_g6755.t1	Chaetomium_CK152_g6930.t1	Coniochaeta_CK134_g1710.t1	Embellisia_CK46_g3312.t1	Phoma_CK108_g6802.t1
4969	1	5	10	Aspergillus_CK392_g6756.t1	Chaetomium_CK152_g6928.t1	Coniochaeta_CK134_g1713.t1	Embellisia_CK46_g3313.t1	Phoma_CK108_g6801.t1
4979	1	5	10	Aspergillus_CK392_g6767.t1	Chaetomium_CK152_g10266.t1	Coniochaeta_CK134_g4931.t1	Embellisia_CK46_g1672.t1	Phoma_CK108_g5072.t1
4980	1	5	10	Aspergillus_CK392_g6768.t1	Chaetomium_CK152_g2763.t1	Coniochaeta_CK134_g8663.t1	Embellisia_CK46_g566.t1	Phoma_CK108_g744.t1
4981	1	5	10	Aspergillus_CK392_g6769.t1	Chaetomium_CK152_g2765.t1	Coniochaeta_CK134_g8661.t1	Embellisia_CK46_g574.t1	Phoma_CK108_g10165.t1
4986	1	5	10	Aspergillus_CK392_g6776.t1	Chaetomium_CK152_g8989.t1	Coniochaeta_CK134_g4134.t1	Embellisia_CK46_g595.t1	Phoma_CK108_g6926.t1
4987	1	5	10	Aspergillus_CK392_g6777.t1	Chaetomium_CK152_g234.t1	Coniochaeta_CK134_g10367.t1	Embellisia_CK46_g599.t1	Phoma_CK108_g10158.t1
4988	1	5	10	Aspergillus_CK392_g6778.t1	Chaetomium_CK152_g1569.t1	Coniochaeta_CK134_g4159.t1	Embellisia_CK46_g10233.t1	Phoma_CK108_g806.t1
4990	1	5	10	Aspergillus_CK392_g6781.t1	Chaetomium_CK152_g4426.t1	Coniochaeta_CK134_g1021.t1	Embellisia_CK46_g6892.t1	Phoma_CK108_g156.t1
4992	1	5	10	Aspergillus_CK392_g6783.t1	Chaetomium_CK152_g1540.t1	Coniochaeta_CK134_g6820.t1	Embellisia_CK46_g1608.t1	Phoma_CK108_g9179.t1
4993	1	5	10	Aspergillus_CK392_g6784.t1	Chaetomium_CK152_g3211.t1	Coniochaeta_CK134_g2206.t1	Embellisia_CK46_g568.t1	Phoma_CK108_g746.t1
4994	1	5	10	Aspergillus_CK392_g6786.t1	Chaetomium_CK152_g992.t1	Coniochaeta_CK134_g5826.t1	Embellisia_CK46_g556.t1	Phoma_CK108_g782.t1
4997	1	5	10	Aspergillus_CK392_g6789.t1	Chaetomium_CK152_g3017.t1	Coniochaeta_CK134_g4150.t1	Embellisia_CK46_g1581.t1	Phoma_CK108_g9169.t1
4998	1	5	10	Aspergillus_CK392_g6790.t1	Chaetomium_CK152_g3018.t1	Coniochaeta_CK134_g4151.t1	Embellisia_CK46_g1580.t1	Phoma_CK108_g9168.t1
5004	1	5	10	Aspergillus_CK392_g6797.t1	Chaetomium_CK152_g2764.t1	Coniochaeta_CK134_g8662.t1	Embellisia_CK46_g6830.t1	Phoma_CK108_g733.t1
5005	1	5	10	Aspergillus_CK392_g6798.t1	Chaetomium_CK152_g1934.t1	Coniochaeta_CK134_g5170.t1	Embellisia_CK46_g7619.t1	Phoma_CK108_g1770.t1
5009	1	5	10	Aspergillus_CK392_g6802.t1	Chaetomium_CK152_g2770.t1	Coniochaeta_CK134_g8621.t1	Embellisia_CK46_g8421.t1	Phoma_CK108_g9144.t1
5010	1	5	10	Aspergillus_CK392_g6803.t1	Chaetomium_CK152_g6478.t1	Coniochaeta_CK134_g5162.t1	Embellisia_CK46_g6827.t1	Phoma_CK108_g730.t1
5013	1	5	10	Aspergillus_CK392_g6806.t1	Chaetomium_CK152_g6454.t1	Coniochaeta_CK134_g2899.t1	Embellisia_CK46_g290.t1	Phoma_CK108_g1513.t1
5015	1	5	10	Aspergillus_CK392_g6808.t1	Chaetomium_CK152_g1308.t1	Coniochaeta_CK134_g2704.t1	Embellisia_CK46_g11190.t1	Phoma_CK108_g4491.t1
5016	1	5	10	Aspergillus_CK392_g6809.t1	Chaetomium_CK152_g2568.t1	Coniochaeta_CK134_g10341.t1	Embellisia_CK46_g11173.t1	Phoma_CK108_g2898.t1
5018	1	5	10	Aspergillus_CK392_g6812.t1	Chaetomium_CK152_g10026.t1	Coniochaeta_CK134_g7649.t1	Embellisia_CK46_g4601.t1	Phoma_CK108_g8691.t1
5019	1	5	10	Aspergillus_CK392_g6814.t1	Chaetomium_CK152_g148.t1	Coniochaeta_CK134_g7551.t1	Embellisia_CK46_g1597.t1	Phoma_CK108_g759.t1
5022	1	5	10	Aspergillus_CK392_g6817.t1	Chaetomium_CK152_g5448.t1	Coniochaeta_CK134_g1835.t1	Embellisia_CK46_g4607.t1	Phoma_CK108_g8684.t1
5025	1	5	10	Aspergillus_CK392_g6820.t1	Chaetomium_CK152_g3850.t1	Coniochaeta_CK134_g2944.t1	Embellisia_CK46_g1598.t1	Phoma_CK108_g760.t1
5029	1	5	10	Aspergillus_CK392_g6825.t1	Chaetomium_CK152_g265.t1	Coniochaeta_CK134_g4152.t1	Embellisia_CK46_g555.t1	Phoma_CK108_g7412.t1
5032	1	5	10	Aspergillus_CK392_g6829.t1	Chaetomium_CK152_g2265.t1	Coniochaeta_CK134_g2948.t1	Embellisia_CK46_g6839.t1	Phoma_CK108_g10148.t1
5033	1	5	10	Aspergillus_CK392_g6830.t1	Chaetomium_CK152_g788.t1	Coniochaeta_CK134_g2501.t1	Embellisia_CK46_g6891.t1	Phoma_CK108_g155.t1
5034	1	5	10	Aspergillus_CK392_g6831.t1	Chaetomium_CK152_g3454.t1	Coniochaeta_CK134_g2322.t1	Embellisia_CK46_g1618.t1	Phoma_CK108_g789.t1
5040	1	5	10	Aspergillus_CK392_g6839.t1	Chaetomium_CK152_g9082.t1	Coniochaeta_CK134_g3692.t1	Embellisia_CK46_g2872.t1	Phoma_CK108_g7943.t1
5043	1	5	10	Aspergillus_CK392_g6843.t1	Chaetomium_CK152_g9454.t1	Coniochaeta_CK134_g4886.t1	Embellisia_CK46_g11236.t1	Phoma_CK108_g2903.t1
5044	1	5	10	Aspergillus_CK392_g6845.t1	Chaetomium_CK152_g4591.t1	Coniochaeta_CK134_g8626.t1	Embellisia_CK46_g283.t1	Phoma_CK108_g2494.t1
5047	1	5	10	Aspergillus_CK392_g6848.t1	Chaetomium_CK152_g3204.t1	Coniochaeta_CK134_g7648.t1	Embellisia_CK46_g4632.t1	Phoma_CK108_g7906.t1
5051	1	5	10	Aspergillus_CK392_g6854.t1	Chaetomium_CK152_g10771.t1	Coniochaeta_CK134_g10107.t1	Embellisia_CK46_g1607.t1	Phoma_CK108_g9172.t1
5052	1	5	10	Aspergillus_CK392_g6855.t1	Chaetomium_CK152_g4220.t1	Coniochaeta_CK134_g1039.t1	Embellisia_CK46_g4583.t1	Phoma_CK108_g4497.t1
5053	1	5	10	Aspergillus_CK392_g6856.t1	Chaetomium_CK152_g9564.t1	Coniochaeta_CK134_g7630.t1	Embellisia_CK46_g2863.t1	Phoma_CK108_g7937.t1
5057	1	5	10	Aspergillus_CK392_g6861.t1	Chaetomium_CK152_g4825.t1	Coniochaeta_CK134_g10304.t1	Embellisia_CK46_g275.t1	Phoma_CK108_g2001.t1
5059	1	5	10	Aspergillus_CK392_g6863.t1	Chaetomium_CK152_g1498.t1	Coniochaeta_CK134_g2689.t1	Embellisia_CK46_g277.t1	Phoma_CK108_g2003.t1
5061	1	5	10	Aspergillus_CK392_g6865.t1	Chaetomium_CK152_g9453.t1	Coniochaeta_CK134_g4887.t1	Embellisia_CK46_g4636.t1	Phoma_CK108_g7915.t1
5062	1	5	10	Aspergillus_CK392_g6866.t1	Chaetomium_CK152_g4397.t1	Coniochaeta_CK134_g2642.t1	Embellisia_CK46_g5999.t1	Phoma_CK108_g2551.t1
5065	1	5	10	Aspergillus_CK392_g6869.t1	Chaetomium_CK152_g3342.t1	Coniochaeta_CK134_g1830.t1	Embellisia_CK46_g11230.t1	Phoma_CK108_g4511.t1
[truncated: 633 more rows]
