# Supplementary material for: Genomes and secretomes of Ascomycota fungi reveal diverse functions in plant biomass decomposition and pathogenesis
Source: BMC Genomics. 2019 Dec 12;20:976. doi: 10.1186/s12864-019-6358-x (PMC6909477; doi:10.1186/s12864-019-6358-x)
Supplement: Supplementary file 2 — Additional file 2. Raw protein abundance data (from EMSL). Raw protein abundance data for each fungus, each condition, including all replicates. [file 12864_2019_6358_MOESM2_ESM.xlsx]

## Sheet: Aspergillus_CK392 Crosstab
Row Labels	sort	Asp_S_pool_Pellet	Asp_C_Super	Asp_G_Super	Asp_S_Super	Asp_W_Super	Asp_C1_Super	Asp_C2_Super	Asp_C3_Super	Asp_C4_Super	Asp_G1_Super	Asp_G2_Super	Asp_G3_Super	Asp_G4_Super	Asp_S1_Super	Asp_S2_Super	Asp_S3_Super	Asp_S4_Super	Asp_W1_Super	Asp_W2_Super	Asp_W3_Super	Asp_W4_Super
Contaminant_ALBU_BOVIN	10000000	25	8		1					8						1
Contaminant_ALBU_HUMAN	10000000	5	3		27					3						3	3	21
Contaminant_CTRA_BOVIN	10000000				1	3											1			1	1	1
Contaminant_K1C10_HUMAN	10000000	43	12	43	124	193	1	5	3	3	9	9	19	6		31	48	45	45	35	71	42
Contaminant_K1C9_HUMAN	10000000	21	28	32	110	134	4	17	4	3	8	9	10	5		25	55	30	35	35	21	43
Contaminant_K22E_HUMAN	10000000	27	15	24	53	93	3	5	4	3	5	5	11	3		12	19	22	24	18	29	22
Contaminant_K2C1_HUMAN	10000000	42	43	93	149	257	6	19	7	11	21	26	33	13	2	36	63	48	66	58	72	61
Contaminant_TRYP_BOVIN	10000000	416	825	686	1396	1335	191	221	195	218	178	164	177	167	47	478	429	442	324	310	300	401
Contaminant_TRYP_PIG	10000000	8	6	5	15	20		2	2	2	1	2	1	1		4	6	5	5	5	4	6
Aspergillus_CK392_g2368.t1	8265	13	2664	3078	70	2440	730	506	678	750	611	733	870	864	25	23	12	10	642	725	536	537
Aspergillus_CK392_g933.t1	6216	8	657	1635	877	3039	254	154	114	135	454	417	391	373	241	213	226	197	766	771	645	857
Aspergillus_CK392_g3545.t1	5150	45	2687	142	1961	315	687	670	656	674	43	17	44	38	393	560	551	457	126	45	108	36
Aspergillus_CK392_g1596.t1	4672	9	2245	1077	302	1039	515	528	595	607	245	261	317	254	107	59	67	69	237	292	209	301
Aspergillus_CK392_g193.t1	2729	8	2626	56	9	30	596	655	712	663	32		12	12	9				22		8
Aspergillus_CK392_g7726.t1	2694	39	953	300	979	423	258	222	255	218	111	119	58	12	319	193	262	205	253	32	126	12
Aspergillus_CK392_g4893.t1	2502	6	819	1279	16	382	212	218	188	201	324	332	323	300	3	2	4	7	157	68	90	67
Aspergillus_CK392_g5804.t1	2489	11	435	1235	3	805	120	112	105	98	294	283	326	332	1	1		1	312	172	212	109
Aspergillus_CK392_g6757.t1	2390	65	2271	44	9	1	455	669	629	518	22	9	8	5	8	1						1
Aspergillus_CK392_g5063.t1	2285	42	347	6	1775	115	100	85	75	87	5			1	344	416	406	609	37	25	34	19
Aspergillus_CK392_g4341.t1	2183	3	290	819	9	1062	63	77	72	78	159	181	211	268	2	1	3	3	154	370	190	348
Aspergillus_CK392_g5550.t1	1871		67	947	23	834	15	15	18	19	232	237	248	230	12	4	5	2	185	241	148	260
Aspergillus_CK392_g1941.t1	1867	4	382	371	403	707	112	83	104	83	93	74	101	103	129	84	96	94	196	177	165	169
Aspergillus_CK392_g2369.t1	1808		472	802	45	489	129	93	110	140	129	190	239	244	10	11	15	9	117	113	145	114
Aspergillus_CK392_g4503.t1	1696	4	1504	156	13	19	400	373	351	380	43	34	43	36	4	7	1	1	14		5
Aspergillus_CK392_g2016.t1	1667	7	531	411	285	433	133	134	132	132	108	104	105	94	79	71	76	59	112	112	106	103
Aspergillus_CK392_g1829.t1	1645	5		618	332	690					118	184	167	149	95	85	73	79	245	146	151	148
Aspergillus_CK392_g923.t1	1575	6	94	278	649	548	28	18	24	24	85	66	78	49	224	103	205	117	157	131	129	131
Aspergillus_CK392_g3157.t1	1347			1279		68					357	316	295	311					17	20	7	24
Aspergillus_CK392_g4836.t1	1311	16	189	398		708	47	37	50	55	73	110	114	101					267	166	168	107
Aspergillus_CK392_g2414.t1	1105	20	264	297	380	144	88	58	62	56	57	79	87	74	101	94	95	90	77	16	39	12
Aspergillus_CK392_g8405.t1	1081	1	752	286		42	183	193	189	187	71	90	69	56					33	2	7
Aspergillus_CK392_g4777.t1	1026		6	620		400	3		1	2	155	166	153	146					149	94	93	64
Aspergillus_CK392_g1937.t1	1010		4	968		38	1	1	1	1	260	279	233	196					12	12	7	7
Aspergillus_CK392_g6163.t1	962	1	443	453	10	55	100	116	119	108	88	121	129	115	6	2	1	1	22	12	11	10
Aspergillus_CK392_g5458.t1	926		4	861		61	2	1	1		234	213	201	213					28	9	11	13
Aspergillus_CK392_g8518.t1	921	2	251	144	288	236	85	51	52	63	24	39	44	37	93	71	64	60	62	69	53	52
Aspergillus_CK392_g1281.t1	876	12	110	160	391	203	47	29	20	14	46	40	36	38	153	51	120	67	115	21	48	19
Aspergillus_CK392_g8484.t1	851			846		5					264	198	189	195					3	1		1
Aspergillus_CK392_g6007.t1	828		795	15	17	1	154	215	227	199	3	5	6	1	9	2	6				1
Aspergillus_CK392_g2419.t1	828	51		54	604	119					13	7	19	15	191	149	174	90	37	15	59	8
Aspergillus_CK392_g2637.t1	814			691		123					212	177	152	150					31	31	11	50
Aspergillus_CK392_g149.t1	811	7		796		8					169	257	209	161					7		1
Aspergillus_CK392_g3156.t1	810			756		54					230	183	155	188					15	16	7	16
Aspergillus_CK392_g4028.t1	748		707	39	2		141	198	193	175	16	9	8	6	2
Aspergillus_CK392_g8068.t1	696	19	42	128	193	314	20	8	6	8	31	31	33	33	56	49	49	39	102	66	80	66
Aspergillus_CK392_g1372.t1	620		275	34	197	114	69	75	75	56	12	5	8	9	67	46	47	37	21	35	27	31
Aspergillus_CK392_g4441.t1	612		42	142	47	381	13	9	9	11	31	37	35	39	10	19	7	11	93	107	73	108
Aspergillus_CK392_g639.t1	608	40	56	251		261	16	13	15	12	59	55	73	64					77	73	68	43
Aspergillus_CK392_g5472.t1	579	15	317	235		12	89	84	71	73	44	63	71	57					10		2
Aspergillus_CK392_g6567.t1	549	12	89	109	212	127	33	18	17	21	24	29	31	25	72	47	54	39	67	18	28	14
Aspergillus_CK392_g8713.t1	537		1	182		354		1			35	52	50	45					67	106	50	131
Aspergillus_CK392_g3099.t1	523	3	48	50	118	304	12	10	12	14	11	14	12	13	37	23	36	22	91	79	61	73
Aspergillus_CK392_g1924.t1	522			490		32					127	123	118	122					11	6	3	12
Aspergillus_CK392_g5911.t1	521	2	51	203	127	138	19	10	12	10	42	50	65	46	43	28	32	24	61	24	37	16
Aspergillus_CK392_g8215.t1	503		232	208	1	62	39	59	69	65	51	41	71	45	1				35	5	17	5
Aspergillus_CK392_g2302.t1	501	5	54	164	147	131	26	10	11	7	35	41	48	40	54	32	32	29	48	32	33	18
Aspergillus_CK392_g1148.t1	494	5	41	392	14	42	16	3	7	15	92	86	111	103	4	2	5	3	7	19	7	9
Aspergillus_CK392_g7959.t1	492		94	174	9	215	21	24	26	23	36	46	46	46	6		3		58	49	57	51
Aspergillus_CK392_g456.t1	485	64	413			8	135	116	114	48											8
Aspergillus_CK392_g4942.t1	430		47	22	319	42	13	15	10	9	9	6	3	4	92	46	92	89	16	9	10	7
Aspergillus_CK392_g5168.t1	424	2	39	86	208	89	20	6	7	6	15	29	27	15	68	45	56	39	48	7	28	6
Aspergillus_CK392_g2056.t1	417	3	164	84	26	140	36	36	46	46	17	19	21	27	8	7	6	5	45	32	37	26
Aspergillus_CK392_g5260.t1	406		10	357		39	2	1	4	3	93	83	89	92					8	13	4	14
Aspergillus_CK392_g4184.t1	406		4	180		222		1	2	1	39	44	49	48					67	55	49	51
Aspergillus_CK392_g8366.t1	398		90	280		28	23	20	25	22	53	99	72	56					22	2	4
Aspergillus_CK392_g441.t1	385	1	169	69	68	78	42	44	38	45	17	15	19	18	27	12	17	12	23	22	19	14
Aspergillus_CK392_g2898.t1	383	1	146	182		54	36	35	39	36	42	45	50	45					24	12	13	5
Aspergillus_CK392_g4024.t1	366	1	152	191		22	50	31	38	33	41	49	48	53					9	3	7	3
Aspergillus_CK392_g6575.t1	365	2	72	60	136	95	23	16	19	14	9	17	17	17	48	29	32	27	27	26	21	21
Aspergillus_CK392_g5188.t1	364	3	1	354		6			1		82	80	96	96					5		1
Aspergillus_CK392_g6893.t1	356	1	137	10	165	43	47	31	27	32	5	2	2	1	69	40	36	20	12	10	15	6
Aspergillus_CK392_g7942.t1	355	15	90		197	53	23	21	25	21					45	45	45	62	14	13	12	14
Aspergillus_CK392_g8782.t1	313		20	16	101	176	5	6	4	5	8		6	2	41	15	29	16	50	45	41	40
Aspergillus_CK392_g8172.t1	310		33	216		61	8	11	9	5	42	75	51	48					20	12	15	14
Aspergillus_CK392_g1658.t1	308		43	36	122	107	10	11	12	10	11	6	10	9	35	33	31	23	51	18	21	17
Aspergillus_CK392_g8247.t1	303			274		29					83	73	60	58					6	8		15
Aspergillus_CK392_g3734.t1	303			9		294					5	1	1	2					97	74	55	68
Aspergillus_CK392_g2950.t1	302	3	50	86	31	132	13	14	13	10	17	23	24	22	11	7	8	5	35	38	26	33
Aspergillus_CK392_g921.t1	297		108	156	1	32	23	27	27	31	43	47	33	33				1	9	12	5	6
Aspergillus_CK392_g1639.t1	288		63	113	19	93	15	16	15	17	31	24	28	30	8	8	3		27	21	26	19
Aspergillus_CK392_g137.t1	287	5	261	20		1	67	60	67	67	2	8	7	3					1
Aspergillus_CK392_g6.t1	284	4	11	258		11	4	2	2	3	72	68	61	57					6	2	2	1
Aspergillus_CK392_g5355.t1	272	5	69	162		36	15	18	17	19	47	42	36	37					9	12	6	9
Aspergillus_CK392_g8729.t1	249		50	182		17	17	11	10	12	32	65	48	37					13	2	2
Aspergillus_CK392_g974.t1	240	6	115	47	51	21	38	29	28	20	13	17	9	8	18	9	14	10	15		6
Aspergillus_CK392_g1207.t1	239			239							50	61	68	60
Aspergillus_CK392_g5419.t1	238			238							38	78	63	59
Aspergillus_CK392_g5541.t1	236		90	106	2	38	22	20	20	28	23	30	26	27	1		1		8	10	10	10
Aspergillus_CK392_g1619.t1	231	8	66	44	64	49	18	14	19	15	10	11	13	10	22	11	13	18	22	9	11	7
Aspergillus_CK392_g8567.t1	220		90	130			9	27	31	23	40	42	25	23
Aspergillus_CK392_g642.t1	214		214				63	83	53	15
Aspergillus_CK392_g2390.t1	211			211							51	54	50	56
Aspergillus_CK392_g3854.t1	211	13	148	38		12	40	30	52	26	8	17	9	4					10		2
Aspergillus_CK392_g2047.t1	210		7	203				3	2	2	56	47	57	43
Aspergillus_CK392_g2391.t1	207			202		5					54	53	55	40					2	1		2
Aspergillus_CK392_g5529.t1	207		11	140		56	1	3	4	3	27	45	37	31					24	10	9	13
Aspergillus_CK392_g640.t1	203		25	54	49	75	7	7	5	6	13	12	15	14	13	12	12	12	20	23	15	17
Aspergillus_CK392_g4032.t1	195		9	46		140	2	1	4	2	14	8	10	14					46	23	50	21
Aspergillus_CK392_g4042.t1	191		52	80	13	46	14	15	11	12	19	22	19	20	9	1	2	1	14	11	12	9
Aspergillus_CK392_g4934.t1	191	7	4	12	56	112	3	1			4	3	3	2	28	12	11	5	20	34	38	20
Aspergillus_CK392_g1284.t1	190		128	59		3	31	27	36	34	16	13	13	17					3
Aspergillus_CK392_g7928.t1	189	13	173	1		2	46	57	38	32		1									2
Aspergillus_CK392_g22.t1	188	153				35															35
Aspergillus_CK392_g8464.t1	188		3	85		100		1	1	1	20	24	20	21					29	20	24	27
Aspergillus_CK392_g8499.t1	186			182		4					68	43	41	30					4
Aspergillus_CK392_g358.t1	184		55	98	3	28	15	11	13	16	24	24	28	22	1	1		1	4	10	6	8
Aspergillus_CK392_g2060.t1	181		7		123	51	4	2	1						25	22	31	45	26	6	16	3
Aspergillus_CK392_g2965.t1	174	1	17	106		50	4	5	3	5	32	18	24	32					23	11	11	5
Aspergillus_CK392_g3163.t1	173		26	88		59	10	6	6	4	22	21	27	18					19	15	15	10
Aspergillus_CK392_g7922.t1	173		32	23	48	70	9	6	8	9	6	6	6	5	23	8	8	9	16	20	17	17
Aspergillus_CK392_g4204.t1	170			168		2					58	35	38	37					1	1
Aspergillus_CK392_g13.t1	169			24		145					5	4	8	7					18	47	11	69
Aspergillus_CK392_g3728.t1	165	140				25															25
Aspergillus_CK392_g5029.t1	164	149				15															15
Aspergillus_CK392_g5886.t1	164	3	49	20	32	60	17	10	10	12	9	4	5	2	15	7	6	4	29	10	14	7
Aspergillus_CK392_g492.t1	163	129	1			33	1														33
Aspergillus_CK392_g8767.t1	163	1		40	65	57					10	11	12	7	16	16	19	14	18	13	14	12
Aspergillus_CK392_g1258.t1	157	1	86	70			15	31	25	15	16	21	14	19
Aspergillus_CK392_g4535.t1	157	121				36															36
Aspergillus_CK392_g5043.t1	157		5	16		136	1	1	2	1	4	2	7	3					64	24	31	17
Aspergillus_CK392_g8343.t1	156		16	138		2		3	10	3	34	37	25	42					2
Aspergillus_CK392_g7778.t1	154	127				27															27
Aspergillus_CK392_g2420.t1	152		29	79		44	9	4	5	11	13	22	22	22					20	8	15	1
Aspergillus_CK392_g4978.t1	150	124			2	24										1		1			24
Aspergillus_CK392_g8453.t1	147	2	32	110		3	1	10	12	9	24	21	35	30					3
Aspergillus_CK392_g8342.t1	142			142							39	40	30	33
Aspergillus_CK392_g1352.t1	142	10	78	48		6	70	7	1		16	11	10	11					2		4
Aspergillus_CK392_g8616.t1	140		40	66	3	31	4	14	11	11	16	17	18	15	1		1	1	13	5	9	4
Aspergillus_CK392_g108.t1	139	1	20	97		21	7	5	3	5	18	23	38	18					12	1	8
Aspergillus_CK392_g7232.t1	137	109				28															28
Aspergillus_CK392_g4041.t1	136		1	84		51		1			15	28	20	21					12	16	6	17
Aspergillus_CK392_g4794.t1	136			20		116					5	5	6	4					29	32	25	30
Aspergillus_CK392_g4538.t1	135		40	75		20	10	11	9	10	15	18	23	19					12	2	5	1
Aspergillus_CK392_g7068.t1	133		8	27	46	52	4	2	1	1	6	7	6	8	10	14	11	11	19	13	11	9
Aspergillus_CK392_g4629.t1	129	88		22		19					7	3	2	10							19
Aspergillus_CK392_g8316.t1	129		65	11	23	30	15	11	17	22	3	2	3	3	9	7	2	5	9	7	8	6
Aspergillus_CK392_g3979.t1	127			77		50					15	24	18	20					17	11	11	11
Aspergillus_CK392_g7047.t1	127			54		73					16	13	13	12					18	14	16	25
Aspergillus_CK392_g5016.t1	120			83		37					23	17	16	27					15	6	4	12
Aspergillus_CK392_g1472.t1	119		68	51			11	16	20	21	13	21	11	6
Aspergillus_CK392_g3140.t1	117	96				21															21
Aspergillus_CK392_g1514.t1	116		10	58		48	3	2	3	2	12	14	16	16					11	11	10	16
Aspergillus_CK392_g532.t1	114	4	29	78		3	29				14	21	23	20						1	1	1
Aspergillus_CK392_g6047.t1	114	1		20	65	28					7	7	2	4	25	11	19	10	21	1	6
Aspergillus_CK392_g1383.t1	110			46		64					13	14	10	9					25	15	8	16
Aspergillus_CK392_g1343.t1	107	82				25															25
Aspergillus_CK392_g8648.t1	107		12	18	39	38	3	3	2	4	5	4	5	4	14	7	9	9	10	10	9	9
Aspergillus_CK392_g807.t1	106	2	99	5			22	34	19	24	1	2	1	1
Aspergillus_CK392_g8188.t1	106	13	10	34	1	48	4	4	1	1	7	13	5	9	1				21	11	10	6
Aspergillus_CK392_g7286.t1	104	10		76		18					14	24	18	20					7	5	6
Aspergillus_CK392_g6143.t1	103			101		2					16	32	29	24					2
Aspergillus_CK392_g8416.t1	103		6	69		28	3	2	1		15	18	19	17					11	8	5	4
Aspergillus_CK392_g469.t1	102		83	17		2	27	23	20	13	3	11	2	1					2
Aspergillus_CK392_g2769.t1	102	90				12															12
Aspergillus_CK392_g5811.t1	100	42	1	52		5		1			10	7	17	18							5
Aspergillus_CK392_g1690.t1	98		42	55		1	10	12	11	9	14	15	15	11					1
Aspergillus_CK392_g537.t1	97	1	10	55		31	2	1	6	1	10	19	13	13					11	8	8	4
Aspergillus_CK392_g88.t1	96	84				12															12
Aspergillus_CK392_g475.t1	96	75			1	20											1				20
Aspergillus_CK392_g3746.t1	96			18	50	28					7	3	5	3	16	6	21	7	15	4	7	2
Aspergillus_CK392_g5209.t1	96			32	14	50					9	8	6	9	5	2	1	6	17	12	13	8
Aspergillus_CK392_g7127.t1	95	1	20	74			8	3	4	5	18	17	19	20
Aspergillus_CK392_g7455.t1	93	15	51	15		12	23	10	11	7	5	5	2	3					9		3
Aspergillus_CK392_g4066.t1	92			92							24	22	20	26
Aspergillus_CK392_g2101.t1	92		16	56		20	3	4	4	5	14	17	15	10					4	6	3	7
Aspergillus_CK392_g1338.t1	91		21	70			7	6	5	3	15	19	19	17
Aspergillus_CK392_g1361.t1	88			88							23	29	23	13
Aspergillus_CK392_g1928.t1	88			88							27	18	22	21
Aspergillus_CK392_g1866.t1	88		39	49			5	8	13	13	9	16	13	11
Aspergillus_CK392_g7494.t1	88		5	72		11	1	1	1	2	21	19	15	17					2	4		5
Aspergillus_CK392_g1280.t1	86	1	42	42		1	12	10	10	10	7	16	8	11					1
Aspergillus_CK392_g1566.t1	86	79				7															7
Aspergillus_CK392_g1228.t1	85	73				12															12
Aspergillus_CK392_g6035.t1	82		29	52		1	7	9	4	9	10	13	14	15					1
Aspergillus_CK392_g2665.t1	79	68				11															11
Aspergillus_CK392_g6634.t1	79		1	22		56	1				8	2	5	7					20	11	17	8
Aspergillus_CK392_g7359.t1	77	1	47	13	2	14	16	8	16	7	3	5	3	2		2			6	3	5
Aspergillus_CK392_g8806.t1	76	67				9															9
Aspergillus_CK392_g3802.t1	76	66				10															10
Aspergillus_CK392_g294.t1	76	51	13			12	3	7	3												12
Aspergillus_CK392_g3907.t1	76	52	10			14	1	6	1	2											14
Aspergillus_CK392_g4354.t1	74	41	25			8	2	11	8	4											8
Aspergillus_CK392_g2315.t1	74	64				10															10
Aspergillus_CK392_g1168.t1	74	60				14															14
Aspergillus_CK392_g8182.t1	74			31		43					7	9	5	10					6	19	6	12
Aspergillus_CK392_g3750.t1	73	3	47	8	3	12	13	14	9	11	3	2	2	1	2		1		5	2	5
Aspergillus_CK392_g874.t1	73		16	24	6	27	4	3	5	4	7	6	5	6	4		2		12	4	8	3
Aspergillus_CK392_g5612.t1	72	62	1			9		1													9
Aspergillus_CK392_g1869.t1	71		55	16			14	13	14	14	3	7	3	3
Aspergillus_CK392_g3388.t1	71	30	35			6	3	16	13	3											6
Aspergillus_CK392_g2542.t1	71	64				7															7
Aspergillus_CK392_g3727.t1	71	62				9															9
Aspergillus_CK392_g4947.t1	70	56	3			11	1	1	1												11
Aspergillus_CK392_g1147.t1	69	7		22	17	23					4	2	7	9	2	4	6	5	10	4	5	4
Aspergillus_CK392_g2378.t1	68			44		24					7	13	13	11					3	6	1	14
Aspergillus_CK392_g3855.t1	67	53	5			9	2	1	2												9
Aspergillus_CK392_g6699.t1	67	53				14															14
Aspergillus_CK392_g171.t1	66			61		5					13	15	19	14					2	1	1	1
Aspergillus_CK392_g7321.t1	66	54		1		11								1							11
Aspergillus_CK392_g1206.t1	64			64							15	18	16	15
Aspergillus_CK392_g1976.t1	63	51	6			6		3	3												6
Aspergillus_CK392_g7466.t1	63	56				7															7
Aspergillus_CK392_g8285.t1	60			1	57	2							1		16	13	22	6	1			1
Aspergillus_CK392_g3889.t1	60	50				10															10
Aspergillus_CK392_g623.t1	60	50				10															10
Aspergillus_CK392_g5426.t1	59	2	36	15		6	9	11	10	6	5	6	3	1					4		2
Aspergillus_CK392_g6144.t1	58			53		5					11	11	16	15					3		1	1
Aspergillus_CK392_g8642.t1	57	1		54		2					12	14	16	12					1		1
Aspergillus_CK392_g6059.t1	57	46	2			9		1	1												9
Aspergillus_CK392_g7901.t1	57	2		32		23					9	7	7	9					6	7	5	5
Aspergillus_CK392_g2956.t1	56			56							9	25	10	12
Aspergillus_CK392_g3857.t1	56	50				6															6
Aspergillus_CK392_g2061.t1	56	38		12		6					9	1	2								6
Aspergillus_CK392_g1111.t1	56	43				13															13
Aspergillus_CK392_g45.t1	55	46				9															9
Aspergillus_CK392_g3933.t1	54	50				4															4
Aspergillus_CK392_g4280.t1	54	48				6															6
Aspergillus_CK392_g5.t1	54	23	1	24		6		1			6	2	7	9							6
Aspergillus_CK392_g3957.t1	54	1	1	37		15	1				11	6	11	9					9	2	4
Aspergillus_CK392_g5021.t1	54				21	33									7	4	5	5	8	10	6	9
Aspergillus_CK392_g1672.t1	53	11		42							9	16	9	8
Aspergillus_CK392_g2367.t1	53	2		31		20					7	6	8	10					10	2	8
Aspergillus_CK392_g8714.t1	53			8		45					3	1	3	1					16	10	10	9
Aspergillus_CK392_g5040.t1	52		7	45				1	2	4	12	14	10	9
Aspergillus_CK392_g8531.t1	52		29	15	2	6	5	7	9	8	4	4	3	4	1		1		4	1		1
Aspergillus_CK392_g2213.t1	51	26	21			4	4	10	4	3											4
Aspergillus_CK392_g6405.t1	51	44				7															7
Aspergillus_CK392_g5563.t1	51	41				10															10
Aspergillus_CK392_g6494.t1	51	39				12															12
Aspergillus_CK392_g1816.t1	50	46				4															4
Aspergillus_CK392_g2570.t1	50	42				8															8
Aspergillus_CK392_g7301.t1	50	40				10															10
Aspergillus_CK392_g1694.t1	49	44				5															5
Aspergillus_CK392_g7347.t1	49	41				8															8
Aspergillus_CK392_g6819.t1	49	40				9															9
Aspergillus_CK392_g3280.t1	48	1		47							5	19	14	9
Aspergillus_CK392_g5534.t1	48	12		33		3					8	6	12	7							3
Aspergillus_CK392_g6212.t1	48			41		7					9	11	12	9					4	1	2
Aspergillus_CK392_g8770.t1	47			47							10	14	8	15
Aspergillus_CK392_g1840.t1	47		25	19		3	7	7	6	5	2	6	7	4					2		1
Aspergillus_CK392_g8781.t1	47	6		36		5					4	11	11	10					4		1
Aspergillus_CK392_g2853.t1	47	5	2	9	19	12	1	1			5	2	1	1	7	3	4	5	6		5	1
Aspergillus_CK392_g239.t1	46	11	35				6	13	7	9
Aspergillus_CK392_g7735.t1	46	41				5															5
Aspergillus_CK392_g4451.t1	46	39				7															7
Aspergillus_CK392_g4658.t1	46	39				7															7
Aspergillus_CK392_g7010.t1	46	39				7															7
Aspergillus_CK392_g4123.t1	46	37				9															9
Aspergillus_CK392_g4602.t1	46	37				9															9
Aspergillus_CK392_g2597.t1	46			23		23					8	5	6	4					7	6	1	9
Aspergillus_CK392_g8211.t1	45		45				15	10	12	8
Aspergillus_CK392_g6871.t1	45	35	6			4	2	2	1	1											4
Aspergillus_CK392_g6081.t1	45	39				6															6
Aspergillus_CK392_g7402.t1	45	37				8															8
Aspergillus_CK392_g112.t1	45	34	3			8	3														8
Aspergillus_CK392_g4811.t1	45	1	7	11	18	8	3	2	1	1	3	5	2	1	8	3	4	3	4	2	1	1
Aspergillus_CK392_g6068.t1	44	34	7	1		2		5	2		1										2
Aspergillus_CK392_g1838.t1	43			43							10	20	7	6
Aspergillus_CK392_g1209.t1	43	6	37				10	8	10	9
Aspergillus_CK392_g6149.t1	43		42			1	11	10	6	15											1
Aspergillus_CK392_g6967.t1	43	41				2															2
Aspergillus_CK392_g2176.t1	43	39				4															4
Aspergillus_CK392_g6141.t1	43			39		4					13	9	9	8					4
Aspergillus_CK392_g8682.t1	42			42							10	11	12	9
Aspergillus_CK392_g8334.t1	42	2		38		2					6	12	11	9					2
Aspergillus_CK392_g4205.t1	42	12	27			3	8	8	7	4											3
Aspergillus_CK392_g2504.t1	42	36				6															6
Aspergillus_CK392_g8296.t1	42	36				6															6
Aspergillus_CK392_g5299.t1	41	35				6															6
Aspergillus_CK392_g8635.t1	41		8		27	6	3	2	2	1					9	5	5	8	3	1	1	1
Aspergillus_CK392_g5280.t1	41	31	3			7		1	1	1											7
Aspergillus_CK392_g5031.t1	41	3	6	25		7	1	1	1	3	7	5	7	6					2	2	1	2
Aspergillus_CK392_g756.t1	41	33				8															8
Aspergillus_CK392_g8625.t1	41			17		24					6	4	5	2					7	7	5	5
Aspergillus_CK392_g2374.t1	40		2	38				2			1	27	7	3
Aspergillus_CK392_g1964.t1	40	34				6															6
Aspergillus_CK392_g1114.t1	39	37				2															2
Aspergillus_CK392_g6640.t1	39	36				3															3
Aspergillus_CK392_g7810.t1	39	34		1		4								1							4
Aspergillus_CK392_g3093.t1	39	2	4	28		5	1	1	1	1	4	7	9	8					2		3
Aspergillus_CK392_g8561.t1	38			37		1					15	4	9	9						1
Aspergillus_CK392_g7467.t1	37	37
Aspergillus_CK392_g3656.t1	37	34				3															3
Aspergillus_CK392_g2465.t1	37	33				4															4
Aspergillus_CK392_g4690.t1	37	31				6															6
Aspergillus_CK392_g39.t1	37	30				7															7
Aspergillus_CK392_g3278.t1	36		36				9	7	10	10
Aspergillus_CK392_g556.t1	36		2	34			1	1			8	8	7	11
Aspergillus_CK392_g166.t1	36	33				3															3
Aspergillus_CK392_g1614.t1	36	30				6															6
Aspergillus_CK392_g6630.t1	36	30				6															6
Aspergillus_CK392_g1777.t1	36	28				8															8
Aspergillus_CK392_g7374.t1	36	28				8															8
Aspergillus_CK392_g1405.t1	36			14		22					3	5	5	1					8	7	7
Aspergillus_CK392_g4436.t1	35		12	23			5	2	3	2	7	4	6	6
Aspergillus_CK392_g6164.t1	35			33		2					7	12	8	6					2
Aspergillus_CK392_g5164.t1	35	25	3			7	1	1	1												7
Aspergillus_CK392_g5036.t1	34	6		27		1					6	8	8	5							1
Aspergillus_CK392_g1938.t1	34		22	1	5	6	8	5	8	1				1	4		1		4		2
Aspergillus_CK392_g325.t1	34	26				8															8
Aspergillus_CK392_g3721.t1	33		11	22			3	3	3	2	6	4	6	6
Aspergillus_CK392_g4539.t1	33		32	1			18	8	5	1	1
Aspergillus_CK392_g573.t1	33	2	1	29		1	1				10	8	7	4							1
Aspergillus_CK392_g1477.t1	33	30				3															3
Aspergillus_CK392_g1966.t1	33	28				5															5
Aspergillus_CK392_g7811.t1	33	28				5															5
Aspergillus_CK392_g2704.t1	32	28	1			3	1														3
Aspergillus_CK392_g2473.t1	32	28				4															4
Aspergillus_CK392_g1393.t1	32	26				6															6
Aspergillus_CK392_g4786.t1	32	24				8															8
Aspergillus_CK392_g5387.t1	32		1	6	16	9		1			1	2	2	1	4	4	5	3	3	2	2	2
Aspergillus_CK392_g7676.t1	31	28				3															3
Aspergillus_CK392_g5335.t1	31	5	7	12	1	6	3	1	2	1	3	4	4	1	1				3	1	2
Aspergillus_CK392_g2667.t1	31	24				7															7
Aspergillus_CK392_g6737.t1	31		2	2	3	24	1	1					1	1	1		1	1	2	10	2	10
Aspergillus_CK392_g1844.t1	30		24	6			10	6	5	3	2	3	1
Aspergillus_CK392_g8799.t1	30		10	20			4	3	2	1	7	5	5	3
Aspergillus_CK392_g1084.t1	30	27				3															3
Aspergillus_CK392_g6397.t1	30	27				3															3
Aspergillus_CK392_g5261.t1	30	15	1	11		3	1				1	5	3	2							2	1
Aspergillus_CK392_g2896.t1	30	26				4															4
Aspergillus_CK392_g281.t1	30	21		3		6					1		1	1							6
Aspergillus_CK392_g1079.t1	30		6	17		7	2	2	1	1	4	5	6	2					3	3		1
Aspergillus_CK392_g3846.t1	30	21				9															9
Aspergillus_CK392_g4038.t1	30			8	4	18					2	2	2	2		1		3	7	4	5	2
Aspergillus_CK392_g5771.t1	29		28	1			8	6	7	7		1
Aspergillus_CK392_g8674.t1	29	21				8															8
Aspergillus_CK392_g1167.t1	29					29													6	12	6	5
Aspergillus_CK392_g549.t1	28			26		2					9	5	5	7						1		1
Aspergillus_CK392_g849.t1	28	26				2															2
Aspergillus_CK392_g7891.t1	28	25				3															3
Aspergillus_CK392_g51.t1	28	24				4															4
Aspergillus_CK392_g7859.t1	28	24				4															4
Aspergillus_CK392_g4642.t1	28	20	2		2	4	1	1								1		1		1	3
Aspergillus_CK392_g3020.t1	28		4	4	12	8	1	1	1	1	1	1	1	1	8	1	3		3	2	1	2
Aspergillus_CK392_g5123.t1	27	26				1															1
Aspergillus_CK392_g4974.t1	27	24				3															3
Aspergillus_CK392_g5443.t1	27	24				3															3
Aspergillus_CK392_g3641.t1	27	23				4															4
Aspergillus_CK392_g7889.t1	27	23				4															4
Aspergillus_CK392_g4952.t1	27	22				5															5
Aspergillus_CK392_g3284.t1	27			21		6					12	4	4	1					1	1	1	3
Aspergillus_CK392_g6074.t1	27	19				8															8
Aspergillus_CK392_g8085.t1	27	18				9															9
Aspergillus_CK392_g8696.t1	27			16		11					3	4	5	4					2	5	2	2
Aspergillus_CK392_g1620.t1	26	9	16			1	10	1	2	3											1
Aspergillus_CK392_g1301.t1	26	6	18	1		1	7	5	3	3			1								1
Aspergillus_CK392_g3894.t1	26		14	10		2	6	2	3	3	1	5	2	2					2
Aspergillus_CK392_g6665.t1	26	23				3															3
Aspergillus_CK392_g8144.t1	26	22				4															4
Aspergillus_CK392_g3030.t1	26	21				5															5
Aspergillus_CK392_g1807.t1	26			12		14					2	2	4	4					1	6	1	6
Aspergillus_CK392_g2865.t1	25			25							6	7	5	7
Aspergillus_CK392_g4271.t1	25			25							3	9	11	2
Aspergillus_CK392_g539.t1	25			25							4	5	7	9
Aspergillus_CK392_g1000.t1	25	24				1															1
Aspergillus_CK392_g4534.t1	25	23				2															2
Aspergillus_CK392_g3770.t1	25	22				3															3
Aspergillus_CK392_g7581.t1	25	22				3															3
Aspergillus_CK392_g8421.t1	25	21		1		3							1								3
Aspergillus_CK392_g3432.t1	25			3	17	5					1	1	1		6	7	3	1	2	1	1	1
Aspergillus_CK392_g732.t1	25		11	4	5	5	3	2	3	3	1	1	1	1	1	2	2		2	1	1	1
Aspergillus_CK392_g4672.t1	25	18				7															7
Aspergillus_CK392_g1154.t1	24	23				1															1
Aspergillus_CK392_g5067.t1	24	23				1															1
Aspergillus_CK392_g7900.t1	24	22				2															2
Aspergillus_CK392_g5613.t1	24	20				4															4
Aspergillus_CK392_g59.t1	24	20				4															4
Aspergillus_CK392_g1002.t1	24	19				5															5
Aspergillus_CK392_g5777.t1	24	19				5															5
Aspergillus_CK392_g5889.t1	24	19				5															5
Aspergillus_CK392_g3925.t1	24	18				6															6
Aspergillus_CK392_g5301.t1	24	18				6															6
Aspergillus_CK392_g2150.t1	23	22				1															1
Aspergillus_CK392_g5978.t1	23	22				1															1
Aspergillus_CK392_g6404.t1	23	21				2															2
Aspergillus_CK392_g3571.t1	23		2		19	2		2							8	2	5	4	1		1
Aspergillus_CK392_g4515.t1	23	20				3															3
Aspergillus_CK392_g4917.t1	23	18				5															5
Aspergillus_CK392_g169.t1	23			16	1	6					4	3	5	4		1			2	2	1	1
Aspergillus_CK392_g49.t1	22	22
Aspergillus_CK392_g2924.t1	22	8	14				4	4	4	2
Aspergillus_CK392_g5801.t1	22	9	12			1	2	3	7												1
Aspergillus_CK392_g6645.t1	22	19		1		2						1									2
Aspergillus_CK392_g5332.t1	22	19				3															3
Aspergillus_CK392_g2652.t1	22	18				4															4
Aspergillus_CK392_g7051.t1	22	18				4															4
Aspergillus_CK392_g2750.t1	22	17				5															5
Aspergillus_CK392_g1855.t1	22			16		6					5	4	5	2					1	2	2	1
Aspergillus_CK392_g1507.t1	21			21							5	6	5	5
Aspergillus_CK392_g4530.t1	21	21
Aspergillus_CK392_g8170.t1	21	21
Aspergillus_CK392_g4870.t1	21	20				1															1
Aspergillus_CK392_g8183.t1	21			20		1					2	5	7	6					1
Aspergillus_CK392_g4548.t1	21	14	5		1	1		3	1	1					1						1
Aspergillus_CK392_g5713.t1	21	19				2															2
Aspergillus_CK392_g3477.t1	21	18				3															3
Aspergillus_CK392_g526.t1	21	17				4															4
Aspergillus_CK392_g6091.t1	21	17				4															4
Aspergillus_CK392_g1047.t1	21	15				6															6
Aspergillus_CK392_g5842.t1	21	15				6															6
Aspergillus_CK392_g4768.t1	20			20							7	3	7	3
Aspergillus_CK392_g1541.t1	20	19		1							1
Aspergillus_CK392_g7970.t1	20		14	6			3	5	2	4		2	2	2
Aspergillus_CK392_g2820.t1	20	19				1															1
Aspergillus_CK392_g8404.t1	20	19				1															1
Aspergillus_CK392_g8517.t1	20	7		12		1					4	8									1
Aspergillus_CK392_g1447.t1	20	18				2															2
Aspergillus_CK392_g4882.t1	20	18				2															2
Aspergillus_CK392_g7814.t1	20	18				2															2
Aspergillus_CK392_g525.t1	20	17				3															3
Aspergillus_CK392_g5453.t1	20	16	1			3	1														3
Aspergillus_CK392_g1572.t1	20	16				4															4
Aspergillus_CK392_g4849.t1	19			19							3	8	4	4
Aspergillus_CK392_g2912.t1	19	18				1															1
Aspergillus_CK392_g5656.t1	19	18				1															1
Aspergillus_CK392_g3213.t1	19	17				2															2
Aspergillus_CK392_g5339.t1	19	17				2															2
Aspergillus_CK392_g5907.t1	19	17				2															2
Aspergillus_CK392_g6307.t1	19	17				2															2
Aspergillus_CK392_g6978.t1	19	17				2															2
Aspergillus_CK392_g4845.t1	19	16				3															3
Aspergillus_CK392_g817.t1	19	16				3															3
Aspergillus_CK392_g2134.t1	19	15				4															4
Aspergillus_CK392_g3501.t1	19	15				4															4
Aspergillus_CK392_g7326.t1	19	15				4															4
Aspergillus_CK392_g3348.t1	19	13	1			5		1													5
Aspergillus_CK392_g4236.t1	18	18
Aspergillus_CK392_g1453.t1	18	17				1															1
Aspergillus_CK392_g1981.t1	18	17				1															1
Aspergillus_CK392_g4817.t1	18	17				1															1
Aspergillus_CK392_g6030.t1	18	17				1															1
Aspergillus_CK392_g6770.t1	18	17				1															1
Aspergillus_CK392_g2551.t1	18	15	2			1		2													1
Aspergillus_CK392_g5925.t1	18	16	1			1	1														1
Aspergillus_CK392_g3988.t1	18	16				2															2
Aspergillus_CK392_g4255.t1	18			16		2					4	3	6	3							1	1
Aspergillus_CK392_g4533.t1	18	16				2															2
Aspergillus_CK392_g6024.t1	18	16				2															2
Aspergillus_CK392_g6257.t1	18	16				2															2
Aspergillus_CK392_g125.t1	18		3	3	10	2			2	1	1		2		3	3	3	1	1			1
Aspergillus_CK392_g6086.t1	18	15				3															3
Aspergillus_CK392_g8076.t1	18	15				3															3
Aspergillus_CK392_g276.t1	18	14				4															4
Aspergillus_CK392_g4467.t1	18	14				4															4
Aspergillus_CK392_g1599.t1	17	17
Aspergillus_CK392_g3318.t1	17	17
Aspergillus_CK392_g5469.t1	17			17							2	3	5	7
Aspergillus_CK392_g7616.t1	17		7	10			4	1	2		4	4	2
Aspergillus_CK392_g7654.t1	17	4	13				3	5	3	2
Aspergillus_CK392_g3105.t1	17	16				1															1
Aspergillus_CK392_g7809.t1	17	16				1															1
Aspergillus_CK392_g1800.t1	17	15				2															2
Aspergillus_CK392_g5129.t1	17	15				2															2
Aspergillus_CK392_g6266.t1	17	15				2															2
Aspergillus_CK392_g1101.t1	17	14				3															3
Aspergillus_CK392_g156.t1	17	14				3															3
Aspergillus_CK392_g7224.t1	16	12		4							1	3
Aspergillus_CK392_g2601.t1	16	15				1															1
Aspergillus_CK392_g3916.t1	16	15				1															1
Aspergillus_CK392_g6338.t1	16	15				1															1
Aspergillus_CK392_g82.t1	16	15				1															1
Aspergillus_CK392_g1766.t1	16	14	1			1			1													1
Aspergillus_CK392_g1758.t1	16	14				2															2
Aspergillus_CK392_g3053.t1	16	14				2															2
Aspergillus_CK392_g5182.t1	16	14				2															2
Aspergillus_CK392_g6402.t1	16	14				2															2
Aspergillus_CK392_g8602.t1	16	14				2															2
Aspergillus_CK392_g3193.t1	16	7		7		2					2	2	3								2
Aspergillus_CK392_g2594.t1	16	13				3															3
Aspergillus_CK392_g7174.t1	16	13				3															3
Aspergillus_CK392_g4771.t1	16			12		4					1	6	4	1					1	1	1	1
Aspergillus_CK392_g541.t1	16			6		10					2		2	2					3	2	1	4
Aspergillus_CK392_g4536.t1	15	15
Aspergillus_CK392_g7150.t1	15	15
Aspergillus_CK392_g741.t1	15	15
Aspergillus_CK392_g7712.t1	15	15
Aspergillus_CK392_g7128.t1	15	11	4				1	2	1
Aspergillus_CK392_g2152.t1	15	14				1															1
Aspergillus_CK392_g2812.t1	15	14				1															1
Aspergillus_CK392_g3415.t1	15	14				1															1
Aspergillus_CK392_g4284.t1	15	14				1															1
Aspergillus_CK392_g5776.t1	15	14				1															1
Aspergillus_CK392_g6381.t1	15	14				1															1
Aspergillus_CK392_g7470.t1	15	14				1															1
Aspergillus_CK392_g2743.t1	15	13				2															2
Aspergillus_CK392_g3837.t1	15	13				2															2
Aspergillus_CK392_g4871.t1	15	13				2															2
Aspergillus_CK392_g1469.t1	15	12				3															3
Aspergillus_CK392_g5723.t1	15	12				3															3
Aspergillus_CK392_g87.t1	15	12				3															3
Aspergillus_CK392_g1622.t1	15		3	4		8	1		1	1	1	1	1	1					2	3	1	2
Aspergillus_CK392_g6507.t1	14	14
Aspergillus_CK392_g114.t1	14	7		7							2		2	3
Aspergillus_CK392_g3683.t1	14		10	4			3	2	2	3	1	1	1	1
Aspergillus_CK392_g4579.t1	14		10	4			2	3	3	2		2	1	1
Aspergillus_CK392_g7487.t1	14		13	1			2	4	3	4	1
Aspergillus_CK392_g8226.t1	14	2		12							1	5	5	1
Aspergillus_CK392_g2301.t1	14	13				1															1
Aspergillus_CK392_g4641.t1	14	13				1															1
Aspergillus_CK392_g6776.t1	14	13				1															1
Aspergillus_CK392_g2683.t1	14	1		12		1					2	4	4	2							1
Aspergillus_CK392_g2758.t1	14	12				2															2
Aspergillus_CK392_g283.t1	14	12				2															2
Aspergillus_CK392_g3325.t1	14	12				2															2
Aspergillus_CK392_g4244.t1	14	12				2															2
Aspergillus_CK392_g440.t1	14	12				2															2
Aspergillus_CK392_g5062.t1	14	12				2															2
Aspergillus_CK392_g6806.t1	14	12				2															2
Aspergillus_CK392_g6838.t1	14	12				2															2
Aspergillus_CK392_g5099.t1	14	10				4															4
Aspergillus_CK392_g550.t1	14			6	2	6					1	2	1	2	1			1	3	2		1
Aspergillus_CK392_g1391.t1	13	13
Aspergillus_CK392_g3205.t1	13			13							3	2	4	4
Aspergillus_CK392_g3986.t1	13	13
Aspergillus_CK392_g4759.t1	13	13
Aspergillus_CK392_g5468.t1	13			13							2	2	4	5
Aspergillus_CK392_g6689.t1	13	13
Aspergillus_CK392_g3803.t1	13	10	3				2	1
Aspergillus_CK392_g420.t1	13	12				1															1
Aspergillus_CK392_g55.t1	13	12				1															1
Aspergillus_CK392_g603.t1	13	12				1															1
Aspergillus_CK392_g6420.t1	13	12				1															1
Aspergillus_CK392_g7107.t1	13	12				1															1
Aspergillus_CK392_g8715.t1	13	12				1															1
Aspergillus_CK392_g7532.t1	13	10	2			1	2														1
Aspergillus_CK392_g1550.t1	13	11				2															2
Aspergillus_CK392_g3484.t1	13	11				2															2
Aspergillus_CK392_g6357.t1	13	11				2															2
Aspergillus_CK392_g5452.t1	13	10	1			2				1											2
Aspergillus_CK392_g3829.t1	13	10				3															3
Aspergillus_CK392_g4126.t1	13	10				3															3
Aspergillus_CK392_g8089.t1	13	10				3															3
Aspergillus_CK392_g1631.t1	13			6		7					1	2	1	2					1	1	2	3
Aspergillus_CK392_g8474.t1	13			6		7					1	2	3						2	2	1	2
Aspergillus_CK392_g5582.t1	12	12
Aspergillus_CK392_g5598.t1	12	12
Aspergillus_CK392_g6624.t1	12	12
Aspergillus_CK392_g1935.t1	12		10	2			3	1	3	3		2
Aspergillus_CK392_g375.t1	12	1		11								11
Aspergillus_CK392_g7715.t1	12	1	2	9			2				2	3	3	1
Aspergillus_CK392_g1790.t1	12	11				1															1
Aspergillus_CK392_g3599.t1	12	11				1															1
Aspergillus_CK392_g374.t1	12	11				1															1
Aspergillus_CK392_g4713.t1	12	11				1															1
Aspergillus_CK392_g54.t1	12	11				1															1
Aspergillus_CK392_g5735.t1	12	11				1															1
Aspergillus_CK392_g5881.t1	12	11				1															1
Aspergillus_CK392_g7378.t1	12		11			1	4	3	2	2									1
Aspergillus_CK392_g7637.t1	12	11				1															1
Aspergillus_CK392_g4829.t1	12	10		1		1						1									1
Aspergillus_CK392_g6353.t1	12	9		1	1	1								1			1				1
Aspergillus_CK392_g3201.t1	12	10				2															2
Aspergillus_CK392_g3775.t1	12	10				2															2
Aspergillus_CK392_g628.t1	12	10				2															2
Aspergillus_CK392_g1231.t1	12	9		1		2								1							2
Aspergillus_CK392_g5400.t1	12	9	1			2	1														2
Aspergillus_CK392_g3095.t1	12	8				4															4
Aspergillus_CK392_g2700.t1	11	11
Aspergillus_CK392_g3805.t1	11	11
Aspergillus_CK392_g3912.t1	11	11
Aspergillus_CK392_g3949.t1	11	11
Aspergillus_CK392_g4683.t1	11	11
Aspergillus_CK392_g6763.t1	11	11
Aspergillus_CK392_g1412.t1	11	4	7				2	2	2	1
Aspergillus_CK392_g7406.t1	11	9			2												2
Aspergillus_CK392_g3024.t1	11	10				1															1
Aspergillus_CK392_g3116.t1	11	10				1															1
Aspergillus_CK392_g4191.t1	11	10				1															1
Aspergillus_CK392_g5076.t1	11	10				1															1
Aspergillus_CK392_g5305.t1	11	10				1															1
Aspergillus_CK392_g6078.t1	11	10				1															1
Aspergillus_CK392_g6666.t1	11	10				1															1
Aspergillus_CK392_g7250.t1	11	10				1															1
Aspergillus_CK392_g5122.t1	11		5	5		1	1	1	2	1	1	1	1	2					1
Aspergillus_CK392_g1554.t1	11	9				2															2
Aspergillus_CK392_g4863.t1	11	9				2															2
Aspergillus_CK392_g4929.t1	11	9				2															2
Aspergillus_CK392_g2560.t1	11	1	2	2	4	2	2				1	1			1		3		2
Aspergillus_CK392_g3965.t1	11	8				3															3
Aspergillus_CK392_g438.t1	11	8				3															3
Aspergillus_CK392_g4547.t1	11		4	4		3		3	1			2	1	1					2		1
Aspergillus_CK392_g1667.t1	10	10
Aspergillus_CK392_g2791.t1	10	10
Aspergillus_CK392_g3197.t1	10			10							3	3	2	2
Aspergillus_CK392_g4138.t1	10	10
Aspergillus_CK392_g5362.t1	10	10
Aspergillus_CK392_g6517.t1	10	10
Aspergillus_CK392_g656.t1	10	10
Aspergillus_CK392_g7117.t1	10	10
Aspergillus_CK392_g7733.t1	10	10
Aspergillus_CK392_g7827.t1	10			10							2	3	3	2
Aspergillus_CK392_g3077.t1	10	1		9							2	2	3	2
Aspergillus_CK392_g6581.t1	10	1		9							2	3	2	2
Aspergillus_CK392_g157.t1	10	9				1															1
Aspergillus_CK392_g1888.t1	10	9				1															1
Aspergillus_CK392_g222.t1	10	9				1															1
Aspergillus_CK392_g2703.t1	10	9				1															1
Aspergillus_CK392_g3327.t1	10	9				1															1
Aspergillus_CK392_g3404.t1	10	9				1															1
Aspergillus_CK392_g3773.t1	10	9				1															1
Aspergillus_CK392_g4970.t1	10	9				1															1
Aspergillus_CK392_g5945.t1	10	9				1															1
Aspergillus_CK392_g6264.t1	10	9				1															1
Aspergillus_CK392_g7628.t1	10	9				1															1
Aspergillus_CK392_g2255.t1	10	7			2	1									1			1	1
Aspergillus_CK392_g2866.t1	10	8				2															2
Aspergillus_CK392_g3137.t1	10	8				2															2
Aspergillus_CK392_g3822.t1	10	8				2															2
Aspergillus_CK392_g4476.t1	10	8				2															2
Aspergillus_CK392_g6265.t1	10	8				2															2
Aspergillus_CK392_g7195.t1	10	8				2															2
Aspergillus_CK392_g7303.t1	10	8				2															2
Aspergillus_CK392_g1757.t1	10		3	5		2		1	1	1	1	2		2						1		1
Aspergillus_CK392_g7561.t1	10	6	2			2		1	1												2
Aspergillus_CK392_g8115.t1	10	7		1		2								1							2
Aspergillus_CK392_g5854.t1	10	7				3															3
Aspergillus_CK392_g7617.t1	10	7				3															3
Aspergillus_CK392_g7798.t1	10	7				3													1		2
Aspergillus_CK392_g1152.t1	9	9
Aspergillus_CK392_g3115.t1	9	9
Aspergillus_CK392_g3853.t1	9	9
Aspergillus_CK392_g4600.t1	9	9
Aspergillus_CK392_g4730.t1	9	9
Aspergillus_CK392_g5170.t1	9	9
Aspergillus_CK392_g5899.t1	9	9
Aspergillus_CK392_g6614.t1	9	9
Aspergillus_CK392_g6913.t1	9	9
Aspergillus_CK392_g7575.t1	9	9
Aspergillus_CK392_g8235.t1	9			9							6	1		2
Aspergillus_CK392_g8456.t1	9	9
Aspergillus_CK392_g3932.t1	9	8	1						1
Aspergillus_CK392_g4976.t1	9	7	1	1					1					1
Aspergillus_CK392_g2275.t1	9	8				1															1
Aspergillus_CK392_g2986.t1	9	8				1															1
Aspergillus_CK392_g3206.t1	9	8				1															1
Aspergillus_CK392_g3339.t1	9	8				1															1
Aspergillus_CK392_g3454.t1	9	8				1															1
Aspergillus_CK392_g3733.t1	9	8				1															1
Aspergillus_CK392_g6102.t1	9	8				1															1
Aspergillus_CK392_g7314.t1	9	8				1															1
Aspergillus_CK392_g7756.t1	9	8				1															1
Aspergillus_CK392_g7943.t1	9	8				1															1
Aspergillus_CK392_g1875.t1	9	7		1		1							1								1
Aspergillus_CK392_g2258.t1	9	7	1			1			1												1
Aspergillus_CK392_g2205.t1	9	1	6	1		1	4	1	1		1										1
Aspergillus_CK392_g1873.t1	9	7				2															2
Aspergillus_CK392_g1975.t1	9	7				2															2
Aspergillus_CK392_g3065.t1	9	7				2															2
Aspergillus_CK392_g3819.t1	9	7				2															1	1
Aspergillus_CK392_g6452.t1	9	7				2															2
Aspergillus_CK392_g5167.t1	9		2	5		2	1		1		1		3	1					1		1
Aspergillus_CK392_g2744.t1	9	6				3															3
Aspergillus_CK392_g2380.t1	8			8								2	2	4
Aspergillus_CK392_g2394.t1	8		8				1	3		4
Aspergillus_CK392_g3247.t1	8	8
Aspergillus_CK392_g370.t1	8	8
Aspergillus_CK392_g4982.t1	8	8
Aspergillus_CK392_g503.t1	8	8
Aspergillus_CK392_g5195.t1	8	8
Aspergillus_CK392_g5273.t1	8	8
Aspergillus_CK392_g5347.t1	8	8
Aspergillus_CK392_g6788.t1	8	8
Aspergillus_CK392_g6981.t1	8	8
Aspergillus_CK392_g7194.t1	8	8
Aspergillus_CK392_g7585.t1	8	8
Aspergillus_CK392_g7607.t1	8	8
Aspergillus_CK392_g7716.t1	8	8
Aspergillus_CK392_g78.t1	8	8
Aspergillus_CK392_g8020.t1	8	8
Aspergillus_CK392_g1868.t1	8		6	2				2	3	1		1	1
Aspergillus_CK392_g2173.t1	8	6	2				1	1
Aspergillus_CK392_g2418.t1	8	7	1					1
Aspergillus_CK392_g5664.t1	8	1		7							2	2	1	2
Aspergillus_CK392_g7786.t1	8	7	1							1
Aspergillus_CK392_g7985.t1	8	7		1							1
Aspergillus_CK392_g2936.t1	8	5	2		1		1		1									1
Aspergillus_CK392_g1467.t1	8	7				1															1
Aspergillus_CK392_g1546.t1	8	7				1															1
Aspergillus_CK392_g187.t1	8	7				1															1
Aspergillus_CK392_g2070.t1	8		7			1		3	1	3												1
Aspergillus_CK392_g2974.t1	8	7				1															1
Aspergillus_CK392_g3371.t1	8	7				1															1
Aspergillus_CK392_g4426.t1	8	7				1															1
Aspergillus_CK392_g5834.t1	8	7				1															1
Aspergillus_CK392_g5853.t1	8	7				1															1
Aspergillus_CK392_g6012.t1	8	7				1															1
Aspergillus_CK392_g6917.t1	8	7				1															1
Aspergillus_CK392_g6992.t1	8	7				1															1
Aspergillus_CK392_g7084.t1	8	7				1															1
Aspergillus_CK392_g8081.t1	8	7				1															1
Aspergillus_CK392_g98.t1	8			7		1					1	2	2	2					1
Aspergillus_CK392_g1594.t1	8	6				2															2
Aspergillus_CK392_g1711.t1	8	6				2															2
Aspergillus_CK392_g3425.t1	8	6				2															2
Aspergillus_CK392_g4196.t1	8	6				2															2
Aspergillus_CK392_g6427.t1	8	6				2															2
Aspergillus_CK392_g6798.t1	8	6				2															2
Aspergillus_CK392_g7237.t1	8	6				2															2
Aspergillus_CK392_g7385.t1	8	6				2															2
Aspergillus_CK392_g7854.t1	8	6				2													1			1
Aspergillus_CK392_g1670.t1	8	5	1			2	1												1		1
Aspergillus_CK392_g3983.t1	8		2	3	1	2		1	1		1		2		1				2
Aspergillus_CK392_g1421.t1	8	5				3															3
Aspergillus_CK392_g3269.t1	8			5		3					1	1	1	2						2		1
Aspergillus_CK392_g6092.t1	8	5				3															3
Aspergillus_CK392_g7332.t1	8	5				3															3
Aspergillus_CK392_g194.t1	8			4		4					2		2						1	1		2
Aspergillus_CK392_g3349.t1	8					8													4	1	1	2
Aspergillus_CK392_g1118.t1	7	7
Aspergillus_CK392_g1395.t1	7	7
Aspergillus_CK392_g1510.t1	7			7							1	5	1
Aspergillus_CK392_g1568.t1	7	7
Aspergillus_CK392_g1882.t1	7	7
Aspergillus_CK392_g1931.t1	7	7
Aspergillus_CK392_g2045.t1	7			7							3	1	2	1
Aspergillus_CK392_g230.t1	7	7
Aspergillus_CK392_g2575.t1	7	7
Aspergillus_CK392_g2811.t1	7	7
Aspergillus_CK392_g2834.t1	7	7
Aspergillus_CK392_g3082.t1	7	7
Aspergillus_CK392_g3084.t1	7	7
Aspergillus_CK392_g3237.t1	7	7
Aspergillus_CK392_g3486.t1	7	7
Aspergillus_CK392_g3509.t1	7	7
Aspergillus_CK392_g3532.t1	7	7
Aspergillus_CK392_g3883.t1	7	7
Aspergillus_CK392_g3980.t1	7	7
Aspergillus_CK392_g4633.t1	7	7
Aspergillus_CK392_g474.t1	7	7
Aspergillus_CK392_g4969.t1	7	7
Aspergillus_CK392_g4973.t1	7		7				2	1	2	2
Aspergillus_CK392_g5096.t1	7	7
Aspergillus_CK392_g5647.t1	7	7
Aspergillus_CK392_g63.t1	7	7
Aspergillus_CK392_g6411.t1	7	7
Aspergillus_CK392_g6444.t1	7	7
Aspergillus_CK392_g6498.t1	7	7
Aspergillus_CK392_g6741.t1	7	7
Aspergillus_CK392_g7805.t1	7	7
Aspergillus_CK392_g7806.t1	7	7
Aspergillus_CK392_g8040.t1	7	7
Aspergillus_CK392_g8255.t1	7	7
Aspergillus_CK392_g302.t1	7	6	1						1
Aspergillus_CK392_g6399.t1	7	6		1								1
Aspergillus_CK392_g7341.t1	7	6		1									1
Aspergillus_CK392_g7647.t1	7	6		1										1
Aspergillus_CK392_g7880.t1	7	6	1						1
Aspergillus_CK392_g8005.t1	7	6		1								1
Aspergillus_CK392_g1051.t1	7	6				1															1
Aspergillus_CK392_g1176.t1	7	6				1															1
Aspergillus_CK392_g2012.t1	7	6				1															1
Aspergillus_CK392_g2527.t1	7	6				1															1
Aspergillus_CK392_g2844.t1	7	6				1															1
Aspergillus_CK392_g2947.t1	7	6				1															1
Aspergillus_CK392_g3459.t1	7	6				1															1
Aspergillus_CK392_g348.t1	7	6				1															1
Aspergillus_CK392_g419.t1	7	6				1															1
Aspergillus_CK392_g4246.t1	7	6				1															1
Aspergillus_CK392_g4254.t1	7	6				1															1
Aspergillus_CK392_g4689.t1	7	6				1															1
Aspergillus_CK392_g5286.t1	7	6				1															1
Aspergillus_CK392_g612.t1	7	6				1															1
Aspergillus_CK392_g6882.t1	7	6				1															1
Aspergillus_CK392_g7136.t1	7	6				1															1
Aspergillus_CK392_g7426.t1	7	6				1															1
Aspergillus_CK392_g7571.t1	7	6				1															1
Aspergillus_CK392_g7660.t1	7	6				1															1
Aspergillus_CK392_g8533.t1	7	6				1															1
Aspergillus_CK392_g977.t1	7	5	1			1		1													1
Aspergillus_CK392_g1814.t1	7	5				2															2
Aspergillus_CK392_g418.t1	7	5				2															2
Aspergillus_CK392_g4608.t1	7	5				2															2
Aspergillus_CK392_g7196.t1	7	5				2															2
Aspergillus_CK392_g8409.t1	7	5				2															2
Aspergillus_CK392_g1266.t1	6		6				3	2		1
Aspergillus_CK392_g1661.t1	6	6
Aspergillus_CK392_g1789.t1	6	6
Aspergillus_CK392_g1965.t1	6	6
Aspergillus_CK392_g2136.t1	6	6
Aspergillus_CK392_g290.t1	6	6
Aspergillus_CK392_g2911.t1	6	6
Aspergillus_CK392_g3177.t1	6	6
Aspergillus_CK392_g3832.t1	6	6
Aspergillus_CK392_g4070.t1	6	6
Aspergillus_CK392_g4168.t1	6	6
Aspergillus_CK392_g4296.t1	6	6
Aspergillus_CK392_g4605.t1	6	6
Aspergillus_CK392_g4927.t1	6	6
Aspergillus_CK392_g5027.t1	6	6
Aspergillus_CK392_g5070.t1	6	6
Aspergillus_CK392_g5200.t1	6	6
Aspergillus_CK392_g521.t1	6	6
Aspergillus_CK392_g5216.t1	6	6
Aspergillus_CK392_g5512.t1	6	6
Aspergillus_CK392_g5524.t1	6	6
Aspergillus_CK392_g6089.t1	6	6
Aspergillus_CK392_g6801.t1	6	6
Aspergillus_CK392_g6829.t1	6	6
Aspergillus_CK392_g7040.t1	6	6
Aspergillus_CK392_g720.t1	6	6
Aspergillus_CK392_g737.t1	6	6
Aspergillus_CK392_g7471.t1	6	6
Aspergillus_CK392_g7784.t1	6	6
Aspergillus_CK392_g79.t1	6	6
Aspergillus_CK392_g7915.t1	6	6
Aspergillus_CK392_g8165.t1	6	6
Aspergillus_CK392_g8264.t1	6	6
Aspergillus_CK392_g8337.t1	6	6
Aspergillus_CK392_g836.t1	6	6
Aspergillus_CK392_g1326.t1	6	5	1					1
Aspergillus_CK392_g2294.t1	6	4	2					1	1
Aspergillus_CK392_g3400.t1	6	5	1							1
Aspergillus_CK392_g5325.t1	6	2	4					2	1	1
Aspergillus_CK392_g1583.t1	6	1	4	1			1	1	1	1			1
Aspergillus_CK392_g7456.t1	6	4	1	1			1							1
Aspergillus_CK392_g1134.t1	6			5		1					4	1							1
Aspergillus_CK392_g1156.t1	6	5				1															1
Aspergillus_CK392_g1508.t1	6	5				1															1
Aspergillus_CK392_g1544.t1	6	5				1															1
Aspergillus_CK392_g2292.t1	6	5				1															1
Aspergillus_CK392_g2592.t1	6	5				1															1
Aspergillus_CK392_g3412.t1	6	5				1															1
Aspergillus_CK392_g3643.t1	6	5				1															1
Aspergillus_CK392_g3915.t1	6	5				1															1
Aspergillus_CK392_g4170.t1	6	5				1															1
Aspergillus_CK392_g4456.t1	6	5				1															1
Aspergillus_CK392_g4458.t1	6	5				1															1
Aspergillus_CK392_g4475.t1	6	5				1															1
Aspergillus_CK392_g4630.t1	6	5				1															1
Aspergillus_CK392_g5166.t1	6	5				1															1
Aspergillus_CK392_g5323.t1	6	5				1															1
Aspergillus_CK392_g5329.t1	6	5				1															1
Aspergillus_CK392_g5813.t1	6	5				1															1
Aspergillus_CK392_g6108.t1	6	5				1															1
Aspergillus_CK392_g6841.t1	6	5				1															1
Aspergillus_CK392_g6888.t1	6	5				1															1
Aspergillus_CK392_g6958.t1	6	5				1															1
Aspergillus_CK392_g7418.t1	6	5				1															1
Aspergillus_CK392_g824.t1	6	5				1															1
Aspergillus_CK392_g4798.t1	6		3	2		1		1	1	1				2								1
Aspergillus_CK392_g480.t1	6	4		1		1					1										1
Aspergillus_CK392_g5891.t1	6	4		1		1						1									1
Aspergillus_CK392_g1288.t1	6		2	2	1	1	1			1		1	1					1	1
Aspergillus_CK392_g2030.t1	6		4			2	1	3												1	1
Aspergillus_CK392_g289.t1	6	4				2															2
Aspergillus_CK392_g5333.t1	6	4				2															2
Aspergillus_CK392_g5615.t1	6	4				2															2
Aspergillus_CK392_g7253.t1	6	4				2															2
Aspergillus_CK392_g5846.t1	6	3			1	2										1					2
Aspergillus_CK392_g7278.t1	6		3		1	2		1	1	1						1			2
Aspergillus_CK392_g6870.t1	6		2			4	2													2		2
Aspergillus_CK392_g1387.t1	6					6													3		1	2
Aspergillus_CK392_g2091.t1	6					6													2	3	1
Aspergillus_CK392_g1060.t1	5		5				1	2	1	1
Aspergillus_CK392_g1165.t1	5	5
Aspergillus_CK392_g1368.t1	5	5
Aspergillus_CK392_g139.t1	5	5
Aspergillus_CK392_g1463.t1	5	5
Aspergillus_CK392_g1491.t1	5	5
Aspergillus_CK392_g1557.t1	5	5
Aspergillus_CK392_g1636.t1	5	5
Aspergillus_CK392_g1647.t1	5	5
Aspergillus_CK392_g1739.t1	5	5
Aspergillus_CK392_g1759.t1	5	5
Aspergillus_CK392_g1889.t1	5	5
Aspergillus_CK392_g2003.t1	5	5
Aspergillus_CK392_g2208.t1	5	5
Aspergillus_CK392_g2655.t1	5	5
Aspergillus_CK392_g2664.t1	5	5
Aspergillus_CK392_g2692.t1	5	5
Aspergillus_CK392_g2891.t1	5	5
Aspergillus_CK392_g316.t1	5	5
Aspergillus_CK392_g3208.t1	5		5				1	2	1	1
Aspergillus_CK392_g3242.t1	5	5
Aspergillus_CK392_g3258.t1	5	5
Aspergillus_CK392_g3344.t1	5	5
Aspergillus_CK392_g3414.t1	5	5
Aspergillus_CK392_g3417.t1	5	5
Aspergillus_CK392_g3436.t1	5	5
Aspergillus_CK392_g3578.t1	5	5
Aspergillus_CK392_g3782.t1	5	5
Aspergillus_CK392_g3789.t1	5	5
Aspergillus_CK392_g3881.t1	5	5
Aspergillus_CK392_g3962.t1	5	5
Aspergillus_CK392_g3985.t1	5	5
Aspergillus_CK392_g403.t1	5		5				4	1
Aspergillus_CK392_g4211.t1	5	5
Aspergillus_CK392_g4275.t1	5	5
Aspergillus_CK392_g4673.t1	5	5
Aspergillus_CK392_g4697.t1	5	5
Aspergillus_CK392_g4712.t1	5	5
Aspergillus_CK392_g4803.t1	5	5
Aspergillus_CK392_g4804.t1	5	5
Aspergillus_CK392_g4873.t1	5	5
Aspergillus_CK392_g5114.t1	5	5
Aspergillus_CK392_g5315.t1	5	5
Aspergillus_CK392_g5503.t1	5	5
Aspergillus_CK392_g5628.t1	5	5
Aspergillus_CK392_g5765.t1	5	5
Aspergillus_CK392_g5791.t1	5	5
Aspergillus_CK392_g6023.t1	5	5
Aspergillus_CK392_g6044.t1	5	5
Aspergillus_CK392_g6270.t1	5	5
Aspergillus_CK392_g6282.t1	5	5
Aspergillus_CK392_g6779.t1	5	5
Aspergillus_CK392_g6840.t1	5	5
Aspergillus_CK392_g6866.t1	5	5
Aspergillus_CK392_g6937.t1	5	5
Aspergillus_CK392_g6996.t1	5	5
Aspergillus_CK392_g706.t1	5	5
Aspergillus_CK392_g7065.t1	5	5
Aspergillus_CK392_g7132.t1	5	5
Aspergillus_CK392_g714.t1	5	5
Aspergillus_CK392_g7241.t1	5	5
Aspergillus_CK392_g7331.t1	5			5							2	1	1	1
Aspergillus_CK392_g7357.t1	5	5
Aspergillus_CK392_g7520.t1	5	5
Aspergillus_CK392_g772.t1	5	5
Aspergillus_CK392_g8175.t1	5	5
Aspergillus_CK392_g8338.t1	5	5
Aspergillus_CK392_g8373.t1	5	5
Aspergillus_CK392_g946.t1	5			5							2	1	1	1
Aspergillus_CK392_g1087.t1	5	4	1							1
Aspergillus_CK392_g2286.t1	5		2	3			1	1			1		1	1
Aspergillus_CK392_g2399.t1	5	3		2									1	1
Aspergillus_CK392_g2490.t1	5	1		4							2		1	1
Aspergillus_CK392_g338.t1	5	4	1					1
Aspergillus_CK392_g4146.t1	5	1	4				1	1	1	1
Aspergillus_CK392_g4588.t1	5	4			1											1
Aspergillus_CK392_g6940.t1	5	4			1											1
Aspergillus_CK392_g3606.t1	5	2		2	1						1		1		1
Aspergillus_CK392_g1131.t1	5	4				1															1
Aspergillus_CK392_g1227.t1	5	4				1															1
Aspergillus_CK392_g1779.t1	5	4				1															1
Aspergillus_CK392_g1968.t1	5	4				1															1
Aspergillus_CK392_g2218.t1	5	4				1															1
Aspergillus_CK392_g2323.t1	5	4				1															1
Aspergillus_CK392_g264.t1	5	4				1													1
Aspergillus_CK392_g2881.t1	5	4				1															1
Aspergillus_CK392_g2930.t1	5	4				1															1
Aspergillus_CK392_g50.t1	5	4				1															1
Aspergillus_CK392_g5192.t1	5	4				1															1
Aspergillus_CK392_g5695.t1	5	4				1															1
Aspergillus_CK392_g5826.t1	5		4			1	1	1	1	1											1
Aspergillus_CK392_g6623.t1	5	4				1															1
Aspergillus_CK392_g6667.t1	5	4				1															1
Aspergillus_CK392_g7044.t1	5	4				1															1
Aspergillus_CK392_g7152.t1	5	4				1															1
Aspergillus_CK392_g7724.t1	5	4				1															1
Aspergillus_CK392_g8052.t1	5	4				1															1
Aspergillus_CK392_g810.t1	5	4				1															1
Aspergillus_CK392_g8271.t1	5	4				1															1
Aspergillus_CK392_g8574.t1	5	4				1															1
Aspergillus_CK392_g1951.t1	5	2	2			1	1	1											1
Aspergillus_CK392_g2616.t1	5	2		2		1						2									1
Aspergillus_CK392_g7472.t1	5	3			1	1												1			1
Aspergillus_CK392_g970.t1	5		3	1		1		1	1	1		1									1
Aspergillus_CK392_g6369.t1	5	3				2															2
Aspergillus_CK392_g3897.t1	5	2			1	2										1			1			1
Aspergillus_CK392_g5373.t1	5		2	1		2	1		1			1								1		1
Aspergillus_CK392_g2675.t1	5					5													3	1		1
Aspergillus_CK392_g1210.t1	4		4				2	1		1
Aspergillus_CK392_g1238.t1	4	4
Aspergillus_CK392_g1371.t1	4	4
Aspergillus_CK392_g1377.t1	4	4
Aspergillus_CK392_g1442.t1	4	4
Aspergillus_CK392_g152.t1	4	4
Aspergillus_CK392_g1552.t1	4	4
Aspergillus_CK392_g1556.t1	4	4
Aspergillus_CK392_g1589.t1	4	4
Aspergillus_CK392_g1609.t1	4	4
Aspergillus_CK392_g1700.t1	4	4
Aspergillus_CK392_g1916.t1	4	4
Aspergillus_CK392_g2017.t1	4	4
Aspergillus_CK392_g2040.t1	4	4
Aspergillus_CK392_g211.t1	4	4
Aspergillus_CK392_g2169.t1	4	4
Aspergillus_CK392_g2354.t1	4	4
Aspergillus_CK392_g2401.t1	4	4
Aspergillus_CK392_g242.t1	4	4
Aspergillus_CK392_g2498.t1	4	4
Aspergillus_CK392_g2501.t1	4	4
Aspergillus_CK392_g2554.t1	4	4
Aspergillus_CK392_g2571.t1	4	4
Aspergillus_CK392_g2576.t1	4	4
Aspergillus_CK392_g259.t1	4	4
Aspergillus_CK392_g2693.t1	4	4
Aspergillus_CK392_g2702.t1	4	4
Aspergillus_CK392_g2819.t1	4	4
Aspergillus_CK392_g2827.t1	4	4
Aspergillus_CK392_g2985.t1	4	4
Aspergillus_CK392_g3004.t1	4	4
Aspergillus_CK392_g3069.t1	4	4
Aspergillus_CK392_g3101.t1	4	4
Aspergillus_CK392_g3209.t1	4	4
Aspergillus_CK392_g3395.t1	4	4
Aspergillus_CK392_g3444.t1	4	4
Aspergillus_CK392_g3502.t1	4	4
Aspergillus_CK392_g3506.t1	4	4
Aspergillus_CK392_g409.t1	4	4
Aspergillus_CK392_g4125.t1	4	4
Aspergillus_CK392_g416.t1	4	4
Aspergillus_CK392_g4261.t1	4	4
Aspergillus_CK392_g4301.t1	4	4
Aspergillus_CK392_g4526.t1	4	4
Aspergillus_CK392_g4758.t1	4	4
Aspergillus_CK392_g4907.t1	4	4
Aspergillus_CK392_g5046.t1	4	4
Aspergillus_CK392_g5055.t1	4	4
Aspergillus_CK392_g5102.t1	4	4
Aspergillus_CK392_g5142.t1	4	4
Aspergillus_CK392_g519.t1	4	4
Aspergillus_CK392_g5191.t1	4	4
Aspergillus_CK392_g5276.t1	4	4
Aspergillus_CK392_g5372.t1	4	4
Aspergillus_CK392_g5464.t1	4	4
Aspergillus_CK392_g5565.t1	4	4
Aspergillus_CK392_g5944.t1	4	4
Aspergillus_CK392_g6002.t1	4	4
Aspergillus_CK392_g6200.t1	4	4
Aspergillus_CK392_g6218.t1	4		4					1	1	2
Aspergillus_CK392_g6456.t1	4	4
Aspergillus_CK392_g6459.t1	4	4
Aspergillus_CK392_g6463.t1	4	4
Aspergillus_CK392_g6530.t1	4	4
Aspergillus_CK392_g6660.t1	4	4
Aspergillus_CK392_g6676.t1	4	4
Aspergillus_CK392_g681.t1	4	4
Aspergillus_CK392_g6845.t1	4	4
Aspergillus_CK392_g6919.t1	4	4
Aspergillus_CK392_g7054.t1	4	4
Aspergillus_CK392_g726.t1	4	4
Aspergillus_CK392_g7266.t1	4	4
Aspergillus_CK392_g7457.t1	4	4
Aspergillus_CK392_g7503.t1	4	4
Aspergillus_CK392_g8039.t1	4	4
Aspergillus_CK392_g8189.t1	4	4
Aspergillus_CK392_g8216.t1	4	4
Aspergillus_CK392_g8355.t1	4	4
Aspergillus_CK392_g8382.t1	4	4
Aspergillus_CK392_g8408.t1	4	4
Aspergillus_CK392_g8702.t1	4	4
Aspergillus_CK392_g972.t1	4	4
Aspergillus_CK392_g1498.t1	4		3	1			1	1	1		1
Aspergillus_CK392_g3567.t1	4	1		3							1	1	1
Aspergillus_CK392_g4750.t1	4	3	1				1
Aspergillus_CK392_g5256.t1	4	3	1						1
Aspergillus_CK392_g5343.t1	4		3	1			1	1		1	1
Aspergillus_CK392_g6554.t1	4	3	1				1
Aspergillus_CK392_g7840.t1	4	3	1				1
Aspergillus_CK392_g8190.t1	4	3		1									1
Aspergillus_CK392_g8292.t1	4	3	1						1
Aspergillus_CK392_g8376.t1	4	3	1						1
Aspergillus_CK392_g844.t1	4	3	1							1
Aspergillus_CK392_g6975.t1	4	2		1	1								1					1
Aspergillus_CK392_g1053.t1	4	1	1	1	1			1				1			1
Aspergillus_CK392_g1037.t1	4	3				1															1
Aspergillus_CK392_g1153.t1	4	3				1															1
Aspergillus_CK392_g1201.t1	4	3				1															1
Aspergillus_CK392_g229.t1	4	3				1															1
Aspergillus_CK392_g2295.t1	4	3				1															1
Aspergillus_CK392_g2324.t1	4	3				1															1
Aspergillus_CK392_g2615.t1	4	3				1															1
Aspergillus_CK392_g3026.t1	4	3				1																1
Aspergillus_CK392_g3300.t1	4	3				1															1
Aspergillus_CK392_g3927.t1	4	3				1															1
Aspergillus_CK392_g4.t1	4	3				1															1
Aspergillus_CK392_g4586.t1	4	3				1															1
Aspergillus_CK392_g4597.t1	4	3				1															1
Aspergillus_CK392_g4772.t1	4	3				1															1
Aspergillus_CK392_g5073.t1	4	3				1															1
Aspergillus_CK392_g5331.t1	4	3				1															1
Aspergillus_CK392_g5404.t1	4	3				1															1
Aspergillus_CK392_g5457.t1	4		3			1	1		2										1
Aspergillus_CK392_g6153.t1	4	3				1															1
Aspergillus_CK392_g7453.t1	4	3				1															1
Aspergillus_CK392_g7764.t1	4	3				1																1
Aspergillus_CK392_g5466.t1	4	2		1		1					1										1
Aspergillus_CK392_g3860.t1	4				2	2									1		1			1	1
Aspergillus_CK392_g4473.t1	4				2	2										1		1				2
Aspergillus_CK392_g8137.t1	4	2				2															2
Aspergillus_CK392_g8803.t1	4			2		2						1	1						2
Aspergillus_CK392_g7590.t1	4					4													1	1	1	1
Aspergillus_CK392_g1005.t1	3	3
Aspergillus_CK392_g1056.t1	3	3
Aspergillus_CK392_g1162.t1	3	3
Aspergillus_CK392_g1264.t1	3			3									2	1
Aspergillus_CK392_g1309.t1	3	3
Aspergillus_CK392_g1613.t1	3	3
Aspergillus_CK392_g1679.t1	3	3
Aspergillus_CK392_g1712.t1	3	3
Aspergillus_CK392_g1808.t1	3	3
Aspergillus_CK392_g181.t1	3	3
Aspergillus_CK392_g1960.t1	3			3							1	1	1
Aspergillus_CK392_g2006.t1	3			3								1	1	1
Aspergillus_CK392_g2025.t1	3	3
Aspergillus_CK392_g2116.t1	3	3
Aspergillus_CK392_g219.t1	3	3
Aspergillus_CK392_g2233.t1	3	3
Aspergillus_CK392_g2290.t1	3	3
Aspergillus_CK392_g2333.t1	3	3
Aspergillus_CK392_g2361.t1	3	3
Aspergillus_CK392_g2363.t1	3	3
Aspergillus_CK392_g2476.t1	3	3
Aspergillus_CK392_g2509.t1	3	3
Aspergillus_CK392_g2523.t1	3	3
Aspergillus_CK392_g2783.t1	3	3
Aspergillus_CK392_g2839.t1	3	3
Aspergillus_CK392_g2900.t1	3	3
Aspergillus_CK392_g2981.t1	3	3
Aspergillus_CK392_g3002.t1	3	3
Aspergillus_CK392_g3317.t1	3	3
Aspergillus_CK392_g3527.t1	3	3
Aspergillus_CK392_g3577.t1	3	3
Aspergillus_CK392_g3603.t1	3	3
Aspergillus_CK392_g3637.t1	3	3
Aspergillus_CK392_g3681.t1	3	3
Aspergillus_CK392_g371.t1	3	3
Aspergillus_CK392_g380.t1	3		3				1	1	1
Aspergillus_CK392_g3896.t1	3	3
Aspergillus_CK392_g3918.t1	3	3
Aspergillus_CK392_g3931.t1	3	3
Aspergillus_CK392_g3940.t1	3	3
Aspergillus_CK392_g4023.t1	3	3
Aspergillus_CK392_g4067.t1	3	3
Aspergillus_CK392_g4121.t1	3	3
Aspergillus_CK392_g4161.t1	3	3
Aspergillus_CK392_g4167.t1	3	3
Aspergillus_CK392_g4388.t1	3	3
Aspergillus_CK392_g4606.t1	3			3							1		1	1
Aspergillus_CK392_g461.t1	3	3
Aspergillus_CK392_g4634.t1	3	3
Aspergillus_CK392_g4720.t1	3	3
Aspergillus_CK392_g4848.t1	3	3
Aspergillus_CK392_g4930.t1	3	3
Aspergillus_CK392_g4971.t1	3	3
Aspergillus_CK392_g4991.t1	3	3
Aspergillus_CK392_g5011.t1	3	3
Aspergillus_CK392_g5088.t1	3	3
Aspergillus_CK392_g5165.t1	3	3
Aspergillus_CK392_g5194.t1	3	3
Aspergillus_CK392_g5270.t1	3	3
Aspergillus_CK392_g5281.t1	3	3
Aspergillus_CK392_g5410.t1	3	3
Aspergillus_CK392_g5416.t1	3	3
Aspergillus_CK392_g5486.t1	3	3
Aspergillus_CK392_g5527.t1	3	3
Aspergillus_CK392_g5533.t1	3	3
Aspergillus_CK392_g5632.t1	3	3
Aspergillus_CK392_g5704.t1	3	3
Aspergillus_CK392_g6032.t1	3	3
Aspergillus_CK392_g6261.t1	3	3
Aspergillus_CK392_g6364.t1	3	3
Aspergillus_CK392_g6382.t1	3	3
Aspergillus_CK392_g6418.t1	3	3
Aspergillus_CK392_g6442.t1	3	3
Aspergillus_CK392_g6501.t1	3	3
Aspergillus_CK392_g6525.t1	3			3							1		1	1
Aspergillus_CK392_g6527.t1	3	3
Aspergillus_CK392_g6593.t1	3	3
Aspergillus_CK392_g6664.t1	3	3
Aspergillus_CK392_g6678.t1	3	3
Aspergillus_CK392_g6688.t1	3	3
Aspergillus_CK392_g6738.t1	3	3
Aspergillus_CK392_g6749.t1	3	3
Aspergillus_CK392_g6783.t1	3	3
Aspergillus_CK392_g6803.t1	3	3
Aspergillus_CK392_g686.t1	3		3				1		1	1
Aspergillus_CK392_g6946.t1	3	3
Aspergillus_CK392_g6951.t1	3	3
Aspergillus_CK392_g7042.t1	3	3
Aspergillus_CK392_g710.t1	3	3
Aspergillus_CK392_g7154.t1	3	3
Aspergillus_CK392_g7356.t1	3	3
Aspergillus_CK392_g7370.t1	3	3
Aspergillus_CK392_g7463.t1	3	3
Aspergillus_CK392_g7549.t1	3	3
Aspergillus_CK392_g768.t1	3	3
Aspergillus_CK392_g770.t1	3	3
Aspergillus_CK392_g7737.t1	3	3
Aspergillus_CK392_g7740.t1	3	3
Aspergillus_CK392_g7754.t1	3	3
Aspergillus_CK392_g7790.t1	3	3
Aspergillus_CK392_g7799.t1	3	3
Aspergillus_CK392_g7842.t1	3	3
Aspergillus_CK392_g7897.t1	3	3
Aspergillus_CK392_g7949.t1	3	3
Aspergillus_CK392_g8015.t1	3	3
Aspergillus_CK392_g8086.t1	3	3
Aspergillus_CK392_g8180.t1	3	3
Aspergillus_CK392_g8293.t1	3	3
Aspergillus_CK392_g842.t1	3	3
Aspergillus_CK392_g847.t1	3	3
Aspergillus_CK392_g8747.t1	3		3					1	1	1
Aspergillus_CK392_g927.t1	3	3
Aspergillus_CK392_g1028.t1	3	2		1								1
Aspergillus_CK392_g1048.t1	3	2			1										1
Aspergillus_CK392_g1082.t1	3	2		1								1
Aspergillus_CK392_g1296.t1	3	2	1					1
Aspergillus_CK392_g1489.t1	3		1		2				1						1		1
Aspergillus_CK392_g1682.t1	3		2	1			1			1			1
Aspergillus_CK392_g2356.t1	3	1		2								1	1
Aspergillus_CK392_g3494.t1	3			2	1						2				1
Aspergillus_CK392_g3607.t1	3	2		1								1
Aspergillus_CK392_g4931.t1	3	2	1				1
Aspergillus_CK392_g5298.t1	3	2			1											1
Aspergillus_CK392_g5707.t1	3		2	1			2							1
Aspergillus_CK392_g5757.t1	3	2	1				1
Aspergillus_CK392_g5849.t1	3	2	1				1
Aspergillus_CK392_g5984.t1	3	2	1				1
Aspergillus_CK392_g6070.t1	3	2			1												1
Aspergillus_CK392_g6207.t1	3	2		1							1
Aspergillus_CK392_g6275.t1	3	2			1										1
Aspergillus_CK392_g6375.t1	3	2	1					1
Aspergillus_CK392_g6472.t1	3	2	1					1
Aspergillus_CK392_g6599.t1	3	1	2						1	1
Aspergillus_CK392_g6627.t1	3	2		1									1
Aspergillus_CK392_g691.t1	3		2	1			1		1			1
Aspergillus_CK392_g7013.t1	3	2			1													1
Aspergillus_CK392_g7295.t1	3		1	2					1		1		1
Aspergillus_CK392_g8054.t1	3	2		1										1
Aspergillus_CK392_g8473.t1	3	1	2					1		1
Aspergillus_CK392_g8514.t1	3		2	1			2					1
Aspergillus_CK392_g865.t1	3	2	1							1
Aspergillus_CK392_g8730.t1	3		2		1		1			1						1
Aspergillus_CK392_g1610.t1	3	1	1		1		1								1
Aspergillus_CK392_g266.t1	3	1		1	1								1				1
Aspergillus_CK392_g4113.t1	3		1	1	1		1						1		1
Aspergillus_CK392_g6335.t1	3		1	1	1				1		1						1
Aspergillus_CK392_g7056.t1	3		1	1	1		1							1				1
Aspergillus_CK392_g1683.t1	3	2				1															1
Aspergillus_CK392_g2316.t1	3	2				1															1
Aspergillus_CK392_g2572.t1	3	2				1															1
Aspergillus_CK392_g2739.t1	3	2				1													1
Aspergillus_CK392_g2944.t1	3	2				1															1
Aspergillus_CK392_g3618.t1	3	2				1															1
Aspergillus_CK392_g3762.t1	3	2				1															1
Aspergillus_CK392_g4320.t1	3	2				1															1
Aspergillus_CK392_g5187.t1	3	2				1															1
Aspergillus_CK392_g599.t1	3	2				1															1
Aspergillus_CK392_g6336.t1	3		2			1			1	1									1
Aspergillus_CK392_g6363.t1	3	2				1															1
Aspergillus_CK392_g6553.t1	3	2				1															1
Aspergillus_CK392_g6745.t1	3	2				1															1
Aspergillus_CK392_g6822.t1	3	2				1													1
Aspergillus_CK392_g72.t1	3	2				1																1
Aspergillus_CK392_g7672.t1	3	2				1															1
Aspergillus_CK392_g7881.t1	3	2				1															1
Aspergillus_CK392_g827.t1	3	2				1															1
Aspergillus_CK392_g8509.t1	3	2				1														1
Aspergillus_CK392_g1388.t1	3			1	1	1					1						1		1
Aspergillus_CK392_g1416.t1	3		1	1		1			1				1								1
Aspergillus_CK392_g2649.t1	3		1	1		1	1				1											1
Aspergillus_CK392_g3351.t1	3	1	1			1				1											1
Aspergillus_CK392_g4366.t1	3		1		1	1				1								1	1
Aspergillus_CK392_g165.t1	3			1		2							1								1	1
Aspergillus_CK392_g2372.t1	3				1	2												1			1	1
Aspergillus_CK392_g4026.t1	3		1			2				1										1		1
Aspergillus_CK392_g4379.t1	3		1			2	1														1	1
Aspergillus_CK392_g5007.t1	3			1		2							1							1		1
Aspergillus_CK392_g5028.t1	3	1				2													1			1
Aspergillus_CK392_g7260.t1	3			1		2								1								2
Aspergillus_CK392_g7405.t1	3	1				2														2
Aspergillus_CK392_g937.t1	3		1			2				1										1		1
Aspergillus_CK392_g1930.t1	3					3													2		1
Aspergillus_CK392_g1015.t1	2	2
Aspergillus_CK392_g1024.t1	2	2
Aspergillus_CK392_g1025.t1	2	2
Aspergillus_CK392_g1061.t1	2	2
Aspergillus_CK392_g1116.t1	2	2
Aspergillus_CK392_g1133.t1	2		2					1		1
Aspergillus_CK392_g1191.t1	2	2
Aspergillus_CK392_g123.t1	2	2
Aspergillus_CK392_g1260.t1	2	2
Aspergillus_CK392_g1274.t1	2	2
Aspergillus_CK392_g1311.t1	2	2
Aspergillus_CK392_g1381.t1	2	2
Aspergillus_CK392_g1411.t1	2			2								1	1
Aspergillus_CK392_g1423.t1	2	2
Aspergillus_CK392_g1456.t1	2	2
Aspergillus_CK392_g1479.t1	2	2
Aspergillus_CK392_g1481.t1	2			2								2
Aspergillus_CK392_g1545.t1	2	2
Aspergillus_CK392_g1559.t1	2	2
Aspergillus_CK392_g1597.t1	2	2
Aspergillus_CK392_g1601.t1	2	2
Aspergillus_CK392_g1752.t1	2	2
Aspergillus_CK392_g1756.t1	2			2										2
Aspergillus_CK392_g176.t1	2		2						1	1
Aspergillus_CK392_g1781.t1	2	2
Aspergillus_CK392_g1794.t1	2	2
Aspergillus_CK392_g1813.t1	2		2					1		1
Aspergillus_CK392_g1853.t1	2	2
Aspergillus_CK392_g1996.t1	2	2
Aspergillus_CK392_g201.t1	2			2								1	1
Aspergillus_CK392_g2112.t1	2	2
Aspergillus_CK392_g2122.t1	2		2				1		1
Aspergillus_CK392_g2225.t1	2	2
Aspergillus_CK392_g2232.t1	2	2
Aspergillus_CK392_g2284.t1	2	2
Aspergillus_CK392_g2303.t1	2	2
Aspergillus_CK392_g2341.t1	2			2									1	1
Aspergillus_CK392_g237.t1	2	2
Aspergillus_CK392_g2417.t1	2	2
Aspergillus_CK392_g2446.t1	2			2									1	1
Aspergillus_CK392_g2456.t1	2	2
Aspergillus_CK392_g2502.t1	2	2
Aspergillus_CK392_g2580.t1	2	2
Aspergillus_CK392_g2583.t1	2	2
Aspergillus_CK392_g260.t1	2	2
Aspergillus_CK392_g2605.t1	2	2
Aspergillus_CK392_g267.t1	2	2
Aspergillus_CK392_g2682.t1	2	2
Aspergillus_CK392_g269.t1	2		2					2
Aspergillus_CK392_g2695.t1	2	2
Aspergillus_CK392_g2706.t1	2	2
Aspergillus_CK392_g2747.t1	2	2
Aspergillus_CK392_g2748.t1	2	2
Aspergillus_CK392_g2773.t1	2	2
Aspergillus_CK392_g2889.t1	2	2
Aspergillus_CK392_g291.t1	2	2
Aspergillus_CK392_g2979.t1	2	2
Aspergillus_CK392_g3029.t1	2	2
Aspergillus_CK392_g3031.t1	2	2
Aspergillus_CK392_g3034.t1	2	2
Aspergillus_CK392_g3042.t1	2	2
Aspergillus_CK392_g3074.t1	2			2							1		1
Aspergillus_CK392_g3096.t1	2	2
Aspergillus_CK392_g3158.t1	2	2
Aspergillus_CK392_g3186.t1	2	2
Aspergillus_CK392_g320.t1	2	2
Aspergillus_CK392_g3211.t1	2	2
Aspergillus_CK392_g3235.t1	2	2
Aspergillus_CK392_g3236.t1	2	2
Aspergillus_CK392_g3243.t1	2	2
Aspergillus_CK392_g3295.t1	2	2
Aspergillus_CK392_g3309.t1	2	2
Aspergillus_CK392_g332.t1	2	2
Aspergillus_CK392_g3369.t1	2			2									1	1
Aspergillus_CK392_g3441.t1	2	2
Aspergillus_CK392_g3443.t1	2	2
Aspergillus_CK392_g3447.t1	2	2
Aspergillus_CK392_g3488.t1	2	2
Aspergillus_CK392_g349.t1	2			2									1	1
Aspergillus_CK392_g351.t1	2			2							1	1
Aspergillus_CK392_g3522.t1	2	2
Aspergillus_CK392_g3575.t1	2	2
Aspergillus_CK392_g3617.t1	2	2
Aspergillus_CK392_g3713.t1	2	2
Aspergillus_CK392_g3748.t1	2	2
Aspergillus_CK392_g3810.t1	2	2
Aspergillus_CK392_g3851.t1	2	2
Aspergillus_CK392_g3878.t1	2	2
Aspergillus_CK392_g3899.t1	2	2
Aspergillus_CK392_g3911.t1	2	2
Aspergillus_CK392_g3958.t1	2	2
Aspergillus_CK392_g398.t1	2			2							1			1
Aspergillus_CK392_g3989.t1	2	2
Aspergillus_CK392_g400.t1	2	2
Aspergillus_CK392_g4040.t1	2	2
Aspergillus_CK392_g4073.t1	2	2
Aspergillus_CK392_g4110.t1	2	2
Aspergillus_CK392_g4152.t1	2	2
Aspergillus_CK392_g4178.t1	2	2
Aspergillus_CK392_g4217.t1	2	2
Aspergillus_CK392_g4218.t1	2			2										2
Aspergillus_CK392_g4226.t1	2	2
Aspergillus_CK392_g4228.t1	2	2
Aspergillus_CK392_g4268.t1	2	2
Aspergillus_CK392_g4295.t1	2	2
Aspergillus_CK392_g4337.t1	2			2							1		1
Aspergillus_CK392_g4363.t1	2	2
Aspergillus_CK392_g439.t1	2	2
Aspergillus_CK392_g4403.t1	2		2					1		1
Aspergillus_CK392_g4415.t1	2	2
Aspergillus_CK392_g4478.t1	2	2
Aspergillus_CK392_g4497.t1	2	2
Aspergillus_CK392_g4626.t1	2	2
Aspergillus_CK392_g4733.t1	2			2								2
Aspergillus_CK392_g4765.t1	2	2
Aspergillus_CK392_g4779.t1	2			2							1			1
Aspergillus_CK392_g4785.t1	2			2									2
Aspergillus_CK392_g4787.t1	2	2
Aspergillus_CK392_g4795.t1	2	2
Aspergillus_CK392_g4800.t1	2	2
Aspergillus_CK392_g4801.t1	2	2
Aspergillus_CK392_g4857.t1	2				2											1	1
Aspergillus_CK392_g487.t1	2	2
Aspergillus_CK392_g4878.t1	2	2
Aspergillus_CK392_g497.t1	2	2
Aspergillus_CK392_g501.t1	2	2
Aspergillus_CK392_g5035.t1	2	2
Aspergillus_CK392_g5039.t1	2	2
Aspergillus_CK392_g5081.t1	2	2
Aspergillus_CK392_g510.t1	2	2
Aspergillus_CK392_g5108.t1	2	2
Aspergillus_CK392_g5110.t1	2	2
Aspergillus_CK392_g5163.t1	2	2
Aspergillus_CK392_g5202.t1	2	2
Aspergillus_CK392_g5223.t1	2	2
Aspergillus_CK392_g5313.t1	2	2
Aspergillus_CK392_g5342.t1	2	2
Aspergillus_CK392_g5381.t1	2	2
Aspergillus_CK392_g5399.t1	2	2
Aspergillus_CK392_g5489.t1	2	2
Aspergillus_CK392_g5523.t1	2	2
Aspergillus_CK392_g5594.t1	2	2
Aspergillus_CK392_g5614.t1	2	2
Aspergillus_CK392_g5626.t1	2	2
Aspergillus_CK392_g5627.t1	2			2								1	1
Aspergillus_CK392_g5634.t1	2	2
Aspergillus_CK392_g5641.t1	2	2
Aspergillus_CK392_g5653.t1	2	2
Aspergillus_CK392_g5702.t1	2	2
Aspergillus_CK392_g5711.t1	2	2
Aspergillus_CK392_g5751.t1	2	2
Aspergillus_CK392_g591.t1	2	2
Aspergillus_CK392_g6072.t1	2	2
Aspergillus_CK392_g6084.t1	2	2
Aspergillus_CK392_g6118.t1	2	2
Aspergillus_CK392_g6119.t1	2	2
Aspergillus_CK392_g6208.t1	2	2
Aspergillus_CK392_g6259.t1	2	2
Aspergillus_CK392_g626.t1	2				2										1			1
Aspergillus_CK392_g6293.t1	2	2
Aspergillus_CK392_g6355.t1	2	2
Aspergillus_CK392_g6371.t1	2	2
Aspergillus_CK392_g6429.t1	2	2
Aspergillus_CK392_g6446.t1	2	2
Aspergillus_CK392_g6505.t1	2	2
Aspergillus_CK392_g6531.t1	2	2
Aspergillus_CK392_g6539.t1	2	2
Aspergillus_CK392_g6603.t1	2	2
Aspergillus_CK392_g6639.t1	2	2
Aspergillus_CK392_g6651.t1	2	2
Aspergillus_CK392_g6681.t1	2			2								1	1
Aspergillus_CK392_g6747.t1	2	2
Aspergillus_CK392_g6796.t1	2	2
Aspergillus_CK392_g6799.t1	2	2
Aspergillus_CK392_g6808.t1	2	2
Aspergillus_CK392_g6848.t1	2		2					1	1
Aspergillus_CK392_g6865.t1	2	2
Aspergillus_CK392_g6921.t1	2			2									1	1
Aspergillus_CK392_g6949.t1	2	2
Aspergillus_CK392_g6955.t1	2	2
Aspergillus_CK392_g6968.t1	2	2
Aspergillus_CK392_g702.t1	2	2
Aspergillus_CK392_g7029.t1	2	2
Aspergillus_CK392_g709.t1	2	2
Aspergillus_CK392_g7119.t1	2		2					1		1
Aspergillus_CK392_g7126.t1	2	2
Aspergillus_CK392_g7144.t1	2		2				1			1
Aspergillus_CK392_g7201.t1	2	2
Aspergillus_CK392_g7202.t1	2	2
Aspergillus_CK392_g7210.t1	2	2
Aspergillus_CK392_g7215.t1	2	2
Aspergillus_CK392_g7238.t1	2				2										2
Aspergillus_CK392_g7247.t1	2	2
Aspergillus_CK392_g7368.t1	2	2
Aspergillus_CK392_g739.t1	2	2
Aspergillus_CK392_g7396.t1	2	2
Aspergillus_CK392_g7412.t1	2	2
Aspergillus_CK392_g7574.t1	2	2
Aspergillus_CK392_g7623.t1	2	2
Aspergillus_CK392_g763.t1	2	2
Aspergillus_CK392_g7649.t1	2	2
Aspergillus_CK392_g7678.t1	2	2
Aspergillus_CK392_g7696.t1	2	2
Aspergillus_CK392_g7730.t1	2	2
Aspergillus_CK392_g7739.t1	2	2
Aspergillus_CK392_g776.t1	2	2
Aspergillus_CK392_g7762.t1	2	2
Aspergillus_CK392_g7796.t1	2		2				1			1
Aspergillus_CK392_g782.t1	2		2						2
Aspergillus_CK392_g7833.t1	2	2
Aspergillus_CK392_g7841.t1	2	2
Aspergillus_CK392_g7896.t1	2			2									1	1
Aspergillus_CK392_g7905.t1	2	2
Aspergillus_CK392_g7927.t1	2		2					1		1
Aspergillus_CK392_g7946.t1	2	2
Aspergillus_CK392_g8000.t1	2	2
Aspergillus_CK392_g8035.t1	2	2
Aspergillus_CK392_g8057.t1	2		2					2
Aspergillus_CK392_g8080.t1	2	2
Aspergillus_CK392_g8128.t1	2	2
Aspergillus_CK392_g815.t1	2	2
Aspergillus_CK392_g8191.t1	2	2
Aspergillus_CK392_g8290.t1	2		2							2
Aspergillus_CK392_g8339.t1	2	2
Aspergillus_CK392_g8352.t1	2	2
Aspergillus_CK392_g841.t1	2	2
Aspergillus_CK392_g8419.t1	2	2
Aspergillus_CK392_g848.t1	2	2
Aspergillus_CK392_g853.t1	2	2
Aspergillus_CK392_g8671.t1	2	2
Aspergillus_CK392_g8721.t1	2		2				2
Aspergillus_CK392_g96.t1	2	2
Aspergillus_CK392_g1042.t1	2	1		1									1
Aspergillus_CK392_g1076.t1	2		1		1		1										1
Aspergillus_CK392_g131.t1	2	1			1										1
Aspergillus_CK392_g1318.t1	2	1		1							1
Aspergillus_CK392_g1385.t1	2	1			1													1
Aspergillus_CK392_g1499.t1	2	1	1					1
Aspergillus_CK392_g160.t1	2		1	1						1	1
Aspergillus_CK392_g1606.t1	2	1	1					1
Aspergillus_CK392_g1643.t1	2	1	1						1
Aspergillus_CK392_g2123.t1	2			1	1									1			1
Aspergillus_CK392_g2164.t1	2	1		1							1
Aspergillus_CK392_g2263.t1	2	1	1				1
Aspergillus_CK392_g2548.t1	2	1		1									1
Aspergillus_CK392_g2587.t1	2		1		1			1										1
Aspergillus_CK392_g2738.t1	2	1	1							1
Aspergillus_CK392_g2908.t1	2	1	1							1
Aspergillus_CK392_g2909.t1	2	1		1								1
Aspergillus_CK392_g2916.t1	2		1	1						1		1
Aspergillus_CK392_g2940.t1	2		1		1					1						1
Aspergillus_CK392_g300.t1	2			1	1									1			1
Aspergillus_CK392_g3085.t1	2	1		1										1
Aspergillus_CK392_g3118.t1	2		1		1			1									1
Aspergillus_CK392_g3160.t1	2		1	1			1						1
Aspergillus_CK392_g3222.t1	2	1		1								1
Aspergillus_CK392_g3332.t1	2		1		1			1								1
Aspergillus_CK392_g3398.t1	2		1	1						1	1
Aspergillus_CK392_g3634.t1	2	1	1							1
Aspergillus_CK392_g3776.t1	2	1		1									1
Aspergillus_CK392_g3875.t1	2		1		1			1										1
Aspergillus_CK392_g4276.t1	2		1	1					1				1
Aspergillus_CK392_g4303.t1	2		1	1					1			1
Aspergillus_CK392_g4316.t1	2		1		1		1										1
Aspergillus_CK392_g4736.t1	2	1	1				1
Aspergillus_CK392_g5113.t1	2	1		1							1
Aspergillus_CK392_g5159.t1	2	1		1								1
Aspergillus_CK392_g5319.t1	2	1	1							1
Aspergillus_CK392_g5580.t1	2	1		1										1
Aspergillus_CK392_g5916.t1	2		1	1					1		1
Aspergillus_CK392_g5943.t1	2			1	1									1		1
Aspergillus_CK392_g5987.t1	2	1		1							1
Aspergillus_CK392_g6009.t1	2	1	1					1
Aspergillus_CK392_g6134.t1	2		1	1						1			1
Aspergillus_CK392_g6377.t1	2	1		1										1
Aspergillus_CK392_g6408.t1	2			1	1						1				1
Aspergillus_CK392_g6478.t1	2	1		1										1
Aspergillus_CK392_g6563.t1	2		1		1					1							1
Aspergillus_CK392_g6569.t1	2		1		1				1						1
Aspergillus_CK392_g6580.t1	2		1		1					1					1
Aspergillus_CK392_g6709.t1	2	1			1										1
Aspergillus_CK392_g6764.t1	2	1		1										1
Aspergillus_CK392_g6802.t1	2	1	1				1
Aspergillus_CK392_g7035.t1	2		1		1					1							1
Aspergillus_CK392_g7097.t1	2		1		1				1									1
Aspergillus_CK392_g7105.t1	2	1		1								1
Aspergillus_CK392_g7219.t1	2	1	1							1
Aspergillus_CK392_g7229.t1	2		1		1		1									1
Aspergillus_CK392_g7329.t1	2	1		1							1
Aspergillus_CK392_g7419.t1	2		1		1			1										1
Aspergillus_CK392_g7684.t1	2	1		1									1
Aspergillus_CK392_g7759.t1	2		1		1				1									1
Aspergillus_CK392_g7795.t1	2	1	1							1
Aspergillus_CK392_g7835.t1	2	1		1								1
Aspergillus_CK392_g7844.t1	2	1	1							1
Aspergillus_CK392_g8004.t1	2		1	1			1					1
Aspergillus_CK392_g8010.t1	2	1			1										1
Aspergillus_CK392_g8210.t1	2	1		1										1
Aspergillus_CK392_g8325.t1	2			1	1								1			1
Aspergillus_CK392_g8530.t1	2	1	1						1
Aspergillus_CK392_g854.t1	2	1			1													1
Aspergillus_CK392_g8622.t1	2	1			1													1
Aspergillus_CK392_g99.t1	2			1	1							1				1
Aspergillus_CK392_g1052.t1	2	1				1														1
Aspergillus_CK392_g1297.t1	2	1				1														1
Aspergillus_CK392_g1394.t1	2	1				1															1
Aspergillus_CK392_g1397.t1	2		1			1				1									1
Aspergillus_CK392_g1571.t1	2	1				1													1
Aspergillus_CK392_g1605.t1	2				1	1											1				1
Aspergillus_CK392_g1654.t1	2	1				1														1
Aspergillus_CK392_g1699.t1	2	1				1															1
Aspergillus_CK392_g1832.t1	2			1		1							1						1
Aspergillus_CK392_g1841.t1	2				1	1									1				1
Aspergillus_CK392_g1934.t1	2	1				1															1
Aspergillus_CK392_g204.t1	2				1	1										1			1
Aspergillus_CK392_g2224.t1	2		1			1		1												1
Aspergillus_CK392_g2313.t1	2			1		1								1						1
Aspergillus_CK392_g2352.t1	2	1				1													1
Aspergillus_CK392_g3340.t1	2	1				1															1
Aspergillus_CK392_g3381.t1	2	1				1															1
Aspergillus_CK392_g364.t1	2	1				1															1
Aspergillus_CK392_g3821.t1	2	1				1															1
Aspergillus_CK392_g3935.t1	2	1				1														1
Aspergillus_CK392_g4219.t1	2	1				1													1
Aspergillus_CK392_g429.t1	2			1		1						1										1
Aspergillus_CK392_g4614.t1	2	1				1															1
Aspergillus_CK392_g4639.t1	2	1				1															1
Aspergillus_CK392_g4953.t1	2	1				1															1
Aspergillus_CK392_g5019.t1	2	1				1															1
Aspergillus_CK392_g5060.t1	2		1			1				1									1
Aspergillus_CK392_g5212.t1	2			1		1								1					1
Aspergillus_CK392_g5395.t1	2				1	1											1		1
Aspergillus_CK392_g5514.t1	2	1				1																1
Aspergillus_CK392_g5536.t1	2		1			1	1														1
Aspergillus_CK392_g5543.t1	2		1			1	1															1
Aspergillus_CK392_g5560.t1	2			1		1						1							1
Aspergillus_CK392_g5798.t1	2				1	1									1				1
Aspergillus_CK392_g6076.t1	2	1				1															1
Aspergillus_CK392_g6107.t1	2	1				1															1
Aspergillus_CK392_g6324.t1	2	1				1																1
Aspergillus_CK392_g6552.t1	2			1		1						1							1
Aspergillus_CK392_g6644.t1	2		1			1			1												1
Aspergillus_CK392_g6672.t1	2	1				1														1
Aspergillus_CK392_g6974.t1	2	1				1															1
Aspergillus_CK392_g7268.t1	2	1				1													1
Aspergillus_CK392_g7479.t1	2		1			1	1												1
Aspergillus_CK392_g7483.t1	2			1		1					1								1
Aspergillus_CK392_g7519.t1	2			1		1								1								1
Aspergillus_CK392_g755.t1	2		1			1			1											1
Aspergillus_CK392_g7584.t1	2			1		1							1						1
Aspergillus_CK392_g7648.t1	2			1		1								1					1
Aspergillus_CK392_g7872.t1	2	1				1													1
Aspergillus_CK392_g7951.t1	2			1		1						1										1
Aspergillus_CK392_g8480.t1	2				1	1												1	1
Aspergillus_CK392_g8557.t1	2	1				1															1
Aspergillus_CK392_g8725.t1	2	1				1															1
Aspergillus_CK392_g4212.t1	2					2															2
Aspergillus_CK392_g4984.t1	2					2													1		1
Aspergillus_CK392_g5915.t1	2					2														1		1
Aspergillus_CK392_g5993.t1	2					2													1			1
Aspergillus_CK392_g7776.t1	2					2														1	1
Aspergillus_CK392_g1006.t1	1	1
Aspergillus_CK392_g1010.t1	1				1										1
Aspergillus_CK392_g1014.t1	1	1
Aspergillus_CK392_g1016.t1	1	1
Aspergillus_CK392_g1021.t1	1	1
Aspergillus_CK392_g1030.t1	1			1										1
Aspergillus_CK392_g1036.t1	1			1									1
Aspergillus_CK392_g1039.t1	1		1				1
Aspergillus_CK392_g1059.t1	1	1
Aspergillus_CK392_g1072.t1	1		1							1
Aspergillus_CK392_g1077.t1	1			1										1
Aspergillus_CK392_g1095.t1	1	1
Aspergillus_CK392_g1097.t1	1	1
Aspergillus_CK392_g1105.t1	1		1							1
Aspergillus_CK392_g1108.t1	1			1									1
Aspergillus_CK392_g1115.t1	1	1
Aspergillus_CK392_g1124.t1	1			1							1
Aspergillus_CK392_g1125.t1	1	1
Aspergillus_CK392_g1143.t1	1		1							1
Aspergillus_CK392_g1166.t1	1	1
Aspergillus_CK392_g1174.t1	1		1				1
Aspergillus_CK392_g1177.t1	1	1
Aspergillus_CK392_g1180.t1	1			1									1
Aspergillus_CK392_g1186.t1	1	1
Aspergillus_CK392_g1195.t1	1	1
Aspergillus_CK392_g120.t1	1	1
Aspergillus_CK392_g1214.t1	1		1							1
Aspergillus_CK392_g1219.t1	1	1
Aspergillus_CK392_g1239.t1	1	1
Aspergillus_CK392_g1250.t1	1	1
Aspergillus_CK392_g1276.t1	1	1
Aspergillus_CK392_g1277.t1	1		1						1
Aspergillus_CK392_g1279.t1	1		1						1
Aspergillus_CK392_g1298.t1	1	1
Aspergillus_CK392_g1303.t1	1	1
Aspergillus_CK392_g1307.t1	1	1
Aspergillus_CK392_g1317.t1	1			1										1
Aspergillus_CK392_g1320.t1	1	1
Aspergillus_CK392_g1323.t1	1	1
Aspergillus_CK392_g1340.t1	1	1
Aspergillus_CK392_g1345.t1	1		1						1
Aspergillus_CK392_g1347.t1	1		1							1
Aspergillus_CK392_g1348.t1	1	1
Aspergillus_CK392_g1355.t1	1			1							1
Aspergillus_CK392_g1356.t1	1	1
Aspergillus_CK392_g1409.t1	1	1
Aspergillus_CK392_g1434.t1	1			1									1
Aspergillus_CK392_g1436.t1	1		1					1
Aspergillus_CK392_g1441.t1	1		1				1
Aspergillus_CK392_g1462.t1	1	1
Aspergillus_CK392_g1464.t1	1	1
Aspergillus_CK392_g1474.t1	1	1
Aspergillus_CK392_g1483.t1	1				1												1
Aspergillus_CK392_g1492.t1	1	1
Aspergillus_CK392_g1500.t1	1			1								1
Aspergillus_CK392_g151.t1	1	1
Aspergillus_CK392_g1534.t1	1			1								1
Aspergillus_CK392_g1543.t1	1	1
Aspergillus_CK392_g1547.t1	1	1
Aspergillus_CK392_g155.t1	1		1							1
Aspergillus_CK392_g1588.t1	1	1
Aspergillus_CK392_g1592.t1	1		1						1
Aspergillus_CK392_g1593.t1	1	1
Aspergillus_CK392_g1611.t1	1	1
Aspergillus_CK392_g1635.t1	1	1
Aspergillus_CK392_g1644.t1	1			1										1
Aspergillus_CK392_g1649.t1	1	1
Aspergillus_CK392_g1650.t1	1		1				1
Aspergillus_CK392_g1657.t1	1	1
Aspergillus_CK392_g1659.t1	1	1
Aspergillus_CK392_g167.t1	1			1								1
Aspergillus_CK392_g1675.t1	1		1						1
Aspergillus_CK392_g1676.t1	1	1
Aspergillus_CK392_g1678.t1	1		1						1
Aspergillus_CK392_g1695.t1	1				1											1
Aspergillus_CK392_g1703.t1	1	1
Aspergillus_CK392_g1713.t1	1		1					1
Aspergillus_CK392_g1717.t1	1			1								1
Aspergillus_CK392_g1718.t1	1			1									1
Aspergillus_CK392_g1720.t1	1			1								1
Aspergillus_CK392_g1742.t1	1	1
Aspergillus_CK392_g1746.t1	1	1
Aspergillus_CK392_g175.t1	1			1							1
Aspergillus_CK392_g1760.t1	1		1						1
Aspergillus_CK392_g1763.t1	1			1								1
Aspergillus_CK392_g1774.t1	1	1
Aspergillus_CK392_g1797.t1	1	1
Aspergillus_CK392_g1798.t1	1			1										1
Aspergillus_CK392_g1801.t1	1	1
Aspergillus_CK392_g1804.t1	1			1							1
Aspergillus_CK392_g1805.t1	1	1
Aspergillus_CK392_g1806.t1	1			1										1
Aspergillus_CK392_g1810.t1	1			1							1
Aspergillus_CK392_g183.t1	1	1
Aspergillus_CK392_g1843.t1	1		1						1
Aspergillus_CK392_g1845.t1	1		1							1
Aspergillus_CK392_g1852.t1	1		1					1
Aspergillus_CK392_g1854.t1	1			1							1
Aspergillus_CK392_g1878.t1	1				1										1
Aspergillus_CK392_g1879.t1	1			1									1
Aspergillus_CK392_g1880.t1	1			1										1
Aspergillus_CK392_g1917.t1	1			1							1
Aspergillus_CK392_g1940.t1	1	1
Aspergillus_CK392_g198.t1	1			1										1
Aspergillus_CK392_g1983.t1	1		1				1
Aspergillus_CK392_g1990.t1	1				1											1
Aspergillus_CK392_g2014.t1	1	1
Aspergillus_CK392_g2027.t1	1				1										1
Aspergillus_CK392_g2031.t1	1	1
Aspergillus_CK392_g2033.t1	1		1					1
Aspergillus_CK392_g2064.t1	1			1								1
Aspergillus_CK392_g2068.t1	1	1
Aspergillus_CK392_g207.t1	1		1					1
Aspergillus_CK392_g2080.t1	1	1
Aspergillus_CK392_g2084.t1	1	1
Aspergillus_CK392_g2087.t1	1			1									1
Aspergillus_CK392_g2092.t1	1	1
Aspergillus_CK392_g2108.t1	1				1										1
Aspergillus_CK392_g2113.t1	1			1									1
Aspergillus_CK392_g2151.t1	1	1
Aspergillus_CK392_g2153.t1	1	1
Aspergillus_CK392_g2161.t1	1	1
Aspergillus_CK392_g2165.t1	1		1				1
Aspergillus_CK392_g2179.t1	1		1					1
Aspergillus_CK392_g2182.t1	1	1
Aspergillus_CK392_g2185.t1	1	1
Aspergillus_CK392_g2187.t1	1	1
Aspergillus_CK392_g2195.t1	1	1
Aspergillus_CK392_g2200.t1	1			1										1
Aspergillus_CK392_g2212.t1	1				1										1
Aspergillus_CK392_g2219.t1	1	1
Aspergillus_CK392_g223.t1	1	1
Aspergillus_CK392_g2230.t1	1			1							1
Aspergillus_CK392_g2235.t1	1			1									1
Aspergillus_CK392_g2236.t1	1		1							1
Aspergillus_CK392_g2240.t1	1				1										1
Aspergillus_CK392_g2252.t1	1	1
Aspergillus_CK392_g2254.t1	1		1							1
Aspergillus_CK392_g2273.t1	1				1												1
Aspergillus_CK392_g2287.t1	1	1
Aspergillus_CK392_g23.t1	1		1						1
Aspergillus_CK392_g2309.t1	1	1
Aspergillus_CK392_g2312.t1	1	1
Aspergillus_CK392_g2317.t1	1	1
Aspergillus_CK392_g2321.t1	1	1
Aspergillus_CK392_g2326.t1	1	1
Aspergillus_CK392_g2336.t1	1			1										1
Aspergillus_CK392_g234.t1	1	1
Aspergillus_CK392_g2345.t1	1			1									1
Aspergillus_CK392_g2348.t1	1				1												1
Aspergillus_CK392_g2351.t1	1			1									1
Aspergillus_CK392_g2359.t1	1	1
Aspergillus_CK392_g2365.t1	1			1										1
Aspergillus_CK392_g2370.t1	1	1
Aspergillus_CK392_g24.t1	1			1									1
Aspergillus_CK392_g2400.t1	1	1
Aspergillus_CK392_g2403.t1	1	1
Aspergillus_CK392_g2404.t1	1		1					1
Aspergillus_CK392_g2405.t1	1		1				1
Aspergillus_CK392_g2409.t1	1				1												1
Aspergillus_CK392_g243.t1	1		1					1
Aspergillus_CK392_g2444.t1	1		1						1
Aspergillus_CK392_g2454.t1	1	1
Aspergillus_CK392_g2466.t1	1			1								1
Aspergillus_CK392_g2477.t1	1	1
Aspergillus_CK392_g2495.t1	1	1
Aspergillus_CK392_g2511.t1	1	1
Aspergillus_CK392_g2512.t1	1	1
Aspergillus_CK392_g2517.t1	1	1
Aspergillus_CK392_g252.t1	1	1
Aspergillus_CK392_g2521.t1	1	1
Aspergillus_CK392_g2532.t1	1	1
Aspergillus_CK392_g2564.t1	1	1
Aspergillus_CK392_g2578.t1	1			1									1
Aspergillus_CK392_g2582.t1	1			1									1
Aspergillus_CK392_g2585.t1	1	1
Aspergillus_CK392_g2604.t1	1	1
Aspergillus_CK392_g2607.t1	1		1							1
Aspergillus_CK392_g261.t1	1			1							1
Aspergillus_CK392_g263.t1	1			1										1
Aspergillus_CK392_g2635.t1	1				1												1
Aspergillus_CK392_g2641.t1	1		1							1
Aspergillus_CK392_g2642.t1	1			1									1
Aspergillus_CK392_g2654.t1	1			1										1
Aspergillus_CK392_g2657.t1	1			1								1
Aspergillus_CK392_g2666.t1	1	1
Aspergillus_CK392_g2669.t1	1	1
Aspergillus_CK392_g268.t1	1	1
Aspergillus_CK392_g2722.t1	1	1
Aspergillus_CK392_g2735.t1	1			1								1
Aspergillus_CK392_g2751.t1	1	1
Aspergillus_CK392_g2761.t1	1	1
Aspergillus_CK392_g2762.t1	1				1											1
Aspergillus_CK392_g2763.t1	1			1								1
Aspergillus_CK392_g2767.t1	1	1
Aspergillus_CK392_g2774.t1	1	1
Aspergillus_CK392_g2790.t1	1	1
Aspergillus_CK392_g28.t1	1			1								1
Aspergillus_CK392_g2803.t1	1	1
Aspergillus_CK392_g2814.t1	1	1
Aspergillus_CK392_g2817.t1	1	1
Aspergillus_CK392_g2829.t1	1			1										1
Aspergillus_CK392_g2838.t1	1	1
Aspergillus_CK392_g2843.t1	1			1										1
Aspergillus_CK392_g2848.t1	1	1
Aspergillus_CK392_g2858.t1	1	1
Aspergillus_CK392_g2872.t1	1	1
Aspergillus_CK392_g2910.t1	1		1					1
Aspergillus_CK392_g2931.t1	1	1
Aspergillus_CK392_g2937.t1	1				1													1
Aspergillus_CK392_g2938.t1	1			1									1
Aspergillus_CK392_g295.t1	1	1
Aspergillus_CK392_g2963.t1	1		1				1
Aspergillus_CK392_g2975.t1	1	1
Aspergillus_CK392_g2995.t1	1	1
Aspergillus_CK392_g2998.t1	1	1
Aspergillus_CK392_g3007.t1	1			1							1
Aspergillus_CK392_g3010.t1	1				1										1
Aspergillus_CK392_g3019.t1	1		1							1
Aspergillus_CK392_g3033.t1	1		1							1
Aspergillus_CK392_g3039.t1	1	1
Aspergillus_CK392_g3044.t1	1			1									1
Aspergillus_CK392_g3045.t1	1		1				1
Aspergillus_CK392_g3059.t1	1	1
Aspergillus_CK392_g306.t1	1	1
Aspergillus_CK392_g3066.t1	1		1							1
Aspergillus_CK392_g3075.t1	1		1					1
Aspergillus_CK392_g3078.t1	1	1
Aspergillus_CK392_g3081.t1	1	1
Aspergillus_CK392_g31.t1	1	1
Aspergillus_CK392_g3109.t1	1	1
Aspergillus_CK392_g3134.t1	1			1							1
Aspergillus_CK392_g3159.t1	1			1							1
Aspergillus_CK392_g3165.t1	1	1
Aspergillus_CK392_g3172.t1	1		1						1
Aspergillus_CK392_g3182.t1	1				1													1
Aspergillus_CK392_g319.t1	1	1
Aspergillus_CK392_g3191.t1	1	1
Aspergillus_CK392_g3194.t1	1			1									1
Aspergillus_CK392_g3202.t1	1	1
Aspergillus_CK392_g3217.t1	1				1													1
Aspergillus_CK392_g3225.t1	1	1
Aspergillus_CK392_g3232.t1	1	1
Aspergillus_CK392_g3238.t1	1	1
Aspergillus_CK392_g3255.t1	1	1
Aspergillus_CK392_g3270.t1	1		1				1
Aspergillus_CK392_g3276.t1	1		1						1
Aspergillus_CK392_g3281.t1	1	1
Aspergillus_CK392_g3287.t1	1	1
Aspergillus_CK392_g3288.t1	1				1												1
Aspergillus_CK392_g329.t1	1	1
Aspergillus_CK392_g3292.t1	1				1										1
Aspergillus_CK392_g3299.t1	1	1
Aspergillus_CK392_g3306.t1	1	1
Aspergillus_CK392_g331.t1	1	1
Aspergillus_CK392_g3324.t1	1			1									1
Aspergillus_CK392_g3355.t1	1	1
Aspergillus_CK392_g3358.t1	1	1
Aspergillus_CK392_g3364.t1	1			1									1
Aspergillus_CK392_g3372.t1	1	1
Aspergillus_CK392_g3378.t1	1		1				1
Aspergillus_CK392_g3384.t1	1	1
Aspergillus_CK392_g3396.t1	1				1												1
Aspergillus_CK392_g34.t1	1			1										1
Aspergillus_CK392_g3410.t1	1		1						1
Aspergillus_CK392_g3411.t1	1	1
Aspergillus_CK392_g3418.t1	1	1
Aspergillus_CK392_g3419.t1	1		1							1
Aspergillus_CK392_g3423.t1	1	1
Aspergillus_CK392_g3428.t1	1	1
Aspergillus_CK392_g3442.t1	1	1
Aspergillus_CK392_g3446.t1	1	1
Aspergillus_CK392_g3449.t1	1	1
Aspergillus_CK392_g3453.t1	1	1
Aspergillus_CK392_g3460.t1	1			1								1
Aspergillus_CK392_g3470.t1	1	1
Aspergillus_CK392_g3487.t1	1			1									1
Aspergillus_CK392_g3498.t1	1	1
Aspergillus_CK392_g3514.t1	1		1				1
Aspergillus_CK392_g3536.t1	1	1
Aspergillus_CK392_g359.t1	1	1
Aspergillus_CK392_g3590.t1	1	1
Aspergillus_CK392_g3612.t1	1	1
Aspergillus_CK392_g3622.t1	1	1
Aspergillus_CK392_g3626.t1	1	1
Aspergillus_CK392_g3639.t1	1	1
Aspergillus_CK392_g3658.t1	1				1										1
Aspergillus_CK392_g366.t1	1	1
Aspergillus_CK392_g367.t1	1	1
Aspergillus_CK392_g3678.t1	1			1								1
Aspergillus_CK392_g3680.t1	1				1													1
Aspergillus_CK392_g3685.t1	1		1					1
Aspergillus_CK392_g3696.t1	1	1
Aspergillus_CK392_g3697.t1	1			1									1
Aspergillus_CK392_g3726.t1	1	1
Aspergillus_CK392_g3735.t1	1	1
Aspergillus_CK392_g3744.t1	1			1										1
Aspergillus_CK392_g3749.t1	1	1
Aspergillus_CK392_g3752.t1	1			1										1
Aspergillus_CK392_g3760.t1	1		1						1
Aspergillus_CK392_g3766.t1	1	1
Aspergillus_CK392_g377.t1	1	1
Aspergillus_CK392_g3787.t1	1				1													1
Aspergillus_CK392_g3791.t1	1	1
Aspergillus_CK392_g3796.t1	1		1				1
Aspergillus_CK392_g3807.t1	1	1
Aspergillus_CK392_g3808.t1	1		1				1
Aspergillus_CK392_g382.t1	1			1								1
Aspergillus_CK392_g3831.t1	1		1							1
Aspergillus_CK392_g3835.t1	1				1										1
Aspergillus_CK392_g3839.t1	1		1						1
Aspergillus_CK392_g3840.t1	1	1
Aspergillus_CK392_g3849.t1	1	1
Aspergillus_CK392_g3859.t1	1	1
Aspergillus_CK392_g3864.t1	1	1
Aspergillus_CK392_g3879.t1	1	1
Aspergillus_CK392_g3880.t1	1	1
Aspergillus_CK392_g3888.t1	1		1							1
Aspergillus_CK392_g3895.t1	1				1										1
Aspergillus_CK392_g3900.t1	1	1
Aspergillus_CK392_g391.t1	1		1					1
Aspergillus_CK392_g3946.t1	1			1										1
Aspergillus_CK392_g3950.t1	1			1									1
Aspergillus_CK392_g3960.t1	1	1
Aspergillus_CK392_g3961.t1	1	1
Aspergillus_CK392_g3969.t1	1			1								1
Aspergillus_CK392_g3973.t1	1		1							1
Aspergillus_CK392_g3975.t1	1	1
Aspergillus_CK392_g3977.t1	1		1						1
Aspergillus_CK392_g3990.t1	1				1										1
Aspergillus_CK392_g40.t1	1	1
Aspergillus_CK392_g4022.t1	1		1					1
Aspergillus_CK392_g4034.t1	1	1
Aspergillus_CK392_g4043.t1	1			1							1
Aspergillus_CK392_g4048.t1	1				1												1
Aspergillus_CK392_g4057.t1	1			1									1
Aspergillus_CK392_g4059.t1	1			1										1
Aspergillus_CK392_g4086.t1	1	1
Aspergillus_CK392_g4087.t1	1	1
Aspergillus_CK392_g4088.t1	1				1										1
Aspergillus_CK392_g4092.t1	1			1								1
Aspergillus_CK392_g4096.t1	1		1					1
Aspergillus_CK392_g4097.t1	1	1
Aspergillus_CK392_g4098.t1	1	1
Aspergillus_CK392_g4101.t1	1	1
Aspergillus_CK392_g4105.t1	1	1
Aspergillus_CK392_g4115.t1	1		1				1
Aspergillus_CK392_g4122.t1	1	1
Aspergillus_CK392_g4128.t1	1		1				1
Aspergillus_CK392_g4133.t1	1	1
Aspergillus_CK392_g414.t1	1		1						1
Aspergillus_CK392_g4142.t1	1	1
Aspergillus_CK392_g4144.t1	1				1													1
Aspergillus_CK392_g4145.t1	1	1
Aspergillus_CK392_g4155.t1	1	1
Aspergillus_CK392_g4160.t1	1	1
Aspergillus_CK392_g417.t1	1	1
Aspergillus_CK392_g4182.t1	1	1
Aspergillus_CK392_g4188.t1	1			1								1
Aspergillus_CK392_g4202.t1	1		1							1
Aspergillus_CK392_g421.t1	1		1				1
Aspergillus_CK392_g4210.t1	1	1
Aspergillus_CK392_g4221.t1	1	1
Aspergillus_CK392_g4243.t1	1			1								1
Aspergillus_CK392_g4270.t1	1				1										1
Aspergillus_CK392_g4273.t1	1				1												1
Aspergillus_CK392_g4274.t1	1		1					1
Aspergillus_CK392_g4277.t1	1			1									1
Aspergillus_CK392_g4298.t1	1	1
Aspergillus_CK392_g4308.t1	1	1
Aspergillus_CK392_g4309.t1	1	1
Aspergillus_CK392_g4310.t1	1	1
[truncated: 683 more rows]

## Sheet: Chaetomium_CK152 Crosstab
Row Labels	sort	Cha_S_pool_Pellet	Cha_C_Super	Cha_G_Super	Cha_S_Super	Cha_W_Super	Cha_C1_Super	Cha_C2_Super	Cha_C3_Super	Cha_C4_Super	Cha_G1_Super	Cha_G2_Super	Cha_G3_Super	Cha_G4_Super	Cha_S1_Super	Cha_S2_Super	Cha_S3_Super	Cha_S4_Super	Cha_W1_Super	Cha_W2_Super	Cha_W3_Super	Cha_W4_Super
Contaminant_ALBU_HUMAN	10000000			10		5							10						2		3
Contaminant_CTRA_BOVIN	10000000					2													1		1
Contaminant_K1C10_HUMAN	10000000	1	24	16	34	215	12	5	2	5	5	2	4	5		15	8	11	76	46	46	47
Contaminant_K1C9_HUMAN	10000000		16	11	15	161	8	1	6	1	2	1	6	2		6	3	6	76	24	40	21
Contaminant_K22E_HUMAN	10000000		8	11	10	120	4	1	3		5	2	2	2		6	2	2	56	26	20	18
Contaminant_K2C1_HUMAN	10000000		47	53	58	306	18	12	12	5	13	8	16	16	3	21	14	20	123	64	62	57
Contaminant_TRYP_BOVIN	10000000	11	813	715	789	1413	271	179	203	160	151	308	113	143	118	220	178	273	391	312	407	303
Contaminant_TRYP_PIG	10000000		4	1	3	25	1	1	1	1		1				1	1	1	5	6	8	6
Chaetomium_CK152_g566.t1	7891	1	2573	1264	3236	817	728	1058	246	541	353	474	279	158	361	1253	709	913	185	179		453
Chaetomium_CK152_g2781.t1	5549		459	873	1061	3156	177	179	78	25	304	267	116	186	150	384	220	307	844	828	771	713
Chaetomium_CK152_g5788.t1	4025		305	1748	1242	730	82	90	39	94	190	703	501	354	354	263	255	370	154	205	67	304
Chaetomium_CK152_g6115.t1	3702		475	1595	903	729	119	122	101	133	264	673	269	389	214	182	266	241	135	240	104	250
Chaetomium_CK152_g5114.t1	3466		2114	1034	314	4	604	677	455	378	308	395	142	189	9	185	24	96	1			3
Chaetomium_CK152_g2898.t1	2740	1	846	744	644	505	213	188	303	142	86	229	214	215	126	196	215	107	107	147	76	175
Chaetomium_CK152_g1580.t1	2489		212	890	622	765	67	73	39	33	120	393	203	174	120	154	172	176	187	231	130	217
Chaetomium_CK152_g7271.t1	2333		875	792	137	529	218	209	314	134	200	273	151	168	14	87	16	20	128	103	158	140
Chaetomium_CK152_g3577.t1	2305	3	511	677	618	496	74	71	222	144	112	233	175	157	109	219	160	130	101	149	91	155
Chaetomium_CK152_g6155.t1	2097		1914	180	3		326	338	911	339	112	24	1	43		2		1
Chaetomium_CK152_g5159.t1	2039		123	1064	182	670	59	56	6	2	344	376	144	200	12	39	53	78	134	127	244	165
Chaetomium_CK152_g7482.t1	1819		386	733	527	173	111	242	7	26	241	279	110	103	72	265	73	117	43	45	6	79
Chaetomium_CK152_g4570.t1	1770		285	245	394	846	77	39	64	105	53	97	55	40	36	119	125	114	265	249	166	166
Chaetomium_CK152_g7788.t1	1764	4	103	531	884	242	22	37	19	25	49	209	185	88	163	183	297	241	61	70	50	61
Chaetomium_CK152_g9542.t1	1718		654	703	300	61	140	94	237	183	123	331	129	120	92	67	76	65	9	11	2	39
Chaetomium_CK152_g9317.t1	1658		202	803	195	458	59	61	32	50	123	329	207	144	40	61	36	58	136	131	87	104
Chaetomium_CK152_g3338.t1	1634		910	691	32	1	166	300	292	152	297	205	38	151	3	25		4				1
Chaetomium_CK152_g3226.t1	1536		979	174	366	17	32	11	278	658	36	82	1	55	237	18	29	82	2	8		7
Chaetomium_CK152_g940.t1	1502		274	539	114	575	106	117	26	25	158	211	75	95	7	45	28	34	144	125	176	130
Chaetomium_CK152_g1012.t1	1478		136	384	727	231	37	49	21	29	48	192	68	76	189	107	222	209	45	80	22	84
Chaetomium_CK152_g6356.t1	1341		101	702	368	170	22	24	2	53	54	278	298	72	103	68	128	69	18	72	9	71
Chaetomium_CK152_g4218.t1	1327	1	231	543	425	127	81	69	38	43	93	212	139	99	71	136	102	116	25	43		59
Chaetomium_CK152_g9908.t1	1180		199	234	292	455	12	21	50	116	29	79	82	44	43	125	34	90	94	166	68	127
Chaetomium_CK152_g4710.t1	1099		445	522	132		160	259	22	4	276	151	15	80	2	93	15	22
Chaetomium_CK152_g5721.t1	1022		59	318	299	346	18	13	10	18	61	104	78	75	65	103	62	69	81	89	67	109
Chaetomium_CK152_g10813.t1	965	1	99	450	208	207	19	20	26	34	26	143	194	87	40	66	46	56	31	55	34	87
Chaetomium_CK152_g4938.t1	949		152	290	315	192	29	28	60	35	21	109	112	48	104	77	94	40	10	61	18	103
Chaetomium_CK152_g1754.t1	918	3	492	361	57	5	103	127	203	59	57	84	61	159	24	10	19	4	2	3
Chaetomium_CK152_g1847.t1	897		204	294	276	123	54	60	32	58	54	114	85	41	26	94	63	93	34	32	8	49
Chaetomium_CK152_g5100.t1	881		96	227	103	455	35	21	14	26	52	57	37	81	23	23	14	43	115	121	104	115
Chaetomium_CK152_g9540.t1	879		357	99	411	12	36	305	4	12	37	53	5	4	22	189	76	124		2	1	9
Chaetomium_CK152_g10844.t1	877	7	375	332	98	65	145	119	66	45	87	110	40	95	28	19	31	20	15	17	16	17
Chaetomium_CK152_g4387.t1	857		190	223	420	24	51	102	24	13	81	67	39	36	41	143	95	141	2	6		16
Chaetomium_CK152_g5142.t1	853		200	196	390	67	18	30	10	142	6	69	86	35	73	40	196	81	5	18	5	39
Chaetomium_CK152_g4408.t1	852		473	371	6	2	59	66	238	110	103	123	38	107		6				2
Chaetomium_CK152_g7453.t1	851		170	40	543	98	39	55	68	8	9	14	12	5	48	183	127	185	21	46	6	25
Chaetomium_CK152_g14.t1	838		274	364	197	3	38	61	81	94	31	140	97	96	57	51	53	36	1	1		1
Chaetomium_CK152_g4185.t1	776		67	482	123	104	10	16	28	13	120	169	116	77	14	41	36	32	21	31	11	41
Chaetomium_CK152_g4262.t1	760		130	182	44	404	28	30	37	35	39	68	45	30	6	11	14	13	114	116	93	81
Chaetomium_CK152_g10803.t1	753		128	407	166	52	52	56	11	9	125	140	74	68	16	73	31	46	13	10	10	19
Chaetomium_CK152_g4691.t1	752		26	386	188	152	12	4	6	4	31	194	89	72	44	31	60	53	20	56	4	72
Chaetomium_CK152_g9838.t1	735		106	254	232	143	47	39	11	9	47	85	68	54	31	97	49	55	38	37	15	53
Chaetomium_CK152_g8856.t1	732		177	82	464	9	39	37	92	9	22	25	11	24	99	65	201	99	2	3	1	3
Chaetomium_CK152_g1797.t1	727		250	168	133	176	62	34	67	87	37	50	23	58	25	49	32	27	23	45	19	89
Chaetomium_CK152_g5294.t1	719	1	109	148	431	30	26	29	33	21	19	57	53	19	128	76	131	96	4	9		17
Chaetomium_CK152_g4461.t1	701	4	151	168	290	88	23	33	34	61	19	63	48	38	86	42	61	101	15	30		43
Chaetomium_CK152_g4382.t1	693		228	21	286	158	3	9	141	75	5	9	2	5	7	259	6	14		113	44	1
Chaetomium_CK152_g6651.t1	678		65	234	293	86	20	41	1	3	80	95	49	10	28	91	73	101	32	19	8	27
Chaetomium_CK152_g5770.t1	673		115	260	188	110	29	29	18	39	33	95	71	61	25	55	54	54	21	36	13	40
Chaetomium_CK152_g2397.t1	660		23	5	37	595	6	6	1	10	1	1		3	6	16	4	11	141	111	209	134
Chaetomium_CK152_g9820.t1	625		75	208	189	153	18	20	15	22	27	89	54	38	32	44	54	59	28	51	24	50
Chaetomium_CK152_g10426.t1	624		86	307	185	46	8	20	34	24	12	127	119	49	61	32	59	33	3	14		29
Chaetomium_CK152_g2579.t1	621		105	54	383	79	34	52	14	5	25	17	2	10	22	167	69	125	30	18	11	20
Chaetomium_CK152_g3427.t1	620		19	57	20	524	7	4	1	7	11	25	8	13	5	3	2	10	147	137	124	116
Chaetomium_CK152_g9746.t1	614		107	288	121	98	21	22	46	18	30	110	100	48	15	50	28	28	16	30	22	30
Chaetomium_CK152_g1594.t1	611		167	168	179	97	17	19	30	101	28	84	28	28	39	37	44	59	12	34	4	47
Chaetomium_CK152_g162.t1	609		303	245	61		100	122	63	18	91	81	24	49		50		11
Chaetomium_CK152_g2472.t1	601	2	73	260	118	148	18	20	19	16	45	106	60	49	15	35	22	46	27	46	22	53
Chaetomium_CK152_g2474.t1	569		40	69	129	331	14	13	12	1	19	20	13	17	34	21	41	33	100	77	71	83
Chaetomium_CK152_g9591.t1	558		125	234	126	73	26	35	29	35	41	79	58	56	27	41	28	30	15	19	6	33
Chaetomium_CK152_g7759.t1	540		77	205	190	68	20	26	8	23	41	76	58	30	34	49	49	58	17	18	13	20
Chaetomium_CK152_g2901.t1	537		152	118	204	63	16	26	23	87	8	51	40	19	49	28	80	47	4	25	1	33
Chaetomium_CK152_g7053.t1	529		45	261	157	66	10	18	9	8	28	88	105	40	46	30	48	33	8	23	1	34
Chaetomium_CK152_g10296.t1	526		159	212	138	17	59	59	20	21	20	72	69	51	55	48	22	13	3	4		10
Chaetomium_CK152_g733.t1	518		21	356	94	47	2	4	3	12	1	184	137	34	49	9	35	1		7		40
Chaetomium_CK152_g5187.t1	512		323	164	24	1	53	121	75	74	100	43	7	14	1	13		10	1
Chaetomium_CK152_g1534.t1	507	23	72	164	87	161	31	15	13	13	20	74	29	41	17	32	17	21	58	52	11	40
Chaetomium_CK152_g5854.t1	503		10	377	77	39	2	7		1	141	123	72	41	15	32	7	23	4	8		27
Chaetomium_CK152_g1224.t1	486		262	222	2		63	84	88	27	101	65	12	44		2
Chaetomium_CK152_g2095.t1	481		73	233	134	41	12	20	14	27	39	123	42	29	29	34	36	35	6	14	2	19
Chaetomium_CK152_g9846.t1	480		128	197	154	1	9	14	34	71	33	70	40	54	78	6	61	9				1
Chaetomium_CK152_g3345.t1	464		89	158	175	42	23	26	15	25	17	64	54	23	43	46	51	35	3	14	1	24
Chaetomium_CK152_g4830.t1	463	6	5	143	174	135	3			2	4	8	81	50	48	15	53	58	27	61	8	39
Chaetomium_CK152_g4279.t1	449		177	159	96	17	23	32	75	47	18	63	41	37	23	23	22	28	3	4		10
Chaetomium_CK152_g2408.t1	439	4	148	138	118	31	53	46	21	28	14	52	38	34	28	31	31	28	4	11		16
Chaetomium_CK152_g5276.t1	437		54	96	184	103	16	22	12	4	22	36	24	14	28	60	45	51	24	32	11	36
Chaetomium_CK152_g11568.t1	433		35	152	76	170	17	6	7	5	22	73	28	29	8	22	23	23	43	49	34	44
Chaetomium_CK152_g10243.t1	431		99	202	104	26	20	13	17	49	12	109	55	26	19	33	26	26	2	6		18
Chaetomium_CK152_g4040.t1	427	3	52	337	34	1	4	14	18	16	34	119	98	86	22		12		1
Chaetomium_CK152_g3650.t1	413		214	183	5	11	51	24	104	35	23	84	30	46	1	2	2		1	4	2	4
Chaetomium_CK152_g1360.t1	411		157	99	60	95	28	34	57	38	34	39	12	14	4	31	10	15	24	24	19	28
Chaetomium_CK152_g2620.t1	410		40	325	15	30	9	9	14	8	57	116	77	75	5	5	2	3	8	1	13	8
Chaetomium_CK152_g2297.t1	405		102	298	5		40	60	1	1	143	113	32	10		4		1
Chaetomium_CK152_g6595.t1	388	8	67	221	79	13	13	12	10	32	42	73	32	74	46	1	30	2	5	3	2	3
Chaetomium_CK152_g4953.t1	375	24	100	52	184	15	4	7	7	82	30	12	3	7	114	6	57	7	5	2	3	5
Chaetomium_CK152_g1622.t1	374		51	110	82	131	17	11	15	8	22	41	28	19	14	26	22	20	32	44	24	31
Chaetomium_CK152_g7169.t1	373		36	173	22	142	13	4	17	2	41	77	21	34	2	6	7	7	32	31	42	37
Chaetomium_CK152_g577.t1	372	6	6	285	68	7			1	5	16	128	114	27	19	18	12	19	1	3	2	1
Chaetomium_CK152_g882.t1	372		71	225	61	15	2	2	1	66	5	80	120	20	29	8	9	15	4	2	2	7
Chaetomium_CK152_g6786.t1	371		39	96	168	68	7	11	6	15	19	35	20	22	37	51	50	30	13	20	11	24
Chaetomium_CK152_g529.t1	362	19	82	18	200	43	9	1	12	60	13	1		4	92	9	70	29	12	11	11	9
Chaetomium_CK152_g10261.t1	360	27	101	25	196	11	4		11	86	11	5	2	7	113	4	75	4	2	4	3	2
Chaetomium_CK152_g573.t1	358		59	95	164	40	20	18	12	9	29	30	14	22	26	52	39	47	15	8	5	12
Chaetomium_CK152_g6765.t1	354		75	129	70	80	21	22	19	13	17	56	36	20	11	23	19	17	20	24	17	19
Chaetomium_CK152_g1600.t1	342		141	60	119	22	44	51	34	12	9	15	23	13	15	40	34	30	4	7	1	10
Chaetomium_CK152_g6675.t1	341		14	98	146	83	7	4	1	2	18	38	21	21	31	20	32	63	18	30	7	28
Chaetomium_CK152_g9550.t1	340		53	93	116	78	11	21	18	3	35	21	15	22	14	43	30	29	17	22	17	22
Chaetomium_CK152_g9545.t1	338		67	103	150	18	16	19	20	12	15	44	26	18	18	40	55	37	3	4	1	10
Chaetomium_CK152_g10040.t1	324		88	85	129	22	7	26	22	33	10	27	26	22	27	34	39	29	2	8		12
Chaetomium_CK152_g10411.t1	320		127	80	113		26	53	28	20	21	34	14	11	11	55	20	27
Chaetomium_CK152_g2439.t1	318		63	197	58		14	48	1		70	82	25	20	6	30	8	14
Chaetomium_CK152_g2136.t1	316		9	164	45	98	2	2	2	3	23	93	19	29	6	23	9	7	12	40	31	15
Chaetomium_CK152_g4835.t1	305		48	108	140	9	10	32		6	36	46	16	10	19	48	26	47	2			7
Chaetomium_CK152_g75.t1	295		16	160	61	58	5	4	5	2	10	73	45	32	13	5	22	21	12	18	11	17
Chaetomium_CK152_g3400.t1	293		31	80	34	148	9	7	8	7	17	29	19	15	7	10	4	13	35	39	34	40
Chaetomium_CK152_g5019.t1	292		48	80	146	18	14	5	14	15	5	38	15	22	4	99	27	16		8	1	9
Chaetomium_CK152_g4672.t1	290		3	121	60	106	1		2		12	54	37	18	11	18	12	19	35	21	22	28
Chaetomium_CK152_g7713.t1	289	91	57	6	127	8	2		9	46	5			1	72	3	45	7	4	2	1	1
Chaetomium_CK152_g1365.t1	282		24	144	103	11	7	14	2	1	48	57	24	15	23	29	17	34	2	3		6
Chaetomium_CK152_g1550.t1	282		92	136	8	46	21	11	52	8	23	44	29	40		5	2	1	3	3		40
Chaetomium_CK152_g7305.t1	277		32	149	88	8	9	19		4	40	65	27	17	19	24	21	24		4	1	3
Chaetomium_CK152_g2734.t1	275		80	61	107	27	14	42	11	13	34	17	4	6	10	50	16	31	6	6	7	8
Chaetomium_CK152_g3117.t1	275	51	56	20	133	15	6	2	7	41	16	2		2	75	7	44	7	4	5	4	2
Chaetomium_CK152_g10806.t1	270		80	138	52		6	74			82	46		10	7	22	4	19
Chaetomium_CK152_g3153.t1	265		1	264					1		41	58	87	78
Chaetomium_CK152_g7984.t1	265		4	170	33	58	2	1		1	3	106	46	15	9	11	2	11	4	19	1	34
Chaetomium_CK152_g3738.t1	263		40	152	25	46	14	9	11	6	22	81	29	20	3	6	3	13	7	10	20	9
Chaetomium_CK152_g2122.t1	262		55	132	48	27	6	8	23	18	13	41	31	47	5	18	20	5	3	11		13
Chaetomium_CK152_g11118.t1	260		130	112	12	6	26	16	61	27	22	36	22	32		5	3	4		3	1	2
Chaetomium_CK152_g11498.t1	257		65	74	44	74	41	23		1	30	22	6	16	8	8	15	13	26	9	7	32
Chaetomium_CK152_g4041.t1	252	10	51	74	91	26	8	1	10	32	26	28	6	14	45	4	35	7	7	5	6	8
Chaetomium_CK152_g1639.t1	251		77	125	17	32	31	27	9	10	23	47	28	27	1	7	6	3	9	6	9	8
Chaetomium_CK152_g2671.t1	250		32	120	53	45	5	12	6	9	21	60	21	18	10	16	12	15	8	12	3	22
Chaetomium_CK152_g9232.t1	250		31	175	23	21	2	2	21	6	33	50	47	45	3	9	6	5	3	4	2	12
Chaetomium_CK152_g8792.t1	249		19	109	36	85	1	2	6	10	10	23	44	32	9	9	7	11	7	36	14	28
Chaetomium_CK152_g1418.t1	246		182	40	20	4	27	57	55	43	19	8	3	10		13	3	4	3			1
Chaetomium_CK152_g5461.t1	245		107	66	53	19	36	34	21	16	12	23	17	14	7	26	8	12	5	5	3	6
Chaetomium_CK152_g9693.t1	245		21	184	32	8	1	6	7	7	1	51	100	32	8	10	8	6		4	1	3
Chaetomium_CK152_g6622.t1	241	14	59	9	148	11	2		9	48	7			2	75	7	50	16	4	2	1	4
Chaetomium_CK152_g3495.t1	238		36	88	37	77	7	8	18	3	15	37	24	12	3	11	8	15	15	21	15	26
Chaetomium_CK152_g1934.t1	237		67	146	10	14	23	23	14	7	34	43	22	47	4		5	1	5	2	3	4
Chaetomium_CK152_g6854.t1	234		72	76	76	10			12	60	3	50	11	12	46	1	17	12		1		9
Chaetomium_CK152_g6826.t1	230		38	64	83	45	8	7	11	12	13	18	20	13	14	26	14	29	5	17	5	18
Chaetomium_CK152_g4207.t1	227		91	54	77	5	32	21	24	14	4	14	25	11	12	23	23	19				5
Chaetomium_CK152_g1040.t1	224	2	47	49	100	26	8	1	9	29	23	11	4	11	56		41	3	14	3	5	4
Chaetomium_CK152_g128.t1	224	2	11	69	127	15	2	2	2	5	11	37	12	9	30	10	45	42	2	8		5
Chaetomium_CK152_g5580.t1	221		48	100	13	60	3	4	19	22	27	33	24	16		5	1	7	5	32	15	8
Chaetomium_CK152_g2946.t1	220	36	34	24	92	34	3		4	27	19	1		4	42	3	31	16	7	10	10	7
Chaetomium_CK152_g4022.t1	220	1	35	101	56	27	4	3	8	20	5	42	37	17	11	17	9	19	3	9	1	14
Chaetomium_CK152_g4622.t1	217		23	124	42	28	5	18			56	34	22	12	3	17	10	12	8	9	4	7
Chaetomium_CK152_g2494.t1	216		66	138	9	3	17	25	19	5	21	37	26	54	5	1	3			1	1	1
Chaetomium_CK152_g3317.t1	216		17	100	37	62	3	3	7	4	6	33	52	9	5	9	11	12	12	10	22	18
Chaetomium_CK152_g5013.t1	212		48	53	74	37	14	28	1	5	16	21	7	9	11	21	20	22	12	13	6	6
Chaetomium_CK152_g6860.t1	212		32	129	46	5		2	2	28	5	34	72	18	13	4	15	14				5
Chaetomium_CK152_g10330.t1	210	19	31	7	142	11	1	1		29	5			2	75	3	50	14	3	3	3	2
Chaetomium_CK152_g576.t1	209		16	79	82	32	3	3	8	2	11	25	14	29	13	22	25	22	4	8	5	15
Chaetomium_CK152_g6107.t1	208	16	50	6	133	3	2		3	45	6				83	2	46	2	1	1		1
Chaetomium_CK152_g9234.t1	202		51	15	29	107	18	21	4	8	7	5		3	2	17	6	4	33	23	31	20
Chaetomium_CK152_g11236.t1	197		45	35	68	49	13	10	14	8	16	7	1	11	6	13	20	29	12	13	12	12
Chaetomium_CK152_g8276.t1	196	2	14	59	107	14	8	6			14	22	16	7	20	36	23	28		1		13
Chaetomium_CK152_g10634.t1	190		24	96	51	19	9	7	3	5	10	39	26	21	6	11	19	15		5		14
Chaetomium_CK152_g1855.t1	188		36	83	69		8	28			26	57			4	36	8	21
Chaetomium_CK152_g4363.t1	187		45	115	25	2	10	9	15	11	19	37	11	48	14		10	1				2
Chaetomium_CK152_g8162.t1	184	13	49	5	116	1	1		3	45	2	1		2	75		40	1			1
Chaetomium_CK152_g1156.t1	182	37	40	5	95	5	1		2	37	5				64	1	30		2		1	2
Chaetomium_CK152_g7587.t1	182			181		1					34	60	45	42								1
Chaetomium_CK152_g11606.t1	179		11	136	24	8	3	4	4		27	59	33	17	3	9	4	8		4	1	3
Chaetomium_CK152_g2704.t1	179	2	63	93	13	8	16	17	16	14	12	40	18	23	11		2		1	3	2	2
Chaetomium_CK152_g8258.t1	179	1	104	17	50	7	36	29	26	13	5	6	1	5	4	17	13	16	4	2		1
Chaetomium_CK152_g6423.t1	178		16	33	106	23		2	12	2	1	9	16	7	21	41	9	35	5	7	1	10
Chaetomium_CK152_g9703.t1	175		41	45	62	27	11	13	8	9	8	22	8	7	9	20	16	17	7	8	1	11
Chaetomium_CK152_g1543.t1	172		34	101	37		3	1	5	25	1	14	68	18	14	2	13	8
Chaetomium_CK152_g351.t1	172		44	87	35	6	10	17	11	6	12	42	11	22	4	7	9	15	1			5
Chaetomium_CK152_g6384.t1	171		15	105	28	23	5	2	1	7	10	44	34	17	3	10	8	7	2	6		15
Chaetomium_CK152_g11269.t1	170		31	104	23	12	7	24			43	43	12	6	3	6	2	12	4	1	3	4
Chaetomium_CK152_g47.t1	166		15	55	25	71	2		5	8	2	23	24	6	6	3	7	9	16	22	22	11
Chaetomium_CK152_g1353.t1	164		12	43	81	28		2	1	9		20	19	4	18	19	37	7	1	6		21
Chaetomium_CK152_g5298.t1	164		6	85	24	49	1	3	1	1	11	42	20	12	3	7	3	11	13	14	6	16
Chaetomium_CK152_g9092.t1	164		28	102	13	21	11	8	4	5	26	42	17	17	4	2	2	5	3	3	8	7
Chaetomium_CK152_g3960.t1	163		20	83	22	38	8	6	5	1	11	36	20	16	7	8	3	4	10	8	10	10
Chaetomium_CK152_g9797.t1	158		41	63	40	14	6	12	10	13	9	28	17	9	6	8	11	15		6		8
Chaetomium_CK152_g6959.t1	157		60	91	6		10	19	23	8	6	27	28	30	6
Chaetomium_CK152_g2343.t1	156	1	11	54	69	21	7	4			14	15	14	11	15	21	14	19	2	3	1	15
Chaetomium_CK152_g6087.t1	155	3	53	6	88	5	13	2	7	31	4			2	49		38	1	2	1	1	1
Chaetomium_CK152_g9757.t1	154	21	37	10	70	16	3	1	4	29	9			1	39	1	27	3	5	4	4	3
Chaetomium_CK152_g1701.t1	152	11	34	9	96	2	1		4	29	4	1	1	3	59	1	34	2		1		1
Chaetomium_CK152_g3548.t1	151	25	23	15	79	9	2		1	20	13	1		1	29	4	42	4	2	2	4	1
Chaetomium_CK152_g4886.t1	151		15	127	9		2	2	8	3	4	40	46	37	5	3	1
Chaetomium_CK152_g7539.t1	149		17	74	55	3	3	12		2	8	36	21	9	12	14	13	16		2		1
Chaetomium_CK152_g8467.t1	149	3	15	120	11			5	6	4	18	35	23	44	4		7
Chaetomium_CK152_g11393.t1	148		32	37	66	13	6	16	7	3	15	19	2	1	5	22	7	32	4	4	2	3
Chaetomium_CK152_g7112.t1	148		7	132	7	2		6		1	39	76	11	6		4		3		2
Chaetomium_CK152_g437.t1	147	23	29	5	85	5	2		3	24	3	1		1	42	2	38	3	1	2	1	1
Chaetomium_CK152_g8896.t1	146	3	36	10	96	1	2		4	30	3	5		2	54	3	36	3			1
Chaetomium_CK152_g5521.t1	143	2	12	129				7		5	8	29	57	35
Chaetomium_CK152_g6821.t1	143		4	80	25	34	2	2			3	31	39	7	11	5	6	3	8	9	9	8
Chaetomium_CK152_g157.t1	140		24	18	33	65	2	2	11	9	7	6	2	3	3	8	5	17	13	29	19	4
Chaetomium_CK152_g11703.t1	139	9	33	6	90	1	2		2	29	6				52		33	5	1
Chaetomium_CK152_g1920.t1	136	21	37		78		2		6	29					41	1	35	1
Chaetomium_CK152_g11615.t1	134		43	12	59	20	2	2	21	18	4	6		2		45	9	5		9	9	2
Chaetomium_CK152_g5847.t1	133	25	23	44	39	2			7	16	8	18	6	12	24		13	2		1	1
Chaetomium_CK152_g8983.t1	132		19	105	2	6	1	1	14	3	18	26	35	26		1		1		1	1	4
Chaetomium_CK152_g1126.t1	129		79	23	19	8	6	16	37	20	2	9	8	4	1	14	1	3		4		4
Chaetomium_CK152_g3861.t1	129			129							31	63	25	10
Chaetomium_CK152_g5920.t1	128		4	117	3	4		2	1	1	11	55	34	17		1	1	1	1	1		2
Chaetomium_CK152_g6834.t1	128		119		7	2			28	91					1	5	1			1		1
Chaetomium_CK152_g11028.t1	127		4	90	13	20		1		3	7	34	29	20	2	5	1	5	4	6	4	6
Chaetomium_CK152_g3909.t1	126		47	19	28	32	11	13	11	12	5	6	5	3		12	8	8	2	9	9	12
Chaetomium_CK152_g397.t1	125		97	27	1		20	15	43	19	15	3	1	8				1
Chaetomium_CK152_g2642.t1	124		21	45	30	28	13	5		3	14	17	6	8	7	3	8	12	7	6	6	9
Chaetomium_CK152_g7591.t1	122		17	93	12		2	7	3	5	4	44	27	18		4		8
Chaetomium_CK152_g5595.t1	119	4	6	107	1	1			4	2	5	35	35	32	1						1
Chaetomium_CK152_g2708.t1	118		38	33	18	29	4	2	29	3	3	7	11	12	2	8	3	5	6	5	6	12
Chaetomium_CK152_g11405.t1	117		10	103	4		1	1	5	3	29	16	11	47	3	1
Chaetomium_CK152_g6984.t1	117		4	57	47	9		2	2		3	23	19	12	9	14	9	15		3	3	3
Chaetomium_CK152_g990.t1	117	4	30	7	73	3	2		2	26	5	2			40	1	28	4	2		1
Chaetomium_CK152_g7748.t1	115		14	39	35	27	1	2	1	10	2	17	14	6	8	7	10	10	1	10	1	15
Chaetomium_CK152_g9822.t1	115		10	47	32	26	1	2	1	6	6	22	9	10	11	6	9	6	2	10		14
Chaetomium_CK152_g4506.t1	114	10	26	5	67	6			1	25	5				43	1	20	3	3	1		2
Chaetomium_CK152_g8590.t1	114		4	64	29	17	2		2		6	28	20	10	6	7	8	8	5	5		7
Chaetomium_CK152_g9570.t1	114		52	32	16	14	5	11	20	16	6	13	6	7	2	3	4	7	1	3	5	5
Chaetomium_CK152_g1793.t1	113		26	23	37	27	5	13	4	4	9	10	2	2	5	12	5	15	6	7	9	5
Chaetomium_CK152_g9882.t1	110		26	63	11	10	1	3	22		7	28	10	18		4	2	5		2		8
Chaetomium_CK152_g304.t1	109		14	87	8		4	10			29	41	8	9		8
Chaetomium_CK152_g5367.t1	109	3	29	4	73				3	26	1	1		2	42	1	30
Chaetomium_CK152_g7011.t1	109		17	63	18	11				17	3	24	31	5	4		6	8	2	5		4
Chaetomium_CK152_g10037.t1	108		51	56	1		10	8	23	10	9	19	8	20		1
Chaetomium_CK152_g1289.t1	108		34	24	22	28	15	15	2	2	9	7	2	6	2	5	3	12	7	5	7	9
Chaetomium_CK152_g1616.t1	108		2	55	20	31		1	1		10	22	10	13	2	6	2	10	3	12	5	11
Chaetomium_CK152_g124.t1	106			83	6	17					9	34	20	20	1	2	1	2	2	6		9
Chaetomium_CK152_g3864.t1	106		26	34	14	32	1	4	3	18		19	11	4	4	1	4	5	3	12		17
Chaetomium_CK152_g3805.t1	105		2	64	39			2				32	27	5	10	7	20	2
Chaetomium_CK152_g5856.t1	105		17	75	9	4	1		11	5	9	32	19	15	3	5	1		1			3
Chaetomium_CK152_g9821.t1	105		10	7	58	30	4	3	2	1	3			4	3	13	20	22	2	11	13	4
Chaetomium_CK152_g7356.t1	104		9	58	29	8	4	3	1	1	5	29	15	9	3	4	12	10		3		5
Chaetomium_CK152_g9772.t1	104	2	12	59	18	13	1		6	5	9	19	11	20	4	7	6	1	3	3	3	4
Chaetomium_CK152_g1596.t1	103		18	85				9	8	1	10	37	6	32
Chaetomium_CK152_g10724.t1	102	4	4	93	1				4		7	19	28	39	1
Chaetomium_CK152_g3736.t1	102	5	18	10	68	1				18	8	1		1	36		29	3				1
Chaetomium_CK152_g9597.t1	102	14	39	3	31	15	17	6	1	15	3				20		11		7	2	2	4
Chaetomium_CK152_g2311.t1	101	8	25	12	46	10	1		1	23	9	1		2	29	2	14	1	5	1	2	2
Chaetomium_CK152_g3500.t1	101		48	34	9	10	15	24	6	3	12	12	4	6		5	2	2	3	3	1	3
Chaetomium_CK152_g4179.t1	101		22	53	3	23	9	8	4	1	16	20	8	9	1	2			5	6	8	4
Chaetomium_CK152_g549.t1	101		17	42	30	12	9	8			9	16	6	11	3	5	10	12	3	3	2	4
Chaetomium_CK152_g3503.t1	100		1	47	29	23	1				5	20	7	15	12	6	5	6	2	11	1	9
Chaetomium_CK152_g4703.t1	100		15	28	27	30	4	1	3	7	3	10	9	6	4	6	7	10	6	11	3	10
Chaetomium_CK152_g2133.t1	99	1	12	70	16		4	2	4	2	9	25	12	24	3	9	3	1
Chaetomium_CK152_g2612.t1	99		4	94	1			1	1	2	8	30	30	26	1
Chaetomium_CK152_g11446.t1	97		8	46	37	6	2	2		4	8	20	8	10	7	11	8	11	1	3		2
Chaetomium_CK152_g10860.t1	96		17	38	38	3	5	10	2		10	10	11	7	4	8	12	14		1		2
Chaetomium_CK152_g4069.t1	96	11	19	5	55	6	1		2	16	4			1	30		17	8	2	2		2
Chaetomium_CK152_g8586.t1	96		12	62	22		1		1	10	13	23	5	21	10		10	2
Chaetomium_CK152_g9327.t1	96		13	45	16	22	1	3	4	5	6	16	14	9	2	5	1	8	5	8	1	8
Chaetomium_CK152_g11039.t1	95	1	19	12	63					19	6	2	1	3	34		29
Chaetomium_CK152_g11191.t1	93	1	16	48	21	7	3		2	11	18	12	9	9	11		7	3	2	1	2	2
Chaetomium_CK152_g1644.t1	93		67	21	5		18	20	17	12	5	3	3	10	3		2
Chaetomium_CK152_g9851.t1	92		15	67	10		1			14	9	18	31	9	6	1	2	1
Chaetomium_CK152_g1398.t1	91	30	20	4	33	4			1	19	4				24		8	1	2		1	1
Chaetomium_CK152_g518.t1	91		4	56	8	23	1	1		2	5	20	18	13	1	5		2	6	7	6	4
Chaetomium_CK152_g730.t1	91		1	71	19					1		30	27	14	3	4	8	4
Chaetomium_CK152_g9260.t1	91		16	30	14	31	6	7	1	2	8	4	6	12	4		5	5	6	8	6	11
Chaetomium_CK152_g2651.t1	89		3	35	10	41		2		1	4	14	10	7	3	4	1	2	8	15	7	11
Chaetomium_CK152_g10413.t1	88		3	7	11	67	2	1			5	1	1			4	1	6	15	10	27	15
Chaetomium_CK152_g10800.t1	88		23	50	10	5	6	17			22	17	4	7	6	3		1	2	1	1	1
Chaetomium_CK152_g11281.t1	88		19	48	13	8	2	3	9	5	5	20	16	7	2	7	2	2	1	3	2	2
Chaetomium_CK152_g5953.t1	88		21	55		12	14	6	1		13	16	5	21					4	4	2	2
Chaetomium_CK152_g10778.t1	87	31	18		35	3	1			17					20	1	13	1	2			1
Chaetomium_CK152_g3293.t1	87		28	42	7	10	12	8	4	4	7	15	11	9		2	3	2	2	3		5
Chaetomium_CK152_g6784.t1	87		25	31	18	13	7	5	3	10	11	13	1	6	12	1	4	1	5	3	2	3
Chaetomium_CK152_g7701.t1	87	1	21	3	57	5	1		2	18	3				35	1	19	2	2	1	1	1
Chaetomium_CK152_g9802.t1	87		16	24	24	23	5	4	2	5	4	11	3	6	6	3	9	6	5	6	1	11
Chaetomium_CK152_g11623.t1	86	2	11	58	1	14	2	4	3	2	8	20	13	17		1			6	4	2	2
Chaetomium_CK152_g3737.t1	86		18	8	58	2	1			17	6			2	37		20	1	1			1
Chaetomium_CK152_g6652.t1	86		24	39	22	1	9	9	4	2	6	10	12	11	2	10	5	5				1
Chaetomium_CK152_g1064.t1	85		12	8	62	3	5	1	3	3	2	5		1	3	5	23	31		2		1
Chaetomium_CK152_g11726.t1	85		17	27	38	3	6	7	4		8	12	4	3	5	14	8	11	1	1		1
Chaetomium_CK152_g13.t1	83		28	32	17	6	7	6	8	7	4	9	4	15	11		4	2	3	1	1	1
Chaetomium_CK152_g3351.t1	83		16	21	19	27			15	1	3	11	6	1	4	11	4		1	11	13	2
Chaetomium_CK152_g10835.t1	82	4	17	2	59			1		16	2				35		22	2
Chaetomium_CK152_g2391.t1	82			35	22	25					2	14	14	5	3	6	5	8	6	7	5	7
Chaetomium_CK152_g8435.t1	81		2	57	10	12	2				4	15	24	14	3	3	4		3	3		6
Chaetomium_CK152_g231.t1	80		18	26	33	3	2	4	4	8	6	8	4	8	17		15	1	1			2
Chaetomium_CK152_g1857.t1	79		11	11	44	13	2	9			6	4		1	7	18	3	16	4	2	2	5
Chaetomium_CK152_g1969.t1	79	5	18	3	29	24	6			12	1			2	18	3	6	2	7	5	5	7
Chaetomium_CK152_g4671.t1	79		1	42	17	19			1		9	12	10	11	1	6	5	5		4		15
Chaetomium_CK152_g10611.t1	78	15	13	3	46	1				13	3				31		15		1
Chaetomium_CK152_g1918.t1	77	6	20	3	48				1	19	2			1	31		17
Chaetomium_CK152_g3357.t1	76		5	35	14	22			2	3	6	17	6	6	2	6	2	4	3	8	4	7
Chaetomium_CK152_g7863.t1	76		15	36	19	6	2	5	5	3	6	20	7	3	1	12	1	5	1	1	2	2
Chaetomium_CK152_g9360.t1	76		14		60	2			11	3					7	53				1	1
Chaetomium_CK152_g655.t1	75		9	58	1	7	1	8			27	17	7	7		1			2	1	3	1
Chaetomium_CK152_g7310.t1	75	15	11		49					11					35		14
Chaetomium_CK152_g8710.t1	75	11	10	24	30					10	12	3	3	6	21		9
Chaetomium_CK152_g1257.t1	74		10	21	20	23	2	5	2	1	7	7	4	3	3	9	1	7	3	4	5	11
Chaetomium_CK152_g2392.t1	74			61	9	4					11	22	21	7		4	1	4			1	3
Chaetomium_CK152_g6967.t1	74			73	1							18	32	23	1
Chaetomium_CK152_g7692.t1	74	3	37	10	8	16	24	9	4		7	2		1	1	2	2	3	4	4	4	4
Chaetomium_CK152_g11132.t1	73		27	35	5	6	5	6	9	7	8	15	4	8	1	2	2			3	3
Chaetomium_CK152_g3795.t1	73		20	23	21	9	6	12		2	13	6		4	2	11	3	5	1	4		4
Chaetomium_CK152_g6041.t1	73			53	13	7					1	20	25	7	3	3	3	4		3		4
Chaetomium_CK152_g5429.t1	72		7	48	13	4	2	5			6	18	17	7		6	3	4	1	2		1
Chaetomium_CK152_g6018.t1	72		27	22	15	8	9	9	4	5	9	8	1	4	7	1	5	2	2	2	2	2
Chaetomium_CK152_g7339.t1	72		47	16	4	5	10	11	21	5	3	5	4	4		2		2	1	1		3
Chaetomium_CK152_g10473.t1	71		3	42	26				1	2		10	26	6	6	6	14
Chaetomium_CK152_g11289.t1	71		13	31	15	12		1	7	5	3	18	5	5	1	4	3	7		5		7
Chaetomium_CK152_g7445.t1	71	2	7	39	20	3		1		6	18	16	1	4	12		7	1	1	1		1
Chaetomium_CK152_g9287.t1	71		10	24	21	16	2	2	2	4	2	11	7	4	4	5	6	6	7	3	2	4
Chaetomium_CK152_g2031.t1	70		9	49	3	9	1	3	4	1	6	10	16	17		2		1		2		7
Chaetomium_CK152_g6151.t1	70		2	51	10	7		1		1	2	26	16	7	4		1	5		2		5
Chaetomium_CK152_g4551.t1	69	5	6	46	10	2	1	2	1	2	7	21	10	8	6	1	2	1		1		1
Chaetomium_CK152_g3884.t1	68	10	11	11	23	13	1	1	1	8	6	1	1	3	11		8	4	4	3	2	4
Chaetomium_CK152_g658.t1	67	1		63	3							22	26	15	3
Chaetomium_CK152_g2883.t1	65		23	24	7	11	3	3	10	7	6	9	5	4	1	3	1	2	1	4		6
Chaetomium_CK152_g5618.t1	65	17	12	2	32	2	1			11	2				21		11		2
Chaetomium_CK152_g6748.t1	65	2	17	1	45					17	1				28		17
Chaetomium_CK152_g7972.t1	65		13	12	10	30	5	6	1	1	3	3	2	4		2	5	3	11	5	5	9
Chaetomium_CK152_g3720.t1	64	1	13	11	39		2	1	1	9	7			4	26	1	10	2
Chaetomium_CK152_g5812.t1	64		23	18	23		1	4	8	10	3	5	4	6	18		3	2
Chaetomium_CK152_g6351.t1	64	3	17	2	13	29	4	5		8	2				8		5		10	5	4	10
Chaetomium_CK152_g925.t1	64		5	53	6		1	3		1	2	24	17	10	1	4		1
Chaetomium_CK152_g10421.t1	63		16	27	10	10	4	7	3	2	7	11	5	4	4	2	1	3	3	4		3
Chaetomium_CK152_g11637.t1	63		7	48	7	1	6	1			6	18	12	12		1	4	2				1
Chaetomium_CK152_g1277.t1	63	3	23	3	29	5	2		1	20	2			1	18		10	1	2		3
Chaetomium_CK152_g8576.t1	63		11	25	27				7	4		4	16	5	7	11	6	3
Chaetomium_CK152_g380.t1	62			42	16	4						16	17	9	4	5	2	5	1	2		1
Chaetomium_CK152_g4979.t1	62		21	1	39	1			1	20				1	25		14			1
Chaetomium_CK152_g10888.t1	61	5	14		42					14					25		17
Chaetomium_CK152_g11619.t1	61	14	13		34					13					27		7
Chaetomium_CK152_g9814.t1	61	1	19	3	31	7	1		4	14	2			1	15	1	13	2	4	1	1	1
Chaetomium_CK152_g2344.t1	60	1	19	10	29	1	3		4	12	6	2		2	19		10		1
Chaetomium_CK152_g3132.t1	60		22	15	12	11	3	10	8	1	13	2				6		6		5	6
Chaetomium_CK152_g3227.t1	60		33	23	4			1	16	16	7	10		6	3			1
Chaetomium_CK152_g4119.t1	60		5	25	11	19		1	1	3	2	11	8	4	3	3	2	3	1	5	1	12
Chaetomium_CK152_g10295.t1	59	1	8	36	13	1				8	10	8	5	13	10		3		1
Chaetomium_CK152_g2857.t1	59		7	29	9	14	1	4	1	1	5	12	7	5	2	2	2	3	4	3	3	4
Chaetomium_CK152_g6441.t1	59	2	13	4	30	10				13	3	1			13		14	3	5	2	2	1
Chaetomium_CK152_g7986.t1	59		12	14	14	19	2	2	2	6	3	7	1	3	2	4	4	4	3	7	4	5
Chaetomium_CK152_g2378.t1	58		5	44	8	1	2	3			7	12	22	3		6		2				1
Chaetomium_CK152_g3262.t1	58		12	44		2	1	3	5	3	2	17	11	14					1		1
Chaetomium_CK152_g5260.t1	58		3	55			1	2			23	26	1	5
Chaetomium_CK152_g6401.t1	58	1	35	5	7	10	17	9	6	3	3	1		1	4	1	2		3	3	2	2
Chaetomium_CK152_g6565.t1	58	19	7		31	1				7					21		10		1
Chaetomium_CK152_g2832.t1	57	6	15		36					15					25		11
Chaetomium_CK152_g2844.t1	57	6	10	4	37		1			9	2			2	23		13	1
Chaetomium_CK152_g9748.t1	57	6	14	3	33	1			1	13	2			1	21		12		1
Chaetomium_CK152_g2572.t1	56		12	16	28		2		1	9	9	3		4	17		11
Chaetomium_CK152_g2998.t1	56		7	26	15	8	2	1	2	2	6	12	3	5	3	5	5	2	1	2	3	2
Chaetomium_CK152_g10838.t1	55			51	4						7	22	17	5	1	3
Chaetomium_CK152_g127.t1	55		17	21	13	4	6	7	4		2	8	3	8	2	4	4	3		1		3
Chaetomium_CK152_g2042.t1	55		33	12	7	3	2	6	16	9	4	4	1	3		3	2	2		2		1
Chaetomium_CK152_g2078.t1	55	2	3	16	28	6		2		1	1	5	6	4	7	8	9	4	1	1		4
Chaetomium_CK152_g2756.t1	55		6	6	43		1	4		1	5			1	6	17	7	13
Chaetomium_CK152_g5655.t1	55		18	7	30		7	11			4	3				11	6	13
Chaetomium_CK152_g7558.t1	55		11	14	25	5	2	3	4	2	3	6	2	3	3	6	3	13				5
Chaetomium_CK152_g9116.t1	54	5	11	2	31	5	1			10	2				20		11		1	1	2	1
Chaetomium_CK152_g10842.t1	53	2	16	19		16	8	3		5	6	4	5	4					7	1	2	6
Chaetomium_CK152_g5820.t1	53	1	2	31	5	14	1	1			1	9	13	8	1	1	1	2	2	4		8
Chaetomium_CK152_g9197.t1	53		6	11	9	27	3		3		5	3	1	2	1	3	2	3	6	4	10	7
Chaetomium_CK152_g5134.t1	52		2	39	1	10		2			8	18	11	2		1			2	2	2	4
Chaetomium_CK152_g5536.t1	52	9	8	1	32	2				8	1				23	1	8		1	1
Chaetomium_CK152_g927.t1	52	11	10	2	28	1	1	1	1	7	2				18		10		1
Chaetomium_CK152_g10339.t1	51	15	11	7	18		1		1	9	1	5		1	10		7	1
Chaetomium_CK152_g2448.t1	51	8	7	2	34					7	2				18	1	14	1
Chaetomium_CK152_g4592.t1	51		1	37	10	3				1		9	18	10	4		2	4		3
Chaetomium_CK152_g6004.t1	51	1	16	2	30	2				16	2				22		8		1	1
Chaetomium_CK152_g8076.t1	51		4	4	30	13	1	3			2	2			2	5	8	15	1	2	1	9
Chaetomium_CK152_g9010.t1	51		14	5	30	2	1			13	4			1	19		11		1		1
Chaetomium_CK152_g9499.t1	51		18	15	13	5		1	8	9	3	6	3	3		7	4	2		5
Chaetomium_CK152_g3854.t1	50	5	11	2	26	6	3			8	2				18		8		3		1	2
Chaetomium_CK152_g8556.t1	50		3	15	16	16		1		2		5	7	3	3	3	3	7	4	6	2	4
Chaetomium_CK152_g2312.t1	49			37		12					3	11	17	6					2	4		6
Chaetomium_CK152_g2527.t1	49	2	10	2	34	1				10	2				25		9		1
Chaetomium_CK152_g384.t1	49	8	13	1	27					13	1				20		7
Chaetomium_CK152_g4323.t1	49		3	7	30	9	1		2		1	2	2	2	5	11	9	5	3	2	1	3
Chaetomium_CK152_g4815.t1	49		28	20	1		2	6	15	5	9	3	4	4				1
Chaetomium_CK152_g6878.t1	49			49							2	22	18	7
Chaetomium_CK152_g8949.t1	49	16	9		24				1	8					12	1	10	1
Chaetomium_CK152_g9046.t1	49		1	21	6	21				1	1	9	9	2	1	2	1	2	4	7	5	5
Chaetomium_CK152_g10843.t1	48	10	9		29					9					17		12
Chaetomium_CK152_g337.t1	48	5	17	3	21	2	4	1	1	11	2			1	14		6	1				2
Chaetomium_CK152_g3642.t1	48	2	5	9	30	2	1		1	3	4	2	1	2	10		13	7	1		1
Chaetomium_CK152_g6317.t1	48		1	42	5					1	6	17	10	9	1	2	1	1
Chaetomium_CK152_g6658.t1	48		5	27	14	2	1	2		2	7	13	4	3	4	5	1	4	1			1
Chaetomium_CK152_g3168.t1	47			41	2	4					5	22	8	6	1			1	1	1	1	1
Chaetomium_CK152_g6880.t1	47	3	15		27	2	1	1	2	11					18		8	1	1	1
Chaetomium_CK152_g7500.t1	47		40	2	1	4			36	4	2					1				2	2
Chaetomium_CK152_g8159.t1	47		7	40				1	3	3	1	8	18	13
Chaetomium_CK152_g8883.t1	47		2	45						2	1	22	12	10
Chaetomium_CK152_g11150.t1	46		13	21	11	1	3	4		6		10	9	2	2	4	1	4				1
Chaetomium_CK152_g1677.t1	46		23	22	1		9	9	1	4		2	11	9	1
Chaetomium_CK152_g2856.t1	46	2	3	11	30					3		5	4	2	19		10	1
Chaetomium_CK152_g4251.t1	46		4	39	3					4	3	9	10	17	3
Chaetomium_CK152_g4673.t1	45		5	7	4	29	1		1	3	2	3	2			1		3	7	10	5	7
Chaetomium_CK152_g4850.t1	45			21	12	12					1	4	5	11	4	2	3	3	5	2	3	2
Chaetomium_CK152_g5622.t1	45	4	11		30					11					15		15
Chaetomium_CK152_g6243.t1	45		1	10	6	28				1	7	2	1			1	2	3	11	4	6	7
Chaetomium_CK152_g11537.t1	44	4	8		32					8					17		12	3
Chaetomium_CK152_g2022.t1	44		11	20	11	2	3	4	4		4	7	4	5		5	3	3				2
Chaetomium_CK152_g35.t1	44		9	14	20	1		1	3	5	4	3	2	5	15		5				1
Chaetomium_CK152_g4481.t1	44		4	30	10		1	3			8	14	4	4	1	3	2	4
Chaetomium_CK152_g4804.t1	44		17	26	1		1	10	2	4	10	6	3	7	1
Chaetomium_CK152_g5754.t1	44	2	12	2	27	1			2	10	2				17		10			1
Chaetomium_CK152_g609.t1	44			38	6						2	23	11	2		2	1	3
Chaetomium_CK152_g8760.t1	44		2	25	2	15				2	1	13	7	4	1			1	4	5	3	3
Chaetomium_CK152_g1424.t1	43		6	33	4			3		3	3	9	13	8	2	1		1
Chaetomium_CK152_g1525.t1	43	3	11	1	24	4	3			8	1				9		12	3	1	1	2
Chaetomium_CK152_g8455.t1	43		2	33	8					2		7	21	5	4		4
Chaetomium_CK152_g8756.t1	43		11	26	6		2	2	3	4	1	8	4	13	4	1	1
Chaetomium_CK152_g9115.t1	43	8	9	4	22		1		1	7	4				15		7
Chaetomium_CK152_g1505.t1	42		12	4	20	6	2		2	8	4				10		9	1	3	1	2
Chaetomium_CK152_g6371.t1	42		4	35	3			1	3		1	20	10	4	1	1		1
Chaetomium_CK152_g783.t1	42			42							1	7	10	24
Chaetomium_CK152_g11268.t1	41	10	10		21					10					12		9
Chaetomium_CK152_g19.t1	41		3	6	24	8	1		1	1	3	1	1	1	1	10	4	9	1	5		2
Chaetomium_CK152_g4897.t1	41		10	1	30				2	8	1				16	1	13
Chaetomium_CK152_g8157.t1	41		1	31	5	4				1	6	10	8	7	1	1	1	2	1	2		1
Chaetomium_CK152_g10434.t1	40		1	35	3	1				1		12	18	5		1	2			1
Chaetomium_CK152_g4032.t1	40		30	4	6		11	12	4	3			1	3	4		2
Chaetomium_CK152_g4639.t1	40			40							1	15	18	6
Chaetomium_CK152_g5349.t1	40	5	7		28				1	6					14	1	12	1
Chaetomium_CK152_g5858.t1	40		15	1	24		1			14	1				18		6
Chaetomium_CK152_g1015.t1	39			3		36					1	2							9	3	22	2
Chaetomium_CK152_g10353.t1	39	2	8	6	23					8	2	3		1	16		7
Chaetomium_CK152_g1834.t1	39		1	26	9	3				1	2	12	8	4		3	3	3		1		2
Chaetomium_CK152_g321.t1	39		6	20	3	10	3	1	2		3	7	4	6		2	1		2	3	4	1
Chaetomium_CK152_g5792.t1	39		15	9	10	5	4	6	1	4		5	2	2	2	2	1	5				5
Chaetomium_CK152_g601.t1	39	1	1	36	1				1		4	10	12	10	1
Chaetomium_CK152_g7895.t1	39			24	13	2					2	6	8	8	2	6	3	2				2
Chaetomium_CK152_g9848.t1	39	1	14		24					14					4		12	8
Chaetomium_CK152_g10693.t1	38	2	13		23		1			12					20	1	2
Chaetomium_CK152_g1310.t1	38			27	7	4						6	18	3	1		2	4		2		2
Chaetomium_CK152_g2032.t1	38		1		5	32		1								2		3	5	9		18
Chaetomium_CK152_g11050.t1	37	1	9	1	18	8	1	2		6	1				10		7	1	6			2
Chaetomium_CK152_g11177.t1	37		5	23	6	3	1	1	2	1	5	6	5	7	3	2	1		2		1
Chaetomium_CK152_g1332.t1	37		6		18	13	3			3					11		7		7	1		5
Chaetomium_CK152_g3557.t1	37		10	4	15	8				10	4				11	1	3		3	3	2
Chaetomium_CK152_g6263.t1	37		28	4	4	1	10	11	3	4	2			2	2		1	1				1
Chaetomium_CK152_g6950.t1	37		18	18	1				17	1	1	4	6	7		1
Chaetomium_CK152_g7022.t1	37	10	5	7	15					5	2	3	1	1	7	1	6	1
Chaetomium_CK152_g8680.t1	37		1	34		2	1				3	7	19	5								2
Chaetomium_CK152_g9113.t1	37		10		23	4				10					14		8	1	1	1	1	1
Chaetomium_CK152_g11060.t1	36	8	5		22	1	1			4					17		5				1
Chaetomium_CK152_g11273.t1	36		7	2	5	22		2	3	2			1	1	1	3		1	4	6	9	3
Chaetomium_CK152_g1581.t1	36		33	2	1		6	13	7	7	1		1			1
Chaetomium_CK152_g4455.t1	36	1	2	33			1			1	2	5	15	11
Chaetomium_CK152_g6430.t1	36	4	4	17	11			2	1	1	3	7		7	7	1	3
Chaetomium_CK152_g6903.t1	36	8	7	3	15	3			1	6	2			1	7		6	2	1		2
Chaetomium_CK152_g8815.t1	36	2	8	11	15					8	3	3		5	9		6
Chaetomium_CK152_g10573.t1	35	2	11	2	19	1	1		1	9	1	1			8		9	2	1
Chaetomium_CK152_g10934.t1	35		8	26	1				5	3	3	12	6	5	1
Chaetomium_CK152_g2596.t1	35		10	16	7	2		3	3	4	2	5	6	3	1	3	2	1				2
Chaetomium_CK152_g3939.t1	35		7		27	1				7					13		12	2			1
Chaetomium_CK152_g395.t1	35		1	33	1		1				2	8	19	4		1
Chaetomium_CK152_g4823.t1	35		1	23	3	8				1	2	9	8	4	1	1		1	1	2		5
Chaetomium_CK152_g5453.t1	35		8	1	26					8				1	16		10
Chaetomium_CK152_g5454.t1	35	3	6		26					6					18		8
Chaetomium_CK152_g6315.t1	35	7	8	2	18					8	1			1	11		7
Chaetomium_CK152_g10444.t1	34		9	5	19	1	3	3	3		2	3			3	7	2	7		1
Chaetomium_CK152_g2661.t1	34	5	9	1	19			1	1	7				1	12		7
Chaetomium_CK152_g4141.t1	34		14	15	5		7	3	2	2	5	6	1	3	3		2
Chaetomium_CK152_g4567.t1	34		30	4			1	2	27		3	1
Chaetomium_CK152_g653.t1	34	4	17		13					17					8		5
Chaetomium_CK152_g7664.t1	34		1	1	2	30				1	1					1		1	7	7	11	5
Chaetomium_CK152_g8216.t1	34		11	2	20	1				11	2				16		4		1
Chaetomium_CK152_g9971.t1	34	3	8	1	22					8	1				13		8	1
Chaetomium_CK152_g11618.t1	33	3	8	2	19	1	1		1	6	2				15		4				1
Chaetomium_CK152_g1800.t1	33		5	26	2		2	3			11	11	2	2		2
Chaetomium_CK152_g2602.t1	33		9		24					9					16		8
Chaetomium_CK152_g301.t1	33		3	22	5	3		1	1	1	2	9	5	6	1	2	1	1		2		1
Chaetomium_CK152_g5392.t1	33	4	12		17					12					11		6
Chaetomium_CK152_g6097.t1	33	7	5	2	19					5	1	1			14		5
Chaetomium_CK152_g6360.t1	33	1	8	4	20					8	2	2			13		7
Chaetomium_CK152_g8066.t1	33		9	10	11	3			4	5		3	4	3	1	1	7	2		1		2
Chaetomium_CK152_g8184.t1	33		14	1	18				1	13	1				13		5
Chaetomium_CK152_g82.t1	33	3	13	1	14	2	4	2		7	1				10		4		1	1
Chaetomium_CK152_g86.t1	33			12	16	5					1	7	3	1	4	5	2	5		2		3
Chaetomium_CK152_g10265.t1	32	7	4		21					4					14		7
Chaetomium_CK152_g11047.t1	32	1	9	7	14	1			1	8	2	2	1	2	10		3	1		1
Chaetomium_CK152_g1131.t1	32	1	5		14	12	2			3					8		6		5	2	3	2
Chaetomium_CK152_g1140.t1	32			23	4	5					2	4	12	5		2		2		1	1	3
Chaetomium_CK152_g1555.t1	32		6	21	5		2	1	1	2	9	7	2	3		2	2	1
Chaetomium_CK152_g3368.t1	32		1	29		2		1			5	8	10	6						1		1
Chaetomium_CK152_g441.t1	32	4	9		18	1				9					11		5	2	1
Chaetomium_CK152_g4772.t1	32			32							7	5	15	5
Chaetomium_CK152_g5744.t1	32		13	8	11		5	3		5	6		1	1	4		7
Chaetomium_CK152_g7056.t1	32	3	7	1	20	1				7	1				13		7		1
Chaetomium_CK152_g7916.t1	32	3	9		15	5	2	1		6					10		5		1	2	2
Chaetomium_CK152_g10050.t1	31	1	10	1	19					10	1				13		6
Chaetomium_CK152_g11331.t1	31		6	14	10	1		4	1	1	5	1	1	7	2	2	4	2		1
Chaetomium_CK152_g1480.t1	31	2	5	10	11	3				5	10				7		3	1	1	1	1
Chaetomium_CK152_g1674.t1	31	4	6	8	13					6	3	2		3	4	1	8
Chaetomium_CK152_g1876.t1	31	3	8	2	18					8	1		1		14		4
Chaetomium_CK152_g2680.t1	31		22	2	6	1	15	4		3	2				4		2		1
Chaetomium_CK152_g3704.t1	31			31							11	3	8	9
Chaetomium_CK152_g3755.t1	31		8	1	21	1				8	1				13	1	7		1
Chaetomium_CK152_g4240.t1	31		9		22					9					15		7
Chaetomium_CK152_g622.t1	31			2	16	13							2		2	3	7	4	4	4	2	3
Chaetomium_CK152_g10808.t1	30		8	19	3		4	3	1		2	9	4	4		2	1
Chaetomium_CK152_g11048.t1	30	2	9		15	4				9					12		3		2		2
Chaetomium_CK152_g1604.t1	30			29		1					6	6	11	6						1
Chaetomium_CK152_g309.t1	30		1	19	4	6	1				3	8	2	6	1	1	1	1	1	1	2	2
Chaetomium_CK152_g3961.t1	30	1	5	3	7	14	1			4	2			1	5		2		6	1	4	3
Chaetomium_CK152_g5004.t1	30	1	5		24					5					15		8	1
Chaetomium_CK152_g5667.t1	30		9	9	12		1	1		7	4	1	1	3	6		6
Chaetomium_CK152_g5910.t1	30		1	28	1				1		3	8	10	7		1
Chaetomium_CK152_g6019.t1	30	9	6		15					6					11		4
Chaetomium_CK152_g615.t1	30		1		4	25				1					3		1		8	6	6	5
Chaetomium_CK152_g7143.t1	30	2	7	3	17	1			1	6	2	1			11		6				1
Chaetomium_CK152_g8284.t1	30		5	8	13	4	3			2	5			3	5		6	2	1	1	1	1
Chaetomium_CK152_g10462.t1	29	1	8	1	18	1				8	1				10		6	2			1
Chaetomium_CK152_g10530.t1	29	9	5		15					5					11		4
Chaetomium_CK152_g4728.t1	29	15	6		8					6					5		3
Chaetomium_CK152_g5526.t1	29	4	3	1	20	1				3	1				13		7		1
Chaetomium_CK152_g557.t1	29		1	26	1	1	1				14	6	4	2		1					1
Chaetomium_CK152_g579.t1	29	2	12	2	13		2		4	6	2				7		5	1
Chaetomium_CK152_g6304.t1	29		6		20	3				6					14		5	1	1		1	1
Chaetomium_CK152_g6805.t1	29	2	5	1	18	3				5	1				13		5		1	1	1
Chaetomium_CK152_g8165.t1	29	12	3		14					3					12		2
Chaetomium_CK152_g8690.t1	29	1	6	4	18					6	2	1		1	10		6	2
Chaetomium_CK152_g8898.t1	29	6	6	1	15	1				6		1			10		4	1	1
Chaetomium_CK152_g10943.t1	28	2	3	1	22					3	1				15		7
Chaetomium_CK152_g1458.t1	28	2	7	1	15	3	1		1	5	1				11		4		2		1
Chaetomium_CK152_g2926.t1	28	4	4		20					4					14		6
Chaetomium_CK152_g3673.t1	28	1	7	1	18	1				7	1				12	1	5				1
Chaetomium_CK152_g5660.t1	28		8	16	3	1	3	5			1	10	5			2		1		1
Chaetomium_CK152_g7270.t1	28		3	25			1	1	1		10	11	4
Chaetomium_CK152_g766.t1	28		2	1	21	4				2	1				11	1	8	1	1	1	1	1
Chaetomium_CK152_g11648.t1	27		15	12			2	6	5	2	9	2		1
Chaetomium_CK152_g1709.t1	27		8	1	18				1	7	1				13	1	4
Chaetomium_CK152_g2627.t1	27		6	1	19	1				6	1				13		6		1
Chaetomium_CK152_g3522.t1	27	1	14		12		5	1		8					8		4
Chaetomium_CK152_g4374.t1	27		21	1	5				7	14	1					5
Chaetomium_CK152_g4814.t1	27		3	13	3	8	1			2	2	5	3	3		2		1	1	4	1	2
Chaetomium_CK152_g6604.t1	27	3	5	7	12				2	3	2	3		2	7		5
Chaetomium_CK152_g6609.t1	27	1	23		3		2	8	9	4					1		2
Chaetomium_CK152_g8170.t1	27	8	2	1	16					2				1	15		1
Chaetomium_CK152_g9031.t1	27	9	4		14					4					13		1
Chaetomium_CK152_g9117.t1	27	4	5		18					5					11		7
Chaetomium_CK152_g9153.t1	27	1	3	4	13	6				3	3			1	7		4	2	2	2		2
Chaetomium_CK152_g10552.t1	26		7	3	16		2	5			2		1			7	2	7
Chaetomium_CK152_g10673.t1	26		10	15	1		5	2	2	1	4	2	6	3	1
Chaetomium_CK152_g199.t1	26		8		18					8					11		7
Chaetomium_CK152_g2177.t1	26	1	11	3	9	2	3	1		7	2			1	5		4		1		1
Chaetomium_CK152_g2423.t1	26			25	1						8	9	3	5		1
Chaetomium_CK152_g263.t1	26		4	10	5	7			2	2	3	3	1	3		3		2		2		5
Chaetomium_CK152_g3395.t1	26	6	5		15					5					8		7
Chaetomium_CK152_g3718.t1	26	3	7	4	12					7	3			1	9	1	2
Chaetomium_CK152_g4580.t1	26	2	5	2	11	6				5	1	1			6		5		2	2	1	1
Chaetomium_CK152_g499.t1	26		5	5	5	11	2	2		1		3	2			3	1	1	2	3	2	4
Chaetomium_CK152_g527.t1	26			25		1					3	6	9	7								1
Chaetomium_CK152_g8214.t1	26		9	2	15					9	2				8		7
Chaetomium_CK152_g8924.t1	26		1	24		1			1		2	3	8	11						1
Chaetomium_CK152_g10161.t1	25		9		14	2				9					10		4		1		1
Chaetomium_CK152_g10465.t1	25	6	7		12					7					10		2
Chaetomium_CK152_g1087.t1	25	3	5		17					5					11		6
Chaetomium_CK152_g11586.t1	25		5	9	11		1	1	1	2	1	2	1	5	9		2
Chaetomium_CK152_g255.t1	25		4	19	2			1	2	1	3	9	1	6			2
Chaetomium_CK152_g4641.t1	25	1		18	4	2					3	3	5	7		1		3	1			1
Chaetomium_CK152_g4961.t1	25	1	10		13	1	1			9					9		4		1
Chaetomium_CK152_g5300.t1	25		8		17					8					10		7
Chaetomium_CK152_g6236.t1	25	1	2	16	6			1		1	2	6	2	6	6
Chaetomium_CK152_g9221.t1	25	6	7	1	11					7	1				8		3
Chaetomium_CK152_g1451.t1	24		1	15	7	1				1		5	8	2	3		1	3				1
Chaetomium_CK152_g1773.t1	24		5	10	8	1				5		7	2	1	5		3		1
Chaetomium_CK152_g3902.t1	24		4	10	9	1				4	2	5	2	1	5	1	3		1
Chaetomium_CK152_g413.t1	24	1	19		4		6	4	8	1					3		1
Chaetomium_CK152_g4236.t1	24	3	6		15				1	5					10		5
Chaetomium_CK152_g5062.t1	24		1	9	10	4	1					2	6	1	1	3	4	2	1	1	1	1
Chaetomium_CK152_g6056.t1	24	1	4		19					4					14		5
Chaetomium_CK152_g607.t1	24		1	16		7		1			2	8	4	2					1	3		3
Chaetomium_CK152_g7574.t1	24			24							1	7	13	3
Chaetomium_CK152_g791.t1	24			24							6	6	2	10
Chaetomium_CK152_g8771.t1	24			20	3	1					2	2	3	13	2		1		1
Chaetomium_CK152_g8864.t1	24		2	12	3	7		1		1	5	4	1	2	1			2		2		5
Chaetomium_CK152_g2161.t1	23	4	4	1	11	3				4	1				5		5	1	1	1	1
Chaetomium_CK152_g3032.t1	23	1	7		15					7					10		5
Chaetomium_CK152_g3106.t1	23		5	2	16					5	1			1	9		7
Chaetomium_CK152_g3496.t1	23		3	18	2			1	2		1	6	2	9		2
Chaetomium_CK152_g3553.t1	23		5		15	3				5					6	1	7	1	1	1		1
Chaetomium_CK152_g4170.t1	23			11	8	4					6	2		3			3	5	1			3
Chaetomium_CK152_g4303.t1	23		8	1	14				1	7		1			6		8
Chaetomium_CK152_g7446.t1	23	1	7		8	7		1		6					4		4		3	1	1	2
Chaetomium_CK152_g9904.t1	23		15	5		3	6	7	2		4			1					1	1	1
Chaetomium_CK152_g1001.t1	22	3	7		11	1				7					8		3		1
Chaetomium_CK152_g10480.t1	22		7	6	9		1	2	2	2		3	2	1	1	2	4	2
Chaetomium_CK152_g1065.t1	22			11		11					3	4	2	2					2		7	2
Chaetomium_CK152_g10978.t1	22	3	5		14					5					9		4	1
Chaetomium_CK152_g3560.t1	22	4	3		15					3					11		4
Chaetomium_CK152_g4386.t1	22		2	12	1	7	1	1			2	5	3	2				1	1	2		4
Chaetomium_CK152_g4397.t1	22		4	2	15	1				4	1			1	9		6		1
Chaetomium_CK152_g7637.t1	22	3	4		15					4					11		4
Chaetomium_CK152_g7813.t1	22	5	5		12		1			4					9		3
Chaetomium_CK152_g8168.t1	22	2	6	1	13					6	1				12		1
Chaetomium_CK152_g9161.t1	22			1		21						1							5	4	7	5
Chaetomium_CK152_g9199.t1	22		2	8	1	11	1		1		1	3	3	1			1		2	1		8
Chaetomium_CK152_g9636.t1	22			5	13	4						1	3	1	2		7	4	1	2		1
Chaetomium_CK152_g9656.t1	22		10	1	11				1	9		1			6	1	3	1
Chaetomium_CK152_g11235.t1	21	1	4	1	13	2				4	1				8		5		1		1
Chaetomium_CK152_g11743.t1	21	7	1		13					1					9		4
Chaetomium_CK152_g1442.t1	21	5	3	1	12					3	1				8		4
Chaetomium_CK152_g1678.t1	21		5	2	13	1	3	2			1			1		5	5	3				1
Chaetomium_CK152_g2478.t1	21		6	9	2	4	4	2			2	3	3	1		1	1		1	1		2
Chaetomium_CK152_g2569.t1	21	5	2	2	12					2	2				8		4
Chaetomium_CK152_g3703.t1	21	11	1		9					1					6		3
Chaetomium_CK152_g3862.t1	21		1	20						1	1	8	10	1
Chaetomium_CK152_g3976.t1	21		6		11	4				6					7		4		1		3
Chaetomium_CK152_g4258.t1	21		10	8	1	2	5	2	2	1	2	4		2	1				1			1
Chaetomium_CK152_g7952.t1	21	2	4	1	14				1	3	1				11		3
Chaetomium_CK152_g9536.t1	21		8	10	3		1	1	3	3	1	1		8	2		1
Chaetomium_CK152_g9866.t1	21		1	14	6					1	2	5	4	3	2	2	1	1
Chaetomium_CK152_g10210.t1	20	2	3		12	3				3					8		4		1	1	1
Chaetomium_CK152_g1498.t1	20		9	8	3		2	2	1	4	1	1	3	3	2		1
Chaetomium_CK152_g3497.t1	20		4	9	5	2	1	1	2			8		1		2		3		1		1
Chaetomium_CK152_g3550.t1	20	4	2	1	8	5	1			1	1				4	1	3		2	1	1	1
Chaetomium_CK152_g386.t1	20	5	7		8					7					6		2
Chaetomium_CK152_g4365.t1	20		7	6	5	2	1	2	3	1	2	2	1	1	1	1	1	2		1		1
Chaetomium_CK152_g5037.t1	20		4	1	15					4	1				9		6
Chaetomium_CK152_g10138.t1	19		7	1	11					7	1				8		3
Chaetomium_CK152_g10663.t1	19	2	3		14					3					9		5
Chaetomium_CK152_g11608.t1	19	1		4	11	3						2	1	1	3	1	3	4	1	1		1
Chaetomium_CK152_g11690.t1	19		5	1	12	1	1		1	3	1				9		2	1	1
Chaetomium_CK152_g4125.t1	19		2	17					2		2	3	7	5
Chaetomium_CK152_g414.t1	19		6		13					6					7		6
Chaetomium_CK152_g4632.t1	19			19							6	6	5	2
Chaetomium_CK152_g4920.t1	19	1	6		4	8	1	2	3							3	1		4	2	1	1
Chaetomium_CK152_g5604.t1	19		2	16	1				1	1	3	7	2	4		1
Chaetomium_CK152_g6403.t1	19	1	6		12					6					9		3
Chaetomium_CK152_g6510.t1	19	1	4	1	13					4				1	7	1	5
Chaetomium_CK152_g7301.t1	19	1	6		12					6					11		1
Chaetomium_CK152_g8524.t1	19		3	12	3	1		1	1	1	2	3	6	1		1	1	1				1
Chaetomium_CK152_g915.t1	19		2	15	2				2			4	5	6		2
Chaetomium_CK152_g9850.t1	19		7	12			1	6			9	2		1
Chaetomium_CK152_g10671.t1	18	2	5		11					5					6		5
Chaetomium_CK152_g11152.t1	18		4	12	2			4			1	4	7			1		1
Chaetomium_CK152_g1621.t1	18	5	3		10					3					8		2
Chaetomium_CK152_g3769.t1	18		17	1			9	6	2					1
Chaetomium_CK152_g4006.t1	18			8	7	3						2	3	3	2		1	4		1		2
Chaetomium_CK152_g4221.t1	18		3	1	14					3	1				10		4
Chaetomium_CK152_g4509.t1	18		5	1	12					5	1				11		1
Chaetomium_CK152_g4773.t1	18			18							1	6	9	2
Chaetomium_CK152_g5103.t1	18	3	3		12					3					8		4
Chaetomium_CK152_g7047.t1	18		8	4	5	1	5	3			1	2	1		1	2	1	1				1
Chaetomium_CK152_g890.t1	18		4		5	9	3	1								2		3	3	2	2	2
Chaetomium_CK152_g8923.t1	18		1	15		2			1			2	6	7						1	1
Chaetomium_CK152_g8943.t1	18		2	16					2		1	5	1	9
Chaetomium_CK152_g9222.t1	18	1	3	3	10	1				3	3				5		5		1
Chaetomium_CK152_g9572.t1	18		3	11	1	3		1	1	1	7	3		1				1		1	1	1
Chaetomium_CK152_g9645.t1	18		5		13					5					7		6
Chaetomium_CK152_g1068.t1	17	2	4	3	4	4	1	1	1	1	1	1		1	1	1	1	1	2	1		1
Chaetomium_CK152_g2235.t1	17		5	2	10					5	1			1	8		2
Chaetomium_CK152_g276.t1	17	1	8		7	1				8					5		2		1
Chaetomium_CK152_g4149.t1	17	6	3		8					3					5		3
Chaetomium_CK152_g4454.t1	17		6	1	10					6	1				6		4
Chaetomium_CK152_g5290.t1	17	5	3	2	7				1	2	1	1			6		1
Chaetomium_CK152_g5510.t1	17	6	4		7			1		3					4		3
Chaetomium_CK152_g5648.t1	17		2	11	2	2	2				2	4	2	3	1			1	1			1
Chaetomium_CK152_g6535.t1	17		7	2	8				1	6	2				6		2
Chaetomium_CK152_g6773.t1	17		4		13					4					7		5	1
Chaetomium_CK152_g7736.t1	17		6	2	9					6	2				6		3
Chaetomium_CK152_g7808.t1	17		7	10			2	3	1	1	2	4	2	2
Chaetomium_CK152_g8439.t1	17	1	3		13					3					11		2
Chaetomium_CK152_g8578.t1	17	6	1	5	5				1		1		2	2	2	1	2
Chaetomium_CK152_g8698.t1	17	6	1		10					1					7		3
Chaetomium_CK152_g8908.t1	17			17								4	13
Chaetomium_CK152_g9127.t1	17		4	1	12					4	1				9		3
Chaetomium_CK152_g1395.t1	16		9		7		4	1		4					5		2
Chaetomium_CK152_g2535.t1	16	2		10	3	1					2	3	2	3	3						1
Chaetomium_CK152_g2536.t1	16		6	8		2	1	3	2		3	2	1	2						1		1
Chaetomium_CK152_g2829.t1	16	3	6	1	6					6	1				4		2
Chaetomium_CK152_g3257.t1	16	1	10	3	2		3	3	1	3		1	2			2
Chaetomium_CK152_g3626.t1	16	1	2	1	11	1				2	1				8		3		1
Chaetomium_CK152_g4910.t1	16			12	3	1					4	5	2	1		1	1	1		1
Chaetomium_CK152_g5692.t1	16		2		14					2					8		6
Chaetomium_CK152_g6808.t1	16		2		14					2					4		10
Chaetomium_CK152_g7737.t1	16	3		1	12								1		10		2
Chaetomium_CK152_g9135.t1	16		6	2	7	1			1	5		1		1	5		2		1
Chaetomium_CK152_g1084.t1	15	1	3	3	8				1	2	1	1		1	5		3
Chaetomium_CK152_g11520.t1	15	4	3		8					3					5		3
Chaetomium_CK152_g11550.t1	15			5	7	3					1	3	1		2	3	1	1	1		1	1
Chaetomium_CK152_g11591.t1	15	1	2		12					2					6		6
Chaetomium_CK152_g1256.t1	15		1	9	5				1		1	6	1	1		2	1	2
Chaetomium_CK152_g1860.t1	15			3	12						1	1	1		1	2	2	7
Chaetomium_CK152_g2087.t1	15		4		10	1				4					6		4		1
Chaetomium_CK152_g2820.t1	15		4		11					4					5	1	5
Chaetomium_CK152_g300.t1	15		10			5	6	4											3			2
Chaetomium_CK152_g3472.t1	15		5	8	1	1		2	1	2		3	5			1				1
Chaetomium_CK152_g356.t1	15		13	1	1				6	7			1			1
Chaetomium_CK152_g385.t1	15		5		9	1				5					6	1	2		1
Chaetomium_CK152_g4102.t1	15	3	3	1	8					3				1	7		1
Chaetomium_CK152_g4311.t1	15	2	4		9					4					5		4
Chaetomium_CK152_g4996.t1	15	1	3		9	2				3					5		4		1		1
Chaetomium_CK152_g5054.t1	15	9			6										3		3
Chaetomium_CK152_g5808.t1	15	1	1	9	4					1	1	3		5	3		1
Chaetomium_CK152_g6246.t1	15			5	7	3					1			4		2	2	3	1		1	1
Chaetomium_CK152_g6669.t1	15	2	4		9					4					6		3
Chaetomium_CK152_g669.t1	15			10	1	4					1	4	3	2	1				2	1		1
Chaetomium_CK152_g6832.t1	15		5	3	7			2	1	2	3					1	3	3
Chaetomium_CK152_g7100.t1	15			7	6	2						3	3	1	1	1	3	1		1		1
Chaetomium_CK152_g7522.t1	15		2	8	5			2			1	7			1	1		3
Chaetomium_CK152_g7696.t1	15		1	14						1		2	5	7
Chaetomium_CK152_g8712.t1	15		6		7	2	1			5					5		2		1		1
Chaetomium_CK152_g8989.t1	15	1	7	1	4	2	2	1	1	3				1	3		1		1	1
Chaetomium_CK152_g9362.t1	15		2	11	2		1	1			2	4	3	2		1		1
Chaetomium_CK152_g9955.t1	15		5	1	9					5	1				6		3
Chaetomium_CK152_g10326.t1	14	1	3		10					3					6		3	1
Chaetomium_CK152_g10336.t1	14		5		9		2			3					7		2
Chaetomium_CK152_g11070.t1	14			9		5					4	3	2						2		2	1
Chaetomium_CK152_g11345.t1	14		5		7	2				5					5		2		1	1
Chaetomium_CK152_g176.t1	14		4		10					4					6		4
Chaetomium_CK152_g2954.t1	14		3		11					3					8		3
Chaetomium_CK152_g3172.t1	14		5	1	7	1	2	3				1				2	2	3		1
Chaetomium_CK152_g379.t1	14	6	4		4					4					3		1
Chaetomium_CK152_g3880.t1	14	7	1		4	2				1					4				2
Chaetomium_CK152_g4903.t1	14		5		9					5					6		3
Chaetomium_CK152_g5108.t1	14		4	10			4				4	2	2	2
Chaetomium_CK152_g5677.t1	14	1		13								3	6	4
Chaetomium_CK152_g6387.t1	14	1			13										8		4	1
Chaetomium_CK152_g6910.t1	14	6	2	1	5					2	1				2		3
Chaetomium_CK152_g7008.t1	14			8	4	2					3	2	1	2	1	2		1		1		1
Chaetomium_CK152_g7040.t1	14		3		11					3					9		2
Chaetomium_CK152_g7294.t1	14		4	5	4	1		2	1	1	2	2		1	2	2					1
Chaetomium_CK152_g8045.t1	14		2	1	11					2	1				7		4
Chaetomium_CK152_g9035.t1	14			5	6	3						1	3	1	1	2	1	2	1	2
Chaetomium_CK152_g939.t1	14		1	12	1				1			4	6	2	1
Chaetomium_CK152_g9688.t1	14	3	5		6					5					5		1
Chaetomium_CK152_g10652.t1	13	1	1		11					1					8		3
Chaetomium_CK152_g10659.t1	13		3		10					3					6		4
Chaetomium_CK152_g10795.t1	13	2		7	4							4	1	2	1	2		1
Chaetomium_CK152_g1184.t1	13	3	1		9					1					8		1
Chaetomium_CK152_g1338.t1	13		6		7					6					4		3
Chaetomium_CK152_g137.t1	13	1		12								6	4	2
Chaetomium_CK152_g1504.t1	13		2		11					2					10		1
Chaetomium_CK152_g1531.t1	13	8	2		3					2					2		1
Chaetomium_CK152_g2154.t1	13		3	3	7				1	2	1	1		1	4		3
Chaetomium_CK152_g2172.t1	13		1	3	8	1				1	1	2			4		4				1
Chaetomium_CK152_g2464.t1	13		2	3	2	6		2				1	1	1		1		1	1	1		4
Chaetomium_CK152_g2581.t1	13		7	1	3	2		7			1					2		1				2
Chaetomium_CK152_g4503.t1	13	3	4		6					4					4		2
Chaetomium_CK152_g4652.t1	13	1	4	8			2	1	1		4	4
Chaetomium_CK152_g4784.t1	13		4	4	5					4		2	1	1	3		2
Chaetomium_CK152_g5633.t1	13	2	3		8					3					6		2
Chaetomium_CK152_g592.t1	13		2	11				1	1		3	4	2	2
Chaetomium_CK152_g6455.t1	13		12	1				1	11		1
Chaetomium_CK152_g6611.t1	13	6	1		6					1					4		2
Chaetomium_CK152_g6665.t1	13	4	3		6					3					5		1
Chaetomium_CK152_g7253.t1	13		1	12				1			1	3	3	5
Chaetomium_CK152_g7274.t1	13		2	11			1	1			3	6	1	1
Chaetomium_CK152_g7466.t1	13	1	1		11					1					5		6
Chaetomium_CK152_g7642.t1	13			11	2						3	2	1	5	2
Chaetomium_CK152_g8458.t1	13	2	1		9	1				1					7		1	1	1
Chaetomium_CK152_g8589.t1	13	2	4	1	6					4	1				3		3
Chaetomium_CK152_g8596.t1	13		1	7	5					1		4	2	1	2	2	1
Chaetomium_CK152_g8727.t1	13	2	2		6	3				2					4		2		1	1	1
Chaetomium_CK152_g8897.t1	13		5		8					5					7		1
Chaetomium_CK152_g8925.t1	13			12		1						3	3	6						1
Chaetomium_CK152_g9246.t1	13	8	5				3	2
Chaetomium_CK152_g9263.t1	13	3	4		6					4					4		2
Chaetomium_CK152_g10240.t1	12		4	2	1	5	2	1	1		2							1	1	1	2	1
Chaetomium_CK152_g10384.t1	12	1	3		8					3					4		4
Chaetomium_CK152_g10627.t1	12	2	3		7				1	2					4		3
Chaetomium_CK152_g11063.t1	12		3		9					3					5		4
Chaetomium_CK152_g11751.t1	12	4	1	1	6					1			1		6
Chaetomium_CK152_g1348.t1	12		4	1	7					4	1				4		3
Chaetomium_CK152_g1687.t1	12		4		8			1		3					5		3
Chaetomium_CK152_g2000.t1	12		5	7			2	1	1	1	1	4		2
Chaetomium_CK152_g2555.t1	12			6	5	1					3			3	4		1		1
Chaetomium_CK152_g2709.t1	12			12							3	6	3
Chaetomium_CK152_g3116.t1	12		2		10					2					6		4
Chaetomium_CK152_g3228.t1	12		4		8					4					8
Chaetomium_CK152_g3392.t1	12		3	1	8					3	1				4	1	3
Chaetomium_CK152_g3486.t1	12		1	4		7		1			3	1								1		6
Chaetomium_CK152_g3507.t1	12	2			10										4		6
Chaetomium_CK152_g3511.t1	12	3	3		6					3					4		2
Chaetomium_CK152_g4135.t1	12		6		6					6					3		3
Chaetomium_CK152_g4324.t1	12		2		2	8				2					2				2	4	1	1
Chaetomium_CK152_g4470.t1	12		7	2	2	1			6	1			2		2						1
Chaetomium_CK152_g4573.t1	12	2	3		7					3					5		2
Chaetomium_CK152_g4613.t1	12		6	6				6				1	5
Chaetomium_CK152_g4644.t1	12	6			6										4		2
Chaetomium_CK152_g478.t1	12	1		9	1	1					1	3	2	3				1		1
Chaetomium_CK152_g4866.t1	12		3	1	8					3			1		7		1
Chaetomium_CK152_g5457.t1	12	5			7										6		1
Chaetomium_CK152_g550.t1	12		1	9	1	1				1		4	4	1	1							1
Chaetomium_CK152_g556.t1	12			12								4	6	2
Chaetomium_CK152_g6072.t1	12			12								2	9	1
Chaetomium_CK152_g6757.t1	12	1	3		8				1	2					5		3
Chaetomium_CK152_g7360.t1	12		2	9	1					2		2	1	6	1
Chaetomium_CK152_g8244.t1	12		1	11					1		2	4	5
Chaetomium_CK152_g8732.t1	12		2	2	8					2	2				4	1	3
Chaetomium_CK152_g906.t1	12	4			8										2		6
Chaetomium_CK152_g9465.t1	12	9	1		2					1					2
Chaetomium_CK152_g9730.t1	12		3	2	7		1	1		1		1	1		2	2	1	2
Chaetomium_CK152_g10352.t1	11	1	2	3	5					2	1	2			3		2
Chaetomium_CK152_g10452.t1	11	1	2	1	7					2		1			5		2
Chaetomium_CK152_g10709.t1	11		2		9					2					5		4
Chaetomium_CK152_g10889.t1	11		3	2	5	1		1	1	1	2					2		3				1
Chaetomium_CK152_g10901.t1	11	3	2		6					2					3		3
Chaetomium_CK152_g1238.t1	11			11								6	1	4
Chaetomium_CK152_g1426.t1	11		4		7					4					5		2
Chaetomium_CK152_g1813.t1	11	1	3	1	6					3	1				3		3
Chaetomium_CK152_g2204.t1	11	1	2		8					2					6		2
Chaetomium_CK152_g2673.t1	11		3		8				1	2					6		2
Chaetomium_CK152_g271.t1	11	1	3		7		1	1		1					4		3
Chaetomium_CK152_g2810.t1	11		5		6					5					3		3
Chaetomium_CK152_g2944.t1	11	2	3		6					3					5		1
Chaetomium_CK152_g3247.t1	11			2	9							1	1			5		4
Chaetomium_CK152_g3565.t1	11		3	8			2			1	2	5		1
Chaetomium_CK152_g3877.t1	11		1		4	6				1					2		2		3	1		2
Chaetomium_CK152_g4683.t1	11		1	9	1			1					9					1
Chaetomium_CK152_g5140.t1	11		2		9					2					6		2	1
Chaetomium_CK152_g5177.t1	11			11								7	3	1
Chaetomium_CK152_g5679.t1	11		4	7				4			5	2
Chaetomium_CK152_g5821.t1	11			9		2						2	5	2						1		1
Chaetomium_CK152_g6012.t1	11	2	3		6					3					5		1
Chaetomium_CK152_g6082.t1	11	3	2		6					2					4		2
Chaetomium_CK152_g6132.t1	11		2	1	8					2				1	6		2
Chaetomium_CK152_g6540.t1	11	5		2	3	1					2				2		1			1
Chaetomium_CK152_g7410.t1	11	1	1		9					1					6		3
Chaetomium_CK152_g7411.t1	11	3	2		6					2					6
Chaetomium_CK152_g7666.t1	11		5	5	1		1	1	2	1	1	2	1	1	1
Chaetomium_CK152_g8057.t1	11			9	2						2	3	1	3	2
Chaetomium_CK152_g901.t1	11		3		8		1			2					7		1
Chaetomium_CK152_g9456.t1	11	4		1	6							1			4		2
Chaetomium_CK152_g9789.t1	11	1	4		6					4					4		2
Chaetomium_CK152_g9950.t1	11	1	3		7					3					3		4
Chaetomium_CK152_g10393.t1	10			10							1		5	4
Chaetomium_CK152_g104.t1	10		2	4	4					2	1	1		2	3		1
Chaetomium_CK152_g10438.t1	10		2		7	1	1			1					3		4				1
Chaetomium_CK152_g10632.t1	10	3	2		5					2					4		1
Chaetomium_CK152_g1075.t1	10		6		4					6					4
Chaetomium_CK152_g11190.t1	10	2	5		3		2	1		2					2		1
Chaetomium_CK152_g11487.t1	10		1	1	8					1	1				6		2
Chaetomium_CK152_g11795.t1	10	2	1		7					1					6		1
Chaetomium_CK152_g1378.t1	10		1	9				1			2	5	2
Chaetomium_CK152_g1483.t1	10	4	1	4	1			1				1	1	2	1
Chaetomium_CK152_g1540.t1	10		1		9					1					7		2
Chaetomium_CK152_g1770.t1	10		1		9					1					5		4
Chaetomium_CK152_g1990.t1	10		5		5					5					3		2
Chaetomium_CK152_g262.t1	10		2		2	6		2								1		1	2	2	1	1
Chaetomium_CK152_g2831.t1	10			10							1	3	4	2
Chaetomium_CK152_g2877.t1	10				10										5		5
Chaetomium_CK152_g3186.t1	10		9		1		3	5		1					1
Chaetomium_CK152_g3677.t1	10	1	6		3					6					3
Chaetomium_CK152_g398.t1	10					10													6		4
Chaetomium_CK152_g4093.t1	10	2	1		7					1					4		3
Chaetomium_CK152_g4312.t1	10		6		3	1	5			1					2		1		1
Chaetomium_CK152_g483.t1	10	4	1		5					1					5
Chaetomium_CK152_g4841.t1	10		3		7					3					4		3
Chaetomium_CK152_g4954.t1	10		1	9				1			1	3	2	3
Chaetomium_CK152_g5289.t1	10		5		4	1			1	4					2		2		1
Chaetomium_CK152_g5311.t1	10	2	4		4		1	1		2					1		3
Chaetomium_CK152_g5346.t1	10		1		9					1					8		1
Chaetomium_CK152_g5416.t1	10		1	3	1	5		1			1	1		1				1	2	1	1	1
Chaetomium_CK152_g5594.t1	10	1	1		6	2				1					4	1	1			1	1
Chaetomium_CK152_g5607.t1	10		2		8					2					5		3
Chaetomium_CK152_g6345.t1	10		1		9					1					6		3
Chaetomium_CK152_g6363.t1	10	2	2		6					2					4		2
Chaetomium_CK152_g6631.t1	10	1	2		7					2					5		2
Chaetomium_CK152_g7023.t1	10	3			7										6		1
Chaetomium_CK152_g7449.t1	10			10							1	7	2
Chaetomium_CK152_g7783.t1	10			6		4					1	2	1	2						2	1	1
Chaetomium_CK152_g7907.t1	10		6		4					6					3		1
Chaetomium_CK152_g8563.t1	10	2	2		6					2					2	1	1	2
Chaetomium_CK152_g89.t1	10			10							1	2	6	1
Chaetomium_CK152_g9084.t1	10			8		2					2	2	2	2					1		1
Chaetomium_CK152_g9129.t1	10		2		8					2					4		4
Chaetomium_CK152_g918.t1	10		3	5		2				3	1	2	2							2
Chaetomium_CK152_g9187.t1	10	7		1	2						1				2
Chaetomium_CK152_g9413.t1	10	2	2		4	2				2					3		1		1	1
Chaetomium_CK152_g10167.t1	9		3	3	3		2			1	1		1	1	1		2
Chaetomium_CK152_g10214.t1	9		1		8		1								2	1	4	1
Chaetomium_CK152_g10910.t1	9		1	1	6	1				1		1			2		4					1
Chaetomium_CK152_g11101.t1	9		7	1	1			7			1				1
Chaetomium_CK152_g11183.t1	9		6		3					6					3
Chaetomium_CK152_g11225.t1	9		1	4	4					1	1		2	1	4
Chaetomium_CK152_g11750.t1	9	1	1		7					1					3		4
Chaetomium_CK152_g1193.t1	9		1	3		5				1		3							1	1		3
Chaetomium_CK152_g1574.t1	9	4	2		3					2					3
Chaetomium_CK152_g1643.t1	9		1		8					1					4		4
Chaetomium_CK152_g1758.t1	9		4		5					4					3		2
Chaetomium_CK152_g1804.t1	9		2		2	5	2										2			3		2
Chaetomium_CK152_g2674.t1	9	1	1		7					1					5		2
Chaetomium_CK152_g2733.t1	9		2		7					2					5		2
Chaetomium_CK152_g2972.t1	9	1	1		4	3				1					4				1	1		1
Chaetomium_CK152_g3008.t1	9		2	7			1		1		2	2	2	1
Chaetomium_CK152_g3245.t1	9			9							1	3	5
Chaetomium_CK152_g3628.t1	9		2		7		1			1					3		4
Chaetomium_CK152_g3722.t1	9				4	5									3	1			2	2		1
Chaetomium_CK152_g4109.t1	9	5			1	3											1		1			2
Chaetomium_CK152_g4343.t1	9			5		4						3	1	1					1	2		1
Chaetomium_CK152_g4398.t1	9		3		6					3					3		3
Chaetomium_CK152_g4448.t1	9		5	2	1	1	3	1	1		1	1					1					1
Chaetomium_CK152_g5722.t1	9	4	1		4					1					2		2
Chaetomium_CK152_g6074.t1	9			9								1	6	2
Chaetomium_CK152_g6282.t1	9		2	3	4					2		2	1		3		1
Chaetomium_CK152_g672.t1	9	1	2		6					2					5		1
Chaetomium_CK152_g7192.t1	9		2		7					2					4		3
Chaetomium_CK152_g7320.t1	9	1	3		5					3					3		2
Chaetomium_CK152_g7518.t1	9		1	8				1			3	2	2	1
Chaetomium_CK152_g7711.t1	9		6		3					6					3
Chaetomium_CK152_g812.t1	9		7	1	1					7		1			1
Chaetomium_CK152_g8281.t1	9		2		7					2					3		4
Chaetomium_CK152_g8733.t1	9		3	2	4					3	1			1	3		1
Chaetomium_CK152_g8801.t1	9		6		3		2	1	1	2					1		2
Chaetomium_CK152_g894.t1	9				8	1									5		3			1
Chaetomium_CK152_g8990.t1	9	2	4		3					4					2		1
Chaetomium_CK152_g9229.t1	9		3	5	1		1	2			1	2	1	1	1
Chaetomium_CK152_g9469.t1	9	1		8								3	1	4
Chaetomium_CK152_g9664.t1	9		1	2	6					1	1	1			5		1
Chaetomium_CK152_g9700.t1	9		2	5	2				1	1	1	1	1	2	1		1
Chaetomium_CK152_g10019.t1	8		2	2	4					2	1	1					2	2
Chaetomium_CK152_g10106.t1	8	3			5										3		1	1
Chaetomium_CK152_g10286.t1	8	2	3		3					3					3
Chaetomium_CK152_g1074.t1	8	1	3		4					3					3		1
Chaetomium_CK152_g10787.t1	8	2	1		5					1					3		2
Chaetomium_CK152_g10853.t1	8			8								1	7
Chaetomium_CK152_g11396.t1	8	1	3		4		2	1							4
Chaetomium_CK152_g11714.t1	8	1			7										3		4
Chaetomium_CK152_g11759.t1	8	2	1		5					1					3		2
Chaetomium_CK152_g1411.t1	8	1	1		6					1					4		2
Chaetomium_CK152_g1415.t1	8		1	5		2				1	1	2	2								2
Chaetomium_CK152_g1486.t1	8	3	1		4					1					4
Chaetomium_CK152_g1522.t1	8		6	1	1				4	2	1				1
Chaetomium_CK152_g1590.t1	8		1		7					1					7
Chaetomium_CK152_g2456.t1	8			3		5						1	1	1					2	2		1
Chaetomium_CK152_g2522.t1	8		5	1	2			1	1	3			1			1		1
Chaetomium_CK152_g2528.t1	8		4		4		1	1		2					3		1
Chaetomium_CK152_g2904.t1	8		3		5			1		2					2	1	2
Chaetomium_CK152_g2977.t1	8		5	2	1		2		1	2	2							1
Chaetomium_CK152_g3086.t1	8	1	1		6					1					4		2
Chaetomium_CK152_g3187.t1	8	1	1	2	4					1	1		1		4
Chaetomium_CK152_g3192.t1	8		1		4	3				1					1		3		1	1		1
Chaetomium_CK152_g3252.t1	8		2	5	1		2					1	2	2				1
Chaetomium_CK152_g3393.t1	8	3	1		3	1				1					1		2					1
Chaetomium_CK152_g353.t1	8		3		5					3					4		1
Chaetomium_CK152_g3796.t1	8		2	6				2			6
Chaetomium_CK152_g4805.t1	8			4		4						1	3						1	2	1
Chaetomium_CK152_g4922.t1	8			8							2	3	1	2
Chaetomium_CK152_g4981.t1	8		1		7					1					5		2
Chaetomium_CK152_g4986.t1	8	4		3	1							1	1	1		1
Chaetomium_CK152_g5058.t1	8	1	1		6					1					4		2
Chaetomium_CK152_g5074.t1	8		2		6					2					5		1
Chaetomium_CK152_g5527.t1	8		3		5					3					4		1
Chaetomium_CK152_g5632.t1	8	1			7										7
Chaetomium_CK152_g5968.t1	8	2	1		5					1					2		3
Chaetomium_CK152_g6283.t1	8		1	4		3		1			1		1	2						1		2
Chaetomium_CK152_g6696.t1	8		1	2	1	4	1				1		1					1	1	1	1	1
Chaetomium_CK152_g6812.t1	8		1	3	4		1				2	1			2		2
Chaetomium_CK152_g7052.t1	8	3			5										3		2
Chaetomium_CK152_g7181.t1	8			1	1	6					1							1	2	1	2	1
Chaetomium_CK152_g7330.t1	8	1	1		6					1					5		1
Chaetomium_CK152_g7422.t1	8		2	5	1					2	1	3		1				1
Chaetomium_CK152_g7634.t1	8	1	2	1	4					2	1				3		1
Chaetomium_CK152_g7832.t1	8	1	2	2	3					2		1	1		2		1
Chaetomium_CK152_g7903.t1	8			1	1	6								1	1				1	2	2	1
Chaetomium_CK152_g7927.t1	8		1	5	2		1					3	2		1		1
Chaetomium_CK152_g8013.t1	8	3	1		4					1					1		2	1
Chaetomium_CK152_g8443.t1	8			7	1							3	2	2			1
Chaetomium_CK152_g8662.t1	8	1	3		4					3					2		2
Chaetomium_CK152_g8845.t1	8	1	2		5					2					4		1
Chaetomium_CK152_g9804.t1	8	2	1		5					1					4		1
Chaetomium_CK152_g9826.t1	8	1	4		3					4					1		2
Chaetomium_CK152_g10148.t1	7		1	1	2	3				1			1		1		1		1			2
Chaetomium_CK152_g10383.t1	7	1	4		2					4					2
Chaetomium_CK152_g11202.t1	7			3	2	2					1		1	1				2	1			1
Chaetomium_CK152_g11262.t1	7		6		1					6					1
Chaetomium_CK152_g11372.t1	7		1	6			1				1	3	1	1
Chaetomium_CK152_g131.t1	7		3	4			1	1		1	1	2	1
Chaetomium_CK152_g1328.t1	7		6	1					6			1
Chaetomium_CK152_g1610.t1	7			6		1						2	2	2								1
Chaetomium_CK152_g1947.t1	7		6		1				3	3					1
Chaetomium_CK152_g1986.t1	7		3	1	3			3			1					3
Chaetomium_CK152_g2079.t1	7	2	2		2	1				2					2				1
Chaetomium_CK152_g2183.t1	7	2	1		1	3				1					1				1	1		1
Chaetomium_CK152_g2228.t1	7	3	1		3					1					2		1
Chaetomium_CK152_g2251.t1	7		2		5					2					2		3
Chaetomium_CK152_g2294.t1	7	1			6										2		4
Chaetomium_CK152_g2296.t1	7		1		6					1					3		3
Chaetomium_CK152_g2679.t1	7	1	2		4					2					4
Chaetomium_CK152_g2949.t1	7	7
Chaetomium_CK152_g3362.t1	7		4	2	1				2	2				2	1
Chaetomium_CK152_g3564.t1	7		1	1	5					1	1				3		2
Chaetomium_CK152_g3724.t1	7		3		4				1	2					2		2
Chaetomium_CK152_g3829.t1	7		2		5					2					3		2
Chaetomium_CK152_g3952.t1	7		2	1	4					2				1	3		1
Chaetomium_CK152_g3967.t1	7		4		3		2	2							3
Chaetomium_CK152_g4110.t1	7	2	1	3	1					1	1	1		1	1
Chaetomium_CK152_g4190.t1	7	2	1		4					1					4
Chaetomium_CK152_g4193.t1	7		2		5					2					4		1
Chaetomium_CK152_g422.t1	7				7										4		3
Chaetomium_CK152_g4588.t1	7	2	1		4					1					4
Chaetomium_CK152_g474.t1	7		2		1	4				2						1				1		3
Chaetomium_CK152_g4786.t1	7	4	1		2					1					1		1
Chaetomium_CK152_g4862.t1	7		2		5					2					2		3
Chaetomium_CK152_g492.t1	7	1	1		5					1					4		1
Chaetomium_CK152_g5069.t1	7			7								1	4	2
Chaetomium_CK152_g5170.t1	7		7				5	1		1
Chaetomium_CK152_g5422.t1	7		2	5					2			1	3	1
Chaetomium_CK152_g5473.t1	7	2	1	1	3					1	1				1		1	1
Chaetomium_CK152_g5699.t1	7	1	5	1			1	1	2	1	1
Chaetomium_CK152_g6221.t1	7	1	1		5					1					4		1
Chaetomium_CK152_g6344.t1	7	2	1		4					1					3		1
Chaetomium_CK152_g7150.t1	7		1		6					1					6
Chaetomium_CK152_g7234.t1	7	1	4		2				4							2
Chaetomium_CK152_g7387.t1	7			7								2	5
Chaetomium_CK152_g7615.t1	7			6		1					1	2	1	2								1
Chaetomium_CK152_g7730.t1	7	3			4										4
Chaetomium_CK152_g7901.t1	7		1	3	3					1	2			1	2		1
Chaetomium_CK152_g7932.t1	7			7									4	3
Chaetomium_CK152_g7938.t1	7	1	2	1		3				2			1							1	2
Chaetomium_CK152_g801.t1	7	1	2		4					2					2		2
Chaetomium_CK152_g8014.t1	7	1			6										3		3
Chaetomium_CK152_g8119.t1	7		4	3					3	1	3
Chaetomium_CK152_g8597.t1	7	3	1		3					1					3
Chaetomium_CK152_g8720.t1	7			7								1	2	4
Chaetomium_CK152_g889.t1	7		2	1	1	3	1			1		1						1	2	1
Chaetomium_CK152_g9137.t1	7	1	1		5					1					1		4
Chaetomium_CK152_g9250.t1	7		1		6					1					3		2	1
Chaetomium_CK152_g929.t1	7	1	3		3					3					2		1
Chaetomium_CK152_g9368.t1	7		3		4					3					2		2
Chaetomium_CK152_g9393.t1	7				7										7
Chaetomium_CK152_g9755.t1	7		1	2		4	1				2								1	1	2
Chaetomium_CK152_g9798.t1	7			7							2	2	1	2
Chaetomium_CK152_g9849.t1	7			4		3					1	1	1	1					1	1	1
Chaetomium_CK152_g10270.t1	6			6							1	4		1
Chaetomium_CK152_g10624.t1	6	2	2		2		1	1									2
Chaetomium_CK152_g10830.t1	6		1	3	2					1	1			2	1		1
Chaetomium_CK152_g10873.t1	6	3		2	1								1	1		1
Chaetomium_CK152_g10887.t1	6	1	2		3					2					3
Chaetomium_CK152_g11059.t1	6		2		4		1			1					3		1
Chaetomium_CK152_g11496.t1	6	1			4	1									2		2		1
Chaetomium_CK152_g11642.t1	6		2	4				1		1	2	2
Chaetomium_CK152_g1278.t1	6		1		3	2				1					3				1			1
Chaetomium_CK152_g1446.t1	6			4		2					1	1	2									2
Chaetomium_CK152_g1700.t1	6	2			4										3		1
Chaetomium_CK152_g1767.t1	6	1			5										5
Chaetomium_CK152_g1881.t1	6	1	1		2	2				1					1		1		2
Chaetomium_CK152_g1892.t1	6	1			5										5
Chaetomium_CK152_g1979.t1	6		2		4					2					2		2
Chaetomium_CK152_g2092.t1	6	1	1		4					1					3		1
Chaetomium_CK152_g2181.t1	6		1	3		2				1	2	1								1		1
Chaetomium_CK152_g2233.t1	6			4	1	1					1	1		2				1			1
Chaetomium_CK152_g2234.t1	6		4	1		1	2	1		1	1											1
Chaetomium_CK152_g2365.t1	6			1	2	3						1				1		1	1			2
Chaetomium_CK152_g2429.t1	6		1		5					1					3		2
Chaetomium_CK152_g2483.t1	6	4	1		1					1							1
Chaetomium_CK152_g2737.t1	6			6								3	3
Chaetomium_CK152_g3038.t1	6			1	5							1			4		1
Chaetomium_CK152_g3107.t1	6		1	4	1				1				1	3		1
Chaetomium_CK152_g3422.t1	6	5			1										1
Chaetomium_CK152_g3444.t1	6			6								2	2	2
Chaetomium_CK152_g3528.t1	6		1		5					1					3		2
Chaetomium_CK152_g3567.t1	6	2	2		2					2					1			1
Chaetomium_CK152_g3645.t1	6	2			4										3		1
Chaetomium_CK152_g3671.t1	6	1	1	3	1				1		1			2	1
Chaetomium_CK152_g3697.t1	6		2	3	1					2		2	1		1
Chaetomium_CK152_g3762.t1	6		1		1	4	1									1			1	1	2
Chaetomium_CK152_g3847.t1	6		1		3	2				1					3					1	1
Chaetomium_CK152_g4051.t1	6		1	4		1	1				4								1
Chaetomium_CK152_g4293.t1	6			6							5			1
Chaetomium_CK152_g4579.t1	6		2		4				1	1					3		1
Chaetomium_CK152_g4695.t1	6	2			4										4
Chaetomium_CK152_g5066.t1	6		6							6
Chaetomium_CK152_g5112.t1	6			3		3							2	1								3
Chaetomium_CK152_g5303.t1	6	2			4										3		1
Chaetomium_CK152_g564.t1	6		3		3		2	1								2		1
Chaetomium_CK152_g5713.t1	6	1		1	4						1				4
Chaetomium_CK152_g6141.t1	6		2		3	1				2					2		1			1
Chaetomium_CK152_g617.t1	6		1		5					1					5
Chaetomium_CK152_g6254.t1	6	1	1		4					1					3		1
Chaetomium_CK152_g6358.t1	6			6							1	1	2	2
Chaetomium_CK152_g6454.t1	6	2	1		3					1					3
Chaetomium_CK152_g6512.t1	6	1	2		3					2					1		2
Chaetomium_CK152_g6577.t1	6	6
Chaetomium_CK152_g6809.t1	6		3		3					3					2		1
Chaetomium_CK152_g6876.t1	6			6								2	3	1
Chaetomium_CK152_g6922.t1	6		1	1	4					1				1	2		2
Chaetomium_CK152_g7064.t1	6		1		5					1					4		1
Chaetomium_CK152_g7129.t1	6				6											2	3	1
Chaetomium_CK152_g7426.t1	6	3	1	1	1					1				1	1
Chaetomium_CK152_g7594.t1	6	4	1		1					1					1
Chaetomium_CK152_g7621.t1	6	2			4										3		1
Chaetomium_CK152_g7690.t1	6			1	2	3					1				1		1		1	1	1
Chaetomium_CK152_g773.t1	6				6										4		2
Chaetomium_CK152_g7853.t1	6	1		5								2	1	2
Chaetomium_CK152_g8016.t1	6			6							1	2	1	2
Chaetomium_CK152_g8037.t1	6	1	2		3					2					3
Chaetomium_CK152_g8056.t1	6		2		4					2					2		2
Chaetomium_CK152_g8153.t1	6			3	3							2		1				3
Chaetomium_CK152_g8289.t1	6	1	2		3					2					3
Chaetomium_CK152_g8527.t1	6			1	5								1		2		2	1
Chaetomium_CK152_g8554.t1	6			4	1	1					1	2		1	1					1
Chaetomium_CK152_g8674.t1	6	3			3										3
Chaetomium_CK152_g872.t1	6	1			5										1		4
Chaetomium_CK152_g8802.t1	6		3	1	2		2	1						1	2
Chaetomium_CK152_g8840.t1	6		1		5			1								1		4
Chaetomium_CK152_g9965.t1	6		1	4	1		1					2		2	1
Chaetomium_CK152_g10096.t1	5			4	1								4			1
Chaetomium_CK152_g10291.t1	5	4			1										1
Chaetomium_CK152_g1039.t1	5	3	2				1			1
Chaetomium_CK152_g10437.t1	5	3			2										2
Chaetomium_CK152_g10646.t1	5	1	2		2					2					1		1
Chaetomium_CK152_g1094.t1	5		2	2		1		1	1					2						1
Chaetomium_CK152_g11061.t1	5	2	1		2					1					2
Chaetomium_CK152_g11084.t1	5	4	1							1
Chaetomium_CK152_g11107.t1	5		2		3					2					2		1
Chaetomium_CK152_g1127.t1	5	2	2		1					2					1
Chaetomium_CK152_g11478.t1	5		2	1	2					2	1				2
Chaetomium_CK152_g11515.t1	5				5										4	1
Chaetomium_CK152_g11742.t1	5	3	1		1					1					1
Chaetomium_CK152_g1247.t1	5				5										3		2
Chaetomium_CK152_g1890.t1	5		1		4					1					4
Chaetomium_CK152_g1992.t1	5			2	2	1								2				2				1
Chaetomium_CK152_g2027.t1	5	2	1		2					1					2
Chaetomium_CK152_g2335.t1	5			5								1	4
Chaetomium_CK152_g2412.t1	5					5													1	1		3
Chaetomium_CK152_g2556.t1	5			5								2		3
Chaetomium_CK152_g2735.t1	5		1	4				1						4
Chaetomium_CK152_g2802.t1	5			3	2							2		1	2
Chaetomium_CK152_g2848.t1	5	1	1		3					1					2		1
Chaetomium_CK152_g3169.t1	5	2	1		2					1					2
Chaetomium_CK152_g3383.t1	5		3		2					3					1		1
Chaetomium_CK152_g3436.t1	5			1	4									1	3		1
Chaetomium_CK152_g3530.t1	5		1		4					1					4
Chaetomium_CK152_g3803.t1	5		1		4					1					3		1
Chaetomium_CK152_g3879.t1	5		1		4					1					2		2
Chaetomium_CK152_g388.t1	5		3	2					2	1		1	1
Chaetomium_CK152_g3916.t1	5		1		3	1		1							1		2		1
Chaetomium_CK152_g440.t1	5		1		4					1					2		2
Chaetomium_CK152_g4553.t1	5		1	4						1	1	2	1
Chaetomium_CK152_g4635.t1	5	3			2										2
Chaetomium_CK152_g4761.t1	5		1	4					1		2		1	1
Chaetomium_CK152_g4768.t1	5		1		3	1				1					2		1					1
Chaetomium_CK152_g4825.t1	5	2			3										1		2
Chaetomium_CK152_g4871.t1	5		2	2	1					2	2				1
Chaetomium_CK152_g505.t1	5		5						3	2
Chaetomium_CK152_g5469.t1	5		1		4					1					3		1
Chaetomium_CK152_g5501.t1	5					5													2	1	1	1
Chaetomium_CK152_g5528.t1	5	1	1		3					1					2		1
Chaetomium_CK152_g5727.t1	5			2	2	1								2	1		1			1
Chaetomium_CK152_g5758.t1	5	1	1		3					1					2		1
Chaetomium_CK152_g5891.t1	5		1		4					1					2		2
Chaetomium_CK152_g5899.t1	5			4	1							3		1		1
Chaetomium_CK152_g6009.t1	5	1		3	1								1	2	1
Chaetomium_CK152_g6079.t1	5		1		4					1					2		2
Chaetomium_CK152_g6080.t1	5				1	4												1			3	1
Chaetomium_CK152_g6176.t1	5		1		4					1					3		1
Chaetomium_CK152_g6340.t1	5		1		4					1					3		1
Chaetomium_CK152_g6416.t1	5		2		2	1			1	1					1	1						1
Chaetomium_CK152_g6570.t1	5	2		2	1						1	1				1
Chaetomium_CK152_g6582.t1	5	1	1		3					1					2		1
Chaetomium_CK152_g6921.t1	5				5										3		2
Chaetomium_CK152_g6968.t1	5			4		1					1	2		1								1
Chaetomium_CK152_g6996.t1	5	2	1		2					1					1		1
Chaetomium_CK152_g7142.t1	5		1		4					1					2		2
Chaetomium_CK152_g7205.t1	5	5
Chaetomium_CK152_g7358.t1	5		2		3					2					2		1
Chaetomium_CK152_g7513.t1	5	2	2		1		1	1										1
Chaetomium_CK152_g7668.t1	5		2		3					2					2		1
Chaetomium_CK152_g7721.t1	5	1	2		2					2					1		1
Chaetomium_CK152_g809.t1	5		4		1				2	2					1
Chaetomium_CK152_g810.t1	5	3			2										2
Chaetomium_CK152_g8132.t1	5		1	1	3					1	1				2		1
Chaetomium_CK152_g8200.t1	5		1	2	2					1	1		1		2
Chaetomium_CK152_g8282.t1	5			1	4									1	2		2
Chaetomium_CK152_g8462.t1	5		2	2	1		1			1			1	1	1
Chaetomium_CK152_g861.t1	5		2		3					2					3
Chaetomium_CK152_g8903.t1	5	3	1	1				1						1
Chaetomium_CK152_g8951.t1	5			1	1	3						1						1	1	1		1
Chaetomium_CK152_g8973.t1	5		2	1	1	1	1	1				1					1				1
Chaetomium_CK152_g9123.t1	5	2	1		2					1					1		1
Chaetomium_CK152_g9251.t1	5		1	1	3		1					1			1	1	1
Chaetomium_CK152_g9319.t1	5		2	1	1	1		1		1		1				1						1
Chaetomium_CK152_g9658.t1	5		2		3					2					2		1
Chaetomium_CK152_g10114.t1	4		1		3					1					3
Chaetomium_CK152_g10199.t1	4		1			3				1									1	1	1
Chaetomium_CK152_g10451.t1	4	2		1	1								1		1
Chaetomium_CK152_g10660.t1	4	2			2										1		1
Chaetomium_CK152_g1079.t1	4		1		3			1							3
Chaetomium_CK152_g10840.t1	4		1	2	1				1		1		1		1
Chaetomium_CK152_g10850.t1	4			4								1	1	2
Chaetomium_CK152_g10882.t1	4		4							4
Chaetomium_CK152_g10992.t1	4		2		2					2					1		1
Chaetomium_CK152_g11108.t1	4		2		2					2					2
Chaetomium_CK152_g11211.t1	4	3	1							1
Chaetomium_CK152_g11251.t1	4		1		3					1					1		2
Chaetomium_CK152_g11327.t1	4		1		3					1					2		1
Chaetomium_CK152_g11397.t1	4		1	3					1				1	2
Chaetomium_CK152_g11403.t1	4		1	2		1			1		1			1						1
Chaetomium_CK152_g1147.t1	4	3			1										1
Chaetomium_CK152_g11592.t1	4	1	1		2					1					1		1
Chaetomium_CK152_g11698.t1	4				4										3	1
Chaetomium_CK152_g1337.t1	4	1			3										2		1
Chaetomium_CK152_g1423.t1	4				4										2	1	1
Chaetomium_CK152_g1434.t1	4	1			3										2		1
Chaetomium_CK152_g1435.t1	4		1		3					1					3
Chaetomium_CK152_g1584.t1	4			3	1						2	1					1
Chaetomium_CK152_g1720.t1	4				4										3		1
Chaetomium_CK152_g1722.t1	4				4										3		1
Chaetomium_CK152_g1745.t1	4		1	3				1				2	1
Chaetomium_CK152_g1753.t1	4	1	3							3
Chaetomium_CK152_g2070.t1	4			4							2	2
Chaetomium_CK152_g2130.t1	4		3	1					3		1
Chaetomium_CK152_g2427.t1	4			3	1							1	1	1	1
Chaetomium_CK152_g2560.t1	4	2			2										2
Chaetomium_CK152_g2788.t1	4		2	2				1	1			1	1
Chaetomium_CK152_g2813.t1	4	1	1	1	1					1	1				1
Chaetomium_CK152_g2855.t1	4		1		3					1					2		1
Chaetomium_CK152_g3028.t1	4	1	1		2					1					2
Chaetomium_CK152_g3097.t1	4		1		1	2		1								1				1		1
Chaetomium_CK152_g3223.t1	4		1		3					1					1		2
Chaetomium_CK152_g3270.t1	4			2	2							2			2
Chaetomium_CK152_g3411.t1	4	2			2										1		1
Chaetomium_CK152_g3552.t1	4		1	2	1					1	1			1	1
Chaetomium_CK152_g3740.t1	4				4										2		1	1
Chaetomium_CK152_g3804.t1	4		4				1	1	2
Chaetomium_CK152_g3894.t1	4		1		3					1					2		1
Chaetomium_CK152_g4016.t1	4		1		3					1						3
Chaetomium_CK152_g4100.t1	4	1		1	2								1			2
Chaetomium_CK152_g4130.t1	4		3	1			1	1		1	1
Chaetomium_CK152_g4325.t1	4				4										3		1
Chaetomium_CK152_g4411.t1	4			3	1							3				1
Chaetomium_CK152_g4465.t1	4	3	1						1
Chaetomium_CK152_g4466.t1	4	2		1	1									1	1
Chaetomium_CK152_g447.t1	4				1	3												1	1	1	1
Chaetomium_CK152_g4730.t1	4		1		3					1					2		1
Chaetomium_CK152_g4875.t1	4				1	3									1				2			1
Chaetomium_CK152_g4940.t1	4			4							4
Chaetomium_CK152_g4959.t1	4			2	1	1					1			1			1			1
Chaetomium_CK152_g4978.t1	4		1		3					1					2		1
Chaetomium_CK152_g5301.t1	4		4						3	1
Chaetomium_CK152_g5343.t1	4			1	3						1				3
Chaetomium_CK152_g5355.t1	4	1	1		2					1							2
Chaetomium_CK152_g5360.t1	4		1	1	2					1		1			1		1
Chaetomium_CK152_g5613.t1	4				4										3		1
Chaetomium_CK152_g5615.t1	4		2		2					2					1		1
Chaetomium_CK152_g6017.t1	4				4										4
Chaetomium_CK152_g6084.t1	4		1		3					1					2		1
Chaetomium_CK152_g6189.t1	4		1	3				1				1	2
Chaetomium_CK152_g620.t1	4	1	2		1					2							1
Chaetomium_CK152_g6203.t1	4			3		1						1	1	1						1
Chaetomium_CK152_g6217.t1	4	4
Chaetomium_CK152_g6231.t1	4		1		3					1					1		2
Chaetomium_CK152_g6298.t1	4					4													2			2
Chaetomium_CK152_g6301.t1	4		1		3					1					2		1
Chaetomium_CK152_g6382.t1	4				4										3		1
Chaetomium_CK152_g6448.t1	4	1		3								1	1	1
Chaetomium_CK152_g6496.t1	4			4									3	1
Chaetomium_CK152_g6620.t1	4		1		3					1					1		2
Chaetomium_CK152_g6725.t1	4	1	1		2					1					2
Chaetomium_CK152_g6869.t1	4			1		3							1						1	1		1
Chaetomium_CK152_g693.t1	4		4					4
Chaetomium_CK152_g6943.t1	4			4								2	1	1
Chaetomium_CK152_g7061.t1	4		1		3					1					2		1
Chaetomium_CK152_g7189.t1	4		1	3					1			1	1	1
Chaetomium_CK152_g7193.t1	4			4								2	1	1
Chaetomium_CK152_g7276.t1	4		1	2	1			1				2						1
Chaetomium_CK152_g73.t1	4			1	3							1			2		1
Chaetomium_CK152_g7416.t1	4				4										1		3
Chaetomium_CK152_g7501.t1	4		2	1	1				2		1					1
Chaetomium_CK152_g7904.t1	4		1		3					1					3
Chaetomium_CK152_g8048.t1	4	3		1								1
Chaetomium_CK152_g8111.t1	4		1		3					1					2		1
Chaetomium_CK152_g8166.t1	4		1	2	1					1	1		1		1
Chaetomium_CK152_g8169.t1	4	1	2		1		2								1
Chaetomium_CK152_g8249.t1	4			4								2	2
Chaetomium_CK152_g8523.t1	4		1		3					1						1	1	1
Chaetomium_CK152_g8604.t1	4			1	3									1	3
Chaetomium_CK152_g8696.t1	4		4				1	3
Chaetomium_CK152_g8700.t1	4		1		3					1					1		2
Chaetomium_CK152_g8808.t1	4	1	1		2					1					1		1
Chaetomium_CK152_g8818.t1	4		2		2					2					1		1
Chaetomium_CK152_g8921.t1	4			2		2							2							1		1
Chaetomium_CK152_g9008.t1	4		1		3					1					2		1
Chaetomium_CK152_g9041.t1	4	1	1	2						1	2
Chaetomium_CK152_g9103.t1	4		4						3	1
Chaetomium_CK152_g9236.t1	4		2		2					2					1		1
Chaetomium_CK152_g9582.t1	4		1		3					1					1		2
Chaetomium_CK152_g9586.t1	4		1		3					1					2		1
Chaetomium_CK152_g9736.t1	4		1	1	2					1	1				1		1
Chaetomium_CK152_g9769.t1	4	1	2		1					2					1
Chaetomium_CK152_g9825.t1	4		1	3				1				1	1	1
Chaetomium_CK152_g9879.t1	4	3	1					1
Chaetomium_CK152_g9968.t1	4			3	1						1			2	1
Chaetomium_CK152_g9985.t1	4	1		1	2									1	1		1
Chaetomium_CK152_g10006.t1	3		2			1			2											1
Chaetomium_CK152_g10180.t1	3	3
Chaetomium_CK152_g1032.t1	3					3																3
Chaetomium_CK152_g10362.t1	3	1			2										2
Chaetomium_CK152_g10388.t1	3					3														1		2
Chaetomium_CK152_g10407.t1	3		1		2					1					1		1
Chaetomium_CK152_g10448.t1	3	1			2										1		1
Chaetomium_CK152_g10541.t1	3		1		2					1					2
Chaetomium_CK152_g10563.t1	3			2	1									2				1
Chaetomium_CK152_g10683.t1	3			1	2								1		2
Chaetomium_CK152_g10696.t1	3		1		2					1					1		1
Chaetomium_CK152_g10741.t1	3	1			2										1		1
Chaetomium_CK152_g1078.t1	3	3
Chaetomium_CK152_g10854.t1	3			3								1	2
Chaetomium_CK152_g10893.t1	3			1	2								1		2
Chaetomium_CK152_g10942.t1	3			3									3
Chaetomium_CK152_g10965.t1	3		1		1	1				1							1					1
Chaetomium_CK152_g11074.t1	3				1	2									1						1	1
Chaetomium_CK152_g11210.t1	3		1		2					1					2
Chaetomium_CK152_g11217.t1	3	1	1		1					1							1
Chaetomium_CK152_g11346.t1	3		2		1		2								1
Chaetomium_CK152_g11530.t1	3	1		2							1			1
Chaetomium_CK152_g11684.t1	3		1		2					1					2
Chaetomium_CK152_g1170.t1	3		2	1			1		1		1
Chaetomium_CK152_g1173.t1	3	2			1										1
Chaetomium_CK152_g11747.t1	3	1	1		1					1							1
Chaetomium_CK152_g11754.t1	3	3
Chaetomium_CK152_g1209.t1	3	2	1							1
Chaetomium_CK152_g1230.t1	3			1	2								1			2
Chaetomium_CK152_g1292.t1	3		3							3
Chaetomium_CK152_g1308.t1	3			3								1	1	1
Chaetomium_CK152_g134.t1	3		1	1		1	1							1					1
Chaetomium_CK152_g1382.t1	3	1			2										1		1
Chaetomium_CK152_g1457.t1	3		1	1		1			1				1						1
Chaetomium_CK152_g1487.t1	3	1			2										2
Chaetomium_CK152_g1520.t1	3	2			1										1
Chaetomium_CK152_g1530.t1	3		1	1	1				1			1			1
Chaetomium_CK152_g1636.t1	3		1	1	1					1		1			1
Chaetomium_CK152_g1712.t1	3	2	1						1
Chaetomium_CK152_g1717.t1	3				3										2		1
Chaetomium_CK152_g1895.t1	3					3													1		2
Chaetomium_CK152_g1946.t1	3			3								1	1	1
Chaetomium_CK152_g2023.t1	3				3										3
Chaetomium_CK152_g2058.t1	3		3				2	1
Chaetomium_CK152_g2155.t1	3		2			1		1	1											1
Chaetomium_CK152_g220.t1	3				3										3
Chaetomium_CK152_g2225.t1	3	3
Chaetomium_CK152_g2265.t1	3		1		2					1					1		1
Chaetomium_CK152_g2353.t1	3				3										2		1
Chaetomium_CK152_g2458.t1	3		3				2	1
Chaetomium_CK152_g2608.t1	3			3							3
Chaetomium_CK152_g261.t1	3				3										2		1
Chaetomium_CK152_g2705.t1	3		2		1					2							1
Chaetomium_CK152_g2770.t1	3		1		2					1					2
Chaetomium_CK152_g2786.t1	3		2	1					2		1
Chaetomium_CK152_g2803.t1	3	2	1							1
Chaetomium_CK152_g2815.t1	3			3									3
Chaetomium_CK152_g2884.t1	3		1	1		1	1					1										1
Chaetomium_CK152_g2933.t1	3		1		1	1	1									1						1
Chaetomium_CK152_g3083.t1	3		2		1					2					1
Chaetomium_CK152_g3174.t1	3	1			2										2
Chaetomium_CK152_g3268.t1	3	1		1	1							1			1
Chaetomium_CK152_g3348.t1	3		1		2					1					1		1
Chaetomium_CK152_g3464.t1	3			3									2	1
Chaetomium_CK152_g3479.t1	3			3							1	1	1
Chaetomium_CK152_g3535.t1	3		1		1	1			1							1						1
Chaetomium_CK152_g3571.t1	3		1		2			1							2
Chaetomium_CK152_g3631.t1	3		1	1	1			1						1	1
Chaetomium_CK152_g3644.t1	3		2		1					2					1
Chaetomium_CK152_g3672.t1	3		1		2					1					1		1
Chaetomium_CK152_g3725.t1	3		1		2					1					1		1
Chaetomium_CK152_g3753.t1	3			1	1	1								1			1		1
Chaetomium_CK152_g3858.t1	3		2		1				1	1						1
Chaetomium_CK152_g4072.t1	3		1		2					1					2
Chaetomium_CK152_g4191.t1	3			1	2							1			2
Chaetomium_CK152_g4192.t1	3	1			2										2
Chaetomium_CK152_g4223.t1	3		3							3
Chaetomium_CK152_g4239.t1	3	3
Chaetomium_CK152_g4393.t1	3				3										1		2
Chaetomium_CK152_g4653.t1	3	2			1										1
Chaetomium_CK152_g4675.t1	3			1		2						1								1		1
Chaetomium_CK152_g4725.t1	3		1		2			1								2
Chaetomium_CK152_g4743.t1	3		1		1	1			1								1		1
Chaetomium_CK152_g4780.t1	3		1		2					1					1		1
Chaetomium_CK152_g4832.t1	3		1		2					1					2
Chaetomium_CK152_g4904.t1	3		1		1	1				1					1						1
Chaetomium_CK152_g4928.t1	3		2		1					2					1
Chaetomium_CK152_g5092.t1	3		1	2			1				1	1
Chaetomium_CK152_g5106.t1	3	2	1							1
Chaetomium_CK152_g5113.t1	3			2		1						1	1									1
Chaetomium_CK152_g5238.t1	3	2	1							1
Chaetomium_CK152_g5249.t1	3		1		2					1					1		1
Chaetomium_CK152_g5329.t1	3	1		2							1	1
Chaetomium_CK152_g5359.t1	3		1		2					1					2
Chaetomium_CK152_g5410.t1	3		2	1					1	1				1
Chaetomium_CK152_g5418.t1	3	1			2										2
Chaetomium_CK152_g5423.t1	3			3							2		1
Chaetomium_CK152_g5494.t1	3		1		2					1					1		1
Chaetomium_CK152_g5553.t1	3		1		2			1							1		1
Chaetomium_CK152_g5678.t1	3	1			2										2
Chaetomium_CK152_g5738.t1	3		1		2					1					2
Chaetomium_CK152_g5765.t1	3	2			1										1
Chaetomium_CK152_g5776.t1	3			3							2		1
Chaetomium_CK152_g5779.t1	3		3							3
Chaetomium_CK152_g5794.t1	3		2	1				1	1		1
Chaetomium_CK152_g5906.t1	3		2	1					2				1
Chaetomium_CK152_g600.t1	3				2	1									1			1				1
Chaetomium_CK152_g6016.t1	3			3							1		1	1
Chaetomium_CK152_g6031.t1	3				3										2		1
Chaetomium_CK152_g6193.t1	3		1	2						1	2
Chaetomium_CK152_g6271.t1	3	2		1							1
Chaetomium_CK152_g6296.t1	3		1		2					1					1		1
Chaetomium_CK152_g6402.t1	3		1	1	1			1				1				1
Chaetomium_CK152_g6493.t1	3		1		2					1					1		1
Chaetomium_CK152_g6511.t1	3		1		2					1					1		1
Chaetomium_CK152_g6557.t1	3		1		2					1					1		1
Chaetomium_CK152_g661.t1	3			2	1							1		1		1
Chaetomium_CK152_g6704.t1	3				3										2		1
Chaetomium_CK152_g6767.t1	3				2	1									1		1			1
Chaetomium_CK152_g677.t1	3			1	1	1							1			1				1
Chaetomium_CK152_g6785.t1	3	2		1										1
Chaetomium_CK152_g6799.t1	3		1		2					1					1		1
Chaetomium_CK152_g6813.t1	3	1		1	1						1				1
Chaetomium_CK152_g7044.t1	3	2	1							1
Chaetomium_CK152_g7057.t1	3	1		1	1							1			1
Chaetomium_CK152_g7078.t1	3				3										3
Chaetomium_CK152_g7079.t1	3		1		2					1					2
Chaetomium_CK152_g7196.t1	3	2	1							1
Chaetomium_CK152_g7197.t1	3	1			2										1		1
Chaetomium_CK152_g7525.t1	3			2		1						2										1
Chaetomium_CK152_g7578.t1	3				2	1											1	1				1
Chaetomium_CK152_g7630.t1	3	1	1		1					1							1
Chaetomium_CK152_g7829.t1	3		1		2					1					2
Chaetomium_CK152_g7896.t1	3				3										3
Chaetomium_CK152_g7910.t1	3			3								2	1
Chaetomium_CK152_g8031.t1	3		2		1				1	1					1
Chaetomium_CK152_g8139.t1	3	1		1	1						1				1
Chaetomium_CK152_g8204.t1	3		2		1					2							1
Chaetomium_CK152_g8274.t1	3	3
Chaetomium_CK152_g8357.t1	3	1	1	1				1			1
Chaetomium_CK152_g8381.t1	3	2			1										1
Chaetomium_CK152_g8419.t1	3	3
Chaetomium_CK152_g8454.t1	3			3								2	1
Chaetomium_CK152_g8482.t1	3	1			2										2
Chaetomium_CK152_g8492.t1	3	3
Chaetomium_CK152_g854.t1	3		1	1	1					1			1				1
Chaetomium_CK152_g8574.t1	3			3									1	2
Chaetomium_CK152_g8763.t1	3				3										2		1
Chaetomium_CK152_g8803.t1	3			3								2	1
Chaetomium_CK152_g8850.t1	3					3													1	1	1
Chaetomium_CK152_g8988.t1	3		1	1	1					1		1					1
Chaetomium_CK152_g9200.t1	3		1			2			1										1			1
Chaetomium_CK152_g9245.t1	3		1		2					1					2
Chaetomium_CK152_g9303.t1	3	1		1		1						1								1
Chaetomium_CK152_g9330.t1	3		1	1	1				1		1					1
Chaetomium_CK152_g9343.t1	3				2	1									1		1		1
Chaetomium_CK152_g9347.t1	3	2			1										1
Chaetomium_CK152_g9372.t1	3			3								1	1	1
Chaetomium_CK152_g9375.t1	3				2	1									2				1
Chaetomium_CK152_g9377.t1	3		1		2					1					1		1
Chaetomium_CK152_g9434.t1	3	1		2								1		1
Chaetomium_CK152_g953.t1	3	2	1							1
Chaetomium_CK152_g954.t1	3				3										2		1
Chaetomium_CK152_g9629.t1	3			1	2									1				2
Chaetomium_CK152_g9709.t1	3				3										3
Chaetomium_CK152_g9714.t1	3	1		2							1		1
Chaetomium_CK152_g9724.t1	3				3										1		2
Chaetomium_CK152_g9796.t1	3	1	2						2
Chaetomium_CK152_g9876.t1	3		1		2					1					1		1
Chaetomium_CK152_g9964.t1	3			1	2						1				1		1
Chaetomium_CK152_g9976.t1	3	3
Chaetomium_CK152_g10002.t1	2		1		1					1					1
Chaetomium_CK152_g10032.t1	2			2									1	1
Chaetomium_CK152_g10036.t1	2				2										1		1
Chaetomium_CK152_g10038.t1	2	2
Chaetomium_CK152_g10102.t1	2		1	1				1				1
Chaetomium_CK152_g10109.t1	2		1		1					1					1
Chaetomium_CK152_g10181.t1	2	2
Chaetomium_CK152_g10208.t1	2			1		1								1							1
Chaetomium_CK152_g10217.t1	2			2								1	1
Chaetomium_CK152_g10315.t1	2				1	1									1					1
Chaetomium_CK152_g1036.t1	2			1		1						1										1
Chaetomium_CK152_g10408.t1	2		1	1						1	1
Chaetomium_CK152_g10436.t1	2	1				1													1
Chaetomium_CK152_g10463.t1	2	1			1										1
Chaetomium_CK152_g1048.t1	2			2							1		1
Chaetomium_CK152_g10483.t1	2			1	1									1	1
Chaetomium_CK152_g10521.t1	2		2					1	1
Chaetomium_CK152_g1058.t1	2		1			1				1												1
Chaetomium_CK152_g10669.t1	2		2							2
Chaetomium_CK152_g1067.t1	2		1			1				1											1
Chaetomium_CK152_g1070.t1	2				2										1		1
Chaetomium_CK152_g10747.t1	2				2										1		1
Chaetomium_CK152_g10752.t1	2		1	1			1						1
Chaetomium_CK152_g10824.t1	2				2										1		1
Chaetomium_CK152_g10831.t1	2		2				1	1
Chaetomium_CK152_g10847.t1	2			1		1							1									1
Chaetomium_CK152_g10891.t1	2		2							2
Chaetomium_CK152_g10894.t1	2				2										1		1
Chaetomium_CK152_g10933.t1	2		2						2
Chaetomium_CK152_g1095.t1	2			1	1							1			1
Chaetomium_CK152_g10973.t1	2		1		1		1										1
Chaetomium_CK152_g11165.t1	2	1		1									1
Chaetomium_CK152_g11171.t1	2		1		1					1					1
Chaetomium_CK152_g11181.t1	2		2							2
Chaetomium_CK152_g11188.t1	2			1	1								1		1
Chaetomium_CK152_g11257.t1	2			1	1								1				1
Chaetomium_CK152_g11377.t1	2			2								1		1
Chaetomium_CK152_g11378.t1	2	1				1													1
Chaetomium_CK152_g11447.t1	2	1	1				1
Chaetomium_CK152_g11450.t1	2	1		1									1
Chaetomium_CK152_g11470.t1	2			2										2
Chaetomium_CK152_g11476.t1	2			1		1							1							1
Chaetomium_CK152_g11489.t1	2			2									1	1
Chaetomium_CK152_g11490.t1	2			1		1								1								1
Chaetomium_CK152_g11503.t1	2		1		1					1					1
Chaetomium_CK152_g11579.t1	2	2
Chaetomium_CK152_g11611.t1	2	1				1													1
Chaetomium_CK152_g11652.t1	2	2
Chaetomium_CK152_g11675.t1	2					2														1		1
Chaetomium_CK152_g11702.t1	2		1		1					1					1
Chaetomium_CK152_g1220.t1	2			1		1								1							1
Chaetomium_CK152_g1355.t1	2		1			1				1										1
Chaetomium_CK152_g1358.t1	2	1			1											1
Chaetomium_CK152_g1408.t1	2				2										1			1
Chaetomium_CK152_g1474.t1	2			2										2
Chaetomium_CK152_g1500.t1	2					2															2
Chaetomium_CK152_g1541.t1	2			2									1	1
Chaetomium_CK152_g159.t1	2					2													1		1
Chaetomium_CK152_g1666.t1	2				2										1		1
Chaetomium_CK152_g1736.t1	2				2										1		1
Chaetomium_CK152_g1775.t1	2			2								2
Chaetomium_CK152_g1841.t1	2				2										2
Chaetomium_CK152_g1959.t1	2	2
Chaetomium_CK152_g1999.t1	2			1	1									1		1
Chaetomium_CK152_g2073.t1	2	1			1												1
Chaetomium_CK152_g2153.t1	2	2
Chaetomium_CK152_g2212.t1	2	1		1										1
Chaetomium_CK152_g224.t1	2	2
Chaetomium_CK152_g2320.t1	2				2										1		1
Chaetomium_CK152_g2345.t1	2	1		1									1
Chaetomium_CK152_g2381.t1	2			2								2
Chaetomium_CK152_g240.t1	2		2						1	1
Chaetomium_CK152_g2411.t1	2		2							2
Chaetomium_CK152_g242.t1	2	2
Chaetomium_CK152_g250.t1	2					2															1	1
Chaetomium_CK152_g2665.t1	2	1			1										1
Chaetomium_CK152_g2668.t1	2			2										2
Chaetomium_CK152_g2670.t1	2				1	1												1				1
Chaetomium_CK152_g278.t1	2				2										1		1
Chaetomium_CK152_g2796.t1	2				2										1		1
Chaetomium_CK152_g286.t1	2			2							1			1
Chaetomium_CK152_g2875.t1	2			2									1	1
Chaetomium_CK152_g2895.t1	2				1	1											1			1
Chaetomium_CK152_g2953.t1	2	2
Chaetomium_CK152_g296.t1	2		2				1	1
Chaetomium_CK152_g3070.t1	2		1		1		1											1
Chaetomium_CK152_g3085.t1	2		1		1					1							1
Chaetomium_CK152_g3164.t1	2			2									1	1
Chaetomium_CK152_g3191.t1	2				1	1									1				1
Chaetomium_CK152_g3201.t1	2	1				1																1
Chaetomium_CK152_g3269.t1	2		1		1					1					1
Chaetomium_CK152_g3381.t1	2				2											1		1
Chaetomium_CK152_g3414.t1	2	1		1							1
Chaetomium_CK152_g3465.t1	2			2									1	1
Chaetomium_CK152_g3484.t1	2					2													1	1
Chaetomium_CK152_g3547.t1	2	2
Chaetomium_CK152_g355.t1	2	2
Chaetomium_CK152_g3568.t1	2		1		1			1							1
Chaetomium_CK152_g3582.t1	2			2								2
Chaetomium_CK152_g3584.t1	2			2								1		1
Chaetomium_CK152_g3706.t1	2		1		1					1						1
Chaetomium_CK152_g3757.t1	2		1	1			1					1
Chaetomium_CK152_g3844.t1	2			2									1	1
Chaetomium_CK152_g3881.t1	2			1	1									1			1
Chaetomium_CK152_g3895.t1	2				2										1		1
Chaetomium_CK152_g3901.t1	2		1		1					1					1
Chaetomium_CK152_g400.t1	2		1		1				1						1
Chaetomium_CK152_g401.t1	2		1		1					1							1
Chaetomium_CK152_g4033.t1	2	1			1												1
Chaetomium_CK152_g4127.t1	2					2													1		1
Chaetomium_CK152_g4214.t1	2				2										1	1
Chaetomium_CK152_g4225.t1	2			2								2
Chaetomium_CK152_g4305.t1	2		1		1		1										1
Chaetomium_CK152_g4326.t1	2		2				1			1
Chaetomium_CK152_g4410.t1	2			2							2
Chaetomium_CK152_g4424.t1	2		1	1				1						1
Chaetomium_CK152_g444.t1	2			2									1	1
Chaetomium_CK152_g4452.t1	2					2													1	1
Chaetomium_CK152_g4462.t1	2				1	1									1						1
Chaetomium_CK152_g4493.t1	2	1		1										1
Chaetomium_CK152_g4500.t1	2	2
Chaetomium_CK152_g4521.t1	2			1	1									1				1
Chaetomium_CK152_g4522.t1	2					2														1		1
Chaetomium_CK152_g4586.t1	2		1		1					1					1
Chaetomium_CK152_g4605.t1	2	1	1							1
Chaetomium_CK152_g4608.t1	2				2										1	1
Chaetomium_CK152_g4628.t1	2			2									1	1
Chaetomium_CK152_g4645.t1	2				2										1		1
Chaetomium_CK152_g4648.t1	2				2										2
Chaetomium_CK152_g4697.t1	2				2											1		1
Chaetomium_CK152_g4699.t1	2		2				2
Chaetomium_CK152_g4707.t1	2		1			1			1										1
Chaetomium_CK152_g4753.t1	2			2									2
Chaetomium_CK152_g4754.t1	2		1	1					1		1
Chaetomium_CK152_g4874.t1	2				2										2
Chaetomium_CK152_g4942.t1	2				2										1	1
Chaetomium_CK152_g4948.t1	2	1	1							1
Chaetomium_CK152_g4985.t1	2	1	1				1
Chaetomium_CK152_g5065.t1	2	1			1										1
Chaetomium_CK152_g5081.t1	2			2									2
Chaetomium_CK152_g516.t1	2	1			1										1
Chaetomium_CK152_g519.t1	2				2										2
Chaetomium_CK152_g5195.t1	2				2										2
Chaetomium_CK152_g5221.t1	2		1		1					1							1
Chaetomium_CK152_g5226.t1	2				2										1		1
Chaetomium_CK152_g5305.t1	2	1			1										1
Chaetomium_CK152_g5308.t1	2		2				1	1
Chaetomium_CK152_g532.t1	2			1	1							1				1
Chaetomium_CK152_g5348.t1	2		1			1				1									1
Chaetomium_CK152_g5394.t1	2			1	1							1					1
Chaetomium_CK152_g5420.t1	2		1		1					1							1
Chaetomium_CK152_g5534.t1	2				2										2
Chaetomium_CK152_g5611.t1	2			1	1						1						1
Chaetomium_CK152_g5612.t1	2				2										1		1
Chaetomium_CK152_g5614.t1	2	1	1				1
Chaetomium_CK152_g5782.t1	2			2								1	1
Chaetomium_CK152_g5864.t1	2		2						2
Chaetomium_CK152_g6045.t1	2		1	1						1		1
Chaetomium_CK152_g6093.t1	2	1			1										1
Chaetomium_CK152_g6111.t1	2		1		1				1								1
Chaetomium_CK152_g6121.t1	2	1			1										1
Chaetomium_CK152_g6156.t1	2		1		1		1											1
Chaetomium_CK152_g6168.t1	2				2										2
Chaetomium_CK152_g6206.t1	2		2					1		1
Chaetomium_CK152_g6235.t1	2				2											1		1
Chaetomium_CK152_g6260.t1	2		1	1				1						1
Chaetomium_CK152_g6278.t1	2		2							2
Chaetomium_CK152_g6320.t1	2	2
Chaetomium_CK152_g6325.t1	2		1		1					1					1
Chaetomium_CK152_g6362.t1	2	1				1																1
Chaetomium_CK152_g6395.t1	2		1		1					1							1
Chaetomium_CK152_g6404.t1	2	2
Chaetomium_CK152_g6419.t1	2	1			1										1
Chaetomium_CK152_g652.t1	2		1			1	1															1
Chaetomium_CK152_g654.t1	2				2										1		1
Chaetomium_CK152_g6553.t1	2		1	1			1				1
Chaetomium_CK152_g6583.t1	2				2										1		1
Chaetomium_CK152_g6612.t1	2	2
Chaetomium_CK152_g6617.t1	2		1		1					1					1
Chaetomium_CK152_g6621.t1	2			1	1							1			1
Chaetomium_CK152_g6641.t1	2		1	1			1						1
Chaetomium_CK152_g6676.t1	2	1			1										1
Chaetomium_CK152_g6682.t1	2				2										1		1
Chaetomium_CK152_g6737.t1	2				2										1		1
Chaetomium_CK152_g6740.t1	2		1	1						1		1
Chaetomium_CK152_g6745.t1	2	1		1										1
Chaetomium_CK152_g6746.t1	2		2					1		1
Chaetomium_CK152_g6756.t1	2				2										2
Chaetomium_CK152_g6759.t1	2		1		1		1											1
Chaetomium_CK152_g6819.t1	2				2										1		1
Chaetomium_CK152_g6840.t1	2			1	1							1					1
Chaetomium_CK152_g6841.t1	2	2
Chaetomium_CK152_g6850.t1	2			2							1		1
Chaetomium_CK152_g6865.t1	2			1	1								1		1
Chaetomium_CK152_g6915.t1	2		1		1					1					1
Chaetomium_CK152_g7021.t1	2			2									1	1
Chaetomium_CK152_g7072.t1	2		1		1					1					1
Chaetomium_CK152_g7075.t1	2				2										1		1
Chaetomium_CK152_g7088.t1	2	2
Chaetomium_CK152_g7092.t1	2		2						2
Chaetomium_CK152_g7194.t1	2		1			1		1													1
Chaetomium_CK152_g7229.t1	2		1			1	1												1
Chaetomium_CK152_g7245.t1	2				2										1		1
Chaetomium_CK152_g7255.t1	2	2
Chaetomium_CK152_g735.t1	2		1	1				1						1
Chaetomium_CK152_g7386.t1	2			1		1							1									1
Chaetomium_CK152_g7444.t1	2				2										2
Chaetomium_CK152_g7459.t1	2			1	1						1					1
Chaetomium_CK152_g747.t1	2			1	1							1						1
Chaetomium_CK152_g7554.t1	2	1	1							1
Chaetomium_CK152_g7610.t1	2				1	1									1							1
Chaetomium_CK152_g7661.t1	2	1	1							1
Chaetomium_CK152_g771.t1	2					2														1		1
Chaetomium_CK152_g7716.t1	2		1			1				1												1
Chaetomium_CK152_g7785.t1	2					2														1		1
Chaetomium_CK152_g7800.t1	2				1	1									1					1
Chaetomium_CK152_g7812.t1	2				2										2
Chaetomium_CK152_g7828.t1	2		1		1		1										1
Chaetomium_CK152_g7839.t1	2				2										1		1
Chaetomium_CK152_g7891.t1	2				2										2
Chaetomium_CK152_g7908.t1	2		2						2
Chaetomium_CK152_g7976.t1	2			1	1							1			1
Chaetomium_CK152_g8020.t1	2			2										2
Chaetomium_CK152_g8043.t1	2		1		1					1							1
Chaetomium_CK152_g8047.t1	2			2							1		1
Chaetomium_CK152_g8073.t1	2		1	1					1					1
Chaetomium_CK152_g8099.t1	2		2							2
Chaetomium_CK152_g8107.t1	2			1	1						1						1
Chaetomium_CK152_g8114.t1	2			1	1								1					1
Chaetomium_CK152_g8122.t1	2		1	1						1			1
Chaetomium_CK152_g8128.t1	2			1	1						1				1
Chaetomium_CK152_g8147.t1	2	1			1										1
Chaetomium_CK152_g8176.t1	2		1		1					1					1
Chaetomium_CK152_g8194.t1	2				1	1									1				1
Chaetomium_CK152_g821.t1	2				2										1		1
Chaetomium_CK152_g8270.t1	2				2										1		1
Chaetomium_CK152_g8312.t1	2	1			1										1
Chaetomium_CK152_g8316.t1	2	1			1													1
Chaetomium_CK152_g8324.t1	2		2					1		1
Chaetomium_CK152_g8352.t1	2		1		1					1					1
Chaetomium_CK152_g8359.t1	2			1	1								1		1
Chaetomium_CK152_g8366.t1	2		2				1			1
Chaetomium_CK152_g8379.t1	2		1			1		1											1
Chaetomium_CK152_g8384.t1	2		1	1						1			1
Chaetomium_CK152_g8394.t1	2				2										1		1
Chaetomium_CK152_g8395.t1	2				2												1	1
Chaetomium_CK152_g8398.t1	2	2
Chaetomium_CK152_g8408.t1	2					2														1		1
Chaetomium_CK152_g8429.t1	2		2				1		1
Chaetomium_CK152_g8450.t1	2		1		1					1					1
Chaetomium_CK152_g8459.t1	2			2									1	1
Chaetomium_CK152_g8469.t1	2			2								1	1
Chaetomium_CK152_g8498.t1	2	2
Chaetomium_CK152_g8541.t1	2	2
Chaetomium_CK152_g8569.t1	2	1	1							1
Chaetomium_CK152_g8580.t1	2	2
Chaetomium_CK152_g8612.t1	2			2								1	1
Chaetomium_CK152_g8658.t1	2		2							2
Chaetomium_CK152_g8713.t1	2		1		1				1							1
Chaetomium_CK152_g874.t1	2			2								1	1
Chaetomium_CK152_g8773.t1	2				2										2
Chaetomium_CK152_g8790.t1	2				2												2
Chaetomium_CK152_g8819.t1	2		1	1						1				1
Chaetomium_CK152_g8862.t1	2	1			1										1
Chaetomium_CK152_g8882.t1	2			1	1						1				1
Chaetomium_CK152_g8893.t1	2	1				1														1
Chaetomium_CK152_g8894.t1	2		1	1						1		1
Chaetomium_CK152_g8946.t1	2		1		1			1								1
Chaetomium_CK152_g8948.t1	2				2										2
Chaetomium_CK152_g8963.t1	2				2										2
Chaetomium_CK152_g9022.t1	2	1		1										1
Chaetomium_CK152_g9027.t1	2				2										1		1
Chaetomium_CK152_g9037.t1	2		1		1					1					1
Chaetomium_CK152_g9072.t1	2					2															1	1
Chaetomium_CK152_g9099.t1	2		1	1			1					1
Chaetomium_CK152_g9118.t1	2				2										2
Chaetomium_CK152_g9167.t1	2		1		1					1					1
Chaetomium_CK152_g9205.t1	2				2										2
Chaetomium_CK152_g9304.t1	2			2							1	1
Chaetomium_CK152_g9353.t1	2					2													1		1
Chaetomium_CK152_g9379.t1	2	2
Chaetomium_CK152_g9388.t1	2		1			1				1											1
Chaetomium_CK152_g9408.t1	2			1	1									1			1
Chaetomium_CK152_g9458.t1	2		1	1			1							1
Chaetomium_CK152_g9483.t1	2		1			1			1											1
Chaetomium_CK152_g9489.t1	2		1		1					1					1
Chaetomium_CK152_g9498.t1	2	1			1										1
Chaetomium_CK152_g951.t1	2		2							2
Chaetomium_CK152_g9514.t1	2		1		1					1					1
Chaetomium_CK152_g9516.t1	2				2										1		1
Chaetomium_CK152_g9571.t1	2		1	1				1			1
Chaetomium_CK152_g9600.t1	2	1			1										1
Chaetomium_CK152_g9624.t1	2				2										1		1
Chaetomium_CK152_g9647.t1	2				2												1	1
Chaetomium_CK152_g9663.t1	2				1	1												1	1
Chaetomium_CK152_g9668.t1	2		1	1				1				1
Chaetomium_CK152_g9677.t1	2			2							1	1
Chaetomium_CK152_g9694.t1	2				2												1	1
Chaetomium_CK152_g9760.t1	2	2
Chaetomium_CK152_g9773.t1	2	1			1										1
Chaetomium_CK152_g9787.t1	2	1	1							1
Chaetomium_CK152_g9884.t1	2			1		1							1							1
Chaetomium_CK152_g9887.t1	2				2										1		1
Chaetomium_CK152_g9911.t1	2		1			1				1											1
Chaetomium_CK152_g9932.t1	2	1			1										1
Chaetomium_CK152_g996.t1	2			2								1	1
Chaetomium_CK152_g9961.t1	2		1		1					1							1
Chaetomium_CK152_g9970.t1	2	1			1												1
Chaetomium_CK152_g10.t1	1					1															1
Chaetomium_CK152_g10001.t1	1	1
Chaetomium_CK152_g10015.t1	1			1								1
Chaetomium_CK152_g10022.t1	1				1										1
Chaetomium_CK152_g10024.t1	1			1										1
Chaetomium_CK152_g10046.t1	1				1												1
Chaetomium_CK152_g10063.t1	1		1							1
Chaetomium_CK152_g10065.t1	1				1													1
Chaetomium_CK152_g10126.t1	1		1				1
Chaetomium_CK152_g10157.t1	1					1																1
Chaetomium_CK152_g10158.t1	1				1										1
Chaetomium_CK152_g10171.t1	1				1										1
Chaetomium_CK152_g10172.t1	1		1						1
Chaetomium_CK152_g1018.t1	1			1									1
Chaetomium_CK152_g10184.t1	1				1										1
Chaetomium_CK152_g10193.t1	1				1										1
Chaetomium_CK152_g10196.t1	1	1
Chaetomium_CK152_g10216.t1	1	1
Chaetomium_CK152_g10222.t1	1		1							1
Chaetomium_CK152_g10223.t1	1				1										1
Chaetomium_CK152_g10239.t1	1	1
Chaetomium_CK152_g10249.t1	1			1									1
Chaetomium_CK152_g1026.t1	1				1												1
Chaetomium_CK152_g10260.t1	1			1								1
Chaetomium_CK152_g10266.t1	1		1						1
Chaetomium_CK152_g10289.t1	1	1
Chaetomium_CK152_g10294.t1	1				1										1
Chaetomium_CK152_g10303.t1	1			1								1
Chaetomium_CK152_g10310.t1	1					1															1
Chaetomium_CK152_g10311.t1	1			1									1
Chaetomium_CK152_g10312.t1	1		1							1
Chaetomium_CK152_g10318.t1	1					1													1
Chaetomium_CK152_g10322.t1	1					1														1
Chaetomium_CK152_g10323.t1	1			1							1
Chaetomium_CK152_g10325.t1	1				1										1
Chaetomium_CK152_g10335.t1	1				1										1
Chaetomium_CK152_g1034.t1	1				1											1
Chaetomium_CK152_g10342.t1	1				1													1
Chaetomium_CK152_g10343.t1	1	1
Chaetomium_CK152_g10344.t1	1			1								1
Chaetomium_CK152_g10348.t1	1	1
Chaetomium_CK152_g10354.t1	1	1
Chaetomium_CK152_g10361.t1	1					1																1
Chaetomium_CK152_g10370.t1	1					1															1
Chaetomium_CK152_g10379.t1	1			1								1
Chaetomium_CK152_g10387.t1	1				1										1
Chaetomium_CK152_g10389.t1	1					1															1
Chaetomium_CK152_g10390.t1	1			1								1
Chaetomium_CK152_g10400.t1	1				1										1
Chaetomium_CK152_g10401.t1	1				1										1
Chaetomium_CK152_g10423.t1	1	1
Chaetomium_CK152_g10433.t1	1	1
Chaetomium_CK152_g10455.t1	1		1					1
Chaetomium_CK152_g10464.t1	1				1										1
Chaetomium_CK152_g10471.t1	1			1										1
Chaetomium_CK152_g10474.t1	1			1							1
Chaetomium_CK152_g10508.t1	1					1													1
Chaetomium_CK152_g10516.t1	1		1							1
Chaetomium_CK152_g10526.t1	1		1						1
Chaetomium_CK152_g10531.t1	1					1																1
Chaetomium_CK152_g10540.t1	1					1														1
Chaetomium_CK152_g10543.t1	1				1												1
Chaetomium_CK152_g10547.t1	1					1													1
Chaetomium_CK152_g10557.t1	1			1								1
Chaetomium_CK152_g1056.t1	1				1												1
Chaetomium_CK152_g1057.t1	1		1							1
Chaetomium_CK152_g10577.t1	1				1										1
Chaetomium_CK152_g10582.t1	1		1						1
Chaetomium_CK152_g10583.t1	1				1												1
Chaetomium_CK152_g10591.t1	1		1						1
Chaetomium_CK152_g10600.t1	1	1
Chaetomium_CK152_g10605.t1	1				1													1
Chaetomium_CK152_g10613.t1	1			1								1
Chaetomium_CK152_g10628.t1	1				1													1
Chaetomium_CK152_g10635.t1	1	1
Chaetomium_CK152_g10655.t1	1		1							1
Chaetomium_CK152_g10666.t1	1					1														1
Chaetomium_CK152_g10676.t1	1					1													1
Chaetomium_CK152_g10685.t1	1		1							1
Chaetomium_CK152_g10700.t1	1		1						1
Chaetomium_CK152_g10705.t1	1				1										1
Chaetomium_CK152_g1072.t1	1			1							1
Chaetomium_CK152_g10720.t1	1				1										1
Chaetomium_CK152_g10722.t1	1				1												1
Chaetomium_CK152_g10743.t1	1				1													1
Chaetomium_CK152_g10745.t1	1					1													1
Chaetomium_CK152_g10751.t1	1	1
Chaetomium_CK152_g10754.t1	1				1										1
Chaetomium_CK152_g10758.t1	1			1							1
Chaetomium_CK152_g10764.t1	1				1											1
Chaetomium_CK152_g10768.t1	1					1													1
Chaetomium_CK152_g10770.t1	1				1											1
Chaetomium_CK152_g10786.t1	1					1													1
Chaetomium_CK152_g10792.t1	1		1					1
Chaetomium_CK152_g10796.t1	1					1																1
Chaetomium_CK152_g10822.t1	1		1					1
Chaetomium_CK152_g10845.t1	1		1						1
Chaetomium_CK152_g10846.t1	1			1										1
Chaetomium_CK152_g10859.t1	1				1												1
Chaetomium_CK152_g10863.t1	1					1																1
Chaetomium_CK152_g10864.t1	1			1							1
Chaetomium_CK152_g10866.t1	1		1							1
Chaetomium_CK152_g10872.t1	1		1							1
Chaetomium_CK152_g10874.t1	1	1
Chaetomium_CK152_g10875.t1	1	1
Chaetomium_CK152_g10879.t1	1		1						1
Chaetomium_CK152_g10890.t1	1				1													1
Chaetomium_CK152_g10899.t1	1				1										1
Chaetomium_CK152_g1091.t1	1					1																1
Chaetomium_CK152_g1092.t1	1		1					1
Chaetomium_CK152_g10922.t1	1		1							1
Chaetomium_CK152_g10923.t1	1	1
Chaetomium_CK152_g10928.t1	1				1													1
Chaetomium_CK152_g10931.t1	1		1							1
Chaetomium_CK152_g10945.t1	1					1																1
Chaetomium_CK152_g10946.t1	1		1							1
Chaetomium_CK152_g10949.t1	1			1									1
Chaetomium_CK152_g10956.t1	1			1									1
Chaetomium_CK152_g10961.t1	1				1												1
Chaetomium_CK152_g10967.t1	1				1												1
Chaetomium_CK152_g1098.t1	1					1													1
Chaetomium_CK152_g10980.t1	1				1											1
Chaetomium_CK152_g10984.t1	1			1							1
Chaetomium_CK152_g11.t1	1			1							1
Chaetomium_CK152_g11000.t1	1					1																1
Chaetomium_CK152_g11001.t1	1			1								1
Chaetomium_CK152_g11003.t1	1					1															1
Chaetomium_CK152_g11033.t1	1	1
Chaetomium_CK152_g11035.t1	1				1													1
Chaetomium_CK152_g11038.t1	1				1										1
Chaetomium_CK152_g11040.t1	1	1
Chaetomium_CK152_g11069.t1	1					1													1
Chaetomium_CK152_g11106.t1	1	1
Chaetomium_CK152_g11123.t1	1					1														1
Chaetomium_CK152_g11125.t1	1				1												1
Chaetomium_CK152_g11133.t1	1	1
Chaetomium_CK152_g11137.t1	1	1
Chaetomium_CK152_g11148.t1	1				1										1
Chaetomium_CK152_g11151.t1	1				1											1
Chaetomium_CK152_g11162.t1	1			1							1
Chaetomium_CK152_g11168.t1	1		1							1
Chaetomium_CK152_g11172.t1	1				1										1
Chaetomium_CK152_g11195.t1	1		1				1
Chaetomium_CK152_g11198.t1	1		1							1
Chaetomium_CK152_g11212.t1	1				1												1
Chaetomium_CK152_g11213.t1	1				1											1
Chaetomium_CK152_g11219.t1	1			1									1
Chaetomium_CK152_g11231.t1	1	1
Chaetomium_CK152_g11237.t1	1					1													1
Chaetomium_CK152_g11254.t1	1				1											1
Chaetomium_CK152_g11263.t1	1	1
Chaetomium_CK152_g11279.t1	1				1											1
Chaetomium_CK152_g11288.t1	1		1					1
Chaetomium_CK152_g11316.t1	1				1													1
Chaetomium_CK152_g11320.t1	1			1								1
Chaetomium_CK152_g11326.t1	1	1
Chaetomium_CK152_g11333.t1	1			1									1
Chaetomium_CK152_g11335.t1	1				1													1
Chaetomium_CK152_g11336.t1	1				1												1
Chaetomium_CK152_g11348.t1	1		1					1
Chaetomium_CK152_g11376.t1	1			1									1
Chaetomium_CK152_g11382.t1	1				1											1
Chaetomium_CK152_g11401.t1	1				1										1
Chaetomium_CK152_g11407.t1	1			1							1
Chaetomium_CK152_g11429.t1	1					1													1
Chaetomium_CK152_g11439.t1	1			1									1
Chaetomium_CK152_g11473.t1	1			1								1
Chaetomium_CK152_g11475.t1	1	1
Chaetomium_CK152_g11481.t1	1	1
Chaetomium_CK152_g11514.t1	1				1										1
Chaetomium_CK152_g11517.t1	1			1										1
Chaetomium_CK152_g11529.t1	1			1										1
Chaetomium_CK152_g11531.t1	1					1															1
Chaetomium_CK152_g11535.t1	1	1
Chaetomium_CK152_g11540.t1	1				1										1
Chaetomium_CK152_g11547.t1	1		1					1
Chaetomium_CK152_g11561.t1	1				1											1
Chaetomium_CK152_g11570.t1	1	1
Chaetomium_CK152_g1158.t1	1		1				1
Chaetomium_CK152_g11589.t1	1			1								1
Chaetomium_CK152_g1159.t1	1		1				1
Chaetomium_CK152_g11595.t1	1			1										1
Chaetomium_CK152_g116.t1	1				1										1
Chaetomium_CK152_g1161.t1	1		1							1
Chaetomium_CK152_g11612.t1	1				1												1
Chaetomium_CK152_g1162.t1	1					1														1
Chaetomium_CK152_g11626.t1	1				1												1
Chaetomium_CK152_g11655.t1	1					1															1
Chaetomium_CK152_g11677.t1	1		1							1
Chaetomium_CK152_g11680.t1	1			1								1
Chaetomium_CK152_g11688.t1	1				1										1
Chaetomium_CK152_g11708.t1	1	1
Chaetomium_CK152_g11709.t1	1			1								1
Chaetomium_CK152_g1171.t1	1				1										1
Chaetomium_CK152_g11713.t1	1				1												1
Chaetomium_CK152_g1172.t1	1			1							1
Chaetomium_CK152_g11749.t1	1				1											1
Chaetomium_CK152_g11752.t1	1			1								1
Chaetomium_CK152_g11756.t1	1				1										1
Chaetomium_CK152_g11764.t1	1					1														1
Chaetomium_CK152_g11774.t1	1				1										1
Chaetomium_CK152_g11778.t1	1				1										1
Chaetomium_CK152_g11782.t1	1			1							1
Chaetomium_CK152_g11783.t1	1	1
Chaetomium_CK152_g11796.t1	1		1							1
Chaetomium_CK152_g11797.t1	1			1										1
Chaetomium_CK152_g1185.t1	1					1														1
Chaetomium_CK152_g1218.t1	1				1													1
Chaetomium_CK152_g1221.t1	1					1														1
Chaetomium_CK152_g1225.t1	1		1					1
Chaetomium_CK152_g1231.t1	1			1							1
Chaetomium_CK152_g1237.t1	1				1												1
Chaetomium_CK152_g1250.t1	1			1									1
Chaetomium_CK152_g1274.t1	1				1										1
Chaetomium_CK152_g1282.t1	1				1										1
Chaetomium_CK152_g1322.t1	1			1							1
Chaetomium_CK152_g1335.t1	1			1								1
Chaetomium_CK152_g1339.t1	1				1										1
Chaetomium_CK152_g1340.t1	1				1												1
Chaetomium_CK152_g1341.t1	1			1								1
Chaetomium_CK152_g1350.t1	1	1
Chaetomium_CK152_g1359.t1	1				1											1
Chaetomium_CK152_g1373.t1	1	1
Chaetomium_CK152_g138.t1	1		1							1
Chaetomium_CK152_g1384.t1	1				1										1
Chaetomium_CK152_g1385.t1	1			1										1
Chaetomium_CK152_g1386.t1	1		1					1
Chaetomium_CK152_g1390.t1	1				1												1
Chaetomium_CK152_g1401.t1	1	1
Chaetomium_CK152_g1402.t1	1	1
Chaetomium_CK152_g1404.t1	1				1													1
Chaetomium_CK152_g1405.t1	1				1										1
Chaetomium_CK152_g141.t1	1				1											1
Chaetomium_CK152_g1410.t1	1			1										1
Chaetomium_CK152_g1422.t1	1					1																1
Chaetomium_CK152_g1432.t1	1				1										1
Chaetomium_CK152_g1440.t1	1		1					1
[truncated: 981 more rows]

## Sheet: Coniochaeta_CK134 Crosstab
Protein	sort	Con_S_pool_Pellet	Con_C_Super	Con_G_Super	Con_S_Super	Con_W_Super	Con_C1_Super	Con_C2_Super	Con_C3_Super	Con_C4_Super	Con_G1_Super	Con_G2_Super	Con_G3_Super	Con_G4_Super	Con_S1_Super	Con_S2_Super	Con_S3_Super	Con_S4_Super	Con_W1_Super	Con_W2_Super	Con_W3_Super	Con_W4_Super
Contaminant_ALBU_HUMAN	10000000		4		11	14				4					1		6	4	4	1	7	2
Contaminant_CTRA_BOVIN	10000000		1				1
Contaminant_K1C10_HUMAN	10000000	3	114	187	345	458	10	20	31	53	33	62	34	58	148	54	54	89	71	231	80	76
Contaminant_K1C9_HUMAN	10000000	1	68	108	301	258	20	9	22	17	34	25	31	18	146	25	53	77	39	85	70	64
Contaminant_K22E_HUMAN	10000000		30	70	125	234	6	4	8	12	15	20	15	20	51	21	9	44	25	139	33	37
Contaminant_K2C1_HUMAN	10000000	2	110	219	385	426	24	17	31	38	52	65	51	51	161	43	63	118	68	176	89	93
Contaminant_TRYP_BOVIN	10000000	58	1748	1311	2078	2021	397	398	455	498	306	374	316	315	545	500	485	548	523	518	448	532
Contaminant_TRYP_PIG	10000000		22	30	32	36	4	6	8	4	11	7	5	7	8	11	6	7	7	10	10	9
Coniochaeta_CK134_g2229.t1	3327	1	933	1147	497	749	303	204	211	215	201	369	234	343	161	114	137	85	234	165	205	145
Coniochaeta_CK134_g7294.t1	2654	10	864	436	653	691	313	193	202	156	107	117	96	116	183	151	182	137	194	169	182	146
Coniochaeta_CK134_g708.t1	2453		222	1554	127	550	79	54	50	39	307	432	355	460	32	36	33	26	166	127	146	111
Coniochaeta_CK134_g5726.t1	2035	3	735	806	307	184	216	190	176	153	212	240	163	191	75	84	94	54	52	46	44	42
Coniochaeta_CK134_g8206.t1	1954	5	861	140	703	245	268	195	203	195	28	38	31	43	231	179	195	98	65	62	63	55
Coniochaeta_CK134_g5354.t1	1313	8	41	897	75	292	11	11	10	9	218	239	161	279	19	18	19	19	74	70	86	62
Coniochaeta_CK134_g9792.t1	1202	12	333	270	308	279	90	80	86	77	68	72	58	72	83	71	80	74	86	55	85	53
Coniochaeta_CK134_g201.t1	1188	2	500	111	491	84	120	125	102	153	25	32	22	32	127	114	131	119	42	9	23	10
Coniochaeta_CK134_g3234.t1	1050	119	106	119	531	175	35	26	32	13	43	12	37	27	100	222	110	99	66	21	62	26
Coniochaeta_CK134_g4243.t1	991	7	203	294	184	303	73	42	49	39	66	89	48	91	52	49	53	30	87	76	86	54
Coniochaeta_CK134_g6809.t1	962	16	69	714	30	133	27	18	17	7	160	204	155	195	5	10	8	7	33	31	33	36
Coniochaeta_CK134_g52.t1	922	277	164	159	259	63	55	51	36	22	79	18	46	16	56	87	61	55	22	3	33	5
Coniochaeta_CK134_g3738.t1	868	2	194	152	181	339	71	42	37	44	22	53	37	40	45	46	63	27	111	72	108	48
Coniochaeta_CK134_g2302.t1	843	186	136	168	267	86	36	43	39	18	82	19	47	20	63	91	54	59	32	6	35	13
Coniochaeta_CK134_g4124.t1	816	5	9	645	144	13	8			1	139	125	211	170	63	25	31	25	7	3	3
Coniochaeta_CK134_g4441.t1	723		21	458	13	231	6	9	3	3	123	146	79	110	4	2	3	4	68	49	61	53
Coniochaeta_CK134_g10601.t1	675		41	585	2	47	18	9	8	6	119	177	130	159			1	1	12	14	12	9
Coniochaeta_CK134_g7350.t1	669	241	106	90	192	40	33	38	26	9	46	10	24	10	44	56	48	44	18	1	19	2
Coniochaeta_CK134_g4386.t1	624		620	4			202	161	166	91	1	1	2
Coniochaeta_CK134_g1843.t1	623	252	91	79	158	43	24	37	21	9	43	8	19	9	29	56	41	32	12	4	21	6
Coniochaeta_CK134_g8953.t1	582		282	195	48	57	76	67	64	75	41	61	51	42	13	12	9	14	18	9	14	16
Coniochaeta_CK134_g7769.t1	552		105	289	84	74	23	30	25	27	69	97	54	69	23	23	25	13	24	16	23	11
Coniochaeta_CK134_g516.t1	541	94	88	112	178	69	23	26	27	12	56	16	28	12	43	55	41	39	26	7	25	11
Coniochaeta_CK134_g6451.t1	541	7	163	101	29	241	66	37	37	23	17	19	50	15	10	7	9	3	68	59	74	40
Coniochaeta_CK134_g1171.t1	521	1	79	158	66	217	24	15	19	21	27	50	34	47	9	14	23	20	59	45	64	49
Coniochaeta_CK134_g8250.t1	509	8	306	57	35	103	131	52	49	74	11	11	22	13	3	10	12	10	24	27	29	23
Coniochaeta_CK134_g189.t1	495	107	66	98	171	53	17	21	16	12	49	12	24	13	38	59	41	33	21	3	22	7
Coniochaeta_CK134_g1895.t1	494		5	194	96	199	3		1	1	40	52	44	58	28	23	20	25	51	48	43	57
Coniochaeta_CK134_g1548.t1	469	108	86	77	170	28	21	33	24	8	34	10	24	9	33	67	34	36	12	1	13	2
Coniochaeta_CK134_g6145.t1	466		22	334		110	7	7	5	3	59	101	79	95					32	21	30	27
Coniochaeta_CK134_g235.t1	458	99	64	98	161	36	23	23	14	4	43	8	33	14	36	52	35	38	16		18	2
Coniochaeta_CK134_g1533.t1	440	96	78	58	166	42	24	28	22	4	28	3	21	6	36	57	35	38	17	1	22	2
Coniochaeta_CK134_g656.t1	437	3	16	184	48	186	8	3	2	3	50	40	57	37	11	10	18	9	74	29	53	30
Coniochaeta_CK134_g7806.t1	415	107	51	135	93	29	15	18	14	4	61	17	44	13	18	34	22	19	10	2	12	5
Coniochaeta_CK134_g2992.t1	406	45	17	294	8	42	9	4	4		143	45	84	22	1	2	1	4	16	3	19	4
Coniochaeta_CK134_g10017.t1	400	94	95	89	80	42	27	33	22	13	38	13	24	14	15	24	22	19	12	3	21	6
Coniochaeta_CK134_g3046.t1	377	62	87	24	186	18	18	31	28	10	7	2	6	9	38	66	34	48	9	1	8
Coniochaeta_CK134_g3964.t1	372	1	173	33	119	46	74	38	36	25	11	9	4	9	32	34	34	19	15	8	11	12
Coniochaeta_CK134_g7599.t1	371	138	70	5	156	2	22	24	21	3	4		1		26	63	29	38			2
Coniochaeta_CK134_g7897.t1	368	73	65	97	96	37	17	22	21	5	50	12	25	10	17	36	21	22	14	1	18	4
Coniochaeta_CK134_g9608.t1	368	3	92	128	91	54	38	22	16	16	27	40	25	36	26	22	25	18	16	13	14	11
Coniochaeta_CK134_g4800.t1	367	115	47	60	110	35	14	18	12	3	22	10	21	7	25	32	30	23	15	3	14	3
Coniochaeta_CK134_g3775.t1	366	43	7	90	46	180	3	1	3		25	25	14	26	13	14	9	10	55	32	59	34
Coniochaeta_CK134_g9728.t1	366		59	265	4	38	22	15	16	6	61	89	48	67	1	3			12	11	7	8
Coniochaeta_CK134_g6724.t1	364		28	215	5	116	8	8	7	5	39	67	44	65	1	1	2	1	28	27	33	28
Coniochaeta_CK134_g7891.t1	362		235	80	26	21	77	60	59	39	20	28	13	19	6	7	5	8	4	2	6	9
Coniochaeta_CK134_g6554.t1	360	100	53	15	188	4	17	20	13	3	10		5		38	66	41	43	3		1
Coniochaeta_CK134_g4438.t1	357	43	58	11	245		16	20	16	6	5	2	2	2	49	99	46	51
Coniochaeta_CK134_g568.t1	352	53	63	71	134	31	19	23	15	6	28	10	24	9	22	52	36	24	11	4	14	2
Coniochaeta_CK134_g10198.t1	349		264	11	34	40	41	74	60	89	1	2	5	3	9	11	7	7	7	7	14	12
Coniochaeta_CK134_g3357.t1	346		149	125	29	43	47	41	29	32	22	43	26	34	8	9	9	3	9	11	10	13
Coniochaeta_CK134_g1754.t1	342	111	35	96	78	22	8	16	10	1	47	10	33	6	12	33	14	19	9		13
Coniochaeta_CK134_g6444.t1	329	230	36	17	10	36	7	15	13	1	3	1	5	8	1	5	1	3	9	1	21	5
Coniochaeta_CK134_g8936.t1	321			295	1	25					68	101	63	63		1			6	2	12	5
Coniochaeta_CK134_g10068.t1	315	79	49	79	74	34	8	17	16	8	29	12	27	11	13	26	17	18	8	1	17	8
Coniochaeta_CK134_g4630.t1	309	94	41	56	95	23	13	15	9	4	22	8	18	8	22	31	22	20	6	2	11	4
Coniochaeta_CK134_g4134.t1	307	61	96	18	114	18	34	28	23	11	12	1	4	1	23	38	34	19	6	3	6	3
Coniochaeta_CK134_g4376.t1	307	1	283	8		15	116	81	59	27	1	5	2						3	3	6	3
Coniochaeta_CK134_g4819.t1	306		71	188	3	44	18	21	16	16	31	54	51	52	1		1	1	11	9	13	11
Coniochaeta_CK134_g7768.t1	301		14	258	4	25	8	5		1	60	88	43	67	1		2	1	9	7	5	4
Coniochaeta_CK134_g5037.t1	285	63	39	79	81	23	11	11	11	6	45	9	20	5	17	30	18	16	11		11	1
Coniochaeta_CK134_g148.t1	284	160	19	24	50	31	4	10	5		9	2	4	9	6	19	14	11	7		20	4
Coniochaeta_CK134_g5328.t1	280		7	202	7	64	4	1	1	1	45	62	47	48	2	3	1	1	16	11	24	13
Coniochaeta_CK134_g1555.t1	278		74	96	50	58	28	17	14	15	20	28	20	28	14	14	15	7	16	14	16	12
Coniochaeta_CK134_g4924.t1	277	74	40	86	55	22	14	14	9	3	37	11	28	10	10	16	14	15	9		13
Coniochaeta_CK134_g5693.t1	271	62	71	44	69	25	27	22	18	4	22	5	8	9	11	25	14	19	8	3	10	4
Coniochaeta_CK134_g92.t1	270		33	117	43	77	15	9	6	3	24	37	28	28	10	11	11	11	17	12	30	18
Coniochaeta_CK134_g489.t1	257	124	28	25	69	11	8	10	9	1	18	1	4	2	11	25	16	17	3		8
Coniochaeta_CK134_g5060.t1	255	6	29	100	55	65	8	10	4	7	17	29	19	35	16	13	13	13	17	13	20	15
Coniochaeta_CK134_g1510.t1	254	2	41	44	72	95	10	13	9	9	7	11	17	9	15	25	16	16	21	19	27	28
Coniochaeta_CK134_g3476.t1	253		121	21	100	11	26	37	25	33	3	7	7	4	26	25	30	19	4	3	2	2
Coniochaeta_CK134_g5967.t1	249	7	117	86	13	26	33	25	30	29	19	19	23	25	6	3	2	2	6	7	5	8
Coniochaeta_CK134_g4853.t1	244	1	73	130	11	29	14	20	19	20	32	39	20	39	2	3	4	2	7	7	4	11
Coniochaeta_CK134_g9813.t1	241	2	71	106	31	31	21	15	16	19	23	41	11	31	11	6	8	6	9	8	8	6
Coniochaeta_CK134_g7598.t1	239	93	42	5	99		13	14	13	2	3		2		18	36	25	20
Coniochaeta_CK134_g5969.t1	236		211	23	2		27	89	50	45	5	8	7	3			1	1
Coniochaeta_CK134_g1927.t1	233		29	98	59	47	9	7	8	5	21	27	22	28	13	15	20	11	14	11	12	10
Coniochaeta_CK134_g7830.t1	229	1	76	30	82	40	31	14	19	12	6	8	7	9	34	23	14	11	13	9	11	7
Coniochaeta_CK134_g3557.t1	228		27	200		1	7	6	6	8	39	57	40	64							1
Coniochaeta_CK134_g6722.t1	226	65	27	53	61	20	5	10	11	1	27	9	13	4	14	20	12	15	9	1	9	1
Coniochaeta_CK134_g794.t1	226	54	40	14	111	7	8	10	16	6	6	2	4	2	22	34	32	23	4		3
Coniochaeta_CK134_g1655.t1	225	73	31	22	85	14	5	13	8	5	15		6	1	17	33	17	18	7		7
Coniochaeta_CK134_g9244.t1	225	29	69	30	73	24	20	21	16	12	10	4	10	6	11	23	16	23	8	2	10	4
Coniochaeta_CK134_g4635.t1	224	72	44	56	47	5	14	9	15	6	29	2	25		8	17	13	9			5
Coniochaeta_CK134_g10237.t1	222	57	58	7	97	3	13	20	15	10	2		2	3	13	33	26	25	2			1
Coniochaeta_CK134_g6896.t1	218		3	138	11	66	1	1	1		29	43	23	43	5	3	3		18	17	20	11
Coniochaeta_CK134_g1553.t1	217	91	31		94	1	5	16	9	1					19	41	17	17	1
Coniochaeta_CK134_g3413.t1	217	105	18	24	62	8	5	7	5	1	13	1	10		14	21	12	15	4		4
Coniochaeta_CK134_g5931.t1	215			179		36					40	51	55	33					12	4	9	11
Coniochaeta_CK134_g4722.t1	212		20	155	7	30	8	4	4	4	41	32	37	45	2	2	3		8	6	8	8
Coniochaeta_CK134_g1554.t1	207	96	29		79	3	9	12	7	1					14	33	18	14			3
Coniochaeta_CK134_g2713.t1	207	100	15	42	16	34	4	5	5	1	18	4	10	10	3	7	3	3	9	3	17	5
Coniochaeta_CK134_g4917.t1	205		35	123	15	32	13	4	7	11	28	40	20	35	3	3	3	6	8	9	8	7
Coniochaeta_CK134_g7295.t1	205			166		39					42	48	30	46					7	11	11	10
Coniochaeta_CK134_g9916.t1	204		102	17	71	14	32	25	26	19	6	6	2	3	29	11	22	9	5	4	3	2
Coniochaeta_CK134_g7343.t1	202	57	29	47	52	17	9	9	6	5	27	4	8	8	9	17	16	10	5		12
Coniochaeta_CK134_g5332.t1	200	44	32	33	75	16	9	14	8	1	11	3	14	5	21	25	16	13	7	1	8
Coniochaeta_CK134_g6816.t1	200	26	87	18	62	7	29	16	32	10	7	4	6	1	21	18	14	9	1	2	1	3
Coniochaeta_CK134_g1191.t1	199	11	103	34	43	8	33	27	22	21	13	4	13	4	7	15	11	10	3		4	1
Coniochaeta_CK134_g3208.t1	193	4	49	27	105	8	14	19	12	4	5	5	8	9	18	31	32	24	5		3
Coniochaeta_CK134_g6113.t1	193	50	24	45	61	13	7	10	5	2	25	4	12	4	12	21	14	14	5		6	2
Coniochaeta_CK134_g2576.t1	192	3	37	47	26	79	5	11	11	10	9	14	7	17	6	6	9	5	25	15	20	19
Coniochaeta_CK134_g5902.t1	190		153	31	1	5	31	53	39	30	5	4	7	15				1			3	2
Coniochaeta_CK134_g1084.t1	188		2	93	14	79		1		1	24	31	10	28	5		7	2	25	18	20	16
Coniochaeta_CK134_g6546.t1	187		53	94	11	29	11	18	10	14	21	20	30	23	2	3	4	2	9	4	8	8
Coniochaeta_CK134_g8049.t1	186		51	39	44	52	17	9	11	14	10	10	6	13	10	11	13	10	15	14	14	9
Coniochaeta_CK134_g6742.t1	184	42	23	33	73	13	8	9	3	3	15	2	12	4	14	26	18	15	5	2	6
Coniochaeta_CK134_g2241.t1	183	1	92	2	86	2	15	26	23	28			1	1	35	17	22	12	2
Coniochaeta_CK134_g6674.t1	182		174		8		23	58	38	55					2	3	1	2
Coniochaeta_CK134_g3675.t1	180	14	45	31	70	20	10	13	13	9	11	1	13	6	14	21	15	20	11	2	6	1
Coniochaeta_CK134_g502.t1	180	54	39	29	46	12	8	16	11	4	10	4	9	6	10	20	9	7	4	1	6	1
Coniochaeta_CK134_g4797.t1	179		29	86	20	44	10	7	6	6	17	27	17	25	7	3	7	3	13	11	8	12
Coniochaeta_CK134_g4833.t1	178	35	52	27	54	10	14	20	13	5	13	2	11	1	11	15	15	13	3		6	1
Coniochaeta_CK134_g10477.t1	177	58	29	26	52	12	10	8	9	2	13		7	6	11	12	16	13	3		8	1
Coniochaeta_CK134_g3929.t1	172	53	21	37	48	13	5	8	6	2	15	3	13	6	10	13	12	13	6		7
Coniochaeta_CK134_g432.t1	171		14	131	8	18	2	2	3	7	25	44	22	40	3	1	2	2	7	4	5	2
Coniochaeta_CK134_g527.t1	170		2	141		27	1	1			32	40	36	33					8	4	7	8
Coniochaeta_CK134_g545.t1	170	36	24	27	66	17	7	7	6	4	15	2	8	2	15	22	14	15	7	1	7	2
Coniochaeta_CK134_g1209.t1	169	22	25	65	45	12	7	8	9	1	32	10	18	5	11	11	10	13	4		8
Coniochaeta_CK134_g1832.t1	168		3	107		58	1	1	1		21	31	21	34					17	12	16	13
Coniochaeta_CK134_g9064.t1	167		18	129	4	16	8	3	4	3	29	46	37	17	1	2	1		3	2	4	7
Coniochaeta_CK134_g10126.t1	162		6	89		67	2	2	1	1	20	20	20	29					17	18	20	12
Coniochaeta_CK134_g7048.t1	160	47	25	49	28	11	5	8	10	2	21	3	19	6	6	8	6	8	4		6	1
Coniochaeta_CK134_g8909.t1	159	49	23	46	36	5	7	10	5	1	25	6	13	2	8	12	6	10	1		4
Coniochaeta_CK134_g6461.t1	158		60	45	16	37	17	15	12	16	8	10	11	16	5	3	5	3	11	9	12	5
Coniochaeta_CK134_g4843.t1	157	13	26	29	78	11	7	8	7	4	14	3	7	5	15	23	22	18	5		5	1
Coniochaeta_CK134_g8030.t1	157	61	28	16	45	7	9	9	6	4	7	2	3	4	11	14	11	9	3		3	1
Coniochaeta_CK134_g1751.t1	155	2	49	32	23	49	10	15	14	10	8	8	6	10	9	4	5	5	11	11	12	15
Coniochaeta_CK134_g4177.t1	155		3	101	29	22	1	1	1		23	26	20	32	8	9	5	7	5	3	9	5
Coniochaeta_CK134_g768.t1	153		137		16		17	38	24	58					4	5	4	3
Coniochaeta_CK134_g9881.t1	153	25	44	10	56	18	14	12	12	6	5	1	3	1	10	20	12	14	8	2	6	2
Coniochaeta_CK134_g10019.t1	152	30	52	36	19	15	16	15	9	12	15	6	11	4	3	5	5	6	5	3	5	2
Coniochaeta_CK134_g4795.t1	149	21	19	33	62	14	6	7	3	3	15	5	8	5	12	21	14	15	5	1	5	3
Coniochaeta_CK134_g553.t1	149	44	16	15	60	14	5	6	4	1	10		4	1	8	25	10	17	6	1	6	1
Coniochaeta_CK134_g6409.t1	149		50	26	39	34	15	11	12	12	7	4	5	10	11	10	10	8	10	8	10	6
Coniochaeta_CK134_g667.t1	148	40	13	51	23	21	4	3	5	1	24	3	17	7	4	9	5	5	8	1	11	1
Coniochaeta_CK134_g347.t1	147		79	12	40	16	21	26	17	15	1	1	7	3	12	13	9	6	5	2	5	4
Coniochaeta_CK134_g2234.t1	146	53	35	9	40	9	10	9	8	8	4	1	3	1	8	14	9	9	3		5	1
Coniochaeta_CK134_g3165.t1	145	11	43	19	58	14	11	11	12	9	6	2	10	1	6	24	8	20	2	2	8	2
Coniochaeta_CK134_g8482.t1	145	68	12	30	29	6	4	4	3	1	16	5	7	2	4	10	7	8	3		3
Coniochaeta_CK134_g9946.t1	145	46	8	33	57	1	2	4	2		20	2	8	3	9	29	13	6			1
Coniochaeta_CK134_g3193.t1	143	46	25	18	46	8	7	9	7	2	8	1	7	2	9	15	10	12	4		4
Coniochaeta_CK134_g4922.t1	139	32	23	34	39	11	6	7	7	3	16	5	9	4	9	14	5	11	3	1	6	1
Coniochaeta_CK134_g10401.t1	138			130	8						38	40	19	33	1	2	2	3
Coniochaeta_CK134_g1653.t1	138	52	15	26	35	10	3	6	6		15	2	9		6	15	8	6	3		7
Coniochaeta_CK134_g8986.t1	138	2	5	11	118	2		3	2		3		5	3	38	43	13	24	1		1
Coniochaeta_CK134_g1132.t1	137	17	23	44	40	13	8	7	4	4	35	2	7		7	13	9	11	8		5
Coniochaeta_CK134_g7945.t1	137	34	20	19	53	11	7	5	6	2	10	2	5	2	12	15	13	13	4	1	4	2
Coniochaeta_CK134_g9767.t1	137		64	43	7	23	14	16	17	17	4	16	9	14	3	1	1	2	8	6	3	6
Coniochaeta_CK134_g2430.t1	136	21	64	9	34	8	17	13	18	16	5		3	1	7	13	6	8	4		4
Coniochaeta_CK134_g2817.t1	134	10	16	30	66	12	7	3	4	2	13	1	11	5	15	27	13	11	4	1	7
Coniochaeta_CK134_g5425.t1	134	17	44	3	56	14	16	13	12	3	1			2	10	18	12	16	6		6	2
Coniochaeta_CK134_g1321.t1	133	21	42	20	46	4	10	19	8	5	9	2	4	5	7	15	10	14	3		1
Coniochaeta_CK134_g8797.t1	133	2	47	10	67	7	10	12	13	12	2	3	3	2	23	18	14	12	2	2	1	2
Coniochaeta_CK134_g1000.t1	130	28	15	23	54	10	3	7	5		13	2	6	2	11	20	10	13	4		6
Coniochaeta_CK134_g7547.t1	130		7	109	4	10		1	3	3	23	28	19	39	3	1			3	1	4	2
Coniochaeta_CK134_g10060.t1	129	41	10	20	53	5	2	6	1	1	12	1	6	1	8	20	14	11	1		4
Coniochaeta_CK134_g3213.t1	129	47	22	30	23	7	4	10	7	1	15	3	11	1	7	10	2	4	2		4	1
Coniochaeta_CK134_g5.t1	129		31	35	38	25	7	12	7	5	7	14	6	8	11	10	12	5	7	6	6	6
Coniochaeta_CK134_g8289.t1	128	25	23	31	42	7	10	9	3	1	17	1	12	1	6	19	6	11	4		3
Coniochaeta_CK134_g10501.t1	126	19	4	84	10	9	1	3			46	13	21	4		3	3	4	3		6
Coniochaeta_CK134_g2348.t1	123	12	22	17	61	11	8	1	9	4	8		7	2	14	22	8	17	4		6	1
Coniochaeta_CK134_g8333.t1	122		31	41	18	32	12	7	8	4	8	10	11	12	6	4	5	3	10	7	8	7
Coniochaeta_CK134_g9318.t1	121		93	9	18	1	20	24	26	23	2	2	1	4	8	3	5	2		1
Coniochaeta_CK134_g6041.t1	120		75	17	13	15	15	26	15	19	4	5	4	4	2	3	4	4	3	1	6	5
Coniochaeta_CK134_g4482.t1	118	34	10	34	36	4	3	6	1		17	4	12	1	9	10	11	6	2		2
Coniochaeta_CK134_g3773.t1	116	35	24	4	50	3	7	9	7	1	3		1		10	15	11	14	2		1
Coniochaeta_CK134_g10067.t1	115		48	39	20	8	19	14	6	9	6	13	10	10	8	5	4	3	2	2	3	1
Coniochaeta_CK134_g3440.t1	115	13	15	9	68	10	4	3	6	2	3	1	4	1	14	22	18	14	7		2	1
Coniochaeta_CK134_g779.t1	114		49	2	58	5	5	14	14	16			1	1	10	22	12	14	2		3
Coniochaeta_CK134_g326.t1	113	68	6	13	20	6	1	4	1		10		3		4	11	4	1	1		5
Coniochaeta_CK134_g8919.t1	113	10	16	13	68	6	8	3	2	3	8		4	1	13	20	22	13	2		4
Coniochaeta_CK134_g1996.t1	111	26	20	21	31	13	4	5	9	2	11	2	5	3	5	8	7	11	7		5	1
Coniochaeta_CK134_g8362.t1	111	42	10	21	35	3		5	5		11	1	9		7	15	6	7			3
Coniochaeta_CK134_g4952.t1	109		7	67	6	29	4	1	1	1	15	27	10	15	2	1	2	1	9	6	6	8
Coniochaeta_CK134_g10090.t1	108	21	14	24	44	5	4	4	5	1	14	2	7	1	9	14	10	11	4		1
Coniochaeta_CK134_g7810.t1	108		79		29		20	25	20	14					1	14	8	6
Coniochaeta_CK134_g8383.t1	108	13	26	12	49	8	10	8	8		4	1	5	2	9	16	12	12	3	1	3	1
Coniochaeta_CK134_g8615.t1	108	20	21	27	30	10	7	8	4	2	14	2	7	4	4	11	7	8	5		5
Coniochaeta_CK134_g4344.t1	107	12	15	22	45	13	3	2	7	3	6	3	7	6	12	14	10	9	5	1	6	1
Coniochaeta_CK134_g9428.t1	106	22	26	18	32	8	9	5	8	4	10	1	5	2	8	10	5	9	3		5
Coniochaeta_CK134_g1667.t1	105			100		5					20	27	18	35					2	1	1	1
Coniochaeta_CK134_g7904.t1	104	13	28	21	31	11	10	5	9	4	5	3	7	6	4	10	8	9	2	2	5	2
Coniochaeta_CK134_g1461.t1	103	25	32	1	45		6	11	9	6	1				10	13	13	9
Coniochaeta_CK134_g593.t1	103	6	24	26	40	7	7	6	6	5	10	3	9	4	6	15	6	13	2		4	1
Coniochaeta_CK134_g4050.t1	101	36	16	24	16	9	4	6	4	2	13	1	9	1	4	6	3	3	3	1	3	2
Coniochaeta_CK134_g6649.t1	100	26	11	34	19	10	5	3	3		12	6	12	4	5	7	3	4	3	1	2	4
Coniochaeta_CK134_g710.t1	100	4	8	51	20	17	2	2	3	1	12	20	11	8	7	4	5	4	4	4	6	3
Coniochaeta_CK134_g5897.t1	99		33	49	5	12	15	7	6	5	8	18	8	15	3	2			3	2	4	3
Coniochaeta_CK134_g587.t1	98		38	59	1		19	5	8	6	14	20	15	10				1
Coniochaeta_CK134_g783.t1	97		19	40	20	18	6	4	4	5	12	11	7	10	6	4	5	5	4	4	4	6
Coniochaeta_CK134_g3029.t1	96	32	12	13	33	6	3	5	4		7		3	3	9	9	8	7	1		5
Coniochaeta_CK134_g2990.t1	95		27	51	1	16	8	6	8	5	12	12	8	19			1		4	1	6	5
Coniochaeta_CK134_g6240.t1	94		2	56	6	30		2			14	16	9	17	2		3	1	8	8	6	8
Coniochaeta_CK134_g7580.t1	94		7	55	3	29		3	3	1	9	13	14	19	1		1	1	9	5	6	9
Coniochaeta_CK134_g10611.t1	93	1	43	11	28	10	15	10	7	11	1	3	4	3	6	7	10	5	3	3	2	2
Coniochaeta_CK134_g4577.t1	92		21	61	7	3	11	3	4	3	12	18	15	16	3	2	1	1		1		2
Coniochaeta_CK134_g7619.t1	91	12	11	29	27	12	4	5	2		17	3	6	3	3	8	9	7	5		6	1
Coniochaeta_CK134_g7526.t1	88		2	41	7	38	1			1	9	13	9	10	3		3	1	12	10	10	6
Coniochaeta_CK134_g7742.t1	88		22	58	1	7	9	6	4	3	12	21	13	12	1				2	1	3	1
Coniochaeta_CK134_g3597.t1	87	12	12	15	43	5	7	2	2	1	6	1	5	3	7	21	9	6	3		2
Coniochaeta_CK134_g5610.t1	87			50	4	33					13	10	12	15	1	1	2		9	10	5	9
Coniochaeta_CK134_g6757.t1	86	23	13	13	34	3	4	2	4	3	5	2	6		5	12	8	9	2		1
Coniochaeta_CK134_g743.t1	86		5	60	5	16	2	1	1	1	11	22	11	16	2	2		1	5	3	4	4
Coniochaeta_CK134_g9862.t1	86	7	1	50	20	8			1		24	5	16	5	6	8	3	3	4		4
Coniochaeta_CK134_g3521.t1	85		56	22	1	6	23	10	10	13	4	3	5	10	1				5		1
Coniochaeta_CK134_g4378.t1	85		85				34	17	26	8
Coniochaeta_CK134_g1716.t1	84	15	10	44	10	5	2	4	3	1	22	9	11	2	2	2	3	3	4		1
Coniochaeta_CK134_g3446.t1	84	3	36	9	31	5	8	8	12	8	2	1	2	4	4	11	6	10	2		2	1
Coniochaeta_CK134_g8781.t1	84	17	16	1	50		2	8	3	3				1	10	13	11	16
Coniochaeta_CK134_g1460.t1	83		79	4			11	32	20	16		1	2	1
Coniochaeta_CK134_g2621.t1	83	23	12	26	17	5	3	5	4		16	1	8	1	7	4	2	4	2		3
Coniochaeta_CK134_g2799.t1	83	18	14	20	22	9	3	6	4	1	10	2	6	2	4	7	6	5	4		4	1
Coniochaeta_CK134_g3098.t1	83		45		38		10	17	8	10					11	14	10	3
Coniochaeta_CK134_g1984.t1	82	1	5	37	10	29	1	1	2	1	8	7	9	13	3	2	3	2	6	7	8	8
Coniochaeta_CK134_g4318.t1	82	25	14	8	34	1	2	6	5	1	4		4		7	10	8	9	1
Coniochaeta_CK134_g7223.t1	82	55	4		21	2	2	1	1						5	7	5	4			2
Coniochaeta_CK134_g627.t1	81			68	3	10					20	22	9	17	1	1		1	2	1	5	2
Coniochaeta_CK134_g10354.t1	80	19	7	21	31	2		5	2		12	1	5	3	5	14	5	7	2
Coniochaeta_CK134_g3083.t1	80	24	12	15	23	6	3	3	3	3	8		6	1	5	9	4	5	3		3
Coniochaeta_CK134_g8551.t1	80	27	11	12	28	2	3	4	4		7	1	4		5	10	7	6	1		1
Coniochaeta_CK134_g1994.t1	79	39	6	15	15	4	3	1	2		8	1	5	1	4	4	5	2	1		3
Coniochaeta_CK134_g3194.t1	79	22	8	10	36	3	4	2	2		6		4		9	15	6	6			3
Coniochaeta_CK134_g4433.t1	79	15	32		32		6	8	10	8					4	12	5	11
Coniochaeta_CK134_g4459.t1	79	7	20	4	42	6	5	7	6	2	1	1	2		5	17	10	10	3		2	1
Coniochaeta_CK134_g1705.t1	78	31	12	14	20	1	7	3	2		9		5		4	10	2	4			1
Coniochaeta_CK134_g3253.t1	78	41	7	11	14	5	1	3	3		7		4		4	5	3	2	2		3
Coniochaeta_CK134_g4204.t1	77	13	8	21	29	6	2	2	3	1	11	3	5	2	9	9	5	6	1		4	1
Coniochaeta_CK134_g10624.t1	76		50	9	13	4	9	13	11	17	2	3	1	3	2	3	4	4	2		1	1
Coniochaeta_CK134_g901.t1	76		29	7	32	8	7	6	9	7		2	3	2	8	9	8	7	2	1	3	2
Coniochaeta_CK134_g2646.t1	75	17	8	17	28	5	3	2	1	2	11		5	1	5	9	8	6	3		2
Coniochaeta_CK134_g6288.t1	75	18	8	15	21	13	4	3	1		6	1	6	2	5	7	4	5	5	1	5	2
Coniochaeta_CK134_g1735.t1	74	41	7	2	23	1	4	1	2		2				5	10	5	3			1
Coniochaeta_CK134_g3444.t1	74	14	7	32	17	4	3	1	2	1	17	4	8	3	4	5	6	2	3		1
Coniochaeta_CK134_g7179.t1	74			73		1					18	29	7	19					1
Coniochaeta_CK134_g2171.t1	73			51	19	3					14	13	9	15	6	5	5	3		2	1
Coniochaeta_CK134_g4021.t1	73	11	15	10	28	9	5	4	4	2	5	1	4		7	8	5	8	5		4
Coniochaeta_CK134_g1049.t1	72	5	48	14	5		14	12	12	10	2	2	8	2		4	1
Coniochaeta_CK134_g4262.t1	72		6	7	35	24	2	2	2		1	5		1	10	8	13	4	6	6	8	4
Coniochaeta_CK134_g4964.t1	72	45	6	9	12			4	2		5		4		3	6	1	2
Coniochaeta_CK134_g3651.t1	71		11	32	2	26	3		3	5	7	6	12	7		1		1	5	5	7	9
Coniochaeta_CK134_g6725.t1	71	20	6	10	31	4	4	2			6	1	2	1	6	13	6	6	1		2	1
Coniochaeta_CK134_g2740.t1	70		17	2	31	20	9	3	4	1		1		1	10	8	7	6	5	5	6	4
Coniochaeta_CK134_g6057.t1	70	26	1	26	8	9		1			14	5	5	2	2	2	2	2	2	2	5
Coniochaeta_CK134_g7459.t1	70	20	15	6	26	3	3	8	3	1	2	1	2	1	5	10	5	6	1		2
Coniochaeta_CK134_g10563.t1	69	25	7	17	16	4	2	2	2	1	6	3	7	1	2	9	3	2	2		2
Coniochaeta_CK134_g1887.t1	69	29	18	1	19	2	7	3	5	3			1		2	10	4	3	1			1
Coniochaeta_CK134_g2165.t1	69			29	6	34					4	10	6	9	1	2	2	1	11	5	8	10
Coniochaeta_CK134_g4013.t1	67	17	21	5	16	8	6	5	6	4			1	4	5	4	4	3	4		4
Coniochaeta_CK134_g4287.t1	67		52	7	3	5	17	13	11	11	2	2	2	1	2	1			2	1	1	1
Coniochaeta_CK134_g1576.t1	66	12	11	37	5	1	4	4	3		18	6	11	2		2	1	2			1
Coniochaeta_CK134_g2831.t1	66	26	5	13	20	2	2	3			5	1	6	1	1	9	6	4	1		1
Coniochaeta_CK134_g4467.t1	65	20	5	11	23	6		5			3	2	5	1	4	9	3	7	4		2
Coniochaeta_CK134_g5053.t1	65	17	9	15	22	2	1	3	4	1	10	1	3	1	1	11	5	5	1		1
Coniochaeta_CK134_g7746.t1	65		16	31	14	4	5	3	5	3	7	8	5	11	4	4	4	2	1	1	1	1
Coniochaeta_CK134_g8070.t1	65	19	9	9	20	8	1	5	3		5		3	1	3	8	3	6	3		4	1
Coniochaeta_CK134_g8995.t1	65	23	8	11	23			2	6		5		6			13	6	4
Coniochaeta_CK134_g9282.t1	65	21	6	16	16	6		3	2	1	11		5			8	4	4	3		2	1
Coniochaeta_CK134_g6197.t1	64	35	8	1	19	1	2	3	2	1				1	4	8	3	4				1
Coniochaeta_CK134_g1360.t1	63	16		40	4	3					25	2	12	1		2	1	1	1		2
Coniochaeta_CK134_g1857.t1	63	19	6	18	16	4	3	1	2		10	1	7		2	7	4	3	1		2	1
Coniochaeta_CK134_g2232.t1	63			41	1	21					10	13	7	11		1			5	5	7	4
Coniochaeta_CK134_g3695.t1	63	13	7	9	28	6	1	3	2	1	6		2	1	5	10	5	8	2	1	1	2
Coniochaeta_CK134_g5619.t1	63	46		12	5						9		3			2	2	1
Coniochaeta_CK134_g7164.t1	63	2	12	34	6	9	4	3	4	1	7	10	8	9	2	1	2	1	3	1	3	2
Coniochaeta_CK134_g9616.t1	63	9	9	13	25	7	4	3	2		7	2	3	1	3	10	7	5	2		5
Coniochaeta_CK134_g9778.t1	63	9	8	12	26	8	2	2	4		7	1	3	1	6	7	7	6	5		3
Coniochaeta_CK134_g2595.t1	62	13	11	16	19	3	5	4	2		9	1	5	1	5	6	2	6	1		2
Coniochaeta_CK134_g3503.t1	62		32	11	19		6	11	6	9	2	3	3	3	5	6	6	2
Coniochaeta_CK134_g3750.t1	62	21	3	10	27	1		2	1		4		6		7	10	5	5	1
Coniochaeta_CK134_g4465.t1	62	10	26	18	7	1	9	4	9	4	11	2	4	1		4	2	1	1
Coniochaeta_CK134_g4522.t1	62	17	12	2	31		1	4	3	4	2				9	10	8	4
Coniochaeta_CK134_g4564.t1	62	59			3										2	1
Coniochaeta_CK134_g6576.t1	62	18	2	14	19	9	2				4	2	6	2	4	5	5	5	3		5	1
Coniochaeta_CK134_g9406.t1	62	13	9	10	25	5	3	2	3	1	8		2		7	8	4	6	2		3
Coniochaeta_CK134_g9630.t1	62		16	5	39	2	2	9	4	1	2		3		3	14	10	12	1		1
Coniochaeta_CK134_g9999.t1	62	37	1	20		4	1				12	2	6						2		2
Coniochaeta_CK134_g1997.t1	61	39	6	7	7	2	1	3	2		4	2	1		1	5		1			2
Coniochaeta_CK134_g5124.t1	61		13	29	3	16	2	4	3	4	8	9	4	8		2		1	5	3	4	4
Coniochaeta_CK134_g5360.t1	61		34		27		5	8	10	11					9	6	7	5
Coniochaeta_CK134_g5365.t1	61			26	16	19					4	8	5	9	4	4	4	4	3	7	4	5
Coniochaeta_CK134_g5442.t1	61			44	7	10					9	14	8	13	2	3	2		3	3	2	2
Coniochaeta_CK134_g6982.t1	61		1	35		25	1				9	9	6	11					7	4	7	7
Coniochaeta_CK134_g8339.t1	61	12	6	5	34	4	2	1	2	1	3		1	1	6	12	10	6	2		2
Coniochaeta_CK134_g8367.t1	60	14	2	9	23	12		1	1		8		1		4	10	3	6	5		7
Coniochaeta_CK134_g1305.t1	59	15	7	12	21	4	2	3	1	1	5		6	1	5	6	6	4	2		1	1
Coniochaeta_CK134_g294.t1	59	21	5	13	17	3	1	4			9		4		3	8	1	5	2		1
Coniochaeta_CK134_g9797.t1	59	6	9	12	27	5	3	2	2	2	4	3	3	2	5	8	5	9	2	1	2
Coniochaeta_CK134_g4606.t1	58	25	1	19	9	4	1				11	1	7		2	4	2	1	1		3
Coniochaeta_CK134_g7262.t1	58	13	6	11	25	3	2	1	3		6	1	3	1	2	9	9	5			3
Coniochaeta_CK134_g10091.t1	57	10	10	12	17	8	3	4	2	1	5	2	4	1	4	5	4	4	3		4	1
Coniochaeta_CK134_g10338.t1	57	19	5	2	30	1	1	2	1	1	2				6	13	6	5			1
Coniochaeta_CK134_g8392.t1	57	16	17	9	12	3	3	4	8	2	6	1	2		2	6	2	2	1		1	1
Coniochaeta_CK134_g9090.t1	57	17	12	10	14	4	5	5	1	1	5		4	1	2	3	4	5	2		2
Coniochaeta_CK134_g2343.t1	56	15	3	8	25	5	2	1			4	1	3		7	7	5	6	2		3
Coniochaeta_CK134_g284.t1	56	22	8	1	23	2	1	4	3		1				4	11	5	3	1		1
Coniochaeta_CK134_g2948.t1	56	14	16	4	19	3	3	7	5	1	1		2	1	5	6	6	2	1		2
Coniochaeta_CK134_g663.t1	56	13	11	11	13	8	3	5	2	1	6	1	3	1	4	4	2	3	3		4	1
Coniochaeta_CK134_g8057.t1	56	10	11	15	17	3	2	3	5	1	4	2	6	3	2	3	7	5	1		2
Coniochaeta_CK134_g8578.t1	56	16		31	7	2					20	2	8	1	2	3	1	1	1		1
Coniochaeta_CK134_g881.t1	56	3	4	26	7	16	1	2	1		9	3	11	3	2	3	1	1	6	1	9
Coniochaeta_CK134_g2413.t1	55	17	13		23	2	5	2	5	1					8	8	4	3	1		1
Coniochaeta_CK134_g4191.t1	55	7	10	16	17	5	2	3	3	2	7	2	5	2	3	5	5	4	2		2	1
Coniochaeta_CK134_g4876.t1	55	34	5	12	3	1	3	2			7	1	3	1		2	1				1
Coniochaeta_CK134_g5651.t1	55		15	30	4	6	5	3	4	3	7	10	7	6	1	1	2		1	1	4
Coniochaeta_CK134_g788.t1	55	35	7	5	4	4	2	2	2	1	2	1	2			1	2	1		1	3
Coniochaeta_CK134_g8384.t1	55	26	5	17	7		1	2	2		8	2	6	1	2	3		2
Coniochaeta_CK134_g3231.t1	54		12	29	5	8	5	2	3	2	5	8	10	6	1	1	1	2	2	2	2	2
Coniochaeta_CK134_g7240.t1	54	22	8	6	16	2	2	3	3		4		2		3	6	4	3	1		1
Coniochaeta_CK134_g7443.t1	54	6	10	8	23	7	3	5	2		4		4		5	8	3	7	3	1	3
Coniochaeta_CK134_g7709.t1	54	12	7	7	28		3	1	2	1	6		1		3	14	7	4
Coniochaeta_CK134_g8475.t1	54	11	6	14	19	4	3	2	1		4	1	7	2	2	9	3	5	1		3
Coniochaeta_CK134_g10564.t1	53		1	31	6	15				1	8	12	4	7	2	1	2	1	3	5	3	4
Coniochaeta_CK134_g1168.t1	53	1	12	14	3	23	2	3	2	5	2	5	5	2		1	1	1	7	3	6	7
Coniochaeta_CK134_g1749.t1	53		28	23		2	8	8	8	4	3	5	9	6					1			1
Coniochaeta_CK134_g2648.t1	53		33		20		4	8	9	12					3	7	6	4
Coniochaeta_CK134_g2773.t1	53	12	8	18	12	3	2	3	1	2	9	3	5	1	2	5	3	2	2		1
Coniochaeta_CK134_g4060.t1	53	33	6	3	10	1	2	2	2		3				1	3	4	2	1
Coniochaeta_CK134_g4205.t1	53	31	6	2	13	1	1	3	2		1	1			2	7	2	2			1
Coniochaeta_CK134_g7280.t1	53	16	6	9	20	2	2	1	1	2	3	1	3	2	2	11	3	4			2
Coniochaeta_CK134_g10439.t1	52		1	24	4	23		1			5	4	11	4	3	1			3	6	8	6
Coniochaeta_CK134_g3183.t1	52	16	5	11	19	1	1	2	2		4	1	5	1	6	5	2	6			1
Coniochaeta_CK134_g58.t1	52		20	15		17	2	6	6	6	4	4	4	3					4	4	2	7
Coniochaeta_CK134_g8189.t1	52		47	2		3	11	10	14	12		1		1					1	2
Coniochaeta_CK134_g8586.t1	52	23	3	4	20	2		2	1		4				5	8	4	3	1		1
Coniochaeta_CK134_g9286.t1	52	16	7	16	13		6		1		10	1	5		1	5	3	4
Coniochaeta_CK134_g1821.t1	51	15	5	10	14	7	1	2	2		6	1	3		3	5	3	3	4		2	1
Coniochaeta_CK134_g2025.t1	51	20	10	4	17		3	4	2	1	2		2		2	6	4	5
Coniochaeta_CK134_g3921.t1	51	25	6	13	6	1	2	1	2	1	5	2	5	1	1	2		3			1
Coniochaeta_CK134_g7435.t1	51	11	5	16	17	2	1	2	1	1	8	1	6	1	5	5	5	2	1		1
Coniochaeta_CK134_g2435.t1	50	9	7	12	16	6	1	2	2	2	6	1	4	1	3	7	3	3	2		2	2
Coniochaeta_CK134_g372.t1	50	4	18	12	12	4	4	5	5	4	5	2	4	1	1	6	1	4	2		2
Coniochaeta_CK134_g4190.t1	50	18	1	20	10	1			1		11	2	6	1	1	4	3	2	1
Coniochaeta_CK134_g5209.t1	50	21	7	6	16		1	1	4	1	2	1	3		3	4	3	6
Coniochaeta_CK134_g5604.t1	50	5	7	11	22	5	2	4	1		5	1	4	1	4	8	5	5	1		4
Coniochaeta_CK134_g7046.t1	50	16	2	9	19	4	1	1			6	1	1	1	6	5	3	5	2		2
Coniochaeta_CK134_g2482.t1	49	9	12	8	18	2	7	2	3		6		2		4	9	2	3			2
Coniochaeta_CK134_g3349.t1	49	14	9	6	18	2	2	4	3		5			1	3	5	3	7	1		1
Coniochaeta_CK134_g4884.t1	49	10	6	5	27	1	2	3	1		4		1		4	10	7	6	1
Coniochaeta_CK134_g4898.t1	49	4	15	4	25	1	3	5	5	2	2		2		3	13	6	3			1
Coniochaeta_CK134_g7741.t1	49		12	33		4	8	1	2	1	4	16	8	5						2	2
Coniochaeta_CK134_g9789.t1	49	7	7	14	16	5	3	1	3		7		6	1	4	5	3	4	2		3
Coniochaeta_CK134_g10383.t1	48	23	1	12	7	5		1			8		3	1	1	3	1	2	1		4
Coniochaeta_CK134_g2177.t1	48	31		12	5						8	1	2	1		4	1
Coniochaeta_CK134_g2200.t1	48	36	2	3	6	1	1		1		2		1		1	2	2	1			1
Coniochaeta_CK134_g3131.t1	48	17	5	11	6	9	1	1	2	1	5	2	3	1	1	2	2	1	2		4	3
Coniochaeta_CK134_g4466.t1	48	18		25	1	4					18		7			1			1		3
Coniochaeta_CK134_g5058.t1	48	24	7	4	10	3		4	2	1	3		1			4	4	2	1		2
Coniochaeta_CK134_g5611.t1	48	33		6	7	2					5		1		1	3	2	1	1		1
Coniochaeta_CK134_g962.t1	48	12	4	12	17	3	1	2	1		6	1	3	2	4	7	3	3	2		1
Coniochaeta_CK134_g10459.t1	47	25	4	10	7	1	1	1	2		5		4	1	1	1	2	3			1
Coniochaeta_CK134_g1106.t1	47	3	11		33		2	4	4	1					4	10	8	11
Coniochaeta_CK134_g3605.t1	47	7	21	8	9	2	6	8	7		3		4	1	1	2	3	3			2
Coniochaeta_CK134_g715.t1	47	8	12	5	16	6	3	4	4	1	1	1	2	1	3	4	4	5	2	1	2	1
Coniochaeta_CK134_g9665.t1	47	31	3	7	6		1	2			5		2		1	4	1
Coniochaeta_CK134_g1814.t1	46	17	6	4	16	3	2	2	2		3		1		3	8	2	3	2		1
Coniochaeta_CK134_g3526.t1	46		10	21	4	11	2	3	3	2	5	5	3	8	1	1	1	1	3	3	3	2
Coniochaeta_CK134_g4250.t1	46		6	28	1	11	3	2	1		3	11	6	8			1		2	1	6	2
Coniochaeta_CK134_g5150.t1	46	11	2	5	27	1		2			2		2	1	4	11	6	6	1
Coniochaeta_CK134_g569.t1	46	3	11	8	24		6	2	1	2	3		4	1	2	8	7	7
Coniochaeta_CK134_g6066.t1	46		32		11	3	15	5	7	5					4	3	3	1	1		1	1
Coniochaeta_CK134_g6720.t1	46	15	8	11	9	3	3	2	3		6	1	3	1	1	3	1	4	1		2
Coniochaeta_CK134_g8120.t1	46	19	4	11	9	3	1		3		7		4			5	3	1	2		1
Coniochaeta_CK134_g893.t1	46		9	33	2	2	3	3	2	1	9	9	7	8	1	1				1		1
Coniochaeta_CK134_g10297.t1	45	19	4	12	8	2	1	1	2		5	1	5	1	2	3	1	2	1		1
Coniochaeta_CK134_g1308.t1	45		38	6		1	11	11	10	6	2		3	1					1
Coniochaeta_CK134_g6179.t1	45		14	23	3	5	3	4	3	4	4	7	3	9	1		1	1	2	2		1
Coniochaeta_CK134_g6738.t1	45	7	4	5	27	2	2	1	1		3		1	1	5	13	6	3	1		1
Coniochaeta_CK134_g7458.t1	45	17	1	7	18	2		1			5		2		3	8	5	2	1		1
Coniochaeta_CK134_g7837.t1	45	3	11	8	18	5	3	4	4		3		3	2	7	2	4	5	2		3
Coniochaeta_CK134_g9222.t1	45	20	9	7	8	1	3	6			3	1	2	1	1	5		2			1
Coniochaeta_CK134_g9581.t1	45	14	2	14	12	3	2				10		4		2	5	3	2	1		2
Coniochaeta_CK134_g10200.t1	44	33	1	3	6	1		1			3				1	2	1	2	1
Coniochaeta_CK134_g1963.t1	44	6	13	2	20	3	1	7	4	1			1	1	5	8	3	4	1		2
Coniochaeta_CK134_g2204.t1	44	3	12	6	18	5	2	5	4	1	3	1	1	1	4	6	3	5	1	1	1	2
Coniochaeta_CK134_g3754.t1	44	1	6	9	26	2	2	1	3		3		4	2	4	11	6	5			2
Coniochaeta_CK134_g4063.t1	44	4	13	3	23	1	4	4	3	2	1		1	1	4	10	4	5	1
Coniochaeta_CK134_g4902.t1	44	14	10	7	11	2	1	3	6		5		2		1	5	3	2	1		1
Coniochaeta_CK134_g517.t1	44	16	10	7	9	2	3	4	3		4		3		1	3	3	2	1		1
Coniochaeta_CK134_g6480.t1	44	3	15	10	11	5	3	7	4	1	7		3		1	3	3	4	1		4
Coniochaeta_CK134_g7348.t1	44	21	3	11	9		1		2		5	1	5			7	1	1
Coniochaeta_CK134_g10345.t1	43	13	4	12	8	6	2		2		8		4			3	4	1	4		2
Coniochaeta_CK134_g1331.t1	43	5	8	5	17	8	2	3	2	1	1		2	2	3	9	2	3	4		4
Coniochaeta_CK134_g1728.t1	43		12	12	11	8	1	3	3	5	1	3	4	4	5	1	4	1	2	3	1	2
Coniochaeta_CK134_g2957.t1	43	35			8										2	3	1	2
Coniochaeta_CK134_g7233.t1	43			24		19					2	13	2	7					5	6	4	4
Coniochaeta_CK134_g7383.t1	43	14	4	3	19	3	2	1	1		3				3	6	6	4	1		2
Coniochaeta_CK134_g766.t1	43	4	6	5	26	2	1	3	1	1	2		2	1	6	8	7	5	1		1
Coniochaeta_CK134_g9114.t1	43		2	32		9	1			1	6	11	6	9					3	2	2	2
Coniochaeta_CK134_g224.t1	42		2	30	7	3	1		1		8	9	5	8	2	2	2	1	1		1	1
Coniochaeta_CK134_g4101.t1	42	38	1	2	1			1			2					1
Coniochaeta_CK134_g7549.t1	42	16		16	10						12		4		2	4	3	1
Coniochaeta_CK134_g7851.t1	42	8	16	8	10		8	3	4	1	6		2		3	3	4
Coniochaeta_CK134_g10228.t1	41	3	8	11	17	2	3	3	1	1	4	1	5	1	2	8	4	3	1		1
Coniochaeta_CK134_g1375.t1	41	16	4	7	13	1	3	1			6	1			4	3	3	3			1
Coniochaeta_CK134_g1909.t1	41		27		10	4	9	7	6	5					1	3	4	2	2			2
Coniochaeta_CK134_g4445.t1	41	3	17	6	13	2	6	3	6	2	3	1	2		2	5	2	4	1		1
Coniochaeta_CK134_g4519.t1	41	11	2	7	16	5			2		5		2		3	5	4	4	1		4
Coniochaeta_CK134_g9661.t1	41	9	7	3	20	2	2	2	3		2		1		4	6	5	5	1		1
Coniochaeta_CK134_g10574.t1	40			40							10	11	7	12
Coniochaeta_CK134_g2919.t1	40	3	11	11	9	6	2	3	3	3	4	1	4	2	2	3	1	3	1		4	1
Coniochaeta_CK134_g3112.t1	40	12	5	5	15	3	1	1	2	1	2		2	1	2	8	3	2	2		1
Coniochaeta_CK134_g3386.t1	40	24	8		7	1	2	6							1	3	1	2			1
Coniochaeta_CK134_g4059.t1	40		18	11	9	2	4	4	5	5	2	3	2	4	2	2	3	2	1		1
Coniochaeta_CK134_g4624.t1	40	28	6	3	3		2	2	2		1		2				2	1
Coniochaeta_CK134_g494.t1	40	13	2	9	14	2		1	1		7		2		1	7	4	2	1		1
Coniochaeta_CK134_g6820.t1	40	19	1	9	11			1			6		3		1	5	1	4
Coniochaeta_CK134_g7961.t1	40		4	3	33		1	1	1	1	1		1	1	13	8	5	7
Coniochaeta_CK134_g8265.t1	40	6	4		30			3	1						3	16	5	6
Coniochaeta_CK134_g8585.t1	40		2	25	1	12	1			1	3	10	3	9	1				4	3	3	2
Coniochaeta_CK134_g2089.t1	39	19	5	5	9	1	1	2	2		4		1		1	3	3	2			1
Coniochaeta_CK134_g4007.t1	39	6	7	10	14	2	1	4	1	1	3	2	2	3	1	6	4	3	1		1
Coniochaeta_CK134_g4437.t1	39	7	4		28				2	2					10	5	8	5
Coniochaeta_CK134_g4570.t1	39		5	24	6	4	2	2	1		2	3	3	16	3	1		2	1		2	1
Coniochaeta_CK134_g4945.t1	39	15	4	10	7	3	1	2	1		5	1	2	2	2	1	2	2	1		2
Coniochaeta_CK134_g7662.t1	39		10	18	1	10	2	2	3	3	4	5	3	6	1				4	2	4
Coniochaeta_CK134_g8108.t1	39			39							11	12	8	8
Coniochaeta_CK134_g8306.t1	39			35		4					10	10	6	9					1	1	2
Coniochaeta_CK134_g9611.t1	39	21	5	8	4	1	3	1	1		6		2		2		1	1	1
Coniochaeta_CK134_g1026.t1	38	16		12	10						6	1	3	2	4	2	1	3
Coniochaeta_CK134_g1815.t1	38	20	8	4	6		2	2	4		4					4	1	1
Coniochaeta_CK134_g4296.t1	38	2	15		21		3	6	2	4					4	9	2	6
Coniochaeta_CK134_g71.t1	38	14	6	6	12		1	3	2		4		2		3	4	3	2
Coniochaeta_CK134_g7970.t1	38		19		5	14	3	5	3	8						1	2	2	2	1	3	8
Coniochaeta_CK134_g8111.t1	38	26	6		6		2	3	1							3	1	2
Coniochaeta_CK134_g8799.t1	38	2	8	11	15	2	2	2	2	2	4	1	3	3	4	5	4	2	1		1
Coniochaeta_CK134_g9317.t1	38		34	4			3	14	7	10	1	1		2
Coniochaeta_CK134_g10540.t1	37	7	3	14	10	3	1	1	1		5		6	3	2	3	3	2	1		2
Coniochaeta_CK134_g121.t1	37	9	9		19		3	4	2						4	5	6	4
Coniochaeta_CK134_g3034.t1	37	1	6	9	16	5		3	2	1	3	1	3	2	2	6	3	5	1		3	1
Coniochaeta_CK134_g3338.t1	37	1	8	10	18		3	1	3	1	4		4	2	4	6	6	2
Coniochaeta_CK134_g6111.t1	37	19	1	5	8	4		1			3	1		1	4	3	1		2		2
Coniochaeta_CK134_g6719.t1	37	18	9	4	6		2	5	2		2	2			1	2	2	1
Coniochaeta_CK134_g6940.t1	37		36		1		15	10	11								1
Coniochaeta_CK134_g7187.t1	37	2	5	26	1	3	1	1	2	1	4	7	7	8		1				1	1	1
Coniochaeta_CK134_g1261.t1	36	6	26	4			7	7	6	6	3		1
Coniochaeta_CK134_g1809.t1	36	5	4	6	20	1	1	1	1	1	3		1	2	3	9	4	4			1
Coniochaeta_CK134_g2083.t1	36		6	8	7	15	2	2	2		2	2	1	3	3	1	3		2	6	5	2
Coniochaeta_CK134_g2563.t1	36	6	8	7	11	4	2	1	3	2	3	1	1	2	3	3	3	2	2		2
Coniochaeta_CK134_g3188.t1	36	16	2	6	9	3	1	1			4		2		2	5	1	1	1		2
Coniochaeta_CK134_g3761.t1	36	11	8		17		2	6							4	7	3	3
Coniochaeta_CK134_g4449.t1	36		8	11	8	9	2	3	1	2	2	3	3	3	2	2	3	1	2	2	3	2
Coniochaeta_CK134_g4757.t1	36	16	2	8	10			1	1		5		2	1	2	5	1	2
Coniochaeta_CK134_g4919.t1	36	12	9	2	13		3	3	2	1	2				5	4	2	2
Coniochaeta_CK134_g6228.t1	36	20	1	8	6	1	1				3	1	4			2	2	2	1
Coniochaeta_CK134_g7496.t1	36		12	23		1	3	6	2	1	4	6	3	10					1
Coniochaeta_CK134_g8074.t1	36	18	1	8	8	1			1		6		2		2	4		2			1
Coniochaeta_CK134_g8093.t1	36	15	6	7	6	2	2	2	2		4	1	2		1	3	1	1	1		1
Coniochaeta_CK134_g9056.t1	36	11	6	12	5	2	4		2		7	1	3	1	1		3	1	1		1
Coniochaeta_CK134_g1944.t1	35	16	3	9	7		1	1	1		4		4	1	1	3	2	1
Coniochaeta_CK134_g4435.t1	35		3	6	20	6	2	1				1	1	4	10	2	7	1	1	2		3
Coniochaeta_CK134_g5266.t1	35			34		1					10	13	4	7								1
Coniochaeta_CK134_g6736.t1	35	8	9	9	5	4	1	3	4	1	3	2	3	1	2	1	1	1	1	1	1	1
Coniochaeta_CK134_g8568.t1	35	12	9	7	5	2	3	3	2	1	4		2	1	1	1	1	2	1		1
Coniochaeta_CK134_g8782.t1	35	15	1	1	16	2		1			1				4	7	3	2			2
Coniochaeta_CK134_g1414.t1	34	3	2	25	3	1	1		1		20	1	4			3					1
Coniochaeta_CK134_g3345.t1	34		8	7	14	5	2	2	2	2	2	2	2	1	6	2	3	3	1	1	2	1
Coniochaeta_CK134_g3702.t1	34	11	4	7	11	1	3		1		4		2	1		5	3	3			1
Coniochaeta_CK134_g55.t1	34	7	2	15	10		1			1	1	2	7	5	1	7	1	1
Coniochaeta_CK134_g7618.t1	34	15	3	2	10	4		2	1					2	3	4	2	1	2		2
Coniochaeta_CK134_g2785.t1	33		2	20	3	8	1	1			7	7	1	5	2			1	1	2	3	2
Coniochaeta_CK134_g2821.t1	33	17	1	5	10		1				4		1		3	4	2	1
Coniochaeta_CK134_g4001.t1	33	24		6	3						4		2			1	1	1
Coniochaeta_CK134_g449.t1	33	12	4	2	15		2	1	1		2				2	6	3	4
Coniochaeta_CK134_g4579.t1	33	12	3	7	9	2	1	1	1		6		1		3	2	2	2	1		1
Coniochaeta_CK134_g575.t1	33	11	3	6	10	3		2	1		4		2		1	6		3	1		2
Coniochaeta_CK134_g6231.t1	33	18	2	2	11				2		1		1		3	3	2	3
Coniochaeta_CK134_g6328.t1	33	4	3	9	12	5	2	1			3	1	4	1	4	2	4	2	2		2	1
Coniochaeta_CK134_g7173.t1	33		1	26		6	1				6	6	7	7					1	1	2	2
Coniochaeta_CK134_g7510.t1	33			30	1	2					9	7	7	7			1		2
Coniochaeta_CK134_g9799.t1	33	8	12	5	7	1	5	2	3	2	4		1			4	2	1			1
Coniochaeta_CK134_g1013.t1	32	8	5	6	9	4	1	2	1	1	2		3	1	2	4	1	2	2		2
Coniochaeta_CK134_g1743.t1	32	2		4	24	2					1	2	1		12	3	6	3	1		1
Coniochaeta_CK134_g2175.t1	32	10	4	5	13		1	1	2		3		2		1	7	2	3
Coniochaeta_CK134_g2332.t1	32	7	4	7	11	3	1	1	1	1	4		3		1	5	2	3	2		1
Coniochaeta_CK134_g315.t1	32		8	17	3	4	4	2	1	1	3	7	2	5		1	2			1	1	2
Coniochaeta_CK134_g5134.t1	32	26	2		3	1	1		1								1	2			1
Coniochaeta_CK134_g5344.t1	32		16	14		2	3	6	4	3	5	6	1	2						1	1
Coniochaeta_CK134_g5769.t1	32	12		15	5						11	1	3			1	2	2
Coniochaeta_CK134_g6348.t1	32	2	5	4	11	10		3	2		2	1	1		2	4	3	2	1	3	3	3
Coniochaeta_CK134_g6514.t1	32	14	3	9	6		1	1	1		4		5		1	1	2	2
Coniochaeta_CK134_g9065.t1	32		3	20	3	6	1			2	4	6	5	5	1		1	1	1	2		3
Coniochaeta_CK134_g1019.t1	31	10	5	7	7	2	1	1	2	1	3	1	2	1	1	2	1	3	1		1
Coniochaeta_CK134_g10487.t1	31	9	1	8	8	5			1		6	1	1			7		1	3		2
Coniochaeta_CK134_g1133.t1	31	9	5	9	7	1	2	2	1		6	1	2		1	4	2		1
Coniochaeta_CK134_g3655.t1	31	9	7	4	7	4	3	1	2	1	2		2			6	1		3		1
Coniochaeta_CK134_g6382.t1	31		25		5	1	8	5	3	9					2	1	1	1			1
Coniochaeta_CK134_g8192.t1	31		19	5	4	3	3	9	2	5	1	4			1	1	1	1			2	1
Coniochaeta_CK134_g837.t1	31	12	4	9	5	1	1	1	2		5		4			5					1
Coniochaeta_CK134_g8377.t1	31	12	1	8	9	1			1		5	1	2		1	5	2	1			1
Coniochaeta_CK134_g8454.t1	31		20		11		5	8	6	1						5	2	4
Coniochaeta_CK134_g895.t1	31		31				10	8	7	6
Coniochaeta_CK134_g9252.t1	31	17	3	5	5	1	1	1	1		3		2		1	2	1	1			1
Coniochaeta_CK134_g205.t1	30	19		4	7						3		1		2	2	1	2
Coniochaeta_CK134_g2774.t1	30	28		2							2
Coniochaeta_CK134_g2775.t1	30	9	1	6	13	1	1				5		1		1	5	5	2	1
Coniochaeta_CK134_g4129.t1	30	12		3	15						1		2		5	4	3	3
Coniochaeta_CK134_g4633.t1	30	14	4	2	10			2	1	1	1		1		2	2	3	3
Coniochaeta_CK134_g6614.t1	30	9	4	5	12		2	1	1		3		2		1	5	4	2
Coniochaeta_CK134_g6713.t1	30	18	3		9		1	2								9
Coniochaeta_CK134_g10214.t1	29		6	21	1	1	3	1		2	4	5	7	5			1		1
Coniochaeta_CK134_g10585.t1	29	16	3	4	5	1	1	1	1		3		1		1	2	1	1			1
Coniochaeta_CK134_g3392.t1	29	11	6	4	5	3	2	1	3		3		1		2	2	1		1		2
Coniochaeta_CK134_g4481.t1	29	14	1	6	8			1			4		2		1	4	1	2
Coniochaeta_CK134_g5041.t1	29	10	3	7	9			1	2		1	1	3	2	2	5	1	1
Coniochaeta_CK134_g5042.t1	29	25			4										1	2	1
Coniochaeta_CK134_g5687.t1	29	9	2	11	5	2	1		1		4	1	5	1	1	2		2	1		1
Coniochaeta_CK134_g5745.t1	29	9	3	9	6	2	1	2			6	1	2			3	2	1	1		1
Coniochaeta_CK134_g6243.t1	29		29				3	9	8	9
Coniochaeta_CK134_g7819.t1	29	2	7	6	14		3	1	2	1	5		1		3	3	3	5
Coniochaeta_CK134_g832.t1	29	8	4	4	11	2	1	2	1		2		2		2	3	2	4	1		1
Coniochaeta_CK134_g8667.t1	29	19	2	4	3	1	2				2		2			1		2	1
Coniochaeta_CK134_g8813.t1	29		14	11		4	5	5	3	1	3	3	2	3					1	1	1	1
Coniochaeta_CK134_g1976.t1	28	8	3	1	14	2	2	1			1				2	6	2	4	1		1
Coniochaeta_CK134_g2374.t1	28	11		4	13						3		1		2	6	4	1
Coniochaeta_CK134_g2528.t1	28	8	5	1	14		1	2	1	1	1				3	5	2	4
Coniochaeta_CK134_g2691.t1	28	13	4	6	5		1	2	1		4		2			3	1	1
Coniochaeta_CK134_g3163.t1	28	4	3	5	15	1	1	1	1		3		2		2	5	5	3	1
Coniochaeta_CK134_g4631.t1	28	13	4	2	9		1	2	1		2				1	4	2	2
Coniochaeta_CK134_g5497.t1	28	9	4	7	6	2	1	2	1		5		1	1	1		2	3			2
Coniochaeta_CK134_g6808.t1	28	6	5	6	7	4	2	1	2		3		3		2	2	2	1	2		2
Coniochaeta_CK134_g7120.t1	28		4	17	3	4	1	1	2		4	6	3	4	1	1	1		1	1		2
Coniochaeta_CK134_g7795.t1	28	8	5	4	10	1	1	2	2		1		3		1	3	2	4	1
Coniochaeta_CK134_g942.t1	28		1	27						1	8	8	7	4
Coniochaeta_CK134_g9780.t1	28	6	2	2	12	6		1	1		1			1	3	4	3	2	3		2	1
Coniochaeta_CK134_g10452.t1	27	11	4	5	3	4	1	1	1	1	2		2	1	1	1		1	1	1	1	1
Coniochaeta_CK134_g1739.t1	27	11	2	13	1		1		1		8		4	1		1
Coniochaeta_CK134_g1750.t1	27	24		2	1						1		1			1
Coniochaeta_CK134_g2979.t1	27		13	1	11	2	1	3	6	3			1		2	3	3	3	1		1
Coniochaeta_CK134_g4653.t1	27	7	4	7	9			4			6		1		3	3	2	1
Coniochaeta_CK134_g7781.t1	27	6	3	5	13		1	1	1		2		2	1	2	6	3	2
Coniochaeta_CK134_g9533.t1	27	6	7	4	10		3	2	1	1	1		3		2	4	2	2
Coniochaeta_CK134_g10241.t1	26	8	15	3			5	6	2	2	1		1	1
Coniochaeta_CK134_g1343.t1	26	7	6	7	6		1	5			3		4		1	2	2	1
Coniochaeta_CK134_g1755.t1	26	23		1	2						1				1			1
Coniochaeta_CK134_g1983.t1	26	14	1	5	6			1			2		3		2	1	2	1
Coniochaeta_CK134_g3025.t1	26	10	2	9	5			1	1		8		1		1	3		1
Coniochaeta_CK134_g3553.t1	26	1	9	6	9	1	2	2	3	2	1	1	2	2	2	5	2				1
Coniochaeta_CK134_g4206.t1	26	10	2	8	5	1			1	1	6		2		1	2	1	1	1
Coniochaeta_CK134_g6117.t1	26	13	3	1	9		1	2					1		1	6		2
Coniochaeta_CK134_g6232.t1	26	12	4	1	9		1	2	1		1				1	3	3	2
Coniochaeta_CK134_g6301.t1	26	4	3	3	16		2	1			2		1			10	5	1
Coniochaeta_CK134_g7613.t1	26	5	5	5	10	1		4	1		2	1	1	1	2	4	2	2	1
Coniochaeta_CK134_g7748.t1	26	6	9	8	3		3	3	2	1	4	1	3			2	1
Coniochaeta_CK134_g7949.t1	26	9	1	9	5	2	1				5		3	1		3		2	1		1
Coniochaeta_CK134_g9870.t1	26	8	3	6	7	2		1	2		3		2	1	2	2	2	1	1		1
Coniochaeta_CK134_g9909.t1	26		4	7	3	12	1	1	1	1	1	2	1	3	1	2			4	2	2	4
Coniochaeta_CK134_g9962.t1	26			23	3						5	9	3	6	1		1	1
Coniochaeta_CK134_g10184.t1	25		3	14		8	1	2			4	4	5	1					2	1	4	1
Coniochaeta_CK134_g1185.t1	25	9	3	6	6	1	1	1	1		4		2		1	3	1	1			1
Coniochaeta_CK134_g1763.t1	25	6	10	4	2	3	2	2	6		3		1			1	1		2		1
Coniochaeta_CK134_g179.t1	25	4	4	5	10	2		1	2	1	4		1		2	2	2	4	1		1
Coniochaeta_CK134_g2932.t1	25	13	2	5	5			2			3		2			2		3
Coniochaeta_CK134_g2991.t1	25		5	6	14		1	3		1	1	2	1	2	5	2	4	3
Coniochaeta_CK134_g3321.t1	25	15	2	5	2	1	1	1			5				1			1	1
Coniochaeta_CK134_g3450.t1	25	5	1	2	13	4			1		2				1	6	3	3	2		2
Coniochaeta_CK134_g6702.t1	25			25							5	11	3	6
Coniochaeta_CK134_g723.t1	25	2	15	1	6	1	6	5	3	1			1		1	4		1			1
Coniochaeta_CK134_g7666.t1	25		24		1		4	8	8	4					1
Coniochaeta_CK134_g10236.t1	24	6	3	7	6	2	1	1	1		4		3		2	2	2		1		1
Coniochaeta_CK134_g1262.t1	24	5	1	3	13	2			1		1		2		5	5	1	2	1		1
Coniochaeta_CK134_g2414.t1	24	13	3	3	5			2	1		3					3	1	1
Coniochaeta_CK134_g262.t1	24	6	1	3	13	1			1		1		2		2	6	2	3	1
Coniochaeta_CK134_g5583.t1	24	13		11							7	2	2
Coniochaeta_CK134_g6299.t1	24	12	1	1	10		1				1				2	3	3	2
Coniochaeta_CK134_g6810.t1	24			16	7	1					4	5	3	4	1	1	3	2		1
Coniochaeta_CK134_g6814.t1	24		21	1	2		2	8	6	5		1				1		1
Coniochaeta_CK134_g7839.t1	24	1	3	7	11	2	1	1	1		3		2	2	2	5	2	2	1		1
Coniochaeta_CK134_g8997.t1	24	15	3	4	2		2		1		3		1			2
Coniochaeta_CK134_g9243.t1	24	8	7	1	8		1	3	3				1			1	3	4
Coniochaeta_CK134_g9586.t1	24	13	2		7	2		1	1						1	4	1	1	1		1
Coniochaeta_CK134_g10018.t1	23	11		7	5						6		1			3	1	1
Coniochaeta_CK134_g10045.t1	23	4	10	2	5	2	3	2	4	1	1		1		1	3		1	1		1
Coniochaeta_CK134_g10209.t1	23	9	1	5	8			1			3		2		1	5	1	1
Coniochaeta_CK134_g10566.t1	23		23				3	11	5	4
Coniochaeta_CK134_g128.t1	23	4	5	9	3	2	2	1	1	1	4	1	3	1	1		1	1	1		1
Coniochaeta_CK134_g2190.t1	23	5	8		8	2	1	2	4	1					1	4		3	1		1
Coniochaeta_CK134_g3114.t1	23	1	12	1	9		5	3	2	2	1					4	1	4
Coniochaeta_CK134_g3742.t1	23	12	3	4	4		1	1	1		3		1		1	1	1	1
Coniochaeta_CK134_g3988.t1	23	11	3		9		1		2						1	3	3	2
Coniochaeta_CK134_g4460.t1	23	3	7	4	5	4	3	2	1	1	2		1	1	1	2	2		1		2	1
Coniochaeta_CK134_g5377.t1	23	7	3	4	7	2		1	1	1	2	1	1		1	2	1	3	1		1
Coniochaeta_CK134_g5934.t1	23	8	6		9		2	1	3						3	6
Coniochaeta_CK134_g6173.t1	23		3	11		9	2			1	1	3	4	3					2	1	2	4
Coniochaeta_CK134_g73.t1	23	6	4	6	7		1	2	1		4		2		2	1	1	3
Coniochaeta_CK134_g7562.t1	23	7	8	7		1	2	4	1	1	5		2								1
Coniochaeta_CK134_g784.t1	23	4		17	1	1					10		7		1				1
Coniochaeta_CK134_g8231.t1	23	21		2							2
Coniochaeta_CK134_g8751.t1	23	8	6	4	5		2	2	2		3		1			2	1	2
Coniochaeta_CK134_g8877.t1	23	7	1	5	8	2		1			3		2		2	3	1	2			2
Coniochaeta_CK134_g8905.t1	23	7	1	3	12				1		1		2		1	6	2	3
Coniochaeta_CK134_g9835.t1	23	9	1	4	4	5	1				2	1	1		1	2	1		2		2	1
Coniochaeta_CK134_g10178.t1	22	9	1	2	8	2		1			1		1		1	2	3	2	1		1
Coniochaeta_CK134_g2310.t1	22	13	2	3	4		1		1		2		1			1	1	2
Coniochaeta_CK134_g4179.t1	22	1	5	1	14	1	1	2	2				1		2	7	2	3			1
Coniochaeta_CK134_g4588.t1	22	11	2	2	7		1		1		1		1		2	2	2	1
Coniochaeta_CK134_g4986.t1	22	4	6	2	10		1	1	3	1	1		1		2	5	1	2
Coniochaeta_CK134_g5089.t1	22	9	6	3	2	2	3	2	1		1	1		1			1	1	1		1
Coniochaeta_CK134_g6036.t1	22	7		3	12						2		1		1	7	1	3
Coniochaeta_CK134_g6101.t1	22	21		1							1
Coniochaeta_CK134_g6152.t1	22	11		6	5						2		4		1	3		1
Coniochaeta_CK134_g7047.t1	22	4	7	3	7	1	3	3	1		1		2		2	2	2	1			1
Coniochaeta_CK134_g7825.t1	22	18			3	1										2		1			1
Coniochaeta_CK134_g8437.t1	22		7	11	4		1	1	1	4	3	4	2	2	1	1	1	1
Coniochaeta_CK134_g8741.t1	22			20		2					7	1	12								2
Coniochaeta_CK134_g9673.t1	22	1	6	6	3	6	1	2	2	1	3	1	2			1	1	1	1		3	2
Coniochaeta_CK134_g10508.t1	21	15		3	2	1							2	1	1		1				1
Coniochaeta_CK134_g1115.t1	21		21				10	7	2	2
Coniochaeta_CK134_g221.t1	21	6	2	6	7		1			1	3	1	1	1	1	2	1	3
Coniochaeta_CK134_g2703.t1	21	8	1	5	7		1				4		1		1	4	1	1
Coniochaeta_CK134_g2938.t1	21			15	1	5					2	5	3	5			1			1	1	3
Coniochaeta_CK134_g3216.t1	21	3	2	2	14		1		1		1		1		1	10	3
Coniochaeta_CK134_g4180.t1	21	4	3	3	9	2	1	2					2	1	2	2	2	3			2
Coniochaeta_CK134_g4232.t1	21		9	5	5	2	3	2	2	2	2		2	1	1	1	1	2	1		1
Coniochaeta_CK134_g4610.t1	21		17	4			2	6	3	6	1	1	1	1
Coniochaeta_CK134_g5334.t1	21	3	5	3	9	1		1	2	2	2		1		1	4	3	1			1
Coniochaeta_CK134_g550.t1	21	2	15	2	2		7	2	3	3			2			2
Coniochaeta_CK134_g6217.t1	21	9	2	4	3	3		1	1		4					2		1		2	1
Coniochaeta_CK134_g695.t1	21		5	3	6	7	2	1	1	1		2		1	2	1	1	2	2	1	2	2
Coniochaeta_CK134_g7620.t1	21	7	2	2	8	2	1	1			2				2	4	1	1	1		1
Coniochaeta_CK134_g7722.t1	21	4	1	4	12				1		3		1		2	6	3	1
Coniochaeta_CK134_g8595.t1	21	7		10	3	1					6	2	2			3					1
Coniochaeta_CK134_g8620.t1	21	11	3	2	5			2	1		1	1			1	2	2
Coniochaeta_CK134_g875.t1	21	6	1	5	9		1				4		1		1	5	3
Coniochaeta_CK134_g9814.t1	21	10		4	5	2					3		1		1	4			1		1
Coniochaeta_CK134_g10076.t1	20	11	1	3	5			1			2		1			4		1
Coniochaeta_CK134_g1945.t1	20	10	1	1	7	1			1		1				1	4		2			1
Coniochaeta_CK134_g2438.t1	20	20
Coniochaeta_CK134_g2642.t1	20	9		9	1	1					6		3					1	1
Coniochaeta_CK134_g2655.t1	20	5	1	4	8	2		1			2	1	1		1	3	2	2	1		1
Coniochaeta_CK134_g3628.t1	20	13	1	3	3		1				3				1	1	1
Coniochaeta_CK134_g3905.t1	20			16		4					2	6	4	4					1	1	1	1
Coniochaeta_CK134_g4598.t1	20	15		4	1						4						1
Coniochaeta_CK134_g483.t1	20	7	1	3	5	4		1			3				2	1	2		2		2
Coniochaeta_CK134_g4852.t1	20	11			8	1									1	4	2	1			1
Coniochaeta_CK134_g5170.t1	20	5	2	9	3	1	1		1		7		2			3					1
Coniochaeta_CK134_g5271.t1	20	7	3	3	4	3	1	1	1		2		1		1	1	2		2		1
Coniochaeta_CK134_g5445.t1	20	11		4	5						4					4	1
Coniochaeta_CK134_g5724.t1	20	2	1	5	10	2				1	3		2		3	1	3	3	1		1
Coniochaeta_CK134_g7460.t1	20	7	1	1	11		1				1				1	5	2	3
Coniochaeta_CK134_g7812.t1	20	3		2	14	1					1		1		2	6	4	2			1
Coniochaeta_CK134_g823.t1	20	2	10	1	7		4	1	2	3	1				1	3	1	2
Coniochaeta_CK134_g8619.t1	20	3		15		2					10	1	3	1					1		1
Coniochaeta_CK134_g9040.t1	20	4	4	2	10			3	1					2	1	5	2	2
Coniochaeta_CK134_g9555.t1	20	10	1	6	3			1			3		2	1		1	1	1
Coniochaeta_CK134_g97.t1	20	12	1	1	5	1			1		1				1	2	1	1			1
Coniochaeta_CK134_g1872.t1	19	4	1		14			1							2	6	3	3
Coniochaeta_CK134_g1921.t1	19			19							4	9	3	3
Coniochaeta_CK134_g2748.t1	19	5		11	3						8		3			3
Coniochaeta_CK134_g365.t1	19	12		4	2	1					2	1	1			2					1
Coniochaeta_CK134_g3903.t1	19		14		3	2	3	4	3	4						1	1	1	1		1
Coniochaeta_CK134_g4878.t1	19	13	1	3	2			1			2		1			1		1
Coniochaeta_CK134_g6540.t1	19	7	3	3	5	1	1		2		2		1		1	3	1				1
Coniochaeta_CK134_g7026.t1	19	5	2	2	9	1	1	1			1		1			3	3	3			1
Coniochaeta_CK134_g7386.t1	19	8	1	4	6				1		3		1		2	2	1	1
Coniochaeta_CK134_g7952.t1	19		19				7	3	5	4
Coniochaeta_CK134_g8164.t1	19	6	1	2	10			1			2				2	5	2	1
Coniochaeta_CK134_g85.t1	19		6		9	4	2	1	1	2					2	2	3	2	1		3
Coniochaeta_CK134_g8904.t1	19	8	1	6	4			1			6					2	2
Coniochaeta_CK134_g9756.t1	19	10		5	4						4		1			2	1	1
Coniochaeta_CK134_g9779.t1	19	4	3	3	8	1	1	1	1		1		1	1	1	4	1	2			1
Coniochaeta_CK134_g10405.t1	18	6	3		9		1	1	1						2	2	2	3
Coniochaeta_CK134_g10456.t1	18	18
Coniochaeta_CK134_g10490.t1	18	5	2	1	8	2		1	1		1				3	4	1		1		1
Coniochaeta_CK134_g1052.t1	18		4	4	8	2	1	1	1	1	1	1	1	1	2	2	3	1			1	1
Coniochaeta_CK134_g1074.t1	18	9			9										1	5	1	2
Coniochaeta_CK134_g1311.t1	18	8	3		4	3		1	2						1	2	1		1		2
Coniochaeta_CK134_g1452.t1	18			14	3	1					2	5	3	4	1	2					1
Coniochaeta_CK134_g1826.t1	18	12	4	2			1	1	1	1	1		1
Coniochaeta_CK134_g200.t1	18	1	6	1	10		1	3	1	1			1		1	6	1	2
Coniochaeta_CK134_g2108.t1	18	16		1	1								1			1
Coniochaeta_CK134_g2271.t1	18	2		16							10		5	1
Coniochaeta_CK134_g2714.t1	18	9	2	4	3		1	1			3		1		1	1		1
Coniochaeta_CK134_g3568.t1	18	6	1	5	6			1			3		2		1	3	1	1
Coniochaeta_CK134_g3796.t1	18	12		1	5						1				1	3	1
Coniochaeta_CK134_g3825.t1	18	2	1	8	7			1			6		2		1	3	1	2
Coniochaeta_CK134_g3843.t1	18	1	17				7	4	4	2
Coniochaeta_CK134_g4264.t1	18	7	1	4	6			1			1		2	1	1	1	3	1
Coniochaeta_CK134_g4698.t1	18	2	3	3	8	2	1	1	1		1		1	1	1	5	1	1	1		1
Coniochaeta_CK134_g5017.t1	18	5		1	12						1					9	1	2
Coniochaeta_CK134_g5224.t1	18	17			1											1
Coniochaeta_CK134_g5421.t1	18	6	2	2	6	2	1	1			1	1				5	1				2
Coniochaeta_CK134_g6015.t1	18	6	4		8			1		3					2	3	2	1
Coniochaeta_CK134_g6035.t1	18	2	5		11		2		2	1					3	5	2	1
Coniochaeta_CK134_g6718.t1	18	11		3	4						2		1		1	3
Coniochaeta_CK134_g750.t1	18	3	2	3	10		1		1		3				1	5	4
Coniochaeta_CK134_g7677.t1	18	18
Coniochaeta_CK134_g9361.t1	18			18							3	8	3	4
Coniochaeta_CK134_g9620.t1	18		5	5	5	3	2	2	1			1	3	1	2	1	1	1	1		2
Coniochaeta_CK134_g9623.t1	18	15			3										1	1		1
Coniochaeta_CK134_g9798.t1	18	5	5	5	1	2	1	1	2	1	2		3					1	1		1
Coniochaeta_CK134_g993.t1	18	6	3	5	3	1	2	1			3	1	1		1	1		1			1
Coniochaeta_CK134_g10325.t1	17	4	1	10	2				1		8		2			2
Coniochaeta_CK134_g10498.t1	17	3	5	1	7	1	2	1	2		1				2	2	2	1			1
Coniochaeta_CK134_g1067.t1	17	10			5	2									1	2	1	1	1		1
Coniochaeta_CK134_g153.t1	17	7	1	5	4				1		4		1			2	2
Coniochaeta_CK134_g1539.t1	17	11		1	4	1					1					1	1	2			1
Coniochaeta_CK134_g2653.t1	17	3	5	2	7		2	2	1		1		1			3	1	3
Coniochaeta_CK134_g3154.t1	17	5	1	1	10		1				1				1	4	4	1
Coniochaeta_CK134_g3452.t1	17	5		4	5	3					2		1	1		3	2		1		2
Coniochaeta_CK134_g3654.t1	17	13		3	1						2		1			1
Coniochaeta_CK134_g3920.t1	17			9		8					2	2	3	2					1	2	2	3
Coniochaeta_CK134_g3955.t1	17	4	1	1	11		1				1				2	1	4	4
Coniochaeta_CK134_g3961.t1	17	1	7	2	5	2	4	1	2		1		1		1	3		1	1		1
Coniochaeta_CK134_g4112.t1	17	1		16							10	1	5
Coniochaeta_CK134_g4281.t1	17			17							3	5	2	7
Coniochaeta_CK134_g4625.t1	17		1	13		3	1				3	4	1	5						2		1
Coniochaeta_CK134_g4961.t1	17	1	5	3	4	4	1	2	2				2	1	1		2	1	1	1		2
Coniochaeta_CK134_g5132.t1	17	11	1	5			1				3	1	1
Coniochaeta_CK134_g5153.t1	17	4	2	1	10		1	1			1				3	3	3	1
Coniochaeta_CK134_g5642.t1	17	10		3	4						2		1			2	1	1
Coniochaeta_CK134_g5692.t1	17	7	1	6	2	1		1			3		2	1		1		1			1
Coniochaeta_CK134_g7272.t1	17	4	4	2	5	2	1	1	1	1	1		1		1	2	1	1	1		1
Coniochaeta_CK134_g8233.t1	17	4		7	4	2					3	1	2	1	1	2		1	1		1
Coniochaeta_CK134_g9465.t1	17	8	1	2	6			1			1		1		2	3		1
Coniochaeta_CK134_g9858.t1	17	8	1	2	6				1		2				1	2	1	2
Coniochaeta_CK134_g997.t1	17	7	5		3	2	2	1	2						1		1	1	1		1
Coniochaeta_CK134_g1136.t1	16	2	6	1	7		3	1	1	1	1				1	3	1	2
Coniochaeta_CK134_g1349.t1	16	5	6	2	1	2	2	2		2		1		1		1			1		1
Coniochaeta_CK134_g1559.t1	16	7	1	2	5	1		1			1		1		1	2	2		1
Coniochaeta_CK134_g1597.t1	16	12		1	3						1				1		1	1
Coniochaeta_CK134_g1734.t1	16	3	1	2	10		1				1		1		2	5	1	2
Coniochaeta_CK134_g1801.t1	16	16
Coniochaeta_CK134_g2072.t1	16	8		3	4	1					3				1	2	1				1
Coniochaeta_CK134_g2471.t1	16	5		4	7						3		1		1	3	1	2
Coniochaeta_CK134_g2474.t1	16	1	3	7	1	4	2			1	1	1	2	3		1			2		1	1
Coniochaeta_CK134_g2565.t1	16	12		3	1						2		1					1
Coniochaeta_CK134_g2585.t1	16	5	3	4	1	3		1	2		1		3				1				3
Coniochaeta_CK134_g3204.t1	16	2	2	5	6	1	2				4		1		1	3	1	1			1
Coniochaeta_CK134_g404.t1	16	2	3	5	4	2	1	1	1		2	1	2		1	1	1	1	1		1
Coniochaeta_CK134_g4303.t1	16		5	1	10			1	2	2				1	2	3	4	1
Coniochaeta_CK134_g4592.t1	16	7	7	1	1		4	2		1		1				1
Coniochaeta_CK134_g4762.t1	16	12			4										1	2		1
Coniochaeta_CK134_g5111.t1	16	7	3	1	5		1	1	1		1				1	2	1	1
Coniochaeta_CK134_g5157.t1	16	2		14							10	1	3
Coniochaeta_CK134_g5811.t1	16	1	2	2	9	2	2				1		1		1	3	3	2	1		1
Coniochaeta_CK134_g5971.t1	16	5	1	6	4			1			3		3			3		1
Coniochaeta_CK134_g6054.t1	16	8	2	3	1	2		1	1		1		1	1		1			1		1
Coniochaeta_CK134_g6438.t1	16	7	1	4	4			1			4				1	1	1	1
Coniochaeta_CK134_g7402.t1	16	9	4	1	2		1	1	1	1	1				1		1
Coniochaeta_CK134_g744.t1	16	6	3		7		2		1						1	3		3
Coniochaeta_CK134_g8041.t1	16		2	12		2	1	1			3	3	2	4					2
Coniochaeta_CK134_g8348.t1	16			16							3	5	3	5
Coniochaeta_CK134_g8679.t1	16	6	3	4	3		1	2			1		2	1		1	1	1
Coniochaeta_CK134_g8855.t1	16			11		5					4	3	1	3					2		2	1
Coniochaeta_CK134_g951.t1	16	3	4		9			2	1	1						4	2	3
Coniochaeta_CK134_g101.t1	15		1	7	3	4			1		1	2	2	2		2		1	1		1	2
Coniochaeta_CK134_g1317.t1	15	5	3	2	5		1	1	1		2				1	3	1
Coniochaeta_CK134_g1415.t1	15		3	3	1	8	1	1	1			1	2					1	2	2	1	3
Coniochaeta_CK134_g156.t1	15	2	1	4	7	1			1		4				3	2	1	1			1
Coniochaeta_CK134_g1824.t1	15	3	4	1	6	1	1	2	1				1		1	2	2	1			1
Coniochaeta_CK134_g1864.t1	15			6	4	5						2		4	1	1	2		2	1	2
Coniochaeta_CK134_g2287.t1	15	2		13							6	1	6
Coniochaeta_CK134_g2304.t1	15	9		1	5						1				1	3	1
Coniochaeta_CK134_g2899.t1	15	15
Coniochaeta_CK134_g3637.t1	15	10	1	4					1		2	1		1
Coniochaeta_CK134_g3663.t1	15	6	5	1	3		1	2	2		1					1	1	1
Coniochaeta_CK134_g3735.t1	15			10		5					1	2	2	5						1	1	3
Coniochaeta_CK134_g4162.t1	15		5	3	3	4	1	2	1	1	1	1	1		1		1	1	2	1	1
Coniochaeta_CK134_g4985.t1	15	10		1	3	1					1					2		1			1
Coniochaeta_CK134_g4996.t1	15	11			4											3	1
Coniochaeta_CK134_g5220.t1	15	8	1	5	1				1		3		2					1
Coniochaeta_CK134_g5513.t1	15	8	3		3	1	1	1	1							1	1	1	1
Coniochaeta_CK134_g5581.t1	15	3		9	3						5	2	2		1	1		1
Coniochaeta_CK134_g5963.t1	15		1	14						1	5	3	2	4
Coniochaeta_CK134_g5988.t1	15	7		5	3						3		2		1	1	1
Coniochaeta_CK134_g6172.t1	15	8	2	2	3			1		1	1		1		1	1	1
Coniochaeta_CK134_g6327.t1	15	6	1	1	6	1			1		1					3	2	1			1
Coniochaeta_CK134_g6401.t1	15		6	8	1		1	1	2	2	1	3	3	1			1
Coniochaeta_CK134_g7622.t1	15		12		3		2	3	6	1						1		2
Coniochaeta_CK134_g8393.t1	15		12	1	2		3	4	2	3	1					2
Coniochaeta_CK134_g9537.t1	15	1	3	2	8	1	1		2		2				1	3	2	2	1
Coniochaeta_CK134_g1123.t1	14	4		4	6						4				1	2	3
Coniochaeta_CK134_g1599.t1	14	11	1		2			1									1	1
Coniochaeta_CK134_g1790.t1	14	1	5	1	7		3	2			1				1	3	1	2
Coniochaeta_CK134_g2115.t1	14			11		3					3	4	2	2						1	1	1
Coniochaeta_CK134_g234.t1	14	8	1	3	1	1	1				2		1					1			1
Coniochaeta_CK134_g2375.t1	14	6		4	4						2		2		1	1	1	1
Coniochaeta_CK134_g2808.t1	14	5	2	1	4	2		1	1		1				1	1	1	1	1		1
Coniochaeta_CK134_g2985.t1	14	5	2	3	4		1	1			2		1		1	2		1
Coniochaeta_CK134_g3187.t1	14	5	2	2	4	1		1	1		2					2	1	1			1
Coniochaeta_CK134_g3351.t1	14	3	2	1	7	1	1		1		1					4	2	1		1
Coniochaeta_CK134_g3442.t1	14	5	1	7	1			1			3	1	3				1
Coniochaeta_CK134_g3699.t1	14	7	1	1	5		1				1					4		1
Coniochaeta_CK134_g3844.t1	14		5	4	3	2	1	1	2	1	1	1	1	1	1	1	1			1		1
Coniochaeta_CK134_g4203.t1	14		11			3		4	2	5											2	1
Coniochaeta_CK134_g4923.t1	14	9	1		4			1								3	1
Coniochaeta_CK134_g5406.t1	14		6	4		4	2	2	1	1		1	1	2					2		1	1
Coniochaeta_CK134_g571.t1	14	1	2		11			1	1						1	4	2	4
Coniochaeta_CK134_g6364.t1	14	10	1		2	1			1							2					1
Coniochaeta_CK134_g6710.t1	14	7		5	2						2		3			1	1
Coniochaeta_CK134_g7419.t1	14		10	1	2	1	4	4	2					1		1	1		1
Coniochaeta_CK134_g8658.t1	14	14
Coniochaeta_CK134_g8668.t1	14	8	1	1	4		1				1				1	1	1	1
Coniochaeta_CK134_g8811.t1	14	10	1		3			1								2	1
Coniochaeta_CK134_g8937.t1	14			9	2	3					1	3	3	2	1		1			1	1	1
Coniochaeta_CK134_g10087.t1	13	2	3	1	7		1		2		1				1	3	1	2
Coniochaeta_CK134_g10240.t1	13	8	1		3	1			1							2		1	1
Coniochaeta_CK134_g1139.t1	13	5		1	7						1				1	3	1	2
Coniochaeta_CK134_g1652.t1	13	1	4		8		1	2	1						1	2	3	2
Coniochaeta_CK134_g1776.t1	13	6	2	1	4		1	1			1				1	2		1
Coniochaeta_CK134_g1901.t1	13	5	1	2	5			1			1			1	1	3	1
Coniochaeta_CK134_g2182.t1	13	5	2	2	4		1		1		1		1			2	1	1
Coniochaeta_CK134_g2342.t1	13	5	1	2	5			1			1		1		2	2		1
Coniochaeta_CK134_g2676.t1	13	6		4	3						1		2	1		1	1	1
Coniochaeta_CK134_g2761.t1	13				12	1									4	1	5	2		1
Coniochaeta_CK134_g2913.t1	13		5	6	2		1	2	2		4		2			1	1
Coniochaeta_CK134_g3346.t1	13			4	5	4					2			2	3		2		1	2	1
Coniochaeta_CK134_g3785.t1	13	12			1											1
Coniochaeta_CK134_g379.t1	13	2	1	3	7				1		2		1		3	2		2
Coniochaeta_CK134_g4027.t1	13	1	1	1	9	1	1				1				1	3	2	3	1
Coniochaeta_CK134_g4128.t1	13			13							1	1	11
Coniochaeta_CK134_g4254.t1	13	7		2	4						1	1			1	2	1
Coniochaeta_CK134_g4516.t1	13	3			10										2	4	3	1
Coniochaeta_CK134_g4772.t1	13			13							2	3	4	4
Coniochaeta_CK134_g5034.t1	13	3	3	1	6		2		1		1				2	1	1	2
Coniochaeta_CK134_g5176.t1	13			13							12		1
Coniochaeta_CK134_g5201.t1	13	8		5							5
Coniochaeta_CK134_g5606.t1	13	6			6	1									2	2	1	1			1
Coniochaeta_CK134_g5607.t1	13	13
Coniochaeta_CK134_g5954.t1	13	5		3	5						1	1	1			2	1	2
Coniochaeta_CK134_g6191.t1	13	2	1	2	8			1			1		1		1	2	3	2
Coniochaeta_CK134_g6419.t1	13		4			9	1		1	2									2	3	1	3
Coniochaeta_CK134_g6790.t1	13		6		7		3	3								3	1	3
Coniochaeta_CK134_g7025.t1	13	5		1	6	1					1				1	3	1	1			1
Coniochaeta_CK134_g7617.t1	13	1	3		9		2		1						3	2	3	1
Coniochaeta_CK134_g7828.t1	13	4	3	2	3	1		2	1		2					2	1		1
Coniochaeta_CK134_g8199.t1	13	11	1	1				1			1
Coniochaeta_CK134_g8224.t1	13	1	2	1	9		1		1					1	1	3	2	3
Coniochaeta_CK134_g8887.t1	13	8	1	1	3				1		1					1	1	1
Coniochaeta_CK134_g9196.t1	13	10		2	1						2					1
Coniochaeta_CK134_g9657.t1	13			8		5					2	2	2	2					2	1	2
Coniochaeta_CK134_g10176.t1	12			5	1	6					1	1	1	2				1	2	1	1	2
Coniochaeta_CK134_g10260.t1	12	5		6	1						5		1			1
Coniochaeta_CK134_g10301.t1	12	7		2	2	1					1		1			1	1				1
Coniochaeta_CK134_g10342.t1	12	12
Coniochaeta_CK134_g10369.t1	12	4		1	7						1				1	4	1	1
Coniochaeta_CK134_g10496.t1	12				7	5									2	2	2	1	1		3	1
Coniochaeta_CK134_g1097.t1	12	8	1		2	1			1								2				1
Coniochaeta_CK134_g1145.t1	12	4	1	1	4	2	1				1					1	1	2	1		1
Coniochaeta_CK134_g1550.t1	12	1	4	2	5			3	1		1		1		1	2	1	1
Coniochaeta_CK134_g1933.t1	12	12
Coniochaeta_CK134_g2016.t1	12	11			1											1
Coniochaeta_CK134_g258.t1	12	9		1	2						1					1		1
Coniochaeta_CK134_g280.t1	12	4	2	1	5			1	1		1				1	3		1
Coniochaeta_CK134_g2939.t1	12			12							2	5	1	4
Coniochaeta_CK134_g2986.t1	12	5	2	2	3			2			1		1		1		1	1
Coniochaeta_CK134_g3066.t1	12	10		2							1		1
Coniochaeta_CK134_g3330.t1	12	7		3	2						3				1	1
Coniochaeta_CK134_g3505.t1	12	7		1	4						1					2	1	1
Coniochaeta_CK134_g3772.t1	12	10			2											1		1
Coniochaeta_CK134_g3790.t1	12	2	2	3	5		2				3				2	2		1
Coniochaeta_CK134_g4011.t1	12	6	1	2	3			1			1		1			2	1
Coniochaeta_CK134_g4424.t1	12		11	1			4	3	1	3		1
Coniochaeta_CK134_g459.t1	12	4	3		5		2	1							1	1	1	2
Coniochaeta_CK134_g4966.t1	12	8	2		2			2								1		1
Coniochaeta_CK134_g5441.t1	12			5	7						2	2		1	2	2	1	2
Coniochaeta_CK134_g5474.t1	12	10		2							1		1
Coniochaeta_CK134_g562.t1	12	7		2	3						1		1		1	2
Coniochaeta_CK134_g5700.t1	12	4		1	7								1		1	2	2	2
Coniochaeta_CK134_g602.t1	12	11		1							1
Coniochaeta_CK134_g6365.t1	12			10		2					2	3	2	3					2
Coniochaeta_CK134_g661.t1	12		8	2		2	4	1	2	1	1	1							1			1
Coniochaeta_CK134_g662.t1	12	6	2		4		1	1								1	1	2
Coniochaeta_CK134_g6903.t1	12	2	7	2	1		2	3	2		2					1
Coniochaeta_CK134_g6977.t1	12	5		2	5						2				2	1	2
Coniochaeta_CK134_g7103.t1	12		3	5		4	3				1	1	2	1						1	1	2
Coniochaeta_CK134_g7241.t1	12	3	4	1	4		1	1	1	1	1				1	1	1	1
Coniochaeta_CK134_g7632.t1	12		8	1	2	1	3	2	2	1		1				1	1					1
Coniochaeta_CK134_g7841.t1	12	1	6		5			2	3	1					1	2		2
Coniochaeta_CK134_g7927.t1	12	5	1	2	4		1				2				1	3
Coniochaeta_CK134_g8162.t1	12	9		1	2						1					1	1
Coniochaeta_CK134_g833.t1	12	6	1	3	2			1			2		1			2
Coniochaeta_CK134_g8876.t1	12	9		1	2						1					2
Coniochaeta_CK134_g9074.t1	12	1		5	6						2	1	1	1		3	1	2
Coniochaeta_CK134_g9197.t1	12	4	5		2	1	3	1	1						1		1				1
Coniochaeta_CK134_g9234.t1	12	8	1		3				1						1	1		1
Coniochaeta_CK134_g9494.t1	12	5	3	1	3		1	2			1				1	1		1
Coniochaeta_CK134_g1051.t1	11	7			4											2		2
Coniochaeta_CK134_g10559.t1	11	5	4			2	1		1	2										1	1
Coniochaeta_CK134_g109.t1	11	6		1	4						1					3	1
Coniochaeta_CK134_g2032.t1	11	5			6										1	3	1	1
Coniochaeta_CK134_g240.t1	11	2		2	7						2				1	3	2	1
Coniochaeta_CK134_g2436.t1	11	7	2		2		2									1	1
Coniochaeta_CK134_g2704.t1	11	7	2		2		1	1								2
Coniochaeta_CK134_g3288.t1	11	9		1	1						1					1
Coniochaeta_CK134_g3571.t1	11			11							2	5	1	3
Coniochaeta_CK134_g3622.t1	11	6			5										1	2	1	1
Coniochaeta_CK134_g4107.t1	11			11							9	1	1
Coniochaeta_CK134_g4109.t1	11	9		2							2
Coniochaeta_CK134_g4385.t1	11		3	8			1	1	1				8
Coniochaeta_CK134_g4389.t1	11		11				5	2	4
Coniochaeta_CK134_g4479.t1	11			11								4	5	2
Coniochaeta_CK134_g4634.t1	11	3	3	2	3			1	1	1	2					2		1
Coniochaeta_CK134_g4981.t1	11	4		3	3	1					2		1			3			1
Coniochaeta_CK134_g5369.t1	11	4	2	3	2			1		1	2		1			2
Coniochaeta_CK134_g6055.t1	11	7		1	3						1				2	1
Coniochaeta_CK134_g6142.t1	11		3	8			1	1		1	1	2	2	3
Coniochaeta_CK134_g6156.t1	11	6		5							4		1
Coniochaeta_CK134_g6387.t1	11		6		5		1	3		2					1		2	2
Coniochaeta_CK134_g6499.t1	11	5		5	1						2		3			1
Coniochaeta_CK134_g6785.t1	11	11
Coniochaeta_CK134_g7798.t1	11	4	1	6				1			2		4
Coniochaeta_CK134_g7983.t1	11	2	1		8			1							1	3	1	3
Coniochaeta_CK134_g8052.t1	11	1	3		7		1	1	1						1	3	2	1
Coniochaeta_CK134_g8132.t1	11	4	2		4	1	1	1							1		2	1			1
Coniochaeta_CK134_g8536.t1	11	8			3										1	1		1
Coniochaeta_CK134_g8927.t1	11	3			8										1	3	2	2
Coniochaeta_CK134_g9299.t1	11	6	2	2	1			2			1		1				1
Coniochaeta_CK134_g9822.t1	11	2	1	1	7		1						1			4	2	1
Coniochaeta_CK134_g9944.t1	11			8		3					1	2	3	2					1		1	1
Coniochaeta_CK134_g10112.t1	10	10
Coniochaeta_CK134_g10386.t1	10	2	1	2	5		1						2		1	2	1	1
Coniochaeta_CK134_g10429.t1	10	6	1	1	2			1					1			1		1
Coniochaeta_CK134_g1163.t1	10	2			8										1	5	2
Coniochaeta_CK134_g1237.t1	10	6	2	2			1		1		1		1
Coniochaeta_CK134_g1980.t1	10	9		1							1
Coniochaeta_CK134_g2023.t1	10	2	5		3		2	1	1	1						2	1
Coniochaeta_CK134_g2321.t1	10	5		4	1						3		1			1
Coniochaeta_CK134_g2336.t1	10	6	2	2			1	1			1	1
Coniochaeta_CK134_g2687.t1	10	5		5							4		1
Coniochaeta_CK134_g272.t1	10	7		2	1						2						1
Coniochaeta_CK134_g2772.t1	10	5	1		4			1							1	2	1
Coniochaeta_CK134_g2967.t1	10		3		7		1	1	1						2	2	2	1
Coniochaeta_CK134_g3002.t1	10		1	8		1	1				1	2	2	3								1
Coniochaeta_CK134_g3306.t1	10	7		1	2						1					1		1
Coniochaeta_CK134_g4314.t1	10			9		1						5	1	3						1
Coniochaeta_CK134_g4740.t1	10	7		2	1						2				1
Coniochaeta_CK134_g4814.t1	10		1	1	8			1				1			3	4	1
Coniochaeta_CK134_g4820.t1	10	7		3							2		1
Coniochaeta_CK134_g5498.t1	10	6	2	1	1		2				1							1
Coniochaeta_CK134_g5638.t1	10			2	4	4							1	1	1	1	1	1	1		2	1
Coniochaeta_CK134_g5817.t1	10	5		1	4						1				1	2		1
Coniochaeta_CK134_g6166.t1	10	9		1									1
Coniochaeta_CK134_g6351.t1	10	3			7										1	4	1	1
Coniochaeta_CK134_g6357.t1	10	7	1	1	1			1			1					1
Coniochaeta_CK134_g6433.t1	10			4		6					1	1	1	1					1	2	1	2
Coniochaeta_CK134_g6545.t1	10			10							3	3	3	1
Coniochaeta_CK134_g67.t1	10	10
Coniochaeta_CK134_g6866.t1	10	8				2															2
Coniochaeta_CK134_g734.t1	10	2	3		5		1	2							1	2	1	1
Coniochaeta_CK134_g792.t1	10	3	1	1	4	1		1			1					2	1	1			1
Coniochaeta_CK134_g8054.t1	10	2	2	2	3	1	1		1		1		1			1	1	1			1
Coniochaeta_CK134_g8378.t1	10	4	3		3			2	1						1	2
Coniochaeta_CK134_g9014.t1	10	10
Coniochaeta_CK134_g9409.t1	10	5	1	4			1				4
Coniochaeta_CK134_g9460.t1	10	3	1	1	5			1			1					2	1	2
Coniochaeta_CK134_g9720.t1	10	7		3							2		1
Coniochaeta_CK134_g9988.t1	10	10
Coniochaeta_CK134_g1002.t1	9	5	1		3		1								1	1		1
Coniochaeta_CK134_g1028.t1	9	4	2	2		1	1			1	1		1									1
Coniochaeta_CK134_g10602.t1	9			8	1								8			1
Coniochaeta_CK134_g10605.t1	9		3		6				1	2						3	1	2
Coniochaeta_CK134_g1241.t1	9	2			7										1	5	1
Coniochaeta_CK134_g1580.t1	9	1	2		4	2	1		1						1	1	1	1			1	1
Coniochaeta_CK134_g1934.t1	9		6		3		4		2							1	2
Coniochaeta_CK134_g1998.t1	9				9											4	3	2
Coniochaeta_CK134_g2029.t1	9	8			1											1
Coniochaeta_CK134_g2312.t1	9	3	1	3	1	1	1				3							1	1
Coniochaeta_CK134_g2732.t1	9	6	1	1	1			1			1					1
Coniochaeta_CK134_g3411.t1	9			9							2	3	2	2
Coniochaeta_CK134_g3466.t1	9		5	4			1	2	1	1	1	1	1	1
Coniochaeta_CK134_g373.t1	9	2	2	1	4		1	1					1		1	1	1	1
Coniochaeta_CK134_g3810.t1	9	5		2	2						2					1		1
Coniochaeta_CK134_g4233.t1	9	5		2	1	1							1	1				1			1
Coniochaeta_CK134_g4240.t1	9	5		4							2		2
Coniochaeta_CK134_g4391.t1	9	5	4				1		2	1
Coniochaeta_CK134_g4888.t1	9	4	2		3		1		1							2	1
Coniochaeta_CK134_g4910.t1	9	3		2	4						2				1	2	1
Coniochaeta_CK134_g4975.t1	9	6		3							2		1
Coniochaeta_CK134_g5524.t1	9	5		2	2						2					2
Coniochaeta_CK134_g572.t1	9	5		3	1								3		1
Coniochaeta_CK134_g592.t1	9	5		2	2						2				1		1
Coniochaeta_CK134_g6162.t1	9	3		1	5								1			2	1	2
Coniochaeta_CK134_g6344.t1	9	4		2	2	1					2					2			1
Coniochaeta_CK134_g6407.t1	9	9
Coniochaeta_CK134_g6435.t1	9		2	1	5	1	1	1			1				1	1	1	2		1
Coniochaeta_CK134_g6448.t1	9	1	1	2	5		1				2				1	3		1
Coniochaeta_CK134_g6563.t1	9		1			8	1												2	1	2	3
Coniochaeta_CK134_g6640.t1	9	7		2							2
Coniochaeta_CK134_g7339.t1	9	2		7							4		3
Coniochaeta_CK134_g7449.t1	9	6		1	2						1					1		1
Coniochaeta_CK134_g7624.t1	9	4	1	2	2			1			1		1			1		1
Coniochaeta_CK134_g7713.t1	9	5		2	2						1		1			1		1
Coniochaeta_CK134_g7723.t1	9	2	2		5			1	1						1	2	1	1
Coniochaeta_CK134_g7774.t1	9			9								4	1	4
Coniochaeta_CK134_g7894.t1	9			1	7	1					1				1	3	2	1	1
Coniochaeta_CK134_g8023.t1	9	6		1	2								1			1		1
Coniochaeta_CK134_g8069.t1	9	8		1							1
Coniochaeta_CK134_g8326.t1	9	3			6										1	1	4
Coniochaeta_CK134_g8370.t1	9	3	2	2	2		1		1		1		1				1	1
Coniochaeta_CK134_g8411.t1	9	1		2	1	5						1		1	1				1	1	2	1
Coniochaeta_CK134_g8429.t1	9	3	1	3	1	1		1			2		1		1						1
Coniochaeta_CK134_g8621.t1	9	2			7										2	1	2	2
Coniochaeta_CK134_g8912.t1	9	2			7											2	1	4
Coniochaeta_CK134_g8947.t1	9	4		3	1	1					2		1				1		1
Coniochaeta_CK134_g9054.t1	9	6			3											1	1	1
Coniochaeta_CK134_g9225.t1	9	7			2											1		1
Coniochaeta_CK134_g9355.t1	9			9							1	3	2	3
Coniochaeta_CK134_g9432.t1	9	9
Coniochaeta_CK134_g9811.t1	9	4	2		3			2								2	1
Coniochaeta_CK134_g10476.t1	8	5		1	2						1					2
Coniochaeta_CK134_g1149.t1	8	1	1	2	4				1		1		1		1	1	1	1
Coniochaeta_CK134_g1247.t1	8	3			5										1	3		1
Coniochaeta_CK134_g1380.t1	8	4		2	2						2					2
Coniochaeta_CK134_g1392.t1	8	4	1	1	2				1				1			2
Coniochaeta_CK134_g1574.t1	8		7	1				2	2	3	1
Coniochaeta_CK134_g1942.t1	8	2		2	3	1					1		1		1	1		1			1
Coniochaeta_CK134_g2425.t1	8		2		6					2					2	2	1	1
Coniochaeta_CK134_g2699.t1	8	6		1	1						1					1
Coniochaeta_CK134_g2860.t1	8			5		3						2	1	2						2		1
Coniochaeta_CK134_g2935.t1	8			4		4					1	2	1						1	1	2
Coniochaeta_CK134_g3088.t1	8	2	3	2	1		1	1	1		1		1				1
Coniochaeta_CK134_g3634.t1	8		3	1	4		1	1	1		1				1	1	1	1
Coniochaeta_CK134_g3661.t1	8	4			4											2	1	1
Coniochaeta_CK134_g3680.t1	8	8
Coniochaeta_CK134_g3717.t1	8	3			5											4	1
Coniochaeta_CK134_g3741.t1	8	3			5										1	2	1	1
Coniochaeta_CK134_g384.t1	8	2			6										2	3	1
Coniochaeta_CK134_g3923.t1	8	6		2							1		1
Coniochaeta_CK134_g4307.t1	8	1	3	3	1			1	1	1	1	1	1			1
Coniochaeta_CK134_g4337.t1	8	5		2	1						1		1			1
Coniochaeta_CK134_g4799.t1	8	1		1	6						1				1	1	2	2
Coniochaeta_CK134_g4939.t1	8	6	2					2
Coniochaeta_CK134_g4946.t1	8	7		1							1
Coniochaeta_CK134_g5038.t1	8	2		1	5						1				1	2	1	1
Coniochaeta_CK134_g5206.t1	8	6		2							2
Coniochaeta_CK134_g5286.t1	8	3	4	1			2		1	1			1
Coniochaeta_CK134_g5429.t1	8	2	1	1	4				1		1				1		1	2
Coniochaeta_CK134_g5537.t1	8	2	2	2	1	1	1	1			1		1			1					1
Coniochaeta_CK134_g561.t1	8	6		1	1						1							1
Coniochaeta_CK134_g570.t1	8	2	1		4	1		1							1	1	1	1			1
Coniochaeta_CK134_g6416.t1	8	5		1	2							1				1		1
Coniochaeta_CK134_g6696.t1	8	7			1											1
Coniochaeta_CK134_g6723.t1	8		5		3		1	1	1	2					1	1	1
Coniochaeta_CK134_g6904.t1	8	3	2		1	2		1		1							1		1		1
Coniochaeta_CK134_g7119.t1	8		3	5			2		1		3	2
Coniochaeta_CK134_g716.t1	8	5		1	2						1					2
Coniochaeta_CK134_g7273.t1	8	2		1	4	1							1		1	1	1	1			1
Coniochaeta_CK134_g7590.t1	8	7		1							1
Coniochaeta_CK134_g7627.t1	8	2	1	1	4		1				1					4
Coniochaeta_CK134_g7701.t1	8	1	2	5				1	1		5
Coniochaeta_CK134_g829.t1	8	1		4	3						3		1		1	2
Coniochaeta_CK134_g8319.t1	8	3			5										1	2		2
Coniochaeta_CK134_g8544.t1	8		5		3		1	4								2	1
Coniochaeta_CK134_g8710.t1	8			8							1	3	1	3
Coniochaeta_CK134_g9043.t1	8	2		4	2						3			1			1	1
Coniochaeta_CK134_g9063.t1	8	3	2	1	1	1	1		1		1				1							1
Coniochaeta_CK134_g9255.t1	8	4			3	1									1	1	1		1
Coniochaeta_CK134_g9296.t1	8	4	1		1	2		1								1					2
Coniochaeta_CK134_g9410.t1	8	2	1	1	4		1				1				1	1	1	1
Coniochaeta_CK134_g9463.t1	8	8
Coniochaeta_CK134_g9474.t1	8	3			5											2	1	2
Coniochaeta_CK134_g9511.t1	8	6		2							1		1
Coniochaeta_CK134_g9558.t1	8	3		5							4		1
Coniochaeta_CK134_g9603.t1	8			8							2	3	1	2
Coniochaeta_CK134_g9753.t1	8	4		2	2						1		1		1	1
Coniochaeta_CK134_g10118.t1	7	5			2										1	1
Coniochaeta_CK134_g10428.t1	7	1		2	3	1					1		1			3					1
Coniochaeta_CK134_g10537.t1	7	6		1									1
Coniochaeta_CK134_g1108.t1	7	4			3										1	1		1
Coniochaeta_CK134_g1138.t1	7	1	1		5			1								2	1	2
Coniochaeta_CK134_g1246.t1	7	3		1	2	1					1					2			1
Coniochaeta_CK134_g1253.t1	7	3	1	3					1		2		1
Coniochaeta_CK134_g1318.t1	7	1	1		4	1	1									3	1		1
Coniochaeta_CK134_g1648.t1	7		2			5			1	1									2	1	1	1
Coniochaeta_CK134_g1717.t1	7	6			1											1
Coniochaeta_CK134_g1722.t1	7	1			6										1	3	1	1
Coniochaeta_CK134_g1825.t1	7				7										1	3	1	2
Coniochaeta_CK134_g1907.t1	7	4		3							3
Coniochaeta_CK134_g2010.t1	7	4	1	1	1			1			1					1
Coniochaeta_CK134_g2167.t1	7			7							3	1	2	1
Coniochaeta_CK134_g2246.t1	7	5		2							1		1
Coniochaeta_CK134_g2350.t1	7	2	1	4			1				3		1
Coniochaeta_CK134_g2421.t1	7	4	2	1			1			1	1
Coniochaeta_CK134_g2510.t1	7		1		6			1							1	2	2	1
Coniochaeta_CK134_g2869.t1	7	1			5	1									2	1	1	1	1
Coniochaeta_CK134_g3160.t1	7	6			1											1
Coniochaeta_CK134_g3272.t1	7	3	2		2		1		1							1		1
Coniochaeta_CK134_g3390.t1	7	7
Coniochaeta_CK134_g35.t1	7	5		1		1					1										1
Coniochaeta_CK134_g3740.t1	7	2		1	4								1			2		2
Coniochaeta_CK134_g4400.t1	7	4	1		2				1						1	1
Coniochaeta_CK134_g4557.t1	7	4			3											2		1
Coniochaeta_CK134_g4593.t1	7	7
Coniochaeta_CK134_g4756.t1	7			7							7
Coniochaeta_CK134_g4865.t1	7	2	1	2	1	1			1		2						1				1
Coniochaeta_CK134_g4904.t1	7	6			1											1
Coniochaeta_CK134_g5070.t1	7	4			3											1	1	1
Coniochaeta_CK134_g5142.t1	7	1		1	5						1					2		3
Coniochaeta_CK134_g5226.t1	7	7
Coniochaeta_CK134_g5381.t1	7	2	3	1	1		2	1			1					1
Coniochaeta_CK134_g5473.t1	7	6		1							1
Coniochaeta_CK134_g574.t1	7	5		1	1						1							1
Coniochaeta_CK134_g5833.t1	7			7							2	2	1	2
Coniochaeta_CK134_g5860.t1	7		2	5				1		1		2		3
Coniochaeta_CK134_g6525.t1	7	6	1							1
Coniochaeta_CK134_g6880.t1	7	3	1	2	1			1			1		1			1
Coniochaeta_CK134_g7150.t1	7		6		1		2	2	2								1
Coniochaeta_CK134_g7257.t1	7	2		2	2	1					1			1		1	1		1
Coniochaeta_CK134_g727.t1	7	2		4	1						3		1				1
Coniochaeta_CK134_g731.t1	7	3		1	3						1				1	2
Coniochaeta_CK134_g7369.t1	7	3		2	2						2					1	1
Coniochaeta_CK134_g748.t1	7	4		1	2						1					1		1
Coniochaeta_CK134_g7566.t1	7	5		1	1						1					1
Coniochaeta_CK134_g7575.t1	7		7				1	2	2	2
Coniochaeta_CK134_g7589.t1	7	7
Coniochaeta_CK134_g7754.t1	7	3			4										1	3
Coniochaeta_CK134_g7989.t1	7		3	2	1	1		2	1				1	1		1			1
Coniochaeta_CK134_g8020.t1	7	1			6										1	3	1	1
Coniochaeta_CK134_g8061.t1	7	5		1	1								1			1
Coniochaeta_CK134_g8119.t1	7	2	2	1	2				2		1						1	1
Coniochaeta_CK134_g8450.t1	7	2	1	1	3			1			1				2			1
Coniochaeta_CK134_g8818.t1	7	2		2	3						1		1			1	1	1
Coniochaeta_CK134_g8933.t1	7	4		2	1						2						1
Coniochaeta_CK134_g8983.t1	7	2		1	3	1					1					2	1				1
Coniochaeta_CK134_g9075.t1	7	4			3										1	1	1
Coniochaeta_CK134_g9334.t1	7	3	2	1	1			1	1				1			1
Coniochaeta_CK134_g9407.t1	7		3		4		1	1	1						1	3
Coniochaeta_CK134_g9512.t1	7	6	1						1
Coniochaeta_CK134_g9809.t1	7	1	3	3			1	2			1		1	1
Coniochaeta_CK134_g9861.t1	7	3		2	2						2					2
Coniochaeta_CK134_g10084.t1	6	5		1										1
Coniochaeta_CK134_g10247.t1	6	2	1	1	2				1		1					1		1
Coniochaeta_CK134_g10314.t1	6	4		2							1		1
Coniochaeta_CK134_g1033.t1	6	2		1	3						1					1	2
Coniochaeta_CK134_g10384.t1	6	6
Coniochaeta_CK134_g1263.t1	6	5		1							1
Coniochaeta_CK134_g1518.t1	6	4			2											1	1
Coniochaeta_CK134_g202.t1	6			6								3		3
Coniochaeta_CK134_g2055.t1	6	2		1	3						1				1	1		1
Coniochaeta_CK134_g2137.t1	6			4		2						1	2	1					1			1
Coniochaeta_CK134_g2258.t1	6	1		2	3						1			1		2	1
Coniochaeta_CK134_g2275.t1	6	6
Coniochaeta_CK134_g2443.t1	6	2		3		1						2		1								1
Coniochaeta_CK134_g250.t1	6	2			4										1	1	1	1
Coniochaeta_CK134_g2598.t1	6	3			3											3
Coniochaeta_CK134_g27.t1	6	1	2	2	1		1		1		1		1			1
Coniochaeta_CK134_g2800.t1	6	1	1	2	2			1			1		1			2
Coniochaeta_CK134_g2806.t1	6	3			2	1										1	1					1
Coniochaeta_CK134_g2897.t1	6	1	1		4		1								1	1	1	1
Coniochaeta_CK134_g328.t1	6			2	4						1		1		1	1	1	1
Coniochaeta_CK134_g3380.t1	6	3	3				1	1	1
Coniochaeta_CK134_g357.t1	6	6
Coniochaeta_CK134_g3630.t1	6	2			4											1	1	2
Coniochaeta_CK134_g3640.t1	6	3	1	1	1			1					1			1
Coniochaeta_CK134_g3711.t1	6	4			2												1	1
Coniochaeta_CK134_g3992.t1	6	6
Coniochaeta_CK134_g4070.t1	6	4			2										1			1
Coniochaeta_CK134_g4120.t1	6	6
Coniochaeta_CK134_g4125.t1	6	1		5									5
Coniochaeta_CK134_g4520.t1	6	2		1	3						1				1	1		1
Coniochaeta_CK134_g4574.t1	6	6
Coniochaeta_CK134_g4673.t1	6	4		1	1						1							1
Coniochaeta_CK134_g4755.t1	6	1		5							2	1	2
Coniochaeta_CK134_g5029.t1	6	3	1	1	1				1		1							1
Coniochaeta_CK134_g5168.t1	6		3		3		1	1	1						1		1	1
Coniochaeta_CK134_g5244.t1	6		6				3		2	1
Coniochaeta_CK134_g5608.t1	6	6
Coniochaeta_CK134_g5976.t1	6	5		1									1
Coniochaeta_CK134_g6025.t1	6	4	2					1	1
Coniochaeta_CK134_g6062.t1	6	3		1	2						1					1		1
Coniochaeta_CK134_g6092.t1	6	5			1											1
Coniochaeta_CK134_g6093.t1	6	3	2		1		2									1
Coniochaeta_CK134_g6291.t1	6	6
Coniochaeta_CK134_g6355.t1	6	1	2		3		1		1							3
Coniochaeta_CK134_g6663.t1	6	2		4							3		1
Coniochaeta_CK134_g6794.t1	6	3	1		2					1						1		1
Coniochaeta_CK134_g6853.t1	6		2	4			1		1			2	1	1
Coniochaeta_CK134_g7102.t1	6	5		1									1
Coniochaeta_CK134_g7256.t1	6	2		2	2						2					2
Coniochaeta_CK134_g7312.t1	6	2	3		1		1	1	1							1
Coniochaeta_CK134_g7387.t1	6	3		1	2						1						1	1
Coniochaeta_CK134_g7406.t1	6	1	2	1	2			1	1				1			2
Coniochaeta_CK134_g752.t1	6	6
Coniochaeta_CK134_g7818.t1	6	1	3		2		2	1								1	1
Coniochaeta_CK134_g8196.t1	6			1		5							1						3	1		1
Coniochaeta_CK134_g8267.t1	6		1		5			1							1	3	1
Coniochaeta_CK134_g8331.t1	6	2		4							2		2
Coniochaeta_CK134_g8341.t1	6	1			5											3	1	1
Coniochaeta_CK134_g8357.t1	6	4		1	1						1					1
Coniochaeta_CK134_g8445.t1	6		2	2	2			1		1		1	1			1		1
Coniochaeta_CK134_g861.t1	6	6
Coniochaeta_CK134_g874.t1	6	2	1		3			1							1	1	1
Coniochaeta_CK134_g8745.t1	6		2	1	3			1	1		1					2		1
Coniochaeta_CK134_g9256.t1	6	5			1													1
Coniochaeta_CK134_g9360.t1	6	6
Coniochaeta_CK134_g9430.t1	6	6
Coniochaeta_CK134_g9455.t1	6	3				3															3
Coniochaeta_CK134_g9863.t1	6				6										1	4	1
Coniochaeta_CK134_g9918.t1	6		3		3			1		2					1	1		1
Coniochaeta_CK134_g998.t1	6	4			2											1	1
Coniochaeta_CK134_g10169.t1	5	1			4										2	2
Coniochaeta_CK134_g10203.t1	5	1		2	1	1					1		1			1					1
Coniochaeta_CK134_g10207.t1	5	3			2											1		1
Coniochaeta_CK134_g10380.t1	5	3		2							1		1
Coniochaeta_CK134_g10478.t1	5	2		3							3
Coniochaeta_CK134_g1156.t1	5	4	1							1
Coniochaeta_CK134_g1178.t1	5	2	3				1	1		1
Coniochaeta_CK134_g1193.t1	5	1			4										1	1	1	1
Coniochaeta_CK134_g1245.t1	5	2		1	2						1					1		1
Coniochaeta_CK134_g1260.t1	5	4		1							1
Coniochaeta_CK134_g1348.t1	5	5
Coniochaeta_CK134_g145.t1	5			1		4								1					1	1	1	1
Coniochaeta_CK134_g165.t1	5	3	1		1		1										1
Coniochaeta_CK134_g1671.t1	5	3			2										1	1
Coniochaeta_CK134_g1752.t1	5	5
Coniochaeta_CK134_g1840.t1	5	1		1	3								1			1	1	1
Coniochaeta_CK134_g1949.t1	5	3			2											1	1
Coniochaeta_CK134_g2002.t1	5	1			4											2	2
Coniochaeta_CK134_g2278.t1	5	1	1	1	2				1		1					2
Coniochaeta_CK134_g2419.t1	5	2		1	2						1					2
Coniochaeta_CK134_g2485.t1	5	3	1		1				1							1
Coniochaeta_CK134_g2545.t1	5	4		1							1
Coniochaeta_CK134_g2659.t1	5	3		1	1						1					1
Coniochaeta_CK134_g2943.t1	5	4			1											1
Coniochaeta_CK134_g3051.t1	5			5							1	1	3
Coniochaeta_CK134_g3271.t1	5		2		3			1	1							1	1	1
Coniochaeta_CK134_g3297.t1	5	4		1									1
Coniochaeta_CK134_g3525.t1	5	4		1							1
Coniochaeta_CK134_g3594.t1	5	1	1	3				1			2			1
Coniochaeta_CK134_g3635.t1	5	2			3										1			2
Coniochaeta_CK134_g3708.t1	5	3			2										1	1
Coniochaeta_CK134_g3755.t1	5	3		2							2
Coniochaeta_CK134_g3811.t1	5	2		2	1						2					1
Coniochaeta_CK134_g3873.t1	5	1		1	3						1				1	1	1
Coniochaeta_CK134_g390.t1	5	5
Coniochaeta_CK134_g3973.t1	5	4			1											1
Coniochaeta_CK134_g3974.t1	5	5
Coniochaeta_CK134_g4256.t1	5	1	1		3					1						1	1	1
Coniochaeta_CK134_g4323.t1	5	3		1	1								1			1
Coniochaeta_CK134_g4533.t1	5	3		1	1						1					1
Coniochaeta_CK134_g4563.t1	5		2		3			1	1						1	1	1
Coniochaeta_CK134_g4599.t1	5	5
Coniochaeta_CK134_g4601.t1	5	1		4							2		2
Coniochaeta_CK134_g475.t1	5	1	1	1	2			1			1					1		1
Coniochaeta_CK134_g4926.t1	5	4			1											1
Coniochaeta_CK134_g5074.t1	5	4			1											1
Coniochaeta_CK134_g5118.t1	5	4		1							1
Coniochaeta_CK134_g5135.t1	5	5
Coniochaeta_CK134_g5397.t1	5	2			3											2	1
Coniochaeta_CK134_g5431.t1	5	4			1													1
Coniochaeta_CK134_g5439.t1	5	3		2							1		1
Coniochaeta_CK134_g5509.t1	5	2		1	2						1					1	1
Coniochaeta_CK134_g5594.t1	5	5
Coniochaeta_CK134_g5620.t1	5	4		1							1
Coniochaeta_CK134_g5635.t1	5	3		1	1						1					1
Coniochaeta_CK134_g5762.t1	5	3			2											1		1
Coniochaeta_CK134_g5980.t1	5			1	2	2						1			1	1			1		1
Coniochaeta_CK134_g601.t1	5	2	1		2				1						1			1
Coniochaeta_CK134_g6022.t1	5	2			3											2	1
Coniochaeta_CK134_g6026.t1	5	3			2											2
Coniochaeta_CK134_g6048.t1	5	3		2							2
Coniochaeta_CK134_g6067.t1	5	5
Coniochaeta_CK134_g6081.t1	5				5											2	2	1
Coniochaeta_CK134_g6087.t1	5	2		3							2		1
Coniochaeta_CK134_g6167.t1	5	4		1									1
Coniochaeta_CK134_g6596.t1	5	4		1									1
Coniochaeta_CK134_g6641.t1	5	4		1							1
Coniochaeta_CK134_g6752.t1	5	1		1	2	1					1						1	1			1
Coniochaeta_CK134_g6768.t1	5		5				2	1	2
Coniochaeta_CK134_g699.t1	5	1		1	2	1					1					1		1			1
Coniochaeta_CK134_g7113.t1	5		3	2				1	1	1		1		1
Coniochaeta_CK134_g7266.t1	5	1	1	1		2				1			1						1		1
Coniochaeta_CK134_g7304.t1	5	4	1						1
Coniochaeta_CK134_g7305.t1	5	5
Coniochaeta_CK134_g7317.t1	5	3		1	1						1						1
Coniochaeta_CK134_g7375.t1	5	4			1													1
Coniochaeta_CK134_g7396.t1	5	5
Coniochaeta_CK134_g7463.t1	5	2		1	2						1					2
Coniochaeta_CK134_g7550.t1	5	5
Coniochaeta_CK134_g7649.t1	5	1		1	3						1					2	1
Coniochaeta_CK134_g7714.t1	5	3	2				1	1
Coniochaeta_CK134_g7749.t1	5			5							1	1	1	2
Coniochaeta_CK134_g7842.t1	5			1	4						1				1	1	1	1
Coniochaeta_CK134_g7872.t1	5	3			2											2
Coniochaeta_CK134_g8056.t1	5	1		1	3								1			3
Coniochaeta_CK134_g8296.t1	5	3			2											1		1
Coniochaeta_CK134_g8315.t1	5	5
Coniochaeta_CK134_g8478.t1	5	3			2											1	1
Coniochaeta_CK134_g8604.t1	5	5
Coniochaeta_CK134_g8617.t1	5	4			1										1
Coniochaeta_CK134_g8648.t1	5	3		1	1						1					1
Coniochaeta_CK134_g8703.t1	5	1			4										1	1	1	1
Coniochaeta_CK134_g872.t1	5	2	3				1	1	1
Coniochaeta_CK134_g8875.t1	5	3	1	1			1				1
Coniochaeta_CK134_g8951.t1	5		1		4				1						1		3
Coniochaeta_CK134_g9050.t1	5	4		1							1
Coniochaeta_CK134_g9446.t1	5			5							1	2	1	1
Coniochaeta_CK134_g9627.t1	5	3	1		1				1							1
Coniochaeta_CK134_g9749.t1	5	4		1							1
Coniochaeta_CK134_g9882.t1	5	1	3			1	2		1												1
Coniochaeta_CK134_g9897.t1	5	3		1	1						1					1
Coniochaeta_CK134_g10001.t1	4	2	1	1				1			1
Coniochaeta_CK134_g10298.t1	4	3			1											1
Coniochaeta_CK134_g10440.t1	4	2		2							1		1
Coniochaeta_CK134_g1069.t1	4	1			3											1	1	1
Coniochaeta_CK134_g1102.t1	4		3	1			1	1	1				1
Coniochaeta_CK134_g1180.t1	4	2		2							2
Coniochaeta_CK134_g1195.t1	4		1		2	1	1								1			1	1
Coniochaeta_CK134_g1478.t1	4	3		1							1
Coniochaeta_CK134_g1483.t1	4				4										1	2		1
Coniochaeta_CK134_g1633.t1	4	1			3											1		2
Coniochaeta_CK134_g1693.t1	4	4
Coniochaeta_CK134_g1704.t1	4	3		1							1
Coniochaeta_CK134_g1756.t1	4	4
Coniochaeta_CK134_g1771.t1	4	2	1			1	1												1
Coniochaeta_CK134_g1893.t1	4	2			2											1		1
Coniochaeta_CK134_g2008.t1	4	4
Coniochaeta_CK134_g2012.t1	4	4
Coniochaeta_CK134_g2101.t1	4			3		1					1		1	1								1
Coniochaeta_CK134_g2146.t1	4	4
Coniochaeta_CK134_g223.t1	4	3			1										1
Coniochaeta_CK134_g2274.t1	4		1		3			1								2	1
Coniochaeta_CK134_g2371.t1	4			4							2	1		1
Coniochaeta_CK134_g2470.t1	4	3			1											1
Coniochaeta_CK134_g2489.t1	4			1		3					1								1	1	1
Coniochaeta_CK134_g2507.t1	4	4
Coniochaeta_CK134_g2526.t1	4	1	1	1	1				1		1				1
Coniochaeta_CK134_g2564.t1	4			1	3						1					1	1	1
Coniochaeta_CK134_g2599.t1	4	4
Coniochaeta_CK134_g2634.t1	4	1		2	1						2					1
Coniochaeta_CK134_g2845.t1	4		2		2		2								1	1
Coniochaeta_CK134_g2868.t1	4	4
Coniochaeta_CK134_g3044.t1	4			3		1					1		2						1
Coniochaeta_CK134_g3130.t1	4	3			1											1
Coniochaeta_CK134_g3132.t1	4	1		1	2						1					1	1
Coniochaeta_CK134_g3140.t1	4	2			2											1	1
Coniochaeta_CK134_g3342.t1	4	3	1						1
Coniochaeta_CK134_g3478.t1	4	3				1															1
Coniochaeta_CK134_g3479.t1	4	3			1											1
Coniochaeta_CK134_g3614.t1	4		1	2	1		1				2					1
Coniochaeta_CK134_g3617.t1	4		2	1	1		1	1			1							1
Coniochaeta_CK134_g362.t1	4	1			2	1									1			1	1
Coniochaeta_CK134_g3626.t1	4	4
Coniochaeta_CK134_g3643.t1	4	4
Coniochaeta_CK134_g3676.t1	4			2	1	1					1		1					1			1
Coniochaeta_CK134_g3935.t1	4	1	1		2			1								1	1
Coniochaeta_CK134_g3960.t1	4			2		2						1		1							2
Coniochaeta_CK134_g3999.t1	4	3			1													1
Coniochaeta_CK134_g4122.t1	4	2		2									2
Coniochaeta_CK134_g4222.t1	4	4
Coniochaeta_CK134_g4508.t1	4	3		1							1
Coniochaeta_CK134_g4546.t1	4	4
Coniochaeta_CK134_g4554.t1	4	1	3				1	1	1
Coniochaeta_CK134_g4662.t1	4		4				1	1	1	1
Coniochaeta_CK134_g5122.t1	4	1		1	2						1					1		1
Coniochaeta_CK134_g5212.t1	4			4								1	1	2
Coniochaeta_CK134_g5248.t1	4		4				1	1	1	1
Coniochaeta_CK134_g5279.t1	4	4
Coniochaeta_CK134_g5311.t1	4	4
Coniochaeta_CK134_g5318.t1	4	3		1							1
Coniochaeta_CK134_g5364.t1	4	1		1	2						1					2
Coniochaeta_CK134_g5461.t1	4	3	1					1
Coniochaeta_CK134_g5523.t1	4	2			2										1	1
Coniochaeta_CK134_g5601.t1	4	2			2										1	1
Coniochaeta_CK134_g5669.t1	4	4
Coniochaeta_CK134_g5740.t1	4	4
Coniochaeta_CK134_g5741.t1	4		2	1		1		1	1			1								1
Coniochaeta_CK134_g6038.t1	4	2		1	1						1					1
Coniochaeta_CK134_g6039.t1	4		4				2	1		1
Coniochaeta_CK134_g605.t1	4	2		1	1									1	1
Coniochaeta_CK134_g6230.t1	4	2			2										1			1
Coniochaeta_CK134_g6284.t1	4	3		1							1
Coniochaeta_CK134_g6443.t1	4	2			2										1			1
Coniochaeta_CK134_g6594.t1	4	1	2	1				1	1				1
Coniochaeta_CK134_g664.t1	4	4
Coniochaeta_CK134_g6765.t1	4	1	1	2			1				1		1
Coniochaeta_CK134_g6949.t1	4				4											3		1
Coniochaeta_CK134_g7100.t1	4	3			1											1
Coniochaeta_CK134_g7194.t1	4			4							1	1	1	1
Coniochaeta_CK134_g7229.t1	4	4
Coniochaeta_CK134_g7296.t1	4			4								2	2
Coniochaeta_CK134_g7367.t1	4			3		1					1	1		1					1
Coniochaeta_CK134_g7456.t1	4		1	2	1		1					1	1			1
Coniochaeta_CK134_g763.t1	4	2			2											2
Coniochaeta_CK134_g7655.t1	4	1	2	1			1			1			1
Coniochaeta_CK134_g7766.t1	4	2		2							1		1
Coniochaeta_CK134_g7850.t1	4	3		1							1
Coniochaeta_CK134_g7863.t1	4	1		1	2						1				1	1
Coniochaeta_CK134_g791.t1	4		2	2				1		1		1		1
Coniochaeta_CK134_g8395.t1	4	2			2											1	1
Coniochaeta_CK134_g8608.t1	4				3	1										1	1	1	1
Coniochaeta_CK134_g8631.t1	4	3				1															1
Coniochaeta_CK134_g8754.t1	4	1		2	1						2					1
Coniochaeta_CK134_g8881.t1	4	1	1		2			1							1	1
Coniochaeta_CK134_g8938.t1	4	3		1									1
Coniochaeta_CK134_g9018.t1	4				1	3										1			1	1	1
Coniochaeta_CK134_g9131.t1	4	1		3							2		1
Coniochaeta_CK134_g9300.t1	4	2			2											2
Coniochaeta_CK134_g9321.t1	4			4							1			3
Coniochaeta_CK134_g9531.t1	4	2			1	1											1			1
Coniochaeta_CK134_g965.t1	4	1	2	1			1		1					1
Coniochaeta_CK134_g9717.t1	4				4										1	1	1	1
Coniochaeta_CK134_g9773.t1	4	4
Coniochaeta_CK134_g9794.t1	4	4
Coniochaeta_CK134_g9805.t1	4	1	3				1	1	1
Coniochaeta_CK134_g9923.t1	4			4							1	2	1
Coniochaeta_CK134_g10044.t1	3			3							2	1
Coniochaeta_CK134_g10047.t1	3	3
Coniochaeta_CK134_g10055.t1	3	3
Coniochaeta_CK134_g10061.t1	3	2			1											1
Coniochaeta_CK134_g10138.t1	3	2		1									1
Coniochaeta_CK134_g10177.t1	3	1	1		1			1								1
Coniochaeta_CK134_g10371.t1	3	2			1													1
Coniochaeta_CK134_g10406.t1	3			2		1					1		1									1
Coniochaeta_CK134_g10450.t1	3				3											1	2
Coniochaeta_CK134_g10562.t1	3	3
Coniochaeta_CK134_g1126.t1	3	3
Coniochaeta_CK134_g1328.t1	3			3							2		1
Coniochaeta_CK134_g1351.t1	3	2			1													1
Coniochaeta_CK134_g1373.t1	3	1	1	1				1				1
Coniochaeta_CK134_g1435.t1	3	1			2										2
Coniochaeta_CK134_g1445.t1	3			3							1			2
Coniochaeta_CK134_g1516.t1	3		2		1		2									1
Coniochaeta_CK134_g1546.t1	3	2			1											1
Coniochaeta_CK134_g1700.t1	3				3										1	1		1
Coniochaeta_CK134_g1702.t1	3	3
Coniochaeta_CK134_g1835.t1	3				3											1	1	1
Coniochaeta_CK134_g1879.t1	3	1		1	1						1					1
Coniochaeta_CK134_g1953.t1	3	2			1											1
Coniochaeta_CK134_g2.t1	3			3							3
Coniochaeta_CK134_g2004.t1	3	1	2				1	1
Coniochaeta_CK134_g2054.t1	3	1		1	1						1						1
Coniochaeta_CK134_g2191.t1	3	1	1	1			1							1
Coniochaeta_CK134_g2331.t1	3	1	2				2
Coniochaeta_CK134_g2424.t1	3	2			1											1
Coniochaeta_CK134_g2439.t1	3	3
Coniochaeta_CK134_g2445.t1	3		2		1		1		1							1
Coniochaeta_CK134_g2458.t1	3	3
Coniochaeta_CK134_g259.t1	3	2			1											1
Coniochaeta_CK134_g2801.t1	3	3
Coniochaeta_CK134_g2904.t1	3	1		2							1		1
Coniochaeta_CK134_g3174.t1	3	1	1		1		1										1
Coniochaeta_CK134_g3181.t1	3	1			2											1	1
Coniochaeta_CK134_g3186.t1	3	2		1							1
Coniochaeta_CK134_g3190.t1	3	2		1							1
Coniochaeta_CK134_g3336.t1	3	3
Coniochaeta_CK134_g3350.t1	3	3
Coniochaeta_CK134_g338.t1	3	2	1				1
Coniochaeta_CK134_g345.t1	3				3											2	1
Coniochaeta_CK134_g3535.t1	3	3
Coniochaeta_CK134_g3723.t1	3		1	2						1	1		1
Coniochaeta_CK134_g3777.t1	3	3
Coniochaeta_CK134_g3853.t1	3	1			2										1	1
Coniochaeta_CK134_g3966.t1	3		1			2	1														1	1
Coniochaeta_CK134_g3996.t1	3			1	2						1					2
Coniochaeta_CK134_g4072.t1	3	3
Coniochaeta_CK134_g4146.t1	3	1	1		1				1							1
Coniochaeta_CK134_g421.t1	3	3
Coniochaeta_CK134_g4249.t1	3	3
Coniochaeta_CK134_g4317.t1	3	2		1									1
Coniochaeta_CK134_g4332.t1	3	2			1										1
Coniochaeta_CK134_g4333.t1	3	3
Coniochaeta_CK134_g4377.t1	3			3									3
Coniochaeta_CK134_g4401.t1	3		1		2				1						1		1
Coniochaeta_CK134_g4473.t1	3				3										1	1		1
Coniochaeta_CK134_g4585.t1	3	3
Coniochaeta_CK134_g4623.t1	3	2			1											1
Coniochaeta_CK134_g4640.t1	3			3								2		1
Coniochaeta_CK134_g4670.t1	3			3							1	1	1
Coniochaeta_CK134_g4674.t1	3	2		1							1
Coniochaeta_CK134_g4737.t1	3	2			1												1
Coniochaeta_CK134_g4770.t1	3					3													1	1		1
Coniochaeta_CK134_g4774.t1	3					3														1	1	1
Coniochaeta_CK134_g4813.t1	3	3
Coniochaeta_CK134_g4823.t1	3				2	1									1		1				1
Coniochaeta_CK134_g4836.t1	3	2			1											1
Coniochaeta_CK134_g488.t1	3	1	1		1		1									1
Coniochaeta_CK134_g4909.t1	3	2		1							1
Coniochaeta_CK134_g4934.t1	3	2		1							1
Coniochaeta_CK134_g4953.t1	3				3											2	1
Coniochaeta_CK134_g5031.t1	3	3
Coniochaeta_CK134_g5043.t1	3	3
Coniochaeta_CK134_g5090.t1	3	3
Coniochaeta_CK134_g5098.t1	3			2	1						1		1			1
Coniochaeta_CK134_g5174.t1	3			3							3
Coniochaeta_CK134_g5217.t1	3		1		2				1							2
Coniochaeta_CK134_g5225.t1	3	1			1	1											1			1
Coniochaeta_CK134_g5324.t1	3	3
Coniochaeta_CK134_g5338.t1	3			3								1		2
Coniochaeta_CK134_g5374.t1	3	2				1													1
Coniochaeta_CK134_g5500.t1	3	3
Coniochaeta_CK134_g5510.t1	3	2			1											1
Coniochaeta_CK134_g5516.t1	3		3				1		2
Coniochaeta_CK134_g5589.t1	3	3
Coniochaeta_CK134_g5637.t1	3	1			2											2
Coniochaeta_CK134_g5653.t1	3	3
Coniochaeta_CK134_g5658.t1	3	2	1					1
Coniochaeta_CK134_g5735.t1	3	2			1													1
Coniochaeta_CK134_g5767.t1	3		1			2			1											1	1
Coniochaeta_CK134_g5791.t1	3	3
Coniochaeta_CK134_g5815.t1	3	3
Coniochaeta_CK134_g5894.t1	3	3
Coniochaeta_CK134_g5968.t1	3				1	2											1		1		1
Coniochaeta_CK134_g5981.t1	3	1			2											2
Coniochaeta_CK134_g599.t1	3	2		1							1
Coniochaeta_CK134_g5991.t1	3			1	2						1					2
Coniochaeta_CK134_g6206.t1	3		3				1	1	1
Coniochaeta_CK134_g6319.t1	3				3											2	1
Coniochaeta_CK134_g6332.t1	3	2	1							1
Coniochaeta_CK134_g6422.t1	3	1			2										1		1
Coniochaeta_CK134_g6429.t1	3			2		1						1		1							1
Coniochaeta_CK134_g6466.t1	3	3
Coniochaeta_CK134_g6488.t1	3	1			2											1	1
Coniochaeta_CK134_g6632.t1	3				1	2												1		1		1
Coniochaeta_CK134_g6655.t1	3	3
Coniochaeta_CK134_g6787.t1	3	2			1											1
Coniochaeta_CK134_g6788.t1	3	3
Coniochaeta_CK134_g6793.t1	3	3
Coniochaeta_CK134_g68.t1	3			1		2						1									1	1
Coniochaeta_CK134_g6815.t1	3	1	1		1		1								1
Coniochaeta_CK134_g6833.t1	3	1			1	1												1			1
Coniochaeta_CK134_g6980.t1	3	2		1							1
Coniochaeta_CK134_g7027.t1	3				3										1	1		1
Coniochaeta_CK134_g7045.t1	3	3
Coniochaeta_CK134_g7115.t1	3			3							2		1
Coniochaeta_CK134_g7156.t1	3			3							2		1
Coniochaeta_CK134_g7189.t1	3	3
Coniochaeta_CK134_g7253.t1	3	3
Coniochaeta_CK134_g7293.t1	3	2		1									1
Coniochaeta_CK134_g7314.t1	3	2	1					1
Coniochaeta_CK134_g7400.t1	3	3
Coniochaeta_CK134_g7551.t1	3				3											2	1
Coniochaeta_CK134_g7859.t1	3	3
Coniochaeta_CK134_g7955.t1	3	2	1						1
Coniochaeta_CK134_g8082.t1	3	1			2										1	1
Coniochaeta_CK134_g8123.t1	3	2		1							1
Coniochaeta_CK134_g8161.t1	3	3
Coniochaeta_CK134_g817.t1	3		1	1	1			1			1				1
Coniochaeta_CK134_g8194.t1	3	3
Coniochaeta_CK134_g8313.t1	3		1		2		1								1		1
Coniochaeta_CK134_g8356.t1	3	2			1											1
Coniochaeta_CK134_g8459.t1	3				2	1									1		1				1
Coniochaeta_CK134_g8465.t1	3	3
Coniochaeta_CK134_g8626.t1	3	2			1											1
Coniochaeta_CK134_g863.t1	3		2		1			1	1							1
Coniochaeta_CK134_g8651.t1	3	3
Coniochaeta_CK134_g8763.t1	3			2	1								2		1
Coniochaeta_CK134_g8956.t1	3	3
Coniochaeta_CK134_g8970.t1	3	2		1								1
Coniochaeta_CK134_g8972.t1	3	3
Coniochaeta_CK134_g9082.t1	3		3					1	1	1
Coniochaeta_CK134_g912.t1	3	3
Coniochaeta_CK134_g9217.t1	3		1		1	1		1							1				1
Coniochaeta_CK134_g9266.t1	3	2			1											1
Coniochaeta_CK134_g9448.t1	3			3								2	1
Coniochaeta_CK134_g9472.t1	3	3
Coniochaeta_CK134_g9496.t1	3	2		1							1
Coniochaeta_CK134_g9519.t1	3				3										1	1	1
Coniochaeta_CK134_g9595.t1	3	2			1											1
Coniochaeta_CK134_g9617.t1	3	1	1	1					1				1
Coniochaeta_CK134_g9654.t1	3	1	1		1		1									1
Coniochaeta_CK134_g9721.t1	3	3
Coniochaeta_CK134_g9796.t1	3	1			2											1		1
Coniochaeta_CK134_g9859.t1	3		2		1			2								1
Coniochaeta_CK134_g9889.t1	3	1		1	1						1					1
Coniochaeta_CK134_g9949.t1	3		3				2			1
Coniochaeta_CK134_g9983.t1	3	2			1											1
Coniochaeta_CK134_g1003.t1	2	2
Coniochaeta_CK134_g10030.t1	2			2							1		1
Coniochaeta_CK134_g10033.t1	2	1				1															1
Coniochaeta_CK134_g10053.t1	2	1				1															1
Coniochaeta_CK134_g10119.t1	2	1		1										1
Coniochaeta_CK134_g10154.t1	2	1		1										1
Coniochaeta_CK134_g10229.t1	2	2
Coniochaeta_CK134_g10253.t1	2			2							1		1
Coniochaeta_CK134_g10296.t1	2				2											1		1
Coniochaeta_CK134_g10304.t1	2		1		1				1							1
Coniochaeta_CK134_g10305.t1	2				1	1										1				1
Coniochaeta_CK134_g10370.t1	2				2												1	1
Coniochaeta_CK134_g10395.t1	2			2									2
Coniochaeta_CK134_g10527.t1	2	2
Coniochaeta_CK134_g10530.t1	2	2
Coniochaeta_CK134_g10582.t1	2				2											1	1
Coniochaeta_CK134_g1086.t1	2	1			1												1
Coniochaeta_CK134_g1137.t1	2	1			1												1
Coniochaeta_CK134_g1153.t1	2	2
Coniochaeta_CK134_g1167.t1	2	2
Coniochaeta_CK134_g125.t1	2	2
Coniochaeta_CK134_g1252.t1	2				1	1												1	1
Coniochaeta_CK134_g1300.t1	2	2
Coniochaeta_CK134_g1302.t1	2	2
Coniochaeta_CK134_g1313.t1	2		1	1			1				1
Coniochaeta_CK134_g1342.t1	2	1			1											1
Coniochaeta_CK134_g1372.t1	2			2							2
Coniochaeta_CK134_g14.t1	2	1		1								1
Coniochaeta_CK134_g1412.t1	2	1			1											1
Coniochaeta_CK134_g1472.t1	2					2															2
Coniochaeta_CK134_g1486.t1	2				2												1	1
Coniochaeta_CK134_g1535.t1	2	2
Coniochaeta_CK134_g154.t1	2			1	1						1					1
Coniochaeta_CK134_g1543.t1	2		2				1		1
Coniochaeta_CK134_g1572.t1	2		1		1		1									1
Coniochaeta_CK134_g1598.t1	2	2
Coniochaeta_CK134_g1610.t1	2	2
Coniochaeta_CK134_g1703.t1	2	2
Coniochaeta_CK134_g1713.t1	2	1			1											1
Coniochaeta_CK134_g1742.t1	2			1	1						1					1
Coniochaeta_CK134_g180.t1	2	1		1								1
Coniochaeta_CK134_g1811.t1	2			2							2
Coniochaeta_CK134_g1823.t1	2	1			1											1
Coniochaeta_CK134_g1859.t1	2			2							2
Coniochaeta_CK134_g1889.t1	2			1		1					1									1
Coniochaeta_CK134_g1915.t1	2				2										1			1
Coniochaeta_CK134_g2009.t1	2	1	1						1
Coniochaeta_CK134_g2124.t1	2		1		1			1							1
Coniochaeta_CK134_g2226.t1	2	2
Coniochaeta_CK134_g228.t1	2				2											1		1
Coniochaeta_CK134_g2300.t1	2	2
Coniochaeta_CK134_g2453.t1	2			2							2
Coniochaeta_CK134_g2469.t1	2				1	1												1		1
Coniochaeta_CK134_g2492.t1	2			2										2
Coniochaeta_CK134_g2518.t1	2			1	1								1			1
Coniochaeta_CK134_g2525.t1	2	1		1								1
Coniochaeta_CK134_g2529.t1	2	2
Coniochaeta_CK134_g2535.t1	2	1				1															1
Coniochaeta_CK134_g2537.t1	2			2							1		1
Coniochaeta_CK134_g255.t1	2	1		1									1
Coniochaeta_CK134_g2580.t1	2			2								1		1
Coniochaeta_CK134_g2590.t1	2					2															1	1
Coniochaeta_CK134_g2591.t1	2		2					1	1
Coniochaeta_CK134_g2594.t1	2	2
Coniochaeta_CK134_g2626.t1	2	2
Coniochaeta_CK134_g2633.t1	2				1	1											1				1
Coniochaeta_CK134_g2669.t1	2			1	1								1		1
Coniochaeta_CK134_g2690.t1	2			1		1								1								1
Coniochaeta_CK134_g270.t1	2	1		1										1
Coniochaeta_CK134_g2708.t1	2	1			1													1
Coniochaeta_CK134_g2711.t1	2			2										2
Coniochaeta_CK134_g2759.t1	2	2
Coniochaeta_CK134_g2811.t1	2		1	1			1						1
Coniochaeta_CK134_g2813.t1	2	2
Coniochaeta_CK134_g2816.t1	2	2
Coniochaeta_CK134_g2882.t1	2	1	1					1
Coniochaeta_CK134_g2909.t1	2			2							1			1
Coniochaeta_CK134_g2917.t1	2	2
Coniochaeta_CK134_g2962.t1	2			2								1		1
Coniochaeta_CK134_g2964.t1	2	1		1							1
Coniochaeta_CK134_g2981.t1	2	2
Coniochaeta_CK134_g2996.t1	2			2							2
Coniochaeta_CK134_g3024.t1	2	2
Coniochaeta_CK134_g3033.t1	2				1	1										1						1
Coniochaeta_CK134_g3105.t1	2				2											2
Coniochaeta_CK134_g3108.t1	2		1		1			1									1
Coniochaeta_CK134_g3120.t1	2	2
Coniochaeta_CK134_g3126.t1	2	1			1											1
Coniochaeta_CK134_g3136.t1	2			1	1								1			1
Coniochaeta_CK134_g3153.t1	2				2												1	1
Coniochaeta_CK134_g3191.t1	2				2										1	1
Coniochaeta_CK134_g3203.t1	2	2
Coniochaeta_CK134_g3205.t1	2	1	1				1
Coniochaeta_CK134_g3207.t1	2				2										1	1
Coniochaeta_CK134_g3222.t1	2				2											1	1
Coniochaeta_CK134_g3230.t1	2				2											1		1
Coniochaeta_CK134_g325.t1	2	2
Coniochaeta_CK134_g3252.t1	2	1		1							1
Coniochaeta_CK134_g3258.t1	2			2							1	1
Coniochaeta_CK134_g3263.t1	2			1	1						1						1
Coniochaeta_CK134_g3312.t1	2		1		1		1								1
Coniochaeta_CK134_g3326.t1	2	1		1										1
Coniochaeta_CK134_g3394.t1	2	2
Coniochaeta_CK134_g3418.t1	2	1			1											1
Coniochaeta_CK134_g3425.t1	2					2													1		1
Coniochaeta_CK134_g3454.t1	2	1			1											1
Coniochaeta_CK134_g3455.t1	2			2									1	1
Coniochaeta_CK134_g3472.t1	2	1	1				1
Coniochaeta_CK134_g3477.t1	2	1		1							1
Coniochaeta_CK134_g3493.t1	2			1	1						1						1
Coniochaeta_CK134_g3616.t1	2	2
Coniochaeta_CK134_g3666.t1	2	2
Coniochaeta_CK134_g3671.t1	2	2
Coniochaeta_CK134_g3704.t1	2	2
Coniochaeta_CK134_g3774.t1	2	1			1										1
Coniochaeta_CK134_g3789.t1	2	2
Coniochaeta_CK134_g3817.t1	2	2
Coniochaeta_CK134_g3820.t1	2			1	1								1		1
Coniochaeta_CK134_g3848.t1	2	1			1													1
Coniochaeta_CK134_g3861.t1	2	1			1											1
Coniochaeta_CK134_g3869.t1	2	2
Coniochaeta_CK134_g3907.t1	2	1	1					1
Coniochaeta_CK134_g3927.t1	2	2
Coniochaeta_CK134_g3941.t1	2	1			1											1
Coniochaeta_CK134_g3944.t1	2				2										1		1
Coniochaeta_CK134_g3954.t1	2	1	1				1
Coniochaeta_CK134_g3958.t1	2	1	1				1
Coniochaeta_CK134_g4023.t1	2				2										1	1
Coniochaeta_CK134_g4061.t1	2	1			1											1
Coniochaeta_CK134_g4152.t1	2				2										1	1
Coniochaeta_CK134_g4181.t1	2	2
Coniochaeta_CK134_g4189.t1	2	2
Coniochaeta_CK134_g4208.t1	2	1	1					1
Coniochaeta_CK134_g4213.t1	2	1			1											1
Coniochaeta_CK134_g4238.t1	2			2							1			1
Coniochaeta_CK134_g4257.t1	2			2								1		1
Coniochaeta_CK134_g4265.t1	2				2											1		1
Coniochaeta_CK134_g4369.t1	2			2							2
Coniochaeta_CK134_g4448.t1	2		1		1			1										1
Coniochaeta_CK134_g4489.t1	2	1				1														1
Coniochaeta_CK134_g4513.t1	2	2
Coniochaeta_CK134_g4514.t1	2	2
Coniochaeta_CK134_g4530.t1	2				2											2
Coniochaeta_CK134_g4558.t1	2	1			1											1
Coniochaeta_CK134_g456.t1	2	1		1							1
Coniochaeta_CK134_g4571.t1	2	2
Coniochaeta_CK134_g4605.t1	2	2
Coniochaeta_CK134_g4666.t1	2	1			1												1
Coniochaeta_CK134_g4702.t1	2		1	1				1						1
Coniochaeta_CK134_g4732.t1	2				2										1	1
Coniochaeta_CK134_g4735.t1	2			2							1		1
Coniochaeta_CK134_g4743.t1	2			2							2
Coniochaeta_CK134_g4745.t1	2				2												1	1
Coniochaeta_CK134_g4849.t1	2	1	1				1
Coniochaeta_CK134_g4866.t1	2	1	1				1
Coniochaeta_CK134_g4867.t1	2	1			1											1
Coniochaeta_CK134_g4870.t1	2	2
Coniochaeta_CK134_g4887.t1	2	2
Coniochaeta_CK134_g4906.t1	2	1			1											1
Coniochaeta_CK134_g4930.t1	2				2											2
Coniochaeta_CK134_g495.t1	2	1			1													1
Coniochaeta_CK134_g4959.t1	2	1			1												1
Coniochaeta_CK134_g4963.t1	2	2
Coniochaeta_CK134_g4999.t1	2			1		1					1											1
Coniochaeta_CK134_g5002.t1	2	1				1																1
Coniochaeta_CK134_g5083.t1	2			1		1								1						1
Coniochaeta_CK134_g5086.t1	2	2
Coniochaeta_CK134_g511.t1	2		1	1					1		1
Coniochaeta_CK134_g5114.t1	2	2
Coniochaeta_CK134_g5121.t1	2	2
Coniochaeta_CK134_g5155.t1	2			1	1						1					1
Coniochaeta_CK134_g5165.t1	2	1			1											1
Coniochaeta_CK134_g5171.t1	2			2							2
Coniochaeta_CK134_g5175.t1	2			2							2
Coniochaeta_CK134_g519.t1	2	2
Coniochaeta_CK134_g5202.t1	2			1	1						1							1
Coniochaeta_CK134_g5219.t1	2	1				1														1
Coniochaeta_CK134_g5280.t1	2	2
Coniochaeta_CK134_g530.t1	2			2									2
Coniochaeta_CK134_g5343.t1	2			2							1	1
Coniochaeta_CK134_g5358.t1	2				2										1	1
Coniochaeta_CK134_g5379.t1	2	1		1							1
Coniochaeta_CK134_g5385.t1	2				2											2
Coniochaeta_CK134_g5462.t1	2			2								1	1
Coniochaeta_CK134_g5468.t1	2	1		1							1
Coniochaeta_CK134_g5503.t1	2	2
Coniochaeta_CK134_g556.t1	2				2												1	1
Coniochaeta_CK134_g5587.t1	2	1		1								1
Coniochaeta_CK134_g559.t1	2	1			1											1
Coniochaeta_CK134_g563.t1	2				1	1											1			1
Coniochaeta_CK134_g5636.t1	2	2
Coniochaeta_CK134_g5647.t1	2	2
Coniochaeta_CK134_g5682.t1	2	2
Coniochaeta_CK134_g5703.t1	2	1			1												1
Coniochaeta_CK134_g5721.t1	2	1			1											1
Coniochaeta_CK134_g5732.t1	2			2								1		1
Coniochaeta_CK134_g5737.t1	2	2
Coniochaeta_CK134_g5748.t1	2			2							1			1
Coniochaeta_CK134_g5777.t1	2	1			1										1
Coniochaeta_CK134_g5778.t1	2	2
Coniochaeta_CK134_g5816.t1	2			2							2
Coniochaeta_CK134_g5888.t1	2		1		1				1							1
Coniochaeta_CK134_g5928.t1	2	2
Coniochaeta_CK134_g5985.t1	2	1				1															1
Coniochaeta_CK134_g6021.t1	2	2
Coniochaeta_CK134_g6027.t1	2	1				1															1
Coniochaeta_CK134_g6031.t1	2		2				1			1
Coniochaeta_CK134_g6053.t1	2	2
Coniochaeta_CK134_g6083.t1	2		1			1		1											1
Coniochaeta_CK134_g6108.t1	2	1		1										1
Coniochaeta_CK134_g6147.t1	2	2
Coniochaeta_CK134_g6193.t1	2	2
Coniochaeta_CK134_g6275.t1	2	1		1									1
Coniochaeta_CK134_g6362.t1	2	1	1				1
Coniochaeta_CK134_g6392.t1	2		2				1	1
Coniochaeta_CK134_g6449.t1	2	2
Coniochaeta_CK134_g6537.t1	2	2
Coniochaeta_CK134_g6615.t1	2	2
Coniochaeta_CK134_g6617.t1	2	2
Coniochaeta_CK134_g6630.t1	2		1		1		1											1
Coniochaeta_CK134_g6637.t1	2		1	1					1				1
Coniochaeta_CK134_g6697.t1	2	2
Coniochaeta_CK134_g6711.t1	2	1			1											1
Coniochaeta_CK134_g6769.t1	2		1		1		1									1
Coniochaeta_CK134_g678.t1	2	2
Coniochaeta_CK134_g6781.t1	2	2
Coniochaeta_CK134_g6805.t1	2	1	1				1
Coniochaeta_CK134_g6864.t1	2	2
Coniochaeta_CK134_g6881.t1	2			1	1							1			1
Coniochaeta_CK134_g69.t1	2	1	1					1
Coniochaeta_CK134_g693.t1	2		1		1					1						1
Coniochaeta_CK134_g697.t1	2	1		1							1
Coniochaeta_CK134_g7074.t1	2	2
Coniochaeta_CK134_g7175.t1	2		1	1				1				1
Coniochaeta_CK134_g7220.t1	2			1		1							1						1
Coniochaeta_CK134_g7231.t1	2			1	1									1		1
Coniochaeta_CK134_g7236.t1	2			2							2
Coniochaeta_CK134_g7258.t1	2	1	1					1
Coniochaeta_CK134_g7286.t1	2				2												1	1
Coniochaeta_CK134_g7373.t1	2	1			1													1
Coniochaeta_CK134_g7410.t1	2	2
Coniochaeta_CK134_g7444.t1	2	1			1											1
Coniochaeta_CK134_g7521.t1	2	1			1											1
Coniochaeta_CK134_g7525.t1	2	1			1										1
Coniochaeta_CK134_g757.t1	2	1			1												1
Coniochaeta_CK134_g7571.t1	2	2
Coniochaeta_CK134_g7699.t1	2	1			1											1
Coniochaeta_CK134_g7731.t1	2					2														2
Coniochaeta_CK134_g7794.t1	2	1				1													1
Coniochaeta_CK134_g78.t1	2				2											1		1
Coniochaeta_CK134_g7948.t1	2	2
Coniochaeta_CK134_g7960.t1	2				2											2
Coniochaeta_CK134_g7979.t1	2	1			1										1
Coniochaeta_CK134_g8012.t1	2	2
Coniochaeta_CK134_g8062.t1	2	2
Coniochaeta_CK134_g8068.t1	2				1	1										1					1
Coniochaeta_CK134_g8071.t1	2	2
Coniochaeta_CK134_g8081.t1	2	1			1											1
Coniochaeta_CK134_g8092.t1	2	1			1													1
Coniochaeta_CK134_g8094.t1	2			2							2
Coniochaeta_CK134_g8110.t1	2	2
Coniochaeta_CK134_g8147.t1	2	2
Coniochaeta_CK134_g8186.t1	2			2								1		1
Coniochaeta_CK134_g8248.t1	2	2
Coniochaeta_CK134_g8344.t1	2	2
Coniochaeta_CK134_g8363.t1	2	2
Coniochaeta_CK134_g8365.t1	2	2
Coniochaeta_CK134_g8375.t1	2	1	1				1
Coniochaeta_CK134_g8430.t1	2					2														1		1
Coniochaeta_CK134_g8495.t1	2	2
Coniochaeta_CK134_g8513.t1	2	2
Coniochaeta_CK134_g8534.t1	2	1	1						1
Coniochaeta_CK134_g856.t1	2	2
Coniochaeta_CK134_g8622.t1	2			1		1						1									1
Coniochaeta_CK134_g8627.t1	2		1		1				1								1
Coniochaeta_CK134_g8650.t1	2	2
Coniochaeta_CK134_g8656.t1	2			1	1						1						1
Coniochaeta_CK134_g8719.t1	2	1		1							1
Coniochaeta_CK134_g8728.t1	2		1	1			1				1
Coniochaeta_CK134_g8812.t1	2	1			1											1
Coniochaeta_CK134_g8882.t1	2	1			1											1
Coniochaeta_CK134_g891.t1	2			1	1								1			1
Coniochaeta_CK134_g8932.t1	2				1	1										1				1
Coniochaeta_CK134_g8942.t1	2	1	1							1
Coniochaeta_CK134_g8992.t1	2	1		1							1
Coniochaeta_CK134_g9023.t1	2	2
Coniochaeta_CK134_g9070.t1	2	2
Coniochaeta_CK134_g9080.t1	2	2
Coniochaeta_CK134_g9122.t1	2	2
Coniochaeta_CK134_g9154.t1	2			2							1	1
Coniochaeta_CK134_g9269.t1	2	2
Coniochaeta_CK134_g9270.t1	2	1		1										1
Coniochaeta_CK134_g9295.t1	2	2
Coniochaeta_CK134_g9297.t1	2	2
Coniochaeta_CK134_g9335.t1	2	1		1							1
Coniochaeta_CK134_g9344.t1	2					2													1		1
Coniochaeta_CK134_g939.t1	2				2											1		1
Coniochaeta_CK134_g9471.t1	2				2										1	1
Coniochaeta_CK134_g9473.t1	2	2
Coniochaeta_CK134_g9489.t1	2			1		1						1									1
Coniochaeta_CK134_g9514.t1	2	2
Coniochaeta_CK134_g9565.t1	2	2
Coniochaeta_CK134_g9655.t1	2	2
Coniochaeta_CK134_g974.t1	2				2											2
Coniochaeta_CK134_g976.t1	2					2															2
Coniochaeta_CK134_g9761.t1	2				2											1	1
Coniochaeta_CK134_g9880.t1	2	2
Coniochaeta_CK134_g9906.t1	2	1		1							1
Coniochaeta_CK134_g9987.t1	2	1		1							1
Coniochaeta_CK134_g10000.t1	1	1
Coniochaeta_CK134_g10003.t1	1				1											1
Coniochaeta_CK134_g1001.t1	1				1											1
Coniochaeta_CK134_g10013.t1	1		1				1
Coniochaeta_CK134_g10021.t1	1		1					1
Coniochaeta_CK134_g10025.t1	1					1																1
Coniochaeta_CK134_g1007.t1	1		1						1
Coniochaeta_CK134_g10075.t1	1				1										1
Coniochaeta_CK134_g10078.t1	1				1											1
Coniochaeta_CK134_g10104.t1	1				1										1
Coniochaeta_CK134_g10107.t1	1	1
Coniochaeta_CK134_g10108.t1	1		1							1
Coniochaeta_CK134_g10125.t1	1			1							1
Coniochaeta_CK134_g10164.t1	1	1
Coniochaeta_CK134_g10213.t1	1	1
Coniochaeta_CK134_g1022.t1	1			1								1
Coniochaeta_CK134_g10220.t1	1	1
Coniochaeta_CK134_g10238.t1	1				1													1
Coniochaeta_CK134_g10243.t1	1					1													1
Coniochaeta_CK134_g1025.t1	1		1				1
Coniochaeta_CK134_g10265.t1	1	1
Coniochaeta_CK134_g10266.t1	1			1										1
Coniochaeta_CK134_g10271.t1	1			1										1
Coniochaeta_CK134_g1030.t1	1	1
Coniochaeta_CK134_g10327.t1	1			1										1
Coniochaeta_CK134_g10333.t1	1				1											1
Coniochaeta_CK134_g10346.t1	1			1								1
Coniochaeta_CK134_g10349.t1	1			1										1
Coniochaeta_CK134_g10388.t1	1					1															1
Coniochaeta_CK134_g10399.t1	1			1							1
Coniochaeta_CK134_g10407.t1	1			1									1
Coniochaeta_CK134_g10409.t1	1			1										1
Coniochaeta_CK134_g10421.t1	1	1
Coniochaeta_CK134_g10425.t1	1	1
Coniochaeta_CK134_g10432.t1	1				1											1
Coniochaeta_CK134_g10460.t1	1	1
Coniochaeta_CK134_g10462.t1	1	1
Coniochaeta_CK134_g10463.t1	1		1							1
Coniochaeta_CK134_g10465.t1	1	1
Coniochaeta_CK134_g10473.t1	1					1													1
Coniochaeta_CK134_g10480.t1	1	1
Coniochaeta_CK134_g10481.t1	1		1				1
Coniochaeta_CK134_g10482.t1	1	1
Coniochaeta_CK134_g10488.t1	1	1
Coniochaeta_CK134_g10499.t1	1	1
Coniochaeta_CK134_g10500.t1	1		1				1
Coniochaeta_CK134_g10507.t1	1	1
Coniochaeta_CK134_g10519.t1	1	1
Coniochaeta_CK134_g10531.t1	1					1													1
Coniochaeta_CK134_g10546.t1	1	1
Coniochaeta_CK134_g10551.t1	1	1
Coniochaeta_CK134_g10584.t1	1	1
Coniochaeta_CK134_g10595.t1	1			1										1
Coniochaeta_CK134_g10597.t1	1	1
Coniochaeta_CK134_g10610.t1	1				1											1
Coniochaeta_CK134_g10612.t1	1	1
Coniochaeta_CK134_g1065.t1	1					1														1
Coniochaeta_CK134_g1081.t1	1			1									1
Coniochaeta_CK134_g1087.t1	1				1											1
Coniochaeta_CK134_g1090.t1	1				1											1
Coniochaeta_CK134_g1099.t1	1			1									1
Coniochaeta_CK134_g110.t1	1		1					1
Coniochaeta_CK134_g1103.t1	1	1
Coniochaeta_CK134_g1105.t1	1			1										1
Coniochaeta_CK134_g1146.t1	1				1											1
Coniochaeta_CK134_g1154.t1	1			1									1
Coniochaeta_CK134_g1161.t1	1		1					1
Coniochaeta_CK134_g1170.t1	1				1												1
Coniochaeta_CK134_g1174.t1	1	1
Coniochaeta_CK134_g1186.t1	1	1
Coniochaeta_CK134_g1212.t1	1				1											1
Coniochaeta_CK134_g1218.t1	1		1						1
Coniochaeta_CK134_g1250.t1	1		1				1
Coniochaeta_CK134_g1256.t1	1	1
Coniochaeta_CK134_g1266.t1	1				1										1
Coniochaeta_CK134_g1267.t1	1	1
Coniochaeta_CK134_g1270.t1	1	1
Coniochaeta_CK134_g1281.t1	1			1							1
Coniochaeta_CK134_g1292.t1	1			1								1
Coniochaeta_CK134_g1301.t1	1			1										1
Coniochaeta_CK134_g1304.t1	1			1							1
Coniochaeta_CK134_g1315.t1	1		1						1
Coniochaeta_CK134_g1316.t1	1					1													1
Coniochaeta_CK134_g132.t1	1	1
Coniochaeta_CK134_g1325.t1	1	1
Coniochaeta_CK134_g1326.t1	1				1										1
Coniochaeta_CK134_g1330.t1	1	1
Coniochaeta_CK134_g1337.t1	1	1
Coniochaeta_CK134_g1361.t1	1			1								1
Coniochaeta_CK134_g1378.t1	1	1
Coniochaeta_CK134_g1397.t1	1					1													1
Coniochaeta_CK134_g140.t1	1		1					1
Coniochaeta_CK134_g1421.t1	1		1						1
Coniochaeta_CK134_g1438.t1	1				1												1
Coniochaeta_CK134_g1440.t1	1	1
Coniochaeta_CK134_g1444.t1	1			1							1
Coniochaeta_CK134_g1450.t1	1	1
Coniochaeta_CK134_g1453.t1	1	1
Coniochaeta_CK134_g1463.t1	1				1										1
Coniochaeta_CK134_g1484.t1	1				1													1
Coniochaeta_CK134_g1493.t1	1	1
Coniochaeta_CK134_g1508.t1	1			1								1
Coniochaeta_CK134_g1515.t1	1			1							1
Coniochaeta_CK134_g1517.t1	1	1
Coniochaeta_CK134_g1523.t1	1		1				1
Coniochaeta_CK134_g1525.t1	1	1
Coniochaeta_CK134_g1528.t1	1					1																1
Coniochaeta_CK134_g1529.t1	1	1
Coniochaeta_CK134_g1532.t1	1				1											1
Coniochaeta_CK134_g1538.t1	1				1											1
Coniochaeta_CK134_g1541.t1	1	1
Coniochaeta_CK134_g1542.t1	1	1
Coniochaeta_CK134_g1558.t1	1				1											1
Coniochaeta_CK134_g1562.t1	1			1									1
Coniochaeta_CK134_g1575.t1	1			1									1
Coniochaeta_CK134_g158.t1	1	1
Coniochaeta_CK134_g1581.t1	1			1							1
Coniochaeta_CK134_g1593.t1	1	1
Coniochaeta_CK134_g1604.t1	1	1
Coniochaeta_CK134_g1606.t1	1				1												1
Coniochaeta_CK134_g1615.t1	1	1
Coniochaeta_CK134_g1622.t1	1	1
Coniochaeta_CK134_g1624.t1	1	1
[truncated: 877 more rows]

## Sheet: Embellisia_CK46 Crosstab
Protein	sort	Emb_S_pool_Pellet	Emb_C_Super	Emb_G_Super	Emb_S_Super	Emb_W_Super	Emb_C1_Super	Emb_C2_Super	Emb_C3_Super	Emb_C4_Super	Emb_G1_Super	Emb_G2_Super	Emb_G3_Super	Emb_G4_Super	Emb_S1_Super	Emb_S2_Super	Emb_S3_Super	Emb_S4_Super	Emb_W1_Super	Emb_W2_Super	Emb_W3_Super	Emb_W4_Super
Contaminant_ALBU_HUMAN	10000000					3														2		1
Contaminant_CTRA_BOVIN	10000000					3													1		1	1
Contaminant_K1C10_HUMAN	10000000		15	18	42	302	4	5	1	5	5	8	3	2	21	16	5		76	53	101	72
Contaminant_K1C9_HUMAN	10000000		7	13	34	183	2	1		4	2	8	3		13	14	4	3	95	37	31	20
Contaminant_K22E_HUMAN	10000000		4	6	20	151		2	1	1		5		1	7	9	4		41	36	55	19
Contaminant_K2C1_HUMAN	10000000	1	15	30	61	264	4	3	2	6	5	11	9	5	24	20	12	5	93	60	62	49
Contaminant_TRYP_BOVIN	10000000	42	870	609	1029	1566	261	238	161	210	156	165	148	140	258	290	262	219	398	406	383	379
Contaminant_TRYP_PIG	10000000		3	3	8	25		2		1	2		1		4	1	2	1	8	8	6	3
Embellisia_CK46_g4521.t1	4092		471	3193	125	303	219	144	52	56	869	776	782	766	20	36	29	40	89	74	76	64
Embellisia_CK46_g11549.t1	3478	1	1007	612	1060	798	213	279	251	264	175	106	192	139	285	280	279	216	204	142	228	224
Embellisia_CK46_g1791.t1	3185	7	594	853	813	918	125	175	149	145	215	207	248	183	158	224	197	234	236	199	236	247
Embellisia_CK46_g1303.t1	3054		1425	231	505	893	319	442	318	346	66	66	41	58	133	120	136	116	230	187	243	233
Embellisia_CK46_g3662.t1	2563	4	131	846	782	800	20	37	45	29	251	92	306	197	192	194	190	206	185	131	209	275
Embellisia_CK46_g2213.t1	2307		408	236	1229	434	61	82	150	115	59	67	48	62	256	327	310	336	97	94	111	132
Embellisia_CK46_g10.t1	2231	31	510	434	739	517	185	142	80	103	99	150	75	110	170	152	213	204	125	122	123	147
Embellisia_CK46_g10837.t1	2108		399	859	446	404	124	105	83	87	241	231	177	210	87	102	123	134	120	89	107	88
Embellisia_CK46_g11551.t1	2051		1042	4	893	112	244	249	268	281		4			190	183	267	253	10	30	51	21
Embellisia_CK46_g7202.t1	2042	1	1077	247	690	27	193	265	305	314	58	57	68	64	152	173	170	195	6	4	9	8
Embellisia_CK46_g10807.t1	2003	2	391	621	615	374	103	124	82	82	170	155	162	134	140	156	149	170	102	70	90	112
Embellisia_CK46_g6429.t1	1902	2	159	1160	514	67	61	57	26	15	303	209	337	311	63	141	108	202	20	11	15	21
Embellisia_CK46_g3613.t1	1765	1	678	229	760	97	186	228	171	93	58	58	53	60	186	186	196	192	23	25	26	23
Embellisia_CK46_g11553.t1	1632		226	20	427	959	22	52	82	70	5	10	4	1	112	110	108	97	220	236	289	214
Embellisia_CK46_g10292.t1	1606	1	471	527	345	262	78	119	124	150	150	100	130	147	78	83	83	101	76	50	58	78
Embellisia_CK46_g3979.t1	1503		264	1195	32	12	17	95	62	90	271	245	242	437	4	12	5	11	2	2	3	5
Embellisia_CK46_g9198.t1	1456		578	328	189	361	138	154	140	146	100	65	90	73	36	35	50	68	106	78	104	73
Embellisia_CK46_g1087.t1	1331	10	110	129	732	350	55	29	13	13	33	61	17	18	159	159	222	192	102	83	79	86
Embellisia_CK46_g310.t1	1325		869	81	155	220	231	244	199	195	22	24	19	16	28	35	40	52	64	51	50	55
Embellisia_CK46_g1589.t1	1244		327	917			20	52	118	137	164	223	208	322
Embellisia_CK46_g10486.t1	1238	2	379	585	100	172	86	105	88	100	164	145	129	147	24	22	31	23	47	39	44	42
Embellisia_CK46_g11548.t1	1236		217	353	342	324	45	59	61	52	80	94	88	91	101	97	78	66	81	66	85	92
Embellisia_CK46_g853.t1	1225		686	450	85	4	70	161	217	238	99	105	124	122	6	20	10	49			4
Embellisia_CK46_g8703.t1	1225		323	109	236	557	80	101	70	72	27	34	26	22	46	51	62	77	149	141	131	136
Embellisia_CK46_g10972.t1	1216		590	262	327	37	106	149	161	174	61	89	63	49	54	88	88	97	8	6	18	5
Embellisia_CK46_g6854.t1	1152	2	131	30	602	387	68	33	14	16	8	12	6	4	115	143	172	172	105	98	92	92
Embellisia_CK46_g7667.t1	1142		101	1005	31	5	11	48	16	26	258	200	289	258	4	11	8	8	1	2	1	1
Embellisia_CK46_g1038.t1	1137	5	60	475	500	97	12	22	18	8	121	105	96	153	97	124	147	132	24	12	25	36
Embellisia_CK46_g7274.t1	1119		429	265	307	118	81	110	104	134	58	85	61	61	67	85	83	72	31	25	31	31
Embellisia_CK46_g8205.t1	1095		805	217	8	65	254	211	160	180	47	90	51	29		3	3	2	17	17	18	13
Embellisia_CK46_g106.t1	1093		97	996			3	16	41	37	221	213	221	341
Embellisia_CK46_g1830.t1	1046	1	688	1	345	11	87	170	202	229		1			109	125	76	35	3	2	5	1
Embellisia_CK46_g8758.t1	1010	1	242	708	59		32	47	79	84	160	125	163	260	5	11	22	21
Embellisia_CK46_g481.t1	1004	1	473	181	315	34	58	108	147	160	56	37	43	45	43	90	68	114	4	8	10	12
Embellisia_CK46_g6266.t1	968	1	162	282	337	186	31	54	41	36	71	73	76	62	83	94	79	81	47	39	48	52
Embellisia_CK46_g11512.t1	910		344	481	75	10	59	95	88	102	120	116	148	97	8	11	15	41	4	3	2	1
Embellisia_CK46_g3180.t1	898	5	191	342	245	115	43	43	44	61	79	76	88	99	51	51	66	77	32	27	28	28
Embellisia_CK46_g4215.t1	843	6	165	237	313	122	31	44	41	49	56	60	59	62	58	79	85	91	33	26	36	27
Embellisia_CK46_g5632.t1	769		463	15	273	18	88	110	163	102	3	7	2	3	55	53	75	90	3	4	6	5
Embellisia_CK46_g1860.t1	768		97	600	31	40	25	28	24	20	183	175	128	114	8	7	10	6	9	12	9	10
Embellisia_CK46_g3399.t1	735		10	724	1		3		1	6	159	160	156	249			1
Embellisia_CK46_g10143.t1	732		240	6	399	87	40	55	77	68	2	1	2	1	81	88	113	117	18	21	21	27
Embellisia_CK46_g8817.t1	706	2	106	75	131	392	7	26	34	39	19	18	21	17	28	33	35	35	96	88	97	111
Embellisia_CK46_g6943.t1	692	3	114	274	210	91	16	20	39	39	64	81	62	67	39	66	50	55	19	18	25	29
Embellisia_CK46_g11097.t1	663	4	182	42	381	54	22	40	58	62	12	12	10	8	81	95	96	109	8	11	18	17
Embellisia_CK46_g4102.t1	586	1	124	311	79	71	6	30	46	42	80	54	120	57	13	22	17	27	17	16	20	18
Embellisia_CK46_g7746.t1	581		48	533			10	10	10	18	129	87	178	139
Embellisia_CK46_g6005.t1	572		79	152	175	166	20	30	20	9	50	33	43	26	51	50	36	38	46	32	42	46
Embellisia_CK46_g7171.t1	564		184	380			15	33	58	78	85	99	101	95
Embellisia_CK46_g7419.t1	543		185	39	115	204	47	57	46	35	16	8	12	3	30	30	27	28	55	39	57	53
Embellisia_CK46_g477.t1	534	35	62	79	44	314	7	19	14	22	18	32	3	26	15	11	8	10	80	62	77	95
Embellisia_CK46_g7133.t1	531	316	50	3	128	34	2		48			1	2		59	29	25	15	7	7	11	9
Embellisia_CK46_g10710.t1	530		115		349	66	19	25	35	36					109	65	107	68	8	10	30	18
Embellisia_CK46_g10611.t1	524		114	130	195	85	22	40	24	28	29	47	27	27	41	55	46	53	23	15	23	24
Embellisia_CK46_g505.t1	509		71	12	303	123	22	30	9	10	5	3	2	2	70	67	81	85	26	29	29	39
Embellisia_CK46_g1053.t1	500		62	64	238	136	31	10	10	11	17	24	11	12	44	51	66	77	36	37	36	27
Embellisia_CK46_g10231.t1	492	232	54	12	117	77	3	2	49		3	8	1		54	36	16	11	13	14	23	27
Embellisia_CK46_g10170.t1	471		154	154	154	9	63	39	32	20	31	65	43	15	27	36	49	42		1	7	1
Embellisia_CK46_g7824.t1	464		51		391	22	5	10	15	21					113	105	95	78	7	4	5	6
Embellisia_CK46_g1426.t1	451			451							88	127	126	110
Embellisia_CK46_g8482.t1	450	1	228	61	91	69	40	68	51	69	23	18	9	11	23	18	26	24	18	16	15	20
Embellisia_CK46_g11721.t1	448		140	254	53	1	23	27	39	51	83	40	80	51	4	20	12	17			1
Embellisia_CK46_g4948.t1	439		180	1	241	17	32	53	48	47		1			77	71	52	41	6		2	9
Embellisia_CK46_g3460.t1	425	1	94	58	150	122	18	25	26	25	17	13	24	4	24	36	39	51	33	23	32	34
Embellisia_CK46_g1100.t1	423		98	314		11	2	15	37	44	48	54	68	144					2	2	4	3
Embellisia_CK46_g3577.t1	417		15	400	2		2	2	3	8	83	110	76	131			1	1
Embellisia_CK46_g3402.t1	414		100	204	49	61	29	27	19	25	49	67	39	49	8	13	12	16	17	12	14	18
Embellisia_CK46_g9243.t1	408		11	9	207	181	6	1	2	2	5	1	1	2	38	49	57	63	35	45	55	46
Embellisia_CK46_g3853.t1	396	4	45	249	90	8	6	9	14	16	55	55	78	61	11	26	21	32	2		2	4
Embellisia_CK46_g10635.t1	394	18	20	294	51	11	4	5	7	4	69	32	74	119	15	12	13	11	1	3	3	4
Embellisia_CK46_g1802.t1	394		228	9	78	79	81	76	33	38		6	1	2	24	16	20	18	22	18	19	20
Embellisia_CK46_g6362.t1	394		34	254	59	47	8	9	9	8	83	36	82	53	16	14	16	13	13	8	11	15
Embellisia_CK46_g8249.t1	394		20	291	81	2	1	5	7	7	61	95	69	66	9	27	18	27			1	1
Embellisia_CK46_g1914.t1	387		76	311				13	21	42	22	19	39	231
Embellisia_CK46_g11159.t1	384		120	188	72	4	25	27	28	40	46	66	37	39	8	21	14	29	1	1	2
Embellisia_CK46_g7418.t1	384		152	22	118	92	31	40	47	34	3	8	6	5	39	32	29	18	25	17	26	24
Embellisia_CK46_g962.t1	384		224	3	134	23	40	52	69	63	1	2			22	39	34	39	7	3	4	9
Embellisia_CK46_g1940.t1	381		81	203	29	68	10	27	25	19	83	33	57	30	6	6	10	7	24	21	14	9
Embellisia_CK46_g1853.t1	380	1	127	129	77	46	57	48	17	5	40	27	42	20	10	14	22	31	10	12	14	10
Embellisia_CK46_g9467.t1	379		93		280	6	22	21	19	31					46	56	85	93		1	3	2
Embellisia_CK46_g1718.t1	376		5		370	1	2	1	1	1					62	69	126	113			1
Embellisia_CK46_g2989.t1	367		5	362			2	3			128	73	104	57
Embellisia_CK46_g11803.t1	365		93	257	14	1	17	21	25	30	48	111	49	49		7	1	6			1
Embellisia_CK46_g4445.t1	358		98	155	102	3	19	28	26	25	35	24	52	44	17	19	29	37			2	1
Embellisia_CK46_g5995.t1	352	9	38	57	64	184	3	11	14	10	24	12	13	8	16	20	14	14	39	38	52	55
Embellisia_CK46_g7007.t1	352		46	299	7		10	14	7	15	57	79	88	75		3	1	3
Embellisia_CK46_g1163.t1	350		145	5	174	26	45	49	25	26		3	1	1	26	41	50	57	8	5	5	8
Embellisia_CK46_g9415.t1	345		149	196			2	18	68	61	39	48	51	58
Embellisia_CK46_g2521.t1	330		7	54	1	268	1	1	3	2	11	19	8	16		1			80	58	71	59
Embellisia_CK46_g808.t1	321	2	9	98	106	106	2	4	2	1	32	20	32	14	25	27	26	28	32	23	21	30
Embellisia_CK46_g9416.t1	320	1	242	71	6		58	71	58	55	16	23	17	15	2	2	1	1
Embellisia_CK46_g4841.t1	319	200	43	2	60	14	2		41		1	1			31	20	8	1	4	2	3	5
Embellisia_CK46_g235.t1	316	17	3		40	256			3						12	7	9	12	67	54	55	80
Embellisia_CK46_g1184.t1	314	1	50	11	138	114	9	14	13	14	3	4	2	2	29	31	34	44	32	17	24	41
Embellisia_CK46_g9913.t1	314	164	45	6	76	23	1		44		2	2	2		32	20	14	10	4	5	9	5
Embellisia_CK46_g2100.t1	312		221		91		27	38	90	66					13	31	19	28
Embellisia_CK46_g7268.t1	310	98	5	2	139	66	3		2		1	1			42	31	39	27	16	14	18	18
Embellisia_CK46_g9188.t1	307		137	23	62	85	24	31	46	36	3	10	6	4	17	15	15	15	21	20	17	27
Embellisia_CK46_g11015.t1	305		40	221	31	13	12	11	7	10	47	87	45	42	8	5	9	9	2	3	4	4
Embellisia_CK46_g1035.t1	300		58	71	88	83	19	24	11	4	14	19	16	22	17	21	23	27	24	21	19	19
Embellisia_CK46_g11350.t1	297		56	72	112	57	9	21	19	7	18	21	16	17	19	22	33	38	11	12	19	15
Embellisia_CK46_g7343.t1	290		37	126	57	70	6	13	11	7	34	37	28	27	7	13	17	20	20	13	15	22
Embellisia_CK46_g9442.t1	290	77	28	30	102	53	6	1	21		11	12	7		30	24	26	22	13	9	13	18
Embellisia_CK46_g3535.t1	289		8	275	6		1	1	4	2	62	65	52	96		1	2	3
Embellisia_CK46_g10585.t1	278		74	155	36	13	20	21	12	21	37	58	27	33	7	9	12	8	4	2	4	3
Embellisia_CK46_g9614.t1	277		239	9	19	10	22	54	92	71	1	2	3	3	5	4	6	4	1	1	6	2
Embellisia_CK46_g11114.t1	275		163	94	17	1	14	31	54	64	18	27	23	26	2	3	4	8			1
Embellisia_CK46_g11665.t1	274		20	254				2	9	9	67	77	58	52
Embellisia_CK46_g273.t1	268		67	201			4	8	19	36	47	51	47	56
Embellisia_CK46_g7131.t1	268	83	20	24	69	72	1		19		4	9	5	6	30	14	13	12	17	20	18	17
Embellisia_CK46_g10010.t1	261		16	140	60	45	4	4	5	3	37	35	39	29	12	12	18	18	11	15	10	9
Embellisia_CK46_g2372.t1	260	8		4	61	187					2	2			17	17	17	10	48	36	49	54
Embellisia_CK46_g10969.t1	258		124	82	37	15	21	27	32	44	17	24	23	18	8	10	8	11	4	2	4	5
Embellisia_CK46_g3410.t1	257	35	13		43	166			13						15	10	12	6	43	39	38	46
Embellisia_CK46_g11917.t1	255		118	52	74	11	28	29	24	37	7	11	18	16	11	15	24	24	1	3	5	2
Embellisia_CK46_g2319.t1	250	146	28	1	65	10			28			1			33	18	11	3	3	1	2	4
Embellisia_CK46_g11620.t1	249		53	7	185	4	12	12	19	10	3		3	1	37	43	52	53		1	2	1
Embellisia_CK46_g935.t1	249		178	10	44	17	51	48	45	34	2	4	4		8	11	12	13	7	3	3	4
Embellisia_CK46_g7673.t1	248		26	89	87	46	14	7		5	18	36	20	15	16	17	25	29	17	13	8	8
Embellisia_CK46_g10322.t1	238		57	3	67	111	7	23	13	14	1	1	1		23	16	15	13	29	27	22	33
Embellisia_CK46_g3006.t1	232		71	102	57	2	21	19	17	14	33	22	30	17	9	13	17	18		1	1
Embellisia_CK46_g357.t1	231		59	15	21	136	13	15	14	17	3	5	4	3	10	5	4	2	39	30	36	31
Embellisia_CK46_g11689.t1	224	44	77	15	50	38	17	26	19	15	3	4	2	6	21	12	13	4	10	8	10	10
Embellisia_CK46_g9850.t1	223			223							49	68	59	47
Embellisia_CK46_g4960.t1	219	125	32	4	51	7	4		28		1	2	1		23	10	12	6	2	1	2	2
Embellisia_CK46_g7871.t1	219	4	25	9	130	51	16	7	2		2	6	1		25	28	33	44	16	13	11	11
Embellisia_CK46_g5495.t1	217		173	5	29	10	34	46	46	47	2		3		4	10	9	6	5	1	2	2
Embellisia_CK46_g908.t1	212		66	39	71	36	8	12	21	25	6	22	4	7	16	18	15	22	8	9	8	11
Embellisia_CK46_g4698.t1	211		68	28	99	16	14	22	15	17	8	6	9	5	23	25	24	27	3	3	6	4
Embellisia_CK46_g11265.t1	209		12	122	67	8	1	6	2	3	34	31	34	23	19	14	21	13	2	1	3	2
Embellisia_CK46_g9810.t1	207		31	157	19		4	8	9	10	33	50	27	47	3	4	6	6
Embellisia_CK46_g5132.t1	206		49	157			12	18	5	14	33	61	32	31
Embellisia_CK46_g2525.t1	205	10	7		41	147	4	3							12	6	12	11	33	35	30	49
Embellisia_CK46_g4210.t1	203		60	53	49	41	10	10	20	20	13	19	14	7	11	12	15	11	12	7	11	11
Embellisia_CK46_g450.t1	203	48	40	22	52	41	11	8	17	4	3	7	4	8	21	13	12	6	10	11	11	9
Embellisia_CK46_g5428.t1	203		2	201			2				52	61	46	42
Embellisia_CK46_g5816.t1	199		19	180			2	7	3	7	32	83	45	20
Embellisia_CK46_g4237.t1	198			62	13	123					17	5	20	20	6	3	3	1	32	23	35	33
Embellisia_CK46_g11148.t1	197		3	194						3	49	48	51	46
Embellisia_CK46_g4112.t1	196	1	13	177	2	3	4	7	1	1	51	36	46	44			1	1	1		1	1
Embellisia_CK46_g8559.t1	196		88	64	28	16	23	26	18	21	19	22	11	12	6	5	10	7	5	5	4	2
Embellisia_CK46_g6881.t1	191	108	20	1	47	15	2		18			1			22	9	8	8	1	2	5	7
Embellisia_CK46_g8250.t1	190		79	10	68	33	13	21	19	26	1	6	1	2	17	15	18	18	9	9	8	7
Embellisia_CK46_g2642.t1	189		106	78	5		12	19	36	39	20	12	21	25	2	3
Embellisia_CK46_g4209.t1	188		63	44	42	39	9	18	19	17	9	11	17	7	9	9	11	13	10	8	10	11
Embellisia_CK46_g6758.t1	184	86	11	6	62	19			11		2	4			20	20	14	8	2	4	6	7
Embellisia_CK46_g8752.t1	182		86	6	53	37	7	25	23	31	2	3		1	16	13	11	13	10	5	8	14
Embellisia_CK46_g5210.t1	181	103	30	1	37	10			30		1				20	11	5	1	3		3	4
Embellisia_CK46_g5767.t1	178		31	20	78	49	14	11	5	1	7	6	5	2	16	17	19	26	14	11	13	11
Embellisia_CK46_g10770.t1	176		36	140			3	7	14	12	25	47	26	42
Embellisia_CK46_g8158.t1	176	34	16	61	49	16	6	3	7		10	7	10	34	17	12	9	11	2	2	7	5
Embellisia_CK46_g1989.t1	175	1	23	67	39	45	8	8	4	3	18	19	14	16	10	9	10	10	12	12	11	10
Embellisia_CK46_g4746.t1	173	136	12		20	5			12						10	5	3	2		1	2	2
Embellisia_CK46_g5307.t1	173		62		108	3	23	22	8	9					23	22	26	37			3
Embellisia_CK46_g9398.t1	172		27	141		4	1	11	6	9	37	24	35	45					1			3
Embellisia_CK46_g11047.t1	171	67	27	7	54	16	3		24		2	3	1	1	23	14	12	5	4	4	4	4
Embellisia_CK46_g5973.t1	171		28	4	60	79	6	10	6	6	1	2	1		10	15	11	24	20	16	17	26
Embellisia_CK46_g9624.t1	169		28	114	15	12		11	6	11	28	27	29	30	5	2	2	6	2	3	4	3
Embellisia_CK46_g2607.t1	167	68	21	1	43	34	8	1	12			1			16	13	8	6	6	6	12	10
Embellisia_CK46_g1085.t1	164	57	24		59	24	7		17						20	16	10	13	8	2	6	8
Embellisia_CK46_g6219.t1	164			1	4	159						1				1	1	2	48	61	30	20
Embellisia_CK46_g655.t1	163		17	146			4	4	4	5	40	37	41	28
Embellisia_CK46_g10800.t1	162		95	17	23	27	18	30	22	25	5	3	4	5	4	7	5	7	9	6	7	5
Embellisia_CK46_g6697.t1	162		38	118	1	5	3	7	10	18	30	24	39	25				1			5
Embellisia_CK46_g9289.t1	162	8	7		31	116			7						7	7	9	8	29	32	28	27
Embellisia_CK46_g11537.t1	161	64	22	1	29	45	2		20				1		15	9	3	2	10	10	11	14
Embellisia_CK46_g8811.t1	161	3	40	47	57	14	1	8	18	13	10	12	15	10	14	13	11	19	1		6	7
Embellisia_CK46_g6340.t1	157	15	5		48	89			5						12	10	12	14	20	22	21	26
Embellisia_CK46_g7720.t1	156		5	151					2	3	40	32	37	42
Embellisia_CK46_g10704.t1	154		21	72	56	5	8	6	4	3	18	18	9	27	7	10	19	20	1	1	1	2
Embellisia_CK46_g5562.t1	153		86	28	38	1	13	13	25	35	4	5	8	11	6	8	12	12	1
Embellisia_CK46_g1335.t1	150	90	20	1	31	8			20			1			14	8	5	4	1	1	1	5
Embellisia_CK46_g5523.t1	150	66	15	9	38	22			15		3	4	2		17	9	8	4	5	4	9	4
Embellisia_CK46_g7649.t1	148		15	133				3	7	5	31	26	22	54
Embellisia_CK46_g5794.t1	145		1	130		14			1		29	33	33	35					4	3	3	4
Embellisia_CK46_g9518.t1	145		9	136			1		3	5	36	28	33	39
Embellisia_CK46_g10463.t1	141	81	21		27	12			21						18	5	1	3	4	1	3	4
Embellisia_CK46_g10639.t1	141		7	121	9	4	2	1	4		27	29	29	36	1	3	2	3		1	1	2
Embellisia_CK46_g11572.t1	140		5	135				1	4		46	9	56	24
Embellisia_CK46_g5944.t1	139		3	2	55	79	3				2				8	16	15	16	16	19	26	18
Embellisia_CK46_g900.t1	139	57	14	7	42	19			13	1	3	1	2	1	16	12	8	6	3	7	4	5
Embellisia_CK46_g9489.t1	136		23	106	6	1	6	7	4	6	16	55	12	23	1	2	2	1		1
Embellisia_CK46_g11578.t1	134		8		118	8	4	2	2						26	26	36	30	2	1	2	3
Embellisia_CK46_g178.t1	134				30	104									3	7	9	11	22	30	25	27
Embellisia_CK46_g10649.t1	133		7		121	5	4	2		1					23	21	34	43		1	4
Embellisia_CK46_g12023.t1	132	73	14	3	37	5			14		1	1	1		17	10	4	6	1	2	1	1
Embellisia_CK46_g5218.t1	132	13	1		5	113			1						4		1		22	30	24	37
Embellisia_CK46_g11481.t1	130	2	13	2	79	34	8	5				2			11	14	27	27	7	12	8	7
Embellisia_CK46_g3434.t1	130		14	26	83	7	9	4	1		7	8	5	6	13	15	29	26	2	4		1
Embellisia_CK46_g11304.t1	129	68	15		32	14	1		14						21	7	1	3	3	4	3	4
Embellisia_CK46_g1213.t1	129	1	9	114	5		2	2	2	3	33	17	35	29	2	1	1	1
Embellisia_CK46_g87.t1	129		63	66			13	14	21	15	12	16	19	19
Embellisia_CK46_g5399.t1	128	8	81	7	10	22	9	21	23	28	1	5	1		3	3	2	2	5	5	6	6
Embellisia_CK46_g10182.t1	126	43	10	25	34	14	3	1	6		4	5	4	12	11	7	8	8	4	3	3	4
Embellisia_CK46_g1733.t1	126	7	2		68	49	1		1						22	10	15	21	17	9	12	11
Embellisia_CK46_g3583.t1	126		25	83	17	1	5	8	5	7	16	28	22	17	2	6	3	6			1
Embellisia_CK46_g4745.t1	126	56	9	1	31	29			9			1			14	9	5	3	7	7	9	6
Embellisia_CK46_g6999.t1	126				79	47									12	17	23	27	12	10	13	12
Embellisia_CK46_g8016.t1	125	81	15	1	23	5			15				1		15	4	3	1	3	1	1
Embellisia_CK46_g358.t1	124		16	35	1	72	4	6	3	3	10	8	10	7			1		19	19	17	17
Embellisia_CK46_g4963.t1	124	88	12		21	3			12						15	6			1		1	1
Embellisia_CK46_g8500.t1	124			124							30	22	45	27
Embellisia_CK46_g9634.t1	124		55	28	41		11	14	18	12	7	8	9	4	7	10	11	13
Embellisia_CK46_g1549.t1	123				39	84									8	11	11	9	25	22	19	18
Embellisia_CK46_g4348.t1	122		7	8	98	9	6	1			4	4			15	12	34	37		4	3	2
Embellisia_CK46_g527.t1	122	5	2		8	107	1		1						2	1	2	3	30	21	24	32
Embellisia_CK46_g7369.t1	122	65	11	1	24	21			11				1		15	6	2	1	4	4	7	6
Embellisia_CK46_g2712.t1	121	66	15		34	6			15						18	10	6		1	1	1	3
Embellisia_CK46_g6947.t1	121	71	13		28	9			13						19	7	1	1	1	2	2	4
Embellisia_CK46_g6049.t1	120	2	25	40	24	29	2	8	8	7	9	18	6	7	4	5	5	10	7	6	9	7
Embellisia_CK46_g4512.t1	119		22		93	4	7	9	4	2					13	18	22	40	1		3
Embellisia_CK46_g4581.t1	116		36	48	1	31	15	12	4	5	4	11	7	26			1		9	7	9	6
Embellisia_CK46_g5870.t1	116		35	26	48	7	8	10	11	6	6	8	6	6	9	15	11	13	1		4	2
Embellisia_CK46_g458.t1	115	76	1	5	19	14			1		3		2		9	6	2	2	4	2	4	4
Embellisia_CK46_g7780.t1	115			115							27	18	32	38
Embellisia_CK46_g2873.t1	114		63	50	1		7	13	18	25	12	14	13	11				1
Embellisia_CK46_g4397.t1	114		64	6	44		13	24	13	14		3	3		5	13	13	13
Embellisia_CK46_g9096.t1	114	50	11		43	10			11						11	11	15	6		1	5	4
Embellisia_CK46_g9179.t1	114	76	18	2	15	3			18		2				11	4			1			2
Embellisia_CK46_g1358.t1	110	65	6	6	17	16			6		2	4			10	4	1	2	5	4	4	3
Embellisia_CK46_g8081.t1	109		32	28	28	21	5	6	12	9	6	9	9	4	6	8	7	7	4	4	6	7
Embellisia_CK46_g6543.t1	108	62	12	3	25	6	1		11		1	2			14	5	5	1	2		1	3
Embellisia_CK46_g6952.t1	108	3	1	103		1		1			24	13	28	38								1
Embellisia_CK46_g4425.t1	106	13	2		29	62	2								8	5	5	11	18	10	15	19
Embellisia_CK46_g640.t1	106				4	102										2	1	1	21	29	25	27
Embellisia_CK46_g8956.t1	106		15	2	49	40	6	5	2	2	1		1		8	12	15	14	11	10	11	8
Embellisia_CK46_g1845.t1	104	43	8		32	21			8						16	8	3	5	4	4	6	7
Embellisia_CK46_g4008.t1	103		65	32		6	12	18	18	17	7	10	9	6					2	2	1	1
Embellisia_CK46_g6426.t1	103	23	5		21	54			5						10	5	3	3	13	12	14	15
Embellisia_CK46_g4245.t1	102	14	45	21	16	6	5	10	16	14	6	4	4	7	9	2	4	1	1		2	3
Embellisia_CK46_g118.t1	100	50	14	5	22	9	1		13		2	1	2		9	8	4	1	3	2	1	3
Embellisia_CK46_g8518.t1	100			100							22	29	17	32
Embellisia_CK46_g3854.t1	99		31	68			5	6	9	11	20	14	17	17
Embellisia_CK46_g5573.t1	99	60	6	1	30	2			6			1			17	7	3	3			1	1
Embellisia_CK46_g6640.t1	99		56	1	25	17	18	19	8	11			1		4	4	7	10	3	4	6	4
Embellisia_CK46_g1783.t1	97	11	15	58	3	10		3	10	2	25	15	10	8	3				1	4	2	3
Embellisia_CK46_g4431.t1	97		12	70	15		4	4	2	2	16	23	15	16	3	4	4	4
Embellisia_CK46_g7169.t1	95	53	17		20	5			17						13	5	2		2	1	2
Embellisia_CK46_g10161.t1	94	70			21	3									16	4		1			1	2
Embellisia_CK46_g10132.t1	93		39	54			3	5	16	15	12	7	21	14
Embellisia_CK46_g144.t1	93		12	81			1	5	2	4	15	17	21	28
Embellisia_CK46_g6656.t1	93		93				24	27	14	28
Embellisia_CK46_g4267.t1	92		29	63			1	3	10	15	12	14	15	22
Embellisia_CK46_g4811.t1	92	45	11	4	19	13			11		1	2		1	10	5	3	1	2	4	4	3
Embellisia_CK46_g6498.t1	92	41	12	3	24	12	1		11			3			10	7	4	3	4	1	3	4
Embellisia_CK46_g1980.t1	91	9			12	70									3	1	4	4	11	18	19	22
Embellisia_CK46_g2013.t1	91		30	58	3		5	8	10	7	15	10	20	13	1	1	1
Embellisia_CK46_g3766.t1	91	77	4	2	8		1		3		1	1			5	3
Embellisia_CK46_g6117.t1	91	35	4	4	37	11			4		1	1		2	17	7	7	6	4	4	2	1
Embellisia_CK46_g6575.t1	91		34	51	1	5	6	8	11	9	15	18	7	11				1	1	1	2	1
Embellisia_CK46_g6710.t1	91	4	41	34	1	11	6	15	9	11	3	9	4	18	1				1	2	3	5
Embellisia_CK46_g10828.t1	90			66	1	23					18	10	17	21				1	4	4	9	6
Embellisia_CK46_g12021.t1	89	73	5		11				5						7	4
Embellisia_CK46_g6814.t1	89		7	38	20	24	1	6			8	8	9	13	3	5	6	6	8	4	6	6
Embellisia_CK46_g8328.t1	89		16	51	5	17	4	5	2	5	12	20	10	9		2	1	2	5	1	5	6
Embellisia_CK46_g77.t1	88	31	8		38	11			8						17	8	9	4	3	4	2	2
Embellisia_CK46_g8541.t1	88	14	5		8	61			5						6	2			16	13	17	15
Embellisia_CK46_g1091.t1	87	56	11		18	2			11						12	5	1		1			1
Embellisia_CK46_g5048.t1	87		19	68				1	6	12	15	17	19	17
Embellisia_CK46_g2082.t1	86	63	5	2	14	2	1		4			2			9	1	3	1		1	1
Embellisia_CK46_g6465.t1	86	36	12		21	17			12						15	4	1	1	3	4	4	6
Embellisia_CK46_g871.t1	85		5	7	58	15	5				1	1	1	4	11	9	23	15	5	4	4	2
Embellisia_CK46_g7849.t1	84	52	10	8	12	2			10		1	7			8	4				1		1
Embellisia_CK46_g8337.t1	84	38	10		26	10			10						14	6	3	3	2	2	3	3
Embellisia_CK46_g3921.t1	83		30	44	8	1	3	13	6	8	9	23	7	5	1	1	1	5				1
Embellisia_CK46_g327.t1	81		2	79					1	1	18	27	19	15
Embellisia_CK46_g4036.t1	81		6	50	25		2	4			12	11	18	9	5	5	6	9
Embellisia_CK46_g6769.t1	81	10	1		43	27			1						11	11	12	9	4	9	6	8
Embellisia_CK46_g7684.t1	81	66	1		14				1						11	2	1
Embellisia_CK46_g10470.t1	80	1	9	31	16	23	4	2	1	2	7	9	11	4	3	5	4	4	7	5	5	6
Embellisia_CK46_g3137.t1	80		41	2	37		14	12	6	9				2	5	6	13	13
Embellisia_CK46_g6494.t1	80	53	11		10	6			11						8	1	1		1	1	2	2
Embellisia_CK46_g3560.t1	79	8	5		21	45	1		4						8	3	4	6	9	10	15	11
Embellisia_CK46_g4503.t1	79	13	1		13	52			1						3	3	2	5	11	13	12	16
Embellisia_CK46_g11587.t1	78		53		25		6	8	18	21					4	7	7	7
Embellisia_CK46_g3688.t1	78		11	11		56	3	2	3	3	1	8	2						12	14	16	14
Embellisia_CK46_g8904.t1	78				12	66									3	1	5	3	17	20	15	14
Embellisia_CK46_g10624.t1	77		13	20	19	25	3	6	3	1	3	9	4	4	4	5	4	6	7	5	8	5
Embellisia_CK46_g3223.t1	77	49	8	3	17				8		2	1			7	4	2	4
Embellisia_CK46_g11083.t1	76		15	3	33	25	6	5	1	3	1	1	1		7	13	7	6	10	5	6	4
Embellisia_CK46_g1937.t1	75	10	2		18	45			2						8	4	2	4	8	9	12	16
Embellisia_CK46_g5242.t1	75		15	56	3	1	1	3	6	5	6	13	9	28	1	1		1	1
Embellisia_CK46_g5768.t1	75	46	9		17	3			9						11	6			2			1
Embellisia_CK46_g11252.t1	73		2	56	6	9	1	1			14	20	13	9			1	5	2	1	4	2
Embellisia_CK46_g3055.t1	73		20	30	2	21	5	6	4	5	14	6	9	1		2			5	3	6	7
Embellisia_CK46_g9784.t1	73		18	46	8	1	1	4	7	6	10	12	11	13		3	1	4			1
Embellisia_CK46_g7868.t1	72			25	16	31					10	2	7	6	5	4	2	5	5	9	9	8
Embellisia_CK46_g11096.t1	70		6	54	10		2	2	1	1	10	20	11	13	3	4	2	1
Embellisia_CK46_g4022.t1	70		23	37	9	1		2	10	11	10	4	11	12	1	3	3	2				1
Embellisia_CK46_g11925.t1	69	11	19		9	30	6	7	4	2					5	3	1		7	8	7	8
Embellisia_CK46_g5628.t1	68			67	1						18	21	12	16				1
Embellisia_CK46_g1156.t1	67		14	24	2	27	4	5	4	1	7	8	5	4			1	1	7	7	8	5
Embellisia_CK46_g3279.t1	67	45	7	1	14				7			1			8	5		1
Embellisia_CK46_g5327.t1	67	36	2	1	8	20			2				1		4	2	1	1	4	5	5	6
Embellisia_CK46_g3224.t1	66	41	7		18				7						8	5	3	2
Embellisia_CK46_g3660.t1	66			66							17	19	16	14
Embellisia_CK46_g10743.t1	65		7	2	29	27	4	3					1	1	7	6	10	6	6	8	8	5
Embellisia_CK46_g4795.t1	65			54		11					12	15	12	15					2	2	4	3
Embellisia_CK46_g8807.t1	65	41	10		11	3			10						7	4			1		1	1
Embellisia_CK46_g4518.t1	64	3	4	34	10	13	1	1	1	1	6	11	5	12	2	1	3	4	1	3	4	5
Embellisia_CK46_g7141.t1	64		11	1	44	8	5	4	1	1		1			9	9	10	16	2	1	2	3
Embellisia_CK46_g930.t1	64	45	9		10				9						8	2
Embellisia_CK46_g6345.t1	63	10	2	6	21	24		1		1	1	3	1	1	6	5	5	5	5	3	7	9
Embellisia_CK46_g3292.t1	62	43	5		13	1			5						7	3	2	1				1
Embellisia_CK46_g4788.t1	62	35	9		17	1			9						11	4	1	1		1
Embellisia_CK46_g8345.t1	61		40	18	1	2	11	9	9	11	5	4	5	4	1				1			1
Embellisia_CK46_g2557.t1	60	12	1	44	2	1			1		1	1	5	37	2							1
Embellisia_CK46_g334.t1	60		8	52				1	6	1	10	7	9	26
Embellisia_CK46_g4853.t1	60	15	5	2	9	29		1	4			1	1		5	3	1		7	7	7	8
Embellisia_CK46_g9301.t1	60		17		41	2	1	4	4	8					6	8	10	17				2
Embellisia_CK46_g9690.t1	60		16	44				3	5	8	2	9	7	26
Embellisia_CK46_g2487.t1	59	16	4		4	35			4						3	1			6	11	7	11
Embellisia_CK46_g5872.t1	59				33	26									4	8	9	12	5	6	7	8
Embellisia_CK46_g8740.t1	59			5	1	53						2		3	1				11	15	14	13
Embellisia_CK46_g11098.t1	58		8	17	15	18	1	4	2	1	6	4	4	3	4	4	2	5	6	4	4	4
Embellisia_CK46_g1859.t1	58	13	3		14	28			3						9	2	2	1	8	7	7	6
Embellisia_CK46_g1970.t1	58			58							17	10	19	12
Embellisia_CK46_g62.t1	58		16	42				5	5	6	11	10	8	13
Embellisia_CK46_g2091.t1	57	25	7	3	6	16			7		1	1	1		5	1			3	3	5	5
Embellisia_CK46_g2199.t1	57	5			14	38									3	2	4	5	7	11	9	11
Embellisia_CK46_g5086.t1	57		6	15	35	1		4	2		1	7	3	4	6	9	11	9			1
Embellisia_CK46_g7794.t1	57	43	6		7	1			6						6		1					1
Embellisia_CK46_g4720.t1	55		16	11	11	17	4	2	5	5	5		4	2	4	1	4	2	4	5	4	4
Embellisia_CK46_g6025.t1	55		9	34	11	1	8	1			7	6	9	12	2	3	3	3	1
Embellisia_CK46_g6858.t1	55	39	8	1	7				8			1			5	2
Embellisia_CK46_g1060.t1	54	30	5		13	6			5						6	4	1	2	2	1	2	1
Embellisia_CK46_g10753.t1	54		6	5	25	18	3	3			1	1	2	1	5	6	8	6	4	5	5	4
Embellisia_CK46_g2014.t1	54	31	2		20	1			2						6	8	5	1			1
Embellisia_CK46_g4166.t1	54		19	3	22	10	4	6	5	4	1		1	1	5	5	5	7	4	2	3	1
Embellisia_CK46_g5212.t1	54				17	37									3	4	4	6	10	12	8	7
Embellisia_CK46_g11384.t1	53	38	3		11	1			3						6	3	1	1		1
Embellisia_CK46_g6687.t1	53		17	7	13	16	4	5	4	4	1	4	1	1	3	3	3	4	6	3	4	3
Embellisia_CK46_g6826.t1	53	19	9		7	18			9						4	1	1	1	5	4	5	4
Embellisia_CK46_g7258.t1	53		8	37	8		3	2	2	1	8	11	7	11	1	2	3	2
Embellisia_CK46_g10353.t1	52	31	4		9	8			4						8	1			1	2	2	3
Embellisia_CK46_g3031.t1	52		6	34	6	6	1	1	2	2	14	11	8	1	1	1	2	2	2	1	2	1
Embellisia_CK46_g4530.t1	52	27	5	2	13	5			5			2			4	7	2		1		3	1
Embellisia_CK46_g4855.t1	52	30	7		12	3			7						7	2	2	1	1			2
Embellisia_CK46_g7823.t1	52		3	49				1		2	9	24	6	10
Embellisia_CK46_g9539.t1	52		1	46	2	3		1			10	9	11	16	2				1		1	1
Embellisia_CK46_g3393.t1	51	32	6		7	6			6						6	1			1	1	2	2
Embellisia_CK46_g5550.t1	51	26	3	6	7	9			3		2	3	1		7				2	1	2	4
Embellisia_CK46_g6123.t1	51		13	24	13	1	2	3	5	3	6	4	6	8	2	3	3	5			1
Embellisia_CK46_g6204.t1	51	24	3		6	18			3						5	1			5	3	5	5
Embellisia_CK46_g8654.t1	51	32	8		11				8						6	5
Embellisia_CK46_g9615.t1	51		2		35	14	2								6	8	11	10	2	5	2	5
Embellisia_CK46_g389.t1	50	2	3	9	15	21		2		1	2	3	4		2	5	5	3	6	4	5	6
Embellisia_CK46_g4003.t1	50	41	1		8				1						6	2
Embellisia_CK46_g2762.t1	49	3			5	41									1	1	2	1	10	9	8	14
Embellisia_CK46_g3002.t1	49	23	2	10	8	6			2		5	4	1		4	3	1			2	2	2
Embellisia_CK46_g6564.t1	49	31	6		5	7			6						4	1			1	3	1	2
Embellisia_CK46_g11922.t1	48	42	4		2				4						2
Embellisia_CK46_g11667.t1	47			5		42					1	2	1	1					12	12	8	10
Embellisia_CK46_g11988.t1	47	14	1		5	27			1						4			1	6	5	8	8
Embellisia_CK46_g3679.t1	47	35	3		7	2			3						5	2						2
Embellisia_CK46_g3884.t1	46			1	3	42					1					1	1	1	12	6	12	12
Embellisia_CK46_g3993.t1	46	24	5		12	5			5						8	3	1		2	1	1	1
Embellisia_CK46_g4460.t1	46		18	7	10	11	3	6	5	4	1	2	2	2	1	3	3	3	3	2	2	4
Embellisia_CK46_g7590.t1	46	24	4		11	7			4						6	2	2	1	1	2	3	1
Embellisia_CK46_g8661.t1	46	24	5		15	2			5						7	6	1	1			1	1
Embellisia_CK46_g10259.t1	45	10	4			31			4										7	8	6	10
Embellisia_CK46_g1097.t1	45		1		7	37	1								3		2	2	10	6	11	10
Embellisia_CK46_g11081.t1	45		5	25	2	13	2	1	1	1	7	9	5	4			1	1	5	4	2	2
Embellisia_CK46_g11845.t1	45		45				2	11	22	10
Embellisia_CK46_g300.t1	45		2		33	10	1	1							6	8	8	11	2	3	4	1
Embellisia_CK46_g8287.t1	45	1	1		6	37		1							1		2	3	9	6	11	11
Embellisia_CK46_g7117.t1	44	12			3	29									2		1		6	6	5	12
Embellisia_CK46_g8658.t1	44	23	3		9	9			3						8	1			1	2	2	4
Embellisia_CK46_g9410.t1	44	37	3		4				3						2	2
Embellisia_CK46_g10248.t1	43	23	13		7				13						5	2
Embellisia_CK46_g1577.t1	43	1	4	2	21	15	3			1				2	2	2	8	9	3	2	7	3
Embellisia_CK46_g1911.t1	43		4	27	9	3			2	2	9	3	10	5	2	3	2	2		1	1	1
Embellisia_CK46_g6202.t1	43	14	3		5	21			3						2	2	1		6	5	9	1
Embellisia_CK46_g6988.t1	43	2		41							10	12	13	6
Embellisia_CK46_g10458.t1	42		2	7	6	27	1	1			1	2	2	2	1	1	2	2	7	5	9	6
Embellisia_CK46_g1894.t1	42			42							1	4	3	34
Embellisia_CK46_g4577.t1	42		3	39				1	1	1	5	18	9	7
Embellisia_CK46_g6262.t1	42	10	4	1	10	17	1		3		1				5	2	2	1	3	4	5	5
Embellisia_CK46_g8480.t1	42	13	4	5	14	6			4			3		2	6	3	3	2	2	2	2
Embellisia_CK46_g9725.t1	42	40	1		1			1							1
Embellisia_CK46_g10603.t1	41	23	1		4	13			1						3	1			2	3	4	4
Embellisia_CK46_g3817.t1	41		8	6	27		2	5	1		2	2		2	3	10	4	10
Embellisia_CK46_g4830.t1	41	29	7	1	4				7					1	2	2
Embellisia_CK46_g5572.t1	41	37	2		2				2						2
Embellisia_CK46_g6652.t1	41	31	3		7				3						6	1
Embellisia_CK46_g9914.t1	41				16	25									2	6	4	4	8	4	6	7
Embellisia_CK46_g1003.t1	40		1	6	16	17	1				2	2	2		3	5	3	5	4	3	6	4
Embellisia_CK46_g2121.t1	40	31			5	4									5				1	1	1	1
Embellisia_CK46_g315.t1	40	16	4		5	15			4						4			1	3	4	4	4
Embellisia_CK46_g5092.t1	40		22	1	14	3	6	6	5	5			1		4	3	4	3			3
Embellisia_CK46_g5391.t1	40	15	6		9	10			6						8	1			2	2	3	3
Embellisia_CK46_g156.t1	39	27	1		11				1						8	2	1
Embellisia_CK46_g4731.t1	39	27	7		5				7						4	1
Embellisia_CK46_g497.t1	39		4	27	8		1	2	1		4	11	10	2	2	3	1	2
Embellisia_CK46_g5492.t1	39	3	1		2	33			1						1		1		9	9	6	9
Embellisia_CK46_g8639.t1	39	1	6	1	18	13		2	1	3				1	3	4	4	7	2	5	4	2
Embellisia_CK46_g4572.t1	38		28	9		1	2	3	10	13		8	1								1
Embellisia_CK46_g4733.t1	38				13	25									2	3	4	4	5	8	8	4
Embellisia_CK46_g6096.t1	38	5	3		7	23			2	1					2	2	1	2	4	5	5	9
Embellisia_CK46_g6218.t1	38			38							7	10	7	14
Embellisia_CK46_g10335.t1	37	15	1		2	19			1						1	1			4	3	7	5
Embellisia_CK46_g10961.t1	37	18	2		1	16			2						1				4	3	4	5
Embellisia_CK46_g2537.t1	37		17	13	7		1	5	4	7	3	2	6	2		1	2	4
Embellisia_CK46_g301.t1	37	16	4		5	12			4						4	1			1	1	2	8
Embellisia_CK46_g499.t1	37		17	11	7	2	4	6	4	3	5	3	2	1		1	3	3	1		1
Embellisia_CK46_g6983.t1	37	10	1	21	5				1		2	2	5	12	3			2
Embellisia_CK46_g3907.t1	36	15	3	2	8	8			3		2				2	1	2	3	1	2	3	2
Embellisia_CK46_g7345.t1	36	8			3	25									1	1		1	4	10	5	6
Embellisia_CK46_g8586.t1	36	31	2		3				2						3
Embellisia_CK46_g8660.t1	36	8	1		12	15			1						4	3	3	2	4	4	5	2
Embellisia_CK46_g3219.t1	35		5	30			1	1	1	2	4	15	5	6
Embellisia_CK46_g5464.t1	35			35							14	6	6	9
Embellisia_CK46_g5602.t1	35	19	6		10				6						8	1	1
Embellisia_CK46_g5727.t1	35	13	1		8	13	1								2	2	2	2	3	4	4	2
Embellisia_CK46_g6941.t1	35		2	3	7	23		1	1				3		2	3	1	1	7	3	7	6
Embellisia_CK46_g7948.t1	35	23	2		10				2						4	5		1
Embellisia_CK46_g8018.t1	35	20	2		3	10			2						3				2	3	3	2
Embellisia_CK46_g1474.t1	34	3	14	11	5	1		3	7	4	3	2	1	5	2	1	1	1				1
Embellisia_CK46_g3473.t1	34			34							7	9	8	10
Embellisia_CK46_g4135.t1	34	25	2	2	5				2					2	4		1
Embellisia_CK46_g4571.t1	34		1	1	9	23	1							1	1	2	3	3	6	6	6	5
Embellisia_CK46_g8519.t1	34	25	3		5	1			3						5							1
Embellisia_CK46_g10809.t1	33	6	3	4	13	7			3		1	3			6	3	1	3	3	1	3
Embellisia_CK46_g10842.t1	33		5	28				1	2	2	1	1	6	20
Embellisia_CK46_g11238.t1	33	24	3		6				3						4	1	1
Embellisia_CK46_g2710.t1	33	19	2		4	8			2						4				1	3	2	2
Embellisia_CK46_g5123.t1	33		29	3	1		6	6	5	12	1	1		1			1
Embellisia_CK46_g5663.t1	33	22	2		8	1			2						4	2	1	1	1
Embellisia_CK46_g5728.t1	33	23	1		9				1						5	3		1
Embellisia_CK46_g5850.t1	33	31			1	1									1					1
Embellisia_CK46_g8948.t1	33	18	6		9				6						5	3		1
Embellisia_CK46_g9833.t1	33	21	8		4				8						2	1	1
Embellisia_CK46_g9906.t1	33	25	4		4				4						1	2		1
Embellisia_CK46_g10991.t1	32		4	10	7	11		2	1	1	3	4	3		2		1	4	3	2	3	3
Embellisia_CK46_g4002.t1	32	28	1		3				1						2	1
Embellisia_CK46_g4144.t1	32	19	5		3	5			5						3				1	1	1	2
Embellisia_CK46_g6061.t1	32		30	2			6	6	5	13			2
Embellisia_CK46_g11600.t1	31		4	24	3		1		2	1	5	4	6	9			1	2
Embellisia_CK46_g11882.t1	31		4		16	11	3	1							1	2	8	5	3	4	3	1
Embellisia_CK46_g1189.t1	31	22	2		7				2						6	1
Embellisia_CK46_g11991.t1	31				5	26									2	1	1	1	7	5	7	7
Embellisia_CK46_g1247.t1	31	18	4		9				4						5	4
Embellisia_CK46_g1511.t1	31	7	1		2	21			1						2				5	4	6	6
Embellisia_CK46_g1878.t1	31	21	3		6	1			3						3	2	1			1
Embellisia_CK46_g2786.t1	31	24	3		3	1			3						1	2				1
Embellisia_CK46_g4515.t1	31	25	1		5				1						2	3
Embellisia_CK46_g5897.t1	31	18	1		10	2			1						7	2	1				1	1
Embellisia_CK46_g6131.t1	31	19	1		11				1						8	1	2
Embellisia_CK46_g9246.t1	31	7	4		5	15			4						2	3			3	4	5	3
Embellisia_CK46_g10002.t1	30		6	18	3	3	2	2	1	1	4	6	7	1		1	1	1	1		1	1
Embellisia_CK46_g11151.t1	30		9	8	6	7	3	1	2	3	1	2	3	2	1	2	1	2	2	2	2	1
Embellisia_CK46_g128.t1	30			30							1	5	8	16
Embellisia_CK46_g2294.t1	30	22	2		4	2			2						3	1					1	1
Embellisia_CK46_g2947.t1	30	2			2	26									1			1	6	3	8	9
Embellisia_CK46_g3774.t1	30	11	7	1	8	3	1	1	4	1			1		4	3		1		1	1	1
Embellisia_CK46_g7010.t1	30		5	10	5	10	2	1		2	2	4	2	2	2	1	1	1	3	3	2	2
Embellisia_CK46_g9466.t1	30		11	3	12	4		3	5	3	1	2			1	3	4	4			3	1
Embellisia_CK46_g10368.t1	29	16	5		5	3			5						2	1	1	1	1	1	1
Embellisia_CK46_g11278.t1	29		22	1	6		6	5	5	6		1			1	1	2	2
Embellisia_CK46_g1383.t1	29	19	3		6	1			3						5	1						1
Embellisia_CK46_g1781.t1	29	12	8	3	6				8		2		1		4	1		1
Embellisia_CK46_g2954.t1	29	14	3		2	10			3						1	1			3	2	2	3
Embellisia_CK46_g4556.t1	29			29							8	6	8	7
Embellisia_CK46_g6480.t1	29	21	2		5	1			2						5							1
Embellisia_CK46_g6890.t1	29	6	2		5	16			2						5				3	5	4	4
Embellisia_CK46_g8222.t1	29		1	17	5	6		1			4	3	4	6	1	2	1	1	1	2	2	1
Embellisia_CK46_g9451.t1	29			29							9	5	5	10
Embellisia_CK46_g10926.t1	28	19	2	1	6				2			1			3	1	1	1
Embellisia_CK46_g1310.t1	28	20	2	1	3	2			2				1		2			1		2
Embellisia_CK46_g1381.t1	28		1	27				1			4	7	5	11
Embellisia_CK46_g1677.t1	28	15	4		3	6			4						2	1			1	3	1	1
Embellisia_CK46_g176.t1	28	14	2			12			2										3	2	3	4
Embellisia_CK46_g2535.t1	28	19	4		4	1			4						3	1						1
Embellisia_CK46_g3677.t1	28	15	4		7	2			4						5	2			1		1
Embellisia_CK46_g518.t1	28		16	4		8		3	5	8		2	1	1					3	1	2	2
Embellisia_CK46_g6386.t1	28		23		5		4	7	5	7						1	1	3
Embellisia_CK46_g9027.t1	28	6				22													4	6	6	6
Embellisia_CK46_g9321.t1	28			28							8	8	2	10
Embellisia_CK46_g11435.t1	27	23	1		3				1						3
Embellisia_CK46_g1216.t1	27	18	5		4				5						3	1
Embellisia_CK46_g406.t1	27	18	2		7				2						3	2	1	1
Embellisia_CK46_g5765.t1	27	3	3		9	12	1	2							2	2	3	2	3	2	4	3
Embellisia_CK46_g6203.t1	27	3	3	1		20			3		1								4	8	4	4
Embellisia_CK46_g7059.t1	27	23			4										4
Embellisia_CK46_g7368.t1	27	17	2	1	6	1	1		1			1			2	1	2	1		1
Embellisia_CK46_g10298.t1	26	3				23													8	7	4	4
Embellisia_CK46_g1673.t1	26	19	4		3				4						2		1
Embellisia_CK46_g2773.t1	26	1			5	20									2	1	1	1	7	2	3	8
Embellisia_CK46_g4013.t1	26			26							3	10	6	7
Embellisia_CK46_g4869.t1	26		12	4	4	6	4	4	1	3	1		1	2		1	2	1		1	2	3
Embellisia_CK46_g7831.t1	26	18	4		4				4						2	1	1
Embellisia_CK46_g8600.t1	26	19	3		4				3						2	1	1
Embellisia_CK46_g9842.t1	26	14	3		3	6			3						2		1		1	3	1	1
Embellisia_CK46_g11676.t1	25	13	1		4	7			1						2	1	1		2	1	2	2
Embellisia_CK46_g2618.t1	25	17	4		4		1		3						3	1
Embellisia_CK46_g3737.t1	25	12	2		7	4			2						5	1		1			1	3
Embellisia_CK46_g3844.t1	25	1		24							5		3	16
Embellisia_CK46_g52.t1	25	14			8	3									2	3	1	2	1		1	1
Embellisia_CK46_g5347.t1	25	14		1	8	2								1	5	3			1		1
Embellisia_CK46_g6764.t1	25	18	3	1	2	1			3					1	1	1					1
Embellisia_CK46_g8206.t1	25		24	1			5	8	4	7		1
Embellisia_CK46_g9373.t1	25	12	6		2	5			6						2					2	1	2
Embellisia_CK46_g10811.t1	24	12	4		5	3			4						3	1	1		1		1	1
Embellisia_CK46_g11226.t1	24	21	1		2				1						2
Embellisia_CK46_g1362.t1	24	15	4	1	4				4			1			2	1	1
Embellisia_CK46_g2257.t1	24		1		23			1							4	7	6	6
Embellisia_CK46_g23.t1	24		4	16	3	1		1	2	1	4	5	3	4	1	1		1	1
Embellisia_CK46_g4789.t1	24	11	5		6	2			5						4	2					1	1
Embellisia_CK46_g7939.t1	24		8	5	5	6		3	3	2	1	2	1	1		2	1	2	1	1	2	2
Embellisia_CK46_g9946.t1	24		1		4	19			1						1	1	1	1	4	5	5	5
Embellisia_CK46_g103.t1	23			23							7	4	6	6
Embellisia_CK46_g10855.t1	23	17			5	1									2	1	1	1				1
Embellisia_CK46_g11671.t1	23	16	2	1	4				2			1			2	1	1
Embellisia_CK46_g117.t1	23	3	19	1			2	4	6	7			1
Embellisia_CK46_g11778.t1	23		2	21						2	4	3	4	10
Embellisia_CK46_g1245.t1	23				23										4	7	6	6
Embellisia_CK46_g1814.t1	23	16	1		4	2			1						3		1				1	1
Embellisia_CK46_g2673.t1	23	2	3		2	16			3						1	1			5	3	4	4
Embellisia_CK46_g2868.t1	23	17	2		4				2						2	2
Embellisia_CK46_g2950.t1	23	17	3		3				3						3
Embellisia_CK46_g3485.t1	23	7	2		9	5	1		1						5	1	2	1		2	1	2
Embellisia_CK46_g3852.t1	23		7	16				1	3	3	3	3	4	6
Embellisia_CK46_g4050.t1	23				15	8									3	2	5	5		2	4	2
Embellisia_CK46_g4563.t1	23	21	1		1				1						1
Embellisia_CK46_g4896.t1	23	7	7		8	1			7						7	1						1
Embellisia_CK46_g5812.t1	23	18	1		4				1						3	1
Embellisia_CK46_g7261.t1	23		12		11		2	4	2	4					3	1	5	2
Embellisia_CK46_g909.t1	23		2	1	20			2			1				4	4	6	6
Embellisia_CK46_g9983.t1	23	11	2	3	7				2			2	1		4	1		2
Embellisia_CK46_g10106.t1	22	8	3		5	6			3						4		1		2		2	2
Embellisia_CK46_g11340.t1	22	19			2	1									1	1			1
Embellisia_CK46_g1428.t1	22	17		1	4							1			4
Embellisia_CK46_g316.t1	22	1	9	2	4	6		1	4	4		1		1	2	2			1	2	1	2
Embellisia_CK46_g3526.t1	22	17				5													1	1	3
Embellisia_CK46_g370.t1	22	14	1		3	4			1						3					1	2	1
Embellisia_CK46_g3826.t1	22	7	1		10	4			1						3	3	2	2	1		2	1
Embellisia_CK46_g433.t1	22	12	2		6	2			2						6						1	1
Embellisia_CK46_g466.t1	22	17			5										4			1
Embellisia_CK46_g4894.t1	22	14	3		5				3						3	2
Embellisia_CK46_g4901.t1	22	18	1		3				1						3
Embellisia_CK46_g5713.t1	22	13			9										5	2	1	1
Embellisia_CK46_g6043.t1	22		19	3			4	4	5	6	1	1	1
Embellisia_CK46_g689.t1	22	15			6	1									3	1	1	1				1
Embellisia_CK46_g7046.t1	22	13	2		7				2						5	1		1
Embellisia_CK46_g8595.t1	22	17	2		3				2						3
Embellisia_CK46_g939.t1	22					22													5	5	7	5
Embellisia_CK46_g9680.t1	22	15	4			3			4											1	1	1
Embellisia_CK46_g1083.t1	21	4	7	1		9		1	3	3			1						3	2	1	3
Embellisia_CK46_g11892.t1	21		3	14	3	1	1		1	1	4	4	2	4		1	1	1			1
Embellisia_CK46_g158.t1	21	17	1		3				1						3
Embellisia_CK46_g2558.t1	21	18	2		1				2						1
Embellisia_CK46_g2684.t1	21	9	1		2	9			1						1		1		2		3	4
Embellisia_CK46_g2713.t1	21	4	13	4			1	3	4	5			2	2
Embellisia_CK46_g3734.t1	21	16	1		1	3			1						1					1	1	1
Embellisia_CK46_g3809.t1	21	18			1	2									1						1	1
Embellisia_CK46_g4167.t1	21			2	15	4						2			4	2	3	6	1	1	1	1
Embellisia_CK46_g449.t1	21	5	2	1	5	8			2					1	3	1		1	2	3	1	2
Embellisia_CK46_g4553.t1	21	10	5		5	1			5						4		1			1
Embellisia_CK46_g507.t1	21		3	18				1	1	1	4	3	1	10
Embellisia_CK46_g5341.t1	21	1		19	1						7	4	4	4			1
Embellisia_CK46_g5999.t1	21	15	2		3	1			2						3							1
Embellisia_CK46_g7042.t1	21	16	2		1	2			2						1					2
Embellisia_CK46_g7492.t1	21	16	2		3				2						2	1
Embellisia_CK46_g8557.t1	21		5	16			1		1	3	5	5	4	2
Embellisia_CK46_g8997.t1	21	14			3	4									2		1			1		3
Embellisia_CK46_g9076.t1	21	17			4										4
Embellisia_CK46_g9136.t1	21		14	7			2	1	3	8	1		3	3
Embellisia_CK46_g9374.t1	21	16	2		3				2						2	1
Embellisia_CK46_g9898.t1	21		9	10	2		1	1	2	5	3	1	4	2	1			1
Embellisia_CK46_g10076.t1	20		1	19					1		1	3	7	8
Embellisia_CK46_g10418.t1	20	11	3		4	2	1		2						3	1			1		1
Embellisia_CK46_g10600.t1	20		20					10	4	6
Embellisia_CK46_g1331.t1	20		4	13	3				1	3	3	2	4	4	1	1		1
Embellisia_CK46_g1367.t1	20	15	1		4				1						3	1
Embellisia_CK46_g3062.t1	20	17	1		2				1						2
Embellisia_CK46_g5569.t1	20	15	1		2	2			1						1			1			1	1
Embellisia_CK46_g6519.t1	20	10	3	2	2	3			3		1	1			1	1				1	1	1
Embellisia_CK46_g817.t1	20	18	2						2
Embellisia_CK46_g8232.t1	20	2			3	15									1		1	1	4	5	4	2
Embellisia_CK46_g8641.t1	20	8	4		5	3			4						5					2	1
Embellisia_CK46_g891.t1	20	10	1		5	4			1						1	1	1	2	1	1	1	1
Embellisia_CK46_g9180.t1	20			19	1						7	4	3	5		1
Embellisia_CK46_g11390.t1	19	14	1		4				1						3	1
Embellisia_CK46_g11517.t1	19	11	2		4	2			2						1	2	1		2
Embellisia_CK46_g11942.t1	19		17	2			3	3	7	4				2
Embellisia_CK46_g1253.t1	19		6		4	9	2	2	1	1					2	1	1		3	2	2	2
Embellisia_CK46_g2076.t1	19	8	1		3	7			1						2	1			2	2	1	2
Embellisia_CK46_g2539.t1	19	1			7	11									1	1	3	2	3	3	2	3
Embellisia_CK46_g2597.t1	19	14	2		3				2						2	1
Embellisia_CK46_g3005.t1	19	11		7		1								7						1
Embellisia_CK46_g4833.t1	19	8	1	1	4	5			1			1			3	1			1	2	1	1
Embellisia_CK46_g5531.t1	19	15	2		2				2						1	1
Embellisia_CK46_g5680.t1	19	12	2		1	4			2						1				1	1	1	1
Embellisia_CK46_g5683.t1	19	16	1	1	1				1			1			1
Embellisia_CK46_g704.t1	19		4		6	9	3	1							1		3	2	2	2	3	2
Embellisia_CK46_g7049.t1	19	18	1						1
Embellisia_CK46_g8183.t1	19	6	5		3	5			5						3				1	1	2	1
Embellisia_CK46_g8280.t1	19	6	4		5	4			4						2	1	1	1	1	1	1	1
Embellisia_CK46_g9020.t1	19	11	2		4	2			2						4				1	1
Embellisia_CK46_g9848.t1	19		3	16			1	2			7	4	5
Embellisia_CK46_g10235.t1	18	10	2		5	1			2						2	2	1		1
Embellisia_CK46_g10507.t1	18	1		17							2		4	11
Embellisia_CK46_g11814.t1	18	15	1		2				1						2
Embellisia_CK46_g12024.t1	18	11	1		1	5			1						1				1	2	1	1
Embellisia_CK46_g1608.t1	18	14	1		3				1						3
Embellisia_CK46_g1794.t1	18	10	4		3	1			4						3							1
Embellisia_CK46_g2059.t1	18					18													2	5	5	6
Embellisia_CK46_g2142.t1	18	1			1	16									1				4	3	6	3
Embellisia_CK46_g2510.t1	18	1				17													4	5	3	5
Embellisia_CK46_g2647.t1	18			9	6	3					4	2	3		2	1	1	2	1	1		1
Embellisia_CK46_g3195.t1	18			2	12	4								2	2	1	4	5	1		3
Embellisia_CK46_g5053.t1	18	10	2		4	2			2						3	1				1		1
Embellisia_CK46_g6083.t1	18			5	11	2					1	3	1		1	3	4	3	2
Embellisia_CK46_g620.t1	18	15			2	1									2						1
Embellisia_CK46_g7453.t1	18	5	1	11	1				1		3	2	3	3	1
Embellisia_CK46_g8260.t1	18	12			2	4									1		1		1		2	1
Embellisia_CK46_g9948.t1	18	17			1										1
Embellisia_CK46_g1071.t1	17	14	2		1				2						1
Embellisia_CK46_g1109.t1	17		2	7	6	2			1	1	1	2	1	3	2	2	1	1			1	1
Embellisia_CK46_g11356.t1	17			17							5	3	2	7
Embellisia_CK46_g2004.t1	17		2		5	10	1	1							1	2	1	1	3	2	2	3
Embellisia_CK46_g2067.t1	17		2	15			1	1			3	6	1	5
Embellisia_CK46_g2324.t1	17	9	3		2	3			3						2					1	1	1
Embellisia_CK46_g2953.t1	17	9	2		6				2						3	2		1
Embellisia_CK46_g3164.t1	17	11	1		5				1						2	1	1	1
Embellisia_CK46_g3234.t1	17	14			3										3
Embellisia_CK46_g3326.t1	17	5		12										12
Embellisia_CK46_g3728.t1	17	13	2		1	1			2						1					1
Embellisia_CK46_g5316.t1	17	17
Embellisia_CK46_g5770.t1	17		3	1	13			1	1	1				1	3	2	4	4
Embellisia_CK46_g6071.t1	17		11	6				1	4	6			4	2
Embellisia_CK46_g6586.t1	17		11	5	1		1	3	4	3	1	2	1	1			1
Embellisia_CK46_g7132.t1	17	12	3		2				3						2
Embellisia_CK46_g8026.t1	17	9	3		5				3						5
Embellisia_CK46_g8263.t1	17	5	4		2	6			4						2					2	2	2
Embellisia_CK46_g9063.t1	17	9	1		2	5			1						1	1			1	1	1	2
Embellisia_CK46_g9293.t1	17		8		9		1	2	3	2					2	2	1	4
Embellisia_CK46_g10102.t1	16	7	3		5	1			3						2	2	1		1
Embellisia_CK46_g10374.t1	16	15	1						1
Embellisia_CK46_g10519.t1	16	9			2	5									2				2		1	2
Embellisia_CK46_g11120.t1	16	13	1		2				1						2
Embellisia_CK46_g11194.t1	16	13			2	1										1	1		1
Embellisia_CK46_g11224.t1	16	14			2											2
Embellisia_CK46_g11480.t1	16	14			2											1	1
Embellisia_CK46_g1993.t1	16	16
Embellisia_CK46_g2281.t1	16			6	9	1					3	1	2		2	2	3	2		1
Embellisia_CK46_g3595.t1	16	7	3		5	1			3						2	1	1	1			1
Embellisia_CK46_g3694.t1	16	14	1	1					1					1
Embellisia_CK46_g4130.t1	16	14	1		1				1						1
Embellisia_CK46_g4199.t1	16		1	11	4		1				1	5	3	2		2		2
Embellisia_CK46_g4569.t1	16	14			2										2
Embellisia_CK46_g5350.t1	16	1				15													5	2	4	4
Embellisia_CK46_g5447.t1	16			16							4	5	3	4
Embellisia_CK46_g582.t1	16	12	1		1	2			1									1		1		1
Embellisia_CK46_g6306.t1	16	14	1			1			1													1
Embellisia_CK46_g6768.t1	16	15			1										1
Embellisia_CK46_g717.t1	16	10	3		3				3						2	1
Embellisia_CK46_g7619.t1	16	7	1	2	6				1			1		1	5	1
Embellisia_CK46_g774.t1	16	1	1		7	7		1							3	2	2		2	2	1	2
Embellisia_CK46_g8628.t1	16	3	1		3	9			1						2	1			3	2	2	2
Embellisia_CK46_g8824.t1	16	16
Embellisia_CK46_g8922.t1	16		4	3	5	4	1	1	1	1	1	1	1		1	2	1	1	2	1		1
Embellisia_CK46_g9042.t1	16		1	1	14		1				1				1	4	5	4
Embellisia_CK46_g10150.t1	15	4	2	4	3	2		1	1			1		3	2	1					1	1
Embellisia_CK46_g10452.t1	15	6	1		3	5			1						1	2			1	1	1	2
Embellisia_CK46_g11456.t1	15			15							6	1	1	7
Embellisia_CK46_g11642.t1	15		2	13			1			1	1	9	2	1
Embellisia_CK46_g1185.t1	15		11		2	2	7	1	1	2							1	1	1			1
Embellisia_CK46_g1317.t1	15		1	5	6	3		1			2	1	1	1	1	2	1	2	1	2
Embellisia_CK46_g2273.t1	15	3			7	5									2	2	3			2	2	1
Embellisia_CK46_g2941.t1	15	1			5	9									1	1	2	1	3	1	3	2
Embellisia_CK46_g2982.t1	15		5	3	4	3		1	2	2	1		1	1	1	1		2	1		1	1
Embellisia_CK46_g3131.t1	15		2	1	8	4	2							1	1	1	2	4	1	1	1	1
Embellisia_CK46_g4129.t1	15		9	6				2	3	4	2		2	2
Embellisia_CK46_g4732.t1	15	12	1		2				1						2
Embellisia_CK46_g4949.t1	15		5	10			3	2			1	6	2	1
Embellisia_CK46_g5707.t1	15	2	1		1	11	1								1				1	2	5	3
Embellisia_CK46_g7043.t1	15	14		1								1
Embellisia_CK46_g7437.t1	15			13		2							1	12						1		1
Embellisia_CK46_g7825.t1	15				10	5									1	2	3	4	1	1	2	1
Embellisia_CK46_g8096.t1	15	13			2										2
Embellisia_CK46_g8769.t1	15	10	2		3			1	1						2	1
Embellisia_CK46_g9438.t1	15	10	3		2				3						2
Embellisia_CK46_g9534.t1	15		2		11	2	2								2	2	4	3		1	1
Embellisia_CK46_g996.t1	15			15							7	4	2	2
Embellisia_CK46_g10107.t1	14		6	4		4		1	3	2	1	1	1	1							3	1
Embellisia_CK46_g10295.t1	14	9	1		4				1						3	1
Embellisia_CK46_g11780.t1	14	4	1		4	5			1						2	1	1		1	2	1	1
Embellisia_CK46_g2561.t1	14	12	1		1				1							1
Embellisia_CK46_g2949.t1	14	11	2		1				2						1
Embellisia_CK46_g2964.t1	14	13			1										1
Embellisia_CK46_g307.t1	14	6	1		5	2			1						3	1	1			1		1
Embellisia_CK46_g3626.t1	14			14							3	3	4	4
Embellisia_CK46_g369.t1	14	12			1	1									1							1
Embellisia_CK46_g3890.t1	14	10		2	2						1	1			2
Embellisia_CK46_g4293.t1	14	9	1		3	1			1						2	1						1
Embellisia_CK46_g4793.t1	14					14													4	1	4	5
Embellisia_CK46_g4912.t1	14	1			1	12									1				4	4	1	3
Embellisia_CK46_g4924.t1	14	9			1	4									1				1	1	1	1
Embellisia_CK46_g502.t1	14	14
Embellisia_CK46_g5312.t1	14	14
Embellisia_CK46_g545.t1	14	8	2		3	1			2						3				1
Embellisia_CK46_g5808.t1	14		1	13						1	3	4	1	5
Embellisia_CK46_g6129.t1	14	10	2		2				2						2
Embellisia_CK46_g6224.t1	14				3	11									1		1	1	2	3	4	2
Embellisia_CK46_g683.t1	14	8	2		1	3			2						1				1	1		1
Embellisia_CK46_g7421.t1	14	8	2		1	3			2							1			1	1	1
Embellisia_CK46_g7722.t1	14	12	2						2
Embellisia_CK46_g7826.t1	14				9	5										2	3	4		2	2	1
Embellisia_CK46_g8367.t1	14	2	1			11			1										2	2	4	3
Embellisia_CK46_g9262.t1	14		1		12	1	1								3	3	3	3	1
Embellisia_CK46_g9610.t1	14	5				9													2	2	2	3
Embellisia_CK46_g10109.t1	13				13										3	2	3	5
Embellisia_CK46_g10168.t1	13				13										3	2	3	5
Embellisia_CK46_g1069.t1	13	7	1		5				1						1	2	2
Embellisia_CK46_g1149.t1	13		1	11		1				1	1	5	3	2							1
Embellisia_CK46_g1920.t1	13		4	7	1	1	1	1	1	1	1	1	4	1			1		1
Embellisia_CK46_g2255.t1	13					13													4	3	6
Embellisia_CK46_g2432.t1	13			13							3	3	4	3
Embellisia_CK46_g2519.t1	13	6	3		4				3						3	1
Embellisia_CK46_g2878.t1	13	12			1										1
Embellisia_CK46_g3747.t1	13	9			3	1									2	1			1
Embellisia_CK46_g3994.t1	13	9	1		3				1						3
Embellisia_CK46_g4149.t1	13		6	7				2	1	3	3	2	1	1
Embellisia_CK46_g4723.t1	13	11			2										2
Embellisia_CK46_g4941.t1	13					13													3	3	4	3
Embellisia_CK46_g5019.t1	13	10	1		2				1						1	1
Embellisia_CK46_g5439.t1	13	10	2		1				2						1
Embellisia_CK46_g5730.t1	13	11			2										2
Embellisia_CK46_g6065.t1	13		1			12	1												4	3	2	3
Embellisia_CK46_g6118.t1	13	8			1	4									1				1	1	1	1
Embellisia_CK46_g7120.t1	13	12	1						1
Embellisia_CK46_g7209.t1	13	8			5										3	1		1
Embellisia_CK46_g7493.t1	13	8			4	1									2	2					1
Embellisia_CK46_g7808.t1	13		2	11				1		1	10	1
Embellisia_CK46_g797.t1	13	7	2		4				2						3		1
Embellisia_CK46_g8087.t1	13		1	9	2	1				1	2	2	2	3			1	1		1
Embellisia_CK46_g8662.t1	13	6	4		2	1			4							1	1		1
Embellisia_CK46_g8757.t1	13		5	6	1	1		3	1	1	1	2	2	1	1					1
Embellisia_CK46_g8986.t1	13	4			4	5									1		2	1	1	3		1
Embellisia_CK46_g10236.t1	12		3		4	5			1	2					1	1	1	1	1	1	1	2
Embellisia_CK46_g10305.t1	12		7		4	1	1	2	1	3					1	1	1	1			1
Embellisia_CK46_g11010.t1	12	11				1															1
Embellisia_CK46_g11343.t1	12	12
Embellisia_CK46_g1193.t1	12	9			3										2	1
Embellisia_CK46_g1485.t1	12	7	1		4				1						3	1
Embellisia_CK46_g1612.t1	12	3	9						9
Embellisia_CK46_g1815.t1	12	10			2										2
Embellisia_CK46_g19.t1	12		10	2			1	3	1	5				2
Embellisia_CK46_g1999.t1	12	6	2	1	3				2					1	1	1	1
Embellisia_CK46_g2505.t1	12	3			4	5									1	1	1	1	1	1	1	2
Embellisia_CK46_g2857.t1	12		2	10				1		1		1	3	6
Embellisia_CK46_g3168.t1	12	10			2										2
Embellisia_CK46_g342.t1	12		5		7		1	2	1	1					1	3	1	2
Embellisia_CK46_g4612.t1	12		1	5	6		1							5		1	2	3
Embellisia_CK46_g4727.t1	12	9	1	1	1				1					1	1
Embellisia_CK46_g4975.t1	12	7	3		2				3						1	1
Embellisia_CK46_g5043.t1	12	9	1		2				1							1	1
Embellisia_CK46_g5358.t1	12	11	1						1
Embellisia_CK46_g5561.t1	12	8	1		3				1						2	1
Embellisia_CK46_g5717.t1	12	1				11													2	3	4	2
Embellisia_CK46_g6140.t1	12	6	1		4	1			1						3	1					1
Embellisia_CK46_g6275.t1	12	8			4										2	2
Embellisia_CK46_g6535.t1	12	5	1		3	3			1						3					1	1	1
Embellisia_CK46_g7182.t1	12	1				11													4	1	1	5
Embellisia_CK46_g7218.t1	12	2				10													3	3	2	2
Embellisia_CK46_g784.t1	12			5	6	1					1	2	2			1	2	3				1
Embellisia_CK46_g8134.t1	12	11			1										1
Embellisia_CK46_g8427.t1	12					12													2	3	4	3
Embellisia_CK46_g8893.t1	12	1			3	8									1	1	1		2	2	2	2
Embellisia_CK46_g10537.t1	11	6	1		4				1						2	1	1
Embellisia_CK46_g11207.t1	11	9			1	1												1			1
Embellisia_CK46_g11248.t1	11	7			1	3									1					1		2
Embellisia_CK46_g1134.t1	11	10	1						1
Embellisia_CK46_g11467.t1	11	10			1										1
Embellisia_CK46_g11539.t1	11	1			3	7									1	1		1	2	1	2	2
Embellisia_CK46_g1223.t1	11	1	10						10
Embellisia_CK46_g1447.t1	11	9	2						2
Embellisia_CK46_g1719.t1	11		1		8	2				1					1	2	2	3		1	1
Embellisia_CK46_g2051.t1	11	9	1		1					1					1
Embellisia_CK46_g2075.t1	11					11													2	2	4	3
Embellisia_CK46_g2256.t1	11	7				4													1	1	1	1
Embellisia_CK46_g2306.t1	11	10			1										1
Embellisia_CK46_g2331.t1	11		1		10		1								2	4	2	2
Embellisia_CK46_g2415.t1	11	9			2										2
Embellisia_CK46_g2852.t1	11	10		1									1
Embellisia_CK46_g3413.t1	11	5	1			5			1										1	1	2	1
Embellisia_CK46_g3738.t1	11	8	2		1				2						1
Embellisia_CK46_g3888.t1	11	8	1		2				1						1	1
Embellisia_CK46_g3943.t1	11	2				9													3		2	4
Embellisia_CK46_g3991.t1	11			11							4		3	4
Embellisia_CK46_g4029.t1	11	11
Embellisia_CK46_g4038.t1	11			11							1	6	2	2
Embellisia_CK46_g4850.t1	11	10	1						1
Embellisia_CK46_g5176.t1	11	1	1		5	4	1								1		2	2		2	2
Embellisia_CK46_g5222.t1	11		9		2			3	2	4						2
Embellisia_CK46_g5457.t1	11	3			1	7									1				2	2	1	2
Embellisia_CK46_g6501.t1	11			11							3	2	4	2
Embellisia_CK46_g684.t1	11	10			1										1
Embellisia_CK46_g7122.t1	11	7			4										2	1		1
Embellisia_CK46_g7304.t1	11	2	1	2	5	1			1		2				3	1	1					1
Embellisia_CK46_g7766.t1	11	8	1		2				1						2
Embellisia_CK46_g7803.t1	11	3	1		3	4			1							1	1	1	1	1	2
Embellisia_CK46_g8162.t1	11			11							1	1	1	8
Embellisia_CK46_g8298.t1	11	9				2													1			1
Embellisia_CK46_g8751.t1	11	9			1	1												1		1
Embellisia_CK46_g8957.t1	11		1	5	1	4		1			2	2	1			1			1	1	1	1
Embellisia_CK46_g9295.t1	11	5	1		1	4			1						1				1	1	1	1
Embellisia_CK46_g10134.t1	10	10
Embellisia_CK46_g1014.t1	10	6			4										2	1	1
Embellisia_CK46_g1045.t1	10	9			1										1
Embellisia_CK46_g11062.t1	10				5	5									2	1	1	1	2	1	1	1
Embellisia_CK46_g11192.t1	10		2	4	4		1			1	1	3			1	1	1	1
Embellisia_CK46_g11239.t1	10	10
Embellisia_CK46_g1417.t1	10	10
Embellisia_CK46_g2024.t1	10	7	1		2				1						2
Embellisia_CK46_g2049.t1	10	7	2		1				2						1
Embellisia_CK46_g2367.t1	10	8	2						2
Embellisia_CK46_g3372.t1	10	7	1		2		1								2
Embellisia_CK46_g4695.t1	10		6	4				2	1	3		4
Embellisia_CK46_g4911.t1	10	3	1		1	5			1								1			1	2	2
Embellisia_CK46_g597.t1	10	10
Embellisia_CK46_g6017.t1	10	9			1										1
Embellisia_CK46_g7003.t1	10		5	1		4	2	2		1		1								1	2	1
Embellisia_CK46_g7121.t1	10	9			1												1
Embellisia_CK46_g7161.t1	10	7	2		1				2						1
Embellisia_CK46_g7199.t1	10	5	1		2	2			1						2				1			1
Embellisia_CK46_g7435.t1	10	10
Embellisia_CK46_g7456.t1	10	9	1						1
Embellisia_CK46_g7820.t1	10	1				9													2	2	3	2
Embellisia_CK46_g815.t1	10	8			2										1	1
Embellisia_CK46_g8388.t1	10	8	1		1				1						1
Embellisia_CK46_g8516.t1	10					10													2	3	3	2
Embellisia_CK46_g9485.t1	10	8			2										1	1
Embellisia_CK46_g9888.t1	10			10									1	9
Embellisia_CK46_g9963.t1	10					10													2	2	3	3
Embellisia_CK46_g1000.t1	9	6	2		1				2						1
Embellisia_CK46_g10077.t1	9	1	1		3	4			1						1		1	1	1	2	1
Embellisia_CK46_g10433.t1	9	5	3		1				3						1
Embellisia_CK46_g10523.t1	9		3		5	1	2	1							2		2	1			1
Embellisia_CK46_g10554.t1	9			8		1						1	1	6								1
Embellisia_CK46_g1063.t1	9	7			2										1		1
Embellisia_CK46_g107.t1	9	5			4										2		1	1
Embellisia_CK46_g1119.t1	9	9
Embellisia_CK46_g11342.t1	9	7	1		1				1						1
Embellisia_CK46_g11426.t1	9	2	1			6			1										2	1	2	1
Embellisia_CK46_g11469.t1	9	9
Embellisia_CK46_g11473.t1	9	2				7													2	3	1	1
Embellisia_CK46_g136.t1	9	8			1										1
Embellisia_CK46_g1459.t1	9	7	1		1				1						1
Embellisia_CK46_g152.t1	9	8			1										1
Embellisia_CK46_g1551.t1	9		8	1			1	3		4		1
Embellisia_CK46_g1851.t1	9			9								1		8
Embellisia_CK46_g1964.t1	9	4	1		4				1						2		1	1
Embellisia_CK46_g2088.t1	9	4				5													1	2	1	1
Embellisia_CK46_g2143.t1	9					9													1	1	3	4
Embellisia_CK46_g2779.t1	9	3	1		2	3			1						1	1			1	1	1
Embellisia_CK46_g290.t1	9	9
Embellisia_CK46_g3069.t1	9	9
Embellisia_CK46_g3295.t1	9	8			1										1
Embellisia_CK46_g3690.t1	9	9
Embellisia_CK46_g3810.t1	9	6	1		2				1						1	1
Embellisia_CK46_g4053.t1	9					9													1	1	2	5
Embellisia_CK46_g4189.t1	9	8			1										1
Embellisia_CK46_g42.t1	9					9													2	2	2	3
Embellisia_CK46_g4355.t1	9					9													1	1	2	5
Embellisia_CK46_g4381.t1	9		2	7					2		2	2	1	2
Embellisia_CK46_g4533.t1	9			9									1	8
Embellisia_CK46_g4759.t1	9					9													5	1	1	2
Embellisia_CK46_g5315.t1	9	9
Embellisia_CK46_g5371.t1	9	9
Embellisia_CK46_g5658.t1	9			9							1	2	1	5
Embellisia_CK46_g6360.t1	9	2	2			5			2										1	1	1	2
Embellisia_CK46_g6512.t1	9			9							2		2	5
Embellisia_CK46_g688.t1	9	4	1		1	3			1						1						1	2
Embellisia_CK46_g6925.t1	9	6			1	2									1				1			1
Embellisia_CK46_g7223.t1	9	9
Embellisia_CK46_g7246.t1	9	8			1										1
Embellisia_CK46_g7436.t1	9	6			3										3
Embellisia_CK46_g7525.t1	9	7			2										1		1
Embellisia_CK46_g7762.t1	9	9
Embellisia_CK46_g7773.t1	9		8			1		1	4	3											1
Embellisia_CK46_g8637.t1	9	4				5													1	2	1	1
Embellisia_CK46_g8706.t1	9	7	1		1				1						1
Embellisia_CK46_g8850.t1	9			6	3						3		3				1	2
Embellisia_CK46_g8911.t1	9	6	1		2				1						2
Embellisia_CK46_g9114.t1	9	8			1										1
Embellisia_CK46_g9669.t1	9	6		3								3
Embellisia_CK46_g9713.t1	9	9
Embellisia_CK46_g10173.t1	8	7	1						1
Embellisia_CK46_g10331.t1	8	3			3	2									1		1	1		1	1
Embellisia_CK46_g11205.t1	8	4	2		2				2						1	1
Embellisia_CK46_g11282.t1	8	5	2		1				2						1
Embellisia_CK46_g11538.t1	8			8							1	4	1	2
Embellisia_CK46_g11700.t1	8			8							1	4	1	2
Embellisia_CK46_g11745.t1	8	8
Embellisia_CK46_g1274.t1	8	7			1										1
Embellisia_CK46_g135.t1	8	7	1						1
Embellisia_CK46_g1390.t1	8				1	7											1		2	2	2	1
Embellisia_CK46_g1436.t1	8	4	1		3				1						2	1
Embellisia_CK46_g1934.t1	8	2				6													2	2	1	1
Embellisia_CK46_g2193.t1	8	8
Embellisia_CK46_g2301.t1	8				1	7									1				1	3	1	2
Embellisia_CK46_g2359.t1	8	4				4													1	1	1	1
Embellisia_CK46_g2686.t1	8			8										8
Embellisia_CK46_g2865.t1	8	8
Embellisia_CK46_g2922.t1	8	8
Embellisia_CK46_g3041.t1	8	3	1		4				1						2		1	1
Embellisia_CK46_g3824.t1	8	7			1										1
Embellisia_CK46_g385.t1	8	5	1		2				1						2
Embellisia_CK46_g3984.t1	8	6			2										2
Embellisia_CK46_g4679.t1	8	6			2										2
Embellisia_CK46_g474.t1	8	5	1		2				1						2
Embellisia_CK46_g4755.t1	8	3				5													2		1	2
Embellisia_CK46_g4790.t1	8					8													3	3	2
Embellisia_CK46_g4816.t1	8	8
Embellisia_CK46_g483.t1	8	8
Embellisia_CK46_g4913.t1	8				3	5												3	1		3	1
Embellisia_CK46_g5313.t1	8	8
Embellisia_CK46_g5989.t1	8	7	1						1
Embellisia_CK46_g6064.t1	8	2	2		1	3			2						1					1	1	1
Embellisia_CK46_g6128.t1	8	6			2										2
Embellisia_CK46_g6377.t1	8				1	7												1	2	1	3	1
Embellisia_CK46_g6574.t1	8	8
Embellisia_CK46_g695.t1	8	8
Embellisia_CK46_g7134.t1	8	5	1		2				1						1	1
Embellisia_CK46_g72.t1	8	1	1			6				1									2	1		3
Embellisia_CK46_g7776.t1	8			8							3	2	1	2
Embellisia_CK46_g7852.t1	8		1		7				1						2	2	2	1
Embellisia_CK46_g7960.t1	8			8									1	7
Embellisia_CK46_g7970.t1	8			7		1					1	2	1	3					1
Embellisia_CK46_g8173.t1	8	7	1						1
Embellisia_CK46_g8257.t1	8	5	1		2				1						2
Embellisia_CK46_g8420.t1	8	6	1		1				1						1
Embellisia_CK46_g8765.t1	8	6			2										2
Embellisia_CK46_g8820.t1	8	6				2														1		1
Embellisia_CK46_g9197.t1	8	6	1		1				1						1
Embellisia_CK46_g9203.t1	8	6	1		1				1						1
Embellisia_CK46_g9306.t1	8	5		1	1	1					1				1							1
Embellisia_CK46_g9622.t1	8			7	1						1	1	1	4				1
Embellisia_CK46_g9777.t1	8	6			2										2
Embellisia_CK46_g9947.t1	8	6			2										1	1
Embellisia_CK46_g10219.t1	7	7
Embellisia_CK46_g10664.t1	7	7
Embellisia_CK46_g1070.t1	7	4			3											1	1	1
Embellisia_CK46_g10801.t1	7	5			2										2
Embellisia_CK46_g11109.t1	7	7
Embellisia_CK46_g11363.t1	7	5	1		1				1						1
Embellisia_CK46_g11389.t1	7	2				5													1	2	1	1
Embellisia_CK46_g11417.t1	7	4				3														1	1	1
Embellisia_CK46_g11556.t1	7	4	2		1				2							1
Embellisia_CK46_g11990.t1	7				2	5											1	1	1	1	2	1
Embellisia_CK46_g1446.t1	7				2	5											1	1	3		1	1
Embellisia_CK46_g147.t1	7			7								1	1	5
Embellisia_CK46_g1726.t1	7	7
Embellisia_CK46_g2054.t1	7	6			1										1
Embellisia_CK46_g2056.t1	7	1			2	4									1	1				2		2
Embellisia_CK46_g2225.t1	7					7													1	2	2	2
Embellisia_CK46_g2756.t1	7	2				5													1	1	1	2
Embellisia_CK46_g2782.t1	7	6	1						1
Embellisia_CK46_g2890.t1	7	3	2	2				1		1				2
Embellisia_CK46_g3152.t1	7	1		1		5							1						1	1	1	2
Embellisia_CK46_g3177.t1	7					7													2	2	1	2
Embellisia_CK46_g3202.t1	7	4			3										2		1
Embellisia_CK46_g335.t1	7	7
Embellisia_CK46_g3558.t1	7	7
Embellisia_CK46_g3615.t1	7	1			4	2									2	1	1				1	1
Embellisia_CK46_g4182.t1	7	6			1										1
Embellisia_CK46_g4411.t1	7	6	1						1
Embellisia_CK46_g4609.t1	7	4	1		2				1						2
Embellisia_CK46_g4971.t1	7	6	1						1
Embellisia_CK46_g4986.t1	7	3	2			2	1			1									1			1
Embellisia_CK46_g5314.t1	7	7
Embellisia_CK46_g5499.t1	7			7							2	2	1	2
Embellisia_CK46_g554.t1	7	3		1		3						1								1	1	1
Embellisia_CK46_g5832.t1	7	3		4							1	1	1	1
Embellisia_CK46_g590.t1	7		3		2	2	1		1	1						1		1		1	1
Embellisia_CK46_g5981.t1	7	4	3						3
Embellisia_CK46_g604.t1	7		1		6			1							1	1	2	2
Embellisia_CK46_g6190.t1	7	6		1										1
Embellisia_CK46_g6468.t1	7	1			1	5									1				1	1	2	1
Embellisia_CK46_g6475.t1	7	5		1	1								1		1
Embellisia_CK46_g6572.t1	7				4	3									1		1	2	1	1	1
Embellisia_CK46_g687.t1	7	3				4													1	1	1	1
Embellisia_CK46_g6965.t1	7	6		1								1
Embellisia_CK46_g7074.t1	7		7					1	2	4
Embellisia_CK46_g7144.t1	7	5	1		1				1						1
Embellisia_CK46_g715.t1	7	7
Embellisia_CK46_g7198.t1	7	1				6													2		2	2
Embellisia_CK46_g7947.t1	7	5	1		1				1							1
Embellisia_CK46_g7955.t1	7	4				3														1		2
Embellisia_CK46_g7961.t1	7	1				6													2	1	2	1
Embellisia_CK46_g8014.t1	7	6			1										1
Embellisia_CK46_g88.t1	7	6			1										1
Embellisia_CK46_g9151.t1	7		2	1		4		1		1		1							2	1	1
Embellisia_CK46_g9348.t1	7	7
Embellisia_CK46_g9376.t1	7	2			5										3	1	1
Embellisia_CK46_g9461.t1	7			7										7
Embellisia_CK46_g9867.t1	7	1	2	4					2		2		1	1
Embellisia_CK46_g9884.t1	7	4	2	1					2			1
Embellisia_CK46_g10272.t1	6	4	1			1		1													1
Embellisia_CK46_g10363.t1	6	6
Embellisia_CK46_g10421.t1	6	3			2	1									1	1						1
Embellisia_CK46_g1074.t1	6					6														1	3	2
Embellisia_CK46_g11079.t1	6	6
Embellisia_CK46_g11450.t1	6	4			1	1									1					1
Embellisia_CK46_g11520.t1	6			6							2	1	1	2
Embellisia_CK46_g11590.t1	6	4	1		1				1						1
Embellisia_CK46_g11704.t1	6	4	1		1				1						1
Embellisia_CK46_g11969.t1	6	3		1		2							1								1	1
Embellisia_CK46_g1371.t1	6	1		5										5
Embellisia_CK46_g1591.t1	6				6											2	2	2
Embellisia_CK46_g1596.t1	6	6
Embellisia_CK46_g1915.t1	6			6							1	1	2	2
Embellisia_CK46_g2005.t1	6	6
Embellisia_CK46_g2221.t1	6	6
Embellisia_CK46_g2369.t1	6	6
Embellisia_CK46_g2554.t1	6	5			1										1
Embellisia_CK46_g2623.t1	6	6
Embellisia_CK46_g28.t1	6	5			1										1
Embellisia_CK46_g2920.t1	6	4			2										2
Embellisia_CK46_g2921.t1	6	5	1						1
Embellisia_CK46_g3033.t1	6	5	1						1
Embellisia_CK46_g3183.t1	6	6
Embellisia_CK46_g3194.t1	6		3	3				1		2	2			1
Embellisia_CK46_g3250.t1	6	2				4														1	1	2
Embellisia_CK46_g3536.t1	6	6
Embellisia_CK46_g3742.t1	6			6									1	5
Embellisia_CK46_g3836.t1	6		1	5				1			1	4
Embellisia_CK46_g4015.t1	6		3	3					2	1	2		1
Embellisia_CK46_g4091.t1	6	4			1	1									1							1
Embellisia_CK46_g4110.t1	6		6						2	4
Embellisia_CK46_g4137.t1	6	6
Embellisia_CK46_g414.t1	6		2	1	3			1	1				1		2			1
Embellisia_CK46_g4392.t1	6	6
Embellisia_CK46_g4583.t1	6	2				4													1	1	1	1
Embellisia_CK46_g5297.t1	6	6
Embellisia_CK46_g5387.t1	6	1				5													2	1	1	1
Embellisia_CK46_g5542.t1	6	6
Embellisia_CK46_g5715.t1	6	3			2	1									2				1
Embellisia_CK46_g6019.t1	6	6
Embellisia_CK46_g63.t1	6	6
Embellisia_CK46_g6359.t1	6	6
Embellisia_CK46_g6455.t1	6	3	1		2		1								2
Embellisia_CK46_g6479.t1	6	1				5													1	1	2	1
Embellisia_CK46_g6502.t1	6	5				1													1
Embellisia_CK46_g6669.t1	6	3	1		2				1						2
Embellisia_CK46_g6750.t1	6	6
Embellisia_CK46_g6810.t1	6				2	4											1	1	1	1	1	1
Embellisia_CK46_g699.t1	6	6
Embellisia_CK46_g7004.t1	6	1	1			4			1										1	1	1	1
Embellisia_CK46_g7025.t1	6	1			1	4											1		1	1	1	1
Embellisia_CK46_g7180.t1	6	1				5													2		1	2
Embellisia_CK46_g7411.t1	6	3			1	2									1				1			1
Embellisia_CK46_g7569.t1	6	1				5													1	2	1	1
Embellisia_CK46_g7589.t1	6	5			1										1
Embellisia_CK46_g8047.t1	6	4	1		1				1						1
Embellisia_CK46_g8182.t1	6	5		1								1
Embellisia_CK46_g8202.t1	6	5		1							1
Embellisia_CK46_g8646.t1	6	5	1						1
Embellisia_CK46_g8720.t1	6	6
Embellisia_CK46_g8767.t1	6		1	5				1			2	1		2
Embellisia_CK46_g8916.t1	6		1			5			1											1	1	3
Embellisia_CK46_g9023.t1	6	6
Embellisia_CK46_g9273.t1	6		4	1	1				1	3		1						1
Embellisia_CK46_g9457.t1	6	6
Embellisia_CK46_g9506.t1	6	6
Embellisia_CK46_g952.t1	6		1		5		1								1	1	2	1
Embellisia_CK46_g10129.t1	5	1				4													1	1		2
Embellisia_CK46_g10196.t1	5			5							1	1	1	2
Embellisia_CK46_g10345.t1	5	5
Embellisia_CK46_g10379.t1	5	4	1						1
Embellisia_CK46_g10382.t1	5	5
Embellisia_CK46_g10687.t1	5	5
Embellisia_CK46_g10812.t1	5	5
Embellisia_CK46_g10844.t1	5	2	1		2				1						2
Embellisia_CK46_g10916.t1	5				5										1	1	1	2
Embellisia_CK46_g10973.t1	5	5
Embellisia_CK46_g11110.t1	5	1				4													1	1	1	1
Embellisia_CK46_g11118.t1	5	5
Embellisia_CK46_g11147.t1	5			5							1		1	3
Embellisia_CK46_g11198.t1	5	4			1										1
Embellisia_CK46_g11199.t1	5	5
Embellisia_CK46_g11244.t1	5	5
Embellisia_CK46_g11314.t1	5		2	1		2	1		1			1									1	1
Embellisia_CK46_g11405.t1	5	4	1						1
Embellisia_CK46_g11743.t1	5	5
Embellisia_CK46_g11992.t1	5	5
Embellisia_CK46_g1206.t1	5	3	1	1						1			1
Embellisia_CK46_g142.t1	5	4			1										1
Embellisia_CK46_g1530.t1	5	3	1		1				1						1
Embellisia_CK46_g160.t1	5	5
Embellisia_CK46_g1734.t1	5			2	1	2					1	1						1				2
Embellisia_CK46_g1823.t1	5	5
Embellisia_CK46_g1855.t1	5	5
Embellisia_CK46_g194.t1	5	4			1										1
Embellisia_CK46_g1992.t1	5			4		1					1	1		2							1
Embellisia_CK46_g2117.t1	5	4			1										1
Embellisia_CK46_g222.t1	5	2	1		1	1			1							1			1
Embellisia_CK46_g2388.t1	5	1			1	3												1	1	1	1
Embellisia_CK46_g2749.t1	5	5
Embellisia_CK46_g283.t1	5	4	1						1
Embellisia_CK46_g3022.t1	5	1				4													2	2
Embellisia_CK46_g3172.t1	5	4			1										1
Embellisia_CK46_g3308.t1	5		5						1	4
Embellisia_CK46_g3340.t1	5			5							1	2	1	1
Embellisia_CK46_g336.t1	5	4		1										1
Embellisia_CK46_g3368.t1	5	5
Embellisia_CK46_g3491.t1	5	5
Embellisia_CK46_g3784.t1	5	1		1		3					1								1		1	1
Embellisia_CK46_g386.t1	5	5
Embellisia_CK46_g3925.t1	5	3				2													1			1
Embellisia_CK46_g3933.t1	5	3	1		1		1								1
Embellisia_CK46_g3949.t1	5	4	1						1
Embellisia_CK46_g4035.t1	5	3	1		1				1						1
Embellisia_CK46_g407.t1	5	3	1		1				1						1
Embellisia_CK46_g4085.t1	5	3			2												1	1
Embellisia_CK46_g4088.t1	5	4	1						1
Embellisia_CK46_g4111.t1	5		1	3	1					1			2	1			1
Embellisia_CK46_g4263.t1	5	3	2						2
Embellisia_CK46_g434.t1	5	4	1					1
Embellisia_CK46_g437.t1	5	1				4													1	1	1	1
Embellisia_CK46_g4410.t1	5	5
Embellisia_CK46_g4449.t1	5			5										5
Embellisia_CK46_g4565.t1	5					5													2		1	2
Embellisia_CK46_g4588.t1	5	1	1			3		1												1		2
Embellisia_CK46_g4602.t1	5	1	1		2	1				1							1	1		1
Embellisia_CK46_g4647.t1	5			3	2						1		1	1				2
Embellisia_CK46_g4722.t1	5	5
Embellisia_CK46_g4899.t1	5	4			1												1
Embellisia_CK46_g4990.t1	5	4				1														1
Embellisia_CK46_g5342.t1	5	3	1		1				1						1
Embellisia_CK46_g5345.t1	5	4	1						1
Embellisia_CK46_g5420.t1	5	5
Embellisia_CK46_g5536.t1	5	3			2										1	1
Embellisia_CK46_g5600.t1	5	4				1																1
Embellisia_CK46_g5614.t1	5					5													1	1	1	2
Embellisia_CK46_g5645.t1	5	5
Embellisia_CK46_g5654.t1	5	5
Embellisia_CK46_g5706.t1	5	1				4													1	1	1	1
Embellisia_CK46_g5729.t1	5	2	1	1	1				1				1		1
Embellisia_CK46_g5809.t1	5	4	1						1
Embellisia_CK46_g6082.t1	5	5
Embellisia_CK46_g651.t1	5	3	2						2
Embellisia_CK46_g6651.t1	5	5
Embellisia_CK46_g6730.t1	5			5							2	3
Embellisia_CK46_g6800.t1	5		3	2				2		1		1	1
Embellisia_CK46_g7152.t1	5	4				1															1
Embellisia_CK46_g7534.t1	5	3	1		1				1							1
Embellisia_CK46_g7611.t1	5	4				1																1
Embellisia_CK46_g7716.t1	5	3			2										2
Embellisia_CK46_g7850.t1	5	4		1							1
Embellisia_CK46_g8262.t1	5				5										1	1	1	2
Embellisia_CK46_g8373.t1	5	3			2										2
Embellisia_CK46_g8620.t1	5	1				4													1	1	1	1
Embellisia_CK46_g8644.t1	5	4			1										1
Embellisia_CK46_g8649.t1	5	4			1										1
Embellisia_CK46_g8664.t1	5	1				4													2	1	1
Embellisia_CK46_g890.t1	5			5								3		2
Embellisia_CK46_g8931.t1	5			5							1	2	1	1
Embellisia_CK46_g8980.t1	5					5													3		1	1
Embellisia_CK46_g9195.t1	5		2	2		1			2		1		1							1
Embellisia_CK46_g933.t1	5	5
Embellisia_CK46_g9375.t1	5	4	1						1
Embellisia_CK46_g9428.t1	5	5
Embellisia_CK46_g9547.t1	5		4	1					2	2				1
Embellisia_CK46_g9593.t1	5					5													1	1	1	2
Embellisia_CK46_g969.t1	5	5
Embellisia_CK46_g9999.t1	5	4			1										1
Embellisia_CK46_g10011.t1	4	4
Embellisia_CK46_g10101.t1	4	3				1															1
Embellisia_CK46_g10212.t1	4	3			1										1
Embellisia_CK46_g10429.t1	4	4
Embellisia_CK46_g10468.t1	4	4
Embellisia_CK46_g10516.t1	4	1				3														1	1	1
Embellisia_CK46_g10545.t1	4		2	2					1	1				2
Embellisia_CK46_g1056.t1	4					4													1	1	1	1
Embellisia_CK46_g10599.t1	4		4					1	3
Embellisia_CK46_g10640.t1	4	2	1		1				1						1
Embellisia_CK46_g10651.t1	4	3			1											1
Embellisia_CK46_g10719.t1	4	4
Embellisia_CK46_g10754.t1	4	2	1			1			1												1
Embellisia_CK46_g10814.t1	4					4													1	2	1
Embellisia_CK46_g10920.t1	4		2	1	1				1	1			1		1
Embellisia_CK46_g11090.t1	4	2	1		1				1									1
Embellisia_CK46_g1113.t1	4	3			1										1
Embellisia_CK46_g11190.t1	4	4
Embellisia_CK46_g11279.t1	4		2		2		2										1	1
Embellisia_CK46_g11478.t1	4					4														2	1	1
Embellisia_CK46_g11530.t1	4	3				1														1
Embellisia_CK46_g1155.t1	4	4
Embellisia_CK46_g11564.t1	4	4
Embellisia_CK46_g11567.t1	4	2				2													1		1
Embellisia_CK46_g11654.t1	4	3			1													1
Embellisia_CK46_g11674.t1	4	4
Embellisia_CK46_g11725.t1	4	4
Embellisia_CK46_g11828.t1	4			4								1	2	1
Embellisia_CK46_g1186.t1	4	1	2		1				2							1
Embellisia_CK46_g12007.t1	4	4
Embellisia_CK46_g1243.t1	4	1	1		1	1			1						1						1
Embellisia_CK46_g1265.t1	4	4
Embellisia_CK46_g1300.t1	4					4													2		1	1
Embellisia_CK46_g1314.t1	4	1	3						3
Embellisia_CK46_g1368.t1	4	1			1	2											1		1	1
Embellisia_CK46_g1460.t1	4	3			1										1
Embellisia_CK46_g1546.t1	4			1	3							1				1	2
Embellisia_CK46_g1723.t1	4					4													1	1	1	1
Embellisia_CK46_g1861.t1	4			1		3							1						1	1	1
Embellisia_CK46_g1955.t1	4					4														2		2
Embellisia_CK46_g1959.t1	4	4
Embellisia_CK46_g2186.t1	4	2				2														1	1
Embellisia_CK46_g2189.t1	4	4
Embellisia_CK46_g237.t1	4	4
Embellisia_CK46_g2394.t1	4			4							2	1		1
Embellisia_CK46_g2422.t1	4	1				3													1		1	1
Embellisia_CK46_g2458.t1	4	4
Embellisia_CK46_g294.t1	4	2	1		1				1						1
Embellisia_CK46_g3017.t1	4	4
Embellisia_CK46_g3344.t1	4	4
Embellisia_CK46_g3374.t1	4					4													1	1	2
Embellisia_CK46_g3406.t1	4		2			2	1	1													1	1
Embellisia_CK46_g3516.t1	4					4													2		1	1
Embellisia_CK46_g3727.t1	4	3			1										1
Embellisia_CK46_g3910.t1	4	4
Embellisia_CK46_g3919.t1	4	4
Embellisia_CK46_g4153.t1	4	2			2										2
Embellisia_CK46_g4205.t1	4	4
Embellisia_CK46_g4246.t1	4	1	1	1	1				1			1			1
Embellisia_CK46_g4504.t1	4					4													1	1	1	1
Embellisia_CK46_g4519.t1	4	3				1																1
Embellisia_CK46_g4525.t1	4	2			1	1										1						1
Embellisia_CK46_g4529.t1	4	4
Embellisia_CK46_g4584.t1	4					4													1	1	1	1
Embellisia_CK46_g4621.t1	4		1	3						1		2		1
Embellisia_CK46_g4630.t1	4	3			1												1
Embellisia_CK46_g4680.t1	4	4
Embellisia_CK46_g4909.t1	4	4
Embellisia_CK46_g4910.t1	4	3				1													1
Embellisia_CK46_g5061.t1	4			3	1									3			1
Embellisia_CK46_g54.t1	4	4
Embellisia_CK46_g5414.t1	4	2	1		1				1						1
Embellisia_CK46_g5565.t1	4	1				3														2		1
Embellisia_CK46_g5720.t1	4	1	2		1				2						1
Embellisia_CK46_g6000.t1	4	3		1							1
Embellisia_CK46_g6028.t1	4	4
Embellisia_CK46_g6141.t1	4					4													1	1	1	1
Embellisia_CK46_g6177.t1	4	2			1	1										1					1
Embellisia_CK46_g6452.t1	4	3			1										1
Embellisia_CK46_g6523.t1	4	2				2														1	1
Embellisia_CK46_g6693.t1	4	3		1										1
Embellisia_CK46_g671.t1	4	4
Embellisia_CK46_g6716.t1	4		1		3				1								2	1
Embellisia_CK46_g6963.t1	4		3	1					1	2				1
Embellisia_CK46_g7017.t1	4	4
Embellisia_CK46_g7216.t1	4	3			1													1
Embellisia_CK46_g7244.t1	4	2			1	1										1			1
Embellisia_CK46_g741.t1	4	4
Embellisia_CK46_g7457.t1	4	4
Embellisia_CK46_g7542.t1	4		1			3				1									2			1
Embellisia_CK46_g7587.t1	4	3			1										1
Embellisia_CK46_g7873.t1	4		4					1	1	2
Embellisia_CK46_g7904.t1	4	3			1										1
Embellisia_CK46_g8164.t1	4	3			1													1
Embellisia_CK46_g8194.t1	4	4
Embellisia_CK46_g831.t1	4	3	1						1
Embellisia_CK46_g8338.t1	4	4
Embellisia_CK46_g8421.t1	4	4
Embellisia_CK46_g8479.t1	4	4
Embellisia_CK46_g8485.t1	4	4
Embellisia_CK46_g8498.t1	4					4													2	1	1
Embellisia_CK46_g8603.t1	4	3			1										1
Embellisia_CK46_g8615.t1	4	4
Embellisia_CK46_g8634.t1	4	4
Embellisia_CK46_g8651.t1	4	4
Embellisia_CK46_g8659.t1	4	4
Embellisia_CK46_g8750.t1	4	3		1									1
Embellisia_CK46_g8770.t1	4	4
Embellisia_CK46_g8772.t1	4	2			1	1												1				1
Embellisia_CK46_g8883.t1	4	1	2		1				2						1
Embellisia_CK46_g8905.t1	4	3		1									1
Embellisia_CK46_g9004.t1	4	4
Embellisia_CK46_g9159.t1	4	3				1														1
Embellisia_CK46_g9355.t1	4					4													1	1	1	1
Embellisia_CK46_g9408.t1	4	3				1															1
Embellisia_CK46_g9446.t1	4	3			1										1
Embellisia_CK46_g9529.t1	4	3			1										1
Embellisia_CK46_g9577.t1	4	4
Embellisia_CK46_g9664.t1	4	4
Embellisia_CK46_g9683.t1	4					4													1	1	1	1
Embellisia_CK46_g9710.t1	4	4
Embellisia_CK46_g981.t1	4			2		2						2							1	1
Embellisia_CK46_g9878.t1	4	4
Embellisia_CK46_g9927.t1	4	4
Embellisia_CK46_g9928.t1	4	4
Embellisia_CK46_g10009.t1	3	1			2										2
Embellisia_CK46_g10022.t1	3	2		1									1
Embellisia_CK46_g10024.t1	3		3				1		1	1
Embellisia_CK46_g10043.t1	3	3
Embellisia_CK46_g1016.t1	3			1		2					1									1		1
Embellisia_CK46_g10178.t1	3	2		1							1
Embellisia_CK46_g10249.t1	3	2	1						1
Embellisia_CK46_g10256.t1	3	2		1								1
Embellisia_CK46_g10372.t1	3			3									2	1
Embellisia_CK46_g10464.t1	3	2	1						1
Embellisia_CK46_g10484.t1	3	2			1										1
Embellisia_CK46_g10503.t1	3	2			1											1
Embellisia_CK46_g10602.t1	3	3
Embellisia_CK46_g10676.t1	3	3
Embellisia_CK46_g10778.t1	3		1	1		1	1					1										1
Embellisia_CK46_g10908.t1	3	3
Embellisia_CK46_g10955.t1	3				3												2	1
Embellisia_CK46_g10956.t1	3	3
Embellisia_CK46_g1096.t1	3	3
Embellisia_CK46_g11106.t1	3	1				2															1	1
Embellisia_CK46_g11269.t1	3	2	1						1
Embellisia_CK46_g11305.t1	3	3
Embellisia_CK46_g11371.t1	3	3
Embellisia_CK46_g11403.t1	3			1	2									1	1	1
Embellisia_CK46_g11407.t1	3	1		2								1	1
Embellisia_CK46_g11421.t1	3				3											1	1	1
Embellisia_CK46_g11449.t1	3	1	1	1					1			1
Embellisia_CK46_g11500.t1	3	3
Embellisia_CK46_g11516.t1	3	1			2												1	1
Embellisia_CK46_g11599.t1	3	2			1													1
Embellisia_CK46_g11647.t1	3	3
Embellisia_CK46_g11686.t1	3	3
Embellisia_CK46_g11688.t1	3	1			1	1												1			1
Embellisia_CK46_g11708.t1	3	3
Embellisia_CK46_g11748.t1	3	3
Embellisia_CK46_g119.t1	3					3													1		1	1
Embellisia_CK46_g1224.t1	3	2	1							1
Embellisia_CK46_g1236.t1	3	3
Embellisia_CK46_g1312.t1	3	2				1																1
Embellisia_CK46_g1322.t1	3	2	1						1
Embellisia_CK46_g1385.t1	3				1	2											1		1			1
Embellisia_CK46_g1598.t1	3	1				2															1	1
Embellisia_CK46_g1714.t1	3	1				2													1			1
Embellisia_CK46_g1745.t1	3	2				1													1
Embellisia_CK46_g1822.t1	3	1				2														1	1
Embellisia_CK46_g193.t1	3	3
Embellisia_CK46_g1943.t1	3				3										1		2
Embellisia_CK46_g1974.t1	3					3													1		1	1
Embellisia_CK46_g2134.t1	3	1				2															1	1
Embellisia_CK46_g2168.t1	3					3													1	1		1
Embellisia_CK46_g218.t1	3					3														1	1	1
Embellisia_CK46_g2246.t1	3			3										3
Embellisia_CK46_g2574.t1	3			3										3
Embellisia_CK46_g2650.t1	3	3
Embellisia_CK46_g2757.t1	3	1	1	1					1		1
Embellisia_CK46_g2785.t1	3		2	1				1		1				1
Embellisia_CK46_g282.t1	3	2				1																1
Embellisia_CK46_g2927.t1	3	3
Embellisia_CK46_g295.t1	3	2			1										1
Embellisia_CK46_g3008.t1	3	3
Embellisia_CK46_g3045.t1	3	2				1																1
Embellisia_CK46_g3120.t1	3				3										1	1	1
Embellisia_CK46_g3239.t1	3	2				1													1
Embellisia_CK46_g3383.t1	3			3								1	1	1
Embellisia_CK46_g3523.t1	3	3
Embellisia_CK46_g3620.t1	3	3
Embellisia_CK46_g3695.t1	3				2	1											1	1	1
Embellisia_CK46_g373.t1	3	2			1										1
Embellisia_CK46_g3735.t1	3	3
Embellisia_CK46_g3802.t1	3	3
Embellisia_CK46_g3873.t1	3	1				2															1	1
Embellisia_CK46_g3936.t1	3	3
Embellisia_CK46_g4025.t1	3	3
Embellisia_CK46_g4041.t1	3					3													1	1	1
Embellisia_CK46_g4043.t1	3	2				1																1
Embellisia_CK46_g4105.t1	3	2			1										1
Embellisia_CK46_g4132.t1	3	3
Embellisia_CK46_g4249.t1	3	3
Embellisia_CK46_g4281.t1	3	2		1										1
Embellisia_CK46_g4462.t1	3	2	1						1
Embellisia_CK46_g4463.t1	3	3
Embellisia_CK46_g4538.t1	3	3
Embellisia_CK46_g4726.t1	3			1		2						1							1		1
Embellisia_CK46_g4772.t1	3	1		1		1								1					1
Embellisia_CK46_g4874.t1	3	1				2																2
Embellisia_CK46_g5062.t1	3	3
Embellisia_CK46_g5118.t1	3	3
Embellisia_CK46_g5183.t1	3			3								3
Embellisia_CK46_g5360.t1	3					3													1		1	1
Embellisia_CK46_g5533.t1	3	3
Embellisia_CK46_g5543.t1	3	3
Embellisia_CK46_g5555.t1	3					3														1	1	1
Embellisia_CK46_g5601.t1	3	2				1															1
Embellisia_CK46_g5656.t1	3	1	2						2
Embellisia_CK46_g5861.t1	3	3
Embellisia_CK46_g5927.t1	3	1		1	1						1							1
Embellisia_CK46_g595.t1	3	3
Embellisia_CK46_g5969.t1	3	3
Embellisia_CK46_g6044.t1	3			3							1	1		1
Embellisia_CK46_g6091.t1	3					3														1	1	1
Embellisia_CK46_g6151.t1	3	2			1										1
Embellisia_CK46_g6176.t1	3	2				1															1
Embellisia_CK46_g623.t1	3			3							1		1	1
Embellisia_CK46_g6260.t1	3					3													2			1
Embellisia_CK46_g6342.t1	3	3
Embellisia_CK46_g6390.t1	3	1	1			1			1										1
Embellisia_CK46_g6477.t1	3			3							1	1	1
Embellisia_CK46_g6500.t1	3	1	1			1			1												1
Embellisia_CK46_g6509.t1	3	1		2							1		1
Embellisia_CK46_g6520.t1	3			3							1		1	1
Embellisia_CK46_g660.t1	3	3
Embellisia_CK46_g6690.t1	3			3							1	1	1
Embellisia_CK46_g6732.t1	3	3
Embellisia_CK46_g6760.t1	3	3
Embellisia_CK46_g682.t1	3	3
Embellisia_CK46_g6887.t1	3			3									2	1
Embellisia_CK46_g694.t1	3	3
Embellisia_CK46_g711.t1	3	2				1																1
Embellisia_CK46_g7266.t1	3					3													1		1	1
Embellisia_CK46_g7290.t1	3	1	1	1						1		1
Embellisia_CK46_g7384.t1	3	3
Embellisia_CK46_g7499.t1	3	3
Embellisia_CK46_g7572.t1	3	3
Embellisia_CK46_g7598.t1	3		1	2			1					1	1
Embellisia_CK46_g7612.t1	3			3								3
Embellisia_CK46_g7618.t1	3	3
Embellisia_CK46_g7678.t1	3	3
Embellisia_CK46_g7688.t1	3	3
Embellisia_CK46_g769.t1	3	3
Embellisia_CK46_g781.t1	3		1	2				1					1	1
Embellisia_CK46_g7895.t1	3		3				1	1		1
Embellisia_CK46_g7925.t1	3	2			1										1
Embellisia_CK46_g7978.t1	3	3
Embellisia_CK46_g8032.t1	3	3
Embellisia_CK46_g8104.t1	3				3											1	1	1
Embellisia_CK46_g8233.t1	3	3
Embellisia_CK46_g8245.t1	3	3
Embellisia_CK46_g8267.t1	3		1		1	1		1							1							1
Embellisia_CK46_g8366.t1	3	3
Embellisia_CK46_g8387.t1	3	2			1										1
Embellisia_CK46_g8410.t1	3			2	1									2				1
Embellisia_CK46_g8460.t1	3					3														1	1	1
Embellisia_CK46_g8483.t1	3	3
Embellisia_CK46_g8529.t1	3				3												2	1
Embellisia_CK46_g8536.t1	3	3
Embellisia_CK46_g8540.t1	3	3
Embellisia_CK46_g8552.t1	3		2	1				2					1
Embellisia_CK46_g8622.t1	3	2	1						1
Embellisia_CK46_g8673.t1	3	1		1		1							1						1
Embellisia_CK46_g8815.t1	3	3
Embellisia_CK46_g8840.t1	3	3
Embellisia_CK46_g8915.t1	3	3
Embellisia_CK46_g8927.t1	3	3
Embellisia_CK46_g9000.t1	3				2	1										1		1			1
Embellisia_CK46_g9011.t1	3	2			1										1
Embellisia_CK46_g906.t1	3				3										1	1		1
Embellisia_CK46_g9160.t1	3	1				2													1	1
Embellisia_CK46_g9172.t1	3		3				1	2
Embellisia_CK46_g9218.t1	3		3				1	1		1
Embellisia_CK46_g936.t1	3	2			1										1
Embellisia_CK46_g940.t1	3				2	1											1	1		1
Embellisia_CK46_g9429.t1	3	3
Embellisia_CK46_g9491.t1	3	3
Embellisia_CK46_g9526.t1	3	3
Embellisia_CK46_g9576.t1	3			1	2							1						2
Embellisia_CK46_g9596.t1	3	1		1	1							1					1
Embellisia_CK46_g9779.t1	3				3											1	1	1
Embellisia_CK46_g9880.t1	3	2				1																1
Embellisia_CK46_g1002.t1	2	2
Embellisia_CK46_g10103.t1	2	2
Embellisia_CK46_g10148.t1	2	2
Embellisia_CK46_g10177.t1	2	2
Embellisia_CK46_g10221.t1	2	1	1						1
Embellisia_CK46_g10233.t1	2	1			1												1
Embellisia_CK46_g10293.t1	2	1			1										1
Embellisia_CK46_g10383.t1	2	1		1							1
Embellisia_CK46_g10417.t1	2	2
Embellisia_CK46_g1046.t1	2	2
Embellisia_CK46_g10481.t1	2	2
Embellisia_CK46_g10498.t1	2			1	1								1			1
Embellisia_CK46_g10521.t1	2	2
Embellisia_CK46_g10609.t1	2	2
Embellisia_CK46_g10666.t1	2	1			1										1
Embellisia_CK46_g10667.t1	2	2
Embellisia_CK46_g10672.t1	2			2									1	1
Embellisia_CK46_g10675.t1	2				2										1		1
Embellisia_CK46_g10696.t1	2			2								1		1
Embellisia_CK46_g10714.t1	2	2
Embellisia_CK46_g10777.t1	2			1		1							1									1
Embellisia_CK46_g10806.t1	2	1				1															1
Embellisia_CK46_g10900.t1	2				1	1											1			1
Embellisia_CK46_g10964.t1	2	1			1										1
Embellisia_CK46_g11011.t1	2	2
Embellisia_CK46_g11054.t1	2			1	1							1						1
Embellisia_CK46_g11061.t1	2	2
Embellisia_CK46_g11074.t1	2			1		1						1										1
Embellisia_CK46_g11091.t1	2	1	1							1
Embellisia_CK46_g11092.t1	2					2														1		1
Embellisia_CK46_g11150.t1	2	2
Embellisia_CK46_g11197.t1	2	2
Embellisia_CK46_g11216.t1	2	2
Embellisia_CK46_g11364.t1	2		1		1		1								1
Embellisia_CK46_g11401.t1	2					2															1	1
Embellisia_CK46_g11444.t1	2				2													2
Embellisia_CK46_g11476.t1	2			1	1							1				1
Embellisia_CK46_g11505.t1	2	2
Embellisia_CK46_g11574.t1	2			2							1		1
Embellisia_CK46_g11597.t1	2	2
Embellisia_CK46_g11653.t1	2	1				1															1
Embellisia_CK46_g11658.t1	2	1			1										1
Embellisia_CK46_g11659.t1	2	2
Embellisia_CK46_g1167.t1	2	2
Embellisia_CK46_g11723.t1	2	2
Embellisia_CK46_g11784.t1	2	2
Embellisia_CK46_g1182.t1	2		1		1		1								1
Embellisia_CK46_g11876.t1	2			1		1					1								1
Embellisia_CK46_g1248.t1	2	2
Embellisia_CK46_g1261.t1	2				2										1		1
Embellisia_CK46_g1341.t1	2			2									1	1
Embellisia_CK46_g1343.t1	2	1	1						1
Embellisia_CK46_g1359.t1	2	2
Embellisia_CK46_g137.t1	2	2
Embellisia_CK46_g1380.t1	2	2
Embellisia_CK46_g1388.t1	2	2
Embellisia_CK46_g1521.t1	2	2
Embellisia_CK46_g1565.t1	2	2
Embellisia_CK46_g1600.t1	2			1	1						1							1
Embellisia_CK46_g1628.t1	2			2							1		1
Embellisia_CK46_g163.t1	2	2
Embellisia_CK46_g1637.t1	2		1	1						1		1
Embellisia_CK46_g1668.t1	2	2
Embellisia_CK46_g1672.t1	2	1		1									1
Embellisia_CK46_g1674.t1	2	1	1						1
Embellisia_CK46_g17.t1	2			2								1	1
Embellisia_CK46_g1724.t1	2	2
Embellisia_CK46_g1736.t1	2			2							1	1
Embellisia_CK46_g1763.t1	2	2
Embellisia_CK46_g1790.t1	2		2						1	1
Embellisia_CK46_g1795.t1	2	2
Embellisia_CK46_g1800.t1	2		1			1			1													1
Embellisia_CK46_g1818.t1	2			1	1							1					1
Embellisia_CK46_g1877.t1	2	1				1														1
Embellisia_CK46_g1899.t1	2	2
Embellisia_CK46_g2016.t1	2				2												1	1
Embellisia_CK46_g2070.t1	2					2															1	1
Embellisia_CK46_g2196.t1	2	2
Embellisia_CK46_g2223.t1	2				2										1		1
Embellisia_CK46_g2305.t1	2	2
Embellisia_CK46_g2316.t1	2	1	1					1
Embellisia_CK46_g232.t1	2	2
Embellisia_CK46_g2412.t1	2	2
Embellisia_CK46_g2445.t1	2	1	1						1
Embellisia_CK46_g2454.t1	2		1		1		1											1
Embellisia_CK46_g2479.t1	2			1	1								1			1
Embellisia_CK46_g25.t1	2			1		1						1									1
Embellisia_CK46_g2523.t1	2			1	1									1				1
Embellisia_CK46_g2606.t1	2	1			1										1
Embellisia_CK46_g2608.t1	2				2										1			1
Embellisia_CK46_g2653.t1	2	1		1								1
Embellisia_CK46_g2703.t1	2		1	1						1	1
Embellisia_CK46_g2724.t1	2	2
Embellisia_CK46_g2783.t1	2		1	1					1		1
Embellisia_CK46_g281.t1	2	2
Embellisia_CK46_g2832.t1	2				2											1		1
Embellisia_CK46_g2858.t1	2	2
Embellisia_CK46_g2860.t1	2			2									1	1
Embellisia_CK46_g2887.t1	2			2							2
Embellisia_CK46_g2911.t1	2	2
Embellisia_CK46_g2985.t1	2	2
Embellisia_CK46_g3003.t1	2	2
Embellisia_CK46_g305.t1	2				2												1	1
Embellisia_CK46_g3089.t1	2		1			1		1												1
Embellisia_CK46_g3102.t1	2	2
Embellisia_CK46_g3112.t1	2	2
Embellisia_CK46_g3117.t1	2	1		1								1
Embellisia_CK46_g3130.t1	2			1	1							1					1
Embellisia_CK46_g3135.t1	2		1	1				1				1
Embellisia_CK46_g3156.t1	2		1	1				1			1
Embellisia_CK46_g3165.t1	2	2
Embellisia_CK46_g3245.t1	2	1		1							1
Embellisia_CK46_g3276.t1	2	1		1								1
Embellisia_CK46_g3307.t1	2					2															1	1
Embellisia_CK46_g3311.t1	2	1	1						1
Embellisia_CK46_g3329.t1	2					2													1	1
Embellisia_CK46_g338.t1	2	1	1				1
Embellisia_CK46_g3395.t1	2			2								1		1
Embellisia_CK46_g3427.t1	2	2
Embellisia_CK46_g3465.t1	2					2													1	1
Embellisia_CK46_g3619.t1	2	1				1															1
Embellisia_CK46_g3631.t1	2	2
Embellisia_CK46_g3658.t1	2	2
Embellisia_CK46_g3757.t1	2	1	1						1
Embellisia_CK46_g3801.t1	2				1	1											1					1
Embellisia_CK46_g3818.t1	2	2
Embellisia_CK46_g3822.t1	2		1	1			1				1
Embellisia_CK46_g3855.t1	2			2								1	1
Embellisia_CK46_g3874.t1	2					2															1	1
Embellisia_CK46_g3882.t1	2	1			1										1
Embellisia_CK46_g3891.t1	2	1			1										1
Embellisia_CK46_g3898.t1	2	2
Embellisia_CK46_g3908.t1	2	1			1										1
Embellisia_CK46_g3914.t1	2		2					1	1
Embellisia_CK46_g3916.t1	2	2
Embellisia_CK46_g3926.t1	2		2						2
Embellisia_CK46_g3945.t1	2	1		1								1
Embellisia_CK46_g3964.t1	2	2
Embellisia_CK46_g3971.t1	2					2															1	1
Embellisia_CK46_g3982.t1	2	2
Embellisia_CK46_g4056.t1	2	2
Embellisia_CK46_g4106.t1	2	1				1														1
Embellisia_CK46_g4109.t1	2					2													1			1
Embellisia_CK46_g4116.t1	2	1			1										1
Embellisia_CK46_g4140.t1	2	1	1						1
Embellisia_CK46_g4161.t1	2	1				1																1
Embellisia_CK46_g4213.t1	2			2							1			1
Embellisia_CK46_g4236.t1	2	2
Embellisia_CK46_g4251.t1	2	1		1								1
Embellisia_CK46_g4262.t1	2			2									1	1
Embellisia_CK46_g4270.t1	2			2									2
Embellisia_CK46_g4289.t1	2			1	1							1					1
Embellisia_CK46_g4295.t1	2	2
Embellisia_CK46_g4304.t1	2	2
Embellisia_CK46_g4314.t1	2	1	1						1
Embellisia_CK46_g4315.t1	2	2
Embellisia_CK46_g4330.t1	2	2
Embellisia_CK46_g4388.t1	2	1				1															1
Embellisia_CK46_g4442.t1	2			2							1			1
Embellisia_CK46_g4527.t1	2				2										1		1
Embellisia_CK46_g4575.t1	2	2
Embellisia_CK46_g4591.t1	2		2						2
Embellisia_CK46_g4623.t1	2					2													1		1
Embellisia_CK46_g4625.t1	2	2
Embellisia_CK46_g4730.t1	2	2
Embellisia_CK46_g4754.t1	2	2
Embellisia_CK46_g4771.t1	2	2
Embellisia_CK46_g4794.t1	2	2
Embellisia_CK46_g4837.t1	2					2															2
Embellisia_CK46_g4849.t1	2	1			1										1
Embellisia_CK46_g4868.t1	2	2
Embellisia_CK46_g4891.t1	2			2									1	1
Embellisia_CK46_g4927.t1	2	2
Embellisia_CK46_g503.t1	2		1			1				1									1
Embellisia_CK46_g5094.t1	2	1		1										1
Embellisia_CK46_g5102.t1	2	2
Embellisia_CK46_g5120.t1	2	2
Embellisia_CK46_g5122.t1	2			2								2
Embellisia_CK46_g5151.t1	2		1	1				1					1
Embellisia_CK46_g5164.t1	2			1		1						1							1
Embellisia_CK46_g5167.t1	2		1		1				1								1
Embellisia_CK46_g5200.t1	2			2							1	1
Embellisia_CK46_g5226.t1	2	2
Embellisia_CK46_g525.t1	2	2
Embellisia_CK46_g5339.t1	2			2									1	1
Embellisia_CK46_g5346.t1	2					2														1		1
Embellisia_CK46_g537.t1	2	2
Embellisia_CK46_g5398.t1	2	2
Embellisia_CK46_g5434.t1	2					2																2
Embellisia_CK46_g5563.t1	2	1				1													1
Embellisia_CK46_g5567.t1	2	1	1						1
Embellisia_CK46_g5595.t1	2			2									1	1
Embellisia_CK46_g5605.t1	2	2
Embellisia_CK46_g5678.t1	2	2
Embellisia_CK46_g5700.t1	2					2													1		1
Embellisia_CK46_g573.t1	2	2
Embellisia_CK46_g5754.t1	2			1		1					1										1
Embellisia_CK46_g5879.t1	2				2										1		1
Embellisia_CK46_g5930.t1	2	2
Embellisia_CK46_g5968.t1	2	2
Embellisia_CK46_g5971.t1	2				2										1			1
Embellisia_CK46_g5987.t1	2	1			1										1
Embellisia_CK46_g5988.t1	2	2
Embellisia_CK46_g602.t1	2	1	1					1
Embellisia_CK46_g6063.t1	2	2
Embellisia_CK46_g6102.t1	2					2													2
[truncated: 1,368 more rows]

## Sheet: Phoma_CK108 Crosstab
Protein	sort	Pho_S_pool_Pellet	Pho_C_Super	Pho_G_Super	Pho_S_Super	Pho_W_Super	Pho_C1_Super	Pho_C2_Super	Pho_C3_Super	Pho_C4_Super	Pho_G2_Super	Pho_G3_Super	Pho_G4_Super	Pho_S1_Super	Pho_S2_Super	Pho_S3_Super	Pho_S4_Super	Pho_W1_Super	Pho_W2_Super	Pho_W3_Super	Pho_W4_Super
[truncated: 2,478 more rows]

[truncated: 4 more sheets: Specific Sample Crosstab, Pivot grouping, Protein Data, FDR]
