# Supplementary material for: Genomes and secretomes of Ascomycota fungi reveal diverse functions in plant biomass decomposition and pathogenesis
Source: BMC Genomics. 2019 Dec 12;20:976. doi: 10.1186/s12864-019-6358-x (PMC6909477; doi:10.1186/s12864-019-6358-x)
Supplement: Supplementary file 12 — Additional file 12. Protein expression among homologs in all fungi. Annotated proteins and their expression (fold change under each culture condition compared to sucrose control). The tab ‘common pathways’ includes proteins found in all five fungal genomes. ‘Selected pathways’ includes proteins with the most interesting changes in expression. ‘Not common pathways’ lists proteins with expression changes that were not present in all five fungal genomes. [file 12864_2019_6358_MOESM12_ESM.xlsx]

## Sheet: common pathways
annotation	protein abbrev	Dbcan hit	Pfam hit	# amino acids < 200?	has signal peptide via signalP?	has transmembrane domain via TMHMM?	part of BCG cluster by SMIPS?	secondary metabolite or other function?	EC	metabolic pathway or function	additional pathways or notes	Aspergillus_CK392_2015-11-20	Aspergillus fold change chitin vs sucrose	Aspergillus fold change grass vs sucrose	Aspergillus fold change pine vs sucrose	Chaetomium_CK152_2015-11-20	Chaetomium fold change chitin vs sucrose	Chaetomium fold change grass vs sucrose	Chaetomium fold change pine vs sucrose	Coniochaeta_CK134_2015-11-20	Coniochaeta fold change chitin vs sucrose	Coniochaeta fold change grass vs sucrose	Coniochaeta fold change pine vs sucrose	Embellisia_CK46_LANL_2015-11-20	Embellisia fold change chitin vs sucrose	Embellisia fold change grass vs sucrose	Embellisia fold change pine vs sucrose	Phoma_CK108_2015-11-20	Phoma fold change chitin vs sucrose	Phoma fold change grass vs sucrose	Phoma fold change pine vs sucrose	pellet value to consider
>ref|XP_752707.1| aflatoxin B1-aldehyde reductase GliO-like [Aspergillus fumigatus	GLIO		Aldo_ket_red						NA	Aflatoxin metabolism		Aspergillus_CK392_g5626.t1	NA	NA	NA	Chaetomium_CK152_g10081.t1	NA	NA	NA	Coniochaeta_CK134_g837.t1	0.266667	0.9	0.2	Embellisia_CK46_g10973.t1	NA	NA	NA	Phoma_CK108_g7509.t1	NA	NA	NA	NA
>gb|KMK54418.1| asparagine synthetase Asn2, putative [Aspergillus fumigatus Z5]	ASN2		Asn_synthase						6.3.5.4	Alanine, aspartate and glutamate metabolism		Aspergillus_CK392_g7734.t1	NA	NA	NA	Chaetomium_CK152_g1700.t1	NA	NA	NA	Coniochaeta_CK134_g5692.t1	1	2	1	Embellisia_CK46_g689.t1	NA	NA	0.666667	Phoma_CK108_g6228.t1	NA	0.4	NA	NA
4-aminobutyrate transaminase GatA [Aspergillus fumigatus Z5]	GATA		Aminotran_3						2.6.1.19	Alanine, aspartate and glutamate metabolism	beta-Alanine metabolism; propanoate metabolism; butanoate metabolism	Aspergillus_CK392_g7010.t1	NA	NA	NA	Chaetomium_CK152_g8200.t1	0.5	0.5	NA	Coniochaeta_CK134_g489.t1	0.405797	0.362319	0.318841	Embellisia_CK46_g7017.t1	NA	NA	NA	Phoma_CK108_g9056.t1	NA	NA	NA	YES
>ref|XP_754528.1| glutaminase [Aspergillus fumigatus Af293]	GLS		DUF4965	NO	YES	NO			3.5.1.2	Amino acid metabolism	Arginine biosynthesis; alanine, aspartate and glutamate metabolism; D-Glutamine and D-glutamate metabolism	Aspergillus_CK392_g4673.t1	NA	NA	NA	Chaetomium_CK152_g10451.t1	NA	1	NA	Coniochaeta_CK134_g2987.t1	NA	NA	NA	Embellisia_CK46_g10545.t1	NA	NA	NA	Phoma_CK108_g2950.t1	NA	NA	NA	NA
>gb|KMK54353.1| branched-chain amino acid aminotransferase, cytosolic [Aspergillus	BCAT		Aminotran_4						2.6.1.42	Amino acid metabolism	Cysteine and methionine metabolism; Valine, leucine and isoleucine metabolism; Pantothenate and CoA biosynthesis; Glucosinolate biosynthesis	Aspergillus_CK392_g237.t1	NA	NA	NA	Chaetomium_CK152_g10901.t1	0.666667	NA	NA	Coniochaeta_CK134_g2200.t1	0.666667	1	0.666667	Embellisia_CK46_g3295.t1	NA	NA	NA	Phoma_CK108_g3143.t1	NA	NA	NA	YES
>ref|XP_750764.1| delta-1-pyrroline-5-carboxylate dehydrogenase PrnC [Aspergillus	PRNC		Aldedh						1.2.1.88	Amino acid metabolism	Alanine, aspartate and glutamate metabolism; Arginine and proline metabolism	Aspergillus_CK392_g1667.t1	NA	NA	NA	Chaetomium_CK152_g11225.t1	0.25	0.333333	NA	Coniochaeta_CK134_g4564.t1	NA	NA	NA	Embellisia_CK46_g3183.t1	NA	NA	NA	Phoma_CK108_g32.t1	NA	NA	NA	NA
>ref|XP_747039.1| bifunctional catalase-peroxidase Cat2 [Aspergillus fumigatus Af293]	CAT2	AA2	Fungal_trans; Zn_clus						1.11.1.21	Amino acid metabolism	Phenalanine metabolism; tryptophan metabolism; phenylpropanoid biosynthesis; secondary metabolite biosynthesis	Aspergillus_CK392_g8806.t1	NA	NA	NA	Chaetomium_CK152_g11268.t1	0.952381	NA	NA	Coniochaeta_CK134_g9946.t1	0.187135	0.578947	0.0701754	Embellisia_CK46_g9096.t1	1.02326	NA	0.310078	Phoma_CK108_g6631.t1	NA	NA	NA	YES YES
>gb|EDP54494.1| aspartate transaminase, putative [Aspergillus fumigatus A1163]	AST		Aminotran_1_2						2.6.1.1	Amino acid metabolism	Arginine biosynthesis; alanine, aspartate and glutamate metabolism; cycteine and methionine metabolism; arginine and proline metabolism, tyrosine metabolism; phenylalanine metabolism; other pathways	Aspergillus_CK392_g6059.t1	NA	NA	NA	Chaetomium_CK152_g1758.t1	1.6	NA	NA	Coniochaeta_CK134_g7240.t1	0.666667	0.75	0.25	Embellisia_CK46_g1999.t1	2	1	NA	Phoma_CK108_g3439.t1	0.272727	NA	NA	YES
>ref|XP_749918.1| branched-chain amino acid aminotransferase [Aspergillus fumigatus	BAT		Aminotran_4						2.6.1.42	Amino acid metabolism	Cysteine and methionine metabolism; Valine, leucine and isoleucine metabolism; Pantothenate and CoA biosynthesis; Glucosinolate biosynthesis	Aspergillus_CK392_g8000.t1	NA	NA	NA	Chaetomium_CK152_g2154.t1	0.428571	0.285714	NA	Coniochaeta_CK134_g4673.t1	NA	1	NA	Embellisia_CK46_g5536.t1	NA	NA	NA	Phoma_CK108_g2793.t1	NA	NA	NA	NA
>ref|XP_001266975.1| aspartate aminotransferase, putative [Neosartorya fischeri NRRL	AAT		Aminotran_1_2						2.6.1.1	Amino acid metabolism	Arginine biosynthesis; alanine, aspartate and glutamate metabolism; cycteine and methionine metabolism; arginine and proline metabolism, tyrosine metabolism; phenylalanine metabolism; other pathways	Aspergillus_CK392_g6871.t1	NA	NA	NA	Chaetomium_CK152_g2572.t1	0.285714	0.380952	NA	Coniochaeta_CK134_g10345.t1	0.75	2.25	1.125	Embellisia_CK46_g11238.t1	1.5	NA	NA	Phoma_CK108_g2905.t1	NA	NA	NA	NA
>ref|XP_752164.1| Glutamate/Leucine/Phenylalanine/Valine dehydrogenase [Aspergillus	GDH		ELFV_dehydrog						1.4.1.-	Amino acid metabolism		Aspergillus_CK392_g7712.t1	NA	NA	NA	Chaetomium_CK152_g3548.t1	0.388186	0.253165	0.113924	Coniochaeta_CK134_g3704.t1	NA	NA	NA	Embellisia_CK46_g11689.t1	1.54	0.3	0.76	Phoma_CK108_g6601.t1	2	0.1875	NA	YES
>gb|EDP54252.1| NAD+ dependent glutamate dehydrogenase, putative [Aspergillus	GDH2		ELFV_dehydrog						1.4.1.2	Amino acid metabolism	Arginine biosynthesis; alanine, aspartate and glutamate metabolism; taurine metabolism; nitrogen metabolism	Aspergillus_CK392_g6507.t1	NA	NA	NA	Chaetomium_CK152_g5632.t1	NA	NA	NA	Coniochaeta_CK134_g8111.t1	1	NA	NA	Embellisia_CK46_g466.t1	NA	NA	NA	Phoma_CK108_g3268.t1	NA	NA	NA	NA
>dbj|GAQ11865.1| glutamate decarboxylase [Aspergillus lentulus]	GAD	GH71	Pyridoxal_deC						4.1.1.15	Amino acid metabolism	Alanine, aspartate and glutamate metabolism; beta-Alanine metabolism; taurine and hypotaurine metabolism; butanoate metabolism	Aspergillus_CK392_g4092.t1	NA	NA	NA	Chaetomium_CK152_g6074.t1	NA	NA	NA	Coniochaeta_CK134_g1997.t1	0.857143	1	0.857143	Embellisia_CK46_g1189.t1	0.571429	NA	NA	Phoma_CK108_g9810.t1	NA	NA	NA	YES
>ref|XP_752719.1| spermidine synthase [Aspergillus fumigatus Af293]	SRM		Spermine_synth				PKS/NRPS	spermidine	2.5.1 16	Amino acid metabolism	Cysteine and methionine metabolism; arginine and proline metabolism; beta-alanine metabolism; glutathione metabolism	Aspergillus_CK392_g5613.t1	NA	NA	NA	Chaetomium_CK152_g8458.t1	0.333333	NA	0.333333	Coniochaeta_CK134_g6054.t1	1	1	1	Embellisia_CK46_g8480.t1	1.14286	0.714286	0.571429	Phoma_CK108_g2096.t1	NA	NA	NA	NA
cystathionine gamma-lyase [Aspergillus fumigatus Af293]	CTH		Cys_Met_Meta_PP						4.4.1.1	Amino acid metabolism	Cysteine and methionine metabolism; glycine, serine and threonine metabolism; selenocompound metabolism	Aspergillus_CK392_g2856.t1	NA	NA	NA	Chaetomium_CK152_g8781.t1	NA	NA	NA	Coniochaeta_CK134_g362.t1	NA	NA	1	Embellisia_CK46_g6489.t1	NA	NA	NA	Phoma_CK108_g92.t1	NA	NA	NA	NA
>ref|XP_752314.1| aminotransferase, class V [Aspergillus fumigatus Af293]	AT-5		Aminotran_5						2.6.1.44	Amino sugar and nucleotide sugar metabolism		Aspergillus_CK392_g3444.t1	NA	NA	NA	Chaetomium_CK152_g10037.t1	12.75	14	NA	Coniochaeta_CK134_g9197.t1	1.66667	NA	1	Embellisia_CK46_g10507.t1	NA	NA	NA	Phoma_CK108_g6215.t1	NA	NA	NA	NA
>ref|XP_755738.2| NADH-cytochrome b5 reductase [Aspergillus fumigatus Af293]	MCR		NAD_binding_1; FAD_binding_6						1.6.2.2	Amino sugar and nucleotide sugar metabolism		Aspergillus_CK392_g739.t1	NA	NA	NA	Chaetomium_CK152_g10709.t1	0.444444	NA	NA	Coniochaeta_CK134_g1317.t1	0.6	1.2	NA	Embellisia_CK46_g10956.t1	NA	NA	NA	Phoma_CK108_g3924.t1	NA	NA	NA	NA
NADH-cytochrome b5 reductase [Aspergillus fumigatus Af293]	CYB5R		FAD_binding; NAD_binding						1.6.2.2	Amino sugar and nucleotide sugar metabolism		Aspergillus_CK392_g419.t1	NA	NA	NA	Chaetomium_CK152_g11759.t1	0.4	NA	NA	Coniochaeta_CK134_g7383.t1	0.280702	0.631579	0.315789	Embellisia_CK46_g4088.t1	NA	NA	NA	Phoma_CK108_g3108.t1	NA	NA	NA	NA
alpha-N-arabinofuranosidase C [Aspergillus fumigatus Z5]	ABFC	GH51	Alpha-L-AF_C						3.2.1.55	Amino sugar and nucleotide sugar metabolism		Aspergillus_CK392_g3407.t1	NA	NA	NA	Chaetomium_CK152_g2612.t1	1.33333	23.5	NA	Coniochaeta_CK134_g2624.t1	NA	NA	NA	Embellisia_CK46_g6906.t1	NA	NA	NA	Phoma_CK108_g6019.t1	NA	NA	NA	NA
>dbj|GAO84909.1| chitin synthase G [Neosartorya udagawae]	CHSG	GT2	Chitin_synth_2						2.4.1.16	Amino sugar and nucleotide sugar metabolism	Cell wall morphogenesis	Aspergillus_CK392_g8165.t1	NA	NA	NA	Chaetomium_CK152_g5713.t1	NA	0.25	NA	Coniochaeta_CK134_g10475.t1	NA	NA	NA	Embellisia_CK46_g7688.t1	NA	NA	NA	Phoma_CK108_g5040.t1	NA	NA	NA	NA
phenylalanyl-tRNA synthetase, beta subunit [Aspergillus fumigatus Af293]	PARS		B3_4; B5						6.1.1.20	Aminoacyl-tRNA biosynthesis		Aspergillus_CK392_g7302.t1	NA	NA	NA	Chaetomium_CK152_g1144.t1	NA	NA	NA	Coniochaeta_CK134_g6055.t1	NA	0.666667	NA	Embellisia_CK46_g10212.t1	NA	NA	NA	Phoma_CK108_g3399.t1	NA	NA	NA	NA
>gb|EDP53855.1| glutaminyl-tRNA synthetase [Aspergillus fumigatus A1163]	GARS		tRNA-synt_1c						6.3.5.7	Aminoacyl-tRNA biosynthesis		Aspergillus_CK392_g2195.t1	NA	NA	NA	Chaetomium_CK152_g1158.t1	NA	NA	NA	Coniochaeta_CK134_g2246.t1	NA	NA	NA	Embellisia_CK46_g5118.t1	NA	NA	NA	Phoma_CK108_g8832.t1	NA	1	NA	NA
>ref|XP_750655.1| lysyl-tRNA synthetase [Aspergillus fumigatus Af293]	LARS		tRNA-synt_2						6.1.1.6	Aminoacyl-tRNA biosynthesis		Aspergillus_CK392_g2583.t1	NA	NA	NA	Chaetomium_CK152_g1184.t1	0.222222	NA	NA	Coniochaeta_CK134_g7677.t1	NA	NA	NA	Embellisia_CK46_g483.t1	NA	NA	NA	Phoma_CK108_g8168.t1	NA	NA	NA	NA
>gb|KMK61431.1| prolyl-tRNA synthetase [Aspergillus fumigatus Z5]	PARS		tRNA-synt_2b						.1.1.7	Aminoacyl-tRNA biosynthesis		Aspergillus_CK392_g230.t1	NA	NA	NA	Chaetomium_CK152_g1487.t1	NA	NA	NA	Coniochaeta_CK134_g10540.t1	0.4	1.86667	0.6	Embellisia_CK46_g3737.t1	0.857143	NA	0.857143	Phoma_CK108_g2593.t1	0.333333	NA	1.16667	NA
>ref|XP_754040.1| glycyl-tRNA synthetase [Aspergillus fumigatus Af293]	GARS		tRNA-synt_2b						6.1.1.14	Aminoacyl-tRNA biosynthesis		Aspergillus_CK392_g6937.t1	NA	NA	NA	Chaetomium_CK152_g1531.t1	1.33333	NA	NA	Coniochaeta_CK134_g1067.t1	NA	NA	0.8	Embellisia_CK46_g5663.t1	1	NA	0.5	Phoma_CK108_g958.t1	NA	NA	NA	NA
tRNA (uracil-O(2)-)-methyltransferase [Aspergillus fumigatus Z5]	TRMT44		AdoMet_MTase						2.1.1.211	Aminoacyl-tRNA biosynthesis	tRNA methylation	Aspergillus_CK392_g4835.t1	NA	NA	NA	Chaetomium_CK152_g3029.t1	NA	NA	NA	Coniochaeta_CK134_g3086.t1	NA	NA	NA	Embellisia_CK46_g316.t1	1.5	0.5	0.75	Phoma_CK108_g4336.t1	3.25	NA	NA	NA
>ref|XP_753580.1| tyrosyl-tRNA synthetase [Aspergillus fumigatus Af293]	TARS		tRNA-synt_1b						6.1.1.1	Aminoacyl-tRNA biosynthesis		Aspergillus_CK392_g4526.t1	NA	NA	NA	Chaetomium_CK152_g3085.t1	1	NA	NA	Coniochaeta_CK134_g7825.t1	NA	NA	NA	Embellisia_CK46_g9710.t1	NA	NA	NA	Phoma_CK108_g8180.t1	0.333333	NA	0.333333	NA
>ref|XP_749299.1| tryptophanyl-tRNA synthetase [Aspergillus fumigatus Af293]	TARS		tRNA-synt_1b						6.1.1.2	Aminoacyl-tRNA biosynthesis		Aspergillus_CK392_g2454.t1	NA	NA	NA	Chaetomium_CK152_g3174.t1	NA	NA	NA	Coniochaeta_CK134_g8536.t1	NA	NA	NA	Embellisia_CK46_g11248.t1	NA	NA	1.5	Phoma_CK108_g9713.t1	NA	NA	NA	NA
>gb|EDP54016.1| phenylalanyl-tRNA synthetase beta chain cytoplasmic [Aspergillus	PARS		tRNA-synt_2d						6.1.1.20	Aminoacyl-tRNA biosynthesis		Aspergillus_CK392_g4930.t1	NA	NA	NA	Chaetomium_CK152_g4730.t1	0.666667	NA	NA	Coniochaeta_CK134_g9623.t1	NA	NA	NA	Embellisia_CK46_g8720.t1	NA	NA	NA	Phoma_CK108_g9690.t1	NA	0.5	NA	NA
>gb|KMK62612.1| isoleucyl-tRNA synthetase, cytoplasmic [Aspergillus fumigatus Z5]	ILES		tRNA-synt_1						6.1.1.5	Aminoacyl-tRNA biosynthesis		Aspergillus_CK392_g5846.t1	NA	NA	2	Chaetomium_CK152_g4964.t1	NA	NA	NA	Coniochaeta_CK134_g8658.t1	NA	NA	NA	Embellisia_CK46_g6475.t1	NA	1	NA	Phoma_CK108_g6002.t1	NA	NA	NA	NA
alanyl-tRNA synthetase [Aspergillus fumigatus Af293]	AARS		tRNA_SAD						6.1.1.7	Aminoacyl-tRNA biosynthesis		Aspergillus_CK392_g4025.t1	NA	NA	NA	Chaetomium_CK152_g5221.t1	1	NA	NA	Coniochaeta_CK134_g5105.t1	NA	NA	NA	Embellisia_CK46_g6926.t1	NA	NA	NA	Phoma_CK108_g6415.t1	NA	NA	NA	NA
>ref|XP_751141.1| leucyl-tRNA synthetase [Aspergillus fumigatus Af293]	LARS		tRNA-synt_1						6.1.1.4	Aminoacyl-tRNA biosynthesis		Aspergillus_CK392_g1541.t1	NA	NA	NA	Chaetomium_CK152_g5346.t1	0.222222	NA	NA	Coniochaeta_CK134_g10301.t1	NA	1	1	Embellisia_CK46_g11224.t1	NA	NA	NA	Phoma_CK108_g4506.t1	NA	1	NA	NA
>ref|XP_751461.1| threonyl-tRNA synthetase [Aspergillus fumigatus Af293]	TARS		tRNA_SAD						6.1.1.3	Aminoacyl-tRNA biosynthesis		Aspergillus_CK392_g1875.t1	NA	NA	NA	Chaetomium_CK152_g5510.t1	0.571429	NA	NA	Coniochaeta_CK134_g3066.t1	NA	NA	NA	Embellisia_CK46_g1045.t1	NA	NA	NA	Phoma_CK108_g4218.t1	NA	NA	NA	NA
>gb|KMK55389.1| tRNA-splicing endonuclease, putative [Aspergillus fumigatus Z5]	TSEN		SEN1_N; AAA						4.6.1.6	Aminoacyl-tRNA biosynthesis		Aspergillus_CK392_g6335.t1	NA	1	NA	Chaetomium_CK152_g5578.t1	NA	NA	NA	Coniochaeta_CK134_g9034.t1	NA	NA	NA	Embellisia_CK46_g318.t1	NA	NA	NA	Phoma_CK108_g4338.t1	NA	NA	NA	NA
>ref|XP_754081.1| seryl-tRNA synthetase [Aspergillus fumigatus Af293]	SARS		tRNA-synt_2b						6.1.1.11	Aminoacyl-tRNA biosynthesis		Aspergillus_CK392_g55.t1	NA	NA	NA	Chaetomium_CK152_g6012.t1	1	NA	NA	Coniochaeta_CK134_g3188.t1	0.444444	1.33333	0.666667	Embellisia_CK46_g8646.t1	NA	NA	NA	Phoma_CK108_g1807.t1	NA	NA	NA	NA
>ref|XP_750007.1| aspartyl-tRNA synthetase, cytoplasmic [Aspergillus fumigatus Af293]	DARS		DUF2156						6.1.1.12	Aminoacyl-tRNA biosynthesis		Aspergillus_CK392_g621.t1	NA	NA	NA	Chaetomium_CK152_g7936.t1	NA	NA	NA	Coniochaeta_CK134_g9463.t1	NA	NA	NA	Embellisia_CK46_g2388.t1	NA	NA	1	Phoma_CK108_g5537.t1	NA	NA	1.25	NA
>gb|KMK56778.1| alanyl-tRNA synthetase, putative [Aspergillus fumigatus Z5]	AARS		tRNA_SAD						6.1.1.7	Aminoacyl-tRNA biosynthesis		Aspergillus_CK392_g49.t1	NA	NA	NA	Chaetomium_CK152_g8756.t1	1.375	3.25	NA	Coniochaeta_CK134_g2108.t1	NA	1	NA	Embellisia_CK46_g8997.t1	NA	NA	1.33333	Phoma_CK108_g5555.t1	NA	NA	NA	NA
>sp|Q9Y8D9.3|SODC_ASPFU RecName: Full=Superoxide dismutase [Cu-Zn]	SODC		Sod_Cu						1.15.1.1	Antioxidant		Aspergillus_CK392_g3854.t1	NA	NA	NA	Chaetomium_CK152_g10842.t1	NA	NA	NA	Coniochaeta_CK134_g10019.t1	2.73684	1.89474	0.789474	Embellisia_CK46_g449.t1	1.2	0.6	1.2	Phoma_CK108_g7248.t1	0.388889	NA	0.148148	YES
>gb|KMK54598.1| antioxidant protein LsfA [Aspergillus fumigatus Z5]	LSFA		AhpC-TSA; 1-cysPrx_C						NA	Antioxidant		Aspergillus_CK392_g7889.t1	NA	NA	NA	Chaetomium_CK152_g2161.t1	1.09091	0.272727	0.272727	Coniochaeta_CK134_g1857.t1	0.5	1.5	0.333333	Embellisia_CK46_g2121.t1	NA	NA	0.2	Phoma_CK108_g5123.t1	NA	0.4	NA	YES YES
Mn superoxide dismutase SodB [Aspergillus fumigatus Af293]	SODB		Sod_Fe						1.15.1.1	Antioxidant		Aspergillus_CK392_g6776.t1	NA	NA	NA	Chaetomium_CK152_g8989.t1	0.875	0.5	0.5	Coniochaeta_CK134_g4134.t1	0.842105	0.157895	0.157895	Embellisia_CK46_g595.t1	NA	NA	NA	Phoma_CK108_g6926.t1	NA	NA	NA	YES
Fe superoxide dismutase [Aspergillus fumigatus Af293]	FE-SOD		Sod_Fe_C						1.15.1.1	Antioxidant	Superoxide radicals degradation, ethylene biosynthesis III (microbes), reactive oxygen species degradation	Aspergillus_CK392_g2623.t1	NA	NA	NA	Chaetomium_CK152_g9736.t1	1	1	NA	Coniochaeta_CK134_g7955.t1	NA	NA	NA	Embellisia_CK46_g373.t1	NA	NA	NA	Phoma_CK108_g2791.t1	NA	NA	NA	NA
>gb|KMK57692.1| Bax Inhibitor family protein [Aspergillus fumigatus Z5]	BI1		Bax1-I						NA	Apoptosis regulator		Aspergillus_CK392_g2309.t1	NA	NA	NA	Chaetomium_CK152_g5355.t1	0.5	NA	NA	Coniochaeta_CK134_g6903.t1	2.33333	2	NA	Embellisia_CK46_g10082.t1	NA	NA	NA	Phoma_CK108_g9635.t1	NA	NA	NA	NA
>ref|XP_747785.1| acetylglutamate kinase [Aspergillus fumigatus Af293]	ARGB		NAT						2.7.2.8	Arginine and proline metabolism	Arginine biosynthesis	Aspergillus_CK392_g4801.t1	NA	NA	NA	Chaetomium_CK152_g11591.t1	0.333333	NA	NA	Coniochaeta_CK134_g1597.t1	NA	NA	NA	Embellisia_CK46_g11194.t1	NA	NA	1	Phoma_CK108_g8651.t1	NA	NA	NA	NA
>ref|XP_752107.1| ornithine carbamoyltransferase [Aspergillus fumigatus Af293]	ARG3		OTCace						2.1.3.3	Arginine and proline metabolism	Arginine biosynthesis	Aspergillus_CK392_g7762.t1	NA	NA	NA	Chaetomium_CK152_g1644.t1	6.7	2.1	NA	Coniochaeta_CK134_g1815.t1	1.33333	2	NA	Embellisia_CK46_g2455.t1	NA	NA	NA	Phoma_CK108_g6202.t1	NA	NA	NA	NA
>ref|XP_755579.1| acetylornithine aminotransferase [Aspergillus fumigatus Af293]	ARGD		Aminotran_3						2.6.1.11	Arginine and proline metabolism	Arginine biosynthesis	Aspergillus_CK392_g2979.t1	NA	NA	NA	Chaetomium_CK152_g6079.t1	0.5	NA	NA	Coniochaeta_CK134_g10384.t1	NA	NA	NA	Embellisia_CK46_g2911.t1	NA	NA	NA	Phoma_CK108_g8668.t1	NA	NA	NA	NA
>ref|XP_751911.1| L-ornithine aminotransferase Car2 [Aspergillus fumigatus Af293]	CAR2		Aminotran_3						2.6.1.13	Arginine and proline metabolism		Aspergillus_CK392_g5560.t1	NA	NA	NA	Chaetomium_CK152_g617.t1	0.2	NA	NA	Coniochaeta_CK134_g6101.t1	NA	NA	NA	Embellisia_CK46_g7534.t1	1	NA	NA	Phoma_CK108_g2776.t1	NA	NA	NA	NA
procollagen-proline 4-dioxygenase	P4HA		2OG-FeII_Oxy						1.14.11.2	Arginine and proline metabolism		Aspergillus_CK392_g1805.t1	NA	NA	NA	Chaetomium_CK152_g8574.t1	NA	NA	NA	Coniochaeta_CK134_g829.t1	NA	1.33333	NA	Embellisia_CK46_g4091.t1	NA	NA	1	Phoma_CK108_g5701.t1	NA	NA	NA	NA
>gb|KMK62609.1| Pentafunctional AROM polypeptide [Aspergillus fumigatus Z5]	AROM		EPSP_synthase; DHQ_synthase; Shikimate_dh_N; DHquinase_I						4.2.3.4; 2.5.1.19; 2.7.1.71; 4.2.1.10; 1.1.1.25	Aromatic amino acid biosynthesis; c	Chorismate biosynthesis	Aspergillus_CK392_g5849.t1	NA	NA	NA	Chaetomium_CK152_g7150.t1	0.166667	NA	NA	Coniochaeta_CK134_g1801.t1	NA	NA	NA	Embellisia_CK46_g11118.t1	NA	NA	NA	Phoma_CK108_g9709.t1	NA	NA	NA	NA
>gb|KMK61557.1| arsenite resistance protein Ars2 [Aspergillus fumigatus Z5]	ARS2		ARS2						NA	Arsenite resistance		Aspergillus_CK392_g4142.t1	NA	NA	NA	Chaetomium_CK152_g1436.t1	NA	NA	NA	Coniochaeta_CK134_g563.t1	NA	NA	1	Embellisia_CK46_g4771.t1	NA	NA	NA	Phoma_CK108_g105.t1	NA	NA	NA	NA
>ref|XP_752894.1| autophagy protein Atg27 [Aspergillus fumigatus Af293]	ATG27		ATG27	NO	YES	YES			NA	Autophagy		Aspergillus_CK392_g5732.t1	NA	NA	NA	Chaetomium_CK152_g4986.t1	NA	1	NA	Coniochaeta_CK134_g8648.t1	NA	1	NA	Embellisia_CK46_g3438.t1	NA	NA	NA	Phoma_CK108_g7485.t1	NA	NA	NA	NA
3-oxoadipate enol-lactonase 2 [Aspergillus lentulus]	CATD	GH55	Pectate_lyase_3	NO	YES	NO			3.1.1.24	Benzoate degradation		Aspergillus_CK392_g3184.t1	NA	NA	NA	Chaetomium_CK152_g7788.t1	0.116516	0.600679	0.273756	Coniochaeta_CK134_g3476.t1	1.21	0.21	0.11	Embellisia_CK46_g7141.t1	0.25	0.0909091	0.181818	Phoma_CK108_g6478.t1	0.214286	2.67857	0.696429	NA
>gb|KMK59558.1| ABC bile acid transporter [Aspergillus fumigatus Z5]	ABC-BAT		ABC_tran						NA	Bile acid transport		Aspergillus_CK392_g3859.t1	NA	NA	NA	Chaetomium_CK152_g1719.t1	NA	NA	NA	Coniochaeta_CK134_g3663.t1	1.66667	1	NA	Embellisia_CK46_g7430.t1	NA	NA	NA	Phoma_CK108_g1751.t1	NA	NA	NA	NA
sugar 1,4-lactone oxidase, putative [Aspergillus fumigatus A1163]	SLO	AA7	ALO						1.1.3.8; 1.1.3.37	Biosynthesis of ascorbate or derivative		Aspergillus_CK392_g5706.t1	NA	NA	NA	Chaetomium_CK152_g3916.t1	0.666667	NA	0.666667	Coniochaeta_CK134_g3080.t1	NA	NA	NA	Embellisia_CK46_g1896.t1	NA	NA	NA	Phoma_CK108_g7471.t1	NA	NA	NA	NA
>gb|KMK57473.1| EF hand domain-containing protein [Aspergillus fumigatus Z5]	EF-hand		EF-hand_4						NA	Calcium-binding		Aspergillus_CK392_g624.t1	NA	NA	NA	Chaetomium_CK152_g5348.t1	NA	NA	NA	Coniochaeta_CK134_g10298.t1	NA	NA	NA	Embellisia_CK46_g7117.t1	NA	NA	4.83333	Phoma_CK108_g712.t1	2.78571	NA	0.857143	NA
>ref|XP_013426777.1| EF-hand [Aureobasidium namibiae CBS 147.97]	EF-hand		EF-hand_7						NA	Calcium-binding		Aspergillus_CK392_g5372.t1	NA	NA	NA	Chaetomium_CK152_g9772.t1	0.888889	3.27778	0.722222	Coniochaeta_CK134_g3208.t1	0.466667	0.257143	0.152381	Embellisia_CK46_g1783.t1	1.66667	4.83333	0.833333	Phoma_CK108_g9116.t1	1.5	14.3333	1	NA
>ref|XP_001481412.1| carbonic anhydrase family protein [Aspergillus fumigatus Af293]	CA		Pro_CA						4.2.1.1	Carbon fixation	CO2 assimilation	Aspergillus_CK392_g4070.t1	NA	NA	NA	Chaetomium_CK152_g3703.t1	0.222222	NA	NA	Coniochaeta_CK134_g6980.t1	NA	NA	NA	Embellisia_CK46_g6455.t1	0.5	NA	NA	Phoma_CK108_g2978.t1	NA	0.5	NA	NA
>ref|XP_747355.1| fumarate reductase Osm1 [Aspergillus fumigatus Af293]	OSM1		Cyt-b5						1.3.1.6	Carbon fixation		Aspergillus_CK392_g2750.t1	NA	NA	NA	Chaetomium_CK152_g8578.t1	0.6	0.6	NA	Coniochaeta_CK134_g5058.t1	0.7	0.6	0.45	Embellisia_CK46_g8995.t1	NA	NA	NA	Phoma_CK108_g6082.t1	NA	NA	NA	NA
>gb|KMK59209.1| P-type ATPase [Aspergillus fumigatus Z5]	P-ATPase		IF-2						3.6.3.-	Cation transport		Aspergillus_CK392_g521.t1	NA	NA	NA	Chaetomium_CK152_g2528.t1	0.666667	NA	NA	Coniochaeta_CK134_g8363.t1	NA	NA	NA	Embellisia_CK46_g5043.t1	1	NA	NA	Phoma_CK108_g2357.t1	0.5	NA	NA	NA
>gb|KMK59985.1| cation-transporting ATPase 4 [Aspergillus fumigatus Z5]	ATP2B4		E1-E2_ATPase						NA	Cation transport		Aspergillus_CK392_g8114.t1	NA	NA	NA	Chaetomium_CK152_g5368.t1	NA	NA	NA	Coniochaeta_CK134_g7898.t1	NA	NA	NA	Embellisia_CK46_g5120.t1	NA	NA	NA	Phoma_CK108_g8833.t1	NA	0.5	0.5	NA
cation channel family transporter, putative [Aspergillus fumigatus Z5]	CAT-CHAN		CAT-CHAN						NA	Cation transport		Aspergillus_CK392_g7624.t1	NA	NA	NA	Chaetomium_CK152_g5691.t1	NA	NA	NA	Coniochaeta_CK134_g10520.t1	NA	NA	NA	Embellisia_CK46_g3695.t1	NA	NA	NA	Phoma_CK108_g5947.t1	NA	NA	NA	NA
serine/threonine-protein kinase chk2 (cds1) [Aspergillus fumigatus Z5]	CHK2		Pkinase						2.7.11.1	Cell cycle		Aspergillus_CK392_g3370.t1	NA	NA	NA	Chaetomium_CK152_g3881.t1	NA	1	NA	Coniochaeta_CK134_g7989.t1	1.5	1	1	Embellisia_CK46_g5617.t1	NA	NA	NA	Phoma_CK108_g3835.t1	NA	NA	NA	NA
checkpoint protein kinase (SldA) [Aspergillus fumigatus Af293]	SLDA		Mad3_BUB1						NA	Cell cycle		Aspergillus_CK392_g2537.t1	NA	NA	NA	Chaetomium_CK152_g4041.t1	0.56044	0.813187	0.285714	Coniochaeta_CK134_g7351.t1	NA	NA	NA	Embellisia_CK46_g11407.t1	NA	NA	NA	Phoma_CK108_g6352.t1	NA	NA	NA	NA
>ref|XP_756045.1| cell division control protein Cdc48 [Aspergillus fumigatus Af293]	CDC48		AAA						NA	Cell cycle	Cell division	Aspergillus_CK392_g8296.t1	NA	NA	NA	Chaetomium_CK152_g6565.t1	0.451613	NA	0.0645161	Coniochaeta_CK134_g8551.t1	0.52381	0.571429	0.142857	Embellisia_CK46_g10353.t1	0.888889	NA	0.444444	Phoma_CK108_g5380.t1	NA	NA	0.666667	NA
exportin KapK [Aspergillus fumigatus Af293]	KAPK		Septin						NA	Cell wall organization	RNA transport; Ribosome biogenesis in eukaryotes; RNA transport	Aspergillus_CK392_g3509.t1	NA	NA	NA	Chaetomium_CK152_g10038.t1	NA	NA	NA	Coniochaeta_CK134_g9196.t1	NA	2	NA	Embellisia_CK46_g10382.t1	NA	NA	NA	Phoma_CK108_g1927.t1	NA	NA	NA	NA
>ref|XP_754695.2| cell wall glucanase [Aspergillus fumigatus Af293]	CWG	GH16	Glyco_hydro_16	NO	YES	YES			NA	Cell wall organization		Aspergillus_CK392_g3983.t1	1	1.5	2	Chaetomium_CK152_g11104.t1	NA	NA	NA	Coniochaeta_CK134_g5651.t1	2.8125	5.625	1.5	Embellisia_CK46_g11882.t1	0.5	NA	0.6875	Phoma_CK108_g1236.t1	NA	NA	NA	NA
>dbj|GAO82483.1| septin homolog spn3 [Neosartorya udagawae]	SPN3		Septin						NA	Cell wall organization	RNA transport; Ribosome biogenesis in eukaryotes; RNA transport	Aspergillus_CK392_g7174.t1	NA	NA	NA	Chaetomium_CK152_g1442.t1	0.5	0.166667	NA	Coniochaeta_CK134_g5642.t1	NA	1.125	NA	Embellisia_CK46_g8096.t1	NA	NA	NA	Phoma_CK108_g1986.t1	NA	NA	NA	NA
>dbj|GAQ05796.1| bud site selection protein RAX2 [Aspergillus lentulus]	RAX2		Rax2	NO	YES	YES			NA	Cell wall organization	Cell wall morphogenesis	Aspergillus_CK392_g5335.t1	1.75	3	2	Chaetomium_CK152_g1451.t1	0.428571	2.14286	0.428571	Coniochaeta_CK134_g7419.t1	3.33333	1	1	Embellisia_CK46_g11463.t1	NA	NA	NA	Phoma_CK108_g338.t1	NA	NA	NA	NA
>dbj|GAO88635.1| septin homolog spn2 [Neosartorya udagawae]	SPN2		Septin						NA	Cell wall organization	Cell cycle; ribosome biogenesis in eukaryotes; RNA transport	Aspergillus_CK392_g3501.t1	NA	NA	NA	Chaetomium_CK152_g1621.t1	0.6	NA	NA	Coniochaeta_CK134_g5474.t1	NA	NA	NA	Embellisia_CK46_g7246.t1	NA	NA	NA	Phoma_CK108_g6545.t1	NA	NA	NA	NA
>gb|EDP56375.1| cell wall biogenesis protein phosphatase Ssd1, putative [Aspergillus	SSD1		Rrp44_CSD1						NA	Cell wall organization		Aspergillus_CK392_g972.t1	NA	NA	NA	Chaetomium_CK152_g3550.t1	0.375	0.375	0.46875	Coniochaeta_CK134_g3702.t1	0.545455	0.636364	0.272727	Embellisia_CK46_g3202.t1	NA	NA	NA	Phoma_CK108_g1390.t1	NA	NA	NA	NA
>ref|XP_751022.1| 1,3-beta-glucanosyltransferase Gel2 [Aspergillus fumigatus Af293]	GEL2	GH72	Glyco_hydro_72	NO	YES	NO			2.4.1.-	Cell wall organization		Aspergillus_CK392_g7616.t1	NA	NA	NA	Chaetomium_CK152_g3738.t1	1.6	6.08	1.84	Coniochaeta_CK134_g1555.t1	1.48	1.92	1.16	Embellisia_CK46_g3836.t1	NA	NA	NA	Phoma_CK108_g2531.t1	NA	NA	NA	NA
>ref|XP_752144.1| GPI-anchored cell wall organization protein Ecm33 [Aspergillus	ECM33		Ecm33	NO	YES	NO			NA	Cell wall organization		Aspergillus_CK392_g7726.t1	0.746865	0.306435	0.432074	Chaetomium_CK152_g5100.t1	0.932039	2.20388	4.41748	Coniochaeta_CK134_g9792.t1	1.08117	0.876623	0.905844	Embellisia_CK46_g10486.t1	3.79	5.85	1.72	Phoma_CK108_g6554.t1	1.00403	0.939516	0.898185	YES
>ref|XP_001257967.1| cell wall glucanase, putative [Neosartorya fischeri NRRL 181]	CWG	GH16	Glyco_hydro_16	NO	YES	NO				Cell wall organization		Aspergillus_CK392_g1690.t1	NA	NA	NA	Chaetomium_CK152_g5298.t1	0.25	3.54167	2.04167	Coniochaeta_CK134_g4577.t1	3	8.71429	0.857143	Embellisia_CK46_g10807.t1	0.635772	1.00976	0.60813	Phoma_CK108_g2692.t1	1.08214	2.9	1.08214	NA
>gb|KEY83247.1| GPI anchored protein [Aspergillus fumigatus var. RP-2014]	GPI		His_Phos_1	NO	YES	YES			NA	Cell wall organization		Aspergillus_CK392_g7378.t1	NA	NA	NA	Chaetomium_CK152_g7047.t1	3.2	1.06667	0.8	Coniochaeta_CK134_g6006.t1	NA	NA	NA	Embellisia_CK46_g5092.t1	1.57143	0.285714	0.857143	Phoma_CK108_g7031.t1	1.40625	0.84375	0.679688	NA
>ref|XP_748035.1| septin [Aspergillus fumigatus Af293]	SEPT		Septin						NA	Cell wall organization	RNA transport; Ribosome biogenesis in eukaryotes; RNA transport	Aspergillus_CK392_g5129.t1	NA	NA	NA	Chaetomium_CK152_g9031.t1	0.571429	NA	NA	Coniochaeta_CK134_g3628.t1	1	3	NA	Embellisia_CK46_g7722.t1	NA	NA	NA	Phoma_CK108_g8489.t1	NA	NA	NA	NA
>gb|KMK60980.1| myosin class II heavy chain (MHC), putative [Aspergillus fumigatus	MHC	G17	Glyco_hydro_17	NO	YES	NO			NA	Cell wall organization	Tip growth, septation, endocytosis and exocytosis	Aspergillus_CK392_g974.t1	1.59722	0.921569	0.823529	Chaetomium_CK152_g9744.t1	NA	NA	NA	Coniochaeta_CK134_g302.t1	NA	NA	NA	Embellisia_CK46_g8285.t1	NA	NA	NA	Phoma_CK108_g1445.t1	NA	NA	NA	NA
>ref|XP_749924.1| t-complex protein 1, beta subunit [Aspergillus fumigatus Af293]	CCT2		Cpn60_TCP1						NA	Chaperones and folding catalysts		Aspergillus_CK392_g8005.t1	NA	NA	NA	Chaetomium_CK152_g10383.t1	2	NA	NA	Coniochaeta_CK134_g7025.t1	NA	0.666667	0.666667	Embellisia_CK46_g2597.t1	1.33333	NA	NA	Phoma_CK108_g4865.t1	NA	NA	NA	NA
>gb|EDP52789.1| t-complex protein 1, zeta subunit, putative [Aspergillus fumigatus	CCT6A		Cpn60_TCP1						NA	Chaperones and folding catalysts		Aspergillus_CK392_g1177.t1	NA	NA	NA	Chaetomium_CK152_g2079.t1	1	NA	0.5	Coniochaeta_CK134_g752.t1	NA	NA	NA	Embellisia_CK46_g6128.t1	NA	NA	NA	Phoma_CK108_g9010.t1	NA	NA	NA	NA
>ref|XP_748147.1| histone H2A [Aspergillus fumigatus Af293]	H2A		Histone_H2A						NA	Chromatin structure and function	Chromatin structure	Aspergillus_CK392_g5027.t1	NA	NA	NA	Chaetomium_CK152_g10632.t1	0.8	NA	NA	Coniochaeta_CK134_g5369.t1	0.5	0.75	NA	Embellisia_CK46_g8665.t1	NA	NA	NA	Phoma_CK108_g1838.t1	NA	NA	NA	NA
>ref|XP_661073.1| H2B_EMENI Histone H2B [Aspergillus nidulans FGSC A4]	H2B		Histone						NA	Chromatin structure and function	Chromatin structure	Aspergillus_CK392_g6405.t1	NA	NA	NA	Chaetomium_CK152_g11047.t1	0.964286	0.375	0.214286	Coniochaeta_CK134_g9244.t1	0.945205	0.410959	0.328767	Embellisia_CK46_g6204.t1	1	NA	1.5	Phoma_CK108_g1978.t1	NA	0.642857	0.214286	NA
histone h2a [Aspergillus fischeri NRRL 181]	H2A		Histone_H2A_C						NA	Chromatin structure and function	Chromatin structure	Aspergillus_CK392_g6404.t1	NA	NA	NA	Chaetomium_CK152_g11048.t1	1.2	NA	0.266667	Coniochaeta_CK134_g9243.t1	0.875	0.375	NA	Embellisia_CK46_g6203.t1	NA	NA	NA	Phoma_CK108_g1977.t1	0.346154	NA	0.634615	NA
>dbj|GAQ07204.1| histone deacetylase RPD3 [Aspergillus lentulus]	RDP3		Ribosomal_L14						NA	Chromatin structure and function	Cell cycle	Aspergillus_CK392_g2323.t1	NA	NA	NA	Chaetomium_CK152_g11486.t1	NA	NA	NA	Coniochaeta_CK134_g10177.t1	1	NA	NA	Embellisia_CK46_g2669.t1	NA	NA	NA	Phoma_CK108_g3657.t1	NA	NA	NA	NA
sister chromatid cohesion protein Mis4 [Aspergillus fumigatus Af293]	MIS4		Cohesin_HEAT						NA	Chromatin structure and function	Cell cycle	Aspergillus_CK392_g6556.t1	NA	NA	NA	Chaetomium_CK152_g2427.t1	NA	1	NA	Coniochaeta_CK134_g7286.t1	NA	NA	NA	Embellisia_CK46_g3746.t1	NA	NA	NA	Phoma_CK108_g9446.t1	NA	NA	NA	NA
RSC complex subunit (RSC1), putative [Aspergillus fumigatus A1163]	RSC1		BAH						NA	Chromatin structure and function		Aspergillus_CK392_g6385.t1	NA	NA	NA	Chaetomium_CK152_g4014.t1	NA	NA	NA	Coniochaeta_CK134_g8881.t1	1	NA	NA	Embellisia_CK46_g3089.t1	NA	NA	NA	Phoma_CK108_g9042.t1	NA	NA	NA	NA
>ref|XP_748958.1| RSC complex subunit (RSC8) [Aspergillus fumigatus Af293]	RCS8		SWIRM-assoc_1; Myb_DNA-binding						NA	Chromatin structure and function	Chromatin structure	Aspergillus_CK392_g5319.t1	NA	NA	NA	Chaetomium_CK152_g4192.t1	NA	NA	NA	Coniochaeta_CK134_g9407.t1	0.5	NA	NA	Embellisia_CK46_g4910.t1	NA	NA	NA	Phoma_CK108_g8043.t1	NA	NA	NA	NA
HEAT repeat protein [Aspergillus fumigatus Z5]	HEAT		HEAT						NA	Chromatin structure and function		Aspergillus_CK392_g6290.t1	NA	NA	NA	Chaetomium_CK152_g4725.t1	0.5	NA	NA	Coniochaeta_CK134_g6294.t1	NA	NA	NA	Embellisia_CK46_g6919.t1	NA	NA	NA	Phoma_CK108_g6408.t1	NA	NA	NA	NA
>gb|EDP53424.1| chromatin remodeling complex subunit (Arp9), putative [Aspergillus	ARP9		CBFD_NFYB_HMF						NA	Chromatin structure and function	Chromatin remodeling	Aspergillus_CK392_g8522.t1	NA	NA	NA	Chaetomium_CK152_g620.t1	2	NA	NA	Coniochaeta_CK134_g2413.t1	0.565217	NA	0.173913	Embellisia_CK46_g3067.t1	NA	NA	NA	Phoma_CK108_g7318.t1	NA	NA	NA	NA
>ref|XP_001727504.2| histone H3 [Aspergillus oryzae RIB40]	H3		Histone						NA	Chromatin structure and function		Aspergillus_CK392_g5854.t1	NA	NA	NA	Chaetomium_CK152_g7142.t1	0.5	NA	NA	Coniochaeta_CK134_g8679.t1	1.5	1.33333	NA	Embellisia_CK46_g10641.t1	NA	NA	NA	Phoma_CK108_g1137.t1	NA	NA	NA	NA
Histone H4 [Colletotrichum higginsianum IMI 349063]	H4		CENP-T_C						NA	Chromatin structure and function		Aspergillus_CK392_g5853.t1	NA	NA	NA	Chaetomium_CK152_g7143.t1	0.411765	0.176471	0.117647	Coniochaeta_CK134_g1321.t1	0.913043	0.434783	0.173913	Embellisia_CK46_g10640.t1	1	NA	NA	Phoma_CK108_g1136.t1	NA	0.444444	0.888889	NA
NASP-like protein sim3 [Aspergillus fumigatus Z5]	SIM3		SHNi-TPR						NA	Chromatin structure and function		Aspergillus_CK392_g5556.t1	NA	NA	NA	Chaetomium_CK152_g8808.t1	1	NA	NA	Coniochaeta_CK134_g5142.t1	NA	0.4	NA	Embellisia_CK46_g492.t1	NA	NA	NA	Phoma_CK108_g8169.t1	NA	NA	NA	NA
>ref|XP_752090.1| cobalamin-independent methionine synthase MetH/D [Aspergillus	METH-D		Meth_synt						2.1.1.13	Cysteine and methionine metabolism	Selenocompound metabolism; one carbon pool by folate	Aspergillus_CK392_g7778.t1	NA	NA	NA	Chaetomium_CK152_g1040.t1	0.3525	0.3675	0.195	Coniochaeta_CK134_g1548.t1	0.505882	0.452941	0.164706	Embellisia_CK46_g7268.t1	0.0719424	0.028777	0.47482	Phoma_CK108_g8135.t1	0.05	0.2	0.02	YES YES YES
>ref|XP_752429.1| S-adenosylmethionine synthetase [Aspergillus fumigatus Af293]	SAM1-SAM2		S-AdoMet_synt						2.5.1.6	Cysteine and methionine metabolism		Aspergillus_CK392_g7374.t1	NA	NA	NA	Chaetomium_CK152_g1525.t1	0.6875	0.125	0.166667	Coniochaeta_CK134_g4833.t1	0.962963	0.5	0.246914	Embellisia_CK46_g458.t1	0.210526	0.526316	0.736842	Phoma_CK108_g3283.t1	0.214286	0.642857	NA	YES YES YES
>gb|KMK61104.1| adenosylhomocysteinase [Aspergillus fumigatus Z5]	AHCY		AdoHcyase						3.3.1.1	Cysteine and methionine metabolism		Aspergillus_CK392_g3388.t1	NA	NA	NA	Chaetomium_CK152_g1754.t1	8.63158	6.33333	0.175439	Coniochaeta_CK134_g4318.t1	0.411765	0.470588	0.117647	Embellisia_CK46_g8158.t1	0.435374	1.2449	0.326531	Phoma_CK108_g1398.t1	0.0714286	0.0714286	NA	YES YES
homoserine O-acetyltransferase	METAA		Abhydrolase_1						2.3.1.31	Cysteine and methionine metabolism		Aspergillus_CK392_g3153.t1	NA	NA	NA	Chaetomium_CK152_g5314.t1	NA	NA	NA	Coniochaeta_CK134_g5364.t1	NA	0.5	NA	Embellisia_CK46_g9656.t1	NA	NA	NA	Phoma_CK108_g9878.t1	NA	NA	NA	NA
cysteine synthase (o-acetylserine (thiol)-lyase) (csase) [Aspergillus fumigatus Af293]	CYSK		PALP						2.5.1.47	Cysteine and methionine metabolism	Sulfur metabolism	Aspergillus_CK392_g5049.t1	NA	NA	NA	Chaetomium_CK152_g6914.t1	NA	NA	NA	Coniochaeta_CK134_g3330.t1	NA	3	NA	Embellisia_CK46_g7901.t1	NA	NA	NA	Phoma_CK108_g8528.t1	NA	NA	NA	NA
>ref|XP_753972.1| glutathione synthetase [Aspergillus fumigatus Af293]	GSH2		GSH_synth_ATP						6.3.2.3	Cysteine and methionine metabolism	Glutathione metabolism	Aspergillus_CK392_g7003.t1	NA	NA	NA	Chaetomium_CK152_g9968.t1	NA	1.5	NA	Coniochaeta_CK134_g1330.t1	NA	NA	NA	Embellisia_CK46_g7602.t1	NA	NA	NA	Phoma_CK108_g1316.t1	NA	NA	NA	NA
>gb|KEY76360.1| cytoskeleton assembly control protein Sla2 [Aspergillus fumigatus	SLA2		I_LWEQ; ANTH						NA	Cytoskeleton	Cytoskeleton assembly	Aspergillus_CK392_g6456.t1	NA	NA	NA	Chaetomium_CK152_g10114.t1	0.333333	NA	NA	Coniochaeta_CK134_g2732.t1	1	1	NA	Embellisia_CK46_g8824.t1	NA	NA	NA	Phoma_CK108_g7976.t1	NA	NA	NA	NA
kinesin family protein [Aspergillus fumigatus Z5]	KIN		Kinesin						NA	Cytoskeleton		Aspergillus_CK392_g4334.t1	NA	NA	NA	Chaetomium_CK152_g2849.t1	NA	NA	NA	Coniochaeta_CK134_g1041.t1	NA	NA	NA	Embellisia_CK46_g3239.t1	NA	NA	NA	Phoma_CK108_g1412.t1	NA	0.5	NA	NA
>dbj|GAQ09643.1| actin-related protein 3 [Aspergillus lentulus]	ARP3		Actin						NA	Cytoskeleton	Endocytosis; tight junction	Aspergillus_CK392_g3258.t1	NA	NA	NA	Chaetomium_CK152_g2855.t1	0.666667	NA	NA	Coniochaeta_CK134_g2714.t1	1	2	NA	Embellisia_CK46_g8298.t1	NA	NA	NA	Phoma_CK108_g1456.t1	NA	NA	NA	NA
>ref|XP_755078.1| actin-bundling protein Sac6 [Aspergillus fumigatus Af293]	SAC6		CH						NA	Cytoskeleton		Aspergillus_CK392_g5195.t1	NA	NA	NA	Chaetomium_CK152_g3086.t1	0.333333	NA	NA	Coniochaeta_CK134_g6152.t1	NA	1.8	NA	Embellisia_CK46_g8018.t1	0.666667	NA	0.833333	Phoma_CK108_g3256.t1	0.6	NA	1.5	NA
>ref|XP_001396216.1| tropomyosin [Aspergillus niger CBS 513.88]	TPM1		Tropomyosin_1						NA	Cytoskeleton	Tropomyosin (Tpm) isoforms are the master regulators of the functions of individual actin filaments in fungi; morphogenesis, cell proliferation, vesicle trafficking, biomechanics, glucose metabolism and organ size in an isoform-specific manner.	Aspergillus_CK392_g3325.t1	NA	NA	NA	Chaetomium_CK152_g3557.t1	2	0.8	0.533333	Coniochaeta_CK134_g2817.t1	0.242424	0.454545	0.242424	Embellisia_CK46_g5550.t1	0.428571	0.285714	0.321429	Phoma_CK108_g4877.t1	0.888889	1.33333	NA	NA
>gb|KMK55120.1| actin [Aspergillus fumigatus Z5]	ACT		Actin						NA	Cytoskeleton		Aspergillus_CK392_g475.t1	NA	NA	20	Chaetomium_CK152_g437.t1	0.454902	0.0784314	0.0588235	Coniochaeta_CK134_g4800.t1	0.427273	0.545455	0.318182	Embellisia_CK46_g4960.t1	1.2549	0.104575	0.137255	Phoma_CK108_g700.t1	0.24	0.66	1.14	YES YES YES YES
>gb|EDP54527.1| actin cytoskeleton protein (VIP1), putative [Aspergillus fumigatus	VIP1		RRM_1						NA	Cytoskeleton	Regulation of actin cytoskeleton	Aspergillus_CK392_g6086.t1	NA	NA	NA	Chaetomium_CK152_g478.t1	NA	2.25	1	Coniochaeta_CK134_g2234.t1	0.875	0.225	0.3	Embellisia_CK46_g1937.t1	0.444444	NA	2.5	Phoma_CK108_g7836.t1	0.310606	0.0606061	0.325758	YES
>ref|XP_750005.1| tubulin alpha-1 subunit [Aspergillus fumigatus Af293]	TUBA1A		Tubulin						NA	Cytoskeleton	Microtubules	Aspergillus_CK392_g623.t1	NA	NA	NA	Chaetomium_CK152_g5349.t1	0.5	NA	NA	Coniochaeta_CK134_g10297.t1	0.666667	1.5	0.5	Embellisia_CK46_g7059.t1	NA	NA	NA	Phoma_CK108_g7679.t1	NA	NA	NA	NA
tubulin-specific chaperone Rbl2, putative [Aspergillus fischeri NRRL 181]	RBL2		TBCA						NA	Cytoskeleton	Tubulin complex assembly	Aspergillus_CK392_g5940.t1	NA	NA	NA	Chaetomium_CK152_g5611.t1	NA	1	NA	Coniochaeta_CK134_g4601.t1	NA	NA	NA	Embellisia_CK46_g9641.t1	NA	NA	NA	Phoma_CK108_g7261.t1	0.9	NA	0.24	NA
>ref|XP_755832.1| tubulin subunit TubB [Aspergillus fumigatus Af293]	TUBB		Tubulin						NA	Cytoskeleton	Microtubules	Aspergillus_CK392_g4170.t1	NA	NA	NA	Chaetomium_CK152_g5722.t1	0.5	NA	NA	Coniochaeta_CK134_g365.t1	NA	0.666667	0.5	Embellisia_CK46_g2294.t1	1	NA	0.5	Phoma_CK108_g5539.t1	NA	1	NA	NA
>gb|KMK61155.1| dynein light chain (Tctex1) [Aspergillus fumigatus Z5]	TCTEX1		Tctex-1						NA	Cytoskeleton	Cytoskeletal motor	Aspergillus_CK392_g3436.t1	NA	NA	NA	Chaetomium_CK152_g6340.t1	0.5	NA	NA	Coniochaeta_CK134_g6162.t1	NA	0.6	NA	Embellisia_CK46_g10452.t1	0.666667	NA	0.833333	Phoma_CK108_g6279.t1	NA	NA	NA	NA
>gb|KMK58988.1| actin interacting protein 2 [Aspergillus fumigatus Z5]	AIP2	AA4	FAD-oxidase						NA	Cytoskeleton		Aspergillus_CK392_g5054.t1	NA	NA	NA	Chaetomium_CK152_g6922.t1	0.5	0.5	NA	Coniochaeta_CK134_g2375.t1	NA	2	NA	Embellisia_CK46_g7761.t1	NA	NA	NA	Phoma_CK108_g2022.t1	NA	NA	NA	NA
>ref|XP_001264678.1| tubulin beta chain [Neosartorya fischeri NRRL 181]	TUB1		Tubulin						NA	Cytoskeleton	Microtubules	Aspergillus_CK392_g7347.t1	NA	NA	NA	Chaetomium_CK152_g7310.t1	0.44898	NA	NA	Coniochaeta_CK134_g6742.t1	0.315068	0.452055	0.237443	Embellisia_CK46_g3292.t1	1.53846	NA	0.307692	Phoma_CK108_g6778.t1	NA	NA	NA	YES YES
>gb|KMK59803.1| dynein heavy chain [Aspergillus fumigatus Z5]	DYN		AAA						NA	Cytoskeleton	Cytoskeletal motor	Aspergillus_CK392_g3606.t1	NA	1	NA	Chaetomium_CK152_g8324.t1	NA	NA	NA	Coniochaeta_CK134_g4312.t1	NA	NA	NA	Embellisia_CK46_g8772.t1	NA	NA	1	Phoma_CK108_g8313.t1	NA	NA	NA	NA
>gb|KMK56142.1| Tetra-spanning protein [Aspergillus fumigatus Z5]	TTS		UPF0121						NA	Cytoskeleton	Cytoskeleton; mitosis	Aspergillus_CK392_g5331.t1	NA	NA	NA	Chaetomium_CK152_g9079.t1	NA	NA	NA	Coniochaeta_CK134_g9474.t1	NA	NA	NA	Embellisia_CK46_g11342.t1	1	NA	NA	Phoma_CK108_g2374.t1	NA	NA	NA	NA
>gb|KMK60280.1| Arp2/3 complex subunit Arc16 [Aspergillus fumigatus Z5]	ARC16		P16-Arc						NA	Cytoskeleton	Endocytosis	Aspergillus_CK392_g4693.t1	NA	NA	NA	Chaetomium_CK152_g9489.t1	1	NA	NA	Coniochaeta_CK134_g8668.t1	1	1	NA	Embellisia_CK46_g11008.t1	NA	NA	NA	Phoma_CK108_g2225.t1	NA	NA	NA	NA
>ref|XP_748550.1| mycelial catalase Cat1 [Aspergillus fumigatus Af293]	CAT1		Catalase	NO	YES	NO			1.11.1.6	Defense	Hydrogen peroxide degradation	Aspergillus_CK392_g8517.t1	NA	NA	NA	Chaetomium_CK152_g4938.t1	0.48254	0.920635	0.609524	Coniochaeta_CK134_g6145.t1	NA	NA	NA	Embellisia_CK46_g11403.t1	NA	1	NA	Phoma_CK108_g3899.t1	NA	0.29	0.405	NA
>gb|KMK55311.1| Putative redox protein fmp46, mitochondrial [Aspergillus fumigatus	FMP6		DUF1687						NA	Detoxification	Oxidoreductase possibly involved in the reduction of small toxic molecules.	Aspergillus_CK392_g4808.t1	NA	NA	NA	Chaetomium_CK152_g271.t1	0.285714	NA	NA	Coniochaeta_CK134_g3112.t1	0.333333	0.444444	0.4	Embellisia_CK46_g2858.t1	NA	NA	NA	Phoma_CK108_g4328.t1	NA	NA	NA	NA
Ku family DNA helicase [Aspergillus fumigatus Z5]	KU		Ku						NA	DNA replication and repair	Non-homologous end-joining	Aspergillus_CK392_g2261.t1	NA	NA	NA	Chaetomium_CK152_g10515.t1	NA	NA	NA	Coniochaeta_CK134_g6630.t1	1	NA	NA	Embellisia_CK46_g2484.t1	NA	NA	NA	Phoma_CK108_g2929.t1	NA	NA	NA	NA
>ref|XP_755406.1| DNA polymerase alpha catalytic subunit [Aspergillus fumigatus Af293]	POLA1		DNA_pol_B						2.7.7.7	DNA replication and repair		Aspergillus_CK392_g300.t1	NA	1	NA	Chaetomium_CK152_g3962.t1	NA	NA	NA	Coniochaeta_CK134_g10453.t1	NA	NA	NA	Embellisia_CK46_g1278.t1	NA	NA	NA	Phoma_CK108_g7350.t1	NA	NA	NA	NA
UV-endonuclease UvdE [Aspergillus oryzae]	UVDE		GHMP_kinases_N						NA	DNA replication and repair		Aspergillus_CK392_g7756.t1	NA	NA	NA	Chaetomium_CK152_g5667.t1	0.5	0.375	NA	Coniochaeta_CK134_g10380.t1	NA	NA	NA	Embellisia_CK46_g11676.t1	0.75	NA	1.3125	Phoma_CK108_g6588.t1	NA	NA	NA	NA
>gb|KEY82255.1| SNF2 helicase/ATPase [Aspergillus fumigatus var. RP-2014]	SNF2		PNGaseA; SNF2	NO	YES	NO			NA	DNA replication and repair	DNA excision repair	Aspergillus_CK392_g2683.t1	NA	NA	NA	Chaetomium_CK152_g7828.t1	1	NA	NA	Coniochaeta_CK134_g2815.t1	NA	NA	NA	Embellisia_CK46_g375.t1	NA	NA	NA	Phoma_CK108_g6.t1	NA	NA	NA	NA
DNA polymerase POL4 [Aspergillus fumigatus Z5]	POL4		DNA_pol_B						2.7.7.7	DNA replication and repair	Non-homologous end-joining	Aspergillus_CK392_g7388.t1	NA	NA	NA	Chaetomium_CK152_g8011.t1	NA	NA	NA	Coniochaeta_CK134_g9509.t1	NA	NA	NA	Embellisia_CK46_g8186.t1	NA	1	NA	Phoma_CK108_g8419.t1	NA	NA	NA	NA
DNA mismatch repair protein Msh2 [Aspergillus fumigatus Af293]	MSH2		MutS						NA	DNA replication and repair		Aspergillus_CK392_g8269.t1	NA	NA	NA	Chaetomium_CK152_g8496.t1	NA	NA	NA	Coniochaeta_CK134_g9654.t1	1	NA	NA	Embellisia_CK46_g10725.t1	NA	NA	NA	Phoma_CK108_g9540.t1	NA	NA	NA	NA
proliferating cell nuclear antigen [Aspergillus lentulus]	PCNA		PCNA						NA	DNA replication and repair		Aspergillus_CK392_g1793.t1	NA	NA	NA	Chaetomium_CK152_g8770.t1	NA	NA	NA	Coniochaeta_CK134_g7837.t1	0.814815	0.592593	0.555556	Embellisia_CK46_g9877.t1	NA	NA	NA	Phoma_CK108_g680.t1	NA	1.5	NA	NA
>gb|KMK62003.1| arf gtpase-activating protein [Aspergillus fumigatus Z5]	GIT1		ArfGap						N A	Endocytosis		Aspergillus_CK392_g6072.t1	NA	NA	NA	Chaetomium_CK152_g8646.t1	NA	NA	NA	Coniochaeta_CK134_g8326.t1	NA	NA	NA	Embellisia_CK46_g3943.t1	NA	NA	NA	Phoma_CK108_g3458.t1	NA	NA	0.75	NA
endosomal cargo receptor (Erp3) [Aspergillus fumigatus Af293]	ERP3		EMP24_GP25	YES	YES	YES			NA	Endocytosis	Endosome functions	Aspergillus_CK392_g5143.t1	NA	NA	NA	Chaetomium_CK152_g9037.t1	1	NA	NA	Coniochaeta_CK134_g3634.t1	1	1	NA	Embellisia_CK46_g7731.t1	NA	NA	NA	Phoma_CK108_g2886.t1	NA	NA	NA	NA
>ref|XP_751824.1| clathrin light chain [Aspergillus fumigatus Af293]	CLT		Clathrin_lg_ch						NA	Endocytosis		Aspergillus_CK392_g5375.t1	NA	NA	NA	Chaetomium_CK152_g9769.t1	2	NA	NA	Coniochaeta_CK134_g3204.t1	1.33333	1.66667	0.666667	Embellisia_CK46_g4205.t1	NA	NA	NA	Phoma_CK108_g7203.t1	NA	NA	NA	NA
Exocyst complex component Sec6 [Aspergillus fumigatus Af293]	SEC6		Sec6						NA	Exocytosis		Aspergillus_CK392_g6863.t1	NA	NA	NA	Chaetomium_CK152_g1498.t1	1.5	1.33333	NA	Coniochaeta_CK134_g2689.t1	NA	NA	NA	Embellisia_CK46_g277.t1	NA	NA	NA	Phoma_CK108_g2003.t1	NA	NA	NA	NA
>ref|XP_748905.1| DNA damage-inducible v-SNARE binding protein Ddi1 [Aspergillus	DDI1		Asp_protease						NA	Exocytosis	Aspartic protease, negative regulator of constitutive exocytosis	Aspergillus_CK392_g5270.t1	NA	NA	NA	Chaetomium_CK152_g6399.t1	NA	NA	NA	Coniochaeta_CK134_g2008.t1	NA	NA	NA	Embellisia_CK46_g163.t1	NA	NA	NA	Phoma_CK108_g7401.t1	NA	NA	1	NA
>gb|KMK54513.1| clathrin heavy chain [Aspergillus fumigatus Z5]	CLTC	GT41	Clathrin						NA	Exocytosis		Aspergillus_CK392_g7810.t1	NA	NA	NA	Chaetomium_CK152_g8170.t1	0.25	0.125	NA	Coniochaeta_CK134_g4624.t1	1.33333	1	NA	Embellisia_CK46_g5572.t1	1	NA	NA	Phoma_CK108_g4886.t1	NA	NA	NA	YES
>gb|EDP49661.1| acyl-CoA dehydrogenase family protein [Aspergillus fumigatus A1163]	ACAD		Acyl-CoA_dh						1.3.99.-	Fatty acid metabolism		Aspergillus_CK392_g7657.t1	NA	NA	NA	Chaetomium_CK152_g1067.t1	NA	NA	NA	Coniochaeta_CK134_g9811.t1	1.33333	NA	NA	Embellisia_CK46_g1453.t1	NA	NA	NA	Phoma_CK108_g9006.t1	NA	NA	NA	NA
>gb|EDP54403.1| acetyl-CoA carboxylase [Aspergillus fumigatus A1163]	ACC		Biotin_carb_C; Carboxyl_tran						6.4.1.2	Fatty acid metabolism		Aspergillus_CK392_g5978.t1	NA	NA	NA	Chaetomium_CK152_g10693.t1	0.847826	NA	NA	Coniochaeta_CK134_g6554.t1	0.281915	0.159574	0.0425532	Embellisia_CK46_g9725.t1	1	NA	NA	Phoma_CK108_g9563.t1	NA	NA	NA	YES YES
>ref|XP_752603.1| carnitine acetyl transferase [Aspergillus fumigatus Af293]	CAT		Carn_acyltransf						2.3.1.21	Fatty acid metabolism		Aspergillus_CK392_g1059.t1	NA	NA	NA	Chaetomium_CK152_g1106.t1	NA	NA	NA	Coniochaeta_CK134_g2659.t1	NA	1	NA	Embellisia_CK46_g8929.t1	NA	NA	NA	Phoma_CK108_g6507.t1	NA	NA	NA	NA
>gb|EDP53207.1| fatty acid synthase alpha subunit FasA, putative [Aspergillus	FASA		ACPS; ketoacyl-synt; adh_short				PKS	fatty acid synthase	2.3.1.85	Fatty acid metabolism		Aspergillus_CK392_g7467.t1	NA	NA	NA	Chaetomium_CK152_g11618.t1	0.280702	0.210526	0.105263	Coniochaeta_CK134_g7598.t1	0.424242	0.10101	NA	Embellisia_CK46_g4002.t1	0.666667	NA	NA	Phoma_CK108_g4183.t1	NA	NA	NA	YES
>gb|EDP53206.1| fatty acid synthase beta subunit, putative [Aspergillus fumigatus	FASB		MaoC_dehydratas; Acyl_transf_1; SAT				PKS	fatty acid synthase	2.3.1.85	Fatty acid metabolism		Aspergillus_CK392_g7466.t1	NA	NA	NA	Chaetomium_CK152_g11619.t1	0.764706	NA	NA	Coniochaeta_CK134_g7599.t1	0.448718	0.0641026	0.0512821	Embellisia_CK46_g4003.t1	0.25	NA	NA	Phoma_CK108_g4182.t1	NA	NA	NA	YES YES
>ref|XP_746577.1| peroxisomal multifunctional beta-oxidation protein (MFP), putative	MFP		adh_short						NA	Fatty acid metabolism		Aspergillus_CK392_g1395.t1	NA	NA	NA	Chaetomium_CK152_g220.t1	NA	NA	NA	Coniochaeta_CK134_g2414.t1	0.9	1.8	NA	Embellisia_CK46_g3919.t1	NA	NA	NA	Phoma_CK108_g3594.t1	NA	NA	NA	NA
>ref|XP_751733.1| 3-ketoacyl-coA thiolase peroxisomal A precursor [Aspergillus	POT1		Thiolase						2.3.1.16	Fatty acid metabolism	other pathways	Aspergillus_CK392_g6829.t1	NA	NA	NA	Chaetomium_CK152_g2265.t1	1	NA	NA	Coniochaeta_CK134_g2948.t1	0.842105	0.280702	0.315789	Embellisia_CK46_g6839.t1	NA	NA	NA	Phoma_CK108_g10148.t1	NA	NA	NA	NA
acyl-CoA dehydrogenase, mitochondrial precursor [Aspergillus fumigatus Z5]	ACAD		Acyl-CoA_dh						1.3.8.8	Fatty acid metabolism		Aspergillus_CK392_g5695.t1	NA	NA	NA	Chaetomium_CK152_g2802.t1	NA	0.75	NA	Coniochaeta_CK134_g2528.t1	0.357143	0.285714	NA	Embellisia_CK46_g11881.t1	NA	NA	NA	Phoma_CK108_g1237.t1	NA	NA	NA	NA
short chain dehydrogenase/reductase family protein [Aspergillus fumigatus Z5]	SDR		adh_short						1.1.1.100	Fatty acid metabolism	Biosynthesis of unsaturated fatty acids	Aspergillus_CK392_g4423.t1	NA	NA	NA	Chaetomium_CK152_g2890.t1	NA	NA	NA	Coniochaeta_CK134_g3505.t1	NA	0.75	NA	Embellisia_CK46_g1788.t1	NA	NA	NA	Phoma_CK108_g3299.t1	NA	NA	NA	NA
>gb|KMK58624.1| short-chain dehydrogenase [Aspergillus fumigatus Z5]	SDR		adh_short						1.1.1.100	Fatty acid metabolism	Biosynthesis of unsaturated fatty acids	Aspergillus_CK392_g8523.t1	NA	NA	NA	Chaetomium_CK152_g3679.t1	NA	NA	NA	Coniochaeta_CK134_g2565.t1	NA	1.5	NA	Embellisia_CK46_g3889.t1	NA	NA	NA	Phoma_CK108_g7800.t1	NA	NA	NA	NA
>gb|EDP54759.1| carnitine acetyl transferase [Aspergillus fumigatus A1163]	CAT		Carn_acyltransf						2.3.1.7	Fatty acid metabolism		Aspergillus_CK392_g2974.t1	NA	NA	NA	Chaetomium_CK152_g4191.t1	NA	0.5	NA	Coniochaeta_CK134_g9409.t1	NA	NA	NA	Embellisia_CK46_g11305.t1	NA	NA	NA	Phoma_CK108_g8840.t1	NA	NA	NA	NA
>ref|XP_001261491.1| electron transfer flavoprotein alpha subunit, putative [Neosartorya	ETFA		ETF						NA	Fatty acid metabolism	Electron transport	Aspergillus_CK392_g5323.t1	NA	NA	NA	Chaetomium_CK152_g4193.t1	0.8	NA	NA	Coniochaeta_CK134_g9406.t1	0.36	0.8	0.4	Embellisia_CK46_g4909.t1	NA	NA	NA	Phoma_CK108_g8042.t1	NA	NA	NA	NA
>gb|EDP53212.1| mitochondrial enoyl reductase, putative [Aspergillus fumigatus	MECR		ADH_zinc_N						1.3.1.38	Fatty acid metabolism		Aspergillus_CK392_g7472.t1	NA	NA	1	Chaetomium_CK152_g634.t1	NA	NA	NA	Coniochaeta_CK134_g1178.t1	NA	NA	NA	Embellisia_CK46_g1936.t1	NA	NA	NA	Phoma_CK108_g7799.t1	NA	NA	NA	NA
fatty acid elongase (Gns1) [Aspergillus fumigatus Af293]	GNS1		ELO						NA	Fatty acid metabolism		Aspergillus_CK392_g5100.t1	NA	NA	NA	Chaetomium_CK152_g654.t1	NA	NA	NA	Coniochaeta_CK134_g3676.t1	NA	1	1	Embellisia_CK46_g7834.t1	NA	NA	NA	Phoma_CK108_g8532.t1	NA	NA	NA	NA
>ref|XP_751294.1| acetyl-CoA-acetyltransferase [Aspergillus fumigatus Af293]	ACAT		Thiolase						2.3.1.9	Fatty acid metabolism	Many other pathways	Aspergillus_CK392_g5512.t1	NA	NA	NA	Chaetomium_CK152_g6698.t1	NA	NA	NA	Coniochaeta_CK134_g5769.t1	NA	3	NA	Embellisia_CK46_g2822.t1	NA	NA	NA	Phoma_CK108_g811.t1	NA	NA	NA	NA
>ref|XP_754218.1| palmitoyl-protein thioesterase precursor [Aspergillus fumigatus	PPT1		Palm_thioest	NO	YES	NO			3.1.2.22	Fatty acid metabolism		Aspergillus_CK392_g8137.t1	NA	NA	NA	Chaetomium_CK152_g700.t1	NA	NA	NA	Coniochaeta_CK134_g1790.t1	1.42857	0.571429	NA	Embellisia_CK46_g4900.t1	NA	NA	NA	Phoma_CK108_g2401.t1	NA	NA	NA	NA
>ref|XP_749056.1| short chain dehydrogenase/reductase family [Aspergillus fumigatus	SCDR		adh_short						1.1.1.100	Fatty acid metabolism	Biosynthesis of unsaturated fatty acids	Aspergillus_CK392_g3295.t1	NA	NA	NA	Chaetomium_CK152_g7353.t1	NA	NA	NA	Coniochaeta_CK134_g2072.t1	NA	2.25	0.75	Embellisia_CK46_g11153.t1	NA	NA	NA	Phoma_CK108_g4360.t1	NA	NA	NA	NA
>ref|XP_747725.1| short-chain dehydrogenase/reductase family protein [Aspergillus	SDR		Amino_oxidase						1.1.1.100	Fatty acid metabolism	Biosynthesis of unsaturated fatty acids	Aspergillus_CK392_g2889.t1	NA	NA	NA	Chaetomium_CK152_g7360.t1	2	3	NA	Coniochaeta_CK134_g5621.t1	NA	NA	NA	Embellisia_CK46_g5342.t1	1	NA	NA	Phoma_CK108_g4394.t1	NA	NA	NA	NA
>ref|XP_748918.1| stearic acid desaturase (SdeA) [Aspergillus fumigatus Af293]	SDEA		Cyt-b5						NA	Fatty acid metabolism		Aspergillus_CK392_g5281.t1	NA	NA	NA	Chaetomium_CK152_g7466.t1	0.181818	NA	NA	Coniochaeta_CK134_g2025.t1	0.588235	0.470588	NA	Embellisia_CK46_g2054.t1	NA	NA	NA	Phoma_CK108_g3472.t1	NA	NA	NA	NA
oxidoreductase, short-chain dehydrogenase/reductase family [Aspergillus fumigatus Af293]	SDR		SDR						1.1.1.100	Fatty acid metabolism	Biosynthesis of unsaturated fatty acids	Aspergillus_CK392_g5919.t1	NA	NA	NA	Chaetomium_CK152_g7618.t1	NA	NA	NA	Coniochaeta_CK134_g2278.t1	0.5	0.5	NA	Embellisia_CK46_g1191.t1	NA	NA	NA	Phoma_CK108_g9812.t1	NA	NA	NA	NA
>gb|KMK58029.1| 3-hydroxybutyryl-CoA dehydrogenase, putative [Aspergillus fumigatus	CLBD		3HCDH_N						1.1.1.157	Fatty acid metabolism		Aspergillus_CK392_g1442.t1	NA	NA	NA	Chaetomium_CK152_g8443.t1	NA	2.33333	NA	Coniochaeta_CK134_g3163.t1	0.266667	0.666667	0.266667	Embellisia_CK46_g11754.t1	NA	NA	NA	Phoma_CK108_g4135.t1	NA	NA	NA	NA
>gb|EDP50227.1| acyl-CoA dehydrogenase, putative [Aspergillus fumigatus A1163]	ACAD		Cyt-b5						1.3.8.8	Fatty acid metabolism		Aspergillus_CK392_g7881.t1	NA	NA	NA	Chaetomium_CK152_g8499.t1	NA	NA	NA	Coniochaeta_CK134_g8393.t1	1.5	0.5	NA	Embellisia_CK46_g2166.t1	NA	NA	NA	Phoma_CK108_g7541.t1	NA	NA	NA	NA
>ref|XP_747207.1| acetyl-CoA acetyltransferase [Aspergillus fumigatus Af293]	ACAT		Thiolase						2.3.1.9	Fatty acid metabolism	Multiple pathways	Aspergillus_CK392_g39.t1	NA	NA	NA	Chaetomium_CK152_g8586.t1	0.545455	2.11364	NA	Coniochaeta_CK134_g4964.t1	1	1.5	NA	Embellisia_CK46_g6519.t1	3	1	1	Phoma_CK108_g109.t1	NA	NA	NA	YES
>ref|XP_755425.1| enoyl-CoA hydratase/isomerase family protein [Aspergillus fumigatus	ECHP		ECH_1						4.2.1.17	Fatty acid metabolism	Fatty acid metabolism; valine, leucine and isoleucine degradation; geraniol degradation; lysine degradation; phenylalanine metabolism; benzoate degradation; tryptophan metabolism; beta-Alanine metabolism; alpha-Linolenic acid metabolism; other pathways	Aspergillus_CK392_g316.t1	NA	NA	NA	Chaetomium_CK152_g9217.t1	NA	NA	NA	Coniochaeta_CK134_g3321.t1	1	5	1	Embellisia_CK46_g11748.t1	NA	NA	NA	Phoma_CK108_g4111.t1	NA	NA	NA	NA
phospholipase [Aspergillus fumigatus Z5]	PL	CE1	Abhydrolase_2						NA	Fatty acid metabolism		Aspergillus_CK392_g4813.t1	NA	NA	NA	Chaetomium_CK152_g9229.t1	1.5	1.25	NA	Coniochaeta_CK134_g2571.t1	NA	NA	NA	Embellisia_CK46_g11150.t1	NA	NA	NA	Phoma_CK108_g4363.t1	NA	NA	NA	NA
long chain acyl-CoA synthetase 7, peroxisomal [Aspergillus lentulus]	LACS7		AMP-binding				NRPS	fatty acid breakdown	6.2.1.3	Fatty acid metabolism		Aspergillus_CK392_g1970.t1	NA	NA	NA	Chaetomium_CK152_g9724.t1	NA	NA	NA	Coniochaeta_CK134_g1539.t1	NA	0.75	0.75	Embellisia_CK46_g6958.t1	NA	NA	NA	Phoma_CK108_g7735.t1	NA	NA	NA	NA
lipase/esterase family protein [Aspergillus fumigatus Af293]	LIP-EST	CE10	Abhydrolase_3						NA	Fatty acid metabolism		Aspergillus_CK392_g5692.t1	NA	NA	NA	Chaetomium_CK152_g3002.t1	NA	NA	NA	Coniochaeta_CK134_g2124.t1	1	NA	NA	Embellisia_CK46_g7222.t1	NA	NA	NA	Phoma_CK108_g2006.t1	NA	NA	NA	NA
>sp|Q4U3E8.1|MPG1_ASPFU RecName: Full=Mannose-1-phosphate guanyltransferase; AltName:	MPG1		NTP_transferase						2.7.7.13	Fructose and mannose metabolism	Amino sugar and nucleotide sugar metabolism	Aspergillus_CK392_g6783.t1	NA	NA	NA	Chaetomium_CK152_g1540.t1	0.222222	NA	NA	Coniochaeta_CK134_g6820.t1	0.363636	1.63636	NA	Embellisia_CK46_g1608.t1	0.333333	NA	NA	Phoma_CK108_g9179.t1	NA	NA	NA	NA
Udp-Galactopyranose Mutase From Aspergillus Fumigatus	GALP-UDO		NAD_binding_8						5.4.99.9	Galactose metabolism	Amino sugar and nucleotide sugar metabolism	Aspergillus_CK392_g8020.t1	NA	NA	NA	Chaetomium_CK152_g3720.t1	0.333333	0.564103	NA	Coniochaeta_CK134_g4876.t1	1	2	1	Embellisia_CK46_g10809.t1	0.923077	0.615385	0.717949	Phoma_CK108_g2694.t1	NA	NA	NA	YES
>ref|XP_752650.1| isocitrate dehydrogenase, NAD-dependent [Aspergillus fumigatus	NAD-IDH		Iso_dh						1.1.1.41	Glutamine biosynthesis	TCA cycle	Aspergillus_CK392_g1101.t1	NA	NA	NA	Chaetomium_CK152_g6097.t1	0.526316	0.105263	NA	Coniochaeta_CK134_g962.t1	0.313725	0.705882	0.352941	Embellisia_CK46_g4830.t1	3.5	0.5	NA	Phoma_CK108_g2408.t1	NA	0.666667	NA	NA
extracellular developmental signal biosynthesis protein FluG [Aspergillus fumigatus Af293]	FLUG		Amidohydro_2						NA	Glutamine biosynthesis		Aspergillus_CK392_g140.t1	NA	NA	NA	Chaetomium_CK152_g7426.t1	1	1	NA	Coniochaeta_CK134_g3761.t1	0.941176	NA	NA	Embellisia_CK46_g1054.t1	NA	NA	NA	Phoma_CK108_g4201.t1	NA	NA	NA	NA
>sp|Q5VJG6.1|LAP1_ASPFM RecName: Full=Leucine aminopeptidase 1; AltName: Full=Leucyl	LAP1		Peptidase_M28	NO	YES	YES			3.4.11.1	Glutathione metabolism		Aspergillus_CK392_g1423.t1	NA	NA	NA	Chaetomium_CK152_g1483.t1	1	1.33333	NA	Coniochaeta_CK134_g10498.t1	0.952381	0.571429	0.571429	Embellisia_CK46_g1317.t1	0.666667	0.833333	1	Phoma_CK108_g1184.t1	1	NA	1	NA
>gb|EDP52524.1| glutathione peroxidase Hyr1, putative [Aspergillus fumigatus A1163]	HYR1		GSHPx						1.11.1.9	Glutathione metabolism	Glutathione metabolism; arachidonic acid metabolism	Aspergillus_CK392_g2136.t1	NA	NA	NA	Chaetomium_CK152_g8450.t1	1	NA	NA	Coniochaeta_CK134_g5811.t1	0.888889	0.444444	0.444444	Embellisia_CK46_g8436.t1	NA	NA	NA	Phoma_CK108_g2081.t1	NA	NA	NA	NA
>gb|KMK59884.1| protein O-mannosyltransferase 2 [Aspergillus fumigatus Z5]POMT2	MIR	GT39	MIR						2.4.1.109	Glycan biosynthesis	Mannose type O-glycan biosynthesis	Aspergillus_CK392_g4761.t1	NA	NA	NA	Chaetomium_CK152_g11251.t1	0.666667	NA	NA	Coniochaeta_CK134_g1546.t1	NA	NA	NA	Embellisia_CK46_g8927.t1	NA	NA	NA	Phoma_CK108_g6505.t1	NA	NA	NA	NA
>ref|XP_753570.1| alpha-1,2-mannosyltransferase (Kre2) [Aspergillus fumigatus Af293]	KRE2	GT15	Glyco_transf_15						2.4.1.-	Glycan biosynthesis	O-glycan biosynthesis	Aspergillus_CK392_g4517.t1	NA	NA	NA	Chaetomium_CK152_g2800.t1	NA	NA	NA	Coniochaeta_CK134_g2526.t1	1	1	NA	Embellisia_CK46_g3819.t1	NA	NA	NA	Phoma_CK108_g5312.t1	NA	NA	NA	NA
>ref|XP_749757.1| oligosaccharyl transferase subunit (gamma) [Aspergillus fumigatus	OST3		OST3_OST6	NO	YES	YES			NA	Glycan biosynthesis	N-glycan biosynthesis; Protein processing in endoplasmic reticulum	Aspergillus_CK392_g706.t1	NA	NA	NA	Chaetomium_CK152_g3081.t1	NA	NA	NA	Coniochaeta_CK134_g5943.t1	NA	NA	NA	Embellisia_CK46_g9508.t1	NA	NA	NA	Phoma_CK108_g7286.t1	NA	NA	NA	NA
oligosaccharyl transferase subunit beta [Aspergillus fumigatus var. RP-2014]	OSTB		DDOST_48kD	NO	YES	YES			NA	Glycan biosynthesis	N-glycan biosynthesis	Aspergillus_CK392_g3878.t1	NA	NA	NA	Chaetomium_CK152_g4548.t1	NA	NA	NA	Coniochaeta_CK134_g1139.t1	NA	0.571429	NA	Embellisia_CK46_g9478.t1	NA	NA	NA	Phoma_CK108_g7173.t1	NA	NA	NA	NA
>ref|XP_754579.1| dolichol-phosphate mannosyltransferase [Aspergillus fumigatus	DPM1	GT2	Glycos_transf_2						2.4.1.83	Glycan biosynthesis	N-glycan biosynthesis	Aspergillus_CK392_g4720.t1	NA	NA	NA	Chaetomium_CK152_g7088.t1	NA	NA	NA	Coniochaeta_CK134_g8450.t1	0.666667	0.666667	NA	Embellisia_CK46_g10266.t1	NA	NA	NA	Phoma_CK108_g9742.t1	NA	NA	NA	NA
>gb|KMK62748.1| dihydroxyacetone kinase (DakA), putative [Aspergillus fumigatus Z5]	DAKA		Dak2; Dak1						2.7.1.29	Glycerolipid metabolism	Methane metabolism	Aspergillus_CK392_g714.t1	NA	NA	NA	Chaetomium_CK152_g3186.t1	3	NA	NA	Coniochaeta_CK134_g2485.t1	1	NA	NA	Embellisia_CK46_g2731.t1	NA	NA	NA	Phoma_CK108_g5678.t1	NA	NA	NA	NA
>ref|XP_752360.1| glycerol dehydrogenase Gcy1 [Aspergillus fumigatus Af293]	GHCY		Aldo_ket_red						1.1.1.6	Glycerolipid metabolism	Propanoate metabolism	Aspergillus_CK392_g3404.t1	NA	NA	NA	Chaetomium_CK152_g6926.t1	NA	NA	NA	Coniochaeta_CK134_g1716.t1	1	4.4	1	Embellisia_CK46_g959.t1	NA	NA	NA	Phoma_CK108_g3049.t1	NA	NA	NA	NA
>ref|XP_749965.1| glycerol 3-phosphate dehydrogenase (GfdA) [Aspergillus fumigatus	GFDA		NAD_Gly3P_dh						1.1.1.8	Glycerophospholipid metabolism		Aspergillus_CK392_g7574.t1	NA	NA	NA	Chaetomium_CK152_g10407.t1	1	NA	NA	Coniochaeta_CK134_g4459.t1	0.47619	0.126984	0.190476	Embellisia_CK46_g389.t1	0.4	0.8	1.4	Phoma_CK108_g528.t1	NA	NA	NA	NA
>ref|XP_752423.1| glycerol-3-phosphate phosphatase (GppA) [Aspergillus fumigatus	GPPA		HAD_2						3.2.3.21	Glycerophospholipid metabolism		Aspergillus_CK392_g7380.t1	NA	NA	NA	Chaetomium_CK152_g11217.t1	1	NA	NA	Coniochaeta_CK134_g9519.t1	NA	NA	NA	Embellisia_CK46_g3185.t1	NA	NA	NA	Phoma_CK108_g30.t1	NA	NA	NA	NA
>gb|KMK55601.1| choline kinase, putative [Aspergillus fumigatus Z5]	CHK		Choline_kinase						2.7.1.32	Glycerophospholipid metabolism		Aspergillus_CK392_g5798.t1	NA	NA	1	Chaetomium_CK152_g2937.t1	NA	NA	NA	Coniochaeta_CK134_g8999.t1	NA	NA	NA	Embellisia_CK46_g1820.t1	NA	NA	NA	Phoma_CK108_g651.t1	NA	NA	NA	NA
phosphatidylserine decarboxylase family protein [Aspergillus fumigatus Z5]	PSDC3		PS_Dcarbxylase						4.1.1.65	Glycerophospholipid metabolism		Aspergillus_CK392_g3793.t1	NA	NA	NA	Chaetomium_CK152_g8511.t1	NA	NA	NA	Coniochaeta_CK134_g97.t1	0.8	0.8	0.8	Embellisia_CK46_g9319.t1	NA	NA	NA	Phoma_CK108_g1144.t1	NA	NA	NA	NA
>ref|XP_754687.1| serine hydroxymethyltransferase [Aspergillus fumigatus Af293]	SHMT		SHMT						2.1.2.1	Glycine, serine and threonine metabolism	Cyanoamino acid metabolism; glyoxylate and dicarboxylate metabolism; methane metabolism	Aspergillus_CK392_g3988.t1	NA	NA	NA	Chaetomium_CK152_g11537.t1	0.75	NA	NA	Coniochaeta_CK134_g8384.t1	0.714286	1.82143	NA	Embellisia_CK46_g2014.t1	0.4	NA	0.2	Phoma_CK108_g8969.t1	NA	0.5	NA	YES
>ref|XP_754951.1| phosphoserine phosphatase [Aspergillus fumigatus Af293]	PSPH		HAD						3.1.3.3	Glycine, serine and threonine metabolism	Methane metabolism	Aspergillus_CK392_g6418.t1	NA	NA	NA	Chaetomium_CK152_g3116.t1	0.4	NA	NA	Coniochaeta_CK134_g1593.t1	NA	1	NA	Embellisia_CK46_g10567.t1	NA	NA	NA	Phoma_CK108_g5997.t1	NA	NA	NA	NA
>ref|XP_752575.1| glycine cleavage system H protein [Aspergillus fumigatus Af293]	GCSH		GCV_H						1.4.4.2	Glycine, serine and threonine metabolism		Aspergillus_CK392_g1037.t1	NA	NA	NA	Chaetomium_CK152_g3564.t1	0.4	0.4	NA	Coniochaeta_CK134_g3597.t1	0.27907	0.348837	0.232558	Embellisia_CK46_g11732.t1	NA	NA	NA	Phoma_CK108_g3355.t1	NA	NA	NA	NA
>ref|XP_746563.1| glycine dehydrogenase [Aspergillus fumigatus Af293]	GLDC		GDC-P						1.4.4.2	Glycine, serine and threonine metabolism	Glycine cleavage, glycine biosynthesis	Aspergillus_CK392_g1381.t1	NA	NA	NA	Chaetomium_CK152_g4588.t1	0.25	NA	NA	Coniochaeta_CK134_g5635.t1	NA	1	NA	Embellisia_CK46_g3069.t1	NA	NA	NA	Phoma_CK108_g7320.t1	NA	NA	NA	NA
>ref|XP_754242.1| glycolipid transfer protein HET-C2 [Aspergillus fumigatus Af293]	HET-C2		GLTP						NA	Glycolipid transfer		Aspergillus_CK392_g8115.t1	NA	NA	NA	Chaetomium_CK152_g5858.t1	0.625	0.0833333	NA	Coniochaeta_CK134_g7894.t1	NA	0.571429	0.571429	Embellisia_CK46_g4833.t1	0.5	0.5	0.625	Phoma_CK108_g2410.t1	3.5	1	NA	NA
>ref|XP_754512.1| pyruvate decarboxylase PdcA [Aspergillus fumigatus Af293]	PDCA		TPP_enzyme						4.1.1.1	Glycolysis / Gluconeogenesis		Aspergillus_CK392_g4658.t1	NA	NA	NA	Chaetomium_CK152_g10330.t1	0.29108	0.0985915	0.0774648	Coniochaeta_CK134_g9252.t1	0.8	2	0.8	Embellisia_CK46_g1085.t1	0.813559	NA	0.40678	Phoma_CK108_g9012.t1	0.0988372	0.186047	0.0465116	YES YES
>ref|XP_754438.1| phosphoglucomutase PgmA [Aspergillus fumigatus Af293]	PGMA		PGM_PMM						5.4.2.2	Glycolysis / Gluconeogenesis	Glycolysis; pentose phosphate pathway; galactose metabolism; purine metabolism; starch and sucrose metabolism	Aspergillus_CK392_g2176.t1	NA	NA	NA	Chaetomium_CK152_g11191.t1	0.761905	1.71429	0.25	Coniochaeta_CK134_g4001.t1	NA	3	NA	Embellisia_CK46_g4530.t1	1.15385	0.461538	0.384615	Phoma_CK108_g6167.t1	NA	NA	NA	NA
>ref|XP_750636.1| pyruvate kinase [Aspergillus fumigatus Af293]	PKM		PK						2.7.1.40	Glycolysis / Gluconeogenesis	Purine metabolism; Pyruvate metabolism; other pathways	Aspergillus_CK392_g2601.t1	NA	NA	NA	Chaetomium_CK152_g1480.t1	1.36364	2.72727	0.272727	Coniochaeta_CK134_g3413.t1	0.290323	0.516129	0.258065	Embellisia_CK46_g52.t1	NA	NA	0.5	Phoma_CK108_g1068.t1	NA	0.0909091	NA	YES YES
fructose-bisphosphate aldolase, class II [Aspergillus fumigatus Af293]	FBA		F_bP_aldolase						4.1.2.13	Glycolysis / Gluconeogenesis	Fructose and mannose metabolism; pentose phosphate pathway; methane metabolism; secondary metabolism	Aspergillus_CK392_g4602.t1	NA	NA	NA	Chaetomium_CK152_g2448.t1	0.823529	0.235294	NA	Coniochaeta_CK134_g6722.t1	0.442623	0.868852	0.327869	Embellisia_CK46_g4811.t1	2.31579	0.280702	0.684211	Phoma_CK108_g4013.t1	NA	0.214286	NA	YES YES YES
>ref|XP_754690.1| phosphoglycerate mutase, 2,3-bisphosphoglycerate-independent	IPGM		iPGM_N						5.4.2.12	Glycolysis / Gluconeogenesis	Glycine, serine and threonine metabolism	Aspergillus_CK392_g3986.t1	NA	NA	NA	Chaetomium_CK152_g2829.t1	2	0.333333	NA	Coniochaeta_CK134_g9665.t1	0.75	1.75	NA	Embellisia_CK46_g1247.t1	0.888889	NA	NA	Phoma_CK108_g2262.t1	NA	0.375	NA	YES YES
6-phosphofructokinase alpha subunit [Aspergillus fumigatus Z5]	PFK1		PFK						2.7.1.11	Glycolysis / Gluconeogenesis	Pentose phosphate pathway; Fructose and mannose metabolism; Galactose metabolism	Aspergillus_CK392_g3578.t1	NA	NA	NA	Chaetomium_CK152_g379.t1	2	NA	NA	Coniochaeta_CK134_g10084.t1	NA	NA	NA	Embellisia_CK46_g3890.t1	NA	0.5	NA	Phoma_CK108_g7801.t1	NA	NA	NA	NA
alcohol dehydrogenase [Aspergillus fumigatus Af293]	ADH		ADH_N				PKS	alcohol dehydrogenase	1.1.1.1	Glycolysis / Gluconeogenesis	Glycolysis / Gluconeogenesis; Fatty acid degradation; Glycine, serine and threonine metabolism; Tyrosine metabolism; alpha-Linolenic acid metabolism; other pathways	Aspergillus_CK392_g1504.t1	NA	NA	NA	Chaetomium_CK152_g4340.t1	NA	NA	NA	Coniochaeta_CK134_g6197.t1	0.421053	0.210526	0.210526	Embellisia_CK46_g4094.t1	NA	NA	NA	Phoma_CK108_g5699.t1	NA	NA	NA	NA
>ref|XP_752401.1| phosphoglycerate kinase PgkA [Aspergillus fumigatus Af293]	PGKA		PGK						2.7.2.3	Glycolysis / Gluconeogenesis	Carbon fixation	Aspergillus_CK392_g7402.t1	NA	NA	NA	Chaetomium_CK152_g441.t1	1.5	NA	0.166667	Coniochaeta_CK134_g1653.t1	0.571429	0.990476	0.571429	Embellisia_CK46_g3279.t1	1.5	0.214286	NA	Phoma_CK108_g8431.t1	0.0584416	0.272727	NA	YES YES YES
>gb|KMK57069.1| pyruvate dehydrogenase E1 component alpha subunit, putative	PDHA1		E1_dh						1.2.4.1	Glycolysis / Gluconeogenesis	TCA cycle; pyruvate metabolism; other pathways	Aspergillus_CK392_g8421.t1	NA	NA	NA	Chaetomium_CK152_g4897.t1	0.5	0.1	NA	Coniochaeta_CK134_g3029.t1	0.484848	0.525253	0.363636	Embellisia_CK46_g9076.t1	NA	NA	NA	Phoma_CK108_g9112.t1	NA	1	NA	YES
>ref|XP_748938.1| pyruvate dehydrogenase complex, dihydrolipoamide acetyltransferase	ACEF		E3_binding; 2-oxoacid_dh; Biotin_lipoyl						2.3.1.12	Glycolysis / Gluconeogenesis	TCA cycle; pyruvate metabolism	Aspergillus_CK392_g5301.t1	NA	NA	NA	Chaetomium_CK152_g6880.t1	0.416667	NA	0.111111	Coniochaeta_CK134_g1705.t1	0.8	1.4	0.2	Embellisia_CK46_g4853.t1	0.833333	0.333333	2.41667	Phoma_CK108_g2354.t1	1.83333	NA	0.5	YES
>gb|EDP54506.1| glucose-6-phosphate isomerase [Aspergillus fumigatus A1163]	PGI1		PGI						5.3.1.9	Glycolysis / Gluconeogenesis	Pentose phosphate pathway; starch and sucrose metabolism; amino sugar and nucleotide sugar metabolism	Aspergillus_CK392_g6068.t1	NA	NA	NA	Chaetomium_CK152_g7445.t1	0.525	1.4625	0.15	Coniochaeta_CK134_g10563.t1	0.4375	1.0625	0.5	Embellisia_CK46_g6117.t1	0.432432	0.144144	0.297297	Phoma_CK108_g3612.t1	NA	NA	NA	YES
aldose 1-epimerase, putative [Aspergillus fumigatus A1163]	GALM		Aldose_epim						5.1.3.3	Glycolysis / Gluconeogenesis	Galactose metabolism	Aspergillus_CK392_g6491.t1	NA	NA	NA	Chaetomium_CK152_g799.t1	NA	NA	NA	Coniochaeta_CK134_g748.t1	NA	1	NA	Embellisia_CK46_g6190.t1	NA	NA	NA	Phoma_CK108_g4257.t1	NA	NA	NA	NA
>ref|XP_749720.1| hexokinase Kxk [Aspergillus fumigatus Af293]	KXK		Hexokinase						2.7.1.1	Glycolysis / Gluconeogenesis	Galactose metabolism; fructose and mannose metabolism; starch and sucrose metabolism; amino sugar and nucleotide sugar metabolism	Aspergillus_CK392_g6517.t1	NA	NA	NA	Chaetomium_CK152_g8289.t1	0.666667	NA	NA	Coniochaeta_CK134_g4598.t1	NA	4	NA	Embellisia_CK46_g10801.t1	NA	NA	NA	Phoma_CK108_g6727.t1	NA	NA	NA	NA
>gb|KMK60506.1| pyruvate dehydrogenase complex component Pdx1, putative	PDX1		E3_binding						NA	Glycolysis / Gluconeogenesis	TCA cycle; pyruvate metabolism	Aspergillus_CK392_g3897.t1	NA	NA	1	Chaetomium_CK152_g861.t1	0.666667	NA	NA	Coniochaeta_CK134_g1976.t1	0.428571	0.285714	0.285714	Embellisia_CK46_g2186.t1	NA	NA	NA	Phoma_CK108_g5093.t1	NA	NA	NA	NA
>ref|XP_747854.1| glucokinase GlkA [Aspergillus fumigatus Af293]	GLKA		Hexokinase						2.7.1.1	Glycolysis / Gluconeogenesis	Galactose metabolism; fructose and mannose metabolism; starch and sucrose metabolism; amino sugar and nucleotide sugar metabolism	Aspergillus_CK392_g6353.t1	NA	1	1	Chaetomium_CK152_g906.t1	NA	NA	NA	Coniochaeta_CK134_g284.t1	0.463768	0.173913	0.173913	Embellisia_CK46_g5347.t1	NA	0.25	0.25	Phoma_CK108_g4377.t1	NA	NA	NA	NA
>gb|KMK62832.1| triosephosphate isomerase [Aspergillus fumigatus Z5]	TPI		TIM						5.3.1.1	Glycolysis / Gluconeogenesis	Fructose and mannose metabolism; inositol phosphate metabolism; carbon fixation in photosynthetic organisms	Aspergillus_CK392_g4354.t1	NA	NA	NA	Chaetomium_CK152_g9153.t1	0.692308	0.461538	0.461538	Coniochaeta_CK134_g502.t1	0.847826	0.630435	0.26087	Embellisia_CK46_g4245.t1	2.8125	1.3125	0.5	Phoma_CK108_g3326.t1	1.4375	0.75	NA	YES YES
>gb|KMK55894.1| putative membrane bound C2 domain-containing protein (vp115)	VP115		C2						NA	Glycosphingolipid metabolism	Lipid transport	Aspergillus_CK392_g3803.t1	NA	NA	NA	Chaetomium_CK152_g3257.t1	1.25	0.75	NA	Coniochaeta_CK134_g4592.t1	2.33333	1	NA	Embellisia_CK46_g2713.t1	NA	NA	NA	Phoma_CK108_g9384.t1	NA	NA	NA	NA
>gb|EDP48180.1| C2 domain protein [Aspergillus fumigatus A1163]	C2		C2						NA	Glycosphingolipid metabolism	Lipid transport	Aspergillus_CK392_g7456.t1	NA	NA	NA	Chaetomium_CK152_g3884.t1	0.358696	0.358696	0.423913	Coniochaeta_CK134_g4049.t1	NA	NA	NA	Embellisia_CK46_g10022.t1	NA	NA	NA	Phoma_CK108_g8962.t1	NA	NA	NA	NA
>gb|EDP47493.1| NAD-dependent formate dehydrogenase AciA/Fdh [Aspergillus fumigatus	ACIA-FDH		2-Hacid_dh						1.17.1.9	Glyoxylate and dicarboxylate metabolism	Methane metabollism	Aspergillus_CK392_g492.t1	NA	NA	NA	Chaetomium_CK152_g6540.t1	NA	1.33333	0.666667	Coniochaeta_CK134_g2992.t1	0.47619	0.428571	NA	Embellisia_CK46_g6965.t1	NA	NA	NA	Phoma_CK108_g4535.t1	0.037037	0.166667	NA	YES YES
>gb|KMK56049.1| ATP phosphoribosyltransferase His1 [Aspergillus fumigatus Z5]	HIS1		HisG						2.4.2.17	Histidine metabolism		Aspergillus_CK392_g3299.t1	NA	NA	NA	Chaetomium_CK152_g104.t1	1	0.666667	NA	Coniochaeta_CK134_g9494.t1	1.5	1	NA	Embellisia_CK46_g5601.t1	NA	NA	NA	Phoma_CK108_g535.t1	NA	NA	NA	NA
>ref|XP_752826.1| phosphoribosyl-AMP cyclohydrolase [Aspergillus fumigatus Af293]	HIS4		PRA-PH; Histidinol_dh; PRA-CH						3.5.4.19	Histidine metabolism		Aspergillus_CK392_g8404.t1	NA	NA	NA	Chaetomium_CK152_g73.t1	NA	0.666667	NA	Coniochaeta_CK134_g4996.t1	NA	NA	NA	Embellisia_CK46_g10009.t1	NA	NA	NA	Phoma_CK108_g4324.t1	NA	NA	NA	NA
>ref|XP_751914.1| cytochrome c peroxidase Ccp1 [Aspergillus fumigatus Af293]	CCP1	AA2	peroxidase						1.11.1.5	Hydrogen peroxide degradation		Aspergillus_CK392_g5563.t1	NA	NA	NA	Chaetomium_CK152_g5622.t1	0.733333	NA	NA	Coniochaeta_CK134_g7949.t1	0.4	1.2	0.4	Embellisia_CK46_g10429.t1	NA	NA	NA	Phoma_CK108_g8131.t1	NA	NA	NA	NA
>ref|XP_754221.1| extracellular phytase [Aspergillus fumigatus Af293]	PHYA		Alk_phosphatase	NO	YES	NO			3.1.3.-	Inositol phosphate metabolism		Aspergillus_CK392_g8134.t1	NA	NA	NA	Chaetomium_CK152_g10860.t1	0.596491	1	0.157895	Coniochaeta_CK134_g3723.t1	NA	NA	NA	Embellisia_CK46_g1734.t1	NA	1	2	Phoma_CK108_g9579.t1	NA	NA	NA	NA
>gb|KMK60809.1| inositol monophosphatase, putative [Aspergillus fumigatus Z5]	IMPA		Inositol_P						3.1.3.25	Inositol phosphate metabolism	Streptomycin biosynthesis	Aspergillus_CK392_g7463.t1	NA	NA	NA	Chaetomium_CK152_g2133.t1	0.75	4.375	NA	Coniochaeta_CK134_g7713.t1	NA	1	NA	Embellisia_CK46_g3980.t1	NA	NA	NA	Phoma_CK108_g4154.t1	NA	NA	NA	NA
inositol polyphosphate phosphatase, putative [Aspergillus fumigatus A1163]	INPP		INPP						3.1.3.-	Inositol phosphate metabolism		Aspergillus_CK392_g5044.t1	NA	NA	NA	Chaetomium_CK152_g3193.t1	NA	NA	NA	Coniochaeta_CK134_g2425.t1	1.33333	NA	NA	Embellisia_CK46_g7764.t1	NA	NA	NA	Phoma_CK108_g2019.t1	NA	NA	NA	NA
>gb|EDP52822.1| endonuclease/exonuclease/phosphatase family protein [Aspergillus	EEP		EEP	NO	YES	NO			3.1.3.36	Inositol phosphate metabolism		Aspergillus_CK392_g3979.t1	NA	NA	NA	Chaetomium_CK152_g5013.t1	0.648649	0.716216	0.5	Coniochaeta_CK134_g8189.t1	NA	NA	NA	Embellisia_CK46_g5123.t1	7.25	1	NA	Phoma_CK108_g7015.t1	NA	NA	NA	NA
MRS7 family protein [Aspergillus fumigatus Z5]	MRS7		LETM1						NA	Ion transport		Aspergillus_CK392_g4287.t1	NA	NA	NA	Chaetomium_CK152_g5249.t1	1	NA	NA	Coniochaeta_CK134_g4958.t1	NA	NA	NA	Embellisia_CK46_g9027.t1	NA	NA	NA	Phoma_CK108_g404.t1	NA	NA	NA	NA
>ref|XP_754080.1| D-3-phosphoglycerate dehydrogenase [Aspergillus fumigatus Af293]	PGHDH		2-Hacid_dh_C						1.1.1.95	L-serine biosynthesis		Aspergillus_CK392_g54.t1	NA	NA	NA	Chaetomium_CK152_g6018.t1	1.8	1.46667	0.533333	Coniochaeta_CK134_g3193.t1	0.543478	0.391304	0.347826	Embellisia_CK46_g8660.t1	0.333333	NA	1.25	Phoma_CK108_g10078.t1	NA	0.428571	NA	YES YES
>ref|XP_755088.1| leukotriene A4 hydrolase [Aspergillus fumigatus Af293]	LTA4H		Peptidase_M1; Leuk-A4-hydro_C						3.3.2.6	Leukotriene biosynthesis		Aspergillus_CK392_g1303.t1	NA	NA	NA	Chaetomium_CK152_g8462.t1	1	1	NA	Coniochaeta_CK134_g6062.t1	NA	1	NA	Embellisia_CK46_g1371.t1	NA	NA	NA	Phoma_CK108_g3577.t1	NA	NA	NA	NA
PI-PLC X domain-containing protein At5g67130 [Aspergillus udagawae]	PI-PLC X		PI-PLC X	NO	YES	NO			NA	Lipid metabolism		Aspergillus_CK392_g3432.t1	NA	0.235294	0.294118	Chaetomium_CK152_g9287.t1	0.47619	1.14286	0.761905	Coniochaeta_CK134_g3844.t1	1.25	1	1	Embellisia_CK46_g10470.t1	0.5625	1.9375	1.4375	Phoma_CK108_g264.t1	1.78846	0.615385	1.44231	NA
>gb|EDP49573.1| patched sphingolipid transporter (Ncr1), putative [Aspergillus	NCR1		Patched; NPC1_N						NA	Lipid transport		Aspergillus_CK392_g371.t1	NA	NA	NA	Chaetomium_CK152_g10795.t1	NA	NA	NA	Coniochaeta_CK134_g6768.t1	NA	NA	NA	Embellisia_CK46_g5729.t1	1	1	NA	Phoma_CK108_g3375.t1	NA	NA	NA	NA
>gb|KMK60184.1| saccharopine dehydrogenase Lys1 [Aspergillus fumigatus Z5]	LYS1		AlaDh_PNT						1.5.1.7	Lysine metabolism		Aspergillus_CK392_g4600.t1	NA	NA	NA	Chaetomium_CK152_g11750.t1	0.285714	NA	NA	Coniochaeta_CK134_g3742.t1	1	2	NA	Embellisia_CK46_g5053.t1	1	NA	0.5	Phoma_CK108_g6030.t1	NA	0.428571	NA	NA
homoaconitase LysF [Aspergillus fumigatus Af293]	LYSF		Aconitase						4.2.1.36	Lysine metabolism		Aspergillus_CK392_g3884.t1	NA	NA	NA	Chaetomium_CK152_g1722.t1	NA	NA	NA	Coniochaeta_CK134_g1879.t1	NA	1	NA	Embellisia_CK46_g7121.t1	NA	NA	NA	Phoma_CK108_g6477.t1	NA	NA	NA	NA
>ref|XP_751695.1| saccharopine dehydrogenase Lys9 [Aspergillus fumigatus Af293]	LYS9		Sacchrp_dh_NADP						1.5.1.10	Lysine metabolism		Aspergillus_CK392_g6798.t1	NA	NA	NA	Chaetomium_CK152_g1934.t1	5.025	10.95	1.05	Coniochaeta_CK134_g5170.t1	0.333333	1.5	0.333333	Embellisia_CK46_g7619.t1	0.333333	0.333333	NA	Phoma_CK108_g1770.t1	NA	0.666667	NA	NA
>ref|XP_751780.1| homocitrate synthase [Aspergillus fumigatus Af293]	LYS20-LYS21		HMGL-like						2.3.3.14	Lysine metabolism	Pyruvate metabolism	Aspergillus_CK392_g6866.t1	NA	NA	NA	Chaetomium_CK152_g4397.t1	0.533333	0.133333	0.133333	Coniochaeta_CK134_g2642.t1	NA	4.5	1	Embellisia_CK46_g5999.t1	0.666667	NA	0.333333	Phoma_CK108_g2551.t1	NA	0.5	NA	NA
>dbj|GAO83448.1| L-aminoadipate-semialdehyde dehydrogenase large subunit [Neosartorya	LYS2		Condensation; Pro_CA				NRPS	lysine biosynthesis	1.2.1.31	Lysine metabolism	secondary metabolism	Aspergillus_CK392_g6806.t1	NA	NA	NA	Chaetomium_CK152_g6454.t1	0.333333	NA	NA	Coniochaeta_CK134_g2899.t1	NA	NA	NA	Embellisia_CK46_g290.t1	NA	NA	NA	Phoma_CK108_g1513.t1	NA	NA	NA	NA
>gb|KMK55114.1| lysine decarboxylase-like protein [Aspergillus fumigatus Z5]	CADA		Lysine_decarbox						4.1.1.18	Lysine metabolism	Propane, piperidine and pyridine alkaloid biosynthesis	Aspergillus_CK392_g481.t1	NA	NA	NA	Chaetomium_CK152_g8057.t1	NA	1.125	NA	Coniochaeta_CK134_g2470.t1	NA	NA	NA	Embellisia_CK46_g6944.t1	NA	NA	NA	Phoma_CK108_g4947.t1	NA	NA	NA	NA
>ref|XP_752593.1| mitochondrial hypoxia responsive domain protein [Aspergillus	FUNDC1		HIG_1_N						NA	Master regulator of oxygen homeostasis		Aspergillus_CK392_g1052.t1	NA	NA	NA	Chaetomium_CK152_g10646.t1	2	NA	NA	Coniochaeta_CK134_g806.t1	NA	NA	NA	Embellisia_CK46_g4975.t1	3	NA	NA	Phoma_CK108_g7656.t1	NA	NA	NA	NA
>ref|XP_749602.1| RNA binding effector protein Scp160 [Aspergillus fumigatus Af293]	SCP160		KH_1						NA	Mating response pathway		Aspergillus_CK392_g6624.t1	NA	NA	NA	Chaetomium_CK152_g8698.t1	0.2	NA	NA	Coniochaeta_CK134_g2175.t1	0.410256	0.769231	NA	Embellisia_CK46_g5850.t1	NA	NA	1	Phoma_CK108_g3249.t1	NA	NA	1	YES
>gb|KMK57102.1| Golgi phosphoprotein 3 (GPP34) domain-containing protein	GPP34		GPP34				PKS/NRPS	Golgi phosphoprotein involved in protein trafficking	NA	Membrane trafficking		Aspergillus_CK392_g7210.t1	NA	NA	NA	Chaetomium_CK152_g10291.t1	NA	NA	NA	Coniochaeta_CK134_g8927.t1	NA	NA	NA	Embellisia_CK46_g1530.t1	1	NA	NA	Phoma_CK108_g3961.t1	NA	NA	NA	NA
>gb|KMK63656.1| cwl1 [Aspergillus fumigatus Z5]	CWL1		Reticulon						NA	Membrane trafficking		Aspergillus_CK392_g5464.t1	NA	NA	NA	Chaetomium_CK152_g4573.t1	0.857143	NA	NA	Coniochaeta_CK134_g10459.t1	0.761905	1.90476	0.571429	Embellisia_CK46_g10259.t1	NA	NA	NA	Phoma_CK108_g4782.t1	0.157895	NA	0.710526	NA
C2H2 Transcription factor (Crea) [Aspergillus fumigatus Af293]	CREA		zf-H2C2_2						NA	Metabolic regulation		Aspergillus_CK392_g3036.t1	NA	NA	NA	Chaetomium_CK152_g8642.t1	NA	NA	NA	Coniochaeta_CK134_g1768.t1	NA	NA	NA	Embellisia_CK46_g2070.t1	NA	NA	NA	Phoma_CK108_g3482.t1	NA	NA	1	NA
>ref|XP_748405.1| FAD-dependent oxygenase [Aspergillus fumigatus Af293]	FADO		BBE	NO	YES	NO			NA	Metabolism		Aspergillus_CK392_g1284.t1	NA	NA	NA	Chaetomium_CK152_g1256.t1	0.6	1.35	NA	Coniochaeta_CK134_g92.t1	0.767442	2.72093	1.7907	Embellisia_CK46_g1163.t1	0.833333	0.0383142	0.149425	Phoma_CK108_g1951.t1	NA	NA	NA	NA
putative acid phosphatase, histidine or lysine	AP		AP	NO	YES	YES			3.9.1.3	Metabolism		Aspergillus_CK392_g5021.t1	NA	NA	1.57143	Chaetomium_CK152_g4127.t1	NA	NA	NA	Coniochaeta_CK134_g8458.t1	NA	NA	NA	Embellisia_CK46_g199.t1	NA	NA	NA	Phoma_CK108_g1821.t1	NA	NA	NA	NA
>gb|KMK57817.1| BNR/Asp-box repeat domain-containing protein [Aspergillus fumigatus	BNR-ASP	GH93	BNR-ASP	NO	YES	NO			NA	Metabolism		Aspergillus_CK392_g6634.t1	NA	NA	NA	Chaetomium_CK152_g7482.t1	0.732448	1.39089	0.328273	Coniochaeta_CK134_g9652.t1	NA	NA	NA	Embellisia_CK46_g8518.t1	NA	NA	NA	Phoma_CK108_g9490.t1	NA	NA	NA	NA
probable mitochondrial pyruvate carrier 2 [Aspergillus lentulus]	MPC2		MPC						NA	Mitochondrial protein import		Aspergillus_CK392_g4795.t1	NA	NA	NA	Chaetomium_CK152_g2231.t1	NA	NA	NA	Coniochaeta_CK134_g3106.t1	NA	NA	NA	Embellisia_CK46_g5414.t1	1	NA	NA	Phoma_CK108_g4354.t1	NA	NA	NA	NA
>gb|KMK55677.1| phosphate carrier protein (Mir1) [Aspergillus fumigatus Z5]	MIR1		Mito_carr						NA	Mitochondrial protein import		Aspergillus_CK392_g5723.t1	NA	NA	NA	Chaetomium_CK152_g2602.t1	0.75	NA	NA	Coniochaeta_CK134_g8568.t1	1.8	1.86667	0.8	Embellisia_CK46_g930.t1	1.8	NA	NA	Phoma_CK108_g2655.t1	NA	0.333333	NA	YES
>ref|XP_751021.1| mitochondrial import receptor subunit (Tom20) [Aspergillus	TOM20		MAS20						NA	Mitochondrial protein import		Aspergillus_CK392_g7617.t1	NA	NA	NA	Chaetomium_CK152_g2810.t1	1.66667	NA	NA	Coniochaeta_CK134_g7722.t1	0.333333	0.666667	NA	Embellisia_CK46_g3728.t1	2	NA	1	Phoma_CK108_g2569.t1	NA	NA	NA	NA
mitochondrial carrier protein [Aspergillus fumigatus Af293]	MCP		Mito_carr						NA	Mitochondrial protein import		Aspergillus_CK392_g5193.t1	NA	NA	NA	Chaetomium_CK152_g3082.t1	NA	NA	NA	Coniochaeta_CK134_g5971.t1	0.5	1.5	NA	Embellisia_CK46_g9611.t1	NA	NA	NA	Phoma_CK108_g5581.t1	NA	NA	NA	NA
>ref|XP_747566.1| mitochondrial import receptor subunit (tom40) [Aspergillus	TOM40		Porin_3						NA	Mitochondrial protein import		Aspergillus_CK392_g78.t1	NA	NA	NA	Chaetomium_CK152_g3528.t1	0.4	NA	NA	Coniochaeta_CK134_g2482.t1	0.888889	0.888889	0.444444	Embellisia_CK46_g4411.t1	NA	NA	NA	Phoma_CK108_g2128.t1	NA	NA	NA	NA
>ref|XP_755636.1| mitochondrial co-chaperone GrpE [Aspergillus fumigatus Af293]	GRPE		GrpE						NA	Mitochondrial protein import		Aspergillus_CK392_g2930.t1	NA	NA	NA	Chaetomium_CK152_g3645.t1	NA	NA	NA	Coniochaeta_CK134_g2634.t1	NA	2	NA	Embellisia_CK46_g2865.t1	NA	NA	NA	Phoma_CK108_g2500.t1	NA	NA	NA	NA
>ref|XP_748987.1| mitochondrial carrier protein [Aspergillus fumigatus Af293]	MCP		EF-hand_7; Mito_carr						NA	Mitochondrial protein import		Aspergillus_CK392_g5347.t1	NA	NA	NA	Chaetomium_CK152_g4093.t1	0.285714	NA	NA	Coniochaeta_CK134_g2300.t1	NA	NA	NA	Embellisia_CK46_g2189.t1	NA	NA	NA	Phoma_CK108_g5092.t1	NA	NA	NA	NA
>ref|XP_750491.2| mitochondrial GTP/GDP transporter Ggc1 [Aspergillus fumigatus	GGC1		Mito_carr						NA	Mitochondrial protein import	Guanine nucleotide transmembrane transporter; mitochondrial import	Aspergillus_CK392_g4976.t1	NA	NA	NA	Chaetomium_CK152_g4981.t1	0.285714	NA	NA	Coniochaeta_CK134_g8617.t1	NA	NA	NA	Embellisia_CK46_g7120.t1	NA	NA	NA	Phoma_CK108_g710.t1	NA	NA	NA	NA
cochaperone Pam16 [Aspergillus fumigatus Af293]	PAM16		Pam16						NA	Mitochondrial protein import		Aspergillus_CK392_g3330.t1	NA	NA	NA	Chaetomium_CK152_g5420.t1	1	NA	NA	Coniochaeta_CK134_g934.t1	NA	NA	NA	Embellisia_CK46_g1466.t1	NA	NA	NA	Phoma_CK108_g7813.t1	NA	NA	NA	NA
DnaJ domain protein (Mas5) [Aspergillus fumigatus Af293]	MAS5		DnaJ						NA	Mitochondrial protein import		Aspergillus_CK392_g7512.t1	NA	NA	NA	Chaetomium_CK152_g5633.t1	0.75	NA	NA	Coniochaeta_CK134_g10428.t1	NA	0.333333	0.333333	Embellisia_CK46_g10719.t1	NA	NA	NA	Phoma_CK108_g3193.t1	NA	NA	NA	NA
>gb|KMK60939.1| import receptor subunit tom22 [Aspergillus fumigatus Z5]	TOM22		Tom22						NA	Mitochondrial protein import		Aspergillus_CK392_g1014.t1	NA	NA	NA	Chaetomium_CK152_g6296.t1	1	NA	NA	Coniochaeta_CK134_g8147.t1	NA	NA	NA	Embellisia_CK46_g4410.t1	NA	NA	NA	Phoma_CK108_g2129.t1	NA	NA	NA	NA
>dbj|GAQ07364.1| mitochondrial import receptor subunit tom70 [Aspergillus lentulus]	TOM70	GT41	TPR						NA	Mitochondrial protein import		Aspergillus_CK392_g2456.t1	NA	NA	NA	Chaetomium_CK152_g7410.t1	0.222222	NA	NA	Coniochaeta_CK134_g3772.t1	NA	NA	NA	Embellisia_CK46_g2964.t1	NA	NA	NA	Phoma_CK108_g924.t1	NA	NA	NA	NA
>gb|KEY80366.1| ADP ATP carrier [Aspergillus fumigatus var. RP-2014]	ADP-ATP		Mito_carr						NA	Mitochondrial protein import		Aspergillus_CK392_g7321.t1	NA	NA	NA	Chaetomium_CK152_g8896.t1	0.5	0.138889	0.0416667	Coniochaeta_CK134_g7048.t1	0.892857	1.75	0.52381	Embellisia_CK46_g5210.t1	3.24324	0.108108	0.36036	Phoma_CK108_g715.t1	NA	0.96	0.12	YES YES YES
>ref|XP_752351.1| mitochondrial inner membrane translocase subunit TIM44, putative	TIM44		Tim44						NA	Mitochondrial protein import		Aspergillus_CK392_g3411.t1	NA	NA	NA	Chaetomium_CK152_g9343.t1	NA	NA	1	Coniochaeta_CK134_g27.t1	1	1	NA	Embellisia_CK46_g8260.t1	NA	NA	1.33333	Phoma_CK108_g5892.t1	NA	NA	NA	NA
NIMA-interacting protein TinC [Aspergillus fumigatus Z5]	TINC		Het-C	NO	YES	NO			NA	Mitosis and meiosis		Aspergillus_CK392_g7607.t1	NA	NA	NA	Chaetomium_CK152_g11743.t1	0.153846	NA	NA	Coniochaeta_CK134_g4985.t1	NA	0.666667	0.666667	Embellisia_CK46_g4029.t1	NA	NA	NA	Phoma_CK108_g1015.t1	NA	NA	0.666667	NA
>gb|KMK55325.1| structural maintenance of chromosome protein [Aspergillus fumigatus	SMC		SMC						NA	Mitosis and meiosis	Cell cycle; meiosis	Aspergillus_CK392_g4822.t1	NA	NA	NA	Chaetomium_CK152_g3753.t1	NA	1	1	Coniochaeta_CK134_g9060.t1	NA	NA	NA	Embellisia_CK46_g9903.t1	NA	NA	NA	Phoma_CK108_g4476.t1	NA	NA	NA	NA
>gb|EDP50474.1| nucleoporin SONB, putative [Aspergillus fumigatus A1163]	SONB		Nup96						NA	Mitosis and meiosis		Aspergillus_CK392_g6820.t1	NA	NA	NA	Chaetomium_CK152_g3850.t1	NA	NA	NA	Coniochaeta_CK134_g2944.t1	NA	NA	NA	Embellisia_CK46_g1598.t1	NA	NA	NA	Phoma_CK108_g760.t1	NA	NA	1.125	NA
>gb|EDP55114.1| nuclear cohesin complex subunit (Psc3), putative [Aspergillus	PSC3		STAG						NA	Mitosis and meiosis		Aspergillus_CK392_g223.t1	NA	NA	NA	Chaetomium_CK152_g4100.t1	NA	0.5	NA	Coniochaeta_CK134_g2291.t1	NA	NA	NA	Embellisia_CK46_g10376.t1	NA	NA	NA	Phoma_CK108_g7130.t1	NA	NA	NA	NA
Ste20-like serine/threonine protein kinase [Aspergillus fumigatus Af293]	STE20		Pkinase						2.7.11.1	Mitosis and meiosis		Aspergillus_CK392_g3314.t1	NA	NA	NA	Chaetomium_CK152_g4138.t1	NA	NA	NA	Coniochaeta_CK134_g4448.t1	1	NA	NA	Embellisia_CK46_g5606.t1	NA	NA	NA	Phoma_CK108_g8737.t1	NA	NA	NA	NA
>gb|KMK59097.1| SH3 domain-containing protein (Cyk3), putative [Aspergillus fumigatus	CYK3		SH3_2; Transglut_core						NA	Mitosis and meiosis		Aspergillus_CK392_g5156.t1	NA	NA	NA	Chaetomium_CK152_g6127.t1	NA	NA	NA	Coniochaeta_CK134_g4803.t1	NA	NA	NA	Embellisia_CK46_g7770.t1	NA	NA	NA	Phoma_CK108_g7996.t1	NA	1	1	NA
>gb|KMK60112.1| low temperature essential 1, lte1 [Aspergillus fumigatus Z5]	ITE1		RasGEF						NA	Mitosis and meiosis	Gdp/GTP exchange factor required for growth at low temperatures; mitosis	Aspergillus_CK392_g2123.t1	NA	1	NA	Chaetomium_CK152_g6995.t1	NA	NA	NA	Coniochaeta_CK134_g1001.t1	NA	NA	NA	Embellisia_CK46_g4705.t1	NA	NA	NA	Phoma_CK108_g8173.t1	NA	NA	NA	NA
>ref|XP_752782.1| nuclear segregation protein (Bfr1) [Aspergillus fumigatus Af293]	BFR1		ABC_tran_CTD						NA	Mitosis and meiosis		Aspergillus_CK392_g5881.t1	NA	NA	NA	Chaetomium_CK152_g82.t1	0.619048	0.142857	0.142857	Coniochaeta_CK134_g7317.t1	NA	1	NA	Embellisia_CK46_g10603.t1	0.5	NA	1.625	Phoma_CK108_g1873.t1	1	NA	1.14286	NA
RecName: Full=Mitochondrial escape protein 2; Flags: Precursor	YME2		RNA12						NA	mRNA processing		Aspergillus_CK392_g4985.t1	NA	NA	NA	Chaetomium_CK152_g4951.t1	NA	NA	NA	Coniochaeta_CK134_g50.t1	NA	NA	NA	Embellisia_CK46_g7042.t1	2	NA	2	Phoma_CK108_g6425.t1	NA	NA	NA	NA
>gb|KMK59222.1| peptide chain release factor eRF/aRF, subunit 1 [Aspergillus	PRFA		eRF1						NA	mRNA surveillance		Aspergillus_CK392_g6917.t1	NA	NA	NA	Chaetomium_CK152_g1274.t1	NA	NA	NA	Coniochaeta_CK134_g1942.t1	NA	1	1	Embellisia_CK46_g8644.t1	NA	NA	NA	Phoma_CK108_g1795.t1	NA	NA	NA	NA
mRNA cleavage and polyadenylation specificity factor complex subunit pta1 [Aspergillus fumigatus Z5]	PTA1		DUF3453						NA	mRNA surveillance		Aspergillus_CK392_g2848.t1	NA	NA	NA	Chaetomium_CK152_g5726.t1	NA	NA	NA	Coniochaeta_CK134_g4401.t1	1	NA	NA	Embellisia_CK46_g2307.t1	NA	NA	NA	Phoma_CK108_g361.t1	NA	NA	NA	NA
>ref|XP_748139.1| cleavage and polyadenylation specific factor 5 [Aspergillus	CPSF5		NUDIX_2						NA	mRNA surveillance		Aspergillus_CK392_g5035.t1	NA	NA	NA	Chaetomium_CK152_g6031.t1	NA	NA	NA	Coniochaeta_CK134_g475.t1	1	1	NA	Embellisia_CK46_g6086.t1	NA	NA	NA	Phoma_CK108_g2858.t1	NA	NA	NA	NA
>dbj|GAQ09221.1| 28 kDa ribonucleoprotein, chloroplastic [Aspergillus lentulus]	CP28		RRM_1						NA	mRNA surveillance		Aspergillus_CK392_g7051.t1	NA	NA	NA	Chaetomium_CK152_g9597.t1	0.629032	0.193548	0.241935	Coniochaeta_CK134_g9428.t1	0.8125	0.5625	0.5	Embellisia_CK46_g3560.t1	0.47619	NA	2.14286	Phoma_CK108_g8354.t1	0.266667	0.1	0.3	NA
>ref|XP_747688.1| spore-specific catalase CatA [Aspergillus fumigatus Af293]	CATA		Catalase						1.11.1.6	Multiple pathways		Aspergillus_CK392_g6270.t1	NA	NA	NA	Chaetomium_CK152_g101.t1	NA	NA	NA	Coniochaeta_CK134_g6480.t1	1.36364	1.81818	0.909091	Embellisia_CK46_g9826.t1	NA	NA	NA	Phoma_CK108_g1017.t1	NA	NA	1	NA
>ref|XP_753809.1| HAD superfamily hydrolase [Aspergillus fumigatus Af293]	HAD-SF		HAD_2						3.1.3.-	Multiple pathways		Aspergillus_CK392_g7150.t1	NA	NA	NA	Chaetomium_CK152_g1026.t1	NA	NA	NA	Coniochaeta_CK134_g2453.t1	NA	NA	NA	Embellisia_CK46_g10844.t1	0.5	NA	NA	Phoma_CK108_g9979.t1	NA	NA	NA	NA
protein kinase (Lkh1) [Aspergillus fumigatus Af293]	LKH1		Pkinase						2.7.12.1	Multiple pathways	Regulation of filamentous growth and flocculation, cell wall, septum formation and cell separation	Aspergillus_CK392_g8668.t1	NA	NA	NA	Chaetomium_CK152_g3839.t1	NA	NA	NA	Coniochaeta_CK134_g6510.t1	NA	NA	NA	Embellisia_CK46_g1818.t1	NA	1	NA	Phoma_CK108_g658.t1	NA	NA	NA	NA
>gb|KMK62094.1| inner membrane nuclease Nuc1 [Aspergillus fumigatus Z5]	NUC1		Endonuclease_NS						3.1.30.-	Multiple pathways	RNase and DNase activity	Aspergillus_CK392_g5984.t1	NA	NA	NA	Chaetomium_CK152_g5553.t1	1	NA	NA	Coniochaeta_CK134_g6507.t1	NA	NA	NA	Embellisia_CK46_g1779.t1	NA	NA	NA	Phoma_CK108_g9096.t1	NA	NA	NA	NA
>ref|XP_755901.1| aldehyde dehydrogenase family protein [Aspergillus fumigatus Af293]	ALDH		Aldedh						1.2.1.3	Multiple pathways		Aspergillus_CK392_g4226.t1	NA	NA	NA	Chaetomium_CK152_g7868.t1	NA	NA	NA	Coniochaeta_CK134_g3535.t1	NA	NA	NA	Embellisia_CK46_g3747.t1	NA	NA	0.666667	Phoma_CK108_g5289.t1	NA	NA	NA	NA
>gb|EDP50640.1| methylmalonate-semialdehyde dehydrogenase, putative [Aspergillus	MMSD		Aldedh						1.2.1.27	Multiple pathways		Aspergillus_CK392_g6665.t1	NA	NA	NA	Chaetomium_CK152_g8948.t1	NA	NA	NA	Coniochaeta_CK134_g4466.t1	NA	12.5	2	Embellisia_CK46_g6568.t1	NA	NA	NA	Phoma_CK108_g1115.t1	NA	NA	NA	NA
>ref|XP_001266757.1| calnexin [Neosartorya fischeri NRRL 181]	CNE1		Calreticulin	NO	YES	YES			NA	Multiple pathways		Aspergillus_CK392_g6666.t1	NA	NA	NA	Chaetomium_CK152_g8949.t1	0.75	NA	NA	Coniochaeta_CK134_g4467.t1	0.869565	0.478261	0.521739	Embellisia_CK46_g6564.t1	2.4	NA	0.7	Phoma_CK108_g1116.t1	NA	NA	NA	YES
NAD(P)H-hydrate repair enzyme Nnr	NNR		Carb_kinase						4.2.1.136; 5.1.99.6	NAD(P)HX repair		Aspergillus_CK392_g6094.t1	NA	NA	NA	Chaetomium_CK152_g8163.t1	NA	NA	NA	Coniochaeta_CK134_g4631.t1	0.592593	0.888889	NA	Embellisia_CK46_g4756.t1	NA	NA	NA	Phoma_CK108_g396.t1	NA	NA	0.75	NA
NudC protein [Aspergillus fumigatus]	NUDC		CS						NA	Nicotinate and nicotinamide metabolism		Aspergillus_CK392_g2632.t1	NA	NA	NA	Chaetomium_CK152_g8745.t1	NA	NA	NA	Coniochaeta_CK134_g823.t1	1.42857	0.571429	NA	Embellisia_CK46_g774.t1	0.428571	NA	0.75	Phoma_CK108_g5143.t1	NA	NA	NA	NA
>ref|XP_751519.2| glutamine synthetase [Aspergillus fumigatus Af293]	GLN1		Gln-synt						6.3.1.2	Nitrogen metabolism	Glutamine synthesis	Aspergillus_CK392_g6645.t1	NA	NA	NA	Chaetomium_CK152_g1411.t1	0.333333	NA	NA	Coniochaeta_CK134_g6057.t1	0.5	3.25	1.5	Embellisia_CK46_g77.t1	0.842105	NA	0.289474	Phoma_CK108_g10172.t1	0.176471	0.705882	NA	YES YES
>gb|KMK59600.1| 2-nitropropane dioxygenase family oxidoreductase, putative	2NPD		NMO						1.13.12.16	Nitrogen metabolism		Aspergillus_CK392_g2502.t1	NA	NA	NA	Chaetomium_CK152_g332.t1	NA	NA	NA	Coniochaeta_CK134_g6752.t1	NA	1	1	Embellisia_CK46_g7810.t1	NA	NA	NA	Phoma_CK108_g8536.t1	NA	NA	NA	NA
>gb|KMK62381.1| formamidase [Aspergillus fumigatus Z5]	FMD		FmdA_AmdA						3.5.1.49	Nitrogen metabolism	Cyanoamino acid metabolism; Glyoxylate and dicarboxylate metabolism; Nitrogen metabolism	Aspergillus_CK392_g2205.t1	NA	NA	NA	Chaetomium_CK152_g4016.t1	0.333333	NA	NA	Coniochaeta_CK134_g8883.t1	NA	NA	NA	Embellisia_CK46_g9547.t1	NA	NA	NA	Phoma_CK108_g2727.t1	NA	NA	NA	NA
>ref|XP_755318.1| oxidoreductase, 2-nitropropane dioxygenase family [Aspergillus	NPD		NMO						1.13.12.16	Nitrogen metabolism		Aspergillus_CK392_g6074.t1	NA	NA	NA	Chaetomium_CK152_g4576.t1	NA	NA	NA	Coniochaeta_CK134_g1763.t1	3.33333	2	1.5	Embellisia_CK46_g3916.t1	NA	NA	NA	Phoma_CK108_g3534.t1	NA	NA	NA	NA
>ref|XP_754902.1| glutaminase GtaA [Aspergillus fumigatus Af293]	GtaA		DUF5127	NO	YES	NO			3.5.1.2	Nitrogen metabolism		Aspergillus_CK392_g149.t1	NA	NA	NA	Chaetomium_CK152_g6356.t1	0.274457	1.90761	0.461957	Coniochaeta_CK134_g1895.t1	0.0694444	2.02083	2.07292	Embellisia_CK46_g6730.t1	NA	NA	NA	Phoma_CK108_g1099.t1	NA	NA	2.75	NA
protoglobin (NO dioxygenase)	PGLOB		Protoglobin						1.14.12.17	NO detoxification	Detoxification of nitric oxide; response of pathogenic fungi to nitric oxide	Aspergillus_CK392_g3095.t1	NA	NA	NA	Chaetomium_CK152_g11063.t1	0.666667	NA	NA	Coniochaeta_CK134_g7466.t1	NA	NA	NA	Embellisia_CK46_g2623.t1	NA	NA	NA	Phoma_CK108_g6190.t1	NA	NA	NA	NA
>emb|CAE17673.1| putative flavohaemoglobin [Aspergillus fumigatus]; nitric oxide dioxygenase	FHB		Globin						1.14.12.17	NO detoxification	Detoxification of nitric oxide; response of pathogenic fungi to nitric oxide	Aspergillus_CK392_g1343.t1	NA	NA	NA	Chaetomium_CK152_g529.t1	0.41	0.12	0.215	Coniochaeta_CK134_g10383.t1	0.571429	2.28571	1.42857	Embellisia_CK46_g6881.t1	0.851064	0.0851064	0.319149	Phoma_CK108_g9163.t1		0.0972222		YES YES
>ref|XP_752938.1| importin beta-1 subunit [Aspergillus fumigatus Af293]	KPNB1		IBN_N; HEAT_EZ						NA	Nuclear protein import		Aspergillus_CK392_g5776.t1	NA	NA	NA	Chaetomium_CK152_g3673.t1	1.16667	0.166667	0.166667	Coniochaeta_CK134_g8995.t1	0.521739	0.717391	NA	Embellisia_CK46_g11435.t1	0.333333	NA	NA	Phoma_CK108_g4655.t1	NA	NA	NA	NA
>gb|EDP55091.1| importin beta-5 subunit, putative [Aspergillus fumigatus A1163]	KAPNB1		IBN_N						NA	Nuclear protein import	Nucleocytoplasmic transport	Aspergillus_CK392_g4246.t1	NA	NA	NA	Chaetomium_CK152_g6254.t1	0.5	NA	NA	Coniochaeta_CK134_g10236.t1	0.5	1.75	0.5	Embellisia_CK46_g3172.t1	NA	NA	NA	Phoma_CK108_g1476.t1	NA	NA	NA	NA
>gb|KMK59256.1| UV excision repair protein (RadW) [Aspergillus fumigatus Z5]	RADW		ubiquitin						NA	Nucleotide excision repair		Aspergillus_CK392_g6949.t1	NA	NA	NA	Chaetomium_CK152_g8204.t1	2	NA	NA	Coniochaeta_CK134_g494.t1	0.285714	1.28571	0.285714	Embellisia_CK46_g4986.t1	NA	NA	NA	Phoma_CK108_g6428.t1	1.52381	NA	0.285714	NA
DNA excision repair protein (Rad5) [Aspergillus fumigatus Af293]	RAD5		SNF2_N						NA	Nucleotide excision repair		Aspergillus_CK392_g1726.t1	NA	NA	NA	Chaetomium_CK152_g9293.t1	NA	NA	NA	Coniochaeta_CK134_g9642.t1	NA	NA	NA	Embellisia_CK46_g6645.t1	NA	1	NA	Phoma_CK108_g4844.t1	NA	NA	NA	NA
catechol 1,2-dioxygenase [Aspergillus udagawae]	CATA		Dioxygenase						1.13.11.1	Organic chemical degradation	Chlorocyclohexane and chlorobenzene degradation; benzoate degradation; fluorobenzoate degradation; toluene degradation	Aspergillus_CK392_g926.t1	NA	NA	NA	Chaetomium_CK152_g7903.t1	NA	1	1.5	Coniochaeta_CK134_g881.t1	0.761905	3.71429	3.04762	Embellisia_CK46_g9657.t1	NA	NA	NA	Phoma_CK108_g9877.t1	NA	NA	NA	NA
Protein bcp1 [Aspergillus fumigatus Z5]; osmoprotectant transport system substrate-binding protein	BCP1		BCIP						NA	Osmoprotectant transport		Aspergillus_CK392_g4327.t1	NA	NA	NA	Chaetomium_CK152_g9605.t1	NA	NA	NA	Coniochaeta_CK134_g2055.t1	NA	1	NA	Embellisia_CK46_g8770.t1	NA	NA	NA	Phoma_CK108_g8310.t1	NA	NA	NA	NA
>ref|XP_753589.1| ATP synthase F1, beta subunit [Aspergillus fumigatus Af293]	ATP5B		ATP-synt_ab						3.6.3.14	Oxidative phosphorylation		Aspergillus_CK392_g4535.t1	NA	NA	NA	Chaetomium_CK152_g10261.t1	0.687075	0.127551	0.0561224	Coniochaeta_CK134_g2302.t1	0.509363	0.629213	0.322097	Embellisia_CK46_g7133.t1	0.78125	0.046875	0.265625	Phoma_CK108_g6486.t1	0.180723	0.415663	0.0361446	YES YES YES
>ref|XP_751157.1| NADH-ubiquinone oxidoreductase 39 kDa subunit [Aspergillus	NUEM		NmrA						1.6.5.3	Oxidative phosphorylation		Aspergillus_CK392_g1554.t1	NA	NA	NA	Chaetomium_CK152_g1338.t1	1.71429	NA	NA	Coniochaeta_CK134_g8904.t1	0.5	3	NA	Embellisia_CK46_g1459.t1	1	NA	NA	Phoma_CK108_g9001.t1	NA	NA	NA	NA
>gb|EDP51797.1| cytochrome c oxidase subunit V [Aspergillus fumigatus A1163]	COX5B		COX4						1.9.3.1	Oxidative phosphorylation		Aspergillus_CK392_g4534.t1	NA	NA	NA	Chaetomium_CK152_g199.t1	0.888889	NA	NA	Coniochaeta_CK134_g1996.t1	0.645161	0.677419	0.55914	Embellisia_CK46_g7132.t1	1.5	NA	NA	Phoma_CK108_g6491.t1	NA	0.375	NA	NA
>sp|Q4WHG5.2|DOHH_ASPFU RecName: Full=Deoxyhypusine hydroxylase; Short=DOHH; AltName:	DOHH		HEAT_2						NADH-ubiquinone oxidoreductase	Oxidative phosphorylation		Aspergillus_CK392_g6555.t1	NA	NA	NA	Chaetomium_CK152_g2429.t1	0.4	NA	NA	Coniochaeta_CK134_g7287.t1	NA	NA	NA	Embellisia_CK46_g3744.t1	NA	NA	NA	Phoma_CK108_g9444.t1	NA	NA	NA	NA
>ref|XP_751699.1| vacuolar ATPase 98 kDa subunit [Aspergillus fumigatus Af293]	V-ATPase		V_ATPase_I						NA	Oxidative phosphorylation		Aspergillus_CK392_g6802.t1	NA	NA	NA	Chaetomium_CK152_g2770.t1	0.5	NA	NA	Coniochaeta_CK134_g8621.t1	NA	NA	NA	Embellisia_CK46_g8421.t1	NA	NA	NA	Phoma_CK108_g9144.t1	NA	NA	NA	NA
>ref|XP_750658.1| cytochrome c oxidase assembly protein cox15 [Aspergillus fumigatus	COX15		COX15-CtaA						NA	Oxidative phosphorylation		Aspergillus_CK392_g2580.t1	NA	NA	NA	Chaetomium_CK152_g3223.t1	0.666667	NA	NA	Coniochaeta_CK134_g7676.t1	NA	NA	NA	Embellisia_CK46_g3112.t1	NA	NA	NA	Phoma_CK108_g4625.t1	NA	NA	NA	NA
>gb|KMK59195.1| NADH-ubiquinone oxidoreductase [Aspergillus fumigatus Z5]	NDUF		NADH_dhqG_C						1.6.5.3	Oxidative phosphorylation		Aspergillus_CK392_g1981.t1	NA	NA	NA	Chaetomium_CK152_g4236.t1	0.4	NA	NA	Coniochaeta_CK134_g4902.t1	1.21212	1.27273	0.363636	Embellisia_CK46_g7049.t1	NA	NA	NA	Phoma_CK108_g6437.t1	NA	NA	NA	NA
>ref|XP_755393.1| NADH-ubiquinone oxidoreductase 299 kDa subunit [Aspergillus	NDUF		ETC_C1_NDUFA5						1.6.5.3	Oxidative phosphorylation		Aspergillus_CK392_g289.t1	NA	NA	NA	Chaetomium_CK152_g4454.t1	1.2	0.2	NA	Coniochaeta_CK134_g4191.t1	0.588235	0.941176	0.392157	Embellisia_CK46_g1367.t1	0.5	NA	NA	Phoma_CK108_g3589.t1	NA	1	NA	NA
>emb|CAD27307.1| possible NADH-ubiquinone oxidoreductase [Aspergillus fumigatus]	NDI1		CHCH						1.6.5.3	Oxidative phosphorylation	Photosynthesis	Aspergillus_CK392_g1056.t1	NA	NA	NA	Chaetomium_CK152_g4586.t1	1	NA	NA	Coniochaeta_CK134_g5637.t1	NA	NA	NA	Embellisia_CK46_g7139.t1	NA	NA	NA	Phoma_CK108_g6480.t1	NA	NA	NA	NA
>ref|XP_749679.1| NADH-ubiquinone oxidoreductase 18 kDa subunit [Aspergillus	NDUFS4		ETC_C1_NDUFA4						NA	Oxidative phosphorylation		Aspergillus_CK392_g6554.t1	NA	NA	NA	Chaetomium_CK152_g4769.t1	NA	NA	NA	Coniochaeta_CK134_g7256.t1	NA	1	NA	Embellisia_CK46_g6063.t1	NA	NA	NA	Phoma_CK108_g2541.t1	NA	NA	NA	NA
>ref|XP_747922.1| ubiquinol-cytochrome C reductase complex core protein 2, putative	UQCRC2		Peptidase_M16						NA	Oxidative phosphorylation		Aspergillus_CK392_g1964.t1	NA	NA	NA	Chaetomium_CK152_g4979.t1	0.538462	0.0512821	0.0512821	Coniochaeta_CK134_g8615.t1	0.7	0.9	0.666667	Embellisia_CK46_g7169.t1	2.55	NA	0.25	Phoma_CK108_g7695.t1	NA	0.375	NA	YES YES
>gb|KEY78732.1| ubiquinol cytochrome c reductase complex 14 kDa protein	UQCRB		UCR_14kD						NA	Oxidative phosphorylation		Aspergillus_CK392_g7724.t1	NA	NA	NA	Chaetomium_CK152_g5103.t1	0.5	NA	NA	Coniochaeta_CK134_g9789.t1	0.583333	1.16667	0.625	Embellisia_CK46_g10484.t1	NA	NA	NA	Phoma_CK108_g6556.t1	NA	NA	NA	NA
>gb|KMK57383.1| ATP synthase gamma chain, mitochondrial precursor [Aspergillus	ATPG		ATP-synt						3.6.3.14	Oxidative phosphorylation	Photosynthesis	Aspergillus_CK392_g3105.t1	NA	NA	NA	Chaetomium_CK152_g5300.t1	0.941176	NA	NA	Coniochaeta_CK134_g4579.t1	0.444444	1.55556	0.444444	Embellisia_CK46_g8600.t1	2.25	NA	NA	Phoma_CK108_g326.t1	NA	NA	NA	NA
>ref|XP_755466.1| V-type ATPase F subunit [Aspergillus fumigatus Af293]	V-ATPaseF		ATP-synt_F						3.6.3.14	Oxidative phosphorylation	Photosynthesis	Aspergillus_CK392_g3078.t1	NA	NA	NA	Chaetomium_CK152_g6983.t1	NA	NA	NA	Coniochaeta_CK134_g1742.t1	NA	1	NA	Embellisia_CK46_g1912.t1	NA	NA	NA	Phoma_CK108_g1220.t1	NA	NA	NA	NA
>ref|XP_755656.1| V-type ATPase, B subunit [Aspergillus fumigatus Af293]	V-ATPaseB		ATP-synt_ab						3.6.3.14	Oxidative phosphorylation	Photosynthesis	Aspergillus_CK392_g2912.t1	NA	NA	NA	Chaetomium_CK152_g7052.t1	NA	NA	NA	Coniochaeta_CK134_g8586.t1	0.3	0.8	0.2	Embellisia_CK46_g11226.t1	0.5	NA	NA	Phoma_CK108_g4508.t1	NA	NA	NA	NA
>gb|KMK59691.1| ubiquinol-cytochrome c reductase iron-sulfur subunit precursor	PETA		UCR_TM						1.10.2.2	Oxidative phosphorylation		Aspergillus_CK392_g4530.t1	NA	NA	NA	Chaetomium_CK152_g7064.t1	0.4	NA	NA	Coniochaeta_CK134_g10487.t1	0.25	0.666667	0.625	Embellisia_CK46_g8769.t1	0.666667	NA	NA	Phoma_CK108_g8311.t1	NA	NA	NA	NA
>gb|KMK57993.1| NADH-ubiquinone oxidoreductase subunit, putative [Aspergillus	NDUF		NADH-u_ox-rdase						1.6.5.3	Oxidative phosphorylation	Hypusine biosynthesis	Aspergillus_CK392_g844.t1	NA	NA	NA	Chaetomium_CK152_g7358.t1	1.33333	NA	NA	Coniochaeta_CK134_g2882.t1	NA	NA	NA	Embellisia_CK46_g11743.t1	NA	NA	NA	Phoma_CK108_g4130.t1	NA	NA	NA	NA
>ref|XP_755247.1| NADH-ubiquinone dehydrogenase 24 kDa subunit [Aspergillus fumigatus	ND-24		2Fe-2S_thioredx						1.6.5.3	Oxidative phosphorylation		Aspergillus_CK392_g6016.t1	NA	NA	NA	Chaetomium_CK152_g7809.t1	NA	NA	NA	Coniochaeta_CK134_g3811.t1	NA	2	NA	Embellisia_CK46_g9610.t1	NA	NA	NA	Phoma_CK108_g6344.t1	1.33333	NA	1.33333	NA
>ref|XP_750770.1| NADH-ubiquinone oxidoreductase 304 kDa subunit precursor	NDUFS1		Complex1_30kDa						1.6.5.3	Oxidative phosphorylation		Aspergillus_CK392_g1661.t1	NA	NA	NA	Chaetomium_CK152_g7904.t1	0.333333	NA	NA	Coniochaeta_CK134_g5220.t1	1	2.5	NA	Embellisia_CK46_g5809.t1	NA	NA	NA	Phoma_CK108_g6938.t1	NA	NA	NA	NA
mitochondrial F1F0 ATP synthase subunit Atp14, putative [Aspergillus fischeri NRRL 181]	ATP14		ATP_sub_h						NA	Oxidative phosphorylation		Aspergillus_CK392_g4700.t1	NA	NA	NA	Chaetomium_CK152_g8597.t1	0.333333	NA	NA	Coniochaeta_CK134_g7819.t1	0.5	0.857143	NA	Embellisia_CK46_g11780.t1	0.75	NA	0.9375	Phoma_CK108_g7339.t1	NA	NA	1	NA
>gb|KMK56733.1| NADH-ubiquinone oxidoreductase subunit, putative [Aspergillus	NDUF		NDUF						1.6.5.3	Oxidative phosphorylation		Aspergillus_CK392_g2858.t1	NA	NA	NA	Chaetomium_CK152_g9008.t1	0.666667	NA	NA	Coniochaeta_CK134_g2800.t1	0.5	0.5	NA	Embellisia_CK46_g6390.t1	NA	NA	NA	Phoma_CK108_g481.t1	NA	NA	NA	NA
>gb|KMK55386.1| ATP synthase subunit E [Aspergillus fumigatus Z5]	ATP5I		vATP-synt_E						3.6.3.14	Oxidative phosphorylation		Aspergillus_CK392_g6338.t1	NA	NA	NA	Chaetomium_CK152_g9024.t1	NA	NA	NA	Coniochaeta_CK134_g1123.t1	NA	2	NA	Embellisia_CK46_g307.t1	0.6	NA	0.6	Phoma_CK108_g8618.t1	NA	NA	NA	NA
pathogenesis associated protein Cap20 [Aspergillus fumigatus Af293]	CAP20		CAP20						NA	Pathogenesis		Aspergillus_CK392_g7236.t1	NA	NA	NA	Chaetomium_CK152_g1391.t1	NA	NA	NA	Coniochaeta_CK134_g1013.t1	0.555556	0.888889	0.888889	Embellisia_CK46_g8027.t1	NA	NA	NA	Phoma_CK108_g3275.t1	NA	NA	NA	NA
>ref|XP_753718.1| autophagic serine protease Alp2 [Aspergillus fumigatus Af293]	ALP2		Peptidase_S8	NO	YES	NO			NA	Pathogenesis	Sporulation; pathogenesis	Aspergillus_CK392_g3857.t1	NA	NA	NA	Chaetomium_CK152_g4551.t1	0.6	4.6	0.4	Coniochaeta_CK134_g1136.t1	0.857143	0.571429	NA	Embellisia_CK46_g9539.t1	0.5	5.75	0.5	Phoma_CK108_g6045.t1	NA	NA	0.9	NA
>gb|KMK55081.1| glycogen synthase kinase (Skp1) [Aspergillus fumigatus Z5]	SKP1		Pkinase						2.7.11.26	Pathogenesis	Multiple cellular processes	Aspergillus_CK392_g79.t1	NA	NA	NA	Chaetomium_CK152_g6121.t1	NA	NA	NA	Coniochaeta_CK134_g258.t1	NA	1	NA	Embellisia_CK46_g194.t1	NA	NA	NA	Phoma_CK108_g1341.t1	NA	NA	NA	NA
>ref|XP_755595.1| allergenic cerato-platanin Asp F13 [Aspergillus fumigatus Af293]	AspF13		Cerato-platanin	YES	YES	NO			NA	Pathogenesis		Aspergillus_CK392_g2965.t1	NA	NA	NA	Chaetomium_CK152_g6423.t1	0.201258	0.311321	0.216981	Coniochaeta_CK134_g656.t1	0.333333	3.83333	3.875	Embellisia_CK46_g1791.t1	0.730627	1.0492	1.12915	Phoma_CK108_g9101.t1	0.205516	0.601423	1.20641	NA
>ref|XP_752122.1| aspartic-type endopeptidase (CtsD) [Aspergillus fumigatus Af293]	CTSD		Asp	NO	YES	NO			3.4.23.-	Pathogenesis		Aspergillus_CK392_g7747.t1	NA	NA	NA	Chaetomium_CK152_g6765.t1	1.07143	1.84286	1.14286	Coniochaeta_CK134_g4917.t1	2.33333	8.2	2.13333	Embellisia_CK46_g11672.t1	NA	NA	NA	Phoma_CK108_g6592.t1	NA	NA	NA	NA
>ref|XP_746565.1| rhamnogalacturonase B [Aspergillus fumigatus Af293]	RGLA	PL4	RhgB_N	NO	YES	NO			4.2.2.-	Pectin degradation		Aspergillus_CK392_g1383.t1	NA	NA	NA	Chaetomium_CK152_g2734.t1	0.747664	0.570093	0.252336	Coniochaeta_CK134_g1434.t1	NA	NA	NA	Embellisia_CK46_g751.t1	NA	NA	NA	Phoma_CK108_g7576.t1	NA	NA	NA	NA
>gb|KMK55893.1| UTP-glucose-1-phosphate uridylyltransferase Ugp1, putative	UGP1		UDPGP						2.7.7.9	Pentose and glucuronate interconversions	Galactose metabolism; Starch and sucrose metabolism; Amino sugar and nucleotide sugar metabolism	Aspergillus_CK392_g3802.t1	NA	NA	NA	Chaetomium_CK152_g10835.t1	0.432203	0.101695	NA	Coniochaeta_CK134_g4482.t1	0.37037	0.944444	0.222222	Embellisia_CK46_g2712.t1	1.32353	NA	0.132353	Phoma_CK108_g9382.t1	NA	0.272727	NA	YES YES YES
>ref|XP_753716.1| transaldolase [Aspergillus fumigatus Af293]	TAL		TAL_FSA						2.2.1.2	Pentose phosphate pathway	Secondary metabolism	Aspergillus_CK392_g3855.t1	NA	NA	NA	Chaetomium_CK152_g10844.t1	3.82653	3.38776	0.663265	Coniochaeta_CK134_g10017.t1	1.1875	1.1125	0.525	Embellisia_CK46_g450.t1	0.769231	0.423077	0.788462	Phoma_CK108_g7247.t1	1.43571	0.371429	0.171429	YES YES YES
>ref|XP_750696.1| 6-phosphogluconate dehydrogenase Gnd1 [Aspergillus fumigatus Af293]	GND1		6PGD						1.1.1.44	Pentose phosphate pathway	Glutathione metabolism	Aspergillus_CK392_g2542.t1	NA	NA	NA	Chaetomium_CK152_g2946.t1	0.492754	0.347826	0.369565	Coniochaeta_CK134_g7806.t1	0.548387	1.45161	0.311828	Embellisia_CK46_g9442.t1	0.366013	0.392157	0.519608	Phoma_CK108_g8153.t1	0.138889	0.444444	0.0555556	YES YES YES YES
>ref|XP_752720.1| transketolase TktA [Aspergillus fumigatus Af293]	TKTA		Transketolase						2.2.1.1	Pentose phosphate pathway	Carbon fixation; biosynthesis of ansamycins; secondary metabolism	Aspergillus_CK392_g5612.t1	NA	NA	NA	Chaetomium_CK152_g4069.t1	0.345455	0.136364	0.109091	Coniochaeta_CK134_g8482.t1	0.413793	1.03448	0.413793	Embellisia_CK46_g6758.t1	0.709677	0.193548	0.306452	Phoma_CK108_g7104.t1	NA	0.125	0.0625	YES YES
ribulose phosphate 3 epimerase [Aspergillus fumigatus var. RP-2014]	RPE		Ribul_P_3_epim						5.1.3.1	Pentose phosphate pathway	Pentose and glucuronate interconversions; carbon fixation; secondary metabolism	Aspergillus_CK392_g4187.t1	NA	NA	NA	Chaetomium_CK152_g6572.t1	NA	NA	NA	Coniochaeta_CK134_g2808.t1	1	1	1	Embellisia_CK46_g4716.t1	NA	NA	NA	Phoma_CK108_g691.t1	NA	NA	NA	NA
>ref|XP_749101.1| phospho-2-dehydro-3-deoxyheptonate aldolase [Aspergillus fumigatus	ARO4		DAHP_synth_1						2.5.1.54	Phenylalanine, tyrosine and tryptophan biosynthesis		Aspergillus_CK392_g3339.t1	NA	NA	NA	Chaetomium_CK152_g5758.t1	0.666667	NA	NA	Coniochaeta_CK134_g1380.t1	NA	1	NA	Embellisia_CK46_g1485.t1	0.5	NA	NA	Phoma_CK108_g7790.t1	NA	0.75	NA	NA
chorismate synthase [Aspergillus fumigatus Af293]	ARO2		Chorismate_synt						4.2.3.5	Phenylalanine, tyrosine and tryptophan biosynthesis		Aspergillus_CK392_g8419.t1	NA	NA	NA	Chaetomium_CK152_g8107.t1	NA	1	NA	Coniochaeta_CK134_g10314.t1	NA	NA	NA	Embellisia_CK46_g10464.t1	NA	NA	NA	Phoma_CK108_g271.t1	NA	NA	NA	NA
>gb|EDP52050.1| chorismate mutase [Aspergillus fumigatus A1163]	CM		CM						5.4.99.5	Phenylalanine, tyrosine and tryptophan biosynthesis		Aspergillus_CK392_g4328.t1	NA	NA	NA	Chaetomium_CK152_g9606.t1	NA	NA	NA	Coniochaeta_CK134_g2054.t1	NA	1	NA	Embellisia_CK46_g5969.t1	NA	NA	NA	Phoma_CK108_g2585.t1	NA	NA	NA	NA
PX domain-containing protein [Aspergillus fumigatus Z5]	PX		PX						NA	Phosphatidyl inositol binding		Aspergillus_CK392_g4265.t1	NA	NA	NA	Chaetomium_CK152_g10663.t1	0.428571	NA	NA	Coniochaeta_CK134_g8092.t1	NA	NA	NA	Embellisia_CK46_g4772.t1	NA	NA	NA	Phoma_CK108_g106.t1	NA	NA	NA	NA
>ref|XP_754628.1| phosphatidylinositol transporter [Aspergillus fumigatus Af293]	PIT		CRAL_TRIO						NA	Phosphatidyl inositol transport		Aspergillus_CK392_g8264.t1	NA	NA	NA	Chaetomium_CK152_g579.t1	0.923077	0.461538	NA	Coniochaeta_CK134_g153.t1	0.5	1.25	NA	Embellisia_CK46_g6140.t1	0.5	NA	0.5	Phoma_CK108_g842.t1	NA	NA	NA	NA
>gb|EDP52361.1| phosphatidylserine decarboxylase Psd2, putative [Aspergillus	PSD2		C2						4.1.1.65	Phosphatidylethanolamine biosynthesis		Aspergillus_CK392_g8128.t1	NA	NA	NA	Chaetomium_CK152_g9246.t1	NA	NA	NA	Coniochaeta_CK134_g6035.t1	0.606061	NA	NA	Embellisia_CK46_g6761.t1	NA	NA	NA	Phoma_CK108_g4681.t1	NA	NA	NA	NA
>gb|KEY79548.1| fatty acid activator Faa4 [Aspergillus fumigatus var. RP-2014]	FAA4		AMP-binding				NRPS	fatty acid activation	6.2.1.3	Phospholipid metabolism		Aspergillus_CK392_g6078.t1	NA	NA	NA	Chaetomium_CK152_g5738.t1	0.5	NA	NA	Coniochaeta_CK134_g1735.t1	0.405797	0.347826	0.173913	Embellisia_CK46_g2051.t1	1	NA	NA	Phoma_CK108_g3470.t1	NA	NA	1	YES
>gb|EDP51216.1| CRAL/TRIO domain protein [Aspergillus fumigatus A1163]	CRAL-TRIO		CRAL_TRIO						NA	Phospholipid translocation		Aspergillus_CK392_g5182.t1	NA	NA	NA	Chaetomium_CK152_g3348.t1	1	NA	NA	Coniochaeta_CK134_g2089.t1	0.740741	1.11111	0.444444	Embellisia_CK46_g1974.t1	NA	NA	NA	Phoma_CK108_g4097.t1	NA	NA	NA	NA
>sp|Q4WS33.2|BGALA_ASPFU RecName: Full=Probable beta-galactosidase A; AltName: Full=Lactase A;	LACA	GH35	BetaGal	NO	YES	NO			3.2.1.23	Plant polysaccharide degradation	Glycan degradation; sphingolipid metabolism	Aspergillus_CK392_g5886.t1	0.816667	0.625	1.875	Chaetomium_CK152_g3298.t1	NA	NA	NA	Coniochaeta_CK134_g10126.t1	NA	NA	NA	Embellisia_CK46_g8328.t1	2.4	7.65	2.55	Phoma_CK108_g6805.t1	NA	NA	NA	NA
>ref|XP_747487.1| pectin methylesterase [Aspergillus fumigatus Af293]	PME	CE8	Pectinesterase	NO	YES	NO			3.1.1.11	Plant polysaccharide degradation		Aspergillus_CK392_g4042.t1	1.44444	6.15385	3.53846	Chaetomium_CK152_g7008.t1	NA	1.5	0.75	Coniochaeta_CK134_g888.t1	NA	NA	NA	Embellisia_CK46_g1331.t1	2	3.25	NA	Phoma_CK108_g3501.t1	NA	NA	NA	NA
>ref|XP_749205.1| glycosyl hydrolase [Aspergillus fumigatus Af293]	GH	GH76	Glyco_hydro_76	NO	YES	NO			3.2.1.-	Plant polysaccharide degradation		Aspergillus_CK392_g2367.t1	NA	NA	NA	Chaetomium_CK152_g9703.t1	0.66129	0.725806	0.435484	Coniochaeta_CK134_g315.t1	1.33333	2.83333	0.888889	Embellisia_CK46_g10111.t1	NA	NA	NA	Phoma_CK108_g3205.t1	NA	NA	NA	NA
>gb|KMK57321.1| endo-1,3-beta-glucanase Engl1 [Aspergillus fumigatus Z5]	Engl1	GH81	Glyco_hydro_81	NO	YES	NO			3.2.1.39	Polysaccharide degradation		Aspergillus_CK392_g1472.t1	NA	NA	NA	Chaetomium_CK152_g1543.t1	0.918919	2.72973	NA	Coniochaeta_CK134_g6814.t1	5.25	1	NA	Embellisia_CK46_g8078.t1	NA	NA	NA	Phoma_CK108_g6367.t1	NA	NA	NA	NA
mitochondrial chaperone Frataxin [Aspergillus fumigatus Af293]	YFH1		Frataxin_Cyay						1.16.3.1	Porphyrin and chlorophyll metabolism		Aspergillus_CK392_g6861.t1	NA	NA	NA	Chaetomium_CK152_g4825.t1	NA	NA	NA	Coniochaeta_CK134_g10304.t1	1	NA	NA	Embellisia_CK46_g275.t1	NA	NA	NA	Phoma_CK108_g2001.t1	NA	NA	NA	NA
>ref|XP_750494.1| coproporphyrinogen III oxidase [Aspergillus fumigatus Af293]	CPOX		Coprogen_oxidas						1.3.3.31	Porphyrin and chlorophyll metabolism		Aspergillus_CK392_g4974.t1	NA	NA	NA	Chaetomium_CK152_g5847.t1	0.884615	0.846154	0.0769231	Coniochaeta_CK134_g7618.t1	0.6	0.8	0.8	Embellisia_CK46_g7144.t1	1	NA	NA	Phoma_CK108_g6489.t1	NA	NA	NA	NA
>gb|EDP55088.1| HET-C domain protein HetC [Aspergillus fumigatus A1163]	HETC		Het-C	NO	YES	NO			NA	Programmed cell death		Aspergillus_CK392_g4243.t1	NA	NA	NA	Chaetomium_CK152_g9658.t1	1.33333	NA	NA	Coniochaeta_CK134_g8604.t1	NA	NA	NA	Embellisia_CK46_g3414.t1	NA	NA	NA	Phoma_CK108_g3159.t1	NA	NA	NA	NA
>ref|XP_747704.1| 2-methylcitrate dehydratase [Aspergillus fumigatus Af293]	PDH1		MmgE_PrpD						4.2.1.79	Propanoate metabolism		Aspergillus_CK392_g6257.t1	NA	NA	NA	Chaetomium_CK152_g10530.t1	0.666667	NA	NA	Coniochaeta_CK134_g5611.t1	NA	1.71429	0.571429	Embellisia_CK46_g5358.t1	NA	NA	NA	Phoma_CK108_g4388.t1	NA	NA	NA	YES
>ref|XP_752927.1| oxidoreductase, zinc-binding dehydrogenase family [Aspergillus	ZBO		ADH_zinc				PKS	prostaglandin dehydrogenase	1.1.1.-	Prostaglandin and eicosanoid metabolism		Aspergillus_CK392_g5765.t1	NA	NA	NA	Chaetomium_CK152_g8375.t1	NA	NA	NA	Coniochaeta_CK134_g1872.t1	0.285714	NA	NA	Embellisia_CK46_g723.t1	NA	NA	NA	Phoma_CK108_g8880.t1	NA	NA	NA	NA
>gb|KMK62185.1| putative SRP receptor beta subunit (Srp102) [Aspergillus fumigatus	SRP102		SRPRB						NA	Protein export		Aspergillus_CK392_g1309.t1	NA	NA	NA	Chaetomium_CK152_g10888.t1	0.666667	NA	NA	Coniochaeta_CK134_g6466.t1	NA	NA	NA	Embellisia_CK46_g1363.t1	NA	NA	NA	Phoma_CK108_g3542.t1	NA	NA	NA	NA
>gb|KMK55896.1| heat shock protein (Sti1), putative [Aspergillus fumigatus Z5]	STI1	GT41	TPR						NA	Protein folding, sorting and degradation		Aspergillus_CK392_g3805.t1	NA	NA	NA	Chaetomium_CK152_g1001.t1	1.27273	NA	0.181818	Coniochaeta_CK134_g205.t1	NA	1.14286	NA	Embellisia_CK46_g2710.t1	0.5	NA	0.5	Phoma_CK108_g9380.t1	NA	NA	NA	NA
>gb|EDP56585.1| prohibitin complex subunit Phb1, putative [Aspergillus fumigatus	PHB1		Band_7						NA	Protein folding, sorting and degradation	Prohibitin probably acts as a holdase/unfoldase for the stabilization of newly synthesized mitochondrial proteins	Aspergillus_CK392_g5615.t1	NA	NA	NA	Chaetomium_CK152_g1074.t1	1.5	NA	NA	Coniochaeta_CK134_g9778.t1	0.410256	0.461538	0.615385	Embellisia_CK46_g6750.t1	NA	NA	NA	Phoma_CK108_g4850.t1	NA	NA	NA	NA
>ref|XP_749475.1| proteasome regulatory particle subunit (RpnK) [Aspergillus	RPNK		JAB						NA	Protein folding, sorting and degradation		Aspergillus_CK392_g2324.t1	NA	NA	NA	Chaetomium_CK152_g11487.t1	0.25	0.25	NA	Coniochaeta_CK134_g10178.t1	0.5	0.5	0.5	Embellisia_CK46_g2670.t1	NA	NA	NA	Phoma_CK108_g3656.t1	NA	NA	NA	NA
>dbj|GAQ12050.1| heat shock protein SSB1 [Aspergillus lentulus]	SSB1		RRF; HSP70						NA	Protein folding, sorting and degradation	Chaperones and folding catalysts	Aspergillus_CK392_g45.t1	NA	NA	NA	Chaetomium_CK152_g11703.t1	0.366667	0.2	0.0333333	Coniochaeta_CK134_g3929.t1	0.4375	0.770833	0.541667	Embellisia_CK46_g2319.t1	1.72308	0.0615385	0.153846	Phoma_CK108_g3723.t1	0.132353	0.705882	NA	YES YES YES
ubiquitin-activating enzyme E1 1 [Aspergillus niger]	UBA1		E1_UFD						6.2.1.45	Protein folding, sorting and degradation		Aspergillus_CK392_g4236.t1	NA	NA	NA	Chaetomium_CK152_g11795.t1	0.285714	NA	NA	Coniochaeta_CK134_g4205.t1	0.615385	0.307692	0.307692	Embellisia_CK46_g10855.t1	NA	NA	0.8	Phoma_CK108_g9992.t1	NA	NA	0.5	YES
>ref|XP_753264.1| Hsp90 binding co-chaperone (Sba1) [Aspergillus fumigatus Af293]	SBA1		CS						NA	Protein folding, sorting and degradation		Aspergillus_CK392_g4390.t1	NA	NA	NA	Chaetomium_CK152_g1209.t1	NA	NA	NA	Coniochaeta_CK134_g2703.t1	0.571429	1.42857	NA	Embellisia_CK46_g8280.t1	3.2	NA	0.8	Phoma_CK108_g5769.t1	NA	NA	NA	NA
>ref|XP_751155.1| proteasome regulatory particle subunit (RpnI) [Aspergillus	RPNI		PCI						NA	Protein folding, sorting and degradation		Aspergillus_CK392_g1552.t1	NA	NA	NA	Chaetomium_CK152_g1337.t1	NA	NA	NA	Coniochaeta_CK134_g8905.t1	0.333333	0.5	NA	Embellisia_CK46_g1460.t1	NA	NA	NA	Phoma_CK108_g9000.t1	NA	NA	NA	NA
>ref|XP_754830.1| t-complex protein 1, delta subunit [Aspergillus fumigatus Af293]	CCT4		Cpn60_TCP1						NA	Protein folding, sorting and degradation	Chaperones and folding catalysts	Aspergillus_CK392_g1152.t1	NA	NA	NA	Chaetomium_CK152_g1435.t1	0.333333	NA	NA	Coniochaeta_CK134_g562.t1	NA	0.666667	NA	Embellisia_CK46_g4723.t1	NA	NA	NA	Phoma_CK108_g297.t1	NA	NA	NA	NA
>ref|XP_755937.1| t-complex protein 1, alpha subunit [Aspergillus fumigatus Af293]	TCP1		Cpn60_TCP1						NA	Protein folding, sorting and degradation	Chaperones and folding catalysts	Aspergillus_CK392_g229.t1	NA	NA	NA	Chaetomium_CK152_g1486.t1	0.25	NA	NA	Coniochaeta_CK134_g4180.t1	0.666667	0.666667	0.888889	Embellisia_CK46_g3738.t1	2	NA	NA	Phoma_CK108_g2592.t1	NA	NA	NA	NA
>gb|KMK60215.1| proteasome regulatory particle subunit Rpt3, putative [Aspergillus	RPT3		AAA						NA	Protein folding, sorting and degradation		Aspergillus_CK392_g4630.t1	NA	NA	NA	Chaetomium_CK152_g1813.t1	1	0.333333	NA	Coniochaeta_CK134_g9661.t1	0.466667	0.3	0.2	Embellisia_CK46_g2024.t1	0.5	NA	NA	Phoma_CK108_g495.t1	NA	NA	NA	NA
>gb|KMK62722.1| Hsp70 chaperone Hsp88 [Aspergillus fumigatus Z5]	Hsp88		HSP70						NA	Protein folding, sorting and degradation	Protein processing in ER; endocytosis; longevity regulating pathway	Aspergillus_CK392_g1084.t1	NA	NA	NA	Chaetomium_CK152_g2527.t1	0.588235	0.117647	0.0588235	Coniochaeta_CK134_g8362.t1	0.571429	0.8	0.342857	Embellisia_CK46_g4855.t1	2.33333	NA	0.5	Phoma_CK108_g2046.t1	0.25	NA	NA	YES YES
>ref|XP_748917.1| metallopeptidase MepB [Aspergillus fumigatus Af293]	MEPB		Peptidase_M3						3.4.24.-	Protein folding, sorting and degradation		Aspergillus_CK392_g5280.t1	NA	NA	NA	Chaetomium_CK152_g2535.t1	NA	0.833333	0.333333	Coniochaeta_CK134_g2775.t1	0.307692	0.923077	0.307692	Embellisia_CK46_g3005.t1	NA	NA	NA	Phoma_CK108_g3545.t1	NA	NA	NA	NA
Cdc48-dependent protein degradation adaptor protein (Shp1), putative [Aspergillus fumigatus A1163]	SHP1		SEP; UBA; UBX						NA	Protein folding, sorting and degradation		Aspergillus_CK392_g5175.t1	NA	NA	NA	Chaetomium_CK152_g2904.t1	0.9	NA	NA	Coniochaeta_CK134_g3594.t1	NA	NA	NA	Embellisia_CK46_g7803.t1	1	NA	1.33333	Phoma_CK108_g8561.t1	NA	NA	0.333333	NA
>gb|KMK54509.1| peptidyl-prolyl cis-trans isomerase (CypB), putative [Aspergillus	CYPB		Pro_isomerase	NO	YES	YES			5.2.1.8	Protein folding, sorting and degradation		Aspergillus_CK392_g7805.t1	NA	NA	NA	Chaetomium_CK152_g3553.t1	1.33333	NA	0.266667	Coniochaeta_CK134_g3695.t1	0.25	0.428571	0.214286	Embellisia_CK46_g369.t1	NA	NA	1	Phoma_CK108_g8781.t1	NA	NA	NA	NA
>gb|EDP49613.1| cullin binding protein CanA, putative [Aspergillus fumigatus A1163]	CANA		TIP120						NA	Protein folding, sorting and degradation		Aspergillus_CK392_g338.t1	NA	NA	NA	Chaetomium_CK152_g3567.t1	2	NA	NA	Coniochaeta_CK134_g3699.t1	0.4	0.4	NA	Embellisia_CK46_g6768.t1	NA	NA	NA	Phoma_CK108_g7081.t1	NA	NA	NA	NA
>dbj|GAO84092.1| nascent polypeptide-associated complex subunit alpha [Neosartorya	NACA		NAC						NA	Protein folding, sorting and degradation	Prevents inappropriate targeting of non-secretory polypeptides to the endoplasmic reticulum (ER)	Aspergillus_CK392_g6265.t1	NA	NA	NA	Chaetomium_CK152_g385.t1	1.66667	NA	0.333333	Coniochaeta_CK134_g10090.t1	0.318182	0.545455	0.227273	Embellisia_CK46_g2954.t1	3	NA	2.5	Phoma_CK108_g8633.t1	NA	NA	NA	NA
>ref|XP_755394.1| COPI vesicle coat beta' subunit [Aspergillus fumigatus Af293]	COPI		WD40						NA	Protein folding, sorting and degradation		Aspergillus_CK392_g290.t1	NA	NA	NA	Chaetomium_CK152_g400.t1	1	NA	NA	Coniochaeta_CK134_g1097.t1	0.5	NA	0.5	Embellisia_CK46_g2005.t1	NA	NA	NA	Phoma_CK108_g3623.t1	NA	NA	NA	NA
>ref|XP_751922.1| aminopeptidase [Aspergillus fumigatus Af293]	AP		Peptidase_M1						3.4.11.-	Protein folding, sorting and degradation		Aspergillus_CK392_g7928.t1	NA	NA	NA	Chaetomium_CK152_g4040.t1	0.764706	4.95588	0.0588235	Coniochaeta_CK134_g7348.t1	0.5	1.22222	NA	Embellisia_CK46_g2557.t1	0.5	5.5	0.5	Phoma_CK108_g511.t1	NA	NA	NA	NA
>ref|XP_750379.1| proteasome regulatory particle subunit (RpnF) [Aspergillus	RPNF		PCI						NA	Protein folding, sorting and degradation		Aspergillus_CK392_g7241.t1	NA	NA	NA	Chaetomium_CK152_g4247.t1	NA	NA	NA	Coniochaeta_CK134_g4910.t1	NA	1.5	NA	Embellisia_CK46_g9446.t1	NA	NA	NA	Phoma_CK108_g3266.t1	NA	NA	NA	NA
26 proteasome complex subunit Sem1 [Aspergillus fumigatus var. RP-2014]	SEM1		DSS1_SEM1						NA	Protein folding, sorting and degradation		Aspergillus_CK392_g7401.t1	NA	NA	NA	Chaetomium_CK152_g440.t1	0.5	NA	NA	Coniochaeta_CK134_g1652.t1	0.666667	NA	NA	Embellisia_CK46_g3280.t1	NA	NA	NA	Phoma_CK108_g8430.t1	NA	NA	NA	NA
>gb|EDP50226.1| 26S proteasome regulatory subunit Rpn2, putative [Aspergillus	RPN2		HEAT_2; PC_rep						NA	Protein folding, sorting and degradation		Aspergillus_CK392_g7880.t1	NA	NA	NA	Chaetomium_CK152_g4644.t1	NA	NA	NA	Coniochaeta_CK134_g5934.t1	0.444444	NA	NA	Embellisia_CK46_g54.t1	NA	NA	NA	Phoma_CK108_g1070.t1	NA	1	NA	NA
ubiquitin conjugation factor E4 [Aspergillus lentulus]	UBE4		Ufd2P_core						6.3.2.-	Protein folding, sorting and degradation		Aspergillus_CK392_g7777.t1	NA	NA	NA	Chaetomium_CK152_g4743.t1	1	NA	1	Coniochaeta_CK134_g2650.t1	NA	NA	NA	Embellisia_CK46_g11670.t1	NA	NA	NA	Phoma_CK108_g6594.t1	NA	NA	NA	NA
>ref|XP_750490.1| molecular chaperone Hsp70 [Aspergillus fumigatus Af293]	HSP70		HSP70						NA	Protein folding, sorting and degradation		Aspergillus_CK392_g4978.t1	NA	NA	NA	Chaetomium_CK152_g4953.t1	0.543478	0.282609	0.0815217	Coniochaeta_CK134_g52.t1	0.633205	0.6139	0.243243	Embellisia_CK46_g10231.t1	0.615385	0.136752	0.65812	Phoma_CK108_g804.t1	0.567757	0.747664	0.245327	YES YES YES
>ref|XP_754318.1| t-complex protein 1, gamma subunit (Cct3) [Aspergillus fumigatus	CCT3		Cpn60_TCP1						NA	Protein folding, sorting and degradation	Chaperones and folding catalysts	Aspergillus_CK392_g8052.t1	NA	NA	NA	Chaetomium_CK152_g5054.t1	NA	NA	NA	Coniochaeta_CK134_g4865.t1	NA	NA	NA	Embellisia_CK46_g11079.t1	NA	NA	NA	Phoma_CK108_g4980.t1	NA	NA	NA	NA
>ref|XP_750527.1| proteasome subunit alpha type 3 [Aspergillus fumigatus Af293]	PSMA3		Proteasome						NA	Protein folding, sorting and degradation		Aspergillus_CK392_g2702.t1	NA	NA	NA	Chaetomium_CK152_g5343.t1	NA	0.333333	NA	Coniochaeta_CK134_g6351.t1	NA	NA	NA	Embellisia_CK46_g7496.t1	NA	NA	NA	Phoma_CK108_g1706.t1	NA	NA	NA	NA
>ref|XP_746552.1| ribosome associated DnaJ chaperone Zuotin [Aspergillus fumigatus	ZUO1		RAC_head						NA	Protein folding, sorting and degradation		Aspergillus_CK392_g1371.t1	NA	NA	NA	Chaetomium_CK152_g5457.t1	NA	NA	NA	Coniochaeta_CK134_g10055.t1	NA	NA	NA	Embellisia_CK46_g10295.t1	0.5	NA	NA	Phoma_CK108_g4020.t1	NA	NA	NA	NA
>gb|KMK59190.1| aminopeptidase, putative [Aspergillus fumigatus Z5]	AP		Peptidase_M1						NA	Protein folding, sorting and degradation		Aspergillus_CK392_g1976.t1	NA	NA	NA	Chaetomium_CK152_g5595.t1	3	26.75	1	Coniochaeta_CK134_g5445.t1	NA	1.6	NA	Embellisia_CK46_g6983.t1	0.4	2.1	NA	Phoma_CK108_g6511.t1	0.15	NA	NA	YES
>dbj|GAO83813.1| proteasome subunit beta type-3 [Neosartorya udagawae]	PSMB3		Proteasome						NA	Protein folding, sorting and degradation		Aspergillus_CK392_g7784.t1	NA	NA	NA	Chaetomium_CK152_g5613.t1	NA	NA	NA	Coniochaeta_CK134_g6357.t1	1	1	NA	Embellisia_CK46_g7499.t1	NA	NA	NA	Phoma_CK108_g1703.t1	NA	NA	NA	NA
>gb|KMK62402.1| prefoldin subunit 3, putative [Aspergillus fumigatus Z5]	VBP1		Prefoldin						NA	Protein folding, sorting and degradation	Chaperones and folding catalysts	Aspergillus_CK392_g2225.t1	NA	NA	NA	Chaetomium_CK152_g578.t1	NA	NA	NA	Coniochaeta_CK134_g154.t1	NA	1	NA	Embellisia_CK46_g6239.t1	NA	NA	NA	Phoma_CK108_g4226.t1	NA	NA	NA	NA
>gb|EDP54522.1| mitochondrial Hsp70 chaperone (Ssc70), putative [Aspergillus	SSC70		HSP70						NA	Protein folding, sorting and degradation		Aspergillus_CK392_g6081.t1	NA	NA	NA	Chaetomium_CK152_g6087.t1	0.451705	0.102273	0.0426136	Coniochaeta_CK134_g7343.t1	0.557692	0.903846	0.653846	Embellisia_CK46_g1335.t1	2.58065	0.129032	0.258065	Phoma_CK108_g3562.t1	0.769231	0.461538	0.461538	YES YES
>ref|XP_750366.1| proteasome regulatory particle subunit Rpt5 [Aspergillus fumigatus	RPT5		AAA						NA	Protein folding, sorting and degradation		Aspergillus_CK392_g7253.t1	NA	NA	NA	Chaetomium_CK152_g6231.t1	0.666667	NA	NA	Coniochaeta_CK134_g9465.t1	0.5	0.5	NA	Embellisia_CK46_g11745.t1	NA	NA	NA	Phoma_CK108_g4132.t1	NA	NA	NA	NA
>gb|EDP55428.1| carboxypeptidase CpyA/Prc1, putative [Aspergillus fumigatus A1163]	CPYA-PRC1		Carbpep_Y_N						3.4.16.5	Protein folding, sorting and degradation		Aspergillus_CK392_g5452.t1	NA	NA	NA	Chaetomium_CK152_g6317.t1	0.8	8.4	NA	Coniochaeta_CK134_g3351.t1	0.428571	0.428571	0.428571	Embellisia_CK46_g1213.t1	1.8	22.8	NA	Phoma_CK108_g197.t1	NA	NA	NA	NA
>gb|KMK62384.1| peptidyl-prolyl cis-trans isomerase Cpr7 [Aspergillus fumigatus Z5]	CPR7	GT41	Pro_isomerase						5.2.1.8	Protein folding, sorting and degradation	Plays a major role in negative regulation of the heat shock Transcription factor (HSF).	Aspergillus_CK392_g2208.t1	NA	NA	NA	Chaetomium_CK152_g6363.t1	0.666667	NA	NA	Coniochaeta_CK134_g5954.t1	NA	0.6	NA	Embellisia_CK46_g11109.t1	NA	NA	NA	Phoma_CK108_g938.t1	NA	NA	NA	NA
>gb|EDP51256.1| SGT1 and CS domain protein [Aspergillus fumigatus A1163]	SGT1		CS						NA	Protein folding, sorting and degradation	Chaperones and folding catalysts; Recruit heat shock proteins to multiprotein assemblies	Aspergillus_CK392_g1219.t1	NA	NA	NA	Chaetomium_CK152_g6636.t1	NA	NA	NA	Coniochaeta_CK134_g8944.t1	NA	NA	NA	Embellisia_CK46_g7872.t1	NA	NA	NA	Phoma_CK108_g8514.t1	0.714286	NA	NA	NA
>gb|EDP50128.1| proteasome component Pre1, putative [Aspergillus fumigatus A1163]	PRE1		Proteasome						NA	Protein folding, sorting and degradation		Aspergillus_CK392_g7790.t1	NA	NA	NA	Chaetomium_CK152_g6804.t1	NA	NA	NA	Coniochaeta_CK134_g3132.t1	NA	1	NA	Embellisia_CK46_g2606.t1	NA	NA	NA	Phoma_CK108_g4884.t1	NA	NA	NA	NA
>ref|XP_756068.1| extracelular serine carboxypeptidase [Aspergillus fumigatus Af293]	CPYA		Peptidase_S28	NO	YES	NO			3.4.-.-	Protein folding, sorting and degradation	Protein degradation	Aspergillus_CK392_g8316.t1	1.80556	0.478261	1.30435	Chaetomium_CK152_g6826.t1	0.457831	0.771084	0.542169	Coniochaeta_CK134_g2165.t1	NA	4.83333	5.66667	Embellisia_CK46_g4445.t1	0.960784	1.51961	0.0588235	Phoma_CK108_g10217.t1	0.62234	1.7234	1.62766	NA
>ref|XP_001266317.1| proteasome component Pre6, putative [Neosartorya fischeri NRRL 181]	PRE6		Proteasome						NA	Protein folding, sorting and degradation		Aspergillus_CK392_g5046.t1	NA	NA	NA	Chaetomium_CK152_g6921.t1	NA	NA	NA	Coniochaeta_CK134_g2374.t1	NA	0.615385	NA	Embellisia_CK46_g7762.t1	NA	NA	NA	Phoma_CK108_g2021.t1	NA	NA	NA	NA
26S proteasome regulatory subunit Mts4 [Aspergillus fumigatus Af293]	MTS4		PC_rep						NA	Protein folding, sorting and degradation		Aspergillus_CK392_g3599.t1	NA	NA	NA	Chaetomium_CK152_g7634.t1	1	0.5	NA	Coniochaeta_CK134_g2029.t1	NA	NA	NA	Embellisia_CK46_g6017.t1	NA	NA	NA	Phoma_CK108_g5929.t1	NA	NA	NA	NA
>ref|XP_747599.1| proteasome component Pre5 [Aspergillus fumigatus Af293]	PRE5		Proteasome						NA	Protein folding, sorting and degradation		Aspergillus_CK392_g480.t1	NA	NA	NA	Chaetomium_CK152_g8056.t1	1	NA	NA	Coniochaeta_CK134_g2471.t1	1.5	1.75	1.33333	Embellisia_CK46_g7161.t1	2	NA	NA	Phoma_CK108_g7698.t1	NA	NA	NA	NA
zinc metalloprotease [Aspergillus fumigatus Af293]	ZMP		Peptidase_M16						3.4.24.-	Protein folding, sorting and degradation	Protein degradation	Aspergillus_CK392_g7802.t1	NA	NA	NA	Chaetomium_CK152_g8282.t1	NA	0.5	NA	Coniochaeta_CK134_g2283.t1	NA	NA	NA	Embellisia_CK46_g5565.t1	NA	NA	NA	Phoma_CK108_g1717.t1	NA	NA	NA	NA
>ref|XP_751825.1| Hsp90 co-chaperone Cdc37 [Aspergillus fumigatus Af293]	CDC37	GH10	CDC37						NA	Protein folding, sorting and degradation	Protein folding; cell cycle	Aspergillus_CK392_g5376.t1	NA	NA	NA	Chaetomium_CK152_g8359.t1	NA	1	NA	Coniochaeta_CK134_g3353.t1	NA	NA	NA	Embellisia_CK46_g4207.t1	NA	NA	NA	Phoma_CK108_g7205.t1	NA	NA	NA	NA
>gb|KMK60732.1| proteasome regulatory particle subunit (RpnC) [Aspergillus	RPNC		Rpn3_C						NA	Protein folding, sorting and degradation		Aspergillus_CK392_g6459.t1	NA	NA	NA	Chaetomium_CK152_g8482.t1	NA	NA	NA	Coniochaeta_CK134_g165.t1	1	NA	NA	Embellisia_CK46_g8075.t1	NA	NA	NA	Phoma_CK108_g1889.t1	NA	NA	NA	NA
HECT-type ubiquitin ligase-interacting protein creD [Aspergillus fumigatus Z5]	CRED		Arrestin						2.3.2.26	Protein folding, sorting and degradation		Aspergillus_CK392_g2555.t1	NA	NA	NA	Chaetomium_CK152_g8685.t1	NA	NA	NA	Coniochaeta_CK134_g6793.t1	NA	NA	NA	Embellisia_CK46_g5457.t1	NA	NA	1.75	Phoma_CK108_g3218.t1	NA	NA	NA	NA
>ref|XP_749594.1| Hsp70 chaperone BiP/Kar2 [Aspergillus fumigatus Af293]	BIP-KAR2		BIP-KAR2	NO	YES	YES			NA	Protein folding, sorting and degradation		Aspergillus_CK392_g6630.t1	NA	NA	NA	Chaetomium_CK152_g8710.t1	0.666667	0.4	NA	Coniochaeta_CK134_g5332.t1	0.426667	0.44	0.284444	Embellisia_CK46_g5768.t1	1.05882	NA	0.176471	Phoma_CK108_g4596.t1	NA	NA	NA	YES YES
>gb|KMK63082.1| t-complex protein 1, epsilon subunit, putative [Aspergillus	CCT5		Cpn60_TCP1						NA	Protein folding, sorting and degradation	Chaperones and folding catalysts	Aspergillus_CK392_g2592.t1	NA	NA	NA	Chaetomium_CK152_g8712.t1	0.857143	NA	0.285714	Coniochaeta_CK134_g5334.t1	0.740741	0.666667	0.444444	Embellisia_CK46_g5439.t1	2	NA	NA	Phoma_CK108_g3093.t1	NA	1	NA	NA
>ref|XP_750420.2| t-complex protein 1, eta subunit [Aspergillus fumigatus Af293]	CCT7		Cpn60_TCP1						NA	Protein folding, sorting and degradation	Chaperones and folding catalysts	Aspergillus_CK392_g7201.t1	NA	NA	NA	Chaetomium_CK152_g8728.t1	NA	NA	NA	Coniochaeta_CK134_g731.t1	NA	0.666667	NA	Embellisia_CK46_g1134.t1	NA	NA	NA	Phoma_CK108_g4249.t1	NA	NA	NA	NA
>ref|XP_754493.1| ubiquitin (UbiC) [Aspergillus fumigatus Af293]	UbiC		ubiquitin						NA	Protein folding, sorting and degradation		Aspergillus_CK392_g4642.t1	NA	NA	2	Chaetomium_CK152_g8733.t1	1.5	0.5	NA	Coniochaeta_CK134_g9298.t1	NA	NA	NA	Embellisia_CK46_g477.t1	1.40909	1.79545	7.13636	Phoma_CK108_g3280.t1	NA	NA	NA	NA
BTB domain-containing and ankyrin repeat protein [Aspergillus fumigatus Z5]	ABTB		Ank_4; BTB; RCC1_2						NA	Protein folding, sorting and degradation	Proteasome functions; protein ubiquitination	Aspergillus_CK392_g6619.t1	NA	NA	NA	Chaetomium_CK152_g888.t1	NA	NA	NA	Coniochaeta_CK134_g7557.t1	NA	NA	NA	Embellisia_CK46_g1600.t1	NA	1	NA	Phoma_CK108_g6945.t1	NA	NA	NA	NA
Hsp70 family chaperone Lhs1/Orp150 [Aspergillus fumigatus Af293]	LHS1-ORP150		HSP70	NO	YES	YES			NA	Protein folding, sorting and degradation		Aspergillus_CK392_g5715.t1	NA	NA	NA	Chaetomium_CK152_g8903.t1	NA	NA	NA	Coniochaeta_CK134_g9234.t1	1	NA	NA	Embellisia_CK46_g1000.t1	2	NA	NA	Phoma_CK108_g6120.t1	NA	NA	NA	NA
probable proteasome subunit alpha type-1 [Aspergillus lentulus]	PSMA1		Proteasome						NA	Protein folding, sorting and degradation		Aspergillus_CK392_g4639.t1	NA	NA	NA	Chaetomium_CK152_g9183.t1	NA	NA	NA	Coniochaeta_CK134_g9822.t1	0.428571	0.428571	NA	Embellisia_CK46_g4625.t1	NA	NA	NA	Phoma_CK108_g5438.t1	NA	NA	NA	NA
>ref|XP_748923.1| proteasome component Pre8 [Aspergillus fumigatus Af293]	PRE8		Proteasome						NA	Protein folding, sorting and degradation		Aspergillus_CK392_g5286.t1	NA	NA	NA	Chaetomium_CK152_g9456.t1	NA	0.333333	NA	Coniochaeta_CK134_g4884.t1	1	1.5	NA	Embellisia_CK46_g4609.t1	0.5	NA	NA	Phoma_CK108_g8682.t1	NA	NA	NA	NA
>dbj|GAQ08133.1| probable T-complex protein 1 subunit theta [Aspergillus lentulus]	CCT8		Peptidase_M48; Cpn60_TCP1						NA	Protein folding, sorting and degradation	Chaperones and folding catalysts	Aspergillus_CK392_g5400.t1	NA	NA	NA	Chaetomium_CK152_g9688.t1	1.66667	NA	NA	Coniochaeta_CK134_g7781.t1	0.307692	0.512821	NA	Embellisia_CK46_g3595.t1	2.4	NA	0.8	Phoma_CK108_g8365.t1	NA	NA	NA	NA
>gb|KMK55061.1| aspartic-type endopeptidase (OpsB) [Aspergillus fumigatus Z5]	OPSB		Asp	NO	YES	NO			3.4.23.-	Protein folding, sorting and degradation		Aspergillus_CK392_g98.t1	NA	NA	NA	Chaetomium_CK152_g9890.t1	NA	NA	NA	Coniochaeta_CK134_g1965.t1	NA	NA	NA	Embellisia_CK46_g6941.t1	0.571429	1.71429	3.28571	Phoma_CK108_g7733.t1	NA	NA	NA	NA
>gb|KEY79872.1| heat shock protein Hsp98/Hsp104/ClpA [Aspergillus fumigatus var.	HSP98	GT40	ClpB_D2-small						NA	Protein folding, sorting and degradation		Aspergillus_CK392_g5735.t1	NA	NA	NA	Chaetomium_CK152_g9985.t1	NA	1	NA	Coniochaeta_CK134_g1311.t1	1.125	NA	1.125	Embellisia_CK46_g1815.t1	NA	NA	NA	Phoma_CK108_g212.t1	NA	NA	NA	NA
>ref|XP_750253.1| protein mitochondrial targeting protein (Mas1) [Aspergillus	MAS1		DnaJ						NA	Protein processing	Protein processing in endoplasmic reticulum	Aspergillus_CK392_g1781.t1	NA	NA	NA	Chaetomium_CK152_g1395.t1	0.857143	NA	NA	Coniochaeta_CK134_g550.t1	0.4	1.5	NA	Embellisia_CK46_g11450.t1	NA	NA	1	Phoma_CK108_g91.t1	NA	NA	NA	NA
>ref|XP_747802.1| nascent polypeptide-associated complex (NAC) subunit [Aspergillus	NAC		MAGI; NAC						NA	Protein processing	Prevents inappropriate targeting of non-secretory polypeptides to the endoplasmic reticulum (ER)	Aspergillus_CK392_g4817.t1	NA	NA	NA	Chaetomium_CK152_g276.t1	2.28571	NA	0.285714	Coniochaeta_CK134_g3440.t1	0.220588	0.132353	0.196078	Embellisia_CK46_g301.t1	1.6	NA	1.2	Phoma_CK108_g8658.t1	NA	NA	2	NA
>ref|XP_752790.1| mitochondrial processing peptidase beta subunit [Aspergillus	PMPCB		Peptidase_M16						NA	Protein processing		Aspergillus_CK392_g5889.t1	NA	NA	NA	Chaetomium_CK152_g2832.t1	0.833333	NA	NA	Coniochaeta_CK134_g5053.t1	0.409091	0.681818	0.181818	Embellisia_CK46_g12021.t1	0.909091	NA	NA	Phoma_CK108_g5715.t1	NA	1	NA	YES YES
>ref|XP_754649.1| Sec23/Sec24 family protein [Aspergillus fumigatus Af293]	SEC23-SEC24		Sec23						NA	Protein processing	Protein processing in endoplasmic reticulum	Aspergillus_CK392_g8284.t1	NA	NA	NA	Chaetomium_CK152_g2965.t1	NA	NA	NA	Coniochaeta_CK134_g125.t1	NA	NA	NA	Embellisia_CK46_g9438.t1	1.5	NA	NA	Phoma_CK108_g6374.t1	NA	NA	NA	NA
>ref|XP_752019.1| peptide N-myristoyl transferase (Nmt1) [Aspergillus fumigatus	NMT1		NMT						2.3.1.97	Protein processing	Protein modification	Aspergillus_CK392_g7844.t1	NA	NA	NA	Chaetomium_CK152_g3490.t1	NA	NA	NA	Coniochaeta_CK134_g9897.t1	NA	1	NA	Embellisia_CK46_g9306.t1	NA	1	1	Phoma_CK108_g7604.t1	NA	NA	NA	NA
>gb|EDP54800.1| protein transport protein (SEC31), putative [Aspergillus fumigatus	SEC31		SRA1						NA	Protein processing	Protein processing in endoplasmic reticulum	Aspergillus_CK392_g2936.t1	NA	NA	NA	Chaetomium_CK152_g3722.t1	NA	NA	0.833333	Coniochaeta_CK134_g1826.t1	NA	NA	NA	Embellisia_CK46_g11207.t1	NA	NA	1	Phoma_CK108_g4403.t1	NA	NA	NA	NA
>gb|KMK54423.1| integral ER membrane protein Scs2 [Aspergillus fumigatus Z5]	SCS2		Motile_Sperm						NA	Protein processing	Protein processing in endoplasmic reticulum	Aspergillus_CK392_g7739.t1	NA	NA	NA	Chaetomium_CK152_g4032.t1	2.5	0.666667	NA	Coniochaeta_CK134_g9799.t1	1.28571	1.07143	0.428571	Embellisia_CK46_g688.t1	1	NA	1.5	Phoma_CK108_g6229.t1	NA	NA	NA	NA
>gb|KMK57394.1| protein transport protein Sec23 [Aspergillus fumigatus Z5]	SEC23		Sec23						NA	Protein processing	Protein processing in endoplasmic reticulum	Aspergillus_CK392_g3115.t1	NA	NA	NA	Chaetomium_CK152_g4579.t1	0.5	NA	NA	Coniochaeta_CK134_g2436.t1	2	NA	NA	Embellisia_CK46_g671.t1	NA	NA	NA	Phoma_CK108_g1947.t1	NA	NA	NA	NA
>ref|XP_750985.1| NADPH cytochrome P450 reductase (CprA) [Aspergillus fumigatus	CPRA		NAD_binding_1; FAD_binding_1; Flavodoxin_1						1.6.2.4	Protein processing	Protein modification	Aspergillus_CK392_g7649.t1	NA	NA	NA	Chaetomium_CK152_g7637.t1	0.533333	NA	NA	Coniochaeta_CK134_g2032.t1	NA	NA	NA	Embellisia_CK46_g6019.t1	NA	NA	NA	Phoma_CK108_g5926.t1	NA	NA	NA	NA
>gb|KEY83922.1| molecular chaperone and allergen Mod E/Hsp90/Hsp1 [Aspergillus	HSP90		HSP90						NA	Protein processing	Protein processing in endoplasmic reticulum	Aspergillus_CK392_g1228.t1	NA	NA	NA	Chaetomium_CK152_g7713.t1	0.598425	0.0944882	0.0629921	Coniochaeta_CK134_g235.t1	0.397516	0.608696	0.298137	Embellisia_CK46_g9913.t1	1.18421	0.105263	0.302632	Phoma_CK108_g7549.t1	NA	1.425	0.075	YES YES YES YES
>ref|XP_755947.1| translocon-associated protein, alpha subunit [Aspergillus fumigatus	SSR1		TRAP_alpha	NO	YES	YES			NA	Protein processing	Protein processing in endoplasmic reticulum	Aspergillus_CK392_g219.t1	NA	NA	NA	Chaetomium_CK152_g9368.t1	1.5	NA	NA	Coniochaeta_CK134_g3297.t1	NA	NA	NA	Embellisia_CK46_g10331.t1	NA	NA	1	Phoma_CK108_g6828.t1	NA	NA	NA	NA
ubiquitin fusion degradation protein 1 [Aspergillus lentulus]	UFD1		UFD1						NA	Protein processing	Protein processing in endoplasmic reticulum	Aspergillus_CK392_g7547.t1	NA	NA	NA	Chaetomium_CK152_g9916.t1	NA	NA	NA	Coniochaeta_CK134_g1516.t1	2	NA	NA	Embellisia_CK46_g219.t1	NA	NA	NA	Phoma_CK108_g1758.t1	NA	NA	NA	NA
>ref|XP_752553.1| mitochondrial processing peptidase alpha subunit [Aspergillus	PMPCA		Peptidase_M16						3.4.24.64	Protein processing in mitochondrion	Release of N-terminal targetting peptides from precursor proteins imported into mitochondrion	Aspergillus_CK392_g1015.t1	NA	NA	NA	Chaetomium_CK152_g9514.t1	1	NA	NA	Coniochaeta_CK134_g5324.t1	NA	NA	NA	Embellisia_CK46_g6702.t1	NA	NA	NA	Phoma_CK108_g1086.t1	NA	NA	NA	NA
>ref|XP_749391.1| Coatomer subunit gamma [Aspergillus fumigatus Af293]	COPG1		Coatomer_g_Cpla						NA	Protein transport	Endoplasmic reticulum (ER) - Golgi transport	Aspergillus_CK392_g2255.t1	NA	NA	NA	Chaetomium_CK152_g3038.t1	NA	0.4	NA	Coniochaeta_CK134_g10076.t1	0.4	0.6	NA	Embellisia_CK46_g142.t1	NA	NA	NA	Phoma_CK108_g9617.t1	NA	NA	NA	NA
>gb|KMK55196.1| chromosome segregation protein Cse1, putative [Aspergillus	CSE1		IBN_N; CAS_CSE1						NA	Protein transport	Protein import and export to/from nucleus	Aspergillus_CK392_g6282.t1	NA	NA	NA	Chaetomium_CK152_g3507.t1	NA	NA	NA	Coniochaeta_CK134_g4813.t1	NA	NA	NA	Embellisia_CK46_g6925.t1	NA	NA	1	Phoma_CK108_g6414.t1	NA	NA	NA	NA
>dbj|GAQ10835.1| coatomer subunit beta [Aspergillus lentulus]	COPB		Coatomer_b_Cpla						NA	Protein transport	Endoplasmic reticulum (ER) - Golgi transport	Aspergillus_CK392_g7341.t1	NA	NA	NA	Chaetomium_CK152_g6221.t1	0.4	NA	NA	Coniochaeta_CK134_g9460.t1	0.6	0.6	NA	Embellisia_CK46_g969.t1	NA	NA	NA	Phoma_CK108_g2605.t1	NA	NA	NA	NA
protein transport protein sec39 [Aspergillus udagawae]	SEC39		Sec39	NO	YES	NO			NA	Protein transport	Protein transport between the Golgi and the endoplasmic reticulum.	Aspergillus_CK392_g7282.t1	NA	NA	NA	Chaetomium_CK152_g6795.t1	NA	NA	NA	Coniochaeta_CK134_g3138.t1	NA	NA	NA	Embellisia_CK46_g604.t1	0.666667	NA	NA	Phoma_CK108_g2982.t1	NA	NA	NA	NA
>gb|EDP52855.1| Coatomer subunit alpha, putative [Aspergillus fumigatus A1163]	COPA		WD40						NA	Protein transport	Endoplasmic reticulum (ER) - Golgi transport	Aspergillus_CK392_g3949.t1	NA	NA	NA	Chaetomium_CK152_g7840.t1	NA	NA	NA	Coniochaeta_CK134_g8876.t1	NA	0.5	NA	Embellisia_CK46_g9713.t1	NA	NA	NA	Phoma_CK108_g8183.t1	NA	NA	NA	NA
>ref|XP_754776.1| inorganic diphosphatase [Aspergillus fumigatus Af293]	IPP		Pyrophosphatase						3.6.1.1	Proton transport	Proton import into the vacuolar lumen	Aspergillus_CK392_g3907.t1	NA	NA	NA	Chaetomium_CK152_g3276.t1	NA	NA	NA	Coniochaeta_CK134_g4050.t1	1	1.5	0.5625	Embellisia_CK46_g6498.t1	1	0.5	0.5	Phoma_CK108_g9103.t1	NA	NA	NA	YES YES
>dbj|GAQ08843.1| V-type proton ATPase catalytic subunit A [Aspergillus lentulus]	ATP6V1A		Dynamin_M						NA	Proton transport		Aspergillus_CK392_g5067.t1	NA	NA	NA	Chaetomium_CK152_g3511.t1	1	NA	NA	Coniochaeta_CK134_g262.t1	0.307692	0.461538	0.307692	Embellisia_CK46_g7947.t1	1	NA	NA	Phoma_CK108_g9941.t1	NA	NA	NA	NA
>gb|KMK61127.1| VPS9 domain-containing protein [Aspergillus fumigatus Z5]	VPS9		VPS9						NA	Proton transport	ATP synthesis coupled proton transport	Aspergillus_CK392_g3410.t1	NA	NA	NA	Chaetomium_CK152_g673.t1	NA	NA	NA	Coniochaeta_CK134_g33.t1	NA	NA	NA	Embellisia_CK46_g8345.t1	10	4.5	1	Phoma_CK108_g5885.t1	NA	NA	NA	NA
>ref|XP_752056.1| phosphoribosylaminoimidazolecarboxamide formyltransferase/IMP	PURH		MGS; AICARFT_IMPCHas						2.1.2.3	Purine and pyrimidine metabolism	One carbon pool by folate	Aspergillus_CK392_g7809.t1	NA	NA	NA	Chaetomium_CK152_g10671.t1	0.909091	NA	NA	Coniochaeta_CK134_g8074.t1	0.375	1.5	0.375	Embellisia_CK46_g7046.t1	0.857143	NA	NA	Phoma_CK108_g6434.t1	NA	0.181818	0.181818	YES
>ref|XP_746701.1| adenine phosphoribosyltransferase 1 [Aspergillus fumigatus Af293]	APT1		Pribosyltran						2.4.2.7	Purine and pyrimidine metabolism		Aspergillus_CK392_g7453.t1	NA	NA	NA	Chaetomium_CK152_g11478.t1	1	0.5	NA	Coniochaeta_CK134_g5111.t1	0.8	0.8	NA	Embellisia_CK46_g8751.t1	NA	NA	1	Phoma_CK108_g2250.t1	NA	NA	NA	NA
>gb|EDP54019.1| IMP dehydrogenase, putative [Aspergillus fumigatus A1163]	IMPDH		IMPDH						1.1.1.205	Purine and pyrimidine metabolism		Aspergillus_CK392_g4927.t1	NA	NA	NA	Chaetomium_CK152_g11751.t1	0.166667	0.166667	NA	Coniochaeta_CK134_g7375.t1	NA	NA	NA	Embellisia_CK46_g8706.t1	1	NA	NA	Phoma_CK108_g9650.t1	NA	NA	NA	NA
>ref|XP_001265999.1| adenosine kinase, putative [Neosartorya fischeri NRRL 181]	ADO1		PfkB						2.7.1.20	Purine and pyrimidine metabolism		Aspergillus_CK392_g6981.t1	NA	NA	NA	Chaetomium_CK152_g1278.t1	0.333333	NA	0.333333	Coniochaeta_CK134_g1945.t1	0.428571	0.428571	0.428571	Embellisia_CK46_g891.t1	0.8	NA	0.8	Phoma_CK108_g7452.t1	0.692308	NA	NA	YES
>gb|EDP50488.1| xanthine dehydrogenase HxA, putative [Aspergillus fumigatus A1163]	HXA		Ald_Xan_dh						1.17.1.4	Purine and pyrimidine metabolism		Aspergillus_CK392_g6808.t1	NA	NA	NA	Chaetomium_CK152_g1308.t1	NA	NA	NA	Coniochaeta_CK134_g2704.t1	0.5	NA	NA	Embellisia_CK46_g11190.t1	NA	NA	NA	Phoma_CK108_g4491.t1	NA	NA	NA	NA
>ref|XP_754953.1| ATP sulphurylase [Aspergillus fumigatus Af293]	APS		APS_kinase						2.7.7.4	Purine and pyrimidine metabolism	Monobactam biosynthesis; selenocompound metabolism; sulfur metabolism	Aspergillus_CK392_g6420.t1	NA	NA	NA	Chaetomium_CK152_g3032.t1	0.933333	NA	NA	Coniochaeta_CK134_g3083.t1	0.521739	0.869565	0.521739	Embellisia_CK46_g156.t1	0.272727	NA	NA	Phoma_CK108_g9610.t1	NA	0.166667	NA	NA
uridylate kinase Ura6 [Aspergillus fumigatus Af293]	URA6		ADK						2.7.4.14	Purine and pyrimidine metabolism	Pyrimidine biosynthesis	Aspergillus_CK392_g3347.t1	NA	NA	NA	Chaetomium_CK152_g3879.t1	0.5	NA	NA	Coniochaeta_CK134_g574.t1	NA	1	NA	Embellisia_CK46_g7493.t1	NA	NA	0.5	Phoma_CK108_g16.t1	NA	NA	NA	NA
xanthine phosphoribosyltransferase 1	XPRT1		UNK						2.4.2.8	Purine and pyrimidine metabolism		Aspergillus_CK392_g1456.t1	NA	NA	NA	Chaetomium_CK152_g4311.t1	0.888889	NA	NA	Coniochaeta_CK134_g1392.t1	0.5	0.5	NA	Embellisia_CK46_g3984.t1	NA	NA	NA	Phoma_CK108_g7840.t1	NA	NA	NA	NA
>ref|XP_751015.1| bifunctional pyrimidine biosynthesis protein (PyrABCN), putative	PYRABCN		CPSase; OTCace_N						NA	Purine and pyrimidine metabolism	Pyrimidine biosynthesis	Aspergillus_CK392_g7623.t1	NA	NA	NA	Chaetomium_CK152_g5692.t1	0.285714	NA	NA	Coniochaeta_CK134_g10519.t1	NA	NA	NA	Embellisia_CK46_g3694.t1	NA	NA	NA	Phoma_CK108_g5948.t1	NA	NA	NA	NA
>gb|KEY82110.1| orotate phosphoribosyltransferase [Aspergillus fumigatus var.	URA5		Pribosyltran						2.4.2.10	Purine and pyrimidine metabolism		Aspergillus_CK392_g3082.t1	NA	NA	NA	Chaetomium_CK152_g6401.t1	3.75	0.714286	1.07143	Coniochaeta_CK134_g2010.t1	1	1	NA	Embellisia_CK46_g3933.t1	1	NA	NA	Phoma_CK108_g3455.t1	NA	NA	NA	NA
>ref|XP_747995.1| nucleoside diphosphate kinase [Aspergillus fumigatus Af293]	NDK1		NDK						2.7.4.6	Purine and pyrimidine metabolism		Aspergillus_CK392_g5164.t1	NA	NA	NA	Chaetomium_CK152_g6784.t1	1.38889	1.72222	0.722222	Coniochaeta_CK134_g4795.t1	0.306452	0.532258	0.225806	Embellisia_CK46_g7849.t1	1.66667	0.666667	0.166667	Phoma_CK108_g8012.t1	NA	0.375	0.1875	YES
>gb|EDP51123.1| phosphoribosylformylglycinamidine synthase [Aspergillus fumigatus	ADE6		GATase_5						6.3.5.3	Purine and pyrimidine metabolism		Aspergillus_CK392_g5096.t1	NA	NA	NA	Chaetomium_CK152_g6813.t1	NA	1	NA	Coniochaeta_CK134_g6979.t1	NA	NA	NA	Embellisia_CK46_g7978.t1	NA	NA	NA	Phoma_CK108_g8578.t1	NA	NA	NA	NA
>gb|EDP53055.1| DNA polymerase zeta catalytic subunit, putative [Aspergillus	REV3		DNA_pol_B						2.7.7.7	Purine and pyrimidine metabolism		Aspergillus_CK392_g176.t1	NA	NA	NA	Chaetomium_CK152_g7739.t1	NA	NA	NA	Coniochaeta_CK134_g5495.t1	NA	NA	NA	Embellisia_CK46_g8826.t1	NA	1	NA	Phoma_CK108_g7974.t1	NA	NA	NA	NA
>ref|XP_754061.1| pseudouridylate synthase family protein [Aspergillus fumigatus	PUSL1		TruB; DKCLD						4.2.1.70	Purine and pyrimidine metabolism		Aspergillus_CK392_g6919.t1	NA	NA	NA	Chaetomium_CK152_g8563.t1	1.33333	NA	NA	Coniochaeta_CK134_g664.t1	NA	NA	NA	Embellisia_CK46_g7456.t1	NA	NA	NA	Phoma_CK108_g10108.t1	NA	NA	NA	NA
>ref|XP_755385.1| urate oxydase UaZ [Aspergillus fumigatus Af293]	UAZ		Uricase						1.7.3.3	Purine and pyrimidine metabolism	Caffeine metabolism	Aspergillus_CK392_g283.t1	NA	NA	NA	Chaetomium_CK152_g9129.t1	0.5	NA	NA	Coniochaeta_CK134_g6713.t1	0.166667	NA	NA	Embellisia_CK46_g6275.t1	NA	NA	NA	Phoma_CK108_g4140.t1	NA	NA	NA	NA
>ref|XP_752157.1| ribonucleotide reductase large subunit Rnr1 [Aspergillus fumigatus	RNR1		Ribonuc_red_lg						1.17.4.1	Purine and pyrimidine metabolism	Glutathione metabolism	Aspergillus_CK392_g7716.t1	NA	NA	NA	Chaetomium_CK152_g9664.t1	0.333333	0.333333	NA	Coniochaeta_CK134_g4939.t1	NA	NA	NA	Embellisia_CK46_g11708.t1	NA	NA	NA	Phoma_CK108_g6251.t1	NA	NA	NA	NA
>ref|XP_747723.1| malate synthase AcuE [Aspergillus fumigatus Af293]	ACUE		Malate_synthase						2.3.3.9	Pyruvate metabolism	Glyoxylate and dicarboxylate metabolism	Aspergillus_CK392_g2891.t1	NA	NA	NA	Chaetomium_CK152_g3756.t1	NA	NA	NA	Coniochaeta_CK134_g1132.t1	0.575	1.46667	0.65	Embellisia_CK46_g2536.t1	NA	NA	NA	Phoma_CK108_g4450.t1	NA	NA	NA	NA
acetyl coA hydrolase Ach1 [Aspergillus fumigatus var. RP-2014]	ACH1		AcetylCoA_hydro						3.1.2.1	Pyruvate metabolism		Aspergillus_CK392_g2746.t1	NA	NA	NA	Chaetomium_CK152_g7301.t1	1	NA	NA	Coniochaeta_CK134_g10325.t1	0.5	2.5	NA	Embellisia_CK46_g4901.t1	0.333333	NA	NA	Phoma_CK108_g2406.t1	NA	NA	NA	NA
disulfide isomerase [Aspergillus fumigatus Af293]	PDI1		Thioredoxin	NO	YES	NO			5.3.4.1	Redox	Creation and regulation of oxidative stress	Aspergillus_CK392_g7328.t1	NA	NA	NA	Chaetomium_CK152_g11496.t1	NA	NA	0.5	Coniochaeta_CK134_g10200.t1	0.666667	2	0.666667	Embellisia_CK46_g2316.t1	NA	NA	NA	Phoma_CK108_g3725.t1	NA	NA	NA	YES
>gb|KMK61531.1| thioredoxin [Aspergillus fumigatus Z5]	TRX		Thioredoxin						5.3.4.1	Redox	Creation and regulation of oxidative stress	Aspergillus_CK392_g4167.t1	NA	NA	NA	Chaetomium_CK152_g2673.t1	0.375	NA	NA	Coniochaeta_CK134_g4460.t1	1.05	0.8	0.8	Embellisia_CK46_g6345.t1	0.190476	0.285714	1.14286	Phoma_CK108_g6731.t1	NA	NA	NA	NA
>ref|XP_749744.1| protein disulfide isomerase Pdi1 [Aspergillus fumigatus Af293]	PDI1		Thioredoxin	NO	YES	NO			5.3.4.1	Redox	Creation and regulation of oxidative stress	Aspergillus_CK392_g6494.t1	NA	NA	NA	Chaetomium_CK152_g35.t1	0.3	0.35	0.1	Coniochaeta_CK134_g8030.t1	0.622222	0.355556	0.207407	Embellisia_CK46_g1060.t1	1.53846	NA	0.461538	Phoma_CK108_g4271.t1	NA	0.6	NA	YES YES
>ref|XP_751128.1| AhpC/TSA family protein [Aspergillus fumigatus Af293] thioredoxin peroxidase; periredoxin; protein disulfide isomerase	AHPC-TSA		Redoxin						5.3.4.1	Redox	Redox proteins of eukaryotic (and prokaryotic) cells which are located in the endoplasmic reticulum (ER) of eukaryotic cells and are deeply involved in the creation and regulation of oxidative stress	Aspergillus_CK392_g3232.t1	NA	NA	NA	Chaetomium_CK152_g4648.t1	NA	NA	NA	Coniochaeta_CK134_g156.t1	0.571429	2.28571	0.571429	Embellisia_CK46_g9546.t1	NA	NA	NA	Phoma_CK108_g2728.t1	NA	NA	NA	NA
disulfide isomerase [Aspergillus fumigatus Af293]	PDI		Thioredoxin	NO	YES	YES			5.3.4.1	Redox	Redox proteins of eukaryotic (and prokaryotic) cells which are located in the endoplasmic reticulum (ER) of eukaryotic cells and are deeply involved in the creation and regulation of oxidative stress	Aspergillus_CK392_g288.t1	NA	NA	NA	Chaetomium_CK152_g7690.t1	NA	1	1	Coniochaeta_CK134_g1189.t1	NA	NA	NA	Embellisia_CK46_g1368.t1	NA	NA	1	Phoma_CK108_g3590.t1	NA	NA	NA	NA
>ref|XP_751916.1| thioredoxin [Aspergillus fumigatus Af293] protein disulfide isomerase	TRX		PITH						5.3.4.1	Redox	Creation and regulation of oxidative stress	Aspergillus_CK392_g5565.t1	NA	NA	NA	Chaetomium_CK152_g8153.t1	NA	0.5	NA	Coniochaeta_CK134_g4508.t1	NA	NA	NA	Embellisia_CK46_g5707.t1	1	NA	2.75	Phoma_CK108_g8761.t1	NA	NA	NA	NA
>ref|XP_754619.1| cAMP-dependent protein kinase regulatory subunit PkaR [Aspergillus	PKAR		cNMP_binding						NA	Regulation	Regulation of growth, differentiation and virulence	Aspergillus_CK392_g8255.t1	NA	NA	NA	Chaetomium_CK152_g1522.t1	3	1	NA	Coniochaeta_CK134_g3796.t1	NA	0.6	NA	Embellisia_CK46_g237.t1	NA	NA	NA	Phoma_CK108_g4713.t1	NA	NA	NA	NA
>ref|XP_755892.1| RAS small monomeric GTPase Rab6 [Aspergillus fumigatus Af293]	RAB6	GH82	Ras						NA	Regulation		Aspergillus_CK392_g4217.t1	NA	NA	NA	Chaetomium_CK152_g4780.t1	1	NA	NA	Coniochaeta_CK134_g8310.t1	NA	NA	NA	Embellisia_CK46_g3727.t1	NA	NA	NA	Phoma_CK108_g2568.t1	NA	NA	NA	NA
cAMP-dependent protein kinase, putative [Aspergillus fumigatus Z5]	PRKAC		Pkinase						2.7.11.11	Regulation of metabolism		Aspergillus_CK392_g7231.t1	NA	NA	NA	Chaetomium_CK152_g8598.t1	NA	NA	NA	Coniochaeta_CK134_g7818.t1	1.5	NA	NA	Embellisia_CK46_g3909.t1	NA	NA	NA	Phoma_CK108_g7363.t1	NA	NA	NA	NA
>ref|XP_747123.1| rhamnogalacturonase A [Aspergillus fumigatus Af293]	RGLA	PL4	CBM-like; fn3_3	NO	YES	NO			3.2.1.171	Rhamnogalacturonan I degradation		Aspergillus_CK392_g8625.t1	NA	NA	NA	Chaetomium_CK152_g159.t1	NA	NA	NA	Coniochaeta_CK134_g2561.t1	NA	NA	NA	Embellisia_CK46_g9634.t1	1.34146	0.682927	NA	Phoma_CK108_g6042.t1	NA	NA	NA	NA
rhamnogalacturonan lyase B	RGLA	PL4	CBM-like; fn3_3	NO	YES	NO			4.2.2.23	Rhamnogalacturonan I degradation		Aspergillus_CK392_g8714.t1	NA	NA	NA	Chaetomium_CK152_g389.t1	NA	NA	NA	Coniochaeta_CK134_g314.t1	NA	NA	NA	Embellisia_CK46_g10002.t1	1.5	4.5	1	Phoma_CK108_g3759.t1	NA	NA	NA	NA
Nulp1-pending protein [Aspergillus fumigatus Z5]	NULP1		Tcf25						NA	Ribosome biogenesis in eukaryotes	Ribosome functions	Aspergillus_CK392_g8411.t1	NA	NA	NA	Chaetomium_CK152_g10146.t1	NA	NA	NA	Coniochaeta_CK134_g1029.t1	NA	NA	NA	Embellisia_CK46_g10467.t1	NA	NA	NA	Phoma_CK108_g268.t1	1	1	NA	NA
>ref|XP_754282.1| nucleolar protein nop5 [Aspergillus fumigatus Af293]	NOP5		Nop; NOP5NT						NA	Ribosome biogenesis in eukaryotes		Aspergillus_CK392_g8081.t1	NA	NA	NA	Chaetomium_CK152_g10465.t1	1.16667	NA	NA	Coniochaeta_CK134_g997.t1	1.66667	NA	1	Embellisia_CK46_g4563.t1	1	NA	NA	Phoma_CK108_g3853.t1	NA	NA	NA	NA
U3 small nucleolar RNA-associated protein 25 [Aspergillus lentulus]	UTP25		UTP25						NA	Ribosome biogenesis in eukaryotes		Aspergillus_CK392_g3455.t1	NA	NA	NA	Chaetomium_CK152_g11346.t1	2	NA	NA	Coniochaeta_CK134_g5989.t1	NA	NA	NA	Embellisia_CK46_g2619.t1	NA	NA	NA	Phoma_CK108_g6185.t1	NA	NA	NA	NA
>ref|XP_752792.1| fibrillarin [Aspergillus fumigatus Af293]	FBL		Fibrillarin				PKS/NRPS	protein synthesis	NA	Ribosome biogenesis in eukaryotes	pre-rRNA processing during ribosomal biogenesis	Aspergillus_CK392_g5891.t1	NA	NA	NA	Chaetomium_CK152_g1504.t1	0.363636	NA	NA	Coniochaeta_CK134_g662.t1	0.75	NA	NA	Embellisia_CK46_g3994.t1	0.333333	NA	NA	Phoma_CK108_g6139.t1	NA	NA	NA	NA
>gb|EDP54724.1| midasin, putative [Aspergillus fumigatus A1163]	MDN1		AAA_5						NA	Ribosome biogenesis in eukaryotes		Aspergillus_CK392_g3007.t1	NA	NA	NA	Chaetomium_CK152_g4904.t1	1	NA	1	Coniochaeta_CK134_g3033.t1	NA	NA	1	Embellisia_CK46_g9064.t1	NA	NA	NA	Phoma_CK108_g9078.t1	NA	NA	NA	NA
ribonuclease P complex subunit Pop1 [Aspergillus fumigatus Z5]	POP1		POP1						3.1.26.5	Ribosome biogenesis in eukaryotes		Aspergillus_CK392_g6356.t1	NA	NA	NA	Chaetomium_CK152_g5006.t1	NA	NA	NA	Coniochaeta_CK134_g5592.t1	NA	NA	NA	Embellisia_CK46_g11202.t1	NA	NA	NA	Phoma_CK108_g4468.t1	NA	NA	0.5	NA
U3 small nucleolar ribonucleoprotein protein Mpp10 [Aspergillus fumigatus Af293]	MPP10		Mpp10						NA	Ribosome biogenesis in eukaryotes		Aspergillus_CK392_g262.t1	NA	NA	NA	Chaetomium_CK152_g6331.t1	NA	NA	NA	Coniochaeta_CK134_g5968.t1	NA	NA	1	Embellisia_CK46_g7242.t1	NA	NA	NA	Phoma_CK108_g10127.t1	NA	NA	NA	NA
nucleolar GTP-binding protein (Nog1), putative [Aspergillus fumigatus Z5]	NOG1		NOG1						NA	Ribosome biogenesis in eukaryotes		Aspergillus_CK392_g3061.t1	NA	NA	NA	Chaetomium_CK152_g6402.t1	1	1	NA	Coniochaeta_CK134_g2011.t1	NA	NA	NA	Embellisia_CK46_g3945.t1	NA	NA	NA	Phoma_CK108_g3459.t1	NA	NA	NA	NA
>gb|EDP56655.1| methyltransferase (Ncl1), putative [Aspergillus fumigatus A1163]	NCL1		Methyltr_RsmB-F				PKS/NRPS	protein synthesis	NA	Ribosome biogenesis in eukaryotes		Aspergillus_CK392_g5887.t1	NA	NA	NA	Chaetomium_CK152_g79.t1	NA	NA	NA	Coniochaeta_CK134_g7312.t1	1	NA	NA	Embellisia_CK46_g10249.t1	NA	NA	NA	Phoma_CK108_g4773.t1	NA	NA	NA	NA
>ref|XP_748166.1| nucleolar RNA methyltransferase (Nop2) [Aspergillus fumigatus	NOP2		Methyltr_RsmB-F; Methyltr_RsmF_N				PKS/NRPS	protein synthesis	NA	Ribosome biogenesis in eukaryotes		Aspergillus_CK392_g5010.t1	NA	NA	NA	Chaetomium_CK152_g8169.t1	2	NA	NA	Coniochaeta_CK134_g9546.t1	NA	NA	NA	Embellisia_CK46_g7366.t1	NA	NA	NA	Phoma_CK108_g1831.t1	NA	NA	NA	NA
>gb|KEY79749.1| RNA annealing protein Yra1 [Aspergillus fumigatus var. RP-2014]	YRA1		FoP_duplication						NA	RNA binding		Aspergillus_CK392_g4388.t1	NA	NA	NA	Chaetomium_CK152_g9582.t1	NA	NA	NA	Coniochaeta_CK134_g2653.t1	0.714286	0.428571	NA	Embellisia_CK46_g8232.t1	NA	NA	3.75	Phoma_CK108_g5883.t1	0.157895	NA	0.138158	NA
>ref|XP_752928.1| DEAD box RNA helicase HelA [Aspergillus fumigatus Af293]	HELA		Helicase_C						3.6.4.13	RNA transport and degradation		Aspergillus_CK392_g5766.t1	NA	NA	NA	Chaetomium_CK152_g10978.t1	1.07143	NA	NA	Coniochaeta_CK134_g8349.t1	NA	NA	NA	Embellisia_CK46_g3491.t1	NA	NA	NA	Phoma_CK108_g777.t1	NA	NA	NA	NA
mRNA-nucleus export ATPase (Elf1) [Aspergillus fumigatus Af293]	ELF1		ABC_tran						NA	RNA transport and degradation		Aspergillus_CK392_g2895.t1	NA	NA	NA	Chaetomium_CK152_g11074.t1	NA	NA	1	Coniochaeta_CK134_g5652.t1	NA	NA	NA	Embellisia_CK46_g2852.t1	NA	NA	NA	Phoma_CK108_g4352.t1	NA	NA	NA	NA
>ref|XP_754573.1| nuclear transport factor NTF-2 [Aspergillus fumigatus Af293]	NTF2		NTF2						NA	RNA transport and degradation	Ribosome biogenesis in eukaryotes; RNA transport	Aspergillus_CK392_g4715.t1	NA	NA	NA	Chaetomium_CK152_g11405.t1	1.25	12.875	NA	Coniochaeta_CK134_g6738.t1	0.197531	0.246914	0.148148	Embellisia_CK46_g4518.t1	0.4	3.4	1.3	Phoma_CK108_g9723.t1	NA	NA	NA	NA
>ref|XP_749257.2| ATP dependent RNA helicase (Dbp5) [Aspergillus fumigatus Af293]	DBP5		DEAD						NA	RNA transport and degradation		Aspergillus_CK392_g2417.t1	NA	NA	NA	Chaetomium_CK152_g1682.t1	NA	NA	NA	Coniochaeta_CK134_g5976.t1	NA	NA	NA	Embellisia_CK46_g8536.t1	NA	NA	NA	Phoma_CK108_g2080.t1	NA	NA	NA	NA
>gb|KMK61036.1| putative nuclear pore complex protein Nup107 [Aspergillus fumigatus	NUP107		Nup84_Nup100						NA	RNA transport and degradation		Aspergillus_CK392_g7352.t1	NA	NA	NA	Chaetomium_CK152_g2664.t1	NA	NA	NA	Coniochaeta_CK134_g1246.t1	NA	0.5	0.5	Embellisia_CK46_g3706.t1	NA	NA	NA	Phoma_CK108_g5239.t1	NA	NA	NA	NA
ubiquitin-like modifier SUMO [Aspergillus fumigatus Af293]	SUMO		Rad60-SLD						NA	RNA transport and degradation		Aspergillus_CK392_g7353.t1	NA	NA	NA	Chaetomium_CK152_g2665.t1	NA	NA	NA	Coniochaeta_CK134_g1245.t1	NA	1	NA	Embellisia_CK46_g3705.t1	NA	NA	NA	Phoma_CK108_g5238.t1	NA	NA	NA	NA
>sp|B0Y4D6.2|XPOT_ASPFC RecName: Full=Exportin-T; AltName: Full=Exportin(tRNA); AltName:	XPOT		Xpo1						NA	RNA transport and degradation		Aspergillus_CK392_g2478.t1	NA	NA	NA	Chaetomium_CK152_g3156.t1	NA	NA	NA	Coniochaeta_CK134_g4738.t1	NA	NA	NA	Embellisia_CK46_g8911.t1	0.5	NA	NA	Phoma_CK108_g7590.t1	NA	NA	NA	NA
>ref|XP_750167.1| polyadenylate-binding protein [Aspergillus fumigatus Af293]	PAB		RRM_1						NA	RNA transport and degradation		Aspergillus_CK392_g1469.t1	NA	NA	NA	Chaetomium_CK152_g337.t1	0.607143	0.214286	0.285714	Coniochaeta_CK134_g6757.t1	0.382353	0.509804	0.176471	Embellisia_CK46_g1677.t1	2.66667	NA	1	Phoma_CK108_g5076.t1	1	NA	0.5	NA
Nup133 nucleoporin, putative [Aspergillus fischeri NRRL 181]	NUP133		Nucleoporin						NA	RNA transport and degradation		Aspergillus_CK392_g266.t1	NA	1	NA	Chaetomium_CK152_g3660.t1	NA	NA	NA	Coniochaeta_CK134_g5974.t1	NA	NA	NA	Embellisia_CK46_g682.t1	NA	NA	NA	Phoma_CK108_g6222.t1	NA	NA	NA	NA
>gb|KMK60925.1| nuclear and cytoplasmic polyadenylated RNA-binding protein pub1	PUB1		RRM_1						NA	RNA transport and degradation	from the nucleus to the cytoplasm	Aspergillus_CK392_g1028.t1	NA	NA	NA	Chaetomium_CK152_g3967.t1	0.666667	NA	NA	Coniochaeta_CK134_g8514.t1	NA	NA	NA	Embellisia_CK46_g2724.t1	NA	NA	NA	Phoma_CK108_g2125.t1	NA	NA	NA	NA
>ref|XP_755944.1| karyopherin alpha subunit [Aspergillus fumigatus Af293]	KPNA		Arm						NA	RNA transport and degradation	Translation	Aspergillus_CK392_g222.t1	NA	NA	NA	Chaetomium_CK152_g4102.t1	0.75	0.25	NA	Coniochaeta_CK134_g3306.t1	NA	1	NA	Embellisia_CK46_g2415.t1	NA	NA	NA	Phoma_CK108_g3345.t1	NA	NA	NA	NA
CCR4-NOT Transcription complex, subunit 3 [Aspergillus fumigatus A1163]	CCR-NOT		NOT2_3_5						NA	RNA transport and degradation		Aspergillus_CK392_g2210.t1	NA	NA	NA	Chaetomium_CK152_g6362.t1	NA	NA	NA	Coniochaeta_CK134_g6154.t1	NA	NA	NA	Embellisia_CK46_g11106.t1	NA	NA	NA	Phoma_CK108_g936.t1	NA	NA	0.642857	NA
>dbj|GAO82360.1| THO complex subunit 2 [Neosartorya udagawae]	THOC2		THOC2_N						NA	RNA transport and degradation	Export of polyadenylated RNA and spliced mRNA	Aspergillus_CK392_g7056.t1	NA	1	NA	Chaetomium_CK152_g6458.t1	NA	NA	NA	Coniochaeta_CK134_g9398.t1	NA	NA	NA	Embellisia_CK46_g7598.t1	NA	NA	NA	Phoma_CK108_g1314.t1	NA	NA	NA	NA
>ref|XP_750428.1| importin beta-3 subunit [Aspergillus fumigatus Af293]	IPO5		HEAT_EZ						NA	RNA transport and degradation		Aspergillus_CK392_g7194.t1	NA	NA	NA	Chaetomium_CK152_g6665.t1	1	NA	NA	Coniochaeta_CK134_g8887.t1	1	1	NA	Embellisia_CK46_g1071.t1	NA	NA	NA	Phoma_CK108_g826.t1	NA	NA	NA	NA
nuclear pore complex protein (SonA) [Aspergillus fumigatus Af293]	SONA		WD40						NA	RNA transport and degradation		Aspergillus_CK392_g3485.t1	NA	NA	NA	Chaetomium_CK152_g7422.t1	2	1.66667	NA	Coniochaeta_CK134_g5140.t1	NA	NA	NA	Embellisia_CK46_g11653.t1	NA	NA	NA	Phoma_CK108_g8093.t1	NA	NA	NA	NA
>dbj|GAQ03150.1| probable importin subunit beta-4 [Aspergillus lentulus]	KPNB4		HEAT_EZ; IBN_N						NA	RNA transport and degradation		Aspergillus_CK392_g370.t1	NA	NA	NA	Chaetomium_CK152_g7952.t1	0.285714	0.142857	NA	Coniochaeta_CK134_g2321.t1	NA	2	NA	Embellisia_CK46_g5728.t1	0.333333	NA	NA	Phoma_CK108_g3374.t1	NA	NA	NA	NA
>gb|EDP52970.1| ran GTPase activating protein 1 (RNA1 protein) [Aspergillus	RNA1		UNK						NA	RNA transport and degradation		Aspergillus_CK392_g1165.t1	NA	NA	NA	Chaetomium_CK152_g8604.t1	NA	NA	NA	Coniochaeta_CK134_g7812.t1	NA	0.285714	0.285714	Embellisia_CK46_g2369.t1	NA	NA	NA	Phoma_CK108_g3671.t1	NA	NA	NA	NA
Ran-binding protein (RanBP10) [Aspergillus fumigatus Af293]	RANBP10		SPRY; CLTH; LisH						NA	RNA transport and degradation		Aspergillus_CK392_g3826.t1	NA	NA	NA	Chaetomium_CK152_g9629.t1	NA	0.5	NA	Coniochaeta_CK134_g1483.t1	NA	NA	NA	Embellisia_CK46_g11972.t1	NA	NA	NA	Phoma_CK108_g8930.t1	NA	NA	NA	NA
mRNA decapping hydrolase, putative [Aspergillus fumigatus A1163]	DCP		DcpS						3.6.1.62	RNA transport and degradation		Aspergillus_CK392_g6546.t1	NA	NA	NA	Chaetomium_CK152_g9700.t1	1	1.25	NA	Coniochaeta_CK134_g5751.t1	NA	NA	NA	Embellisia_CK46_g3828.t1	NA	NA	NA	Phoma_CK108_g5924.t1	NA	NA	NA	NA
RNA binding protein (Arp) [Aspergillus fumigatus Af293]	ARP		RNase_T						NA	RNA transport and degradation	mRNA transport	Aspergillus_CK392_g5047.t1	NA	NA	NA	Chaetomium_CK152_g9876.t1	1	NA	NA	Coniochaeta_CK134_g3640.t1	1	1	NA	Embellisia_CK46_g7904.t1	NA	NA	NA	Phoma_CK108_g8573.t1	NA	NA	NA	NA
>gb|EDP48048.1| alcohol dehydrogenase, putative [Aspergillus fumigatus A1163]	ADH		ADH				PKS	cinnamyl alcohol dehydrogenase	1.1.1.1	Secondary metabolism		Aspergillus_CK392_g3728.t1	NA	NA	NA	Chaetomium_CK152_g2856.t1	0.3	0.366667	NA	Coniochaeta_CK134_g2713.t1	0.9375	2.625	2.125	Embellisia_CK46_g3766.t1	0.5	0.25	NA	Phoma_CK108_g5227.t1	0.0337079	0.202247	0.0449438	YES YES YES
>ref|XP_749089.1| cyclopropane-fatty-acyl-phospholipid synthase [Aspergillus	CFA		CMAS				PKS/NRPS	fatty acid biosynthesis; ubiquinone biosynthesis	2.1.1.79	Secondary metabolism		Aspergillus_CK392_g3327.t1	NA	NA	NA	Chaetomium_CK152_g9137.t1	0.4	NA	NA	Coniochaeta_CK134_g6093.t1	2	NA	NA	Embellisia_CK46_g5569.t1	1	NA	1	Phoma_CK108_g546.t1	NA	NA	NA	NA
>ref|XP_755448.1| secretory pathway gdp dissociation inhibitor [Aspergillus fumigatus	GDI1		GDI						NA	Secretion regulation		Aspergillus_CK392_g2473.t1	NA	NA	NA	Chaetomium_CK152_g6403.t1	1	NA	NA	Coniochaeta_CK134_g4190.t1	0.4	2	0.4	Embellisia_CK46_g3002.t1	0.75	1.25	0.75	Phoma_CK108_g1204.t1	NA	NA	NA	NA
senescence associated protein spartin	SPG20		Senescence						NA	Senescence		Aspergillus_CK392_g1205.t1	NA	NA	NA	Chaetomium_CK152_g4197.t1	NA	NA	NA	Coniochaeta_CK134_g4337.t1	NA	1	NA	Embellisia_CK46_g11938.t1	NA	NA	NA	Phoma_CK108_g1026.t1	NA	NA	NA	NA
isochorismatase family hydrolase [Aspergillus fumigatus Af293]	ISOC		ISOC	YES (201)	YES	NO			3.3.2.1	Siderophore biosynthesis	Secondary metabolite biosynthesis	Aspergillus_CK392_g906.t1	NA	NA	NA	Chaetomium_CK152_g8276.t1	0.261682	0.551402	0.261682	Coniochaeta_CK134_g8108.t1	NA	NA	NA	Embellisia_CK46_g8811.t1	0.701754	0.824561	0.327485	Phoma_CK108_g5617.t1	2.96	0.68	1.11	NA
>ref|XP_752684.1| G-protein complex alpha subunit GpaA/FadA [Aspergillus fumigatus	GPAA-FADA		G-alpha						NA	Signaling		Aspergillus_CK392_g5647.t1	NA	NA	NA	Chaetomium_CK152_g10002.t1	1	NA	NA	Coniochaeta_CK134_g6596.t1	NA	NA	NA	Embellisia_CK46_g6760.t1	NA	NA	NA	Phoma_CK108_g7106.t1	NA	NA	NA	NA
>dbj|GAQ08430.1| guanine nucleotide-binding protein subunit beta-like protein	GNB1L		WD40						NA	Signaling		Aspergillus_CK392_g6640.t1	NA	NA	NA	Chaetomium_CK152_g10050.t1	1.05263	0.105263	NA	Coniochaeta_CK134_g6228.t1	0.5	1.33333	0.5	Embellisia_CK46_g6858.t1	2.28571	0.285714	NA	Phoma_CK108_g8284.t1	NA	0.111111	NA	YES YES
>ref|XP_751160.1| MAP kinase MpkB [Aspergillus fumigatus Af293]	MPKB		Pkinase						2.7.11.24	Signaling		Aspergillus_CK392_g1556.t1	NA	NA	NA	Chaetomium_CK152_g10326.t1	0.9	NA	NA	Coniochaeta_CK134_g9255.t1	NA	NA	1	Embellisia_CK46_g4153.t1	NA	NA	NA	Phoma_CK108_g1880.t1	NA	NA	NA	NA
>ref|XP_754976.1| Rho GTPase Rac [Aspergillus fumigatus Af293]	RAC		Ras						NA	Signaling		Aspergillus_CK392_g6442.t1	NA	NA	NA	Chaetomium_CK152_g10541.t1	0.5	NA	NA	Coniochaeta_CK134_g1153.t1	NA	NA	NA	Embellisia_CK46_g1741.t1	NA	NA	NA	Phoma_CK108_g9597.t1	NA	NA	NA	NA
>gb|KMK55710.1| BAP31 domain-containing protein [Aspergillus fumigatus Z5]	BAP31		Bap31						NA	Signaling		Aspergillus_CK392_g1201.t1	NA	NA	NA	Chaetomium_CK152_g11688.t1	NA	NA	NA	Coniochaeta_CK134_g5089.t1	2	1	1	Embellisia_CK46_g4025.t1	NA	NA	NA	Phoma_CK108_g5720.t1	NA	NA	NA	NA
>ref|XP_749464.1| 14-3-3 family protein ArtA [Aspergillus fumigatus Af293]	ARTA		14-3-3						NA	Signaling		Aspergillus_CK392_g2315.t1	NA	NA	NA	Chaetomium_CK152_g2311.t1	0.724638	0.347826	0.217391	Coniochaeta_CK134_g568.t1	0.470149	0.529851	0.231343	Embellisia_CK46_g12023.t1	1.51351	0.108108	0.135135	Phoma_CK108_g5717.t1	NA	0.9	NA	YES YES YES
>ref|XP_747635.1| ARD/ARD family protein [Aspergillus fumigatus Af293]	ARD		ARD						NA	Signaling		Aspergillus_CK392_g6324.t1	NA	NA	NA	Chaetomium_CK152_g2693.t1	NA	NA	NA	Coniochaeta_CK134_g6299.t1	0.4	0.4	NA	Embellisia_CK46_g8669.t1	NA	NA	NA	Phoma_CK108_g1840.t1	NA	NA	NA	NA
>ref|XP_750310.1| protein phosphotase 2a 65kd regulatory sububit [Aspergillus	PAA1		HEAT_2; Adaptin_N						NA	Signaling		Aspergillus_CK392_g7303.t1	NA	NA	NA	Chaetomium_CK152_g4509.t1	0.833333	0.166667	NA	Coniochaeta_CK134_g6111.t1	0.375	0.625	0.75	Embellisia_CK46_g6480.t1	0.4	NA	0.2	Phoma_CK108_g2924.t1	NA	1	NA	NA
SH3 domain signalling protein [Aspergillus fumigatus Af293]	SH3		BAR; SH3_9						NA	Signaling		Aspergillus_CK392_g7098.t1	NA	NA	NA	Chaetomium_CK152_g4933.t1	NA	NA	NA	Coniochaeta_CK134_g5491.t1	NA	NA	NA	Embellisia_CK46_g68.t1	NA	NA	NA	Phoma_CK108_g8242.t1	NA	NA	1	NA
>ref|XP_755701.1| calcium/calmodulin-dependent protein kinase [Aspergillus fumigatus	CAMK		Pkinase						NA	Signaling		Aspergillus_CK392_g772.t1	NA	NA	NA	Chaetomium_CK152_g5303.t1	NA	NA	NA	Coniochaeta_CK134_g4585.t1	NA	NA	NA	Embellisia_CK46_g6535.t1	0.333333	NA	0.333333	Phoma_CK108_g374.t1	NA	NA	NA	NA
GTPase activating protein (Gyp2) [Aspergillus fumigatus Af293]	GTP2		EF-hand_6; RabGAP-TBC				NRPS	GTPase activating protein	NA	Signaling		Aspergillus_CK392_g7078.t1	NA	NA	NA	Chaetomium_CK152_g5466.t1	NA	NA	NA	Coniochaeta_CK134_g5613.t1	NA	NA	NA	Embellisia_CK46_g9576.t1	NA	0.5	NA	Phoma_CK108_g4583.t1	NA	NA	NA	NA
>gb|KMK57627.1| casein kinase I, putative [Aspergillus fumigatus Z5]	CSNK1		Pkinase						2.7.11.1	Signaling		Aspergillus_CK392_g2252.t1	NA	NA	NA	Chaetomium_CK152_g5469.t1	0.5	NA	NA	Coniochaeta_CK134_g4264.t1	0.666667	0.888889	NA	Embellisia_CK46_g3523.t1	NA	NA	NA	Phoma_CK108_g9621.t1	NA	NA	NA	NA
>gb|KMK63004.1| 14-3-3 protein [Aspergillus fumigatus Z5]	14-3-3		14-3-3						NA	Signaling		Aspergillus_CK392_g2667.t1	NA	NA	NA	Chaetomium_CK152_g5618.t1	0.375	0.125	0.125	Coniochaeta_CK134_g7945.t1	0.377358	0.358491	0.207547	Embellisia_CK46_g5523.t1	1.57895	0.315789	0.578947	Phoma_CK108_g2785.t1	0.130435	0.913043	0.130435	YES YES YES
>ref|XP_749669.1| Dishevelled, Egl-10, and Pleckstrin domain protein [Aspergillus	EGL10		IML1; DEP						NA	Signaling		Aspergillus_CK392_g6563.t1	NA	NA	NA	Chaetomium_CK152_g6111.t1	1	NA	NA	Coniochaeta_CK134_g8303.t1	NA	NA	NA	Embellisia_CK46_g10662.t1	NA	NA	NA	Phoma_CK108_g5204.t1	NA	NA	NA	NA
Rab GTPase SrgA [Aspergillus bombycis]	SRGA		Ras						NA	Signaling		Aspergillus_CK392_g847.t1	NA	NA	NA	Chaetomium_CK152_g6168.t1	NA	NA	NA	Coniochaeta_CK134_g7273.t1	NA	1	1	Embellisia_CK46_g3898.t1	NA	NA	NA	Phoma_CK108_g4070.t1	NA	NA	NA	NA
>ref|XP_746491.1| profilin Pfy1 [Aspergillus fumigatus Af293]	PFY1		Profilin						NA	Signaling		Aspergillus_CK392_g656.t1	NA	NA	NA	Chaetomium_CK152_g6176.t1	0.5	NA	NA	Coniochaeta_CK134_g7280.t1	0.3	0.45	0.4	Embellisia_CK46_g2088.t1	NA	NA	NA	Phoma_CK108_g7809.t1	NA	NA	NA	NA
>ref|XP_753511.1| rho-gdp dissociation inhibitor [Aspergillus fumigatus Af293]	RHO-GDI		Rho_GDI						NA	Signaling		Aspergillus_CK392_g3242.t1	NA	NA	NA	Chaetomium_CK152_g6263.t1	5.25	1.5	0.75	Coniochaeta_CK134_g10241.t1	NA	NA	NA	Embellisia_CK46_g3774.t1	0.65625	0.375	0.375	Phoma_CK108_g5234.t1	NA	1	1	NA
>ref|XP_752022.1| RAB GTPase Ypt5 [Aspergillus fumigatus Af293]	YPT5		Ras						NA	Signaling		Aspergillus_CK392_g7841.t1	NA	NA	NA	Chaetomium_CK152_g627.t1	NA	NA	NA	Coniochaeta_CK134_g7387.t1	NA	1	NA	Embellisia_CK46_g10964.t1	NA	NA	NA	Phoma_CK108_g2454.t1	NA	NA	NA	NA
>ref|XP_753430.2| G protein complex beta subunit SfaD [Aspergillus fumigatus Af293]	SFAD		WD40						NA	Signaling		Aspergillus_CK392_g3643.t1	NA	NA	NA	Chaetomium_CK152_g6301.t1	0.666667	NA	NA	Coniochaeta_CK134_g8123.t1	NA	NA	NA	Embellisia_CK46_g4269.t1	NA	NA	NA	Phoma_CK108_g7133.t1	NA	NA	NA	NA
>ref|XP_751798.2| phosphotransmitter protein Ypd1 [Aspergillus fumigatus Af293]	YPD1		Hpt						NA	Signaling		Aspergillus_CK392_g6882.t1	NA	NA	NA	Chaetomium_CK152_g6325.t1	1	NA	NA	Coniochaeta_CK134_g4898.t1	0.6	0.32	0.16	Embellisia_CK46_g11239.t1	NA	NA	NA	Phoma_CK108_g2906.t1	NA	NA	NA	NA
cAMP-regulated phosphoprotein family protein Igo1 [Aspergillus fumigatus Af293]	IGO1		Endosulfine						NA	Signaling		Aspergillus_CK392_g3490.t1	NA	NA	NA	Chaetomium_CK152_g6357.t1	NA	NA	NA	Coniochaeta_CK134_g1892.t1	NA	NA	NA	Embellisia_CK46_g11659.t1	NA	NA	NA	Phoma_CK108_g8097.t1	2	NA	2.66667	NA
>dbj|GAQ10657.1| mitogen-activated protein kinase hog1 [Aspergillus lentulus]	HOG1		Pkinase						2.7.11.24	Signaling		Aspergillus_CK392_g1116.t1	NA	NA	NA	Chaetomium_CK152_g6550.t1	NA	NA	NA	Coniochaeta_CK134_g325.t1	NA	NA	NA	Embellisia_CK46_g11363.t1	1	NA	NA	Phoma_CK108_g5343.t1	NA	NA	NA	NA
>ref|XP_749969.1| Ras GTPase Rab11 [Aspergillus fumigatus Af293]	RAB11		Ras						NA	Signaling		Aspergillus_CK392_g7571.t1	NA	NA	NA	Chaetomium_CK152_g6620.t1	0.666667	NA	NA	Coniochaeta_CK134_g7613.t1	1	0.5	0.4	Embellisia_CK46_g4971.t1	NA	NA	NA	Phoma_CK108_g7658.t1	NA	NA	NA	NA
>ref|XP_001257807.1| Rho GTPase Rho1 [Neosartorya fischeri NRRL 181]	RHO1		Ras						NA	Signaling		Aspergillus_CK392_g2652.t1	NA	NA	NA	Chaetomium_CK152_g6757.t1	0.375	NA	NA	Coniochaeta_CK134_g4919.t1	0.692308	0.615385	NA	Embellisia_CK46_g11671.t1	1.5	0.75	NA	Phoma_CK108_g6593.t1	NA	NA	NA	NA
>gb|EDP54093.1| cytomegalovirus gH-receptor family protein, putative [Aspergillus	GH		DUF747						NA	Signaling		Aspergillus_CK392_g4857.t1	NA	NA	NA	Chaetomium_CK152_g6840.t1	NA	1	NA	Coniochaeta_CK134_g1476.t1	NA	NA	NA	Embellisia_CK46_g5787.t1	NA	NA	NA	Phoma_CK108_g9157.t1	NA	NA	NA	NA
>ref|XP_753052.1| TCTP family protein [Aspergillus fumigatus Af293]; guanine nucleotide exchange factor	TCTP		TCTP						NA	Signaling		Aspergillus_CK392_g8674.t1	NA	NA	NA	Chaetomium_CK152_g6903.t1	0.7	0.3	0.3	Coniochaeta_CK134_g6288.t1	0.507937	0.714286	0.619048	Embellisia_CK46_g2082.t1	0.714286	0.571429	0.285714	Phoma_CK108_g7476.t1	0.130435	0.195652	NA	YES YES
guanine nucleotide exchange factor Vps9, putative [Aspergillus fumigatus A1163]	VPS9		VPS9						NA	Signaling		Aspergillus_CK392_g6696.t1	NA	NA	NA	Chaetomium_CK152_g7187.t1	NA	NA	NA	Coniochaeta_CK134_g840.t1	NA	NA	NA	Embellisia_CK46_g7180.t1	NA	NA	NA	Phoma_CK108_g10009.t1	NA	NA	1	NA
>gb|KMK63313.1| Ser/Thr protein phosphatase family protein [Aspergillus fumigatus	STP		DUF2433						3.1.3.16	Signaling		Aspergillus_CK392_g374.t1	NA	NA	NA	Chaetomium_CK152_g7916.t1	0.4	NA	0.222222	Coniochaeta_CK134_g5224.t1	NA	NA	NA	Embellisia_CK46_g5727.t1	0.5	NA	1.625	Phoma_CK108_g3373.t1	0.225806	0.0967742	0.822581	NA
>gb|KMK63080.1| cell wall integrity signaling protein Lsp1, putative [Aspergillus	LSP1		Pil1						NA	Signaling		Aspergillus_CK392_g2594.t1	NA	NA	NA	Chaetomium_CK152_g8026.t1	NA	NA	NA	Coniochaeta_CK134_g766.t1	0.230769	0.25641	0.153846	Embellisia_CK46_g8820.t1	NA	NA	NA	Phoma_CK108_g1054.t1	NA	NA	0.461538	NA
>ref|XP_754413.1| ADP-ribosylation factor 6 [Aspergillus fumigatus Af293]	ARF6		Arf						NA	Signaling		Aspergillus_CK392_g2153.t1	NA	NA	NA	Chaetomium_CK152_g8035.t1	NA	NA	NA	Coniochaeta_CK134_g9751.t1	NA	NA	NA	Embellisia_CK46_g2779.t1	1	NA	1	Phoma_CK108_g10044.t1	NA	NA	NA	NA
>gb|KMK57314.1| putative SH3 and Ded_cyto domain-containing protein [Aspergillus	SH3-DED		DOCK_N						NA	Signaling		Aspergillus_CK392_g1479.t1	NA	NA	NA	Chaetomium_CK152_g8118.t1	NA	NA	NA	Coniochaeta_CK134_g10305.t1	NA	NA	1	Embellisia_CK46_g2936.t1	NA	NA	NA	Phoma_CK108_g9275.t1	NA	NA	NA	NA
>gb|EDP54145.1| KH domain RNA binding protein [Aspergillus fumigatus A1163]	RCF3		KH_1						NA	Signaling		Aspergillus_CK392_g6603.t1	NA	NA	NA	Chaetomium_CK152_g8775.t1	NA	NA	NA	Coniochaeta_CK134_g7841.t1	1.2	NA	NA	Embellisia_CK46_g6141.t1	NA	NA	NA	Phoma_CK108_g847.t1	NA	NA	NA	NA
>dbj|GAQ10983.1| protein phosphatase 2C homolog 3 [Aspergillus lentulus]	PTC3		PP2C						3.1.3.16	Signaling		Aspergillus_CK392_g3459.t1	NA	NA	NA	Chaetomium_CK152_g9263.t1	1.33333	NA	NA	Coniochaeta_CK134_g6025.t1	NA	NA	NA	Embellisia_CK46_g10519.t1	NA	NA	0.833333	Phoma_CK108_g10119.t1	NA	NA	NA	NA
serine/threonine protein kinase (Nrc-2), putative [Aspergillus fumigatus A1163]	NRC2		Pkinase						NA	Signaling		Aspergillus_CK392_g3254.t1	NA	NA	NA	Chaetomium_CK152_g9586.t1	NA	NA	NA	Coniochaeta_CK134_g2701.t1	NA	NA	NA	Embellisia_CK46_g8294.t1	NA	NA	NA	Phoma_CK108_g1452.t1	NA	NA	NA	NA
>gb|EDP51675.1| signal transduction protein Syg1, putative [Aspergillus fumigatus	SYG1		SPX; EXS						NA	Signaling		Aspergillus_CK392_g3846.t1	NA	NA	NA	Chaetomium_CK152_g9861.t1	NA	NA	NA	Coniochaeta_CK134_g3623.t1	NA	NA	NA	Embellisia_CK46_g10161.t1	NA	NA	0.214286	Phoma_CK108_g8018.t1	NA	NA	NA	YES
DNA repair and Transcription protein (Xab2) [Aspergillus fumigatus Af293]	XAB2	GT41	XAB2						NA	Spliceosome		Aspergillus_CK392_g3616.t1	NA	NA	NA	Chaetomium_CK152_g3412.t1	NA	NA	NA	Coniochaeta_CK134_g7306.t1	NA	NA	NA	Embellisia_CK46_g3801.t1	NA	NA	1	Phoma_CK108_g5278.t1	NA	NA	NA	NA
>ref|XP_751846.2| SYF2 splicing factor family protein [Aspergillus fumigatus Af293]	SYF2		SYF2						NA	Spliceosome		Aspergillus_CK392_g5395.t1	NA	NA	1	Chaetomium_CK152_g3689.t1	NA	NA	NA	Coniochaeta_CK134_g10406.t1	NA	NA	NA	Embellisia_CK46_g3307.t1	NA	NA	NA	Phoma_CK108_g1431.t1	NA	NA	NA	NA
>gb|KMK60700.1| pre-mRNA splicing factor [Aspergillus fumigatus Z5]	PMSF		Surp; PRP21_like_P						NA	Spliceosome		Aspergillus_CK392_g6429.t1	NA	NA	NA	Chaetomium_CK152_g7657.t1	NA	NA	NA	Coniochaeta_CK134_g5509.t1	NA	1	NA	Embellisia_CK46_g746.t1	NA	NA	NA	Phoma_CK108_g5116.t1	NA	NA	NA	NA
>gb|KMK56767.1| putative U5 snRNP component Snu114 [Aspergillus fumigatus Z5]	SNU114		EFG						NA	Spliceosome		Aspergillus_CK392_g40.t1	NA	NA	NA	Chaetomium_CK152_g8585.t1	NA	NA	NA	Coniochaeta_CK134_g4963.t1	NA	NA	NA	Embellisia_CK46_g6518.t1	NA	NA	NA	Phoma_CK108_g108.t1	NA	NA	NA	NA
>gb|KMK59684.1| 1,4-alpha-glucan branching enzyme [Aspergillus fumigatus Z5]	GBE1	GH13	Alpha-amylase						3.2.1.1	Starch and sucrose metabolism		Aspergillus_CK392_g4536.t1	NA	NA	NA	Chaetomium_CK152_g10262.t1	NA	NA	NA	Coniochaeta_CK134_g2304.t1	NA	0.6	NA	Embellisia_CK46_g7134.t1	1	NA	NA	Phoma_CK108_g6485.t1	NA	NA	NA	NA
>dbj|GAO89968.1| glycogen debranching enzyme [Neosartorya udagawae]	GDB1	GH133	hGDE						2.4.1.25; 3.2.1.33	Starch and sucrose metabolism		Aspergillus_CK392_g7575.t1	NA	NA	NA	Chaetomium_CK152_g10408.t1	NA	NA	NA	Coniochaeta_CK134_g9531.t1	NA	NA	1	Embellisia_CK46_g7579.t1	NA	NA	NA	Phoma_CK108_g4894.t1	NA	NA	NA	NA
endo-1,3(4)-beta-glucanase, putative [Aspergillus fumigatus Z5]	ENG	GH16	ENG	NO	YES	NO			3.2.1.6	Starch and sucrose metabolism		Aspergillus_CK392_g4399.t1	NA	NA	NA	Chaetomium_CK152_g2455.t1	NA	NA	NA	Coniochaeta_CK134_g8537.t1	NA	NA	NA	Embellisia_CK46_g952.t1	0.8	NA	NA	Phoma_CK108_g3047.t1	NA	NA	NA	NA
>ref|XP_752991.1| alpha-glucosidase [Aspergillus fumigatus Af293]	AGDA	GH31	Gal_mutarotas_2						3.2.1.20	Starch and sucrose metabolism	Galactose metabolism	Aspergillus_CK392_g5811.t1	NA	NA	NA	Chaetomium_CK152_g4207.t1	1.18182	0.701299	0.25974	Coniochaeta_CK134_g5967.t1	9	6.61538	2	Embellisia_CK46_g4237.t1	NA	4.76923	9.46154	Phoma_CK108_g6835.t1	NA	2.5	3.375	NA
>gb|ADX78143.1| extracellular beta-glucosidase/cellulase BGL3 precursor	BGL3	GH3	Glyco_hydro_3	NO	YES	NO			3.2.1.74	Starch and sucrose metabolism		Aspergillus_CK392_g7286.t1	NA	NA	NA	Chaetomium_CK152_g4830.t1	0.0574713	0.821839	0.775862	Coniochaeta_CK134_g6451.t1	5.62069	3.48276	8.31034	Embellisia_CK46_g6429.t1	0.309339	2.25681	0.13035	Phoma_CK108_g2941.t1	NA	25.5	6.125	NA
>dbj|GAQ02879.1| alpha,alpha-trehalose-phosphate synthase [UDP-forming] 1	TPS1	GT5	Glyco_transf_20						2.4.1.5	Starch and sucrose metabolism		Aspergillus_CK392_g1568.t1	NA	NA	NA	Chaetomium_CK152_g5058.t1	0.333333	NA	NA	Coniochaeta_CK134_g10585.t1	0.8	1.6	0.8	Embellisia_CK46_g10134.t1	NA	NA	NA	Phoma_CK108_g7207.t1	NA	NA	NA	NA
>ref|XP_752662.2| glycogen phosphorylase GlpV/Gph1 [Aspergillus fumigatus Af293]	GLPV	GT35	Phosphorylase						2.4.1.1	Starch and sucrose metabolism		Aspergillus_CK392_g1114.t1	NA	NA	NA	Chaetomium_CK152_g5808.t1	0.5	1.5	NA	Coniochaeta_CK134_g326.t1	0.4	1.3	0.6	Embellisia_CK46_g11340.t1	NA	NA	1	Phoma_CK108_g2376.t1	NA	NA	0.34375	YES YES
exo-beta-1,3-glucanase [Aspergillus fumigatus Af293]	EXG1	GH5	Cellulase						3.2.1.4	Starch and sucrose metabolism		Aspergillus_CK392_g2350.t1	NA	NA	NA	Chaetomium_CK152_g845.t1	NA	NA	NA	Coniochaeta_CK134_g6784.t1	NA	NA	NA	Embellisia_CK46_g10920.t1	1	1	NA	Phoma_CK108_g3378.t1	NA	NA	NA	NA
>gb|EDP50389.1| alpha-glucosidase AgdA, putative [Aspergillus fumigatus A1163]	AGDA	GH31	Glyco_hydro_31						3.2.1.20	Starch and sucrose metabolism		Aspergillus_CK392_g6893.t1	0.496377	0.0606061	0.260606	Chaetomium_CK152_g8576.t1	0.814815	0.814815	NA	Coniochaeta_CK134_g5060.t1	0.527273	1.81818	1.18182	Embellisia_CK46_g4102.t1	1.56962	3.93671	0.898734	Phoma_CK108_g8896.t1	NA	0.777778	1.75	NA
>dbj|GAO86698.1| eburicol 14-alpha-demethylase [Neosartorya udagawae]	CYP51		p450						1.14.13.70	Steroid biosynthesis		Aspergillus_CK392_g3371.t1	NA	NA	NA	Chaetomium_CK152_g10652.t1	0.181818	NA	NA	Coniochaeta_CK134_g8063.t1	NA	NA	NA	Embellisia_CK46_g5618.t1	NA	NA	NA	Phoma_CK108_g3834.t1	NA	NA	NA	NA
>gb|KMK57343.1| cytochrome P450 sterol C-22 desaturase, putative [Aspergillus	CYP710A		p450						1.14.19.41	Steroid biosynthesis		Aspergillus_CK392_g519.t1	NA	NA	NA	Chaetomium_CK152_g1822.t1	NA	NA	NA	Coniochaeta_CK134_g8370.t1	1	1	NA	Embellisia_CK46_g4839.t1	NA	NA	NA	Phoma_CK108_g2050.t1	NA	NA	NA	NA
lanosterol synthase [Aspergillus fumigatus Af293]	ERG7	Pl10	SQHop_cyclase						5.4.99.7	Steroid biosynthesis		Aspergillus_CK392_g6736.t1	NA	NA	NA	Chaetomium_CK152_g3568.t1	1	NA	NA	Coniochaeta_CK134_g8945.t1	NA	NA	NA	Embellisia_CK46_g7888.t1	NA	NA	NA	Phoma_CK108_g8001.t1	NA	NA	NA	NA
>gb|KMK57188.1| c-14 sterol reductase [Aspergillus fumigatus Z5]	ERG24		ERG4_ERG24						1.3.1.70	Steroid biosynthesis		Aspergillus_CK392_g7292.t1	NA	NA	NA	Chaetomium_CK152_g4832.t1	0.5	NA	NA	Coniochaeta_CK134_g6252.t1	NA	NA	NA	Embellisia_CK46_g7079.t1	NA	NA	NA	Phoma_CK108_g4553.t1	NA	NA	NA	NA
>gb|KMK59426.1| squalene monooxygenase Erg1 [Aspergillus fumigatus Z5]	ERG1	AA3	SE						1.14.14.17	Steroid biosynthesis	Sesquiterpenoid and triterpenoid biosynthesis; secondary metabolism	Aspergillus_CK392_g7107.t1	NA	NA	NA	Chaetomium_CK152_g894.t1	NA	NA	0.25	Coniochaeta_CK134_g10530.t1	NA	NA	NA	Embellisia_CK46_g1499.t1	NA	NA	NA	Phoma_CK108_g5758.t1	NA	NA	NA	NA
>ref|XP_747965.2| ferrooxidoreductase Fet3 [Aspergillus fumigatus Af293]	FET3	AA1	Cu-oxidase	NO	YES	YES			NA	Stress response	Cellular response to iron starvation	Aspergillus_CK392_g1492.t1	NA	NA	NA	Chaetomium_CK152_g10273.t1	NA	NA	NA	Coniochaeta_CK134_g8608.t1	NA	NA	1	Embellisia_CK46_g871.t1	0.344828	0.12069	0.258621	Phoma_CK108_g670.t1	NA	NA	NA	NA
glutaredoxin Grx1 [Aspergillus fumigatus Af293]	GRX1		Glutaredoxin						NA	Stress response	Defense against oxidative stress	Aspergillus_CK392_g7258.t1	NA	NA	NA	Chaetomium_CK152_g3390.t1	NA	NA	NA	Coniochaeta_CK134_g4232.t1	1.8	1.33333	0.8	Embellisia_CK46_g6479.t1	NA	NA	NA	Phoma_CK108_g2923.t1	NA	NA	1.5	NA
stress response protein Rds1, putative [Aspergillus fumigatus Z5]	RDS1		Ferritin_2	NO	YES	NO			NA	Stress response		Aspergillus_CK392_g1736.t1	NA	NA	NA	Chaetomium_CK152_g7564.t1	NA	NA	NA	Coniochaeta_CK134_g2576.t1	1.42308	1.80769	3.03846	Embellisia_CK46_g2281.t1	NA	0.888889	0.444444	Phoma_CK108_g7310.t1	NA	1.125	NA	NA
>ref|XP_754026.1| sulfur metabolism regulator SkpA [Aspergillus fumigatus Af293]	SKPA		Skp1						NA	Sulfur metabolism		Aspergillus_CK392_g6951.t1	NA	NA	NA	Chaetomium_CK152_g4728.t1	1.5	NA	NA	Coniochaeta_CK134_g6301.t1	0.28125	0.28125	NA	Embellisia_CK46_g7435.t1	NA	NA	NA	Phoma_CK108_g1792.t1	NA	NA	NA	NA
>ref|XP_755894.1| sulfite reductase [Aspergillus fumigatus Af293]	SR		NIR_SIR_ferr						1.8.1.2 or 1.8.99.5	Sulfur metabolism		Aspergillus_CK392_g4219.t1	NA	NA	NA	Chaetomium_CK152_g4784.t1	1.6	0.533333	NA	Coniochaeta_CK134_g8296.t1	NA	NA	NA	Embellisia_CK46_g3809.t1	NA	NA	1	Phoma_CK108_g5320.t1	NA	NA	NA	NA
>gb|EDP49475.1| 3'(2'),5'-bisphosphate nucleotidase [Aspergillus fumigatus A1163]	BPNT1		Inositol_P						3.1.3.7	Sulfur metabolism		Aspergillus_CK392_g1636.t1	NA	NA	NA	Chaetomium_CK152_g7901.t1	0.666667	1	NA	Coniochaeta_CK134_g880.t1	NA	NA	NA	Embellisia_CK46_g10251.t1	NA	NA	NA	Phoma_CK108_g4770.t1	NA	NA	NA	NA
>ref|XP_750781.1| assimilatory sulfite reductase [Aspergillus fumigatus Af293]	SIR		FAD_binding_1; POR						1.8.7.1	Sulfur metabolism		Aspergillus_CK392_g1650.t1	NA	NA	NA	Chaetomium_CK152_g7907.t1	3	NA	NA	Coniochaeta_CK134_g7672.t1	NA	NA	NA	Embellisia_CK46_g5713.t1	NA	NA	NA	Phoma_CK108_g4619.t1	NA	NA	NA	NA
>gb|EDP52681.1| hydroxymethylglutaryl-CoA synthase, putative [Aspergillus fumigatus	HMGCS		HMG_CoA_synt						2.3.3.10	Synthesis and degradation of ketone bodies	Valine, leucine and isoleucine degradation; butanoate metabolism	Aspergillus_CK392_g4697.t1	NA	NA	NA	Chaetomium_CK152_g3939.t1	0.777778	NA	0.111111	Coniochaeta_CK134_g5209.t1	0.4375	0.5	NA	Embellisia_CK46_g3907.t1	1.5	1	1	Phoma_CK108_g4143.t1	NA	NA	NA	NA
succinyl-CoA:3-ketoacid-coenzyme A transferase (ScoT) [Aspergillus fumigatus Af293]	SCOT		CoA_trans						2.8.3.5	Synthesis and degradation of ketone bodies	Synthesis and degradation of ketone bodies; valine, leucine and isoleucine degradation; butanoate metabolism	Aspergillus_CK392_g3209.t1	NA	NA	NA	Chaetomium_CK152_g8882.t1	NA	1	NA	Coniochaeta_CK134_g8933.t1	NA	2	NA	Embellisia_CK46_g8037.t1	NA	NA	NA	Phoma_CK108_g7190.t1	NA	NA	NA	NA
>gb|EDP53193.1| dihydrolipoamide succinyltransferase, putative [Aspergillus	DLST		2-oxoacid_dh				PKS/NRPS	NO	2.3.1.61	TCA cycle	Lysine degradation	Aspergillus_CK392_g6402.t1	NA	NA	NA	Chaetomium_CK152_g11050.t1	0.5	0.166667	0.666667	Coniochaeta_CK134_g8392.t1	1.41667	1	0.333333	Embellisia_CK46_g6202.t1	1.8	NA	3.15	Phoma_CK108_g1975.t1	1	NA	0.5	NA
>ref|XP_746638.1| succinyl-CoA synthetase beta subunit [Aspergillus fumigatus Af293]	SUCLA2		Ligase_CoA						6.2.1.5	TCA cycle		Aspergillus_CK392_g1453.t1	NA	NA	NA	Chaetomium_CK152_g176.t1	0.8	NA	NA	Coniochaeta_CK134_g2691.t1	0.8	1.8	NA	Embellisia_CK46_g4515.t1	0.4	NA	NA	Phoma_CK108_g9726.t1	NA	0.5	NA	NA
>ref|XP_747920.1| citrate synthase (Cit1) [Aspergillus fumigatus Af293]	CIT1		Citrate_synt						2.3.3.1	TCA cycle	Itaconate biosynthesis, TCA cycle, mixed acid fermentation, L-glutamine biosynthesis III, glyoxylate cycle	Aspergillus_CK392_g1966.t1	NA	NA	NA	Chaetomium_CK152_g1918.t1	0.416667	0.0625	NA	Coniochaeta_CK134_g4922.t1	0.589744	0.871795	0.282051	Embellisia_CK46_g6947.t1	1.85714	NA	0.321429	Phoma_CK108_g4945.t1	NA	0.875	NA	YES YES YES
>gb|KMK62966.1| NAD(+)-isocitrate dehydrogenase subunit I [Aspergillus fumigatus	IDH3A		Iso_dh						1.1.1.41	TCA cycle		Aspergillus_CK392_g2700.t1	NA	NA	NA	Chaetomium_CK152_g3106.t1	0.625	0.125	NA	Coniochaeta_CK134_g4653.t1	1.77778	1.55556	NA	Embellisia_CK46_g5531.t1	2	NA	NA	Phoma_CK108_g2804.t1	NA	NA	NA	NA
>gb|KEY75965.1| ATP citrate lyase subunit 1 [Aspergillus fumigatus var. RP-2014]	ACLY		Citrate_synt						2.3.3.8	TCA cycle	Carbon fixation	Aspergillus_CK392_g849.t1	NA	NA	NA	Chaetomium_CK152_g3736.t1	0.794118	0.147059	0.0441176	Coniochaeta_CK134_g1553.t1	0.329787	NA	0.0425532	Embellisia_CK46_g3223.t1	1.88235	0.352941	NA	Phoma_CK108_g6766.t1	NA	0.3	NA	YES YES YES
>gb|KEY76450.1| fumarate hydratase [Aspergillus fumigatus var. RP-2014]	FH		Lyase_1						4.2.1.2	TCA cycle	Pyruvate metabolism; Carbon fixation	Aspergillus_CK392_g4845.t1	NA	NA	NA	Chaetomium_CK152_g3755.t1	1.14286	0.142857	0.142857	Coniochaeta_CK134_g1133.t1	0.714286	1.28571	0.428571	Embellisia_CK46_g9906.t1	3	NA	NA	Phoma_CK108_g4478.t1	NA	NA	NA	NA
>ref|XP_748936.1| malate dehydrogenase, NAD-dependent [Aspergillus fumigatus Af293]	MDH	GH4	Ldh_1						1.1.1.37	TCA cycle	Cysteine and methionine metabolism; Glyoxylate and dicarboxylate metabolism; Methane metabolism; Pyruvate metabolism; Carbon fixation	Aspergillus_CK392_g5299.t1	NA	NA	NA	Chaetomium_CK152_g5367.t1	0.59589	0.0547945	NA	Coniochaeta_CK134_g7897.t1	0.677083	1.01042	0.385417	Embellisia_CK46_g11304.t1	0.9375	NA	0.4375	Phoma_CK108_g8837.t1	0.0833333	0.583333	NA	YES YES YES
citrate synthase Cit1 [Aspergillus fumigatus Af293]	CIT1		Citrate_synt						2.3.3.8	TCA cycle		Aspergillus_CK392_g2896.t1	NA	NA	NA	Chaetomium_CK152_g5678.t1	NA	NA	NA	Coniochaeta_CK134_g5619.t1	NA	3.6	NA	Embellisia_CK46_g335.t1	NA	NA	NA	Phoma_CK108_g4350.t1	NA	NA	NA	YES
>gb|EDP50149.1| pyruvate carboxylase, putative [Aspergillus fumigatus A1163]	PYC		CPSase; Biotin_carb; HMGL-like						6.4.1.1	TCA cycle	Pyruvate metabolism; Carbon fixation	Aspergillus_CK392_g7811.t1	NA	NA	NA	Chaetomium_CK152_g8168.t1	0.923077	0.153846	NA	Coniochaeta_CK134_g4635.t1	0.93617	1.58865	0.425532	Embellisia_CK46_g5573.t1	0.8	0.133333	0.133333	Phoma_CK108_g4887.t1	0.777778	0.111111	0.111111	YES YES YES
>ref|XP_747556.1| malate dehydrogenase, NAD-dependent [Aspergillus fumigatus Af293]	MDH	GH4	Ldh_1						1.1.1.37	TCA cycle	Cysteine and methionine metabolism; Pyruvate metabolism; Carbon fixation; glyoxalate and dicarboxylate metabollism; methane metabolism	Aspergillus_CK392_g88.t1	NA	NA	NA	Chaetomium_CK152_g8216.t1	1.1	0.2	0.1	Coniochaeta_CK134_g516.t1	0.494382	0.629213	0.38764	Embellisia_CK46_g7590.t1	1.45455	NA	0.636364	Phoma_CK108_g1734.t1	NA	0.115385	NA	YES YES
>ref|XP_753605.1| iron-sulfur protein subunit of succinate dehydrogenase Sdh2,	SDHB		Fer						1.3.5.1	TCA cycle	Oxidative phosphorylation	Aspergillus_CK392_g4548.t1	1.66667	NA	1	Chaetomium_CK152_g8589.t1	1.33333	0.333333	NA	Coniochaeta_CK134_g7828.t1	1	1.33333	0.666667	Embellisia_CK46_g8634.t1	NA	NA	NA	Phoma_CK108_g515.t1	NA	NA	NA	NA
>gb|KMK63420.1| isopentenyl-diphosphate delta-isomerase [Aspergillus fumigatus Z5]	IDI		NUDIX						5.3.3.2	Terpenoid metabolism	Terpenoid backbone biosynthesis	Aspergillus_CK392_g7637.t1	NA	NA	NA	Chaetomium_CK152_g1348.t1	1.14286	0.285714	NA	Coniochaeta_CK134_g8315.t1	NA	NA	NA	Embellisia_CK46_g6000.t1	NA	NA	NA	Phoma_CK108_g2552.t1	NA	NA	NA	NA
>gb|EDP52811.1| prenylcysteine lyase, putative [Aspergillus fumigatus A1163]	PCYOX1		Prenylcys_lyase						1.8.3.5	Terpenoid metabolism	Terpenoid backbone biosynthesis; Antibiotic biosynthesis	Aspergillus_CK392_g3989.t1	NA	NA	NA	Chaetomium_CK152_g2078.t1	0.214286	0.571429	0.285714	Coniochaeta_CK134_g10582.t1	NA	NA	NA	Embellisia_CK46_g6247.t1	NA	NA	NA	Phoma_CK108_g4235.t1	NA	NA	NA	NA
>gb|KEY76113.1| CaaX prenyl protease Ste24 [Aspergillus fumigatus var. RP-2014]	STE24		Peptidase_M48						3.4.24.84	Terpenoid metabolism	Metabolism of terpenoids and polyketides	Aspergillus_CK392_g7799.t1	NA	NA	NA	Chaetomium_CK152_g293.t1	NA	NA	NA	Coniochaeta_CK134_g3617.t1	1	1	NA	Embellisia_CK46_g7478.t1	NA	NA	NA	Phoma_CK108_g8724.t1	NA	NA	NA	NA
>gb|KMK60803.1| C2H2 finger domain-containing protein, putative [Aspergillus	C2H2		DnaJ						NA	Transcription		Aspergillus_CK392_g6408.t1	NA	1	NA	Chaetomium_CK152_g10306.t1	NA	NA	NA	Coniochaeta_CK134_g9247.t1	NA	NA	NA	Embellisia_CK46_g1260.t1	NA	NA	NA	Phoma_CK108_g9016.t1	NA	NA	NA	NA
zinc knuckle domain-containing protein (Byr3) [Aspergillus fumigatus Z5]	BYR3		zf-CCHC						NA	Transcription		Aspergillus_CK392_g4767.t1	NA	NA	NA	Chaetomium_CK152_g1068.t1	1	1	1.33333	Coniochaeta_CK134_g9809.t1	NA	NA	NA	Embellisia_CK46_g6987.t1	NA	NA	NA	Phoma_CK108_g6516.t1	NA	NA	NA	NA
>gb|KMK59564.1| putative Transcription factor (Snd1/p100) [Aspergillus fumigatus	SND1		SNase						NA	Transcription		Aspergillus_CK392_g3853.t1	NA	NA	NA	Chaetomium_CK152_g10843.t1	0.62069	NA	NA	Coniochaeta_CK134_g10018.t1	NA	2.1	NA	Embellisia_CK46_g502.t1	NA	NA	NA	Phoma_CK108_g7296.t1	NA	NA	NA	NA
Pol II Transcription elongation factor subunit Cdc73 [Aspergillus fumigatus Af293]	CDC73		CDC73_C						NA	Transcription	Regulator of homologous recombination repair	Aspergillus_CK392_g3090.t1	NA	NA	NA	Chaetomium_CK152_g10967.t1	NA	NA	NA	Coniochaeta_CK134_g2518.t1	NA	1	NA	Embellisia_CK46_g1427.t1	NA	NA	NA	Phoma_CK108_g3528.t1	NA	NA	NA	NA
nucleosome binding protein (Nhp6a) [Aspergillus fumigatus Af293]	NHP6A		HMG_box						NA	Transcription		Aspergillus_CK392_g4608.t1	NA	NA	NA	Chaetomium_CK152_g11190.t1	1.11111	NA	NA	Coniochaeta_CK134_g4007.t1	0.5	0.714286	0.285714	Embellisia_CK46_g1269.t1	NA	NA	NA	Phoma_CK108_g4031.t1	NA	NA	NA	NA
>ref|XP_001257453.1| ATP dependent RNA helicase (Sub2), putative [Neosartorya fischeri	SUB2		DEAD						3.6.4.13	Transcription	Unwind RNA	Aspergillus_CK392_g4829.t1	NA	NA	NA	Chaetomium_CK152_g11520.t1	0.75	NA	NA	Coniochaeta_CK134_g9056.t1	1.8	1.8	0.6	Embellisia_CK46_g5345.t1	NA	NA	NA	Phoma_CK108_g4401.t1	NA	NA	NA	NA
CCAAT-binding Transcription factor subunit HAPB [Aspergillus fumigatus Af293]	HAPB		CBFB_NFYA						NA	Transcription		Aspergillus_CK392_g4143.t1	NA	NA	NA	Chaetomium_CK152_g1463.t1	NA	NA	NA	Coniochaeta_CK134_g7423.t1	NA	NA	NA	Embellisia_CK46_g6338.t1	NA	NA	NA	Phoma_CK108_g288.t1	NA	NA	0.222222	NA
>gb|KEY83779.1| Transcription elongation complex subunit Cdc68 [Aspergillus	CDC68		SPT16						NA	Transcription		Aspergillus_CK392_g4759.t1	NA	NA	NA	Chaetomium_CK152_g1520.t1	NA	NA	NA	Coniochaeta_CK134_g5980.t1	NA	1	1	Embellisia_CK46_g5102.t1	NA	NA	NA	Phoma_CK108_g5652.t1	NA	NA	NA	NA
RNA polymerase III Transcription factor subunit, putative [Aspergillus fumigatus Z5]	BRF1		Tau95						NA	Transcription		Aspergillus_CK392_g5083.t1	NA	NA	NA	Chaetomium_CK152_g3190.t1	NA	NA	NA	Coniochaeta_CK134_g2481.t1	NA	NA	NA	Embellisia_CK46_g7832.t1	NA	NA	NA	Phoma_CK108_g8534.t1	0.214286	0.428571	NA	NA
RNA polymerase II subunit 3 [Aspergillus fumigatus Z5]	RPB3		RNA_pol_A_bac						NA	Transcription		Aspergillus_CK392_g2925.t1	NA	NA	NA	Chaetomium_CK152_g3644.t1	2	NA	NA	Coniochaeta_CK134_g2633.t1	NA	NA	1	Embellisia_CK46_g2866.t1	NA	NA	NA	Phoma_CK108_g7938.t1	NA	NA	NA	NA
>ref|XP_750935.1| zinc finger protein ZPR1 [Aspergillus fumigatus Af293]	ZPR1		zf-ZPR1						NA	Transcription		Aspergillus_CK392_g865.t1	NA	NA	NA	Chaetomium_CK152_g3952.t1	1	0.5	NA	Coniochaeta_CK134_g1559.t1	0.6	0.6	0.6	Embellisia_CK46_g3245.t1	NA	NA	NA	Phoma_CK108_g8424.t1	NA	NA	NA	NA
>gb|KMK60898.1| Transcription factor iws1 Transcriptional elongation factor Iws1,	Iws1		Med26						NA	Transcription		Aspergillus_CK392_g1053.t1	1	1	NA	Chaetomium_CK152_g4274.t1	NA	NA	NA	Coniochaeta_CK134_g10062.t1	NA	NA	NA	Embellisia_CK46_g7142.t1	NA	NA	NA	Phoma_CK108_g6407.t1	NA	NA	NA	NA
HLH Transcription factor (Hpa3), putative [Aspergillus fumigatus Z5]	HPA3		HLH						NA	Transcription		Aspergillus_CK392_g4151.t1	NA	NA	NA	Chaetomium_CK152_g4305.t1	1	NA	NA	Coniochaeta_CK134_g8010.t1	NA	NA	NA	Embellisia_CK46_g2354.t1	NA	NA	NA	Phoma_CK108_g300.t1	NA	NA	NA	NA
>ref|XP_749747.1| RNA polymerase II holoenzyme/mediator complex component Rgr1,	RGR1		Med14						NA	Transcription	Transcription of nearly all RNA polymerase II-dependent genes	Aspergillus_CK392_g5554.t1	NA	NA	NA	Chaetomium_CK152_g5291.t1	NA	NA	NA	Coniochaeta_CK134_g4606.t1	0.444444	2.81481	0.888889	Embellisia_CK46_g6165.t1	NA	NA	NA	Phoma_CK108_g6324.t1	NA	NA	NA	NA
>gb|KEY76235.1| histone Transcription regulator Hir1 [Aspergillus fumigatus var.	HIR1		YchF-GTPase_C						NA	Transcription		Aspergillus_CK392_g3415.t1	NA	NA	NA	Chaetomium_CK152_g672.t1	0.666667	NA	NA	Coniochaeta_CK134_g35.t1	NA	NA	NA	Embellisia_CK46_g8257.t1	0.5	NA	NA	Phoma_CK108_g5889.t1	NA	NA	NA	NA
DNA-directed RNA polymerase II subunit rpb7 [Aspergillus udagawae]	RPB7		S1						NA	Transcription		Aspergillus_CK392_g2771.t1	NA	NA	NA	Chaetomium_CK152_g6725.t1	0.5	NA	NA	Coniochaeta_CK134_g8020.t1	NA	NA	NA	Embellisia_CK46_g2351.t1	NA	NA	NA	Phoma_CK108_g302.t1	NA	NA	NA	NA
C6 Transcription factor RosA-like [Aspergillus fumigatus Af293]	ROSA		Fungal_trans_2						NA	Transcription		Aspergillus_CK392_g5796.t1	NA	NA	NA	Chaetomium_CK152_g7622.t1	NA	NA	NA	Coniochaeta_CK134_g2274.t1	0.666667	NA	NA	Embellisia_CK46_g1006.t1	NA	NA	NA	Phoma_CK108_g6128.t1	NA	NA	NA	NA
>gb|KMK59282.1| RSC complex subunit (Sth1), putative [Aspergillus fumigatus Z5]	STH1		SNF2_N						3.6.4.-	Transcription		Aspergillus_CK392_g6975.t1	NA	1	NA	Chaetomium_CK152_g8379.t1	NA	NA	NA	Coniochaeta_CK134_g180.t1	NA	NA	NA	Embellisia_CK46_g7611.t1	NA	NA	NA	Phoma_CK108_g8204.t1	NA	NA	NA	NA
C6 finger domain-containing protein, putative [Aspergillus fumigatus Z5]	C6VF		Fungal_trans						NA	Transcription		Aspergillus_CK392_g42.t1	NA	NA	NA	Chaetomium_CK152_g8583.t1	NA	NA	NA	Coniochaeta_CK134_g4961.t1	1.25	1.125	1	Embellisia_CK46_g6320.t1	NA	NA	NA	Phoma_CK108_g484.t1	NA	NA	NA	NA
TFIIIC Transcription initiation factor complex subunits Tfc3 [Aspergillus fumigatus var. RP-2014]	TFC3		B-block_TFIIIC						NA	Transcription		Aspergillus_CK392_g7525.t1	NA	NA	NA	Chaetomium_CK152_g8806.t1	NA	NA	NA	Coniochaeta_CK134_g2269.t1	NA	NA	NA	Embellisia_CK46_g6691.t1	NA	NA	NA	Phoma_CK108_g7126.t1	1	NA	NA	NA
HLH Transcription factor (GlcD gamma), putative [Aspergillus fumigatus Z5]	GLCD-gamma		HLH						NA	Transcription		Aspergillus_CK392_g3424.t1	NA	NA	NA	Chaetomium_CK152_g9415.t1	NA	NA	NA	Coniochaeta_CK134_g3996.t1	NA	0.5	NA	Embellisia_CK46_g980.t1	NA	NA	NA	Phoma_CK108_g2618.t1	NA	NA	NA	NA
coactivator bridging factor 1 (Mbf1) [Aspergillus fumigatus Af293]	MBF1		MBF1						NA	Transcription		Aspergillus_CK392_g3930.t1	NA	NA	NA	Chaetomium_CK152_g9624.t1	NA	NA	NA	Coniochaeta_CK134_g3789.t1	NA	NA	NA	Embellisia_CK46_g9946.t1	1	NA	4.75	Phoma_CK108_g4694.t1	0.153409	NA	0.221591	NA
>ref|XP_755383.1| 40S ribosomal protein Rps16 [Aspergillus fumigatus Af293]	Rps16		Ribosomal_S9						NA	Translation		Aspergillus_CK392_g281.t1	NA	NA	NA	Chaetomium_CK152_g10138.t1	1.27273	0.181818	NA	Coniochaeta_CK134_g3392.t1	1.2	1.2	0.9	Embellisia_CK46_g3062.t1	0.5	NA	NA	Phoma_CK108_g4006.t1	NA	1.125	NA	NA
>ref|XP_751201.1| 60S ribosomal protein L31e [Aspergillus fumigatus Af293]	L31e		Ribosomal_L31e						NA	Translation		Aspergillus_CK392_g1594.t1	NA	NA	NA	Chaetomium_CK152_g10161.t1	1.28571	NA	0.142857	Coniochaeta_CK134_g9835.t1	0.75	1	1.25	Embellisia_CK46_g10379.t1	NA	NA	NA	Phoma_CK108_g6239.t1	NA	NA	NA	NA
>ref|XP_754290.1| 40S ribosomal protein S0 [Aspergillus fumigatus Af293]	S0		Ribosomal_S2						NA	Translation		Aspergillus_CK392_g8076.t1	NA	NA	NA	Chaetomium_CK152_g10462.t1	1.33333	0.166667	0.166667	Coniochaeta_CK134_g1000.t1	0.37037	0.425926	0.37037	Embellisia_CK46_g4553.t1	2	NA	0.4	Phoma_CK108_g3859.t1	NA	NA	NA	NA
>emb|CAD28431.1| probable 60S ribosomal protein l5 [Aspergillus fumigatus]	I5		Ribosomal_L18_c						NA	Translation		Aspergillus_CK392_g1111.t1	NA	NA	NA	Chaetomium_CK152_g10611.t1	0.565217	0.130435	0.0434783	Coniochaeta_CK134_g3750.t1	0.222222	0.740741	0.148148	Embellisia_CK46_g2786.t1	2	NA	0.666667	Phoma_CK108_g6675.t1	NA	0.111111	NA	NA
>gb|KMK61090.1| RNase L inhibitor of the ABC superfamily [Aspergillus fumigatus Z5]	RNASEL		ABC_tran; RLI; Fer4						NA	Translation		Aspergillus_CK392_g7406.t1	NA	NA	NA	Chaetomium_CK152_g11210.t1	0.5	NA	NA	Coniochaeta_CK134_g8023.t1	NA	1	NA	Embellisia_CK46_g3344.t1	NA	NA	NA	Phoma_CK108_g5778.t1	NA	NA	NA	NA
>ref|XP_750269.2| eukaryotic translation initiation factor 3 subunit EifCa, putative	EIFCa		PCI						NA	Translation		Aspergillus_CK392_g1766.t1	NA	NA	NA	Chaetomium_CK152_g11235.t1	0.615385	0.153846	0.153846	Coniochaeta_CK134_g1983.t1	0.666667	1.66667	NA	Embellisia_CK46_g3526.t1	NA	NA	NA	Phoma_CK108_g9626.t1	NA	NA	0.444444	NA
>ref|XP_752300.1| eukaryotic translation initiation factor 3 subunit EifCf, putative	EifCf		JAB						NA	Translation		Aspergillus_CK392_g3454.t1	NA	NA	NA	Chaetomium_CK152_g11345.t1	1.42857	NA	0.285714	Coniochaeta_CK134_g5988.t1	NA	2.5	NA	Embellisia_CK46_g2618.t1	1	NA	NA	Phoma_CK108_g6186.t1	NA	NA	NA	NA
>ref|XP_747826.1| eukaryotic translation initiation factor eIF-1A subunit, putative	EIF1A		eIF-1a						NA	Translation		Aspergillus_CK392_g4841.t1	NA	NA	NA	Chaetomium_CK152_g11503.t1	1	NA	NA	Coniochaeta_CK134_g9043.t1	NA	2	NA	Embellisia_CK46_g11244.t1	NA	NA	NA	Phoma_CK108_g8604.t1	NA	NA	NA	NA
>ref|XP_748943.1| translation elongation factor eEF-3 [Aspergillus fumigatus Af293]	EEF3		ABC_tran						NA	Translation		Aspergillus_CK392_g5305.t1	NA	NA	NA	Chaetomium_CK152_g1156.t1	0.421053	0.157895	0.0526316	Coniochaeta_CK134_g8289.t1	0.547619	0.738095	0.333333	Embellisia_CK46_g9179.t1	2.4	0.266667	0.2	Phoma_CK108_g2384.t1	NA	0.4	NA	YES YES YES
cap binding protein; eukaryotic translation initiation factor 4E-1 [Aspergillus lentulus]	CAP-4E1		IF4E						NA	Translation		Aspergillus_CK392_g3772.t1	NA	NA	NA	Chaetomium_CK152_g11702.t1	1	NA	NA	Coniochaeta_CK134_g3930.t1	NA	NA	NA	Embellisia_CK46_g9296.t1	NA	NA	NA	Phoma_CK108_g7545.t1	1	NA	1	NA
>ref|XP_753997.1| 60S ribosomal protein L8 [Aspergillus fumigatus Af293]	L8		Ribosomal_L2						NA	Translation		Aspergillus_CK392_g6978.t1	NA	NA	NA	Chaetomium_CK152_g1277.t1	0.793103	0.155172	0.258621	Coniochaeta_CK134_g1944.t1	0.571429	1.71429	NA	Embellisia_CK46_g1859.t1	0.857143	NA	2	Phoma_CK108_g7458.t1	0.391304	NA	0.456522	NA
>dbj|GAO89706.1| 60S acidic ribosomal protein P0 [Neosartorya udagawae]	P0		Ribosomal_60s						NA	Translation		Aspergillus_CK392_g1777.t1	NA	NA	NA	Chaetomium_CK152_g1398.t1	0.909091	0.363636	0.121212	Coniochaeta_CK134_g553.t1	0.266667	0.333333	0.233333	Embellisia_CK46_g6494.t1	3.3	NA	0.45	Phoma_CK108_g97.t1	NA	0.5	NA	YES YES YES
>gb|KMK56133.1| 40S ribosomal protein S13 [Aspergillus fumigatus Z5]	S13		Ribosomal_S13						NA	Translation		Aspergillus_CK392_g5339.t1	NA	NA	NA	Chaetomium_CK152_g1458.t1	0.311111	0.133333	0.2	Coniochaeta_CK134_g7443.t1	0.57971	0.695652	0.405797	Embellisia_CK46_g2324.t1	1.5	NA	0.5	Phoma_CK108_g3720.t1	0.5	1	0.833333	NA
conserved hypothetical protein; possible Translation machinery-associated protein 7	CHP		TMA7						NA	Translation		Aspergillus_CK392_g4710.t1	NA	NA	NA	Chaetomium_CK152_g1467.t1	NA	NA	NA	Coniochaeta_CK134_g8445.t1	1	1	NA	Embellisia_CK46_g3250.t1	NA	NA	NA	Phoma_CK108_g8427.t1	0.290323	NA	0.290323	NA
>ref|XP_751639.1| N-terminal acetyltransferase catalytic subunit (NAT1) [Aspergillus	NAT1	GT41	NARP1; TPR_1						NA	Translation		Aspergillus_CK392_g6747.t1	NA	NA	NA	Chaetomium_CK152_g1757.t1	NA	NA	NA	Coniochaeta_CK134_g7723.t1	0.8	NA	NA	Embellisia_CK46_g8202.t1	NA	NA	NA	Phoma_CK108_g1423.t1	NA	NA	NA	NA
>ref|XP_754483.1| eukaryotic translation initiation factor 3 subunit EifCe, putative	EifCe		PCI						NA	Translation		Aspergillus_CK392_g4633.t1	NA	NA	NA	Chaetomium_CK152_g1979.t1	1	NA	NA	Coniochaeta_CK134_g109.t1	NA	0.5	NA	Embellisia_CK46_g1447.t1	NA	NA	NA	Phoma_CK108_g4295.t1	NA	NA	NA	NA
>ref|XP_752311.1| ribosomal protein S23 (S12) [Aspergillus fumigatus Af293]	S23		Ribosom_S12_S23						NA	Translation		Aspergillus_CK392_g3447.t1	NA	NA	NA	Chaetomium_CK152_g1990.t1	2	NA	NA	Coniochaeta_CK134_g7624.t1	1	1	NA	Embellisia_CK46_g10433.t1	3	NA	NA	Phoma_CK108_g8125.t1	NA	NA	NA	NA
>gb|KMK61963.1| 40S ribosomal protein S17, putative [Aspergillus fumigatus Z5]	S17		Ribosomal_S17e						NA	Translation		Aspergillus_CK392_g6108.t1	NA	NA	NA	Chaetomium_CK152_g2087.t1	0.8	NA	0.2	Coniochaeta_CK134_g1185.t1	0.666667	2	0.666667	Embellisia_CK46_g1383.t1	1	NA	0.333333	Phoma_CK108_g7377.t1	NA	NA	NA	NA
>ref|XP_001264650.1| eukaryotic translation elongation factor 1 subunit Eef1-beta,	EEF1B		EF-1_beta_acid						NA	Translation		Aspergillus_CK392_g4947.t1	NA	NA	NA	Chaetomium_CK152_g2177.t1	0.814815	0.333333	0.222222	Coniochaeta_CK134_g10354.t1	0.451613	0.677419	0.258065	Embellisia_CK46_g8337.t1	1.53846	NA	0.384615	Phoma_CK108_g3145.t1	0.54	NA	NA	YES YES
>ref|XP_752537.1| 60S ribosomal protein L1 [Aspergillus fumigatus Af293]	L1		Ribosomal_L1						NA	Translation		Aspergillus_CK392_g1000.t1	NA	NA	NA	Chaetomium_CK152_g2344.t1	0.436782	0.229885	0.0689655	Coniochaeta_CK134_g1305.t1	0.333333	0.761905	0.253968	Embellisia_CK46_g3393.t1	1.71429	NA	0.428571	Phoma_CK108_g8458.t1	NA	0.75	NA	YES YES
>ref|XP_001263232.1| 60S ribosomal protein L22 [Neosartorya fischeri NRRL 181]	L22		Ribosomal_L22e						NA	Translation		Aspergillus_CK392_g2134.t1	NA	NA	NA	Chaetomium_CK152_g2627.t1	0.631579	0.105263	0.105263	Coniochaeta_CK134_g8475.t1	0.421053	0.736842	0.421053	Embellisia_CK46_g10368.t1	4	NA	0.8	Phoma_CK108_g5350.t1	NA	NA	NA	NA
>gb|KEY75431.1| 60S ribosomal protein L3 [Aspergillus fumigatus var. RP-2014]	L3		Ribosomal_L3						NA	Translation		Aspergillus_CK392_g3030.t1	NA	NA	NA	Chaetomium_CK152_g2844.t1	0.405405	0.162162	NA	Coniochaeta_CK134_g4945.t1	0.761905	1.42857	0.857143	Embellisia_CK46_g4731.t1	2.8	NA	NA	Phoma_CK108_g294.t1	NA	0.666667	NA	NA
>gb|KMK57777.1| 40S ribosomal protein S11 [Aspergillus fumigatus Z5]	S11		Ribosomal_S17						NA	Translation		Aspergillus_CK392_g4878.t1	NA	NA	NA	Chaetomium_CK152_g2944.t1	1	NA	NA	Coniochaeta_CK134_g4966.t1	2	NA	NA	Embellisia_CK46_g2049.t1	2	NA	NA	Phoma_CK108_g3486.t1	NA	NA	NA	NA
>dbj|GAQ04810.1| eukaryotic translation initiation factor eIF-1 [Aspergillus	ELF-2		SUI1						NA	Translation		Aspergillus_CK392_g6446.t1	NA	NA	NA	Chaetomium_CK152_g3028.t1	0.5	NA	NA	Coniochaeta_CK134_g3088.t1	1	1	NA	Embellisia_CK46_g6158.t1	NA	NA	NA	Phoma_CK108_g462.t1	NA	NA	NA	NA
>ref|XP_750388.2| translation elongation factor EF-1 alpha subunit [Aspergillus	EEF1A1		GTP_EFTU						NA	Translation		Aspergillus_CK392_g7232.t1	NA	NA	NA	Chaetomium_CK152_g3117.t1	0.421053	0.200501	0.112782	Coniochaeta_CK134_g10068.t1	0.662162	1.06757	0.459459	Embellisia_CK46_g11047.t1	NA	NA	NA	Phoma_CK108_g9231.t1	0.0550459	0.426606	0.0412844	YES YES YES YES
>gb|KMK61395.1| translation initiation factor 4B [Aspergillus fumigatus Z5]	EIF4B		RRM_1						NA	Translation		Aspergillus_CK392_g7521.t1	NA	NA	NA	Chaetomium_CK152_g3628.t1	0.285714	NA	NA	Coniochaeta_CK134_g7798.t1	NA	NA	NA	Embellisia_CK46_g10335.t1	1	NA	4.75	Phoma_CK108_g4847.t1	NA	NA	0.204545	NA
>gb|KMK55213.1| ribosomal protein L14 [Aspergillus fumigatus Z5]	L14		Ribosomal_L14e						NA	Translation		Aspergillus_CK392_g6266.t1	NA	NA	NA	Chaetomium_CK152_g384.t1	0.962963	0.0740741	NA	Coniochaeta_CK134_g10091.t1	0.588235	0.705882	0.627451	Embellisia_CK46_g2953.t1	1	NA	NA	Phoma_CK108_g8634.t1	NA	NA	NA	NA
>ref|XP_749613.2| translation release factor eRF3 [Aspergillus fumigatus Af293]	ERF3		GTP_EFTU						NA	Translation		Aspergillus_CK392_g6614.t1	NA	NA	NA	Chaetomium_CK152_g3847.t1	0.333333	NA	0.333333	Coniochaeta_CK134_g4222.t1	NA	NA	NA	Embellisia_CK46_g7216.t1	NA	NA	NA	Phoma_CK108_g3222.t1	NA	NA	0.6	NA
>ref|XP_752067.2| translation initiation factor EF-2 gamma subunit [Aspergillus	EF-2		GTP_EFTU						NA	Translation		Aspergillus_CK392_g7798.t1	NA	NA	NA	Chaetomium_CK152_g3877.t1	0.5	NA	1	Coniochaeta_CK134_g572.t1	NA	3	NA	Embellisia_CK46_g5567.t1	NA	NA	NA	Phoma_CK108_g1712.t1	NA	NA	0.6	NA
60S ribosomal protein L3 [Aspergillus fumigatus Z5]	L3		dsrm						NA	Translation		Aspergillus_CK392_g1094.t1	NA	NA	NA	Chaetomium_CK152_g3894.t1	0.666667	NA	NA	Coniochaeta_CK134_g10510.t1	NA	NA	NA	Embellisia_CK46_g4927.t1	NA	NA	NA	Phoma_CK108_g2390.t1	NA	NA	NA	NA
snRNP and snoRNP protein (Snu13) [Aspergillus fumigatus Af293]	SNU13		Ribosomal_L7Ae						NA	Translation		Aspergillus_CK392_g6513.t1	NA	NA	NA	Chaetomium_CK152_g4072.t1	0.5	NA	NA	Coniochaeta_CK134_g6081.t1	NA	NA	NA	Embellisia_CK46_g2718.t1	NA	NA	NA	Phoma_CK108_g5685.t1	NA	NA	NA	NA
>ref|XP_752585.1| translation elongation factor EF-Tu [Aspergillus fumigatus Af293]	EF-Tu		GTP_EFTU						NA	Translation		Aspergillus_CK392_g1047.t1	NA	NA	NA	Chaetomium_CK152_g414.t1	0.923077	NA	NA	Coniochaeta_CK134_g2985.t1	0.75	1.125	NA	Embellisia_CK46_g6652.t1	0.857143	NA	NA	Phoma_CK108_g6816.t1	0.5	1	NA	YES
>ref|XP_750180.1| 40S ribosomal protein S8e [Aspergillus fumigatus Af293]	S8e		Ribosomal_S8e						NA	Translation		Aspergillus_CK392_g1477.t1	NA	NA	NA	Chaetomium_CK152_g4221.t1	0.428571	0.142857	NA	Coniochaeta_CK134_g1026.t1	NA	1.2	NA	Embellisia_CK46_g2535.t1	2	NA	0.5	Phoma_CK108_g4448.t1	NA	NA	NA	NA
>dbj|GAQ07970.1| elongation factor G, mitochondrial [Aspergillus lentulus]	MEF1		PBP; EFG						NA	Translation		Aspergillus_CK392_g7848.t1	NA	NA	NA	Chaetomium_CK152_g4324.t1	1	NA	1	Coniochaeta_CK134_g9864.t1	NA	NA	NA	Embellisia_CK46_g8905.t1	NA	NA	NA	Phoma_CK108_g7597.t1	NA	NA	NA	NA
>ref|XP_747603.1| Hsp70 nucleotide exchange factor (Fes1) [Aspergillus fumigatus	FES1		Fes1; HEAT_EZ						NA	Translation	Translation; protein quality control	Aspergillus_CK392_g476.t1	NA	NA	NA	Chaetomium_CK152_g436.t1	NA	NA	NA	Coniochaeta_CK134_g4799.t1	NA	0.666667	NA	Embellisia_CK46_g4959.t1	NA	NA	NA	Phoma_CK108_g701.t1	NA	NA	NA	NA
>ref|XP_001269600.1| 40S ribosomal protein S3 [Aspergillus clavatus NRRL 1]	S3		KH_2						NA	Translation		Aspergillus_CK392_g7301.t1	NA	NA	NA	Chaetomium_CK152_g4506.t1	0.776119	0.298507	0.119403	Coniochaeta_CK134_g6113.t1	0.393443	0.737705	0.284153	Embellisia_CK46_g11537.t1	1.51724	0.137931	1.55172	Phoma_CK108_g2968.t1	0.73913	0.521739	0.391304	YES YES YES
>gb|KMK57296.1| Ribosomal L18ae protein family [Aspergillus fumigatus Z5]	L18AE		Ribosomal_L18A						NA	Translation		Aspergillus_CK392_g420.t1	NA	NA	NA	Chaetomium_CK152_g4866.t1	0.75	0.25	NA	Coniochaeta_CK134_g5041.t1	0.666667	0.777778	NA	Embellisia_CK46_g9833.t1	6	NA	NA	Phoma_CK108_g990.t1	NA	0.5	NA	NA
>ref|XP_751851.1| 50S ribosomal protein L12 [Aspergillus fumigatus Af293]	L12		Ribosomal_L12						NA	Translation		Aspergillus_CK392_g5399.t1	NA	NA	NA	Chaetomium_CK152_g4903.t1	1.11111	NA	NA	Coniochaeta_CK134_g3034.t1	0.5	0.5625	0.416667	Embellisia_CK46_g9063.t1	1	NA	1.25	Phoma_CK108_g9077.t1	NA	NA	NA	NA
>ref|XP_751010.1| ribosomal protein L26 [Aspergillus fumigatus Af293]	L26		Ribosomal_L26						NA	Translation		Aspergillus_CK392_g7628.t1	NA	NA	NA	Chaetomium_CK152_g4961.t1	0.769231	NA	0.153846	Coniochaeta_CK134_g8620.t1	0.9	0.6	NA	Embellisia_CK46_g8263.t1	2	NA	1	Phoma_CK108_g8447.t1	NA	NA	NA	NA
>gb|KEY77864.1| 60S ribosomal protein L15 [Aspergillus fumigatus var. RP-2014]	L15		Ribosomal_L15e						NA	Translation		Aspergillus_CK392_g1814.t1	NA	NA	NA	Chaetomium_CK152_g5037.t1	0.533333	0.133333	NA	Coniochaeta_CK134_g2676.t1	NA	1.33333	NA	Embellisia_CK46_g582.t1	1	NA	1	Phoma_CK108_g810.t1	NA	1.8	0.6	NA
>dbj|GAO85447.1| 60S ribosomal protein L33-A [Neosartorya udagawae]	L33A		Ribosomal_L35Ae						NA	Translation		Aspergillus_CK392_g3915.t1	NA	NA	NA	Chaetomium_CK152_g5289.t1	1.25	NA	0.5	Coniochaeta_CK134_g4605.t1	NA	NA	NA	Embellisia_CK46_g8662.t1	4	NA	1	Phoma_CK108_g10080.t1	NA	1	1	NA
>ref|XP_755343.1| 60S acidic ribosomal protein P2/allergen Asp F 8 [Aspergillus	P2-ASPF8		Ribosomal_60s	YES	YES	NO			NA	Translation		Aspergillus_CK392_g6092.t1	NA	NA	NA	Chaetomium_CK152_g5392.t1	1.41176	NA	NA	Coniochaeta_CK134_g4843.t1	0.333333	0.371795	0.188034	Embellisia_CK46_g4789.t1	1.66667	NA	0.333333	Phoma_CK108_g341.t1	NA	0.272727	0.545455	NA
>gb|KMK61070.1| 60S ribosomal protein L35 [Aspergillus fumigatus Z5]	L35		Ribosomal_L29						NA	Translation		Aspergillus_CK392_g7385.t1	NA	NA	NA	Chaetomium_CK152_g5527.t1	1.2	NA	NA	Coniochaeta_CK134_g8056.t1	NA	0.333333	NA	Embellisia_CK46_g8183.t1	1.66667	NA	0.416667	Phoma_CK108_g8416.t1	NA	0.6	NA	NA
>gb|KMK61199.1| 60S ribosomal protein L9 [Aspergillus fumigatus Z5]	L9		Ribosomal_L6						NA	Translation		Aspergillus_CK392_g3477.t1	NA	NA	NA	Chaetomium_CK152_g5536.t1	0.75	0.09375	0.09375	Coniochaeta_CK134_g2595.t1	0.77193	0.842105	0.315789	Embellisia_CK46_g3677.t1	1.14286	NA	0.285714	Phoma_CK108_g5265.t1	0.5	NA	NA	NA
>ref|XP_754085.1| 40S ribosomal protein S3Ae [Aspergillus fumigatus Af293]	S3Ae		Ribosomal_S3Ae						NA	Translation		Aspergillus_CK392_g59.t1	NA	NA	NA	Chaetomium_CK152_g6004.t1	1.06667	0.133333	0.0666667	Coniochaeta_CK134_g3183.t1	0.350877	0.578947	0.210526	Embellisia_CK46_g8654.t1	1.45455	NA	NA	Phoma_CK108_g1813.t1	NA	0.111111	0.194444	YES
>ref|XP_755686.1| translation elongation factor EF-2 subunit [Aspergillus fumigatus	EF2		EFG						NA	Translation		Aspergillus_CK392_g22.t1	NA	NA	NA	Chaetomium_CK152_g6107.t1	0.501253	0.180451	0.0300752	Coniochaeta_CK134_g1754.t1	0.448718	1.23077	0.564103	Embellisia_CK46_g4841.t1	1.43333	0.0666667	0.233333	Phoma_CK108_g2055.t1	NA	0.309783	NA	YES YES YES
>dbj|GAQ02903.1| 40S ribosomal protein S10-B [Aspergillus lentulus]	S10B		S10_plectin						NA	Translation		Aspergillus_CK392_g1544.t1	NA	NA	NA	Chaetomium_CK152_g6132.t1	0.5	0.25	NA	Coniochaeta_CK134_g1821.t1	0.47619	0.952381	0.666667	Embellisia_CK46_g315.t1	1.6	NA	1.5	Phoma_CK108_g4335.t1	NA	NA	NA	NA
50S ribosomal protein L3 [Aspergillus fumigatus Z5]	L3		L3						NA	Translation		Aspergillus_CK392_g251.t1	NA	NA	NA	Chaetomium_CK152_g6141.t1	1.33333	NA	0.666667	Coniochaeta_CK134_g9212.t1	NA	NA	NA	Embellisia_CK46_g638.t1	NA	NA	NA	Phoma_CK108_g278.t1	NA	NA	NA	NA
>ref|XP_754751.1| eukaryotic translation initiation factor 3 subunit 2i [Aspergillus	EIF32i		WD40						NA	Translation		Aspergillus_CK392_g3931.t1	NA	NA	NA	Chaetomium_CK152_g6345.t1	0.222222	NA	NA	Coniochaeta_CK134_g6167.t1	NA	NA	NA	Embellisia_CK46_g9947.t1	NA	NA	NA	Phoma_CK108_g4696.t1	NA	NA	NA	NA
>gb|KEY81539.1| pre rRNA processing nucleolar protein Sik1 [Aspergillus fumigatus	SIK1		Nop						NA	Translation		Aspergillus_CK392_g1176.t1	NA	NA	NA	Chaetomium_CK152_g6611.t1	0.333333	NA	NA	Coniochaeta_CK134_g9296.t1	1	NA	2	Embellisia_CK46_g6129.t1	1	NA	NA	Phoma_CK108_g9009.t1	NA	NA	NA	NA
>ref|XP_748041.1| 60S ribosomal protein L4 [Aspergillus fumigatus Af293]	L4		Ribosomal_L4						NA	Translation		Aspergillus_CK392_g5123.t1	NA	NA	NA	Chaetomium_CK152_g6748.t1	0.755556	0.0444444	NA	Coniochaeta_CK134_g2831.t1	0.5	0.65	0.2	Embellisia_CK46_g6465.t1	2.28571	NA	0.809524	Phoma_CK108_g5984.t1	0.0849057	0.0566038	0.207547	YES YES
>gb|EDP50144.1| ATP dependent RNA helicase (Dbp1), putative [Aspergillus fumigatus	DBP1		DEAD; Helicase_C						3.6.4.13	Translation		Aspergillus_CK392_g7806.t1	NA	NA	NA	Chaetomium_CK152_g6805.t1	0.555556	0.111111	0.111111	Coniochaeta_CK134_g3131.t1	0.833333	1.83333	2	Embellisia_CK46_g370.t1	0.333333	NA	0.444444	Phoma_CK108_g8780.t1	NA	NA	NA	NA
>gb|KMK62156.1| translational activator [Aspergillus fumigatus Z5]	TA		Gcn1_N; HEAT_EZ						NA	Translation		Aspergillus_CK392_g5925.t1	NA	NA	NA	Chaetomium_CK152_g7022.t1	1.33333	0.466667	NA	Coniochaeta_CK134_g6232.t1	0.592593	0.444444	NA	Embellisia_CK46_g11500.t1	NA	NA	NA	Phoma_CK108_g8150.t1	NA	NA	NA	NA
>gb|KMK60518.1| eukaryotic translation initiation factor 4, putative [Aspergillus	EIF4		Helicase_C; DEAD						NA	Translation		Aspergillus_CK392_g4280.t1	NA	NA	NA	Chaetomium_CK152_g7701.t1	0.491228	0.210526	0.0877193	Coniochaeta_CK134_g545.t1	0.363636	0.409091	0.257576	Embellisia_CK46_g6543.t1	0.96	0.24	0.32	Phoma_CK108_g407.t1	NA	1.66667	NA	YES YES YES
>ref|XP_754910.1| 60S ribosomal protein L21 [Aspergillus fumigatus Af293]	L21		Ribosomal_L21e						NA	Translation		Aspergillus_CK392_g157.t1	NA	NA	NA	Chaetomium_CK152_g7736.t1	1.33333	0.444444	NA	Coniochaeta_CK134_g5498.t1	2	1	NA	Embellisia_CK46_g9373.t1	3	NA	0.833333	Phoma_CK108_g5179.t1	NA	NA	NA	NA
>dbj|GAQ04742.1| 40S ribosomal protein S9 [Aspergillus lentulus]	S9		Ribosomal_S4						NA	Translation		Aspergillus_CK392_g156.t1	NA	NA	NA	Chaetomium_CK152_g7737.t1	NA	0.166667	NA	Coniochaeta_CK134_g5497.t1	0.666667	1.16667	1	Embellisia_CK46_g9374.t1	1.33333	NA	NA	Phoma_CK108_g5180.t1	NA	1.33333	NA	NA
>ref|XP_754755.1| translational initiation factor 2 beta [Aspergillus fumigatus	EIF2B		eIF-5_eIF-2B						NA	Translation		Aspergillus_CK392_g3927.t1	NA	NA	NA	Chaetomium_CK152_g7896.t1	NA	NA	NA	Coniochaeta_CK134_g6038.t1	NA	1	NA	Embellisia_CK46_g10219.t1	NA	NA	NA	Phoma_CK108_g9251.t1	NA	NA	NA	NA
>sp|Q4WXE9.2|EIF3K_ASPFU RecName: Full=Eukaryotic translation initiation factor 3 subunit K;	EIF3K		CSN8_PSD8_EIF3K						NA	Translation		Aspergillus_CK392_g3985.t1	NA	NA	NA	Chaetomium_CK152_g801.t1	1	NA	NA	Coniochaeta_CK134_g750.t1	0.3	0.9	NA	Embellisia_CK46_g3017.t1	NA	NA	NA	Phoma_CK108_g8990.t1	NA	NA	NA	NA
>ref|XP_752052.1| 60S ribosomal protein L11 [Aspergillus fumigatus Af293]	L11		Ribosomal_L5						NA	Translation		Aspergillus_CK392_g7814.t1	NA	NA	NA	Chaetomium_CK152_g8165.t1	0.428571	NA	NA	Coniochaeta_CK134_g4633.t1	0.533333	0.4	NA	Embellisia_CK46_g406.t1	1.14286	NA	NA	Phoma_CK108_g863.t1	NA	0.333333	NA	NA
>gb|KMK59218.1| 60S ribosomal protein L23 [Aspergillus fumigatus Z5]	L23		Ribosomal_L23						NA	Translation		Aspergillus_CK392_g6913.t1	NA	NA	NA	Chaetomium_CK152_g8184.t1	0.777778	0.111111	NA	Coniochaeta_CK134_g1343.t1	2	2.33333	NA	Embellisia_CK46_g8641.t1	0.8	NA	0.3	Phoma_CK108_g1804.t1	NA	NA	NA	NA
>ref|XP_754031.1| translation initiation factor eIF-6 [Aspergillus fumigatus Af293]	ELF-6		eIF-6						NA	Translation		Aspergillus_CK392_g6946.t1	NA	NA	NA	Chaetomium_CK152_g8194.t1	NA	NA	1	Coniochaeta_CK134_g483.t1	0.6	1.8	1.2	Embellisia_CK46_g4990.t1	NA	NA	NA	Phoma_CK108_g6431.t1	NA	NA	NA	NA
>dbj|GAQ03510.1| probable 60S ribosomal protein L28e [Aspergillus lentulus]	L28e		Ribosomal_L28e						NA	Translation		Aspergillus_CK392_g87.t1	NA	NA	NA	Chaetomium_CK152_g8214.t1	1.2	0.266667	NA	Coniochaeta_CK134_g517.t1	1.48148	1.55556	0.444444	Embellisia_CK46_g8628.t1	0.666667	NA	1.5	Phoma_CK108_g4964.t1	NA	NA	0.142857	NA
>ref|XP_750426.1| 40S ribosomal protein S26 [Aspergillus fumigatus Af293]	S26		Ribosomal_S26e						NA	Translation		Aspergillus_CK392_g7196.t1	NA	NA	NA	Chaetomium_CK152_g8732.t1	0.75	0.75	NA	Coniochaeta_CK134_g9299.t1	2	1	NA	Embellisia_CK46_g1069.t1	0.6	NA	NA	Phoma_CK108_g6293.t1	NA	NA	NA	NA
>gb|KEY78488.1| 40S ribosomal protein S25 [Aspergillus fumigatus var. RP-2014]	S25		Ribosomal_S25						NA	Translation	Translation; protein quality control	Aspergillus_CK392_g5834.t1	NA	NA	NA	Chaetomium_CK152_g8897.t1	1.25	NA	NA	Coniochaeta_CK134_g7047.t1	1.33333	0.857143	0.571429	Embellisia_CK46_g2076.t1	0.666667	NA	1.16667	Phoma_CK108_g7468.t1	NA	0.25	NA	NA
>ref|XP_755342.2| 40S ribosomal protein S15 [Aspergillus fumigatus Af293]	S15		Ribosomal_S19						NA	Translation		Aspergillus_CK392_g6091.t1	NA	NA	NA	Chaetomium_CK152_g9010.t1	0.466667	0.166667	0.0666667	Coniochaeta_CK134_g2799.t1	0.636364	0.909091	0.545455	Embellisia_CK46_g4788.t1	2.11765	NA	0.235294	Phoma_CK108_g342.t1	NA	0.444444	0.222222	YES
>gb|KEY81869.1| 60S ribosomal protein L7 [Aspergillus fumigatus var. RP-2014]	L7		Ribosomal_L30_N						NA	Translation		Aspergillus_CK392_g1393.t1	NA	NA	NA	Chaetomium_CK152_g9115.t1	0.272727	0.363636	NA	Coniochaeta_CK134_g6720.t1	1.18519	1.22222	0.666667	Embellisia_CK46_g1487.t1	NA	NA	NA	Phoma_CK108_g7781.t1	NA	NA	NA	NA
40S ribosomal protein S11 [Aspergillus fumigatus Af293]	S11		Ribosomal_S11						NA	Translation		Aspergillus_CK392_g276.t1	NA	NA	NA	Chaetomium_CK152_g9116.t1	0.354839	0.129032	0.0806452	Coniochaeta_CK134_g6719.t1	2	1.33333	NA	Embellisia_CK46_g2091.t1	2.33333	0.333333	1.33333	Phoma_CK108_g7775.t1	NA	0.1875	NA	NA
>ref|XP_746573.1| eukaryotic translation initiation factor 3 subunit EifCc, putative	EIFCc		eIF-3c_N						NA	Translation		Aspergillus_CK392_g1391.t1	NA	NA	NA	Chaetomium_CK152_g9117.t1	0.555556	NA	NA	Coniochaeta_CK134_g6718.t1	NA	0.75	NA	Embellisia_CK46_g6306.t1	NA	NA	NA	Phoma_CK108_g7819.t1	NA	NA	NA	NA
>dbj|GAQ07233.1| 60S ribosomal protein L34-B [Aspergillus lentulus]	L34B		Ribosomal_L34e						NA	Translation		Aspergillus_CK392_g2295.t1	NA	NA	NA	Chaetomium_CK152_g9135.t1	0.857143	0.285714	0.285714	Coniochaeta_CK134_g3380.t1	NA	NA	NA	Embellisia_CK46_g4462.t1	NA	NA	NA	Phoma_CK108_g3640.t1	NA	NA	NA	NA
>ref|XP_752939.1| 40S ribosomal protein S22 [Aspergillus fumigatus Af293]	S22		Ribosomal_S8						NA	Translation		Aspergillus_CK392_g5777.t1	NA	NA	NA	Chaetomium_CK152_g9221.t1	1.27273	0.181818	NA	Coniochaeta_CK134_g6327.t1	0.5	0.5	0.5	Embellisia_CK46_g1814.t1	0.5	NA	0.5	Phoma_CK108_g201.t1	NA	NA	NA	NA
>gb|KMK57211.1| histone deacetylase complex subunit (Hos4), putative [Aspergillus	HOS4		Ribosomal_L7Ae						NA	Translation		Aspergillus_CK392_g7314.t1	NA	NA	NA	Chaetomium_CK152_g9222.t1	0.6	0.6	0.2	Coniochaeta_CK134_g6328.t1	0.5	0.75	0.555556	Embellisia_CK46_g11517.t1	1.5	NA	1.5	Phoma_CK108_g2981.t1	NA	0.333333	NA	NA
>ref|XP_001272401.1| 40S ribosomal protein S2 [Aspergillus clavatus NRRL 1]	S2		Ribosomal_S5						NA	Translation		Aspergillus_CK392_g3770.t1	NA	NA	NA	Chaetomium_CK152_g927.t1	0.178571	0.142857	0.0714286	Coniochaeta_CK134_g3921.t1	0.75	1.625	0.5	Embellisia_CK46_g9410.t1	1.5	NA	NA	Phoma_CK108_g1165.t1	NA	0.2	NA	YES
>ref|XP_754274.1| translation initiation factor 2 alpha subunit [Aspergillus	EIF2S1		EIF_2_alpha						NA	Translation		Aspergillus_CK392_g8089.t1	NA	NA	NA	Chaetomium_CK152_g9465.t1	0.5	NA	NA	Coniochaeta_CK134_g1776.t1	0.75	0.75	NA	Embellisia_CK46_g8134.t1	NA	NA	NA	Phoma_CK108_g7000.t1	NA	NA	NA	NA
>ref|XP_755255.1| 60S ribosomal protein L10 [Aspergillus fumigatus Af293]	L10		Ribosomal_L16						NA	Translation		Aspergillus_CK392_g6024.t1	NA	NA	NA	Chaetomium_CK152_g9645.t1	0.769231	NA	NA	Coniochaeta_CK134_g832.t1	0.484848	0.727273	0.363636	Embellisia_CK46_g11390.t1	0.5	NA	NA	Phoma_CK108_g3939.t1	NA	NA	NA	NA
>ref|XP_755254.1| 60S ribosomal protein L30 [Aspergillus fumigatus Af293]	L30		Ribosomal_L7Ae						NA	Translation		Aspergillus_CK392_g6023.t1	NA	NA	NA	Chaetomium_CK152_g9646.t1	NA	NA	NA	Coniochaeta_CK134_g833.t1	0.5	0.75	NA	Embellisia_CK46_g11389.t1	NA	NA	NA	Phoma_CK108_g3938.t1	NA	NA	NA	NA
>dbj|GAO89545.1| 60S acidic ribosomal protein P1 [Neosartorya udagawae]	P1		Ribosomal_60s						NA	Translation		Aspergillus_CK392_g8409.t1	NA	NA	NA	Chaetomium_CK152_g9656.t1	1.81818	0.363636	NA	Coniochaeta_CK134_g9797.t1	0.333333	0.444444	0.246914	Embellisia_CK46_g10418.t1	0.75	NA	0.5	Phoma_CK108_g6569.t1	0.666667	0.666667	NA	NA
>ref|XP_754546.1| 40S ribosomal protein S7e [Aspergillus fumigatus Af293]	S7E		Ribosomal_S7e						NA	Translation		Aspergillus_CK392_g4690.t1	NA	NA	NA	Chaetomium_CK152_g9814.t1	0.817204	0.193548	0.225806	Coniochaeta_CK134_g6576.t1	0.421053	0.736842	0.631579	Embellisia_CK46_g8948.t1	2	NA	NA	Phoma_CK108_g718.t1	NA	NA	NA	NA
conserved hypothetical protein; possible transporter	CHP		Aim21						NA	Transport		Aspergillus_CK392_g4702.t1	NA	NA	NA	Chaetomium_CK152_g11409.t1	NA	NA	NA	Coniochaeta_CK134_g6736.t1	1.8	1.8	0.8	Embellisia_CK46_g1980.t1	NA	NA	5.83333	Phoma_CK108_g4100.t1	0.28125	NA	0.703125	NA
>ref|XP_752135.1| outer mitochondrial membrane protein porin [Aspergillus fumigatus	POR1		Porin_3						NA	Transport		Aspergillus_CK392_g7735.t1	NA	NA	NA	Chaetomium_CK152_g1701.t1	0.472222	0.09375	0.0416667	Coniochaeta_CK134_g5693.t1	1.02899	0.637681	0.362319	Embellisia_CK46_g10463.t1	3.11111	NA	0.444444	Phoma_CK108_g272.t1	NA	0.5625	0.375	YES YES YES YES
>ref|XP_754411.1| trehalose synthase (Ccg-9) [Aspergillus fumigatus Af293]	CCG9	GT4	Glycos_transf_1						2.4.1.15	Trehalose biosynthesis		Aspergillus_CK392_g2152.t1	NA	NA	NA	Chaetomium_CK152_g8990.t1	2.66667	NA	NA	Coniochaeta_CK134_g8231.t1	NA	NA	NA	Embellisia_CK46_g5646.t1	NA	NA	NA	Phoma_CK108_g10070.t1	NA	NA	NA	NA
Indoleamine 2,3-dioxygenase subfamily [Aspergillus fumigatus Z5]	IDO		IDO						1.13.11.52	Tryptophan catabolism (kynurenine pathway)		Aspergillus_CK392_g8151.t1	NA	NA	NA	Chaetomium_CK152_g9388.t1	NA	NA	NA	Coniochaeta_CK134_g6185.t1	NA	NA	NA	Embellisia_CK46_g4425.t1	0.275862	NA	2.13793	Phoma_CK108_g10023.t1	2.55556	NA	2	NA
fumarylacetoacetate hydrolase family protein [Aspergillus fumigatus Z5]	FAH		FAA_hydrolase						3.7.1.2	Tyrosine metabolism	Styrene degradation	Aspergillus_CK392_g4278.t1	NA	NA	NA	Chaetomium_CK152_g4258.t1	2.5	2.66667	1	Coniochaeta_CK134_g7851.t1	1.2	1.2	NA	Embellisia_CK46_g4750.t1	NA	NA	NA	Phoma_CK108_g389.t1	NA	NA	NA	NA
>ref|XP_750774.1| ubiquinone biosynthesis methlytransferase Coq5 [Aspergillus	UBIE		Ubie_methyltran				PKS/NRPS	ubiquinone biosynthesis	2.1.1.163	Ubiquinone and other terpenoid-quinone biosynthesis		Aspergillus_CK392_g1657.t1	NA	NA	NA	Chaetomium_CK152_g7915.t1	NA	NA	NA	Coniochaeta_CK134_g5225.t1	NA	NA	1	Embellisia_CK46_g1602.t1	NA	NA	NA	Phoma_CK108_g6948.t1	NA	NA	NA	NA
4-coumarate-CoA ligase [Aspergillus fumigatus Af293]	4CL		AMP-binding				NRPS	YES	6.2.1.12	Ubiquinone and other terpenoid-quinone biosynthesis	Phenylalanine metabolism; phenylpropanoid biosynthesis	Aspergillus_CK392_g5649.t1	NA	NA	NA	Chaetomium_CK152_g9251.t1	1	1	NA	Coniochaeta_CK134_g3826.t1	NA	NA	NA	Embellisia_CK46_g8446.t1	NA	NA	NA	Phoma_CK108_g2074.t1	NA	NA	NA	NA
>ref|XP_746714.1| UDP-N-acetylglucosamine pyrophosphorylase [Aspergillus fumigatus	QR1		UDPGP						2.7.7.23	UDP-GlcNAc biosynthesis		Aspergillus_CK392_g3832.t1	NA	NA	NA	Chaetomium_CK152_g7192.t1	0.571429	NA	NA	Coniochaeta_CK134_g3955.t1	0.363636	0.363636	NA	Embellisia_CK46_g9842.t1	2	NA	1	Phoma_CK108_g1006.t1	NA	NA	0.4	NA
AAA family ATPase [Aspergillus fumigatus Af293]	AAA		AAA_assoc_2						NA	Unknown		Aspergillus_CK392_g6812.t1	NA	NA	NA	Chaetomium_CK152_g10026.t1	NA	NA	NA	Coniochaeta_CK134_g7649.t1	NA	0.666667	NA	Embellisia_CK46_g4601.t1	NA	NA	NA	Phoma_CK108_g8691.t1	NA	NA	NA	NA
conserved hypothetical protein	CHP		UNK	NO	YES	YES			NA	Unknown		Aspergillus_CK392_g2802.t1	NA	NA	NA	Chaetomium_CK152_g10421.t1	1.6	2.7	1.33333	Coniochaeta_CK134_g783.t1	0.95	2	0.9	Embellisia_CK46_g10991.t1	0.571429	1.42857	1.17857	Phoma_CK108_g73.t1	0.980769	0.923077	0.461538	NA
>gb|KEY79677.1| mitochondrial ATPase inhibitor [Aspergillus fumigatus var.	ATPIF1		IATP						NA	Unknown		Aspergillus_CK392_g2316.t1	NA	NA	NA	Chaetomium_CK152_g10438.t1	0.285714	NA	0.285714	Coniochaeta_CK134_g569.t1	0.458333	0.444444	NA	Embellisia_CK46_g12024.t1	1	NA	1.25	Phoma_CK108_g5718.t1	NA	NA	0.6	NA
conserved hypothetical protein	CHP		FUSC_2						NA	Unknown		Aspergillus_CK392_g6504.t1	NA	NA	NA	Chaetomium_CK152_g10749.t1	NA	NA	NA	Coniochaeta_CK134_g3824.t1	NA	NA	NA	Embellisia_CK46_g4144.t1	1.66667	NA	0.416667	Phoma_CK108_g7289.t1	NA	NA	NA	NA
>ref|XP_752234.2| conserved hypothetical protein [Aspergillus fumigatus Af293]	CHP		DUF1761						NA	Unknown		Aspergillus_CK392_g260.t1	NA	NA	NA	Chaetomium_CK152_g1077.t1	NA	NA	NA	Coniochaeta_CK134_g9780.t1	0.333333	0.333333	0.666667	Embellisia_CK46_g11704.t1	1	NA	NA	Phoma_CK108_g6254.t1	NA	NA	NA	NA
conserved hypothetical protein	CHP		TRP	NO	YES	YES			NA	Unknown		Aspergillus_CK392_g6500.t1	NA	NA	NA	Chaetomium_CK152_g10820.t1	NA	NA	NA	Coniochaeta_CK134_g6362.t1	NA	NA	NA	Embellisia_CK46_g4167.t1	NA	0.533333	0.266667	Phoma_CK108_g6366.t1	0.230769	0.538462	0.230769	NA
>ref|XP_752270.1| conserved hypothetical protein [Aspergillus fumigatus Af293]	CHP		UNK						NA	Unknown		Aspergillus_CK392_g3484.t1	NA	NA	NA	Chaetomium_CK152_g10943.t1	0.272727	0.0909091	NA	Coniochaeta_CK134_g384.t1	NA	NA	NA	Embellisia_CK46_g3679.t1	0.857143	NA	0.571429	Phoma_CK108_g5267.t1	NA	NA	NA	YES
conserved hypothetical protein, metallophosphatase domain; PhoD	CHP-PhoD		UNK						NA	Unknown		Aspergillus_CK392_g3474.t1	NA	NA	NA	Chaetomium_CK152_g11227.t1	NA	NA	NA	Coniochaeta_CK134_g4563.t1	1	NA	NA	Embellisia_CK46_g10853.t1	NA	NA	NA	Phoma_CK108_g9991.t1	NA	NA	NA	NA
>gb|KMK58066.1| hypothetical protein Y699_03486 [Aspergillus fumigatus Z5]	CHP		DUF2611						NA	Unknown		Aspergillus_CK392_g1409.t1	NA	NA	NA	Chaetomium_CK152_g11262.t1	6	NA	NA	Coniochaeta_CK134_g10228.t1	0.470588	0.647059	0.235294	Embellisia_CK46_g11426.t1	NA	NA	NA	Phoma_CK108_g7407.t1	NA	NA	NA	NA
>gb|EDP47781.1| conserved hypothetical protein [Aspergillus fumigatus A1163]	CHP		Pyrid_oxidase_2	NO	YES	NO			NA	Unknown		Aspergillus_CK392_g5664.t1	NA	NA	NA	Chaetomium_CK152_g11515.t1	NA	NA	NA	Coniochaeta_CK134_g9011.t1	NA	NA	NA	Embellisia_CK46_g2857.t1	NA	NA	NA	Phoma_CK108_g4327.t1	2	NA	NA	NA
conserved hypothetical protein	CHP		zf-met2						NA	Unknown		Aspergillus_CK392_g205.t1	NA	NA	NA	Chaetomium_CK152_g11686.t1	NA	NA	NA	Coniochaeta_CK134_g5085.t1	NA	NA	NA	Embellisia_CK46_g9476.t1	NA	NA	NA	Phoma_CK108_g7166.t1	0.375	NA	NA	NA
conserved hypothetical protein	CHP		RED_N						NA	Unknown		Aspergillus_CK392_g1701.t1	NA	NA	NA	Chaetomium_CK152_g1313.t1	NA	NA	NA	Coniochaeta_CK134_g693.t1	1	NA	NA	Embellisia_CK46_g10638.t1	NA	NA	NA	Phoma_CK108_g1133.t1	NA	NA	NA	NA
>gb|KMK60438.1| regulatory protein SUAPRGA1 [Aspergillus fumigatus Z5]	SUAPRGA1		MAM33						NA	Unknown	Mitochondrial matrix protein	Aspergillus_CK392_g3965.t1	NA	NA	NA	Chaetomium_CK152_g1674.t1	1.38462	0.615385	NA	Coniochaeta_CK134_g8919.t1	0.235294	0.254902	0.176471	Embellisia_CK46_g6131.t1	0.272727	NA	NA	Phoma_CK108_g849.t1	NA	NA	NA	NA
>gb|KMK59923.1| hypothetical protein Y699_01124 [Aspergillus fumigatus Z5]	CHP		UNK						NA	Unknown		Aspergillus_CK392_g4991.t1	NA	NA	NA	Chaetomium_CK152_g1687.t1	0.5	NA	NA	Coniochaeta_CK134_g993.t1	1.5	1.66667	1	Embellisia_CK46_g176.t1	NA	NA	NA	Phoma_CK108_g6465.t1	2.4	NA	0.4	NA
>ref|XP_754741.1| conserved hypothetical protein [Aspergillus fumigatus Af293]	CHP		VID27						NA	Unknown		Aspergillus_CK392_g3940.t1	NA	NA	NA	Chaetomium_CK152_g2077.t1	NA	NA	NA	Coniochaeta_CK134_g10584.t1	NA	NA	NA	Embellisia_CK46_g9596.t1	NA	1	NA	Phoma_CK108_g5414.t1	2	NA	1	NA
>gb|KMK55368.1| hypothetical protein Y699_07473 [Aspergillus fumigatus Z5]	CHP		DUF1690						NA	Unknown		Aspergillus_CK392_g6355.t1	NA	NA	NA	Chaetomium_CK152_g2092.t1	0.5	NA	NA	Coniochaeta_CK134_g8983.t1	NA	0.666667	0.666667	Embellisia_CK46_g5371.t1	NA	NA	NA	Phoma_CK108_g4380.t1	NA	NA	NA	NA
>ref|XP_750027.2| conserved hypothetical protein [Aspergillus fumigatus Af293]	CHP		DUF3712						NA	Unknown		Aspergillus_CK392_g603.t1	NA	NA	NA	Chaetomium_CK152_g2256.t1	NA	NA	NA	Coniochaeta_CK134_g7456.t1	1	1	NA	Embellisia_CK46_g8990.t1	NA	NA	NA	Phoma_CK108_g6078.t1	NA	NA	NA	NA
>ref|XP_749288.1| protein kinase [Aspergillus fumigatus Af293]	PK		Pkinase						NA	Unknown		Aspergillus_CK392_g2444.t1	NA	NA	NA	Chaetomium_CK152_g2589.t1	NA	NA	NA	Coniochaeta_CK134_g3822.t1	NA	NA	NA	Embellisia_CK46_g4427.t1	NA	NA	NA	Phoma_CK108_g10022.t1	1	NA	1	NA
>ref|XP_747609.1| conserved hypothetical protein [Aspergillus fumigatus Af293]	CHP		UNK						NA	Unknown		Aspergillus_CK392_g469.t1	NA	NA	NA	Chaetomium_CK152_g2671.t1	0.603774	2.26415	0.849057	Coniochaeta_CK134_g4455.t1	NA	NA	NA	Embellisia_CK46_g6575.t1	8.5	12.75	1.25	Phoma_CK108_g1107.t1	NA	NA	NA	NA
conserved hypothetical protein	CHP		UNK						NA	Unknown		Aspergillus_CK392_g4325.t1	NA	NA	NA	Chaetomium_CK152_g270.t1	NA	NA	NA	Coniochaeta_CK134_g3114.t1	1	0.333333	NA	Embellisia_CK46_g8766.t1	NA	NA	NA	Phoma_CK108_g1551.t1	NA	NA	NA	NA
>ref|XP_748199.1| ThiJ/PfpI family protein [Aspergillus fumigatus Af293]	THIJ-PFPI		DJ-1_PfpI						NA	Unknown		Aspergillus_CK392_g8532.t1	NA	NA	NA	Chaetomium_CK152_g2865.t1	NA	NA	NA	Coniochaeta_CK134_g10490.t1	0.375	0.375	0.375	Embellisia_CK46_g4868.t1	NA	NA	NA	Phoma_CK108_g10001.t1	NA	NA	NA	NA
>ref|XP_753236.1| glucose repressible protein Grg1 [Aspergillus fumigatus Af293]	GRG1		Grg1						NA	Unknown		Aspergillus_CK392_g4415.t1	NA	NA	NA	Chaetomium_CK152_g300.t1	NA	NA	NA	Coniochaeta_CK134_g3165.t1	0.741379	0.327586	0.241379	Embellisia_CK46_g527.t1	0.5	NA	13.375	Phoma_CK108_g3981.t1	1.60811	0.171171	0.97973	NA
conserved hypothetical protein	CHP		UNK						NA	Unknown		Aspergillus_CK392_g8686.t1	NA	NA	NA	Chaetomium_CK152_g310.t1	NA	NA	NA	Coniochaeta_CK134_g9582.t1	NA	NA	NA	Embellisia_CK46_g940.t1	NA	NA	1	Phoma_CK108_g6133.t1	0.711397	NA	0.259191	NA
>ref|XP_754484.2| arsenite translocating ATPase ArsA [Aspergillus fumigatus Af293]	ARSA		ArsA_ATPase						3.6.3.16	Unknown		Aspergillus_CK392_g4634.t1	NA	NA	NA	Chaetomium_CK152_g3169.t1	0.5	NA	NA	Coniochaeta_CK134_g5700.t1	NA	0.571429	NA	Embellisia_CK46_g88.t1	NA	NA	NA	Phoma_CK108_g10139.t1	NA	NA	NA	NA
conserved hypothetical protein	CHP		UNK						NA	Unknown		Aspergillus_CK392_g7653.t1	NA	NA	NA	Chaetomium_CK152_g3319.t1	NA	NA	NA	Coniochaeta_CK134_g3174.t1	1	NA	NA	Embellisia_CK46_g11212.t1	NA	NA	NA	Phoma_CK108_g7933.t1	NA	NA	NA	NA
>ref|XP_755621.1| urease accessory protein UreG [Aspergillus fumigatus Af293]	UREG		cobW						NA	Unknown		Aspergillus_CK392_g2944.t1	NA	NA	NA	Chaetomium_CK152_g3339.t1	NA	NA	NA	Coniochaeta_CK134_g1840.t1	NA	1	NA	Embellisia_CK46_g294.t1	1	NA	NA	Phoma_CK108_g7896.t1	NA	NA	NA	NA
ankyrin repeat protein (Yar1), putative [Aspergillus fumigatus A1163]	YAR1		Ank_2						NA	Unknown		Aspergillus_CK392_g2506.t1	NA	NA	NA	Chaetomium_CK152_g3571.t1	0.5	NA	NA	Coniochaeta_CK134_g8224.t1	0.444444	0.444444	NA	Embellisia_CK46_g7859.t1	NA	NA	NA	Phoma_CK108_g8582.t1	NA	NA	NA	NA
conserved hypothetical protein	CHP		Apt1; Fmp27_GFWDK						NA	Unknown		Aspergillus_CK392_g7523.t1	NA	NA	NA	Chaetomium_CK152_g3631.t1	1	1	NA	Coniochaeta_CK134_g6083.t1	NA	NA	NA	Embellisia_CK46_g4373.t1	NA	NA	NA	Phoma_CK108_g9914.t1	NA	NA	NA	NA
conserved hypothetical protein	CHP		UNK						NA	Unknown		Aspergillus_CK392_g6427.t1	NA	NA	NA	Chaetomium_CK152_g3677.t1	2	NA	NA	Coniochaeta_CK134_g2563.t1	0.727273	0.636364	0.727273	Embellisia_CK46_g135.t1	NA	NA	NA	Phoma_CK108_g602.t1	NA	NA	NA	NA
conserved hypothetical protein	CHP		UNK						NA	Unknown		Aspergillus_CK392_g4872.t1	NA	NA	NA	Chaetomium_CK152_g3717.t1	NA	NA	NA	Coniochaeta_CK134_g4878.t1	1.66667	2	0.666667	Embellisia_CK46_g9211.t1	NA	NA	NA	Phoma_CK108_g7745.t1	NA	NA	NA	NA
phosphatidylinositol transporter, putative [Aspergillus fumigatus A1163]	PDR		CRAL_TRIO						NA	Unknown		Aspergillus_CK392_g3852.t1	NA	NA	NA	Chaetomium_CK152_g401.t1	1	NA	NA	Coniochaeta_CK134_g1095.t1	NA	NA	NA	Embellisia_CK46_g1300.t1	NA	NA	NA	Phoma_CK108_g1970.t1	NA	NA	0.6	NA
>ref|XP_749628.1| Kelch repeats protein [Aspergillus fumigatus Af293]	KEL		Kelch						NA	Unknown		Aspergillus_CK392_g6600.t1	NA	NA	NA	Chaetomium_CK152_g4039.t1	NA	NA	NA	Coniochaeta_CK134_g1275.t1	NA	NA	NA	Embellisia_CK46_g1253.t1	1.125	NA	1.6875	Phoma_CK108_g2265.t1	NA	NA	NA	NA
>ref|XP_755163.1| conserved hypothetical protein [Aspergillus fumigatus Af293]	CHP		DUF4449						NA	Unknown		Aspergillus_CK392_g5945.t1	NA	NA	NA	Chaetomium_CK152_g4203.t1	NA	NA	NA	Coniochaeta_CK134_g5669.t1	NA	NA	NA	Embellisia_CK46_g9509.t1	NA	NA	NA	Phoma_CK108_g7284.t1	0.5	0.5	1.5	YES
conserved hypothetical protein	CHP		UNK						NA	Unknown		Aspergillus_CK392_g1982.t1	NA	NA	NA	Chaetomium_CK152_g4226.t1	NA	NA	NA	Coniochaeta_CK134_g1530.t1	NA	NA	NA	Embellisia_CK46_g7015.t1	NA	NA	NA	Phoma_CK108_g9058.t1	NA	NA	1	NA
conserved hypothetical protein	CHP		UNK	NO	YES	YES			NA	Unknown		Aspergillus_CK392_g4006.t1	NA	NA	NA	Chaetomium_CK152_g4242.t1	NA	NA	NA	Coniochaeta_CK134_g2648.t1	1.65	NA	NA	Embellisia_CK46_g1255.t1	NA	NA	NA	Phoma_CK108_g5010.t1	NA	NA	NA	NA
>ref|XP_754785.1| aspartyl aminopeptidase [Aspergillus fumigatus Af293]	DNPEP		Peptidase_M18						3.4.11.21	Unknown		Aspergillus_CK392_g3899.t1	NA	NA	NA	Chaetomium_CK152_g4251.t1	1.33333	3.25	NA	Coniochaeta_CK134_g4740.t1	NA	2	NA	Embellisia_CK46_g5062.t1	NA	NA	NA	Phoma_CK108_g7955.t1	NA	NA	NA	NA
aminotransferase [Aspergillus fumigatus Af293]	AT		Aminotran_1_2						NA	Unknown		Aspergillus_CK392_g2051.t1	NA	NA	NA	Chaetomium_CK152_g4323.t1	0.2	0.233333	0.3	Coniochaeta_CK134_g9865.t1	NA	NA	NA	Embellisia_CK46_g2184.t1	NA	NA	NA	Phoma_CK108_g2476.t1	NA	NA	NA	NA
>gb|EDP48171.1| cAMP-dependent protein kinase pathway protein (Som1), putative	SOM1		LisH						NA	Unknown		Aspergillus_CK392_g3839.t1	NA	NA	NA	Chaetomium_CK152_g4388.t1	NA	NA	NA	Coniochaeta_CK134_g6227.t1	NA	NA	NA	Embellisia_CK46_g12029.t1	NA	NA	NA	Phoma_CK108_g5712.t1	NA	NA	1	NA
>ref|XP_751845.2| hypothetical protein AFUA_4G09810 [Aspergillus fumigatus Af293]	CHP		NAD_binding_10						NA	Unknown		Aspergillus_CK392_g5394.t1	NA	NA	NA	Chaetomium_CK152_g4402.t1	NA	NA	NA	Coniochaeta_CK134_g10405.t1	0.444444	NA	NA	Embellisia_CK46_g455.t1	NA	NA	NA	Phoma_CK108_g7239.t1	NA	NA	NA	NA
mitochondrial serine protease Pim1 [Aspergillus fumigatus Af293]	PIM1		AAA; Lon_C						3.4.21.53	Unknown		Aspergillus_CK392_g3040.t1	NA	NA	NA	Chaetomium_CK152_g5311.t1	0.666667	NA	NA	Coniochaeta_CK134_g2023.t1	0.833333	NA	NA	Embellisia_CK46_g1417.t1	NA	NA	NA	Phoma_CK108_g7395.t1	NA	NA	NA	NA
>gb|KEY81786.1| hypothetical protein IQ calmodulin binding domain protein	WD40		Tcp11						NA	Unknown		Aspergillus_CK392_g3494.t1	NA	2	NA	Chaetomium_CK152_g535.t1	NA	NA	NA	Coniochaeta_CK134_g5444.t1	NA	NA	NA	Embellisia_CK46_g2464.t1	NA	NA	NA	Phoma_CK108_g6210.t1	NA	NA	NA	NA
C2 domain protein [Aspergillus fumigatus Af293]	C2		C2						NA	Unknown		Aspergillus_CK392_g6817.t1	NA	NA	NA	Chaetomium_CK152_g5448.t1	NA	NA	NA	Coniochaeta_CK134_g1835.t1	NA	NA	NA	Embellisia_CK46_g4607.t1	NA	NA	NA	Phoma_CK108_g8684.t1	1	NA	NA	NA
>gb|KGO75111.1| Armadillo-like helical [Penicillium italicum]	ARM		Peptidase_M49						NA	Unknown		Aspergillus_CK392_g239.t1	NA	NA	NA	Chaetomium_CK152_g5521.t1	NA	NA	NA	Coniochaeta_CK134_g8061.t1	NA	1	NA	Embellisia_CK46_g3326.t1	NA	NA	NA	Phoma_CK108_g3046.t1	NA	NA	NA	NA
conserved hypothetical protein	CHP		DUF726						NA	Unknown		Aspergillus_CK392_g505.t1	NA	NA	NA	Chaetomium_CK152_g5533.t1	NA	NA	NA	Coniochaeta_CK134_g4823.t1	NA	NA	1	Embellisia_CK46_g11477.t1	NA	NA	NA	Phoma_CK108_g311.t1	NA	NA	NA	NA
extracellular lipase [Aspergillus fumigatus Af293]	EL	CE10	COesterase	NO	YES	NO			3.1.1.-	Unknown		Aspergillus_CK392_g2099.t1	NA	NA	NA	Chaetomium_CK152_g5655.t1	0.9	0.35	NA	Coniochaeta_CK134_g5424.t1	NA	NA	NA	Embellisia_CK46_g8552.t1	NA	NA	NA	Phoma_CK108_g3200.t1	NA	NA	NA	NA
>ref|XP_748969.1| conserved hypothetical protein [Aspergillus fumigatus Af293]	CHP		UNK						NA	Unknown		Aspergillus_CK392_g5329.t1	NA	NA	NA	Chaetomium_CK152_g5941.t1	NA	NA	NA	Coniochaeta_CK134_g5153.t1	0.4	0.4	NA	Embellisia_CK46_g5227.t1	NA	NA	NA	Phoma_CK108_g6988.t1	NA	NA	NA	NA
conserved hypothetical protein	CHP		UNK						NA	Unknown		Aspergillus_CK392_g2973.t1	NA	NA	NA	Chaetomium_CK152_g6084.t1	0.666667	NA	NA	Coniochaeta_CK134_g7291.t1	NA	NA	NA	Embellisia_CK46_g4874.t1	NA	NA	NA	Phoma_CK108_g6993.t1	NA	NA	NA	NA
conserved hypothetical protein	CHP		DUF1996	NO	YES	YES			NA	Unknown		Aspergillus_CK392_g5117.t1	NA	NA	NA	Chaetomium_CK152_g6243.t1	0.5	1.66667	3.5	Coniochaeta_CK134_g2979.t1	1.18182	0.363636	0.363636	Embellisia_CK46_g7871.t1	0.25641	0.0923077	0.392308	Phoma_CK108_g8511.t1	NA	NA	NA	NA
conserved hypothetical protein	CHP		DUF1349						NA	Unknown		Aspergillus_CK392_g6533.t1	NA	NA	NA	Chaetomium_CK152_g6371.t1	2	8.75	NA	Coniochaeta_CK134_g1112.t1	NA	NA	NA	Embellisia_CK46_g5808.t1	NA	NA	NA	Phoma_CK108_g6939.t1	NA	NA	NA	NA
>gb|EDP50368.1| conserved hypothetical protein [Aspergillus fumigatus A1163]	CHP		DUF1682						NA	Unknown		Aspergillus_CK392_g5381.t1	NA	NA	NA	Chaetomium_CK152_g6582.t1	0.666667	NA	NA	Coniochaeta_CK134_g6147.t1	NA	NA	NA	Embellisia_CK46_g8014.t1	NA	NA	NA	Phoma_CK108_g9868.t1	NA	NA	NA	NA
conserved hypothetical protein	CHP		2OG-FeII_Oxy_2						NA	Unknown		Aspergillus_CK392_g7076.t1	NA	NA	NA	Chaetomium_CK152_g6884.t1	NA	NA	NA	Coniochaeta_CK134_g9972.t1	NA	NA	NA	Embellisia_CK46_g9659.t1	NA	NA	NA	Phoma_CK108_g9874.t1	NA	3	NA	NA
conserved hypothetical protein	CHP		Methyltransf_33; FGE-sulfatase						NA	Unknown		Aspergillus_CK392_g4225.t1	NA	NA	NA	Chaetomium_CK152_g7076.t1	NA	NA	NA	Coniochaeta_CK134_g8357.t1	NA	1	NA	Embellisia_CK46_g6029.t1	NA	NA	NA	Phoma_CK108_g5940.t1	NA	NA	NA	NA
conserved hypothetical protein	CHP		Btz						NA	Unknown		Aspergillus_CK392_g6484.t1	NA	NA	NA	Chaetomium_CK152_g7407.t1	NA	NA	NA	Coniochaeta_CK134_g3776.t1	NA	NA	NA	Embellisia_CK46_g8422.t1	NA	NA	NA	Phoma_CK108_g5011.t1	NA	NA	NA	NA
>ref|XP_755395.1| serine/threonine protein kinase (YPK1) [Aspergillus fumigatus	YPK1		Pkinase						2.7.11.1	Unknown		Aspergillus_CK392_g291.t1	NA	NA	NA	Chaetomium_CK152_g7444.t1	NA	NA	NA	Coniochaeta_CK134_g10562.t1	NA	NA	NA	Embellisia_CK46_g6118.t1	NA	NA	1	Phoma_CK108_g3613.t1	NA	NA	NA	NA
>ref|XP_752880.1| conserved hypothetical protein [Aspergillus fumigatus Af293]	CHP		UNK						NA	Unknown		Aspergillus_CK392_g5720.t1	NA	NA	NA	Chaetomium_CK152_g7629.t1	NA	NA	NA	Coniochaeta_CK134_g3303.t1	NA	NA	NA	Embellisia_CK46_g1184.t1	0.362319	0.0797101	0.826087	Phoma_CK108_g9817.t1	NA	NA	NA	NA
>gb|KMK59428.1| hypothetical protein Y699_00629 [Aspergillus fumigatus Z5]	CHP		UNK						NA	Unknown		Aspergillus_CK392_g7109.t1	NA	NA	NA	Chaetomium_CK152_g7668.t1	1.33333	NA	NA	Coniochaeta_CK134_g3436.t1	NA	NA	NA	Embellisia_CK46_g2143.t1	NA	NA	NA	Phoma_CK108_g3323.t1	NA	NA	0.75	NA
calpain-like protein [Aspergillus fumigatus Z5]	CAP		Peptidase_C2						NA	Unknown		Aspergillus_CK392_g2549.t1	NA	NA	NA	Chaetomium_CK152_g7800.t1	NA	NA	1	Coniochaeta_CK134_g5708.t1	NA	NA	NA	Embellisia_CK46_g7281.t1	NA	NA	NA	Phoma_CK108_g10198.t1	NA	NA	NA	NA
>ref|XP_749135.1| conserved hypothetical protein [Aspergillus fumigatus Af293], IGR-domain	CHP-IGR		IGR						NA	Unknown		Aspergillus_CK392_g3372.t1	NA	NA	NA	Chaetomium_CK152_g7829.t1	0.5	NA	NA	Coniochaeta_CK134_g2816.t1	NA	NA	NA	Embellisia_CK46_g5543.t1	NA	NA	NA	Phoma_CK108_g19.t1	NA	NA	NA	NA
conserved hypothetical protein	CHP		UNK						NA	Unknown		Aspergillus_CK392_g4696.t1	NA	NA	NA	Chaetomium_CK152_g8010.t1	NA	NA	NA	Coniochaeta_CK134_g32.t1	NA	NA	NA	Embellisia_CK46_g4815.t1	NA	NA	NA	Phoma_CK108_g4009.t1	NA	1	NA	NA
CLPTM1 domain protein [Aspergillus fumigatus Af293]	CLPTM1		CLPTM1						NA	Unknown		Aspergillus_CK392_g6293.t1	NA	NA	NA	Chaetomium_CK152_g8058.t1	NA	NA	NA	Coniochaeta_CK134_g2469.t1	NA	NA	1	Embellisia_CK46_g6945.t1	NA	NA	NA	Phoma_CK108_g4948.t1	NA	NA	NA	NA
sexual development protein (LsdA) [Aspergillus fumigatus Af293]	LSDA		LSDA	NO	YES	NO			NA	Unknown		Aspergillus_CK392_g4546.t1	NA	NA	NA	Chaetomium_CK152_g8069.t1	NA	NA	NA	Coniochaeta_CK134_g5360.t1	1.25926	NA	NA	Embellisia_CK46_g3991.t1	NA	NA	NA	Phoma_CK108_g6112.t1	NA	NA	NA	NA
conserved hypothetical protein	CHP		DUF3602						NA	Unknown		Aspergillus_CK392_g3913.t1	NA	NA	NA	Chaetomium_CK152_g8307.t1	NA	NA	NA	Coniochaeta_CK134_g1268.t1	NA	NA	NA	Embellisia_CK46_g2301.t1	NA	NA	1.75	Phoma_CK108_g364.t1	0.75	NA	0.375	NA
>gb|EDP49363.1| PH domain protein [Aspergillus fumigatus A1163]	PHDP		PH						NA	Unknown		Aspergillus_CK392_g2554.t1	NA	NA	NA	Chaetomium_CK152_g8684.t1	NA	NA	NA	Coniochaeta_CK134_g6794.t1	1	NA	NA	Embellisia_CK46_g5460.t1	NA	NA	NA	Phoma_CK108_g4627.t1	NA	NA	NA	NA
WD repeat protein [Aspergillus fumigatus A1163]	WD		NUC153						NA	Unknown	Diverse functions	Aspergillus_CK392_g6617.t1	NA	NA	NA	Chaetomium_CK152_g8694.t1	NA	NA	NA	Coniochaeta_CK134_g605.t1	NA	1	NA	Embellisia_CK46_g5831.t1	NA	NA	NA	Phoma_CK108_g2157.t1	NA	NA	NA	NA
conserved hypothetical protein	CHP		ArgJ						NA	Unknown		Aspergillus_CK392_g7135.t1	NA	NA	NA	Chaetomium_CK152_g8963.t1	NA	NA	NA	Coniochaeta_CK134_g3288.t1	NA	1	NA	Embellisia_CK46_g5593.t1	NA	NA	NA	Phoma_CK108_g10111.t1	NA	NA	NA	NA
>gb|KMK61329.1| integral membrane protein 25D9-6 [Aspergillus fumigatus Z5]	25D9-6		Mpv17_PMP22						NA	Unknown		Aspergillus_CK392_g8293.t1	NA	NA	NA	Chaetomium_CK152_g9123.t1	1	NA	NA	Coniochaeta_CK134_g3390.t1	NA	NA	NA	Embellisia_CK46_g6704.t1	NA	NA	NA	Phoma_CK108_g4673.t1	NA	NA	NA	NA
>ref|XP_749540.1| GPR/FUN34 family protein [Aspergillus fumigatus Af293]	GPR-FUN34		Grp1_Fun34_YaaH						NA	Unknown		Aspergillus_CK392_g4882.t1	NA	NA	NA	Chaetomium_CK152_g929.t1	2	NA	NA	Coniochaeta_CK134_g3923.t1	NA	NA	NA	Embellisia_CK46_g3620.t1	NA	NA	NA	Phoma_CK108_g1045.t1	NA	NA	NA	NA
>gb|KMK62503.1| hypothetical protein Y699_04886 [Aspergillus fumigatus Z5]	CHP		DUF4449						NA	Unknown		Aspergillus_CK392_g6689.t1	NA	NA	NA	Chaetomium_CK152_g9509.t1	NA	NA	NA	Coniochaeta_CK134_g3046.t1	NA	NA	NA	Embellisia_CK46_g5327.t1	1	0.5	2.5	Phoma_CK108_g6838.t1	0.40625	0.046875	0.375	YES YES YES
>ref|XP_755864.1| DUF636 domain protein [Aspergillus fumigatus Af293]	DUF636		GFA						NA	Unknown		Aspergillus_CK392_g4196.t1	NA	NA	NA	Chaetomium_CK152_g9626.t1	NA	NA	NA	Coniochaeta_CK134_g3790.t1	1.2	1.8	NA	Embellisia_CK46_g8708.t1	NA	NA	NA	Phoma_CK108_g9486.t1	NA	NA	NA	NA
conserved hypothetical protein	CHP		UNK						NA	Unknown		Aspergillus_CK392_g2840.t1	NA	NA	NA	Chaetomium_CK152_g9735.t1	NA	NA	NA	Coniochaeta_CK134_g699.t1	NA	1	1	Embellisia_CK46_g10041.t1	NA	NA	NA	Phoma_CK108_g286.t1	NA	NA	NA	NA
conserved hypothetical protein	CHP		UNK						NA	Unknown		Aspergillus_CK392_g7562.t1	NA	NA	NA	Chaetomium_CK152_g9917.t1	NA	NA	NA	Coniochaeta_CK134_g2311.t1	NA	NA	NA	Embellisia_CK46_g7025.t1	NA	NA	1	Phoma_CK108_g7724.t1	NA	NA	NA	NA
conserved hypothetical protein; possible Protein phosphatase inhibitor 2	CHP		IPP-2						NA	Unknown		Aspergillus_CK392_g5183.t1	NA	NA	NA	Chaetomium_CK152_g9937.t1	NA	NA	NA	Coniochaeta_CK134_g6682.t1	NA	NA	NA	Embellisia_CK46_g7961.t1	NA	NA	NA	Phoma_CK108_g4816.t1	1	NA	1.33333	NA
uracil catabolism protein 4 [Aspergillus lentulus]	URC4		DUF1688						NA	Uracil catabolism		Aspergillus_CK392_g2498.t1	NA	NA	NA	Chaetomium_CK152_g4466.t1	NA	1	NA	Coniochaeta_CK134_g3711.t1	NA	NA	NA	Embellisia_CK46_g7863.t1	NA	NA	NA	Phoma_CK108_g8585.t1	NA	NA	NA	NA
>ref|XP_747945.1| vacuolar aspartyl aminopeptidase Lap4 [Aspergillus fumigatus Af293]	LAP4		Peptidase_M18						3.4.11.21	Vacuole	Cytoplasm to vacuolar targeting	Aspergillus_CK392_g1209.t1	NA	NA	NA	Chaetomium_CK152_g6236.t1	0.166667	0.666667	NA	Coniochaeta_CK134_g3622.t1	NA	NA	NA	Embellisia_CK46_g7960.t1	NA	NA	NA	Phoma_CK108_g4815.t1	NA	NA	NA	NA
possible vacuolar import and degradation protein 27 [Aspergillus lentulus]	VID27		GRIM-19						NA	Vacuole	Negative regulator of gluconeogenesis; Required for vacuolar catabolite degradation of fructose-1,6-bisphosphatase (FBPase)	Aspergillus_CK392_g3942.t1	NA	NA	NA	Chaetomium_CK152_g9167.t1	1	NA	NA	Coniochaeta_CK134_g8754.t1	NA	2	NA	Embellisia_CK46_g1346.t1	NA	NA	NA	Phoma_CK108_g834.t1	NA	NA	NA	NA
>gb|KMK59531.1| 3-methylcrotonyl-CoA carboxylase subunit alpha (MccA), putative	MCCA		Biotin_carb						6.4.1.4	Valine, leucine and isoleucine metabolism		Aspergillus_CK392_g3883.t1	NA	NA	NA	Chaetomium_CK152_g10483.t1	NA	1	NA	Coniochaeta_CK134_g9988.t1	NA	NA	NA	Embellisia_CK46_g10125.t1	NA	NA	NA	Phoma_CK108_g2716.t1	NA	NA	NA	NA
mitochondrial methylglutaconyl-CoA hydratase (Auh), putative [Aspergillus fumigatus A1163]	AUH		ECH_1						4.2.1.18	Valine, leucine and isoleucine metabolism		Aspergillus_CK392_g4621.t1	NA	NA	NA	Chaetomium_CK152_g11401.t1	NA	NA	NA	Coniochaeta_CK134_g716.t1	NA	NA	NA	Embellisia_CK46_g1439.t1	NA	NA	NA	Phoma_CK108_g6298.t1	NA	NA	NA	NA
>ref|XP_752105.1| mitochondrial acetolactate synthase small subunit [Aspergillus	ILV6		Act; ALS_ss_C						2.2.1.6	Valine, leucine and isoleucine metabolism	Pantothenate and CoA biosynthesis; C5-branched and dibasic acid metabolism; butanoate metabolism	Aspergillus_CK392_g7764.t1	NA	NA	NA	Chaetomium_CK152_g1643.t1	0.25	NA	NA	Coniochaeta_CK134_g1814.t1	0.5	0.5	0.375	Embellisia_CK46_g695.t1	NA	NA	NA	Phoma_CK108_g6236.t1	NA	NA	NA	NA
>gb|KMK57379.1| dihydroxy acid dehydratase, putative [Aspergillus fumigatus Z5]	ILVD		ILVD_EDD						4.2.1.9	Valine, leucine and isoleucine metabolism	Pantothenate and CoA biosynthesis	Aspergillus_CK392_g3101.t1	NA	NA	NA	Chaetomium_CK152_g2961.t1	NA	NA	NA	Coniochaeta_CK134_g9611.t1	1.25	3	0.75	Embellisia_CK46_g8520.t1	NA	NA	NA	Phoma_CK108_g9492.t1	NA	NA	NA	NA
>ref|XP_752869.1| 2-isopropylmalate synthase [Aspergillus fumigatus Af293]	IPMS		LeuA_dimer						2.3.3.13	Valine, leucine and isoleucine metabolism	Pyruvate metabolism	Aspergillus_CK392_g5711.t1	NA	NA	NA	Chaetomium_CK152_g3672.t1	1	NA	NA	Coniochaeta_CK134_g8997.t1	0.75	1	NA	Embellisia_CK46_g1193.t1	NA	NA	NA	Phoma_CK108_g9814.t1	NA	NA	NA	NA
>ref|XP_755459.1| 3-isopropylmalate dehydratase [Aspergillus fumigatus Af293]	LEU1		Aconitase_C						4.2.1.33	Valine, leucine and isoleucine metabolism		Aspergillus_CK392_g3084.t1	NA	NA	NA	Chaetomium_CK152_g5744.t1	0.787879	0.484848	NA	Coniochaeta_CK134_g1739.t1	1	4.33333	NA	Embellisia_CK46_g1428.t1	NA	0.25	NA	Phoma_CK108_g3529.t1	NA	0.666667	NA	NA
>ref|XP_755754.2| dihydroxy acid dehydratase Ilv3 [Aspergillus fumigatus Af293]	ILV3		ILVD_EDD						4.2.1.9	Valine, leucine and isoleucine metabolism	Pantothenate and CoA biosynthesis	Aspergillus_CK392_g726.t1	NA	NA	NA	Chaetomium_CK152_g6430.t1	0.363636	1.54545	NA	Coniochaeta_CK134_g234.t1	1	1.5	1	Embellisia_CK46_g3558.t1	NA	NA	NA	Phoma_CK108_g8259.t1	NA	NA	NA	NA
>gb|KMK60316.1| acetolactate synthase, large subunit, putative [Aspergillus	ILVB		TPP_enzyme						2.2.1.6	Valine, leucine and isoleucine metabolism	Butanoate metabolism; C5-branched dibasic acid metabolism; Pantothenate and CoA biosynthesis	Aspergillus_CK392_g4729.t1	NA	NA	NA	Chaetomium_CK152_g6808.t1	0.285714	NA	NA	Coniochaeta_CK134_g1755.t1	NA	1	NA	Embellisia_CK46_g10272.t1	NA	NA	NA	Phoma_CK108_g9736.t1	NA	NA	NA	NA
acetolactate synthase [Aspergillus fischeri NRRL 181]	ILV2		TPP_enzyme						2.2.1.7	Valine, leucine and isoleucine metabolism	Pantothenate and CoA biosynthesis; C5-branched and dibasic acid metabolism; butanoate metabolism	Aspergillus_CK392_g777.t1	NA	NA	NA	Chaetomium_CK152_g6967.t1	NA	24.3333	NA	Coniochaeta_CK134_g6436.t1	NA	NA	NA	Embellisia_CK46_g6903.t1	NA	NA	NA	Phoma_CK108_g5338.t1	NA	NA	NA	NA
COP9 signalosome subunit CsnD [Aspergillus fumigatus Z5]	COP9		PCI						NA	Various cellular processes		Aspergillus_CK392_g2753.t1	NA	NA	NA	Chaetomium_CK152_g2263.t1	NA	NA	NA	Coniochaeta_CK134_g7463.t1	NA	0.5	NA	Embellisia_CK46_g2378.t1	NA	NA	NA	Phoma_CK108_g9215.t1	NA	NA	NA	NA
>gb|KMK60105.1| vesicular fusion ATPase, putative [Aspergillus fumigatus Z5]	ATPase		CDC48; AAA						3.6.4.6	Vesicle fusion	Fusion of membrane vesicles with target membranes	Aspergillus_CK392_g2116.t1	NA	NA	NA	Chaetomium_CK152_g6996.t1	1	NA	NA	Coniochaeta_CK134_g1002.t1	NA	NA	NA	Embellisia_CK46_g9669.t1	NA	NA	NA	Phoma_CK108_g7291.t1	NA	NA	NA	NA
>ref|XP_752998.1| vacuolar protein sorting-associated protein Vps28 [Aspergillus	VPS28		VPS28						NA	Vesicular transport	Regulator of vesicular trafficking	Aspergillus_CK392_g5817.t1	NA	NA	NA	Chaetomium_CK152_g10363.t1	NA	NA	NA	Coniochaeta_CK134_g5098.t1	NA	1	NA	Embellisia_CK46_g11957.t1	NA	NA	NA	Phoma_CK108_g1037.t1	NA	NA	NA	NA
>ref|XP_752539.1| ADP-ribosylation factor [Aspergillus fumigatus Af293]	ARF		Arf						NA	Vesicular transport	Vesicle biogenesis; Phospholipase D signaling ; Endocytosis	Aspergillus_CK392_g1002.t1	NA	NA	NA	Chaetomium_CK152_g10659.t1	0.6	NA	NA	Coniochaeta_CK134_g8070.t1	0.6	0.6	0.533333	Embellisia_CK46_g3164.t1	0.8	NA	NA	Phoma_CK108_g8441.t1	NA	0.5	NA	NA
>gb|KEY76471.1| SNARE protein Snc2 [Aspergillus fumigatus var. RP-2014]	SNC2		Synaptobrevin						NA	Vesicular transport	Endocytosis; exocytosis; protein transport; vesicle fusion	Aspergillus_CK392_g4800.t1	NA	NA	NA	Chaetomium_CK152_g11592.t1	1	NA	NA	Coniochaeta_CK134_g1598.t1	NA	NA	NA	Embellisia_CK46_g11193.t1	NA	NA	NA	Phoma_CK108_g8652.t1	NA	NA	NA	NA
ESCRT-II complex component (Vps25) [Aspergillus fumigatus Af293]	VPS25		ESCRT-II						NA	Vesicular transport	Multivesicular body (MVB) formation and sorting of endosomal cargo proteins into MVBs	Aspergillus_CK392_g6714.t1	NA	NA	NA	Chaetomium_CK152_g3941.t1	NA	NA	NA	Coniochaeta_CK134_g5217.t1	0.5	NA	NA	Embellisia_CK46_g8177.t1	NA	NA	NA	Phoma_CK108_g1471.t1	NA	NA	NA	NA
>ref|XP_755618.1| vesicular-fusion protein sec17 [Aspergillus fumigatus Af293]	SEC17	GT41	SNAP						NA	Vesicular transport		Aspergillus_CK392_g2947.t1	NA	NA	NA	Chaetomium_CK152_g6631.t1	0.571429	NA	NA	Coniochaeta_CK134_g1809.t1	0.2	0.4	0.2	Embellisia_CK46_g11197.t1	NA	NA	NA	Phoma_CK108_g4428.t1	NA	NA	NA	NA
>gb|KMK54689.1| endo-1,4-beta-xylanase C [Aspergillus fumigatus Z5]	XYNC		Longin; Synaptobrevin						3.2.1.8	Xylan degradation		Aspergillus_CK392_g5416.t1	NA	NA	NA	Chaetomium_CK152_g8352.t1	1	NA	NA	Coniochaeta_CK134_g7272.t1	0.8	0.8	0.8	Embellisia_CK46_g4330.t1	NA	NA	NA	Phoma_CK108_g4087.t1	NA	NA	NA	NA

## Sheet: selected pathways
annotation	protein abbrev	Dbcan hit	Pfam hit	# amino acids < 200?	has signal peptide via signalP?	has transmembrane domain via TMHMM?	part of BCG cluster by SMIPS?	secondary metabolite or other function?	EC	metabolic pathway or function	additional pathways or notes	Aspergillus_CK392_2015-11-20	Aspergillus fold change chitin vs sucrose	Aspergillus fold change grass vs sucrose	Aspergillus fold change pine vs sucrose	Chaetomium_CK152_2015-11-20	Chaetomium fold change chitin vs sucrose	Chaetomium fold change grass vs sucrose	Chaetomium fold change pine vs sucrose	Coniochaeta_CK134_2015-11-20	Coniochaeta fold change chitin vs sucrose	Coniochaeta fold change grass vs sucrose	Coniochaeta fold change pine vs sucrose	Embellisia_CK46_LANL_2015-11-20	Embellisia fold change chitin vs sucrose	Embellisia fold change grass vs sucrose	Embellisia fold change pine vs sucrose	Phoma_CK108_2015-11-20	Phoma fold change chitin vs sucrose	Phoma fold change grass vs sucrose	Phoma fold change pine vs sucrose	pellet value to consider
>ref|XP_752707.1| aflatoxin B1-aldehyde reductase GliO-like [Aspergillus fumigatus	GLIO		Aldo_ket_red						NA	Aflatoxin metabolism		Aspergillus_CK392_g5626.t1	NA	NA	NA	Chaetomium_CK152_g10081.t1	NA	NA	NA	Coniochaeta_CK134_g837.t1	0.266667	0.9	0.2	Embellisia_CK46_g10973.t1	NA	NA	NA	Phoma_CK108_g7509.t1	NA	NA	NA	NA
alpha-N-arabinofuranosidase C [Aspergillus fumigatus Z5]	ABFC	GH51	Alpha-L-AF_C						3.2.1.55	Amino sugar and nucleotide sugar metabolism		Aspergillus_CK392_g3407.t1	NA	NA	NA	Chaetomium_CK152_g2612.t1	1.33333	23.5	NA	Coniochaeta_CK134_g2624.t1	NA	NA	NA	Embellisia_CK46_g6906.t1	NA	NA	NA	Phoma_CK108_g6019.t1	NA	NA	NA	NA
>ref|XP_752314.1| aminotransferase, class V [Aspergillus fumigatus Af293]	AT-5		Aminotran_5						2.6.1.44	Amino sugar and nucleotide sugar metabolism		Aspergillus_CK392_g3444.t1	NA	NA	NA	Chaetomium_CK152_g10037.t1	12.75	14	NA	Coniochaeta_CK134_g9197.t1	1.66667	NA	1	Embellisia_CK46_g10507.t1	NA	NA	NA	Phoma_CK108_g6215.t1	NA	NA	NA	NA
NADH-cytochrome b5 reductase [Aspergillus fumigatus Af293]	CYB5R		FAD_binding; NAD_binding						1.6.2.2	Amino sugar and nucleotide sugar metabolism		Aspergillus_CK392_g419.t1	NA	NA	NA	Chaetomium_CK152_g11759.t1	0.4	NA	NA	Coniochaeta_CK134_g7383.t1	0.280702	0.631579	0.315789	Embellisia_CK46_g4088.t1	NA	NA	NA	Phoma_CK108_g3108.t1	NA	NA	NA	NA
>ref|XP_755738.2| NADH-cytochrome b5 reductase [Aspergillus fumigatus Af293]	MCR		NAD_binding_1; FAD_binding_6						1.6.2.2	Amino sugar and nucleotide sugar metabolism		Aspergillus_CK392_g739.t1	NA	NA	NA	Chaetomium_CK152_g10709.t1	0.444444	NA	NA	Coniochaeta_CK134_g1317.t1	0.6	1.2	NA	Embellisia_CK46_g10956.t1	NA	NA	NA	Phoma_CK108_g3924.t1	NA	NA	NA	NA
>dbj|GAO84909.1| chitin synthase G [Neosartorya udagawae]	CHSG	GT2	Chitin_synth_2						2.4.1.16	Amino sugar and nucleotide sugar metabolism	Cell wall morphogenesis	Aspergillus_CK392_g8165.t1	NA	NA	NA	Chaetomium_CK152_g5713.t1	NA	0.25	NA	Coniochaeta_CK134_g10475.t1	NA	NA	NA	Embellisia_CK46_g7688.t1	NA	NA	NA	Phoma_CK108_g5040.t1	NA	NA	NA	NA
>ref|XP_747355.1| fumarate reductase Osm1 [Aspergillus fumigatus Af293]	OSM1		Cyt-b5						1.3.1.6	Carbon fixation		Aspergillus_CK392_g2750.t1	NA	NA	NA	Chaetomium_CK152_g8578.t1	0.6	0.6	NA	Coniochaeta_CK134_g5058.t1	0.7	0.6	0.45	Embellisia_CK46_g8995.t1	NA	NA	NA	Phoma_CK108_g6082.t1	NA	NA	NA	NA
>ref|XP_001481412.1| carbonic anhydrase family protein [Aspergillus fumigatus Af293]	CA		Pro_CA						4.2.1.1	Carbon fixation	CO2 assimilation	Aspergillus_CK392_g4070.t1	NA	NA	NA	Chaetomium_CK152_g3703.t1	0.222222	NA	NA	Coniochaeta_CK134_g6980.t1	NA	NA	NA	Embellisia_CK46_g6455.t1	0.5	NA	NA	Phoma_CK108_g2978.t1	NA	0.5	NA	NA
>ref|XP_748550.1| mycelial catalase Cat1 [Aspergillus fumigatus Af293]	CAT1		Catalase	NO	YES	NO			1.11.1.6	Defense	Hydrogen peroxide degradation	Aspergillus_CK392_g8517.t1	NA	NA	NA	Chaetomium_CK152_g4938.t1	0.48254	0.920635	0.609524	Coniochaeta_CK134_g6145.t1	NA	NA	NA	Embellisia_CK46_g11403.t1	NA	1	NA	Phoma_CK108_g3899.t1	NA	0.29	0.405	NA
>gb|KMK55311.1| Putative redox protein fmp46, mitochondrial [Aspergillus fumigatus	FMP6		DUF1687						NA	Detoxification	Oxidoreductase possibly involved in the reduction of small toxic molecules.	Aspergillus_CK392_g4808.t1	NA	NA	NA	Chaetomium_CK152_g271.t1	0.285714	NA	NA	Coniochaeta_CK134_g3112.t1	0.333333	0.444444	0.4	Embellisia_CK46_g2858.t1	NA	NA	NA	Phoma_CK108_g4328.t1	NA	NA	NA	NA
Udp-Galactopyranose Mutase From Aspergillus Fumigatus	GALP-UDO		NAD_binding_8						5.4.99.9	Galactose metabolism	Amino sugar and nucleotide sugar metabolism	Aspergillus_CK392_g8020.t1	NA	NA	NA	Chaetomium_CK152_g3720.t1	0.333333	0.564103	NA	Coniochaeta_CK134_g4876.t1	1	2	1	Embellisia_CK46_g10809.t1	0.923077	0.615385	0.717949	Phoma_CK108_g2694.t1	NA	NA	NA	YES
>ref|XP_751914.1| cytochrome c peroxidase Ccp1 [Aspergillus fumigatus Af293]	CCP1	AA2	peroxidase						1.11.1.5	Hydrogen peroxide degradation		Aspergillus_CK392_g5563.t1	NA	NA	NA	Chaetomium_CK152_g5622.t1	0.733333	NA	NA	Coniochaeta_CK134_g7949.t1	0.4	1.2	0.4	Embellisia_CK46_g10429.t1	NA	NA	NA	Phoma_CK108_g8131.t1	NA	NA	NA	NA
>ref|XP_755595.1| allergenic cerato-platanin Asp F13 [Aspergillus fumigatus Af293]	AspF13		Cerato-platanin	YES	YES	NO			NA	Pathogenesis		Aspergillus_CK392_g2965.t1	NA	NA	NA	Chaetomium_CK152_g6423.t1	0.201258	0.311321	0.216981	Coniochaeta_CK134_g656.t1	0.333333	3.83333	3.875	Embellisia_CK46_g1791.t1	0.730627	1.0492	1.12915	Phoma_CK108_g9101.t1	0.205516	0.601423	1.20641	NA
>ref|XP_753718.1| autophagic serine protease Alp2 [Aspergillus fumigatus Af293]	ALP2		Peptidase_S8	NO	YES	NO			NA	Pathogenesis	Sporulation; pathogenesis	Aspergillus_CK392_g3857.t1	NA	NA	NA	Chaetomium_CK152_g4551.t1	0.6	4.6	0.4	Coniochaeta_CK134_g1136.t1	0.857143	0.571429	NA	Embellisia_CK46_g9539.t1	0.5	5.75	0.5	Phoma_CK108_g6045.t1	NA	NA	0.9	NA
pathogenesis associated protein Cap20 [Aspergillus fumigatus Af293]	CAP20		CAP20						NA	Pathogenesis		Aspergillus_CK392_g7236.t1	NA	NA	NA	Chaetomium_CK152_g1391.t1	NA	NA	NA	Coniochaeta_CK134_g1013.t1	0.555556	0.888889	0.888889	Embellisia_CK46_g8027.t1	NA	NA	NA	Phoma_CK108_g3275.t1	NA	NA	NA	NA
>ref|XP_752122.1| aspartic-type endopeptidase (CtsD) [Aspergillus fumigatus Af293]	CTSD		Asp	NO	YES	NO			3.4.23.-	Pathogenesis		Aspergillus_CK392_g7747.t1	NA	NA	NA	Chaetomium_CK152_g6765.t1	1.07143	1.84286	1.14286	Coniochaeta_CK134_g4917.t1	2.33333	8.2	2.13333	Embellisia_CK46_g11672.t1	NA	NA	NA	Phoma_CK108_g6592.t1	NA	NA	NA	NA
>gb|KMK55081.1| glycogen synthase kinase (Skp1) [Aspergillus fumigatus Z5]	SKP1		Pkinase						2.7.11.26	Pathogenesis	Multiple cellular processes	Aspergillus_CK392_g79.t1	NA	NA	NA	Chaetomium_CK152_g6121.t1	NA	NA	NA	Coniochaeta_CK134_g258.t1	NA	1	NA	Embellisia_CK46_g194.t1	NA	NA	NA	Phoma_CK108_g1341.t1	NA	NA	NA	NA
>ref|XP_746565.1| rhamnogalacturonase B [Aspergillus fumigatus Af293]	RGLA	PL4	RhgB_N	NO	YES	NO			4.2.2.-	Pectin degradation		Aspergillus_CK392_g1383.t1	NA	NA	NA	Chaetomium_CK152_g2734.t1	0.747664	0.570093	0.252336	Coniochaeta_CK134_g1434.t1	NA	NA	NA	Embellisia_CK46_g751.t1	NA	NA	NA	Phoma_CK108_g7576.t1	NA	NA	NA	NA
>ref|XP_749205.1| glycosyl hydrolase [Aspergillus fumigatus Af293]	GH	GH76	Glyco_hydro_76	NO	YES	NO			3.2.1.-	Plant polysaccharide degradation		Aspergillus_CK392_g2367.t1	NA	NA	NA	Chaetomium_CK152_g9703.t1	0.66129	0.725806	0.435484	Coniochaeta_CK134_g315.t1	1.33333	2.83333	0.888889	Embellisia_CK46_g10111.t1	NA	NA	NA	Phoma_CK108_g3205.t1	NA	NA	NA	NA
>ref|XP_747487.1| pectin methylesterase [Aspergillus fumigatus Af293]	PME	CE8	Pectinesterase	NO	YES	NO			3.1.1.11	Plant polysaccharide degradation		Aspergillus_CK392_g4042.t1	1.44444	6.15385	3.53846	Chaetomium_CK152_g7008.t1	NA	1.5	0.75	Coniochaeta_CK134_g888.t1	NA	NA	NA	Embellisia_CK46_g1331.t1	2	3.25	NA	Phoma_CK108_g3501.t1	NA	NA	NA	NA
>sp|Q4WS33.2|BGALA_ASPFU RecName: Full=Probable beta-galactosidase A; AltName: Full=Lactase A;	LACA	GH35	BetaGal	NO	YES	NO			3.2.1.23	Plant polysaccharide degradation	Glycan degradation; sphingolipid metabolism	Aspergillus_CK392_g5886.t1	0.816667	0.625	1.875	Chaetomium_CK152_g3298.t1	NA	NA	NA	Coniochaeta_CK134_g10126.t1	NA	NA	NA	Embellisia_CK46_g8328.t1	2.4	7.65	2.55	Phoma_CK108_g6805.t1	NA	NA	NA	NA
>gb|KMK57321.1| endo-1,3-beta-glucanase Engl1 [Aspergillus fumigatus Z5]	Engl1	GH81	Glyco_hydro_81	NO	YES	NO			3.2.1.39	Polysaccharide degradation		Aspergillus_CK392_g1472.t1	NA	NA	NA	Chaetomium_CK152_g1543.t1	0.918919	2.72973	NA	Coniochaeta_CK134_g6814.t1	5.25	1	NA	Embellisia_CK46_g8078.t1	NA	NA	NA	Phoma_CK108_g6367.t1	NA	NA	NA	NA
>ref|XP_750494.1| coproporphyrinogen III oxidase [Aspergillus fumigatus Af293]	CPOX		Coprogen_oxidas						1.3.3.31	Porphyrin and chlorophyll metabolism		Aspergillus_CK392_g4974.t1	NA	NA	NA	Chaetomium_CK152_g5847.t1	0.884615	0.846154	0.0769231	Coniochaeta_CK134_g7618.t1	0.6	0.8	0.8	Embellisia_CK46_g7144.t1	1	NA	NA	Phoma_CK108_g6489.t1	NA	NA	NA	NA
mitochondrial chaperone Frataxin [Aspergillus fumigatus Af293]	YFH1		Frataxin_Cyay						1.16.3.1	Porphyrin and chlorophyll metabolism		Aspergillus_CK392_g6861.t1	NA	NA	NA	Chaetomium_CK152_g4825.t1	NA	NA	NA	Coniochaeta_CK134_g10304.t1	1	NA	NA	Embellisia_CK46_g275.t1	NA	NA	NA	Phoma_CK108_g2001.t1	NA	NA	NA	NA
>ref|XP_747123.1| rhamnogalacturonase A [Aspergillus fumigatus Af293]	RGLA	PL4	CBM-like; fn3_3	NO	YES	NO			3.2.1.171	Rhamnogalacturonan I degradation		Aspergillus_CK392_g8625.t1	NA	NA	NA	Chaetomium_CK152_g159.t1	NA	NA	NA	Coniochaeta_CK134_g2561.t1	NA	NA	NA	Embellisia_CK46_g9634.t1	1.34146	0.682927	NA	Phoma_CK108_g6042.t1	NA	NA	NA	NA
rhamnogalacturonan lyase B	RGLA	PL4	CBM-like; fn3_3	NO	YES	NO			4.2.2.23	Rhamnogalacturonan I degradation		Aspergillus_CK392_g8714.t1	NA	NA	NA	Chaetomium_CK152_g389.t1	NA	NA	NA	Coniochaeta_CK134_g314.t1	NA	NA	NA	Embellisia_CK46_g10002.t1	1.5	4.5	1	Phoma_CK108_g3759.t1	NA	NA	NA	NA
isochorismatase family hydrolase [Aspergillus fumigatus Af293]	ISOC		ISOC	YES (201)	YES	NO			3.3.2.1	Siderophore biosynthesis	Secondary metabolite biosynthesis	Aspergillus_CK392_g906.t1	NA	NA	NA	Chaetomium_CK152_g8276.t1	0.261682	0.551402	0.261682	Coniochaeta_CK134_g8108.t1	NA	NA	NA	Embellisia_CK46_g8811.t1	0.701754	0.824561	0.327485	Phoma_CK108_g5617.t1	2.96	0.68	1.11	NA
>ref|XP_752662.2| glycogen phosphorylase GlpV/Gph1 [Aspergillus fumigatus Af293]	GLPV	GT35	Phosphorylase						2.4.1.1	Starch and sucrose metabolism		Aspergillus_CK392_g1114.t1	NA	NA	NA	Chaetomium_CK152_g5808.t1	0.5	1.5	NA	Coniochaeta_CK134_g326.t1	0.4	1.3	0.6	Embellisia_CK46_g11340.t1	NA	NA	1	Phoma_CK108_g2376.t1	NA	NA	0.34375	YES YES
>dbj|GAQ02879.1| alpha,alpha-trehalose-phosphate synthase [UDP-forming] 1	TPS1	GT5	Glyco_transf_20						2.4.1.5	Starch and sucrose metabolism		Aspergillus_CK392_g1568.t1	NA	NA	NA	Chaetomium_CK152_g5058.t1	0.333333	NA	NA	Coniochaeta_CK134_g10585.t1	0.8	1.6	0.8	Embellisia_CK46_g10134.t1	NA	NA	NA	Phoma_CK108_g7207.t1	NA	NA	NA	NA
exo-beta-1,3-glucanase [Aspergillus fumigatus Af293]	EXG1	GH5	Cellulase						3.2.1.4	Starch and sucrose metabolism		Aspergillus_CK392_g2350.t1	NA	NA	NA	Chaetomium_CK152_g845.t1	NA	NA	NA	Coniochaeta_CK134_g6784.t1	NA	NA	NA	Embellisia_CK46_g10920.t1	1	1	NA	Phoma_CK108_g3378.t1	NA	NA	NA	NA
endo-1,3(4)-beta-glucanase, putative [Aspergillus fumigatus Z5]	ENG	GH16	ENG	NO	YES	NO			3.2.1.6	Starch and sucrose metabolism		Aspergillus_CK392_g4399.t1	NA	NA	NA	Chaetomium_CK152_g2455.t1	NA	NA	NA	Coniochaeta_CK134_g8537.t1	NA	NA	NA	Embellisia_CK46_g952.t1	0.8	NA	NA	Phoma_CK108_g3047.t1	NA	NA	NA	NA
>gb|KMK59684.1| 1,4-alpha-glucan branching enzyme [Aspergillus fumigatus Z5]	GBE1	GH13	Alpha-amylase						3.2.1.1	Starch and sucrose metabolism		Aspergillus_CK392_g4536.t1	NA	NA	NA	Chaetomium_CK152_g10262.t1	NA	NA	NA	Coniochaeta_CK134_g2304.t1	NA	0.6	NA	Embellisia_CK46_g7134.t1	1	NA	NA	Phoma_CK108_g6485.t1	NA	NA	NA	NA
>ref|XP_752991.1| alpha-glucosidase [Aspergillus fumigatus Af293]	AGDA	GH31	Gal_mutarotas_2						3.2.1.20	Starch and sucrose metabolism	Galactose metabolism	Aspergillus_CK392_g5811.t1	NA	NA	NA	Chaetomium_CK152_g4207.t1	1.18182	0.701299	0.25974	Coniochaeta_CK134_g5967.t1	9	6.61538	2	Embellisia_CK46_g4237.t1	NA	4.76923	9.46154	Phoma_CK108_g6835.t1	NA	2.5	3.375	NA
>gb|EDP50389.1| alpha-glucosidase AgdA, putative [Aspergillus fumigatus A1163]	AGDA	GH31	Glyco_hydro_31						3.2.1.20	Starch and sucrose metabolism		Aspergillus_CK392_g6893.t1	0.496377	0.0606061	0.260606	Chaetomium_CK152_g8576.t1	0.814815	0.814815	NA	Coniochaeta_CK134_g5060.t1	0.527273	1.81818	1.18182	Embellisia_CK46_g4102.t1	1.56962	3.93671	0.898734	Phoma_CK108_g8896.t1	NA	0.777778	1.75	NA
>gb|ADX78143.1| extracellular beta-glucosidase/cellulase BGL3 precursor	BGL3	GH3	Glyco_hydro_3	NO	YES	NO			3.2.1.74	Starch and sucrose metabolism		Aspergillus_CK392_g7286.t1	NA	NA	NA	Chaetomium_CK152_g4830.t1	0.0574713	0.821839	0.775862	Coniochaeta_CK134_g6451.t1	5.62069	3.48276	8.31034	Embellisia_CK46_g6429.t1	0.309339	2.25681	0.13035	Phoma_CK108_g2941.t1	NA	25.5	6.125	NA
>dbj|GAO89968.1| glycogen debranching enzyme [Neosartorya udagawae]	GDB1	GH133	hGDE						2.4.1.25; 3.2.1.33	Starch and sucrose metabolism		Aspergillus_CK392_g7575.t1	NA	NA	NA	Chaetomium_CK152_g10408.t1	NA	NA	NA	Coniochaeta_CK134_g9531.t1	NA	NA	1	Embellisia_CK46_g7579.t1	NA	NA	NA	Phoma_CK108_g4894.t1	NA	NA	NA	NA
>ref|XP_747965.2| ferrooxidoreductase Fet3 [Aspergillus fumigatus Af293]	FET3	AA1	Cu-oxidase	NO	YES	YES			NA	Stress response	Cellular response to iron starvation	Aspergillus_CK392_g1492.t1	NA	NA	NA	Chaetomium_CK152_g10273.t1	NA	NA	NA	Coniochaeta_CK134_g8608.t1	NA	NA	1	Embellisia_CK46_g871.t1	0.344828	0.12069	0.258621	Phoma_CK108_g670.t1	NA	NA	NA	NA
stress response protein Rds1, putative [Aspergillus fumigatus Z5]	RDS1		Ferritin_2	NO	YES	NO			NA	Stress response		Aspergillus_CK392_g1736.t1	NA	NA	NA	Chaetomium_CK152_g7564.t1	NA	NA	NA	Coniochaeta_CK134_g2576.t1	1.42308	1.80769	3.03846	Embellisia_CK46_g2281.t1	NA	0.888889	0.444444	Phoma_CK108_g7310.t1	NA	1.125	NA	NA
glutaredoxin Grx1 [Aspergillus fumigatus Af293]	GRX1		Glutaredoxin						NA	Stress response	Defense against oxidative stress	Aspergillus_CK392_g7258.t1	NA	NA	NA	Chaetomium_CK152_g3390.t1	NA	NA	NA	Coniochaeta_CK134_g4232.t1	1.8	1.33333	0.8	Embellisia_CK46_g6479.t1	NA	NA	NA	Phoma_CK108_g2923.t1	NA	NA	1.5	NA
>gb|EDP52811.1| prenylcysteine lyase, putative [Aspergillus fumigatus A1163]	PCYOX1		Prenylcys_lyase						1.8.3.5	Terpenoid metabolism	Terpenoid backbone biosynthesis; Antibiotic biosynthesis	Aspergillus_CK392_g3989.t1	NA	NA	NA	Chaetomium_CK152_g2078.t1	0.214286	0.571429	0.285714	Coniochaeta_CK134_g10582.t1	NA	NA	NA	Embellisia_CK46_g6247.t1	NA	NA	NA	Phoma_CK108_g4235.t1	NA	NA	NA	NA
>gb|KMK63420.1| isopentenyl-diphosphate delta-isomerase [Aspergillus fumigatus Z5]	IDI		NUDIX						5.3.3.2	Terpenoid metabolism	Terpenoid backbone biosynthesis	Aspergillus_CK392_g7637.t1	NA	NA	NA	Chaetomium_CK152_g1348.t1	1.14286	0.285714	NA	Coniochaeta_CK134_g8315.t1	NA	NA	NA	Embellisia_CK46_g6000.t1	NA	NA	NA	Phoma_CK108_g2552.t1	NA	NA	NA	NA
>gb|KEY76113.1| CaaX prenyl protease Ste24 [Aspergillus fumigatus var. RP-2014]	STE24		Peptidase_M48						3.4.24.84	Terpenoid metabolism	Metabolism of terpenoids and polyketides	Aspergillus_CK392_g7799.t1	NA	NA	NA	Chaetomium_CK152_g293.t1	NA	NA	NA	Coniochaeta_CK134_g3617.t1	1	1	NA	Embellisia_CK46_g7478.t1	NA	NA	NA	Phoma_CK108_g8724.t1	NA	NA	NA	NA
>ref|XP_750774.1| ubiquinone biosynthesis methlytransferase Coq5 [Aspergillus	UBIE		Ubie_methyltran				PKS/NRPS	ubiquinone biosynthesis	2.1.1.163	Ubiquinone and other terpenoid-quinone biosynthesis		Aspergillus_CK392_g1657.t1	NA	NA	NA	Chaetomium_CK152_g7915.t1	NA	NA	NA	Coniochaeta_CK134_g5225.t1	NA	NA	1	Embellisia_CK46_g1602.t1	NA	NA	NA	Phoma_CK108_g6948.t1	NA	NA	NA	NA
4-coumarate-CoA ligase [Aspergillus fumigatus Af293]	4CL		AMP-binding				NRPS	YES	6.2.1.12	Ubiquinone and other terpenoid-quinone biosynthesis	Phenylalanine metabolism; phenylpropanoid biosynthesis	Aspergillus_CK392_g5649.t1	NA	NA	NA	Chaetomium_CK152_g9251.t1	1	1	NA	Coniochaeta_CK134_g3826.t1	NA	NA	NA	Embellisia_CK46_g8446.t1	NA	NA	NA	Phoma_CK108_g2074.t1	NA	NA	NA	NA
>ref|XP_746714.1| UDP-N-acetylglucosamine pyrophosphorylase [Aspergillus fumigatus	QR1		UDPGP						2.7.7.23	UDP-GlcNAc biosynthesis		Aspergillus_CK392_g3832.t1	NA	NA	NA	Chaetomium_CK152_g7192.t1	0.571429	NA	NA	Coniochaeta_CK134_g3955.t1	0.363636	0.363636	NA	Embellisia_CK46_g9842.t1	2	NA	1	Phoma_CK108_g1006.t1	NA	NA	0.4	NA

## Sheet: not common pathways
annotation	protein abbrev	Dbcan hit	Pfam hit	has signal peptide?	part of BCG cluster?	EC	metabolic pathway or function	additional pathways or notes	Aspergillus_CK392_2015-11-20	Aspergillus fold change chitin vs sucrose	Aspergillus fold change grass vs sucrose	Aspergillus fold change pine vs sucrose	Chaetomium_CK152_2015-11-20	Chaetomium fold change chitin vs sucrose	Chaetomium fold change grass vs sucrose	Chaetomium fold change pine vs sucrose	Coniochaeta_CK134_2015-11-20	Coniochaeta fold change chitin vs sucrose	Coniochaeta fold change grass vs sucrose	Coniochaeta fold change pine vs sucrose	Embellisia_CK46_LANL_2015-11-20	Embellisia fold change chitin vs sucrose	Embellisia fold change grass vs sucrose	Embellisia fold change pine vs sucrose	Phoma_CK108_2015-11-20	Phoma fold change chitin vs sucrose	Phoma fold change grass vs sucrose	Phoma fold change pine vs sucrose	pellet value to consider
>gb|EDP55088.1| HET-C domain protein HetC [Aspergillus fumigatus A1163]	HETC		Het-C	YES		NA	Apoptosis		Aspergillus_CK392_g4243.t1	NA	NA	NA	Chaetomium_CK152_g9658.t1	1.33333	NA	NA	Coniochaeta_CK134_g8604.t1	NA	NA	NA	Embellisia_CK46_g3414.t1	NA	NA	NA	Phoma_CK108_g3159.t1	NA	NA	NA	NA
>gb|KMK57692.1| Bax Inhibitor family protein [Aspergillus fumigatus Z5]	BI1		Bax1-I			NA	Apoptosis	Apoptosis regulator	Aspergillus_CK392_g2309.t1	NA	NA	NA	Chaetomium_CK152_g5355.t1	0.5	NA	NA	Coniochaeta_CK134_g6903.t1	2.33333	2	NA	Embellisia_CK46_g10082.t1	NA	NA	NA	Phoma_CK108_g9635.t1	NA	NA	NA	NA
>gb|KMK62609.1| Pentafunctional AROM polypeptide [Aspergillus fumigatus Z5]	AROM		EPSP_synthase; DHQ_synthase; Shikimate_dh_N; DHquinase_I			4.2.3.4; 2.5.1.19; 2.7.1.71; 4.2.1.10; 1.1.1.25	Aromatic amino acid biosynthesis	Chorismate biosynthesis	Aspergillus_CK392_g5849.t1	NA	NA	NA	Chaetomium_CK152_g7150.t1	0.166667	NA	NA	Coniochaeta_CK134_g1801.t1	NA	NA	NA	Embellisia_CK46_g11118.t1	NA	NA	NA	Phoma_CK108_g9709.t1	NA	NA	NA	NA
>gb|KMK61557.1| arsenite resistance protein Ars2 [Aspergillus fumigatus Z5]	ARS2		ARS2			NA	Arsenite resistance		Aspergillus_CK392_g4142.t1	NA	NA	NA	Chaetomium_CK152_g1436.t1	NA	NA	NA	Coniochaeta_CK134_g563.t1	NA	NA	1	Embellisia_CK46_g4771.t1	NA	NA	NA	Phoma_CK108_g105.t1	NA	NA	NA	NA
>ref|XP_752894.1| autophagy protein Atg27 [Aspergillus fumigatus Af293]	ATG27		ATG27	YES		NA	Autophagy		Aspergillus_CK392_g5732.t1	NA	NA	NA	Chaetomium_CK152_g4986.t1	NA	1	NA	Coniochaeta_CK134_g8648.t1	NA	1	NA	Embellisia_CK46_g3438.t1	NA	NA	NA	Phoma_CK108_g7485.t1	NA	NA	NA	NA
>gb|KMK59558.1| ABC bile acid transporter [Aspergillus fumigatus Z5]	ABC-BAT		ABC_tran			NA	Bile acid transport		Aspergillus_CK392_g3859.t1	NA	NA	NA	Chaetomium_CK152_g1719.t1	NA	NA	NA	Coniochaeta_CK134_g3663.t1	1.66667	1	NA	Embellisia_CK46_g7430.t1	NA	NA	NA	Phoma_CK108_g1751.t1	NA	NA	NA	NA
sugar 1,4-lactone oxidase, putative [Aspergillus fumigatus A1163]	SLO	AA7	ALO			1.1.3.8; 1.1.3.37	Biosynthesis of ascorbate or derivative		Aspergillus_CK392_g5706.t1	NA	NA	NA	Chaetomium_CK152_g3916.t1	0.666667	NA	0.666667	Coniochaeta_CK134_g3080.t1	NA	NA	NA	Embellisia_CK46_g1896.t1	NA	NA	NA	Phoma_CK108_g7471.t1	NA	NA	NA	NA
>gb|KMK62094.1| inner membrane nuclease Nuc1 [Aspergillus fumigatus Z5]	NUC1		Endonuclease_NS			3.1.30.-	Endonuclease reactions	RNase and DNase activity; Multiple pathways	Aspergillus_CK392_g5984.t1	NA	NA	NA	Chaetomium_CK152_g5553.t1	1	NA	NA	Coniochaeta_CK134_g6507.t1	NA	NA	NA	Embellisia_CK46_g1779.t1	NA	NA	NA	Phoma_CK108_g9096.t1	NA	NA	NA	NA
oligosaccharyl transferase subunit beta [Aspergillus fumigatus var. RP-2014]	OSTB		DDOST_48kD	YES		NA	Glycan biosynthesis	N-glycan biosynthesis	Aspergillus_CK392_g3878.t1	NA	NA	NA	Chaetomium_CK152_g4548.t1	NA	NA	NA	Coniochaeta_CK134_g1139.t1	NA	0.571429	NA	Embellisia_CK46_g9478.t1	NA	NA	NA	Phoma_CK108_g7173.t1	NA	NA	NA	NA
>ref|XP_753570.1| alpha-1,2-mannosyltransferase (Kre2) [Aspergillus fumigatus Af293]	KRE2	GT15	Glyco_transf_15			2.4.1.-	Glycan biosynthesis	O-glycan biosynthesis	Aspergillus_CK392_g4517.t1	NA	NA	NA	Chaetomium_CK152_g2800.t1	NA	NA	NA	Coniochaeta_CK134_g2526.t1	1	1	NA	Embellisia_CK46_g3819.t1	NA	NA	NA	Phoma_CK108_g5312.t1	NA	NA	NA	NA
>ref|XP_754579.1| dolichol-phosphate mannosyltransferase [Aspergillus fumigatus	DPM1	GT2	Glycos_transf_2			2.4.1.83	Glycan biosynthesis	N-glycan biosynthesis	Aspergillus_CK392_g4720.t1	NA	NA	NA	Chaetomium_CK152_g7088.t1	NA	NA	NA	Coniochaeta_CK134_g8450.t1	0.666667	0.666667	NA	Embellisia_CK46_g10266.t1	NA	NA	NA	Phoma_CK108_g9742.t1	NA	NA	NA	NA
>gb|KMK59884.1| protein O-mannosyltransferase 2 [Aspergillus fumigatus Z5]POMT2	MIR	GT39	MIR			2.4.1.109	Glycan biosynthesis	Mannose type O-glycan biosynthesis	Aspergillus_CK392_g4761.t1	NA	NA	NA	Chaetomium_CK152_g11251.t1	0.666667	NA	NA	Coniochaeta_CK134_g1546.t1	NA	NA	NA	Embellisia_CK46_g8927.t1	NA	NA	NA	Phoma_CK108_g6505.t1	NA	NA	NA	NA
>ref|XP_749757.1| oligosaccharyl transferase subunit (gamma) [Aspergillus fumigatus	OST3		OST3_OST6	YES		NA	Glycan biosynthesis	N-glycan biosynthesis; Protein processing in endoplasmic reticulum	Aspergillus_CK392_g706.t1	NA	NA	NA	Chaetomium_CK152_g3081.t1	NA	NA	NA	Coniochaeta_CK134_g5943.t1	NA	NA	NA	Embellisia_CK46_g9508.t1	NA	NA	NA	Phoma_CK108_g7286.t1	NA	NA	NA	NA
>gb|KMK56049.1| ATP phosphoribosyltransferase His1 [Aspergillus fumigatus Z5]	HIS1		HisG			2.4.2.17	Histidine metabolism		Aspergillus_CK392_g3299.t1	NA	NA	NA	Chaetomium_CK152_g104.t1	1	0.666667	NA	Coniochaeta_CK134_g9494.t1	1.5	1	NA	Embellisia_CK46_g5601.t1	NA	NA	NA	Phoma_CK108_g535.t1	NA	NA	NA	NA
>ref|XP_752826.1| phosphoribosyl-AMP cyclohydrolase [Aspergillus fumigatus Af293]	HIS4		PRA-PH; Histidinol_dh; PRA-CH			3.5.4.19	Histidine metabolism		Aspergillus_CK392_g8404.t1	NA	NA	NA	Chaetomium_CK152_g73.t1	NA	0.666667	NA	Coniochaeta_CK134_g4996.t1	NA	NA	NA	Embellisia_CK46_g10009.t1	NA	NA	NA	Phoma_CK108_g4324.t1	NA	NA	NA	NA
>ref|XP_755088.1| leukotriene A4 hydrolase [Aspergillus fumigatus Af293]	LTA4H		Peptidase_M1; Leuk-A4-hydro_C			3.3.2.6	Leukotriene biosynthesis		Aspergillus_CK392_g1303.t1	NA	NA	NA	Chaetomium_CK152_g8462.t1	1	1	NA	Coniochaeta_CK134_g6062.t1	NA	1	NA	Embellisia_CK46_g1371.t1	NA	NA	NA	Phoma_CK108_g3577.t1	NA	NA	NA	NA
>gb|EDP49573.1| patched sphingolipid transporter (Ncr1), putative [Aspergillus	NCR1		Patched; NPC1_N			NA	Lipid transport		Aspergillus_CK392_g371.t1	NA	NA	NA	Chaetomium_CK152_g10795.t1	NA	NA	NA	Coniochaeta_CK134_g6768.t1	NA	NA	NA	Embellisia_CK46_g5729.t1	1	1	NA	Phoma_CK108_g3375.t1	NA	NA	NA	NA
>ref|XP_752593.1| mitochondrial hypoxia responsive domain protein [Aspergillus	FUNDC1		HIG_1_N			NA	Master regulator of oxygen homeostasis		Aspergillus_CK392_g1052.t1	NA	NA	NA	Chaetomium_CK152_g10646.t1	2	NA	NA	Coniochaeta_CK134_g806.t1	NA	NA	NA	Embellisia_CK46_g4975.t1	3	NA	NA	Phoma_CK108_g7656.t1	NA	NA	NA	NA
C2H2 Transcription factor (Crea) [Aspergillus fumigatus Af293]	CREA		zf-H2C2_2			NA	Metabolic regulation		Aspergillus_CK392_g3036.t1	NA	NA	NA	Chaetomium_CK152_g8642.t1	NA	NA	NA	Coniochaeta_CK134_g1768.t1	NA	NA	NA	Embellisia_CK46_g2070.t1	NA	NA	NA	Phoma_CK108_g3482.t1	NA	NA	1	NA
RecName: Full=Mitochondrial escape protein 2; Flags: Precursor	YME2		RNA12			NA	mRNA processing		Aspergillus_CK392_g4985.t1	NA	NA	NA	Chaetomium_CK152_g4951.t1	NA	NA	NA	Coniochaeta_CK134_g50.t1	NA	NA	NA	Embellisia_CK46_g7042.t1	2	NA	2	Phoma_CK108_g6425.t1	NA	NA	NA	NA
Protein bcp1 [Aspergillus fumigatus Z5]; osmoprotectant transport system substrate-binding protein	BCP1		BCIP			NA	Osmoprotectant transport		Aspergillus_CK392_g4327.t1	NA	NA	NA	Chaetomium_CK152_g9605.t1	NA	NA	NA	Coniochaeta_CK134_g2055.t1	NA	1	NA	Embellisia_CK46_g8770.t1	NA	NA	NA	Phoma_CK108_g8310.t1	NA	NA	NA	NA
>ref|XP_755901.1| aldehyde dehydrogenase family protein [Aspergillus fumigatus Af293]	ALDH		Aldedh			1.2.1.3	Oxidation reactions	Multiple pathways	Aspergillus_CK392_g4226.t1	NA	NA	NA	Chaetomium_CK152_g7868.t1	NA	NA	NA	Coniochaeta_CK134_g3535.t1	NA	NA	NA	Embellisia_CK46_g3747.t1	NA	NA	0.666667	Phoma_CK108_g5289.t1	NA	NA	NA	NA
>ref|XP_749101.1| phospho-2-dehydro-3-deoxyheptonate aldolase [Aspergillus fumigatus	ARO4		DAHP_synth_1			2.5.1.54	Phenylalanine, tyrosine and tryptophan biosynthesis		Aspergillus_CK392_g3339.t1	NA	NA	NA	Chaetomium_CK152_g5758.t1	0.666667	NA	NA	Coniochaeta_CK134_g1380.t1	NA	1	NA	Embellisia_CK46_g1485.t1	0.5	NA	NA	Phoma_CK108_g7790.t1	NA	0.75	NA	NA
>gb|EDP52050.1| chorismate mutase [Aspergillus fumigatus A1163]	CM		CM			5.4.99.5	Phenylalanine, tyrosine and tryptophan biosynthesis		Aspergillus_CK392_g4328.t1	NA	NA	NA	Chaetomium_CK152_g9606.t1	NA	NA	NA	Coniochaeta_CK134_g2054.t1	NA	1	NA	Embellisia_CK46_g5969.t1	NA	NA	NA	Phoma_CK108_g2585.t1	NA	NA	NA	NA
chorismate synthase [Aspergillus fumigatus Af293]	ARO2		Chorismate_synt			4.2.3.5	Phenylalanine, tyrosine and tryptophan biosynthesis		Aspergillus_CK392_g8419.t1	NA	NA	NA	Chaetomium_CK152_g8107.t1	NA	1	NA	Coniochaeta_CK134_g10314.t1	NA	NA	NA	Embellisia_CK46_g10464.t1	NA	NA	NA	Phoma_CK108_g271.t1	NA	NA	NA	NA
senescence associated protein spartin	SPG20		Senescence			NA	Senescence		Aspergillus_CK392_g1205.t1	NA	NA	NA	Chaetomium_CK152_g4197.t1	NA	NA	NA	Coniochaeta_CK134_g4337.t1	NA	1	NA	Embellisia_CK46_g11938.t1	NA	NA	NA	Phoma_CK108_g1026.t1	NA	NA	NA	NA
>ref|XP_754411.1| trehalose synthase (Ccg-9) [Aspergillus fumigatus Af293]	CCG9	GT4	Glycos_transf_1			2.4.1.15	Trehalose biosynthesis		Aspergillus_CK392_g2152.t1	NA	NA	NA	Chaetomium_CK152_g8990.t1	2.66667	NA	NA	Coniochaeta_CK134_g8231.t1	NA	NA	NA	Embellisia_CK46_g5646.t1	NA	NA	NA	Phoma_CK108_g10070.t1	NA	NA	NA	NA
uracil catabolism protein 4 [Aspergillus lentulus]	URC4		DUF1688			NA	Uracil catabolism		Aspergillus_CK392_g2498.t1	NA	NA	NA	Chaetomium_CK152_g4466.t1	NA	1	NA	Coniochaeta_CK134_g3711.t1	NA	NA	NA	Embellisia_CK46_g7863.t1	NA	NA	NA	Phoma_CK108_g8585.t1	NA	NA	NA	NA
>ref|XP_747945.1| vacuolar aspartyl aminopeptidase Lap4 [Aspergillus fumigatus Af293]	LAP4		Peptidase_M18			3.4.11.21	Vacuole	Cytoplasm to vacuolar targeting	Aspergillus_CK392_g1209.t1	NA	NA	NA	Chaetomium_CK152_g6236.t1	0.166667	0.666667	NA	Coniochaeta_CK134_g3622.t1	NA	NA	NA	Embellisia_CK46_g7960.t1	NA	NA	NA	Phoma_CK108_g4815.t1	NA	NA	NA	NA
possible vacuolar import and degradation protein 27 [Aspergillus lentulus]	VID27		GRIM-19			NA	Vacuole	Negative regulator of gluconeogenesis; Required for vacuolar catabolite degradation of fructose-1,6-bisphosphatase (FBPase)	Aspergillus_CK392_g3942.t1	NA	NA	NA	Chaetomium_CK152_g9167.t1	1	NA	NA	Coniochaeta_CK134_g8754.t1	NA	2	NA	Embellisia_CK46_g1346.t1	NA	NA	NA	Phoma_CK108_g834.t1	NA	NA	NA	NA
