# Supplementary material for: Genomes and secretomes of Ascomycota fungi reveal diverse functions in plant biomass decomposition and pathogenesis
Source: BMC Genomics. 2019 Dec 12;20:976. doi: 10.1186/s12864-019-6358-x (PMC6909477; doi:10.1186/s12864-019-6358-x)
Supplement: Supplementary file 14 — Additional file 14. Cliques report with protein abundances. Data summary that was obtained from Additional file 1, and Additional file 12 (‘selected pathways’ tab). These data were used to generate the heatmaps in Fig. 3 and Additional file 15. [file 12864_2019_6358_MOESM14_ESM.xlsx]

## Sheet: ordered_selected_pathways_annot
ClusterID	CliqueID	CliqueType	Nodes	Edges	Aspergillus_CK392_2015-11-20	protein	pathway annotation	Asp_S_pool_Pellet	Asp_C_Super	Asp_G_Super	Asp_S_Super	Asp_W_Super	Asp_C1_Super	Asp_C2_Super	Asp_C3_Super	Asp_C4_Super	Asp_G1_Super	Asp_G2_Super	Asp_G3_Super	Asp_G4_Super	Asp_S1_Super	Asp_S2_Super	Asp_S3_Super	Asp_S4_Super	Asp_W1_Super	Asp_W2_Super	Asp_W3_Super	Asp_W4_Super	Chaetomium_CK152_2015-11-20	Cha_S_pool_Pellet	Cha_C_Super	Cha_G_Super	Cha_S_Super	Cha_W_Super	Cha_C1_Super	Cha_C2_Super	Cha_C3_Super	Cha_C4_Super	Cha_G1_Super	Cha_G2_Super	Cha_G3_Super	Cha_G4_Super	Cha_S1_Super	Cha_S2_Super	Cha_S3_Super	Cha_S4_Super	Cha_W1_Super	Cha_W2_Super	Cha_W3_Super
2549	1	C	5	10	g3407.t1	alpha-N-arabinofuranosidase C	Amino sugar and nucleotide sugar metabolism																						g2612.t1		4	94	1			1	1	2	8	30	30	26	1
2582	1	C	5	10	g3444.t1	aminotransferase, class V	Amino sugar and nucleotide sugar metabolism	4																					g10037.t1		51	56	1		10	8	23	10	9	19	8	20		1
309	1	C	5	10	g419.t1	NADH-cytochrome b5 reductase	Amino sugar and nucleotide sugar metabolism	6				1															1		g11759.t1	2	1		5					1					3		2
536	1	C	5	10	g739.t1	NADH-cytochrome b5 reductase	Amino sugar and nucleotide sugar metabolism	2																					g10709.t1		2		9					2					5		4
6014	1	C	5	10	g8165.t1	chitin synthase G	Amino sugar and nucleotide sugar metabolism	6																					g5713.t1	1		1	4						1				4
5919	1	C	5	10	g8020.t1	UDP-galactopyranose mutase	Galactose metabolism	8																					g3720.t1	1	13	11	39		2	1	1	9	7			4	26	1	10	2
1002	1	C	5	10	g1383.t1	rhamnogalacturonase B	Rhamnogalacturonan I degradation			46		64					13	14	10	9					25	15	8	16	g2734.t1		80	61	107	27	14	42	11	13	34	17	4	6	10	50	16	31	6	6	7
1759	1	C	5	10	g2367.t1	glycosyl hydrolase	Plant polysaccharide degradation	2		31		20					7	6	8	10					10	2	8		g9703.t1		41	45	62	27	11	13	8	9	8	22	8	7	9	20	16	17	7	8	1
3005	1	C	5	10	g4042.t1	pectin methylesterase	Plant polysaccharide degradation		52	80	13	46	14	15	11	12	19	22	19	20	9	1	2	1	14	11	12	9	g7008.t1			8	4	2					3	2	1	2	1	2		1		1
4303	1	C	5	10	g5886.t1	beta-galactosidase A	Plant polysaccharide degradation	3	49	20	32	60	17	10	10	12	9	4	5	2	15	7	6	4	29	10	14	7	g3298.t1
1077	1	C	5	10	g1472.t1	endo-1,3-beta-glucanase	Plant polysaccharide degradation		68	51			11	16	20	21	13	21	11	6									g1543.t1		34	101	37		3	1	5	25	1	14	68	18	14	2	13	8
6264	1	C	5	10	g8625.t1	rhamnogalacturonase A	Rhamnogalacturonan I degradation			17		24					6	4	5	2					7	7	5	5	g159.t1					2													1		1
6324	1	C	5	10	g8714.t1	rhamnogalacturonan lyase B	Rhamnogalacturonan I degradation			8		45					3	1	3	1					16	10	10	9	g389.t1
816	1	C	5	10	g1114.t1	glycogen phosphorylase GlpV/Gph1	Starch and sucrose metabolism	37				2															2		g5808.t1	1	1	9	4					1	1	3		5	3		1
1150	1	C	5	10	g1568.t1	alpha,alpha-trehalose-phosphate synthase [UDP-forming] 1	Starch and sucrose metabolism	7																					g5058.t1	1	1		6					1					4		2
1747	1	C	5	10	g2350.t1	exo-beta-1,3-glucanase (cellulase)	Starch and sucrose metabolism																						g845.t1
3240	1	C	5	10	g4399.t1	endo-1,3(4)-beta-glucanase	Starch and sucrose metabolism																						g2455.t1
3336	1	C	5	10	g4536.t1	1,4-alpha-glucan branching enzyme (alpha amylase)	Starch and sucrose metabolism	15																					g10262.t1
4244	1	C	5	10	g5811.t1	alpha-glucosidase	Starch and sucrose metabolism	42	1	52		5		1			10	7	17	18							5		g4207.t1		91	54	77	5	32	21	24	14	4	14	25	11	12	23	23	19
5084	1	C	5	10	g6893.t1	alpha-glucosidase	Starch and sucrose metabolism	1	137	10	165	43	47	31	27	32	5	2	2	1	69	40	36	20	12	10	15	6	g8576.t1		11	25	27				7	4		4	16	5	7	11	6	3
5393	1	C	5	10	g7286.t1	extracellular beta-glucosidase/cellulase	Starch and sucrose metabolism	10		76		18					14	24	18	20					7	5	6		g4830.t1	6	5	143	174	135	3			2	4	8	81	50	48	15	53	58	27	61	8
5599	1	C	5	10	g7575.t1	glycogen debranching enzyme	Starch and sucrose metabolism	9																					g10408.t1		1	1						1	1
4111	1	C	5	10	g5626.t1	aflatoxin B1-aldehyde reductase	Aflatoxin metabolism	2																					g10081.t1
6211	1	C	5	10	g8517.t1	mycelial catalase Cat1	Defense	7		12		1					4	8									1		g4938.t1		152	290	315	192	29	28	60	35	21	109	112	48	104	77	94	40	10	61	18
3539	1	C	5	10	g4808.t1	Putative redox protein fmp46, mitochondrial	Detoxification	1																					g271.t1	1	3		7		1	1		1					4		3
4070	1	C	5	10	g5563.t1	cytochrome c peroxidase Ccp1	Hydrogen peroxide degradation	41				10															10		g5622.t1	4	11		30					11					15		15
2212	1	C	5	10	g2965.t1	allergenic cerato-platanin Asp F13	Pathogenesis	1	17	106		50	4	5	3	5	32	18	24	32					23	11	11	5	g6423.t1		16	33	106	23		2	12	2	1	9	16	7	21	41	9	35	5	7	1
2867	1	C	5	10	g3857.t1	autophagic serine protease Alp2	Pathogenesis	50				6															6		g4551.t1	5	6	46	10	2	1	2	1	2	7	21	10	8	6	1	2	1		1
5354	1	C	5	10	g7236.t1	pathogenesis associated protein Cap20	Pathogenesis																						g1391.t1
5735	1	C	5	10	g7747.t1	aspartic-type endopeptidase	Pathogenesis		1				1																g6765.t1		75	129	70	80	21	22	19	13	17	56	36	20	11	23	19	17	20	24	17
65	1	C	5	10	g79.t1	glycogen synthase kinase	Pathogenesis	6																					g6121.t1	1			1										1
656	1	C	5	10	g906.t1	isochorismatase family hydrolase	Siderophore biosynthesis																						g8276.t1	2	14	59	107	14	8	6			14	22	16	7	20	36	23	28		1
1093	1	C	5	10	g1492.t1	ferrooxidoreductase Fet3	Stress response	1																					g10273.t1
1283	1	C	5	10	g1736.t1	stress response protein Rds1	Stress response																						g7564.t1
5372	1	C	5	10	g7258.t1	glutaredoxin Grx1	Stress response																						g3390.t1
2974	1	C	5	10	g3989.t1	prenylcysteine lyase	Terpenoid metabolism	2																					g2078.t1	2	3	16	28	6		2		1	1	5	6	4	7	8	9	4	1	1
5647	1	C	5	10	g7637.t1	isopentenyl-diphosphate delta-isomerase	Terpenoid metabolism	11				1															1		g1348.t1		4	1	7					4	1				4		3
5778	1	C	5	10	g7799.t1	CaaX prenyl protease Ste24	Terpenoid metabolism	3																					g293.t1
1220	1	C	5	10	g1657.t1	ubiquinone biosynthesis methlytransferase Coq5	Ubiquinone and other terpenoid-quinone biosynthesis	1																					g7915.t1
4129	1	C	5	10	g5649.t1	4-coumarate-CoA ligase	Ubiquinone and other terpenoid-quinone biosynthesis																						g9251.t1		1	1	3		1					1			1	1	1
2845	1	C	5	10	g3832.t1	UDP-N-acetylglucosamine pyrophosphorylase	UDP-GlcNAc biosynthesis	6																					g7192.t1		2		7					2					4		3
[truncated: 66 more columns]
