# Supplementary material for: Genomes and secretomes of Ascomycota fungi reveal diverse functions in plant biomass decomposition and pathogenesis
Source: BMC Genomics. 2019 Dec 12;20:976. doi: 10.1186/s12864-019-6358-x (PMC6909477; doi:10.1186/s12864-019-6358-x)
Supplement: Supplementary file 16 — Additional file 16. Unique genes list. For each fungal genome, a list of the protein coding genes that were not found in the other four fungi, their annotations and expression values. [file 12864_2019_6358_MOESM16_ESM.xlsx]

## Sheet: unique_genes_list
Aspergillus_CK392_g1.t1
Aspergillus_CK392_g10.t1
Aspergillus_CK392_g100.t1
Aspergillus_CK392_g1009.t1
Aspergillus_CK392_g1019.t1
Aspergillus_CK392_g102.t1
Aspergillus_CK392_g1027.t1
Aspergillus_CK392_g1029.t1
Aspergillus_CK392_g1031.t1
Aspergillus_CK392_g1040.t1
Aspergillus_CK392_g1042.t1
Aspergillus_CK392_g1044.t1
Aspergillus_CK392_g105.t1
Aspergillus_CK392_g1050.t1
Aspergillus_CK392_g1051.t1
Aspergillus_CK392_g1054.t1
Aspergillus_CK392_g1060.t1
Aspergillus_CK392_g1063.t1
Aspergillus_CK392_g1066.t1
Aspergillus_CK392_g1067.t1
Aspergillus_CK392_g1069.t1
Aspergillus_CK392_g107.t1
Aspergillus_CK392_g1071.t1
Aspergillus_CK392_g1072.t1
Aspergillus_CK392_g1073.t1
Aspergillus_CK392_g1075.t1
Aspergillus_CK392_g1079.t1
Aspergillus_CK392_g108.t1
Aspergillus_CK392_g1081.t1
Aspergillus_CK392_g1085.t1
Aspergillus_CK392_g1086.t1
Aspergillus_CK392_g1088.t1
Aspergillus_CK392_g1091.t1
Aspergillus_CK392_g110.t1
Aspergillus_CK392_g1102.t1
Aspergillus_CK392_g111.t1
Aspergillus_CK392_g1122.t1
Aspergillus_CK392_g1125.t1
Aspergillus_CK392_g1130.t1
Aspergillus_CK392_g1133.t1
Aspergillus_CK392_g1134.t1
Aspergillus_CK392_g1136.t1
Aspergillus_CK392_g1139.t1
Aspergillus_CK392_g1140.t1
Aspergillus_CK392_g1142.t1
Aspergillus_CK392_g1144.t1
Aspergillus_CK392_g1145.t1
Aspergillus_CK392_g1146.t1
Aspergillus_CK392_g1149.t1
Aspergillus_CK392_g115.t1
Aspergillus_CK392_g1151.t1
Aspergillus_CK392_g1155.t1
Aspergillus_CK392_g1156.t1
Aspergillus_CK392_g1157.t1
Aspergillus_CK392_g116.t1
Aspergillus_CK392_g1160.t1
Aspergillus_CK392_g1162.t1
Aspergillus_CK392_g1166.t1
Aspergillus_CK392_g1169.t1
Aspergillus_CK392_g1170.t1
Aspergillus_CK392_g1172.t1
Aspergillus_CK392_g1173.t1
Aspergillus_CK392_g1174.t1
Aspergillus_CK392_g1178.t1
Aspergillus_CK392_g1183.t1
Aspergillus_CK392_g1186.t1
Aspergillus_CK392_g1189.t1
Aspergillus_CK392_g1194.t1
Aspergillus_CK392_g12.t1
Aspergillus_CK392_g120.t1
Aspergillus_CK392_g1203.t1
Aspergillus_CK392_g1206.t1
Aspergillus_CK392_g1207.t1
Aspergillus_CK392_g121.t1
Aspergillus_CK392_g1210.t1
Aspergillus_CK392_g1215.t1
Aspergillus_CK392_g1218.t1
Aspergillus_CK392_g122.t1
Aspergillus_CK392_g1223.t1
Aspergillus_CK392_g123.t1
Aspergillus_CK392_g1231.t1
Aspergillus_CK392_g1233.t1
Aspergillus_CK392_g1237.t1
Aspergillus_CK392_g1239.t1
Aspergillus_CK392_g1240.t1
Aspergillus_CK392_g1241.t1
Aspergillus_CK392_g1244.t1
Aspergillus_CK392_g1245.t1
Aspergillus_CK392_g1247.t1
Aspergillus_CK392_g1248.t1
Aspergillus_CK392_g125.t1
Aspergillus_CK392_g1251.t1
Aspergillus_CK392_g1252.t1
Aspergillus_CK392_g1253.t1
Aspergillus_CK392_g1256.t1
Aspergillus_CK392_g1258.t1
Aspergillus_CK392_g1261.t1
Aspergillus_CK392_g1263.t1
Aspergillus_CK392_g1275.t1
Aspergillus_CK392_g1276.t1
Aspergillus_CK392_g128.t1
Aspergillus_CK392_g1280.t1
Aspergillus_CK392_g1281.t1
Aspergillus_CK392_g1282.t1
Aspergillus_CK392_g1286.t1
Aspergillus_CK392_g1289.t1
Aspergillus_CK392_g129.t1
Aspergillus_CK392_g1291.t1
Aspergillus_CK392_g1292.t1
Aspergillus_CK392_g1296.t1
Aspergillus_CK392_g1299.t1
Aspergillus_CK392_g130.t1
Aspergillus_CK392_g1301.t1
Aspergillus_CK392_g1310.t1
Aspergillus_CK392_g1312.t1
Aspergillus_CK392_g1314.t1
Aspergillus_CK392_g1315.t1
Aspergillus_CK392_g1318.t1
Aspergillus_CK392_g132.t1
Aspergillus_CK392_g1321.t1
Aspergillus_CK392_g1325.t1
Aspergillus_CK392_g1328.t1
Aspergillus_CK392_g133.t1
Aspergillus_CK392_g1330.t1
Aspergillus_CK392_g1333.t1
Aspergillus_CK392_g1335.t1
Aspergillus_CK392_g1336.t1
Aspergillus_CK392_g1337.t1
Aspergillus_CK392_g1339.t1
Aspergillus_CK392_g1340.t1
Aspergillus_CK392_g1342.t1
Aspergillus_CK392_g1349.t1
Aspergillus_CK392_g1351.t1
Aspergillus_CK392_g1352.t1
Aspergillus_CK392_g1353.t1
Aspergillus_CK392_g1354.t1
Aspergillus_CK392_g1356.t1
Aspergillus_CK392_g1357.t1
Aspergillus_CK392_g1359.t1
Aspergillus_CK392_g1360.t1
Aspergillus_CK392_g1361.t1
Aspergillus_CK392_g1367.t1
Aspergillus_CK392_g1372.t1
Aspergillus_CK392_g1373.t1
Aspergillus_CK392_g1374.t1
Aspergillus_CK392_g1375.t1
Aspergillus_CK392_g1376.t1
Aspergillus_CK392_g1377.t1
Aspergillus_CK392_g138.t1
Aspergillus_CK392_g1384.t1
Aspergillus_CK392_g1385.t1
Aspergillus_CK392_g1388.t1
Aspergillus_CK392_g1411.t1
Aspergillus_CK392_g1412.t1
Aspergillus_CK392_g1413.t1
Aspergillus_CK392_g1414.t1
Aspergillus_CK392_g142.t1
Aspergillus_CK392_g143.t1
Aspergillus_CK392_g1434.t1
Aspergillus_CK392_g1439.t1
Aspergillus_CK392_g144.t1
Aspergillus_CK392_g1444.t1
Aspergillus_CK392_g1448.t1
Aspergillus_CK392_g1450.t1
Aspergillus_CK392_g1452.t1
Aspergillus_CK392_g1454.t1
Aspergillus_CK392_g1455.t1
Aspergillus_CK392_g1459.t1
Aspergillus_CK392_g1466.t1
Aspergillus_CK392_g1468.t1
Aspergillus_CK392_g147.t1
Aspergillus_CK392_g1475.t1
Aspergillus_CK392_g1476.t1
Aspergillus_CK392_g1481.t1
Aspergillus_CK392_g1482.t1
Aspergillus_CK392_g1487.t1
Aspergillus_CK392_g1488.t1
Aspergillus_CK392_g1491.t1
Aspergillus_CK392_g1493.t1
Aspergillus_CK392_g1494.t1
Aspergillus_CK392_g1495.t1
Aspergillus_CK392_g1496.t1
Aspergillus_CK392_g1497.t1
Aspergillus_CK392_g150.t1
Aspergillus_CK392_g1505.t1
Aspergillus_CK392_g1506.t1
Aspergillus_CK392_g1507.t1
Aspergillus_CK392_g1511.t1
Aspergillus_CK392_g1516.t1
Aspergillus_CK392_g1519.t1
Aspergillus_CK392_g1523.t1
Aspergillus_CK392_g1524.t1
Aspergillus_CK392_g1525.t1
Aspergillus_CK392_g1526.t1
Aspergillus_CK392_g1529.t1
Aspergillus_CK392_g1530.t1
Aspergillus_CK392_g1531.t1
Aspergillus_CK392_g1532.t1
Aspergillus_CK392_g1533.t1
Aspergillus_CK392_g1538.t1
Aspergillus_CK392_g154.t1
Aspergillus_CK392_g1550.t1
Aspergillus_CK392_g1561.t1
Aspergillus_CK392_g1576.t1
Aspergillus_CK392_g1577.t1
Aspergillus_CK392_g1580.t1
Aspergillus_CK392_g1586.t1
Aspergillus_CK392_g159.t1
Aspergillus_CK392_g1591.t1
Aspergillus_CK392_g1592.t1
Aspergillus_CK392_g1595.t1
Aspergillus_CK392_g1614.t1
Aspergillus_CK392_g1615.t1
Aspergillus_CK392_g1616.t1
Aspergillus_CK392_g1618.t1
Aspergillus_CK392_g1619.t1
Aspergillus_CK392_g162.t1
Aspergillus_CK392_g1620.t1
Aspergillus_CK392_g1621.t1
Aspergillus_CK392_g1622.t1
Aspergillus_CK392_g1628.t1
Aspergillus_CK392_g163.t1
Aspergillus_CK392_g1640.t1
Aspergillus_CK392_g1641.t1
Aspergillus_CK392_g1645.t1
Aspergillus_CK392_g1648.t1
Aspergillus_CK392_g165.t1
Aspergillus_CK392_g1652.t1
Aspergillus_CK392_g1653.t1
Aspergillus_CK392_g1663.t1
Aspergillus_CK392_g1664.t1
Aspergillus_CK392_g1665.t1
Aspergillus_CK392_g167.t1
Aspergillus_CK392_g1675.t1
Aspergillus_CK392_g1676.t1
Aspergillus_CK392_g1677.t1
Aspergillus_CK392_g168.t1
Aspergillus_CK392_g1687.t1
Aspergillus_CK392_g1691.t1
Aspergillus_CK392_g1692.t1
Aspergillus_CK392_g170.t1
Aspergillus_CK392_g1702.t1
Aspergillus_CK392_g1707.t1
Aspergillus_CK392_g171.t1
Aspergillus_CK392_g1710.t1
Aspergillus_CK392_g1716.t1
Aspergillus_CK392_g172.t1
Aspergillus_CK392_g1723.t1
Aspergillus_CK392_g1724.t1
Aspergillus_CK392_g1727.t1
Aspergillus_CK392_g1730.t1
Aspergillus_CK392_g1734.t1
Aspergillus_CK392_g1735.t1
Aspergillus_CK392_g1740.t1
Aspergillus_CK392_g1745.t1
Aspergillus_CK392_g1762.t1
Aspergillus_CK392_g1772.t1
Aspergillus_CK392_g178.t1
Aspergillus_CK392_g1799.t1
Aspergillus_CK392_g1802.t1
Aspergillus_CK392_g1806.t1
Aspergillus_CK392_g182.t1
Aspergillus_CK392_g1823.t1
Aspergillus_CK392_g1824.t1
Aspergillus_CK392_g1825.t1
Aspergillus_CK392_g1827.t1
Aspergillus_CK392_g1828.t1
Aspergillus_CK392_g1831.t1
Aspergillus_CK392_g1834.t1
Aspergillus_CK392_g1836.t1
Aspergillus_CK392_g1839.t1
Aspergillus_CK392_g184.t1
Aspergillus_CK392_g1841.t1
Aspergillus_CK392_g1842.t1
Aspergillus_CK392_g1846.t1
Aspergillus_CK392_g1849.t1
Aspergillus_CK392_g1852.t1
Aspergillus_CK392_g1855.t1
Aspergillus_CK392_g1856.t1
Aspergillus_CK392_g1858.t1
Aspergillus_CK392_g1859.t1
Aspergillus_CK392_g1865.t1
Aspergillus_CK392_g1870.t1
Aspergillus_CK392_g1876.t1
Aspergillus_CK392_g1878.t1
Aspergillus_CK392_g1879.t1
Aspergillus_CK392_g1880.t1
Aspergillus_CK392_g1886.t1
Aspergillus_CK392_g1887.t1
Aspergillus_CK392_g189.t1
Aspergillus_CK392_g1891.t1
Aspergillus_CK392_g1895.t1
Aspergillus_CK392_g190.t1
Aspergillus_CK392_g1900.t1
Aspergillus_CK392_g1901.t1
Aspergillus_CK392_g1906.t1
Aspergillus_CK392_g1908.t1
Aspergillus_CK392_g1909.t1
Aspergillus_CK392_g191.t1
Aspergillus_CK392_g1914.t1
Aspergillus_CK392_g1915.t1
Aspergillus_CK392_g1919.t1
Aspergillus_CK392_g1920.t1
Aspergillus_CK392_g1925.t1
Aspergillus_CK392_g1926.t1
Aspergillus_CK392_g1927.t1
Aspergillus_CK392_g1929.t1
Aspergillus_CK392_g1930.t1
Aspergillus_CK392_g1932.t1
Aspergillus_CK392_g1935.t1
Aspergillus_CK392_g1943.t1
Aspergillus_CK392_g1944.t1
Aspergillus_CK392_g1945.t1
Aspergillus_CK392_g1946.t1
Aspergillus_CK392_g1947.t1
Aspergillus_CK392_g1950.t1
Aspergillus_CK392_g1951.t1
Aspergillus_CK392_g1953.t1
Aspergillus_CK392_g1955.t1
Aspergillus_CK392_g1956.t1
Aspergillus_CK392_g1958.t1
Aspergillus_CK392_g1959.t1
Aspergillus_CK392_g196.t1
Aspergillus_CK392_g1960.t1
Aspergillus_CK392_g1969.t1
Aspergillus_CK392_g197.t1
Aspergillus_CK392_g1972.t1
Aspergillus_CK392_g1973.t1
Aspergillus_CK392_g198.t1
Aspergillus_CK392_g1984.t1
Aspergillus_CK392_g1987.t1
Aspergillus_CK392_g1988.t1
Aspergillus_CK392_g199.t1
Aspergillus_CK392_g1990.t1
Aspergillus_CK392_g1991.t1
Aspergillus_CK392_g1992.t1
Aspergillus_CK392_g1993.t1
Aspergillus_CK392_g2.t1
Aspergillus_CK392_g20.t1
Aspergillus_CK392_g2002.t1
Aspergillus_CK392_g201.t1
Aspergillus_CK392_g2010.t1
Aspergillus_CK392_g2013.t1
Aspergillus_CK392_g2016.t1
Aspergillus_CK392_g2018.t1
Aspergillus_CK392_g2019.t1
Aspergillus_CK392_g2021.t1
Aspergillus_CK392_g2022.t1
Aspergillus_CK392_g2026.t1
Aspergillus_CK392_g2029.t1
Aspergillus_CK392_g2030.t1
Aspergillus_CK392_g2032.t1
Aspergillus_CK392_g2035.t1
Aspergillus_CK392_g2038.t1
Aspergillus_CK392_g2045.t1
Aspergillus_CK392_g2048.t1
Aspergillus_CK392_g2049.t1
Aspergillus_CK392_g2050.t1
Aspergillus_CK392_g2052.t1
Aspergillus_CK392_g2054.t1
Aspergillus_CK392_g2056.t1
Aspergillus_CK392_g2057.t1
Aspergillus_CK392_g2058.t1
Aspergillus_CK392_g2061.t1
Aspergillus_CK392_g2062.t1
Aspergillus_CK392_g2064.t1
Aspergillus_CK392_g2065.t1
Aspergillus_CK392_g2067.t1
Aspergillus_CK392_g2068.t1
Aspergillus_CK392_g2069.t1
Aspergillus_CK392_g207.t1
Aspergillus_CK392_g2071.t1
Aspergillus_CK392_g2073.t1
Aspergillus_CK392_g2075.t1
Aspergillus_CK392_g2083.t1
Aspergillus_CK392_g2086.t1
Aspergillus_CK392_g209.t1
Aspergillus_CK392_g2090.t1
Aspergillus_CK392_g2094.t1
Aspergillus_CK392_g2097.t1
Aspergillus_CK392_g2098.t1
Aspergillus_CK392_g210.t1
Aspergillus_CK392_g2101.t1
Aspergillus_CK392_g2102.t1
Aspergillus_CK392_g2107.t1
Aspergillus_CK392_g2111.t1
Aspergillus_CK392_g2115.t1
Aspergillus_CK392_g212.t1
Aspergillus_CK392_g2126.t1
Aspergillus_CK392_g2127.t1
Aspergillus_CK392_g2129.t1
Aspergillus_CK392_g213.t1
Aspergillus_CK392_g2130.t1
Aspergillus_CK392_g2135.t1
Aspergillus_CK392_g2138.t1
Aspergillus_CK392_g214.t1
Aspergillus_CK392_g2140.t1
Aspergillus_CK392_g2141.t1
Aspergillus_CK392_g2142.t1
Aspergillus_CK392_g2144.t1
Aspergillus_CK392_g2146.t1
Aspergillus_CK392_g2148.t1
Aspergillus_CK392_g2150.t1
Aspergillus_CK392_g2154.t1
Aspergillus_CK392_g2156.t1
Aspergillus_CK392_g2157.t1
Aspergillus_CK392_g2159.t1
Aspergillus_CK392_g2174.t1
Aspergillus_CK392_g2179.t1
Aspergillus_CK392_g2180.t1
Aspergillus_CK392_g2181.t1
Aspergillus_CK392_g2182.t1
Aspergillus_CK392_g2183.t1
Aspergillus_CK392_g2184.t1
Aspergillus_CK392_g2187.t1
Aspergillus_CK392_g2199.t1
Aspergillus_CK392_g2200.t1
Aspergillus_CK392_g2211.t1
Aspergillus_CK392_g2217.t1
Aspergillus_CK392_g2219.t1
Aspergillus_CK392_g2223.t1
Aspergillus_CK392_g2235.t1
Aspergillus_CK392_g2239.t1
Aspergillus_CK392_g2243.t1
Aspergillus_CK392_g2245.t1
Aspergillus_CK392_g2246.t1
Aspergillus_CK392_g2248.t1
Aspergillus_CK392_g2256.t1
Aspergillus_CK392_g2259.t1
Aspergillus_CK392_g2263.t1
Aspergillus_CK392_g2264.t1
Aspergillus_CK392_g2270.t1
Aspergillus_CK392_g2274.t1
Aspergillus_CK392_g2277.t1
Aspergillus_CK392_g2284.t1
Aspergillus_CK392_g2288.t1
Aspergillus_CK392_g2293.t1
Aspergillus_CK392_g2296.t1
Aspergillus_CK392_g2297.t1
Aspergillus_CK392_g2303.t1
Aspergillus_CK392_g2307.t1
Aspergillus_CK392_g231.t1
Aspergillus_CK392_g2310.t1
Aspergillus_CK392_g2311.t1
Aspergillus_CK392_g232.t1
Aspergillus_CK392_g2321.t1
Aspergillus_CK392_g2331.t1
Aspergillus_CK392_g2337.t1
Aspergillus_CK392_g2340.t1
Aspergillus_CK392_g2342.t1
Aspergillus_CK392_g2346.t1
Aspergillus_CK392_g2348.t1
Aspergillus_CK392_g2349.t1
Aspergillus_CK392_g2352.t1
Aspergillus_CK392_g236.t1
Aspergillus_CK392_g2360.t1
Aspergillus_CK392_g2361.t1
Aspergillus_CK392_g2363.t1
Aspergillus_CK392_g2364.t1
Aspergillus_CK392_g2366.t1
Aspergillus_CK392_g2370.t1
Aspergillus_CK392_g2371.t1
Aspergillus_CK392_g2372.t1
Aspergillus_CK392_g2376.t1
Aspergillus_CK392_g2382.t1
Aspergillus_CK392_g2385.t1
Aspergillus_CK392_g2387.t1
Aspergillus_CK392_g2388.t1
Aspergillus_CK392_g2393.t1
Aspergillus_CK392_g2398.t1
Aspergillus_CK392_g24.t1
Aspergillus_CK392_g2405.t1
Aspergillus_CK392_g2408.t1
Aspergillus_CK392_g2411.t1
Aspergillus_CK392_g2412.t1
Aspergillus_CK392_g2422.t1
Aspergillus_CK392_g2425.t1
Aspergillus_CK392_g2434.t1
Aspergillus_CK392_g2436.t1
Aspergillus_CK392_g2441.t1
Aspergillus_CK392_g2451.t1
Aspergillus_CK392_g2452.t1
Aspergillus_CK392_g2457.t1
Aspergillus_CK392_g2461.t1
Aspergillus_CK392_g2462.t1
Aspergillus_CK392_g2468.t1
Aspergillus_CK392_g2469.t1
Aspergillus_CK392_g2472.t1
Aspergillus_CK392_g2483.t1
Aspergillus_CK392_g2485.t1
Aspergillus_CK392_g2486.t1
Aspergillus_CK392_g2488.t1
Aspergillus_CK392_g2492.t1
Aspergillus_CK392_g2503.t1
Aspergillus_CK392_g2504.t1
Aspergillus_CK392_g2515.t1
Aspergillus_CK392_g2518.t1
Aspergillus_CK392_g2521.t1
Aspergillus_CK392_g2522.t1
Aspergillus_CK392_g2524.t1
Aspergillus_CK392_g2534.t1
Aspergillus_CK392_g2536.t1
Aspergillus_CK392_g2550.t1
Aspergillus_CK392_g2551.t1
Aspergillus_CK392_g2552.t1
Aspergillus_CK392_g2553.t1
Aspergillus_CK392_g2561.t1
Aspergillus_CK392_g2567.t1
Aspergillus_CK392_g2581.t1
Aspergillus_CK392_g2582.t1
Aspergillus_CK392_g259.t1
Aspergillus_CK392_g2590.t1
Aspergillus_CK392_g2593.t1
Aspergillus_CK392_g2599.t1
Aspergillus_CK392_g26.t1
Aspergillus_CK392_g2606.t1
Aspergillus_CK392_g2607.t1
Aspergillus_CK392_g2609.t1
Aspergillus_CK392_g2612.t1
Aspergillus_CK392_g2613.t1
Aspergillus_CK392_g2618.t1
Aspergillus_CK392_g2619.t1
Aspergillus_CK392_g2620.t1
Aspergillus_CK392_g2621.t1
Aspergillus_CK392_g2624.t1
Aspergillus_CK392_g263.t1
Aspergillus_CK392_g2630.t1
Aspergillus_CK392_g2631.t1
Aspergillus_CK392_g2637.t1
Aspergillus_CK392_g2638.t1
Aspergillus_CK392_g2641.t1
Aspergillus_CK392_g2643.t1
Aspergillus_CK392_g2647.t1
Aspergillus_CK392_g2648.t1
Aspergillus_CK392_g2653.t1
Aspergillus_CK392_g2654.t1
Aspergillus_CK392_g2656.t1
Aspergillus_CK392_g2674.t1
Aspergillus_CK392_g2677.t1
Aspergillus_CK392_g2680.t1
Aspergillus_CK392_g2682.t1
Aspergillus_CK392_g2685.t1
Aspergillus_CK392_g2690.t1
Aspergillus_CK392_g2701.t1
Aspergillus_CK392_g2707.t1
Aspergillus_CK392_g2709.t1
Aspergillus_CK392_g2711.t1
Aspergillus_CK392_g2713.t1
Aspergillus_CK392_g2714.t1
Aspergillus_CK392_g2715.t1
Aspergillus_CK392_g2716.t1
Aspergillus_CK392_g2717.t1
Aspergillus_CK392_g2718.t1
Aspergillus_CK392_g2722.t1
Aspergillus_CK392_g2727.t1
Aspergillus_CK392_g2728.t1
Aspergillus_CK392_g273.t1
Aspergillus_CK392_g2731.t1
Aspergillus_CK392_g2732.t1
Aspergillus_CK392_g2733.t1
Aspergillus_CK392_g2734.t1
Aspergillus_CK392_g2744.t1
Aspergillus_CK392_g2749.t1
Aspergillus_CK392_g2751.t1
Aspergillus_CK392_g2752.t1
Aspergillus_CK392_g2760.t1
Aspergillus_CK392_g2761.t1
Aspergillus_CK392_g2763.t1
Aspergillus_CK392_g2776.t1
Aspergillus_CK392_g2779.t1
Aspergillus_CK392_g2781.t1
Aspergillus_CK392_g2785.t1
Aspergillus_CK392_g2786.t1
Aspergillus_CK392_g2787.t1
Aspergillus_CK392_g2788.t1
Aspergillus_CK392_g2794.t1
Aspergillus_CK392_g28.t1
Aspergillus_CK392_g2800.t1
Aspergillus_CK392_g2805.t1
Aspergillus_CK392_g2809.t1
Aspergillus_CK392_g2815.t1
Aspergillus_CK392_g2821.t1
Aspergillus_CK392_g2824.t1
Aspergillus_CK392_g2830.t1
Aspergillus_CK392_g2841.t1
Aspergillus_CK392_g2845.t1
Aspergillus_CK392_g285.t1
Aspergillus_CK392_g2853.t1
Aspergillus_CK392_g2854.t1
Aspergillus_CK392_g2859.t1
Aspergillus_CK392_g286.t1
Aspergillus_CK392_g2861.t1
Aspergillus_CK392_g2862.t1
Aspergillus_CK392_g2863.t1
Aspergillus_CK392_g2865.t1
Aspergillus_CK392_g2866.t1
Aspergillus_CK392_g2867.t1
Aspergillus_CK392_g2868.t1
Aspergillus_CK392_g2874.t1
Aspergillus_CK392_g2877.t1
Aspergillus_CK392_g2879.t1
Aspergillus_CK392_g2880.t1
Aspergillus_CK392_g2881.t1
Aspergillus_CK392_g2884.t1
Aspergillus_CK392_g2887.t1
Aspergillus_CK392_g2888.t1
Aspergillus_CK392_g2892.t1
Aspergillus_CK392_g2898.t1
Aspergillus_CK392_g2899.t1
Aspergillus_CK392_g29.t1
Aspergillus_CK392_g2900.t1
Aspergillus_CK392_g2901.t1
Aspergillus_CK392_g2903.t1
Aspergillus_CK392_g2904.t1
Aspergillus_CK392_g2905.t1
Aspergillus_CK392_g2907.t1
Aspergillus_CK392_g2910.t1
Aspergillus_CK392_g2913.t1
Aspergillus_CK392_g2917.t1
Aspergillus_CK392_g2919.t1
Aspergillus_CK392_g2920.t1
Aspergillus_CK392_g2934.t1
Aspergillus_CK392_g2938.t1
Aspergillus_CK392_g2939.t1
Aspergillus_CK392_g2950.t1
Aspergillus_CK392_g2952.t1
Aspergillus_CK392_g2953.t1
Aspergillus_CK392_g2957.t1
Aspergillus_CK392_g2958.t1
Aspergillus_CK392_g2960.t1
Aspergillus_CK392_g2961.t1
Aspergillus_CK392_g2964.t1
Aspergillus_CK392_g2967.t1
Aspergillus_CK392_g2970.t1
Aspergillus_CK392_g2971.t1
Aspergillus_CK392_g2975.t1
Aspergillus_CK392_g2976.t1
Aspergillus_CK392_g2977.t1
Aspergillus_CK392_g2983.t1
Aspergillus_CK392_g2989.t1
Aspergillus_CK392_g2991.t1
Aspergillus_CK392_g2992.t1
Aspergillus_CK392_g2996.t1
Aspergillus_CK392_g3.t1
Aspergillus_CK392_g3002.t1
Aspergillus_CK392_g3010.t1
Aspergillus_CK392_g3012.t1
Aspergillus_CK392_g3014.t1
Aspergillus_CK392_g3015.t1
Aspergillus_CK392_g3018.t1
Aspergillus_CK392_g3019.t1
Aspergillus_CK392_g3020.t1
Aspergillus_CK392_g3025.t1
Aspergillus_CK392_g3027.t1
Aspergillus_CK392_g3032.t1
Aspergillus_CK392_g3035.t1
Aspergillus_CK392_g3050.t1
Aspergillus_CK392_g3051.t1
Aspergillus_CK392_g3052.t1
Aspergillus_CK392_g3055.t1
Aspergillus_CK392_g306.t1
Aspergillus_CK392_g3071.t1
Aspergillus_CK392_g3075.t1
Aspergillus_CK392_g3076.t1
Aspergillus_CK392_g308.t1
Aspergillus_CK392_g3080.t1
Aspergillus_CK392_g3088.t1
Aspergillus_CK392_g310.t1
Aspergillus_CK392_g3108.t1
Aspergillus_CK392_g3109.t1
Aspergillus_CK392_g312.t1
Aspergillus_CK392_g3120.t1
Aspergillus_CK392_g3121.t1
Aspergillus_CK392_g3122.t1
Aspergillus_CK392_g3124.t1
Aspergillus_CK392_g3125.t1
Aspergillus_CK392_g3126.t1
Aspergillus_CK392_g3127.t1
Aspergillus_CK392_g3129.t1
Aspergillus_CK392_g313.t1
Aspergillus_CK392_g3131.t1
Aspergillus_CK392_g3133.t1
Aspergillus_CK392_g3138.t1
Aspergillus_CK392_g3140.t1
Aspergillus_CK392_g3147.t1
Aspergillus_CK392_g3149.t1
Aspergillus_CK392_g3150.t1
Aspergillus_CK392_g3151.t1
Aspergillus_CK392_g3152.t1
Aspergillus_CK392_g3156.t1
Aspergillus_CK392_g3160.t1
Aspergillus_CK392_g3161.t1
Aspergillus_CK392_g3162.t1
Aspergillus_CK392_g3164.t1
Aspergillus_CK392_g3167.t1
Aspergillus_CK392_g3168.t1
Aspergillus_CK392_g3169.t1
Aspergillus_CK392_g3174.t1
Aspergillus_CK392_g3176.t1
Aspergillus_CK392_g3177.t1
Aspergillus_CK392_g3178.t1
Aspergillus_CK392_g3179.t1
Aspergillus_CK392_g3180.t1
Aspergillus_CK392_g3182.t1
Aspergillus_CK392_g3185.t1
Aspergillus_CK392_g3186.t1
Aspergillus_CK392_g3188.t1
Aspergillus_CK392_g3189.t1
Aspergillus_CK392_g319.t1
Aspergillus_CK392_g3191.t1
Aspergillus_CK392_g3196.t1
Aspergillus_CK392_g3197.t1
Aspergillus_CK392_g3198.t1
Aspergillus_CK392_g3199.t1
Aspergillus_CK392_g3200.t1
Aspergillus_CK392_g3203.t1
Aspergillus_CK392_g3207.t1
Aspergillus_CK392_g3213.t1
Aspergillus_CK392_g3215.t1
Aspergillus_CK392_g3224.t1
Aspergillus_CK392_g3226.t1
Aspergillus_CK392_g3228.t1
Aspergillus_CK392_g3235.t1
Aspergillus_CK392_g3237.t1
Aspergillus_CK392_g325.t1
Aspergillus_CK392_g3251.t1
Aspergillus_CK392_g3253.t1
Aspergillus_CK392_g3262.t1
Aspergillus_CK392_g3266.t1
Aspergillus_CK392_g3269.t1
Aspergillus_CK392_g3270.t1
Aspergillus_CK392_g3272.t1
Aspergillus_CK392_g3273.t1
Aspergillus_CK392_g3276.t1
Aspergillus_CK392_g3278.t1
Aspergillus_CK392_g3281.t1
Aspergillus_CK392_g3287.t1
Aspergillus_CK392_g3288.t1
Aspergillus_CK392_g3294.t1
Aspergillus_CK392_g3302.t1
Aspergillus_CK392_g3307.t1
Aspergillus_CK392_g3308.t1
Aspergillus_CK392_g3319.t1
Aspergillus_CK392_g332.t1
Aspergillus_CK392_g3322.t1
Aspergillus_CK392_g3338.t1
Aspergillus_CK392_g334.t1
Aspergillus_CK392_g3343.t1
Aspergillus_CK392_g3345.t1
Aspergillus_CK392_g3349.t1
Aspergillus_CK392_g336.t1
Aspergillus_CK392_g3361.t1
Aspergillus_CK392_g3368.t1
Aspergillus_CK392_g3375.t1
Aspergillus_CK392_g3377.t1
Aspergillus_CK392_g3379.t1
Aspergillus_CK392_g3380.t1
Aspergillus_CK392_g3386.t1
Aspergillus_CK392_g3390.t1
Aspergillus_CK392_g3391.t1
Aspergillus_CK392_g3392.t1
Aspergillus_CK392_g3398.t1
Aspergillus_CK392_g3409.t1
Aspergillus_CK392_g3418.t1
Aspergillus_CK392_g3426.t1
Aspergillus_CK392_g3428.t1
Aspergillus_CK392_g3430.t1
Aspergillus_CK392_g3434.t1
Aspergillus_CK392_g344.t1
Aspergillus_CK392_g3440.t1
Aspergillus_CK392_g345.t1
Aspergillus_CK392_g3453.t1
Aspergillus_CK392_g3457.t1
Aspergillus_CK392_g346.t1
Aspergillus_CK392_g3460.t1
Aspergillus_CK392_g347.t1
Aspergillus_CK392_g3473.t1
Aspergillus_CK392_g3475.t1
Aspergillus_CK392_g349.t1
Aspergillus_CK392_g3496.t1
Aspergillus_CK392_g3497.t1
Aspergillus_CK392_g3508.t1
Aspergillus_CK392_g351.t1
Aspergillus_CK392_g3512.t1
Aspergillus_CK392_g3514.t1
Aspergillus_CK392_g3515.t1
Aspergillus_CK392_g3517.t1
Aspergillus_CK392_g3518.t1
Aspergillus_CK392_g352.t1
Aspergillus_CK392_g3520.t1
Aspergillus_CK392_g3521.t1
Aspergillus_CK392_g3522.t1
Aspergillus_CK392_g3523.t1
Aspergillus_CK392_g3524.t1
Aspergillus_CK392_g3525.t1
Aspergillus_CK392_g3529.t1
Aspergillus_CK392_g3531.t1
Aspergillus_CK392_g3532.t1
Aspergillus_CK392_g3534.t1
Aspergillus_CK392_g3535.t1
Aspergillus_CK392_g3536.t1
Aspergillus_CK392_g3537.t1
Aspergillus_CK392_g3538.t1
Aspergillus_CK392_g3539.t1
Aspergillus_CK392_g3545.t1
Aspergillus_CK392_g3548.t1
Aspergillus_CK392_g3549.t1
Aspergillus_CK392_g355.t1
Aspergillus_CK392_g3550.t1
Aspergillus_CK392_g3552.t1
Aspergillus_CK392_g3554.t1
Aspergillus_CK392_g3555.t1
Aspergillus_CK392_g3557.t1
Aspergillus_CK392_g3558.t1
Aspergillus_CK392_g3559.t1
Aspergillus_CK392_g356.t1
Aspergillus_CK392_g3561.t1
Aspergillus_CK392_g3564.t1
Aspergillus_CK392_g3566.t1
Aspergillus_CK392_g3568.t1
Aspergillus_CK392_g357.t1
Aspergillus_CK392_g3571.t1
Aspergillus_CK392_g3572.t1
Aspergillus_CK392_g3576.t1
Aspergillus_CK392_g3581.t1
Aspergillus_CK392_g3584.t1
Aspergillus_CK392_g3586.t1
Aspergillus_CK392_g3587.t1
Aspergillus_CK392_g3589.t1
Aspergillus_CK392_g3591.t1
Aspergillus_CK392_g3596.t1
Aspergillus_CK392_g36.t1
Aspergillus_CK392_g3620.t1
Aspergillus_CK392_g3621.t1
Aspergillus_CK392_g3622.t1
Aspergillus_CK392_g3627.t1
Aspergillus_CK392_g3630.t1
Aspergillus_CK392_g3631.t1
Aspergillus_CK392_g3637.t1
Aspergillus_CK392_g364.t1
Aspergillus_CK392_g3641.t1
Aspergillus_CK392_g3645.t1
Aspergillus_CK392_g3646.t1
Aspergillus_CK392_g3647.t1
Aspergillus_CK392_g3648.t1
Aspergillus_CK392_g365.t1
Aspergillus_CK392_g3654.t1
Aspergillus_CK392_g3655.t1
Aspergillus_CK392_g3656.t1
Aspergillus_CK392_g3657.t1
Aspergillus_CK392_g3659.t1
Aspergillus_CK392_g366.t1
Aspergillus_CK392_g3662.t1
Aspergillus_CK392_g3663.t1
Aspergillus_CK392_g3664.t1
Aspergillus_CK392_g3667.t1
Aspergillus_CK392_g3668.t1
Aspergillus_CK392_g3669.t1
Aspergillus_CK392_g3671.t1
Aspergillus_CK392_g3672.t1
Aspergillus_CK392_g3674.t1
Aspergillus_CK392_g3676.t1
Aspergillus_CK392_g3679.t1
Aspergillus_CK392_g3681.t1
Aspergillus_CK392_g3682.t1
Aspergillus_CK392_g3683.t1
Aspergillus_CK392_g3684.t1
Aspergillus_CK392_g3685.t1
Aspergillus_CK392_g3692.t1
Aspergillus_CK392_g3693.t1
Aspergillus_CK392_g3694.t1
Aspergillus_CK392_g3697.t1
Aspergillus_CK392_g3700.t1
Aspergillus_CK392_g3701.t1
Aspergillus_CK392_g3702.t1
Aspergillus_CK392_g3703.t1
Aspergillus_CK392_g3705.t1
Aspergillus_CK392_g3706.t1
Aspergillus_CK392_g3707.t1
Aspergillus_CK392_g3708.t1
Aspergillus_CK392_g3710.t1
Aspergillus_CK392_g3712.t1
Aspergillus_CK392_g3714.t1
Aspergillus_CK392_g3715.t1
Aspergillus_CK392_g3716.t1
Aspergillus_CK392_g3717.t1
Aspergillus_CK392_g3721.t1
Aspergillus_CK392_g3722.t1
Aspergillus_CK392_g3723.t1
Aspergillus_CK392_g3724.t1
Aspergillus_CK392_g3725.t1
Aspergillus_CK392_g3726.t1
Aspergillus_CK392_g3729.t1
Aspergillus_CK392_g3730.t1
Aspergillus_CK392_g3731.t1
Aspergillus_CK392_g3733.t1
Aspergillus_CK392_g3736.t1
Aspergillus_CK392_g3738.t1
Aspergillus_CK392_g3739.t1
Aspergillus_CK392_g3742.t1
Aspergillus_CK392_g3746.t1
Aspergillus_CK392_g375.t1
Aspergillus_CK392_g3750.t1
Aspergillus_CK392_g3751.t1
Aspergillus_CK392_g3755.t1
Aspergillus_CK392_g3765.t1
Aspergillus_CK392_g3768.t1
Aspergillus_CK392_g377.t1
Aspergillus_CK392_g3774.t1
Aspergillus_CK392_g3776.t1
Aspergillus_CK392_g378.t1
Aspergillus_CK392_g3782.t1
Aspergillus_CK392_g3785.t1
Aspergillus_CK392_g3786.t1
Aspergillus_CK392_g3788.t1
Aspergillus_CK392_g379.t1
Aspergillus_CK392_g3790.t1
Aspergillus_CK392_g3791.t1
Aspergillus_CK392_g3792.t1
Aspergillus_CK392_g3796.t1
Aspergillus_CK392_g3797.t1
Aspergillus_CK392_g3799.t1
Aspergillus_CK392_g380.t1
Aspergillus_CK392_g3800.t1
Aspergillus_CK392_g3801.t1
Aspergillus_CK392_g3808.t1
Aspergillus_CK392_g3813.t1
Aspergillus_CK392_g3815.t1
Aspergillus_CK392_g3816.t1
Aspergillus_CK392_g382.t1
Aspergillus_CK392_g3821.t1
Aspergillus_CK392_g3823.t1
Aspergillus_CK392_g383.t1
Aspergillus_CK392_g3830.t1
Aspergillus_CK392_g3838.t1
Aspergillus_CK392_g384.t1
Aspergillus_CK392_g3844.t1
Aspergillus_CK392_g386.t1
Aspergillus_CK392_g3860.t1
Aspergillus_CK392_g3866.t1
Aspergillus_CK392_g3867.t1
Aspergillus_CK392_g387.t1
Aspergillus_CK392_g3873.t1
Aspergillus_CK392_g3874.t1
Aspergillus_CK392_g3875.t1
Aspergillus_CK392_g3877.t1
Aspergillus_CK392_g3882.t1
Aspergillus_CK392_g3885.t1
Aspergillus_CK392_g3893.t1
Aspergillus_CK392_g3895.t1
Aspergillus_CK392_g390.t1
Aspergillus_CK392_g3902.t1
Aspergillus_CK392_g3916.t1
Aspergillus_CK392_g3917.t1
Aspergillus_CK392_g3919.t1
Aspergillus_CK392_g392.t1
Aspergillus_CK392_g3921.t1
Aspergillus_CK392_g3924.t1
Aspergillus_CK392_g3926.t1
Aspergillus_CK392_g393.t1
Aspergillus_CK392_g3933.t1
Aspergillus_CK392_g3934.t1
Aspergillus_CK392_g3936.t1
Aspergillus_CK392_g3937.t1
Aspergillus_CK392_g394.t1
Aspergillus_CK392_g395.t1
Aspergillus_CK392_g3954.t1
Aspergillus_CK392_g3956.t1
Aspergillus_CK392_g3957.t1
Aspergillus_CK392_g396.t1
Aspergillus_CK392_g3963.t1
Aspergillus_CK392_g3974.t1
Aspergillus_CK392_g3976.t1
Aspergillus_CK392_g398.t1
Aspergillus_CK392_g3984.t1
Aspergillus_CK392_g3987.t1
Aspergillus_CK392_g399.t1
Aspergillus_CK392_g3996.t1
Aspergillus_CK392_g3997.t1
Aspergillus_CK392_g3999.t1
Aspergillus_CK392_g400.t1
Aspergillus_CK392_g4002.t1
Aspergillus_CK392_g4003.t1
Aspergillus_CK392_g4005.t1
Aspergillus_CK392_g401.t1
Aspergillus_CK392_g4013.t1
Aspergillus_CK392_g4015.t1
Aspergillus_CK392_g4018.t1
Aspergillus_CK392_g4019.t1
Aspergillus_CK392_g402.t1
Aspergillus_CK392_g4020.t1
Aspergillus_CK392_g403.t1
Aspergillus_CK392_g4030.t1
Aspergillus_CK392_g4033.t1
Aspergillus_CK392_g4035.t1
Aspergillus_CK392_g4036.t1
Aspergillus_CK392_g4037.t1
Aspergillus_CK392_g4039.t1
Aspergillus_CK392_g404.t1
Aspergillus_CK392_g4041.t1
Aspergillus_CK392_g4043.t1
Aspergillus_CK392_g4044.t1
Aspergillus_CK392_g4048.t1
Aspergillus_CK392_g4050.t1
Aspergillus_CK392_g4051.t1
Aspergillus_CK392_g4052.t1
Aspergillus_CK392_g4056.t1
Aspergillus_CK392_g4057.t1
Aspergillus_CK392_g4058.t1
Aspergillus_CK392_g406.t1
Aspergillus_CK392_g4060.t1
Aspergillus_CK392_g4061.t1
Aspergillus_CK392_g4062.t1
Aspergillus_CK392_g4064.t1
Aspergillus_CK392_g4065.t1
Aspergillus_CK392_g4067.t1
Aspergillus_CK392_g4069.t1
Aspergillus_CK392_g4072.t1
Aspergillus_CK392_g4073.t1
Aspergillus_CK392_g4074.t1
Aspergillus_CK392_g4075.t1
Aspergillus_CK392_g4077.t1
Aspergillus_CK392_g4079.t1
Aspergillus_CK392_g408.t1
Aspergillus_CK392_g4080.t1
Aspergillus_CK392_g4081.t1
Aspergillus_CK392_g4082.t1
Aspergillus_CK392_g4084.t1
Aspergillus_CK392_g4086.t1
Aspergillus_CK392_g4089.t1
Aspergillus_CK392_g409.t1
Aspergillus_CK392_g4090.t1
Aspergillus_CK392_g4091.t1
Aspergillus_CK392_g4093.t1
Aspergillus_CK392_g4094.t1
Aspergillus_CK392_g4095.t1
Aspergillus_CK392_g410.t1
Aspergillus_CK392_g4100.t1
Aspergillus_CK392_g4102.t1
Aspergillus_CK392_g4106.t1
Aspergillus_CK392_g4107.t1
Aspergillus_CK392_g4109.t1
Aspergillus_CK392_g4114.t1
Aspergillus_CK392_g4116.t1
Aspergillus_CK392_g4117.t1
Aspergillus_CK392_g4119.t1
Aspergillus_CK392_g412.t1
Aspergillus_CK392_g4120.t1
Aspergillus_CK392_g4121.t1
Aspergillus_CK392_g4122.t1
Aspergillus_CK392_g4123.t1
Aspergillus_CK392_g4124.t1
Aspergillus_CK392_g4125.t1
Aspergillus_CK392_g4127.t1
Aspergillus_CK392_g4128.t1
Aspergillus_CK392_g4129.t1
Aspergillus_CK392_g4131.t1
Aspergillus_CK392_g4133.t1
Aspergillus_CK392_g4135.t1
Aspergillus_CK392_g4137.t1
Aspergillus_CK392_g4149.t1
Aspergillus_CK392_g415.t1
Aspergillus_CK392_g4152.t1
Aspergillus_CK392_g4153.t1
Aspergillus_CK392_g4154.t1
Aspergillus_CK392_g4155.t1
Aspergillus_CK392_g4158.t1
Aspergillus_CK392_g4160.t1
Aspergillus_CK392_g4165.t1
Aspergillus_CK392_g4177.t1
Aspergillus_CK392_g4181.t1
Aspergillus_CK392_g4182.t1
Aspergillus_CK392_g4185.t1
Aspergillus_CK392_g4186.t1
Aspergillus_CK392_g4191.t1
Aspergillus_CK392_g4193.t1
Aspergillus_CK392_g4194.t1
Aspergillus_CK392_g4195.t1
Aspergillus_CK392_g4197.t1
Aspergillus_CK392_g4198.t1
Aspergillus_CK392_g4199.t1
Aspergillus_CK392_g4200.t1
Aspergillus_CK392_g4201.t1
Aspergillus_CK392_g4202.t1
Aspergillus_CK392_g4203.t1
Aspergillus_CK392_g4204.t1
Aspergillus_CK392_g4206.t1
Aspergillus_CK392_g4208.t1
Aspergillus_CK392_g4209.t1
Aspergillus_CK392_g4211.t1
Aspergillus_CK392_g4213.t1
Aspergillus_CK392_g4214.t1
Aspergillus_CK392_g4232.t1
Aspergillus_CK392_g4234.t1
Aspergillus_CK392_g4245.t1
Aspergillus_CK392_g4248.t1
Aspergillus_CK392_g4252.t1
Aspergillus_CK392_g4254.t1
Aspergillus_CK392_g4261.t1
Aspergillus_CK392_g427.t1
Aspergillus_CK392_g4270.t1
Aspergillus_CK392_g4271.t1
Aspergillus_CK392_g4274.t1
Aspergillus_CK392_g4275.t1
Aspergillus_CK392_g4276.t1
Aspergillus_CK392_g4279.t1
Aspergillus_CK392_g428.t1
Aspergillus_CK392_g4283.t1
Aspergillus_CK392_g4285.t1
Aspergillus_CK392_g4286.t1
Aspergillus_CK392_g4289.t1
Aspergillus_CK392_g4290.t1
Aspergillus_CK392_g4292.t1
Aspergillus_CK392_g4294.t1
Aspergillus_CK392_g43.t1
Aspergillus_CK392_g430.t1
Aspergillus_CK392_g4302.t1
Aspergillus_CK392_g4309.t1
Aspergillus_CK392_g4310.t1
Aspergillus_CK392_g4311.t1
Aspergillus_CK392_g4312.t1
Aspergillus_CK392_g4313.t1
Aspergillus_CK392_g4320.t1
Aspergillus_CK392_g4330.t1
Aspergillus_CK392_g4331.t1
Aspergillus_CK392_g4335.t1
Aspergillus_CK392_g4338.t1
Aspergillus_CK392_g4339.t1
Aspergillus_CK392_g4340.t1
Aspergillus_CK392_g4341.t1
Aspergillus_CK392_g4344.t1
Aspergillus_CK392_g4352.t1
Aspergillus_CK392_g4353.t1
Aspergillus_CK392_g436.t1
Aspergillus_CK392_g4360.t1
Aspergillus_CK392_g4373.t1
Aspergillus_CK392_g4374.t1
Aspergillus_CK392_g4378.t1
Aspergillus_CK392_g4379.t1
Aspergillus_CK392_g4380.t1
Aspergillus_CK392_g4381.t1
Aspergillus_CK392_g4382.t1
Aspergillus_CK392_g4384.t1
Aspergillus_CK392_g4385.t1
Aspergillus_CK392_g4394.t1
Aspergillus_CK392_g4398.t1
Aspergillus_CK392_g44.t1
Aspergillus_CK392_g4400.t1
Aspergillus_CK392_g4404.t1
Aspergillus_CK392_g4405.t1
Aspergillus_CK392_g4406.t1
Aspergillus_CK392_g4407.t1
Aspergillus_CK392_g4408.t1
Aspergillus_CK392_g4409.t1
Aspergillus_CK392_g4410.t1
Aspergillus_CK392_g4411.t1
Aspergillus_CK392_g4412.t1
Aspergillus_CK392_g4414.t1
Aspergillus_CK392_g4416.t1
Aspergillus_CK392_g4417.t1
Aspergillus_CK392_g4421.t1
Aspergillus_CK392_g4422.t1
Aspergillus_CK392_g4424.t1
Aspergillus_CK392_g4427.t1
Aspergillus_CK392_g4428.t1
Aspergillus_CK392_g4433.t1
Aspergillus_CK392_g4438.t1
Aspergillus_CK392_g4444.t1
Aspergillus_CK392_g4446.t1
Aspergillus_CK392_g4448.t1
Aspergillus_CK392_g4449.t1
Aspergillus_CK392_g445.t1
Aspergillus_CK392_g4450.t1
Aspergillus_CK392_g4451.t1
Aspergillus_CK392_g4459.t1
Aspergillus_CK392_g4463.t1
Aspergillus_CK392_g4469.t1
Aspergillus_CK392_g4471.t1
Aspergillus_CK392_g4473.t1
Aspergillus_CK392_g4474.t1
Aspergillus_CK392_g4477.t1
Aspergillus_CK392_g448.t1
Aspergillus_CK392_g4496.t1
Aspergillus_CK392_g4499.t1
Aspergillus_CK392_g4505.t1
Aspergillus_CK392_g4508.t1
Aspergillus_CK392_g451.t1
Aspergillus_CK392_g4520.t1
Aspergillus_CK392_g4521.t1
Aspergillus_CK392_g4523.t1
Aspergillus_CK392_g4529.t1
Aspergillus_CK392_g4531.t1
Aspergillus_CK392_g4538.t1
Aspergillus_CK392_g4543.t1
Aspergillus_CK392_g4545.t1
Aspergillus_CK392_g4547.t1
Aspergillus_CK392_g4550.t1
Aspergillus_CK392_g4551.t1
Aspergillus_CK392_g4552.t1
Aspergillus_CK392_g4553.t1
Aspergillus_CK392_g4556.t1
Aspergillus_CK392_g4557.t1
Aspergillus_CK392_g4558.t1
Aspergillus_CK392_g4560.t1
Aspergillus_CK392_g4561.t1
Aspergillus_CK392_g4563.t1
Aspergillus_CK392_g4564.t1
Aspergillus_CK392_g4566.t1
Aspergillus_CK392_g4567.t1
Aspergillus_CK392_g4568.t1
Aspergillus_CK392_g4569.t1
Aspergillus_CK392_g457.t1
Aspergillus_CK392_g4571.t1
Aspergillus_CK392_g4575.t1
Aspergillus_CK392_g4578.t1
Aspergillus_CK392_g4579.t1
Aspergillus_CK392_g4580.t1
Aspergillus_CK392_g4582.t1
Aspergillus_CK392_g4583.t1
Aspergillus_CK392_g4584.t1
Aspergillus_CK392_g4591.t1
Aspergillus_CK392_g4592.t1
Aspergillus_CK392_g4593.t1
Aspergillus_CK392_g4594.t1
Aspergillus_CK392_g4597.t1
Aspergillus_CK392_g4599.t1
Aspergillus_CK392_g46.t1
Aspergillus_CK392_g4603.t1
Aspergillus_CK392_g4612.t1
Aspergillus_CK392_g4617.t1
Aspergillus_CK392_g4619.t1
Aspergillus_CK392_g4620.t1
Aspergillus_CK392_g4624.t1
Aspergillus_CK392_g4632.t1
Aspergillus_CK392_g4638.t1
Aspergillus_CK392_g464.t1
Aspergillus_CK392_g4641.t1
Aspergillus_CK392_g4643.t1
Aspergillus_CK392_g4647.t1
Aspergillus_CK392_g4650.t1
Aspergillus_CK392_g4657.t1
Aspergillus_CK392_g466.t1
Aspergillus_CK392_g4667.t1
Aspergillus_CK392_g4668.t1
Aspergillus_CK392_g4669.t1
Aspergillus_CK392_g4670.t1
Aspergillus_CK392_g4674.t1
Aspergillus_CK392_g4678.t1
Aspergillus_CK392_g4682.t1
Aspergillus_CK392_g4686.t1
Aspergillus_CK392_g4694.t1
Aspergillus_CK392_g4707.t1
Aspergillus_CK392_g471.t1
Aspergillus_CK392_g4711.t1
Aspergillus_CK392_g4713.t1
Aspergillus_CK392_g4717.t1
Aspergillus_CK392_g4723.t1
Aspergillus_CK392_g4727.t1
Aspergillus_CK392_g4735.t1
Aspergillus_CK392_g4738.t1
Aspergillus_CK392_g4742.t1
Aspergillus_CK392_g4750.t1
Aspergillus_CK392_g4751.t1
Aspergillus_CK392_g4753.t1
Aspergillus_CK392_g4754.t1
Aspergillus_CK392_g4756.t1
Aspergillus_CK392_g4768.t1
Aspergillus_CK392_g4769.t1
Aspergillus_CK392_g4770.t1
Aspergillus_CK392_g4771.t1
Aspergillus_CK392_g4774.t1
Aspergillus_CK392_g4775.t1
Aspergillus_CK392_g4778.t1
Aspergillus_CK392_g4779.t1
Aspergillus_CK392_g4780.t1
Aspergillus_CK392_g4782.t1
Aspergillus_CK392_g4784.t1
Aspergillus_CK392_g4787.t1
Aspergillus_CK392_g4789.t1
Aspergillus_CK392_g4790.t1
Aspergillus_CK392_g4798.t1
Aspergillus_CK392_g48.t1
Aspergillus_CK392_g4802.t1
Aspergillus_CK392_g4803.t1
Aspergillus_CK392_g4814.t1
Aspergillus_CK392_g4815.t1
Aspergillus_CK392_g4823.t1
Aspergillus_CK392_g4828.t1
Aspergillus_CK392_g4831.t1
Aspergillus_CK392_g4834.t1
Aspergillus_CK392_g4838.t1
Aspergillus_CK392_g4839.t1
Aspergillus_CK392_g4843.t1
Aspergillus_CK392_g4844.t1
Aspergillus_CK392_g4846.t1
Aspergillus_CK392_g4847.t1
Aspergillus_CK392_g4855.t1
Aspergillus_CK392_g4858.t1
Aspergillus_CK392_g4861.t1
Aspergillus_CK392_g4869.t1
Aspergillus_CK392_g4876.t1
Aspergillus_CK392_g4881.t1
Aspergillus_CK392_g4883.t1
Aspergillus_CK392_g4887.t1
Aspergillus_CK392_g4889.t1
Aspergillus_CK392_g489.t1
Aspergillus_CK392_g4890.t1
Aspergillus_CK392_g4895.t1
Aspergillus_CK392_g4908.t1
Aspergillus_CK392_g4917.t1
Aspergillus_CK392_g4922.t1
Aspergillus_CK392_g4923.t1
Aspergillus_CK392_g4932.t1
Aspergillus_CK392_g4934.t1
Aspergillus_CK392_g4942.t1
Aspergillus_CK392_g4944.t1
Aspergillus_CK392_g4945.t1
Aspergillus_CK392_g495.t1
Aspergillus_CK392_g4955.t1
Aspergillus_CK392_g4960.t1
Aspergillus_CK392_g4962.t1
Aspergillus_CK392_g4967.t1
Aspergillus_CK392_g4977.t1
Aspergillus_CK392_g4979.t1
Aspergillus_CK392_g4981.t1
Aspergillus_CK392_g4983.t1
Aspergillus_CK392_g499.t1
Aspergillus_CK392_g4994.t1
Aspergillus_CK392_g5000.t1
Aspergillus_CK392_g5001.t1
Aspergillus_CK392_g5002.t1
Aspergillus_CK392_g5005.t1
Aspergillus_CK392_g5007.t1
Aspergillus_CK392_g5014.t1
Aspergillus_CK392_g5015.t1
Aspergillus_CK392_g5017.t1
Aspergillus_CK392_g5029.t1
Aspergillus_CK392_g5036.t1
Aspergillus_CK392_g5038.t1
Aspergillus_CK392_g504.t1
Aspergillus_CK392_g5051.t1
Aspergillus_CK392_g5052.t1
Aspergillus_CK392_g5057.t1
Aspergillus_CK392_g5058.t1
Aspergillus_CK392_g506.t1
Aspergillus_CK392_g5063.t1
Aspergillus_CK392_g5065.t1
Aspergillus_CK392_g5066.t1
Aspergillus_CK392_g5069.t1
Aspergillus_CK392_g5071.t1
Aspergillus_CK392_g5074.t1
Aspergillus_CK392_g5078.t1
Aspergillus_CK392_g5090.t1
Aspergillus_CK392_g5092.t1
Aspergillus_CK392_g5101.t1
Aspergillus_CK392_g5103.t1
Aspergillus_CK392_g5104.t1
Aspergillus_CK392_g5105.t1
Aspergillus_CK392_g5106.t1
Aspergillus_CK392_g5113.t1
Aspergillus_CK392_g5116.t1
Aspergillus_CK392_g5118.t1
Aspergillus_CK392_g5119.t1
Aspergillus_CK392_g5124.t1
Aspergillus_CK392_g5135.t1
Aspergillus_CK392_g5136.t1
Aspergillus_CK392_g5138.t1
Aspergillus_CK392_g514.t1
Aspergillus_CK392_g5144.t1
Aspergillus_CK392_g5145.t1
Aspergillus_CK392_g5150.t1
Aspergillus_CK392_g5153.t1
Aspergillus_CK392_g5155.t1
Aspergillus_CK392_g5158.t1
Aspergillus_CK392_g5167.t1
Aspergillus_CK392_g5169.t1
Aspergillus_CK392_g517.t1
Aspergillus_CK392_g5173.t1
Aspergillus_CK392_g5177.t1
Aspergillus_CK392_g5178.t1
Aspergillus_CK392_g518.t1
Aspergillus_CK392_g5188.t1
Aspergillus_CK392_g5189.t1
Aspergillus_CK392_g5194.t1
Aspergillus_CK392_g5201.t1
Aspergillus_CK392_g5202.t1
Aspergillus_CK392_g5206.t1
Aspergillus_CK392_g5208.t1
Aspergillus_CK392_g5209.t1
Aspergillus_CK392_g5211.t1
Aspergillus_CK392_g5212.t1
Aspergillus_CK392_g5213.t1
Aspergillus_CK392_g5214.t1
Aspergillus_CK392_g5215.t1
Aspergillus_CK392_g5217.t1
Aspergillus_CK392_g5221.t1
Aspergillus_CK392_g5224.t1
Aspergillus_CK392_g5225.t1
Aspergillus_CK392_g5226.t1
Aspergillus_CK392_g5227.t1
Aspergillus_CK392_g5228.t1
Aspergillus_CK392_g5229.t1
Aspergillus_CK392_g5230.t1
Aspergillus_CK392_g5232.t1
Aspergillus_CK392_g5235.t1
Aspergillus_CK392_g5239.t1
Aspergillus_CK392_g5240.t1
Aspergillus_CK392_g5245.t1
Aspergillus_CK392_g5247.t1
Aspergillus_CK392_g5249.t1
Aspergillus_CK392_g5251.t1
Aspergillus_CK392_g5252.t1
Aspergillus_CK392_g5253.t1
Aspergillus_CK392_g5254.t1
Aspergillus_CK392_g5255.t1
Aspergillus_CK392_g5256.t1
Aspergillus_CK392_g5257.t1
Aspergillus_CK392_g5258.t1
Aspergillus_CK392_g5259.t1
Aspergillus_CK392_g5262.t1
Aspergillus_CK392_g5263.t1
Aspergillus_CK392_g5265.t1
Aspergillus_CK392_g5266.t1
Aspergillus_CK392_g5268.t1
Aspergillus_CK392_g5272.t1
Aspergillus_CK392_g5285.t1
Aspergillus_CK392_g5288.t1
Aspergillus_CK392_g529.t1
Aspergillus_CK392_g5297.t1
Aspergillus_CK392_g5300.t1
Aspergillus_CK392_g5306.t1
Aspergillus_CK392_g5318.t1
Aspergillus_CK392_g532.t1
Aspergillus_CK392_g5321.t1
Aspergillus_CK392_g533.t1
Aspergillus_CK392_g5334.t1
Aspergillus_CK392_g534.t1
Aspergillus_CK392_g5341.t1
Aspergillus_CK392_g5345.t1
Aspergillus_CK392_g5346.t1
Aspergillus_CK392_g535.t1
Aspergillus_CK392_g5350.t1
Aspergillus_CK392_g5352.t1
Aspergillus_CK392_g5354.t1
Aspergillus_CK392_g5361.t1
Aspergillus_CK392_g5363.t1
Aspergillus_CK392_g5364.t1
Aspergillus_CK392_g5365.t1
Aspergillus_CK392_g5366.t1
Aspergillus_CK392_g5382.t1
Aspergillus_CK392_g5383.t1
Aspergillus_CK392_g5389.t1
Aspergillus_CK392_g5392.t1
Aspergillus_CK392_g5396.t1
Aspergillus_CK392_g5397.t1
Aspergillus_CK392_g5398.t1
Aspergillus_CK392_g540.t1
Aspergillus_CK392_g5406.t1
Aspergillus_CK392_g5410.t1
Aspergillus_CK392_g5415.t1
Aspergillus_CK392_g5417.t1
Aspergillus_CK392_g5418.t1
Aspergillus_CK392_g542.t1
Aspergillus_CK392_g5421.t1
Aspergillus_CK392_g5422.t1
Aspergillus_CK392_g5425.t1
Aspergillus_CK392_g5427.t1
Aspergillus_CK392_g5429.t1
Aspergillus_CK392_g5430.t1
Aspergillus_CK392_g5432.t1
Aspergillus_CK392_g5433.t1
Aspergillus_CK392_g5435.t1
Aspergillus_CK392_g5437.t1
Aspergillus_CK392_g5438.t1
Aspergillus_CK392_g5439.t1
Aspergillus_CK392_g544.t1
Aspergillus_CK392_g5442.t1
Aspergillus_CK392_g5445.t1
Aspergillus_CK392_g5448.t1
Aspergillus_CK392_g5449.t1
Aspergillus_CK392_g545.t1
Aspergillus_CK392_g5450.t1
Aspergillus_CK392_g5454.t1
Aspergillus_CK392_g5455.t1
Aspergillus_CK392_g5456.t1
Aspergillus_CK392_g5459.t1
Aspergillus_CK392_g5460.t1
Aspergillus_CK392_g5462.t1
Aspergillus_CK392_g5465.t1
Aspergillus_CK392_g5467.t1
Aspergillus_CK392_g5468.t1
Aspergillus_CK392_g5474.t1
Aspergillus_CK392_g5475.t1
Aspergillus_CK392_g5478.t1
Aspergillus_CK392_g5484.t1
Aspergillus_CK392_g5486.t1
Aspergillus_CK392_g5487.t1
Aspergillus_CK392_g5489.t1
Aspergillus_CK392_g5491.t1
Aspergillus_CK392_g5494.t1
Aspergillus_CK392_g5498.t1
Aspergillus_CK392_g5499.t1
Aspergillus_CK392_g550.t1
Aspergillus_CK392_g5500.t1
Aspergillus_CK392_g5501.t1
Aspergillus_CK392_g5502.t1
Aspergillus_CK392_g5508.t1
Aspergillus_CK392_g5509.t1
Aspergillus_CK392_g551.t1
Aspergillus_CK392_g5515.t1
Aspergillus_CK392_g552.t1
Aspergillus_CK392_g5520.t1
Aspergillus_CK392_g5526.t1
Aspergillus_CK392_g553.t1
Aspergillus_CK392_g5531.t1
Aspergillus_CK392_g5532.t1
Aspergillus_CK392_g5533.t1
Aspergillus_CK392_g5534.t1
Aspergillus_CK392_g5536.t1
Aspergillus_CK392_g5537.t1
Aspergillus_CK392_g5538.t1
Aspergillus_CK392_g5539.t1
Aspergillus_CK392_g5540.t1
Aspergillus_CK392_g5542.t1
Aspergillus_CK392_g5546.t1
Aspergillus_CK392_g5547.t1
Aspergillus_CK392_g5548.t1
Aspergillus_CK392_g5549.t1
Aspergillus_CK392_g555.t1
Aspergillus_CK392_g5551.t1
Aspergillus_CK392_g5558.t1
Aspergillus_CK392_g556.t1
Aspergillus_CK392_g5566.t1
Aspergillus_CK392_g5567.t1
Aspergillus_CK392_g5568.t1
Aspergillus_CK392_g5570.t1
Aspergillus_CK392_g5571.t1
Aspergillus_CK392_g5577.t1
Aspergillus_CK392_g5578.t1
Aspergillus_CK392_g5579.t1
Aspergillus_CK392_g5584.t1
Aspergillus_CK392_g5586.t1
Aspergillus_CK392_g5589.t1
Aspergillus_CK392_g559.t1
Aspergillus_CK392_g5591.t1
Aspergillus_CK392_g5592.t1
Aspergillus_CK392_g5593.t1
Aspergillus_CK392_g560.t1
Aspergillus_CK392_g5601.t1
Aspergillus_CK392_g5609.t1
Aspergillus_CK392_g5619.t1
Aspergillus_CK392_g5621.t1
Aspergillus_CK392_g5622.t1
Aspergillus_CK392_g5623.t1
Aspergillus_CK392_g5627.t1
Aspergillus_CK392_g5630.t1
Aspergillus_CK392_g5633.t1
Aspergillus_CK392_g5638.t1
Aspergillus_CK392_g564.t1
Aspergillus_CK392_g5642.t1
Aspergillus_CK392_g5650.t1
Aspergillus_CK392_g5654.t1
Aspergillus_CK392_g5658.t1
Aspergillus_CK392_g566.t1
Aspergillus_CK392_g5660.t1
Aspergillus_CK392_g5661.t1
Aspergillus_CK392_g5665.t1
Aspergillus_CK392_g5669.t1
Aspergillus_CK392_g567.t1
Aspergillus_CK392_g5671.t1
Aspergillus_CK392_g5672.t1
Aspergillus_CK392_g5674.t1
Aspergillus_CK392_g5675.t1
Aspergillus_CK392_g5676.t1
Aspergillus_CK392_g5678.t1
Aspergillus_CK392_g5681.t1
Aspergillus_CK392_g5682.t1
Aspergillus_CK392_g5683.t1
Aspergillus_CK392_g5684.t1
Aspergillus_CK392_g5685.t1
Aspergillus_CK392_g5687.t1
Aspergillus_CK392_g5688.t1
Aspergillus_CK392_g5689.t1
Aspergillus_CK392_g569.t1
Aspergillus_CK392_g5690.t1
Aspergillus_CK392_g5691.t1
Aspergillus_CK392_g5693.t1
Aspergillus_CK392_g5694.t1
Aspergillus_CK392_g5696.t1
Aspergillus_CK392_g5700.t1
Aspergillus_CK392_g5702.t1
Aspergillus_CK392_g5703.t1
Aspergillus_CK392_g5705.t1
Aspergillus_CK392_g5707.t1
Aspergillus_CK392_g5708.t1
Aspergillus_CK392_g5709.t1
Aspergillus_CK392_g571.t1
Aspergillus_CK392_g5714.t1
Aspergillus_CK392_g5727.t1
Aspergillus_CK392_g5733.t1
Aspergillus_CK392_g5734.t1
Aspergillus_CK392_g574.t1
Aspergillus_CK392_g5750.t1
Aspergillus_CK392_g5759.t1
Aspergillus_CK392_g576.t1
Aspergillus_CK392_g5769.t1
Aspergillus_CK392_g577.t1
Aspergillus_CK392_g5770.t1
Aspergillus_CK392_g5774.t1
Aspergillus_CK392_g578.t1
Aspergillus_CK392_g5781.t1
Aspergillus_CK392_g5785.t1
Aspergillus_CK392_g5790.t1
Aspergillus_CK392_g5792.t1
Aspergillus_CK392_g58.t1
Aspergillus_CK392_g580.t1
Aspergillus_CK392_g5802.t1
Aspergillus_CK392_g5803.t1
Aspergillus_CK392_g5805.t1
Aspergillus_CK392_g5807.t1
Aspergillus_CK392_g5808.t1
Aspergillus_CK392_g5810.t1
Aspergillus_CK392_g582.t1
Aspergillus_CK392_g5825.t1
Aspergillus_CK392_g5828.t1
Aspergillus_CK392_g5829.t1
Aspergillus_CK392_g583.t1
Aspergillus_CK392_g5837.t1
Aspergillus_CK392_g5838.t1
Aspergillus_CK392_g5839.t1
Aspergillus_CK392_g584.t1
Aspergillus_CK392_g5840.t1
Aspergillus_CK392_g5841.t1
Aspergillus_CK392_g5842.t1
Aspergillus_CK392_g5843.t1
Aspergillus_CK392_g5850.t1
Aspergillus_CK392_g5852.t1
Aspergillus_CK392_g5857.t1
Aspergillus_CK392_g586.t1
Aspergillus_CK392_g5860.t1
Aspergillus_CK392_g5866.t1
Aspergillus_CK392_g5869.t1
Aspergillus_CK392_g5871.t1
Aspergillus_CK392_g588.t1
Aspergillus_CK392_g5882.t1
Aspergillus_CK392_g5884.t1
Aspergillus_CK392_g589.t1
Aspergillus_CK392_g5892.t1
Aspergillus_CK392_g5895.t1
Aspergillus_CK392_g5902.t1
Aspergillus_CK392_g5903.t1
Aspergillus_CK392_g5905.t1
Aspergillus_CK392_g5906.t1
Aspergillus_CK392_g5907.t1
Aspergillus_CK392_g591.t1
Aspergillus_CK392_g5911.t1
Aspergillus_CK392_g5913.t1
Aspergillus_CK392_g5922.t1
Aspergillus_CK392_g5926.t1
Aspergillus_CK392_g5930.t1
Aspergillus_CK392_g5933.t1
Aspergillus_CK392_g5934.t1
Aspergillus_CK392_g5935.t1
Aspergillus_CK392_g5938.t1
Aspergillus_CK392_g5942.t1
Aspergillus_CK392_g5944.t1
Aspergillus_CK392_g5948.t1
Aspergillus_CK392_g595.t1
Aspergillus_CK392_g5952.t1
Aspergillus_CK392_g5966.t1
Aspergillus_CK392_g5975.t1
Aspergillus_CK392_g5979.t1
Aspergillus_CK392_g5982.t1
Aspergillus_CK392_g5986.t1
Aspergillus_CK392_g5987.t1
Aspergillus_CK392_g5995.t1
Aspergillus_CK392_g5996.t1
Aspergillus_CK392_g6.t1
Aspergillus_CK392_g60.t1
Aspergillus_CK392_g6007.t1
Aspergillus_CK392_g6031.t1
Aspergillus_CK392_g604.t1
Aspergillus_CK392_g6041.t1
Aspergillus_CK392_g6043.t1
Aspergillus_CK392_g6044.t1
Aspergillus_CK392_g6047.t1
Aspergillus_CK392_g605.t1
Aspergillus_CK392_g6054.t1
Aspergillus_CK392_g6055.t1
Aspergillus_CK392_g6057.t1
Aspergillus_CK392_g606.t1
Aspergillus_CK392_g6060.t1
Aspergillus_CK392_g6063.t1
Aspergillus_CK392_g6066.t1
Aspergillus_CK392_g6076.t1
Aspergillus_CK392_g6077.t1
Aspergillus_CK392_g6080.t1
Aspergillus_CK392_g6085.t1
Aspergillus_CK392_g6087.t1
Aspergillus_CK392_g61.t1
Aspergillus_CK392_g6101.t1
Aspergillus_CK392_g6104.t1
Aspergillus_CK392_g6105.t1
Aspergillus_CK392_g6107.t1
Aspergillus_CK392_g6110.t1
Aspergillus_CK392_g6115.t1
Aspergillus_CK392_g6117.t1
Aspergillus_CK392_g6121.t1
Aspergillus_CK392_g6122.t1
Aspergillus_CK392_g6123.t1
Aspergillus_CK392_g6124.t1
Aspergillus_CK392_g6126.t1
Aspergillus_CK392_g6127.t1
Aspergillus_CK392_g6128.t1
Aspergillus_CK392_g613.t1
Aspergillus_CK392_g6130.t1
Aspergillus_CK392_g6134.t1
Aspergillus_CK392_g6135.t1
Aspergillus_CK392_g6136.t1
Aspergillus_CK392_g6140.t1
Aspergillus_CK392_g6142.t1
Aspergillus_CK392_g6143.t1
Aspergillus_CK392_g6148.t1
Aspergillus_CK392_g6149.t1
Aspergillus_CK392_g6150.t1
Aspergillus_CK392_g6151.t1
Aspergillus_CK392_g6152.t1
Aspergillus_CK392_g6153.t1
Aspergillus_CK392_g6155.t1
Aspergillus_CK392_g6157.t1
Aspergillus_CK392_g6158.t1
Aspergillus_CK392_g6165.t1
Aspergillus_CK392_g6168.t1
Aspergillus_CK392_g6170.t1
Aspergillus_CK392_g6171.t1
Aspergillus_CK392_g6174.t1
Aspergillus_CK392_g6175.t1
Aspergillus_CK392_g6177.t1
Aspergillus_CK392_g6178.t1
Aspergillus_CK392_g6179.t1
Aspergillus_CK392_g6180.t1
Aspergillus_CK392_g6181.t1
Aspergillus_CK392_g6183.t1
Aspergillus_CK392_g6184.t1
Aspergillus_CK392_g6187.t1
Aspergillus_CK392_g6188.t1
Aspergillus_CK392_g6190.t1
Aspergillus_CK392_g6191.t1
Aspergillus_CK392_g6193.t1
Aspergillus_CK392_g6195.t1
Aspergillus_CK392_g6198.t1
Aspergillus_CK392_g62.t1
Aspergillus_CK392_g6205.t1
Aspergillus_CK392_g6206.t1
Aspergillus_CK392_g6217.t1
Aspergillus_CK392_g6218.t1
Aspergillus_CK392_g6219.t1
Aspergillus_CK392_g6220.t1
Aspergillus_CK392_g6221.t1
Aspergillus_CK392_g6223.t1
Aspergillus_CK392_g6224.t1
Aspergillus_CK392_g6225.t1
Aspergillus_CK392_g6227.t1
Aspergillus_CK392_g6228.t1
Aspergillus_CK392_g6229.t1
Aspergillus_CK392_g6230.t1
Aspergillus_CK392_g6233.t1
Aspergillus_CK392_g6234.t1
Aspergillus_CK392_g6236.t1
Aspergillus_CK392_g6238.t1
Aspergillus_CK392_g6242.t1
Aspergillus_CK392_g6243.t1
Aspergillus_CK392_g6244.t1
Aspergillus_CK392_g6245.t1
Aspergillus_CK392_g6246.t1
Aspergillus_CK392_g6247.t1
Aspergillus_CK392_g625.t1
Aspergillus_CK392_g6252.t1
Aspergillus_CK392_g6254.t1
Aspergillus_CK392_g6256.t1
Aspergillus_CK392_g6263.t1
Aspergillus_CK392_g6269.t1
Aspergillus_CK392_g6271.t1
Aspergillus_CK392_g6273.t1
Aspergillus_CK392_g6274.t1
Aspergillus_CK392_g6279.t1
Aspergillus_CK392_g6284.t1
Aspergillus_CK392_g629.t1
Aspergillus_CK392_g6295.t1
Aspergillus_CK392_g6298.t1
Aspergillus_CK392_g630.t1
Aspergillus_CK392_g6300.t1
Aspergillus_CK392_g6305.t1
Aspergillus_CK392_g6308.t1
Aspergillus_CK392_g631.t1
Aspergillus_CK392_g6311.t1
Aspergillus_CK392_g6314.t1
Aspergillus_CK392_g6317.t1
Aspergillus_CK392_g632.t1
Aspergillus_CK392_g6321.t1
Aspergillus_CK392_g6322.t1
Aspergillus_CK392_g6327.t1
Aspergillus_CK392_g6329.t1
Aspergillus_CK392_g633.t1
Aspergillus_CK392_g6341.t1
Aspergillus_CK392_g6351.t1
Aspergillus_CK392_g6354.t1
Aspergillus_CK392_g6357.t1
Aspergillus_CK392_g6360.t1
Aspergillus_CK392_g6369.t1
Aspergillus_CK392_g6373.t1
Aspergillus_CK392_g6378.t1
Aspergillus_CK392_g638.t1
Aspergillus_CK392_g6383.t1
Aspergillus_CK392_g639.t1
Aspergillus_CK392_g6390.t1
Aspergillus_CK392_g6391.t1
Aspergillus_CK392_g6397.t1
Aspergillus_CK392_g6407.t1
Aspergillus_CK392_g6413.t1
Aspergillus_CK392_g6416.t1
Aspergillus_CK392_g6424.t1
Aspergillus_CK392_g6425.t1
Aspergillus_CK392_g643.t1
Aspergillus_CK392_g6436.t1
Aspergillus_CK392_g6439.t1
Aspergillus_CK392_g6441.t1
Aspergillus_CK392_g6443.t1
Aspergillus_CK392_g6444.t1
Aspergillus_CK392_g6448.t1
Aspergillus_CK392_g6454.t1
Aspergillus_CK392_g6455.t1
Aspergillus_CK392_g6461.t1
Aspergillus_CK392_g6463.t1
Aspergillus_CK392_g6465.t1
Aspergillus_CK392_g6467.t1
Aspergillus_CK392_g6470.t1
Aspergillus_CK392_g6476.t1
Aspergillus_CK392_g6493.t1
Aspergillus_CK392_g6497.t1
Aspergillus_CK392_g6501.t1
Aspergillus_CK392_g6508.t1
Aspergillus_CK392_g6509.t1
Aspergillus_CK392_g6516.t1
Aspergillus_CK392_g6525.t1
Aspergillus_CK392_g653.t1
Aspergillus_CK392_g6535.t1
Aspergillus_CK392_g6536.t1
Aspergillus_CK392_g6537.t1
Aspergillus_CK392_g6540.t1
Aspergillus_CK392_g655.t1
Aspergillus_CK392_g6564.t1
Aspergillus_CK392_g6565.t1
Aspergillus_CK392_g6567.t1
Aspergillus_CK392_g6570.t1
Aspergillus_CK392_g6571.t1
Aspergillus_CK392_g6572.t1
Aspergillus_CK392_g6576.t1
Aspergillus_CK392_g6581.t1
Aspergillus_CK392_g6582.t1
Aspergillus_CK392_g6584.t1
Aspergillus_CK392_g659.t1
Aspergillus_CK392_g6607.t1
Aspergillus_CK392_g6609.t1
Aspergillus_CK392_g6610.t1
Aspergillus_CK392_g6611.t1
Aspergillus_CK392_g6616.t1
Aspergillus_CK392_g6618.t1
Aspergillus_CK392_g6625.t1
Aspergillus_CK392_g6632.t1
Aspergillus_CK392_g6633.t1
Aspergillus_CK392_g6636.t1
Aspergillus_CK392_g6638.t1
Aspergillus_CK392_g6648.t1
Aspergillus_CK392_g665.t1
Aspergillus_CK392_g6650.t1
Aspergillus_CK392_g6658.t1
Aspergillus_CK392_g666.t1
Aspergillus_CK392_g6669.t1
Aspergillus_CK392_g6690.t1
Aspergillus_CK392_g6692.t1
Aspergillus_CK392_g6693.t1
Aspergillus_CK392_g6694.t1
Aspergillus_CK392_g6695.t1
Aspergillus_CK392_g6698.t1
Aspergillus_CK392_g6699.t1
Aspergillus_CK392_g670.t1
Aspergillus_CK392_g6702.t1
Aspergillus_CK392_g6703.t1
Aspergillus_CK392_g6706.t1
Aspergillus_CK392_g6709.t1
Aspergillus_CK392_g671.t1
Aspergillus_CK392_g674.t1
Aspergillus_CK392_g675.t1
Aspergillus_CK392_g6754.t1
Aspergillus_CK392_g6761.t1
Aspergillus_CK392_g6762.t1
Aspergillus_CK392_g677.t1
Aspergillus_CK392_g6771.t1
Aspergillus_CK392_g6774.t1
Aspergillus_CK392_g678.t1
Aspergillus_CK392_g6785.t1
Aspergillus_CK392_g679.t1
Aspergillus_CK392_g6791.t1
Aspergillus_CK392_g6795.t1
Aspergillus_CK392_g680.t1
Aspergillus_CK392_g6804.t1
Aspergillus_CK392_g681.t1
Aspergillus_CK392_g6810.t1
Aspergillus_CK392_g6813.t1
Aspergillus_CK392_g682.t1
Aspergillus_CK392_g6824.t1
Aspergillus_CK392_g6827.t1
Aspergillus_CK392_g6828.t1
Aspergillus_CK392_g683.t1
Aspergillus_CK392_g6833.t1
Aspergillus_CK392_g6834.t1
Aspergillus_CK392_g6836.t1
Aspergillus_CK392_g6837.t1
Aspergillus_CK392_g684.t1
Aspergillus_CK392_g6841.t1
Aspergillus_CK392_g6844.t1
Aspergillus_CK392_g6847.t1
Aspergillus_CK392_g685.t1
Aspergillus_CK392_g6851.t1
Aspergillus_CK392_g6853.t1
Aspergillus_CK392_g6858.t1
Aspergillus_CK392_g686.t1
Aspergillus_CK392_g6860.t1
Aspergillus_CK392_g6862.t1
Aspergillus_CK392_g687.t1
Aspergillus_CK392_g6872.t1
Aspergillus_CK392_g6877.t1
Aspergillus_CK392_g688.t1
Aspergillus_CK392_g6888.t1
Aspergillus_CK392_g689.t1
Aspergillus_CK392_g6891.t1
Aspergillus_CK392_g6892.t1
Aspergillus_CK392_g6894.t1
Aspergillus_CK392_g6895.t1
Aspergillus_CK392_g6898.t1
Aspergillus_CK392_g6899.t1
Aspergillus_CK392_g6900.t1
Aspergillus_CK392_g6901.t1
Aspergillus_CK392_g6902.t1
Aspergillus_CK392_g6903.t1
Aspergillus_CK392_g6904.t1
Aspergillus_CK392_g6905.t1
Aspergillus_CK392_g6906.t1
Aspergillus_CK392_g691.t1
Aspergillus_CK392_g6914.t1
Aspergillus_CK392_g6923.t1
Aspergillus_CK392_g6926.t1
Aspergillus_CK392_g6929.t1
Aspergillus_CK392_g693.t1
Aspergillus_CK392_g6931.t1
Aspergillus_CK392_g694.t1
Aspergillus_CK392_g6944.t1
Aspergillus_CK392_g6947.t1
Aspergillus_CK392_g6948.t1
Aspergillus_CK392_g695.t1
Aspergillus_CK392_g6953.t1
Aspergillus_CK392_g696.t1
Aspergillus_CK392_g6963.t1
Aspergillus_CK392_g6967.t1
Aspergillus_CK392_g697.t1
Aspergillus_CK392_g6977.t1
Aspergillus_CK392_g698.t1
Aspergillus_CK392_g6983.t1
Aspergillus_CK392_g699.t1
Aspergillus_CK392_g6991.t1
Aspergillus_CK392_g7000.t1
Aspergillus_CK392_g7002.t1
Aspergillus_CK392_g7004.t1
Aspergillus_CK392_g7005.t1
Aspergillus_CK392_g7006.t1
Aspergillus_CK392_g701.t1
Aspergillus_CK392_g7014.t1
Aspergillus_CK392_g7021.t1
Aspergillus_CK392_g7024.t1
Aspergillus_CK392_g7025.t1
Aspergillus_CK392_g7026.t1
Aspergillus_CK392_g7027.t1
Aspergillus_CK392_g7028.t1
Aspergillus_CK392_g7029.t1
Aspergillus_CK392_g7030.t1
Aspergillus_CK392_g7031.t1
Aspergillus_CK392_g7033.t1
Aspergillus_CK392_g7034.t1
Aspergillus_CK392_g7038.t1
Aspergillus_CK392_g7039.t1
Aspergillus_CK392_g7049.t1
Aspergillus_CK392_g705.t1
Aspergillus_CK392_g7058.t1
Aspergillus_CK392_g7064.t1
Aspergillus_CK392_g7070.t1
Aspergillus_CK392_g7079.t1
Aspergillus_CK392_g7080.t1
Aspergillus_CK392_g7083.t1
Aspergillus_CK392_g7086.t1
[truncated: 15,339 more rows]

## Sheet: FGC_1_Aspergillus_CK392
annotation	Dbcan hit	Pfam hit	# amino acids < 200?	has signal peptide via signalP?	has transmembrane domain via TMHMM?	SMIPS anchor gene?	EC	metabolic pathway or function	Aspergillus_CK392_2015-11-20	FC chitin vs sucrose	FC grass vs sucrose	FC pine vs sucrose
>gb|OXN01798.1| hypothetical protein CDV58_09338, partial [Aspergillus fumigatus]									Aspergillus_CK392_g1.t1
>ref|XP_751437.1| GNAT family acetyltransferase [Aspergillus fumigatus Af293]		Acetyltransf_10							Aspergillus_CK392_g10.t1
>dbj|GAQ04683.1| hypothetical protein ALT_2004 [Aspergillus lentulus]									Aspergillus_CK392_g100.t1
>gb|KMK60945.1| hypothetical protein Y699_08095 [Aspergillus fumigatus Z5]									Aspergillus_CK392_g1009.t1
>ref|XP_752557.1| conserved histidine-rich protein [Aspergillus fumigatus Af293]									Aspergillus_CK392_g1019.t1
>gb|OXN10891.1| hypothetical protein CDV58_00318 [Aspergillus fumigatus]									Aspergillus_CK392_g102.t1
>ref|XP_752565.1| conserved hypothetical protein [Aspergillus fumigatus Af293]		PIG-Y							Aspergillus_CK392_g1027.t1
>ref|XP_752567.1| conserved hypothetical protein [Aspergillus fumigatus Af293]									Aspergillus_CK392_g1029.t1
>ref|XP_752569.1| antibiotic biosynthesis monooxygenase [Aspergillus fumigatus Af293]		ABM							Aspergillus_CK392_g1031.t1
>ref|XP_752578.1| conserved hypothetical protein [Aspergillus fumigatus Af293]									Aspergillus_CK392_g1040.t1
>emb|CAE47939.1| hypothetical protein AfA28D1.125 [Aspergillus fumigatus]		COMPASS-Shg1							Aspergillus_CK392_g1042.t1
>gb|OXN06809.1| hypothetical protein CDV58_03864 [Aspergillus fumigatus]		DUF4598							Aspergillus_CK392_g1044.t1
>gb|KMK60595.1| hypothetical protein Y699_01796 [Aspergillus fumigatus Z5]		DUF1275							Aspergillus_CK392_g105.t1
>gb|OXN28999.1| hypothetical protein CDV57_01478 [Aspergillus fumigatus]		Ank_2;Ank_2;Ank_2					EC:2.3.2.27; EC:2.7.11.1	Endocrine resistance ; EGFR tyrosine kinase inhibitor resistance ; Human papillomavirus infection ; Epstein; Herpes simplex infection ; Measles ; Insulin resistance ; Dilated cardiomyopathy ; Hypertrophic cardiomyopathy ; Acute myeloid leukemia ; Proteoglycans in cancer ; Choline metabolism in cancer ; Circadian rhythm ; Longevity regulating pathway ; Axon guidance ; Progesterone; Insulin signali…	Aspergillus_CK392_g1050.t1
>gb|OXN06800.1| hypothetical protein CDV58_03872 [Aspergillus fumigatus]		PTR2							Aspergillus_CK392_g1051.t1
>gb|OXN06793.1| hypothetical protein CDV58_03875 [Aspergillus fumigatus]		Tom5							Aspergillus_CK392_g1054.t1
>ref|XP_752604.1| SCP-like extracellular protein [Aspergillus fumigatus Af293]		CAP	NO	YES	NO				Aspergillus_CK392_g1060.t1
>gb|KMK60888.1| G2/M phase checkpoint control protein Sum2 [Aspergillus fumigatus		FDF;LSM14							Aspergillus_CK392_g1063.t1
>dbj|GAQ10708.1| hypothetical protein ALT_8029 [Aspergillus lentulus]									Aspergillus_CK392_g1066.t1
>ref|XP_752611.1| hypothetical protein AFUA_1G12420 [Aspergillus fumigatus Af293]									Aspergillus_CK392_g1067.t1
>ref|XP_752614.1| conserved hypothetical protein [Aspergillus fumigatus Af293]									Aspergillus_CK392_g1069.t1
>gb|EDP52987.1| pH signal transduction protein PalI, putative [Aspergillus		SUR7	NO	YES	YES				Aspergillus_CK392_g107.t1
>ref|XP_752616.1| conserved hypothetical protein [Aspergillus fumigatus Af293]									Aspergillus_CK392_g1071.t1
>ref|XP_752618.1| nuclear RNA binding protein [Aspergillus fumigatus Af293]									Aspergillus_CK392_g1072.t1
>ref|XP_752619.1| sexual development activator VeA [Aspergillus fumigatus Af293]		Velvet							Aspergillus_CK392_g1073.t1
>gb|KMK62731.1| DNA repair protein (Rad57) [Aspergillus fumigatus Z5]		Rad51							Aspergillus_CK392_g1075.t1
>ref|XP_752626.1| endoglucanase [Aspergillus fumigatus Af293]	AA9.hmm	Glyco_hydro_61	NO	YES	NO		EC:3.2.1.4	Starch and sucrose metabolism	Aspergillus_CK392_g1079.t1
>gb|EDP52988.1| exo-beta-1,3-glucanase, putative [Aspergillus fumigatus A1163]	GH55.hmm	Pectate_lyase_3;Pectate_lyase_3						Plant polysaccharide degradation	Aspergillus_CK392_g108.t1
>gb|KMK62725.1| stress responsive A/B barrel domain-containing protein		Dabb							Aspergillus_CK392_g1081.t1
>ref|XP_752632.1| MFS toxin efflux pump (AflT) [Aspergillus fumigatus Af293]		MFS_1							Aspergillus_CK392_g1085.t1
>ref|XP_752633.1| mannosylphosphate transferase (Mnn4) [Aspergillus fumigatus Af293]		LicD;WLM	NO	YES	NO				Aspergillus_CK392_g1086.t1
>ref|XP_752636.1| conserved hypothetical protein [Aspergillus fumigatus Af293]									Aspergillus_CK392_g1088.t1
>gb|KMK62714.1| ABC transporter, putative [Aspergillus fumigatus Z5]		ABC_tran;ABC_tran;SMC_N;ABC_membrane;ABC_membrane							Aspergillus_CK392_g1091.t1
>ref|XP_754861.2| conserved hypothetical protein [Aspergillus fumigatus Af293]									Aspergillus_CK392_g110.t1
>gb|OXN06478.1| hypothetical protein CDV58_03805 [Aspergillus fumigatus]		Eaf7							Aspergillus_CK392_g1102.t1
>gb|OXN14067.1| hypothetical protein CFD26_07669 [Aspergillus turcosus]		RRM_1;G-patch;NACHT;zf-RanBP							Aspergillus_CK392_g111.t1
>gb|OXN06486.1| hypothetical protein CDV58_03825 [Aspergillus fumigatus]									Aspergillus_CK392_g1122.t1
>ref|XP_752673.1| conserved hypothetical protein [Aspergillus fumigatus Af293]		End3;EF-hand_4							Aspergillus_CK392_g1125.t1
>gb|KMK62675.1| brct domain-containing protein, putative [Aspergillus fumigatus Z5]									Aspergillus_CK392_g1130.t1
>gb|EDP48345.1| rhamnosidase B, putative [Aspergillus fumigatus A1163]	CBM67.hmm								Aspergillus_CK392_g1133.t1
>sp|B0YCL3.2|PELB_ASPFC RecName: Full=Probable pectin lyase B; Short=PLB; Flags: Precursor	PL1.hmm	Pec_lyase_C	NO	YES	NO		EC:4.2.2.2	Plant polysaccharide degradation	Aspergillus_CK392_g1134.t1
>gb|EDP48341.1| conserved hypothetical protein [Aspergillus fumigatus A1163]									Aspergillus_CK392_g1136.t1
>gb|EDP48338.1| 3-ketoacyl-acyl carrier protein reductase [Aspergillus fumigatus		adh_short_C2					EC:1.1.1.1; EC:1.1.1.206; EC:1.1.1.184; EC:1.1.1.236	Arachidonic acid metabolism ; Tropane; Chemical carcinogenesis ; Drug metabolism ; Metabolism of xenobiotics by cytochrome P450 ; Naphthalene degradation ; Chloroalkane and chloroalkene degradation ; Retinol metabolism ; Tyrosine metabolism ; Glycine; Fatty acid degradation ; Glycolysis ; Degradation of aromatic compounds	Aspergillus_CK392_g1139.t1
>ref|XP_749013.1| metalloreductase [Aspergillus fumigatus Af293]		Ferric_reduct;NAD_binding_6;FAD_binding_8							Aspergillus_CK392_g1140.t1
>gb|OXN08810.1| hypothetical protein CDV58_02975 [Aspergillus fumigatus]									Aspergillus_CK392_g1142.t1
>gb|EDP48332.1| conserved hypothetical protein [Aspergillus fumigatus A1163]		Jacalin							Aspergillus_CK392_g1144.t1
***** No hits found ******									Aspergillus_CK392_g1145.t1
>gb|KMK60404.1| Retrotransposable element Tf2 protein type [Aspergillus fumigatus Z5]		Chromo;RVT_1;rve					EC:3.1.26.4; EC:2.7.7.7	Platinum drug resistance ; HTLV; Viral carcinogenesis ; Fanconi anemia pathway ; Non; Homologous recombination ; Mismatch repair ; Nucleotide excision repair ; Base excision repair ; Pyrimidine metabolism ; Purine metabolism ; DNA replication	Aspergillus_CK392_g1146.t1
>gb|OXN27364.1| hypothetical protein CDV57_04125 [Aspergillus fumigatus]	GT4.hmm	Glycos_transf_1						carbohydrate metabolism	Aspergillus_CK392_g1149.t1
>gb|OXN10931.1| hypothetical protein CDV58_00301 [Aspergillus fumigatus]			NO	YES	NO				Aspergillus_CK392_g115.t1
>gb|OXN02303.1| hypothetical protein CDV58_08541 [Aspergillus fumigatus]									Aspergillus_CK392_g1151.t1
>gb|OXN02301.1| hypothetical protein CDV58_08545 [Aspergillus fumigatus]									Aspergillus_CK392_g1155.t1
>gb|OXN27329.1| hypothetical protein CDV57_04118 [Aspergillus fumigatus]		ASL_C2;Lyase_1							Aspergillus_CK392_g1156.t1
>gb|OXN27330.1| hypothetical protein CDV57_04117 [Aspergillus fumigatus]		p450					EC:1.14.14.1	Endocrine resistance ; Chemical carcinogenesis ; MicroRNAs in cancer ; Longevity regulating pathway ; Inflammatory mediator regulation of TRP channels ; Serotonergic synapse ; Ovarian Steroidogenesis ; Drug metabolism ; Metabolism of xenobiotics by cytochrome P450 ; Caffeine metabolism ; Retinol metabolism ; Tryptophan metabolism ; Linoleic acid metabolism ; Arachidonic acid metabolism ; Steroid …	Aspergillus_CK392_g1157.t1
>gb|KMK60610.1| hypothetical protein Y699_01811 [Aspergillus fumigatus Z5]			YES	YES	NO				Aspergillus_CK392_g116.t1
>gb|KMK60577.1| hypothetical protein Y699_01778 [Aspergillus fumigatus Z5]									Aspergillus_CK392_g1160.t1
>gb|EDP52967.1| nucleolin protein Nsr1, putative [Aspergillus fumigatus A1163]		RRM_1;RRM_1							Aspergillus_CK392_g1162.t1
>gb|PKX91796.1| hypothetical protein P174DRAFT_422944 [Aspergillus novofumigatus		TFIIS_C;TFIIS_M;Med26							Aspergillus_CK392_g1166.t1
>gb|KMK60587.1| metallo-beta-lactamase superfamily protein [Aspergillus fumigatus									Aspergillus_CK392_g1169.t1
>ref|XP_001481610.1| conserved hypothetical protein [Aspergillus fumigatus Af293]			YES	YES	NO				Aspergillus_CK392_g1170.t1
>gb|KMK60590.1| hypothetical protein Y699_01791 [Aspergillus fumigatus Z5]									Aspergillus_CK392_g1172.t1
>gb|EDP52784.1| camp independent regulatory protein [Aspergillus fumigatus A1163]		Gti1_Pac2							Aspergillus_CK392_g1173.t1
>gb|KMK60386.1| asparaginyl-tRNA synthetase Slm5 [Aspergillus fumigatus Z5]		RRM_1;tRNA-synt_2;tRNA_anti-codon							Aspergillus_CK392_g1174.t1
>gb|OXN03925.1| hypothetical protein CDV58_06738 [Aspergillus fumigatus]									Aspergillus_CK392_g1178.t1
>gb|OXN03928.1| hypothetical protein CDV58_06733 [Aspergillus fumigatus]		p450					EC:1.14.14.1	Endocrine resistance ; Chemical carcinogenesis ; MicroRNAs in cancer ; Longevity regulating pathway ; Inflammatory mediator regulation of TRP channels ; Serotonergic synapse ; Ovarian Steroidogenesis ; Drug metabolism ; Metabolism of xenobiotics by cytochrome P450 ; Caffeine metabolism ; Retinol metabolism ; Tryptophan metabolism ; Linoleic acid metabolism ; Arachidonic acid metabolism ; Steroid …	Aspergillus_CK392_g1183.t1
>gb|OXN03919.1| hypothetical protein CDV58_06727 [Aspergillus fumigatus]		NAD_binding_11;NAD_binding_2;adh_short					EC:1.1.1.; EC:1.1.1.6; EC:1.1.1.385	KEGG modules in global maps only; Glycerolipid metabolism ; Neomycin; Retinol metabolism ; Carbon fixation pathways in prokaryotes ; Butanoate metabolism ; Propanoate metabolism	Aspergillus_CK392_g1186.t1
>gb|AAR01218.1| LaeA [Aspergillus fumigatus]		DDE_1;Methyltransf_23							Aspergillus_CK392_g1189.t1
>ref|XP_752839.1| MFS allantoate transporter [Aspergillus fumigatus Af293]		MFS_1							Aspergillus_CK392_g1194.t1
>ref|XP_751439.1| CRAL/TRIO domain protein [Aspergillus fumigatus Af293]		CRAL_TRIO_N;CRAL_TRIO					EC:3.1.3.48	Transcriptional misregulation in cancers	Aspergillus_CK392_g12.t1
>gb|KMK60614.1| Reticulocyte-binding protein [Aspergillus fumigatus Z5]									Aspergillus_CK392_g120.t1
>gb|OXN08905.1| hypothetical protein CDV58_03286 [Aspergillus fumigatus]									Aspergillus_CK392_g1203.t1
>gb|AAS72549.1| Chi100 [Aspergillus fumigatus]	CBM50.hmm;CBM18.hmm	LysM;Glyco_hydro_18;Chitin_bind_1	NO	YES	NO		EC:3.2.1.52; EC:3.2.1.14	glycan degradation ; Glycosphingolipid biosynthesis ; Glycosaminoglycan degradation ; Amino sugar and nucleotide sugar metabolism	Aspergillus_CK392_g1206.t1
>gb|OXN05394.1| hypothetical protein CDV58_05955 [Aspergillus fumigatus]		Aspzincin_M35	NO	YES	NO				Aspergillus_CK392_g1207.t1
>gb|KMK60615.1| hypothetical protein Y699_01816 [Aspergillus fumigatus Z5]									Aspergillus_CK392_g121.t1
>gb|KEY75717.1| proteasome maturation ans ribosome synthesis protein Nop10		NOB1_Zn_bind;PIN_6							Aspergillus_CK392_g1210.t1
>gb|OXN05388.1| hypothetical protein CDV58_05947 [Aspergillus fumigatus]		Scramblase;Scramblase							Aspergillus_CK392_g1215.t1
>gb|OXN25212.1| hypothetical protein CDV57_05216 [Aspergillus fumigatus]		SQHop_cyclase_C;SQHop_cyclase_N					EC:5.4.99.41; EC:5.4.99.48; EC:5.4.99.8; EC:5.4.99.35; EC:5.4.99.33; EC:5.4.99.47; EC:5.4.99.32; EC:5.4.99.34; EC:5.4.99.39	Steroid biosynthesis ; Sesquiterpenoid and triterpenoid biosynthesis	Aspergillus_CK392_g1218.t1
>gb|KMK60616.1| essential protein Yae1, putative [Aspergillus fumigatus Z5]		Yae1_N							Aspergillus_CK392_g122.t1
>gb|OXN05089.1| hypothetical protein CDV58_05445 [Aspergillus fumigatus]		7tm_2							Aspergillus_CK392_g1223.t1
>gb|KMK60617.1| hypothetical protein Y699_01818 [Aspergillus fumigatus Z5]			NO	YES	NO				Aspergillus_CK392_g123.t1
>gb|PIG84048.1| C6 transcription factor [Aspergillus arachidicola]		Paf67;Fungal_trans							Aspergillus_CK392_g1231.t1
>gb|KMK58716.1| Polyketide synthase PksM [Aspergillus fumigatus Z5]		DUF1318;Methyltransf_11							Aspergillus_CK392_g1233.t1
>ref|XP_748455.1| DUF636 domain protein [Aspergillus fumigatus Af293]		GFA							Aspergillus_CK392_g1237.t1
>ref|XP_748453.1| homocysteine S-methyltransferase [Aspergillus fumigatus Af293]		S-methyl_trans							Aspergillus_CK392_g1239.t1
>gb|KMK58725.1| hypothetical protein Y699_07952 [Aspergillus fumigatus Z5]									Aspergillus_CK392_g1240.t1
>gb|OXN07550.1| hypothetical protein CDV58_03932 [Aspergillus fumigatus]									Aspergillus_CK392_g1241.t1
>gb|OXN07554.1| hypothetical protein CDV58_03936 [Aspergillus fumigatus]		Acetyltransf_1							Aspergillus_CK392_g1244.t1
>gb|OXN07555.1| hypothetical protein CDV58_03937 [Aspergillus fumigatus]									Aspergillus_CK392_g1245.t1
>gb|EDP53533.1| hypothetical protein AFUB_047140 [Aspergillus fumigatus A1163]									Aspergillus_CK392_g1247.t1
>gb|KMK58734.1| hexose carrier protein [Aspergillus fumigatus Z5]		Sugar_tr							Aspergillus_CK392_g1248.t1
>gb|KEY78626.1| hypothetical protein BA78_8742 [Aspergillus fumigatus var. RP-2014]			YES	YES	NO				Aspergillus_CK392_g125.t1	0.6	0.6	0.4
>ref|XP_748441.2| integral membrane protein Pth11-like [Aspergillus fumigatus Af293]									Aspergillus_CK392_g1251.t1
>gb|EDP53540.1| sarcosine oxidase, putative [Aspergillus fumigatus A1163]		DAO							Aspergillus_CK392_g1252.t1
>ref|XP_748438.1| cystathionine beta-lyase [Aspergillus fumigatus Af293]		Cys_Met_Meta_PP					EC:2.5.1.47	Cysteine and methionine metabolism ; Sulfur metabolism ; Biosynthesis of amino acids ; Carbon metabolism	Aspergillus_CK392_g1253.t1
>gb|OXN07563.1| hypothetical protein CDV58_03950 [Aspergillus fumigatus]		Fungal_trans							Aspergillus_CK392_g1256.t1
>ref|XP_748434.1| cell wall protein [Aspergillus fumigatus Af293]		HsbA	YES	YES	NO				Aspergillus_CK392_g1258.t1
>gb|OXN05290.1| hypothetical protein CDV58_05199 [Aspergillus fumigatus]		zf-C2H2;zf-C2H2;zf-H2C2_2;zf-H2C2_2					EC:2.3.2.27	Platinum drug resistance ; Parkinson; Breast cancer ; MicroRNAs in cancer ; Mitophagy ; PI3K; Notch signaling pathway ; Fanconi anemia pathway ; Homologous recombination ; Ubiquitin mediated proteolysis ; Protein processing in endoplasmic reticulum	Aspergillus_CK392_g1261.t1
>gb|OXN05274.1| hypothetical protein CDV58_05201 [Aspergillus fumigatus]		DUF3292							Aspergillus_CK392_g1263.t1
>gb|OXN05282.1| hypothetical protein CDV58_05213 [Aspergillus fumigatus]		Ank_2;Ank_2					EC:2.7.11.1; EC:2.3.2.27; EC:3.1.1.5	Lysosome ; Glycerophospholipid metabolism ; Platinum drug resistance ; MicroRNAs in cancer ; Notch signaling pathway ; Fanconi anemia pathway ; Homologous recombination ; Ubiquitin mediated proteolysis ; Protein processing in endoplasmic reticulum ; Endocrine resistance ; EGFR tyrosine kinase inhibitor resistance ; Human papillomavirus infection ; Epstein; Herpes simplex infection ; Measles ; Ins…	Aspergillus_CK392_g1275.t1
>gb|EDP53564.1| hypothetical protein AFUB_047460 [Aspergillus fumigatus A1163]		Methyltransf_25;Methyltransf_11							Aspergillus_CK392_g1276.t1
>ref|XP_754881.1| conserved hypothetical protein [Aspergillus fumigatus Af293]									Aspergillus_CK392_g128.t1
>ref|XP_748411.1| alpha-amylase [Aspergillus fumigatus Af293]	GH13.hmm	DUF1966;Alpha-amylase	NO	YES	YES		EC:2.4.1.19; EC:2.4.1.25	Starch and sucrose metabolism	Aspergillus_CK392_g1280.t1
>gb|OXN15670.1| hypothetical protein CDV57_09347 [Aspergillus fumigatus]		GPI-anchored	NO	YES	NO				Aspergillus_CK392_g1281.t1	0.28133	0.409207	0.519182
>ref|XP_001481585.1| GNAT family N-acetyltransferase [Aspergillus fumigatus Af293]		Acetyltransf_10;Flavin_Reduct							Aspergillus_CK392_g1282.t1
>gb|OXN04709.1| hypothetical protein CDV58_05754 [Aspergillus fumigatus]									Aspergillus_CK392_g1286.t1
>gb|EDP53579.1| methylaspartate ammonia-lyase, putative [Aspergillus fumigatus		MAAL_N;MAAL_C							Aspergillus_CK392_g1289.t1
>gb|EDP53010.1| esterase/lipase, putative [Aspergillus fumigatus A1163]	CE10.hmm	Abhydrolase_3	NO	YES	NO		EC:3.1.1.94; EC:3.1.1.3; EC:3.1.1.1	Drug metabolism ; Fat digestion and absorption ; Glycerolipid metabolism ; Aflatoxin biosynthesis	Aspergillus_CK392_g129.t1
>ref|XP_748398.1| conserved hypothetical protein [Aspergillus fumigatus Af293]									Aspergillus_CK392_g1291.t1
>gb|OXN04716.1| hypothetical protein CDV58_05762 [Aspergillus fumigatus]		Acetyltransf_1;adh_short					EC:1.1.1.6	Glycerolipid metabolism ; Propanoate metabolism	Aspergillus_CK392_g1292.t1
>gb|OXN02666.1| hypothetical protein CDV58_08470, partial [Aspergillus fumigatus]		AMPK1_CBM							Aspergillus_CK392_g1296.t1
>gb|EDP54296.1| conserved hypothetical protein [Aspergillus fumigatus A1163]		MIT							Aspergillus_CK392_g1299.t1
>gb|OXN10944.1| hypothetical protein CDV58_00286 [Aspergillus fumigatus]									Aspergillus_CK392_g130.t1
>gb|KMK62192.1| prolidase pepP [Aspergillus fumigatus Z5]		Peptidase_M24;AMP_N							Aspergillus_CK392_g1301.t1
>gb|KMK62184.1| short chain dehydrogenase/reductase, putative [Aspergillus		adh_short					EC:1.3.1.33; EC:1.1.1.300	Retinol metabolism ; Porphyrin and chlorophyll metabolism	Aspergillus_CK392_g1310.t1
>ref|XP_755098.1| vacuolar H+\/Ca2+ exchanger [Aspergillus fumigatus Af293]		Na_Ca_ex;Na_Ca_ex							Aspergillus_CK392_g1312.t1
>gb|OXN07488.1| hypothetical protein CDV58_04730 [Aspergillus fumigatus]									Aspergillus_CK392_g1314.t1
>gb|EDP54314.1| cyclin-dependent protein kinase complex component (Pcl8), putative		Cyclin							Aspergillus_CK392_g1315.t1
>gb|KMK62176.1| protein kinase, putative [Aspergillus fumigatus Z5]		Pkinase					EC:2.7.11.24; EC:2.7.10.2; EC:2.7.11.1	Insulin resistance ; Dilated cardiomyopathy ; Hypertrophic cardiomyopathy ; Parkinson; Breast cancer ; Acute myeloid leukemia ; Choline metabolism in cancer ; Circadian rhythm ; Axon guidance ; Insulin signaling pathway ; Regulation of actin cytoskeleton ; Oocyte meiosis ; Meiosis ; Cell cycle ; Autophagy ; Plant hormone signal transduction ; mTOR signaling pathway ; AMPK signaling pathway ; HIF;…	Aspergillus_CK392_g1318.t1
>gb|OXN10946.1| hypothetical protein CDV58_00284 [Aspergillus fumigatus]		Fringe							Aspergillus_CK392_g132.t1
>ref|XP_755108.1| nuclear migration protein [Aspergillus fumigatus Af293]		Mcp5_PH							Aspergillus_CK392_g1321.t1
>ref|XP_755114.2| GPI anchored protein [Aspergillus fumigatus Af293]			NO	YES	YES				Aspergillus_CK392_g1325.t1
>ref|XP_755118.1| conserved hypothetical protein [Aspergillus fumigatus Af293]									Aspergillus_CK392_g1328.t1
>ref|XP_754886.1| polysaccharide deacetylase [Aspergillus fumigatus Af293]	CE4.hmm	Polysacc_deac_1	NO	YES	NO			polysaccharide degradation	Aspergillus_CK392_g133.t1
>gb|KMK62164.1| hypothetical protein Y699_03005 [Aspergillus fumigatus Z5]		Patatin;Mg_trans_NIPA				PKS	EC:3.1.1.5	Choline metabolism in cancer ; Lysosome ; Glycerophospholipid metabolism	Aspergillus_CK392_g1330.t1
***** No hits found ******									Aspergillus_CK392_g1333.t1
>ref|XP_001481535.1| conserved hypothetical protein [Aspergillus fumigatus Af293]									Aspergillus_CK392_g1335.t1
>gb|EDP47371.1| stress response protein (Ist2), putative [Aspergillus fumigatus		Anoctamin							Aspergillus_CK392_g1336.t1
>ref|XP_746521.1| DUF1212 domain membrane protein [Aspergillus fumigatus Af293]		ThrE_2;ThrE							Aspergillus_CK392_g1337.t1
>ref|XP_746523.2| GPI anchored protein [Aspergillus fumigatus Af293]			YES	YES	NO				Aspergillus_CK392_g1339.t1
>gb|EDP47367.1| GABA permease, putative [Aspergillus fumigatus A1163]		AA_permease_2							Aspergillus_CK392_g1340.t1
>gb|EDP47365.1| hypothetical protein AFUB_099660 [Aspergillus fumigatus A1163]									Aspergillus_CK392_g1342.t1
>ref|XP_746533.1| HLH DNA binding domain protein [Aspergillus fumigatus Af293]		HLH							Aspergillus_CK392_g1349.t1
>gb|KMK58127.1| hypothetical protein Y699_03547 [Aspergillus fumigatus Z5]									Aspergillus_CK392_g1351.t1
>ref|XP_746536.1| tripeptidyl-peptidase (TppA) [Aspergillus fumigatus Af293]		Peptidase_S8;Pro-kuma_activ	NO	YES	NO				Aspergillus_CK392_g1352.t1
>ref|XP_746537.1| GPI anchored protein [Aspergillus fumigatus Af293]			YES	YES	NO				Aspergillus_CK392_g1353.t1
>ref|XP_746538.1| amino acid permease family protein [Aspergillus fumigatus Af293]		AA_permease_2							Aspergillus_CK392_g1354.t1
>ref|XP_746540.1| hypothetical protein AFUA_4G03530 [Aspergillus fumigatus Af293]		DUF3425							Aspergillus_CK392_g1356.t1
>ref|XP_746541.1| integral membrane protein [Aspergillus fumigatus Af293]									Aspergillus_CK392_g1357.t1
>gb|KMK58119.1| polyhydroxybutyrate depolymerase, putative [Aspergillus fumigatus	CBM1.hmm;CE1.hmm	CBM_1;Peptidase_S9	NO	YES	NO		EC:3.2.1.4	Starch and sucrose metabolism	Aspergillus_CK392_g1359.t1
>gb|KMK58118.1| hypothetical protein Y699_03538 [Aspergillus fumigatus Z5]									Aspergillus_CK392_g1360.t1
>dbj|GAQ07645.1| probable alpha-galactosidase D [Aspergillus lentulus]	GH27.hmm	His_Phos_1;Melibiase_2						polysaccharide degradation	Aspergillus_CK392_g1361.t1
>gb|KMK58110.1| Nitrosoguanidine resistance protein SNG1 [Aspergillus fumigatus Z5]		DUF3533							Aspergillus_CK392_g1367.t1
>gb|OXN07032.1| hypothetical protein CDV58_03043 [Aspergillus fumigatus]		Phosphoesterase;Fungal_trans_2	NO	YES	NO		EC:3.1.3.64; EC:3.1.3.2	Lysosome ; Riboflavin metabolism ; Thiamine metabolism ; Phosphatidylinositol signaling system ; Inositol phosphate metabolism	Aspergillus_CK392_g1372.t1	1.39594	0.172589	0.57868
>ref|XP_746555.2| oxidoreductase, short-chain dehydrogenase/reductase family		adh_short_C2					EC:1.1.1.6; EC:1.1.1.385; EC:1.1.1.163	Caprolactam degradation ; KEGG modules in global maps only; Glycerolipid metabolism ; Propanoate metabolism	Aspergillus_CK392_g1373.t1
>ref|XP_746556.2| aldehyde dehydrogenase family protein [Aspergillus fumigatus Af293]		Aldedh					EC:1.2.1.39; EC:1.2.1.19; EC:1.2.1.47	Tryptophan metabolism ; Histidine metabolism ; Lysine degradation ; Valine; Glycerolipid metabolism ; Fatty acid degradation ; Pyruvate metabolism ; Ascorbate and aldarate metabolism ; Glycolysis ; beta; Arginine and proline metabolism ; Styrene degradation ; Phenylalanine metabolism	Aspergillus_CK392_g1374.t1
>ref|XP_746557.2| GMP synthase [Aspergillus fumigatus Af293]		GATase					EC:2.1.3.2; EC:4.1.3.27	Biofilm formation ; Quorum sensing ; Phenazine biosynthesis ; Phenylalanine; Biosynthesis of amino acids ; Alanine; Pyrimidine metabolism	Aspergillus_CK392_g1375.t1
>ref|XP_001481543.1| glutamine synthetase [Aspergillus fumigatus Af293]		Gln-synt_C							Aspergillus_CK392_g1376.t1
>ref|XP_001481544.1| conserved hypothetical protein [Aspergillus fumigatus Af293]		Ala_racemase_N;D-ser_dehydrat							Aspergillus_CK392_g1377.t1
>gb|OXN10915.1| hypothetical protein CDV58_00278 [Aspergillus fumigatus]									Aspergillus_CK392_g138.t1
>ref|XP_746566.1| serine peptidase, family S28 [Aspergillus fumigatus Af293]		Peptidase_S28	NO	YES	NO				Aspergillus_CK392_g1384.t1
>ref|XP_746567.1| cytochrome P450 alkane hydroxylase [Aspergillus fumigatus Af293]		p450					EC:1.14.14.1; EC:1.3.3.9	Monoterpenoid biosynthesis ; Endocrine resistance ; Chemical carcinogenesis ; MicroRNAs in cancer ; Longevity regulating pathway ; Inflammatory mediator regulation of TRP channels ; Serotonergic synapse ; Ovarian Steroidogenesis ; Drug metabolism ; Metabolism of xenobiotics by cytochrome P450 ; Caffeine metabolism ; Retinol metabolism ; Tryptophan metabolism ; Linoleic acid metabolism ; Arachidon…	Aspergillus_CK392_g1385.t1
>gb|KMK58088.1| hypothetical protein Y699_03508 [Aspergillus fumigatus Z5]			YES	YES	NO				Aspergillus_CK392_g1388.t1	NA	1	1
>ref|XP_746593.1| mucin family signaling protein Msb2 [Aspergillus fumigatus Af293]			NO	YES	YES				Aspergillus_CK392_g1411.t1
>gb|OXN23909.1| hypothetical protein CDV57_06149 [Aspergillus fumigatus]		Ribonuc_L-PSP							Aspergillus_CK392_g1412.t1
>gb|EDP47293.1| conserved hypothetical protein [Aspergillus fumigatus A1163]									Aspergillus_CK392_g1413.t1
>gb|OXN23915.1| hypothetical protein CDV57_06147 [Aspergillus fumigatus]									Aspergillus_CK392_g1414.t1
>gb|EDP53022.1| MFS transporter, putative [Aspergillus fumigatus A1163]		MFS_1							Aspergillus_CK392_g142.t1
>gb|OXN10918.1| hypothetical protein CDV58_00273 [Aspergillus fumigatus]	GH18.hmm	Glyco_hydro_18	NO	YES	NO		EC:3.2.1.14; EC:3.2.1.17	Amino sugar and nucleotide sugar metabolism	Aspergillus_CK392_g143.t1
>ref|XP_746617.1| homeobox transcription factor [Aspergillus fumigatus Af293]		Homeobox							Aspergillus_CK392_g1434.t1
>ref|XP_746622.1| conserved hypothetical protein [Aspergillus fumigatus Af293]									Aspergillus_CK392_g1439.t1
>gb|OXN10917.1| hypothetical protein CDV58_00272 [Aspergillus fumigatus]									Aspergillus_CK392_g144.t1
>gb|OXN06642.1| hypothetical protein CDV58_04628 [Aspergillus fumigatus]		GCIP	NO	YES	NO				Aspergillus_CK392_g1444.t1
>ref|XP_001481549.1| conserved hypothetical protein [Aspergillus fumigatus Af293]									Aspergillus_CK392_g1448.t1
>ref|XP_746634.1| conserved hypothetical protein [Aspergillus fumigatus Af293]		DUF3245							Aspergillus_CK392_g1450.t1
>ref|XP_746637.1| F-box domain protein [Aspergillus fumigatus Af293]		F-box-like							Aspergillus_CK392_g1452.t1
>gb|OXN02100.1| hypothetical protein CDV58_08834 [Aspergillus fumigatus]		adh_short					EC:1.1.1.300; EC:1.1.1.313	Taurine and hypotaurine metabolism ; Retinol metabolism	Aspergillus_CK392_g1454.t1
>gb|OXN02098.1| hypothetical protein CDV58_08833 [Aspergillus fumigatus]		SLAC1							Aspergillus_CK392_g1455.t1
>gb|OXN22709.1| hypothetical protein CDV57_07341 [Aspergillus fumigatus]									Aspergillus_CK392_g1459.t1
>gb|KMK58004.1| hypothetical protein Y699_03424 [Aspergillus fumigatus Z5]									Aspergillus_CK392_g1466.t1
>gb|EDP55756.1| fungal specific transcription factor, putative [Aspergillus									Aspergillus_CK392_g1468.t1
>ref|XP_754900.1| WSC domain protein [Aspergillus fumigatus Af293]		WSC	NO	YES	NO				Aspergillus_CK392_g147.t1
>gb|OXN03331.1| hypothetical protein CDV58_07933 [Aspergillus fumigatus]									Aspergillus_CK392_g1475.t1
>ref|XP_750179.1| integral membrane protein [Aspergillus fumigatus Af293]		DUF2470							Aspergillus_CK392_g1476.t1
>ref|XP_750184.2| Exocyst complex component Sec3 [Aspergillus fumigatus Af293]		Sec3_C;Sec3-PIP2_bind							Aspergillus_CK392_g1481.t1
>gb|KEY77836.1| hypothetical protein SRP40 [Aspergillus fumigatus var. RP-2014]		SRP40_C							Aspergillus_CK392_g1482.t1
>ref|XP_750190.1| conserved hypothetical protein [Aspergillus fumigatus Af293]									Aspergillus_CK392_g1487.t1
>ref|XP_750191.1| conserved hypothetical protein [Aspergillus fumigatus Af293]			NO	YES	YES				Aspergillus_CK392_g1488.t1
>ref|XP_747966.1| L-PSP endoribonuclease family protein Brt1 [Aspergillus fumigatus		Ribonuc_L-PSP							Aspergillus_CK392_g1491.t1
>ref|XP_747964.2| high-affinity iron transporter FtrA [Aspergillus fumigatus Af293]		FTR1							Aspergillus_CK392_g1493.t1
>gb|OXN05401.1| hypothetical protein CDV58_05969 [Aspergillus fumigatus]									Aspergillus_CK392_g1494.t1
>gb|KMK59137.1| spindle pole body associated protein SnaD [Aspergillus fumigatus									Aspergillus_CK392_g1495.t1
>ref|XP_747961.1| conidiation-specific protein Con-10 [Aspergillus fumigatus Af293]		KGG;KGG							Aspergillus_CK392_g1496.t1
>gb|OXN05406.1| hypothetical protein CDV58_05966 [Aspergillus fumigatus]		adh_short_C2					EC:1.1.1.236; EC:1.1.1.163; EC:1.1.1.206; EC:1.1.1.184; EC:1.1.1.6; EC:1.1.1.385; EC:1.1.1.289	Fructose and mannose metabolism ; KEGG modules in global maps only; Glycerolipid metabolism ; Propanoate metabolism ; Chemical carcinogenesis ; Metabolism of xenobiotics by cytochrome P450 ; Arachidonic acid metabolism ; Caprolactam degradation ; Tropane	Aspergillus_CK392_g1497.t1
>gb|EDP53032.1| annexin ANXC4 [Aspergillus fumigatus A1163]		Annexin							Aspergillus_CK392_g150.t1
>gb|EDP51240.1| mutanase [Aspergillus fumigatus A1163]	GH71.hmm	Glyco_hydro_71					α-1,3-glucanase (EC 3.2.1.59).	plant polysaccharide degradation	Aspergillus_CK392_g1505.t1
>gb|KMK59149.1| protein kinase, putative [Aspergillus fumigatus Z5]		Pkinase					EC:2.7.11.1	Endocrine resistance ; EGFR tyrosine kinase inhibitor resistance ; Human papillomavirus infection ; Epstein; Herpes simplex infection ; Measles ; Insulin resistance ; Dilated cardiomyopathy ; Hypertrophic cardiomyopathy ; Parkinson; Breast cancer ; Acute myeloid leukemia ; Proteoglycans in cancer ; Choline metabolism in cancer ; Circadian rhythm ; Longevity regulating pathway ; Axon guidance ; Pr…	Aspergillus_CK392_g1506.t1
>gb|EDP51242.1| class V chitinase Chi100 [Aspergillus fumigatus A1163]									Aspergillus_CK392_g1507.t1
>ref|XP_750817.1| C2H2 finger domain protein [Aspergillus fumigatus Af293]		DUF3435							Aspergillus_CK392_g1511.t1
>ref|XP_746957.1| hypothetical protein AFUA_8G02490 [Aspergillus fumigatus Af293]		PAN_1							Aspergillus_CK392_g1516.t1
>gb|OXN15855.1| hypothetical protein CDV57_09140 [Aspergillus fumigatus]			YES	YES	NO				Aspergillus_CK392_g1519.t1
>ref|XP_746964.1| conserved hypothetical protein [Aspergillus fumigatus Af293]		HRI1							Aspergillus_CK392_g1523.t1
>gb|KMK56823.1| UbiA prenyltransferase family protein [Aspergillus fumigatus Z5]		UbiA				DMATS			Aspergillus_CK392_g1524.t1
>ref|XP_746966.1| geranylgeranyl pyrophosphate synthetase AtmG [Aspergillus fumigatus		polyprenyl_synt					EC:2.5.1.1; EC:2.5.1.30	Influenza A ; HTLV; Terpenoid backbone biosynthesis	Aspergillus_CK392_g1525.t1
>ref|XP_746967.1| conserved hypothetical protein [Aspergillus fumigatus Af293]									Aspergillus_CK392_g1526.t1
>gb|OXN03980.1| hypothetical protein CDV58_07169 [Aspergillus fumigatus]			NO	YES	YES				Aspergillus_CK392_g1529.t1
>gb|OXN23328.1| hypothetical protein CDV57_06819 [Aspergillus fumigatus]	GH74.hmm;GT2.hmm	Glyco_tranf_2_3					endoglucanase (EC 3.2.1.4); oligoxyloglucan reducing end-specific cellobiohydrolase (EC 3.2.1.150); xyloglucanase (EC 3.2.1.151)	plant polysaccharide degradation	Aspergillus_CK392_g1530.t1
>ref|XP_001481399.1| conserved hypothetical protein [Aspergillus fumigatus Af293]									Aspergillus_CK392_g1531.t1
>gb|KMK56832.1| hypothetical protein Y699_05747 [Aspergillus fumigatus Z5]			YES	YES	NO				Aspergillus_CK392_g1532.t1
>ref|XP_746975.1| aldehyde dehydrogenase ALDH [Aspergillus fumigatus Af293]		Aldedh					EC:1.2.1.36	Retinol metabolism	Aspergillus_CK392_g1533.t1
>gb|KMK56838.1| neutral amino acid permease [Aspergillus fumigatus Z5]		Aa_trans							Aspergillus_CK392_g1538.t1
>gb|OXN10938.1| hypothetical protein CDV58_00262 [Aspergillus fumigatus]									Aspergillus_CK392_g154.t1
>ref|XP_751152.1| dienelactone hydrolase family protein [Aspergillus fumigatus Af293]		DLH							Aspergillus_CK392_g1550.t1
>dbj|GAO88406.1| hypothetical protein AUD_7366 [Aspergillus udagawae]									Aspergillus_CK392_g1561.t1
>gb|OXN30161.1| hypothetical protein CDV57_00432 [Aspergillus fumigatus]		HORMA							Aspergillus_CK392_g1576.t1
>gb|EDP55475.1| conserved hypothetical protein [Aspergillus fumigatus A1163]									Aspergillus_CK392_g1577.t1
>ref|XP_751186.1| conserved hypothetical protein [Aspergillus fumigatus Af293]									Aspergillus_CK392_g1580.t1
>gb|OXN15101.1| hypothetical protein CFD26_07210 [Aspergillus turcosus]		Pkinase;F-box-like					EC:2.7.11.26; EC:2.7.11.1	Endocrine resistance ; Herpes simplex infection ; Dilated cardiomyopathy ; Hypertrophic cardiomyopathy ; Parkinson; Acute myeloid leukemia ; Proteoglycans in cancer ; Choline metabolism in cancer ; Longevity regulating pathway ; Progesterone; Fc gamma R; Regulation of actin cytoskeleton ; Adherens junction ; Cellular senescence ; Oocyte meiosis ; Meiosis ; Mitophagy ; Autophagy ; Plant hormone si…	Aspergillus_CK392_g1586.t1
>gb|EDP53041.1| C2H2 zinc finger domain protein, putative [Aspergillus fumigatus									Aspergillus_CK392_g159.t1
>gb|KMK63612.1| oxidoreductase [Aspergillus fumigatus Z5]		adh_short					EC:1.1.1.300; EC:1.3.1.33	Porphyrin and chlorophyll metabolism ; Retinol metabolism	Aspergillus_CK392_g1591.t1
>ref|XP_751199.1| hypothetical protein AFUA_6G13220 [Aspergillus fumigatus Af293]									Aspergillus_CK392_g1592.t1
>gb|KMK63616.1| hypothetical protein Y699_04446 [Aspergillus fumigatus Z5]		NUP50;Ran_BP1							Aspergillus_CK392_g1595.t1
>gb|OXN30166.1| hypothetical protein CDV57_00389 [Aspergillus fumigatus]		Pyridoxal_deC							Aspergillus_CK392_g1614.t1
>gb|KMK63640.1| hypothetical protein Y699_04470 [Aspergillus fumigatus Z5]									Aspergillus_CK392_g1615.t1
>ref|XP_747893.1| C6 transcription factor [Aspergillus fumigatus Af293]		Zn_clus;Fungal_trans							Aspergillus_CK392_g1616.t1
>gb|EDP53602.1| conserved hypothetical protein [Aspergillus fumigatus A1163]									Aspergillus_CK392_g1618.t1
>ref|XP_748379.1| Asp-hemolysin [Aspergillus fumigatus Af293]		Aegerolysin							Aspergillus_CK392_g1619.t1	1.03125	0.6875	0.765625
>gb|KEY76413.1| hypothetical protein BA78_4528 [Aspergillus fumigatus var. RP-2014]		RRM_1;PX							Aspergillus_CK392_g162.t1
>gb|KMK58409.1| hypothetical protein Y699_07636 [Aspergillus fumigatus Z5]									Aspergillus_CK392_g1620.t1
>gb|OXN23989.1| hypothetical protein CDV57_05959 [Aspergillus fumigatus]									Aspergillus_CK392_g1621.t1
>gb|OXN23992.1| hypothetical protein CDV57_05960 [Aspergillus fumigatus]	CBM20.hmm;GH15.hmm	ADH_N;CBM_20;Glyco_hydro_15;ADH_zinc_N	NO	YES	NO		EC:1.1.1.1; EC:3.2.1.3	Starch and sucrose metabolism ; Chemical carcinogenesis ; Drug metabolism ; Metabolism of xenobiotics by cytochrome P450 ; Naphthalene degradation ; Chloroalkane and chloroalkene degradation ; Retinol metabolism ; Tyrosine metabolism ; Glycine; Fatty acid degradation ; Glycolysis ; Degradation of aromatic compounds	Aspergillus_CK392_g1622.t1
>gb|EDP53590.1| glycosyl hydrolase, putative [Aspergillus fumigatus A1163]	GH76.hmm	Glyco_hydro_76	NO	YES	YES		α-1,6-mannanase (EC 3.2.1.101)		Aspergillus_CK392_g1628.t1
>gb|OXN10910.1| hypothetical protein CDV58_00251 [Aspergillus fumigatus]		Myb_DNA-bind_6;Myb_DNA-bind_6							Aspergillus_CK392_g163.t1
>ref|XP_750791.1| conserved hypothetical protein [Aspergillus fumigatus Af293]									Aspergillus_CK392_g1640.t1
>gb|KMK63229.1| hypothetical protein Y699_04059 [Aspergillus fumigatus Z5]									Aspergillus_CK392_g1641.t1
>ref|XP_750787.1| conserved hypothetical protein [Aspergillus fumigatus Af293]									Aspergillus_CK392_g1645.t1
>gb|KMK63222.1| hypothetical protein Y699_04052 [Aspergillus fumigatus Z5]									Aspergillus_CK392_g1648.t1
>gb|OXN10877.1| hypothetical protein CDV58_00249 [Aspergillus fumigatus]		RasGEF							Aspergillus_CK392_g165.t1
>gb|KEY77524.1| ATP dependent RNA helicase [Aspergillus fumigatus var. RP-2014]		Helicase_C;DEAD							Aspergillus_CK392_g1652.t1
>gb|OXN05308.1| hypothetical protein CDV58_05924 [Aspergillus fumigatus]		4HBT							Aspergillus_CK392_g1653.t1
>ref|XP_750768.1| C6 transcription factor (PrnA) [Aspergillus fumigatus Af293]		Zn_clus;Fungal_trans							Aspergillus_CK392_g1663.t1
>gb|EDP49447.1| proline utilization protein PrnX, putative [Aspergillus fumigatus		OCD_Mu_crystall							Aspergillus_CK392_g1664.t1
>gb|KEY82547.1| hypothetical protein ankyrin [Aspergillus fumigatus var. RP-2014]		Ank_2;Clr5							Aspergillus_CK392_g1665.t1
>gb|OXN10869.1| hypothetical protein CDV58_00247 [Aspergillus fumigatus]	AA4.hmm	Semialdhyde_dhC;FAD_binding_4;Semialdhyde_dh;FAD-oxidase_C							Aspergillus_CK392_g167.t1
>gb|OXN30889.1| hypothetical protein CDV55_09999 [Aspergillus turcosus]									Aspergillus_CK392_g1675.t1
>gb|OXN02001.1| hypothetical protein CDV58_09345 [Aspergillus fumigatus]									Aspergillus_CK392_g1676.t1
>gb|EDP49434.1| hypothetical protein AFUB_074610 [Aspergillus fumigatus A1163]									Aspergillus_CK392_g1677.t1
>ref|XP_001263711.1| FluG domain protein [Aspergillus fischeri NRRL 181]		Fungal_trans_2;DUF3435							Aspergillus_CK392_g168.t1
>gb|OXN24347.1| hypothetical protein CDV57_06528 [Aspergillus fumigatus]			YES	YES	NO				Aspergillus_CK392_g1687.t1
>gb|OXN24349.1| hypothetical protein CDV57_06524 [Aspergillus fumigatus]		His_Phos_1;His_Phos_1					EC:3.1.3.2	Lysosome ; Riboflavin metabolism ; Thiamine metabolism	Aspergillus_CK392_g1691.t1
>ref|XP_750738.2| inorganic diphosphatase [Aspergillus fumigatus Af293]		Pyrophosphatase					EC:3.6.1.1	Oxidative phosphorylation	Aspergillus_CK392_g1692.t1
>ref|XP_001263707.1| Ankyrin repeat protein [Aspergillus fischeri NRRL 181]		Ank_2;Ank_2							Aspergillus_CK392_g170.t1
>gb|KMK63168.1| hypothetical protein Y699_03998 [Aspergillus fumigatus Z5]									Aspergillus_CK392_g1702.t1
>gb|OXN04468.1| hypothetical protein CDV58_06476 [Aspergillus fumigatus]		Ppx-GppA					EC:4.2.3.4	Phenylalanine; Biosynthesis of amino acids	Aspergillus_CK392_g1707.t1
>ref|XP_001263706.1| bacteriodes thetaiotaomicron symbiotic chitinase [Aspergillus	CBM18.hmm;GH18.hmm;CBM18.hmm	MU117;Glyco_hydro_18;Chitin_bind_1					EC:3.2.1.14; EC:3.2.1.52	Lysosome ; Other glycan degradation ; Glycosphingolipid biosynthesis ; Glycosaminoglycan degradation ; Various types of N; MAPK signaling pathway ; Amino sugar and nucleotide sugar metabolism	Aspergillus_CK392_g171.t1
>gb|OXN23421.1| hypothetical protein CDV57_07105 [Aspergillus fumigatus]									Aspergillus_CK392_g1710.t1
>gb|KMK63152.1| hypothetical protein Y699_03982 [Aspergillus fumigatus Z5]									Aspergillus_CK392_g1716.t1
>ref|XP_001263705.1| peptidase A4 family protein [Aspergillus fischeri NRRL 181]		Peptidase_A4	NO	YES	NO				Aspergillus_CK392_g172.t1
>ref|XP_753390.1| hypothetical protein AFUA_5G12630 [Aspergillus fumigatus Af293]									Aspergillus_CK392_g1723.t1
>gb|KMK62741.1| CorA family metal ion transporter, putative [Aspergillus fumigatus		CorA							Aspergillus_CK392_g1724.t1
>ref|XP_753394.1| solid-state culture expressed protein (Aos23) [Aspergillus									Aspergillus_CK392_g1727.t1
>ref|XP_753397.1| conserved hypothetical protein [Aspergillus fumigatus Af293]		PPR_3;ATP13							Aspergillus_CK392_g1730.t1
>gb|KMK59874.1| adenylate-forming enzyme AfeA [Aspergillus fumigatus Z5]		AMP-binding;AMP-binding_C							Aspergillus_CK392_g1734.t1
>gb|KMK59873.1| hypothetical protein Y699_01074 [Aspergillus fumigatus Z5]									Aspergillus_CK392_g1735.t1
>gb|OXN26837.1| hypothetical protein CDV57_03800 [Aspergillus fumigatus]									Aspergillus_CK392_g1740.t1
>gb|OXN05881.1| hypothetical protein CDV58_04299 [Aspergillus fumigatus]		CTU2							Aspergillus_CK392_g1745.t1
>ref|XP_753429.1| conserved hypothetical protein [Aspergillus fumigatus Af293]		DUF3445							Aspergillus_CK392_g1762.t1
>gb|OXN02185.1| hypothetical protein CDV58_08935 [Aspergillus fumigatus]									Aspergillus_CK392_g1772.t1
>ref|XP_754931.1| conserved hypothetical protein [Aspergillus fumigatus Af293]									Aspergillus_CK392_g178.t1
>ref|XP_750232.1| transcription factor AbaA [Aspergillus fumigatus Af293]		TEA							Aspergillus_CK392_g1799.t1
>ref|XP_750228.1| general stress response phosphoprotein phosphatase Psr1/2, putative		NIF					EC:3.1.3.16	Insulin resistance ; Fluid shear stress and atherosclerosis ; Axon guidance ; Serotonergic synapse ; Regulation of actin cytoskeleton ; Apoptosis ; Meiosis ; Cell cycle ; Plant hormone signal transduction ; MAPK signaling pathway	Aspergillus_CK392_g1802.t1
>gb|KMK57276.1| cyclin (Pcl1) [Aspergillus fumigatus Z5]		Cyclin_N							Aspergillus_CK392_g1806.t1
>gb|OXN10903.1| hypothetical protein CDV58_00238 [Aspergillus fumigatus]		Peptidase_C65							Aspergillus_CK392_g182.t1
>gb|OXN01758.1| hypothetical protein CDV58_09405, partial [Aspergillus fumigatus]							EC:3.5.1.5	Epithelial cell signaling in Helicobacter pylori infection ; Atrazine degradation ; Arginine biosynthesis ; Purine metabolism	Aspergillus_CK392_g1823.t1
>gb|KMK58602.1| MFS transporter [Aspergillus fumigatus Z5]		MFS_1							Aspergillus_CK392_g1824.t1
>gb|KMK58601.1| phenol hydroxylase [Aspergillus fumigatus Z5]		Phe_hydrox_dim;FAD_binding_3					EC:1.14.13.50	Chlorocyclohexane and chlorobenzene degradation ; Fluorobenzoate degradation	Aspergillus_CK392_g1825.t1
>gb|KEY75555.1| hypothetical protein BA78_8806 [Aspergillus fumigatus var. RP-2014]		Ank_5;Ank_2					EC:3.6.1.3; EC:2.7.11.1; EC:2.3.2.27	Platinum drug resistance ; MicroRNAs in cancer ; Notch signaling pathway ; Fanconi anemia pathway ; Homologous recombination ; Ubiquitin mediated proteolysis ; Protein processing in endoplasmic reticulum ; Endocrine resistance ; EGFR tyrosine kinase inhibitor resistance ; Human papillomavirus infection ; Epstein; Herpes simplex infection ; Measles ; Insulin resistance ; Dilated cardiomyopathy ; H…	Aspergillus_CK392_g1827.t1
***** No hits found ******									Aspergillus_CK392_g1828.t1
>ref|XP_755791.1| MFS monosaccharide transporter [Aspergillus fumigatus Af293]		Sugar_tr							Aspergillus_CK392_g1831.t1
>gb|EDP54959.1| conserved hypothetical protein [Aspergillus fumigatus A1163]		DHDPS							Aspergillus_CK392_g1834.t1
>ref|XP_001481679.1| conserved hypothetical protein [Aspergillus fumigatus Af293]			YES	YES	NO				Aspergillus_CK392_g1836.t1
>gb|KMK61579.1| hypothetical protein Y699_02420 [Aspergillus fumigatus Z5]		SMP							Aspergillus_CK392_g1839.t1
>gb|OXN03206.1| hypothetical protein CDV58_07787 [Aspergillus fumigatus]		Ras							Aspergillus_CK392_g184.t1
>gb|KMK61581.1| hypothetical protein Y699_02422 [Aspergillus fumigatus Z5]		DUF3433;DUF3433							Aspergillus_CK392_g1841.t1	NA	NA	1
>ref|XP_755783.2| ketopantoate reductase family protein [Aspergillus fumigatus Af293]		ApbA_C;ApbA							Aspergillus_CK392_g1842.t1
>gb|OXN05616.1| hypothetical protein CDV58_04813 [Aspergillus fumigatus]		adh_short					EC:1.1.1.313; EC:1.1.1.300; EC:1.1.1.385; EC:1.1.1.184	Chemical carcinogenesis ; Metabolism of xenobiotics by cytochrome P450 ; Arachidonic acid metabolism ; KEGG modules in global maps only; Retinol metabolism ; Taurine and hypotaurine metabolism	Aspergillus_CK392_g1846.t1
>gb|OXN05621.1| hypothetical protein CDV58_04816 [Aspergillus fumigatus]		p450					EC:1.14.13.32; EC:4.99.1.6; EC:1.14.14.1	Endocrine resistance ; MicroRNAs in cancer ; Longevity regulating pathway ; Inflammatory mediator regulation of TRP channels ; Serotonergic synapse ; Ovarian Steroidogenesis ; Caffeine metabolism ; Arachidonic acid metabolism ; Tryptophan metabolism ; Chemical carcinogenesis ; Drug metabolism ; Metabolism of xenobiotics by cytochrome P450 ; Retinol metabolism ; Linoleic acid metabolism ; Steroid …	Aspergillus_CK392_g1849.t1
>ref|XP_755773.1| conserved hypothetical protein [Aspergillus fumigatus Af293]		DUF2235							Aspergillus_CK392_g1852.t1
>gb|KEY83661.1| GPI anchored endo 1,34 beta glucanase [Aspergillus fumigatus var.	GH16.hmm	Glyco_hydro_16	NO	YES	NO				Aspergillus_CK392_g1855.t1
>ref|XP_755768.1| AT DNA binding protein [Aspergillus fumigatus Af293]		bZIP_1							Aspergillus_CK392_g1856.t1
>ref|XP_755766.1| conserved hypothetical protein [Aspergillus fumigatus Af293]									Aspergillus_CK392_g1858.t1
>gb|KEY83669.1| hypothetical protein BA78_8638 [Aspergillus fumigatus var. RP-2014]		Con-6;Con-6							Aspergillus_CK392_g1859.t1
>gb|OXS04848.1| hypothetical protein CDV56_08436, partial [Aspergillus			NO	YES	NO		EC:1.14.18.1	Melanogenesis ; Betalain biosynthesis ; Isoquinoline alkaloid biosynthesis ; Tyrosine metabolism	Aspergillus_CK392_g1865.t1
>gb|KEY82859.1| hypothetical protein BA78_8563 [Aspergillus fumigatus var. RP-2014]									Aspergillus_CK392_g1870.t1
>dbj|GAQ08469.1| H/ACA ribonucleoprotein complex subunit 1 [Aspergillus lentulus]		Gar1							Aspergillus_CK392_g1876.t1
>gb|OXN03360.1| hypothetical protein CDV58_07411 [Aspergillus fumigatus]		SKG6;WSC	NO	YES	YES		EC:2.4.2.26	Glycosaminoglycan biosynthesis	Aspergillus_CK392_g1878.t1
>gb|OXN03358.1| hypothetical protein CDV58_07412 [Aspergillus fumigatus]		MFS_1							Aspergillus_CK392_g1879.t1
>gb|OXN04912.1| hypothetical protein CDV58_05883 [Aspergillus fumigatus]									Aspergillus_CK392_g1880.t1
>dbj|GAQ08459.1| neutral trehalase [Aspergillus lentulus]	GH37.hmm	TrkH;Trehalase_Ca-bi;Trehalase							Aspergillus_CK392_g1886.t1
>gb|OXN04905.1| hypothetical protein CDV58_05891 [Aspergillus fumigatus]		KR							Aspergillus_CK392_g1887.t1
>gb|KEY78914.1| isoamyl alcohol oxidase [Aspergillus fumigatus var. RP-2014]	AA7.hmm	FAD_binding_4;BBE	NO	YES	NO				Aspergillus_CK392_g189.t1
>ref|XP_751484.1| conserved hypothetical protein [Aspergillus fumigatus Af293]		DUF4588							Aspergillus_CK392_g1891.t1
>gb|OXN04909.1| hypothetical protein CDV58_05899 [Aspergillus fumigatus]									Aspergillus_CK392_g1895.t1
>gb|KEY78915.1| hypothetical protein BA78_5108 [Aspergillus fumigatus var. RP-2014]		Ank_2;SesA							Aspergillus_CK392_g190.t1
>gb|KMK62434.1| endo-1,3(4)-beta-glucanase, putative [Aspergillus fumigatus Z5]	GH16.hmm	Glyco_hydro_16							Aspergillus_CK392_g1900.t1
>gb|OXN02169.1| hypothetical protein CDV58_08886, partial [Aspergillus fumigatus]		zf-U1							Aspergillus_CK392_g1901.t1
>ref|XP_751501.1| conserved hypothetical protein [Aspergillus fumigatus Af293]									Aspergillus_CK392_g1906.t1
>gb|OXN04121.1| hypothetical protein CDV58_07816 [Aspergillus fumigatus]									Aspergillus_CK392_g1908.t1
>gb|OXN04121.1| hypothetical protein CDV58_07816 [Aspergillus fumigatus]									Aspergillus_CK392_g1909.t1
>gb|KMK58339.1| hypothetical protein Y699_03759 [Aspergillus fumigatus Z5]									Aspergillus_CK392_g191.t1
>gb|EDP50675.1| developmental regulatory protein WetA [Aspergillus fumigatus A1163]									Aspergillus_CK392_g1914.t1
>ref|XP_751510.1| conserved hypothetical protein [Aspergillus fumigatus Af293]									Aspergillus_CK392_g1915.t1
>gb|KMK58401.1| SIR2 family histone deacetylase [Aspergillus fumigatus Z5]		SIR2							Aspergillus_CK392_g1919.t1
>gb|KMK58400.1| GPI anchored cell wall protein [Aspergillus fumigatus Z5]			YES	YES	NO				Aspergillus_CK392_g1920.t1
>gb|OXN09519.1| hypothetical protein CDV58_01690 [Aspergillus fumigatus]									Aspergillus_CK392_g1925.t1
>dbj|GAO81073.1| hypothetical protein AUD_0033 [Aspergillus udagawae]		NAD_binding_10							Aspergillus_CK392_g1926.t1
>gb|OXN09516.1| hypothetical protein CDV58_01693 [Aspergillus fumigatus]		Sugar_tr							Aspergillus_CK392_g1927.t1
>gb|OXN09521.1| hypothetical protein CDV58_01696 [Aspergillus fumigatus]									Aspergillus_CK392_g1929.t1
>gb|OXN09520.1| hypothetical protein CDV58_01697 [Aspergillus fumigatus]	GH35.hmm	BetaGal_dom2;BetaGal_dom3;BetaGal_dom4_5;Glyco_hydro_35;BetaGal_dom4_5	NO	YES	NO				Aspergillus_CK392_g1930.t1
>gb|OXN09524.1| hypothetical protein CDV58_01699 [Aspergillus fumigatus]									Aspergillus_CK392_g1932.t1
>ref|XP_748356.1| glycosyl hydrolase [Aspergillus fumigatus Af293]	GH76.hmm	Glyco_hydro_76	NO	YES	YES				Aspergillus_CK392_g1935.t1
>gb|KEY82710.1| hypothetical protein BA78_0274 [Aspergillus fumigatus var. RP-2014]		TPR_12							Aspergillus_CK392_g1943.t1
>gb|OXN09489.1| hypothetical protein CDV58_01711 [Aspergillus fumigatus]	GH3.hmm	Fn3-like;Glyco_hydro_3;Glyco_hydro_3_C					EC:3.2.1.55	Amino sugar and nucleotide sugar metabolism	Aspergillus_CK392_g1944.t1
>gb|OXN25454.1| hypothetical protein CDV57_03931 [Aspergillus fumigatus]		Sugar_tr							Aspergillus_CK392_g1945.t1
>ref|XP_748342.2| C6 finger domain protein [Aspergillus fumigatus Af293]		Zn_clus							Aspergillus_CK392_g1946.t1
>gb|OXN09484.1| hypothetical protein CDV58_01714 [Aspergillus fumigatus]		Sugar_tr							Aspergillus_CK392_g1947.t1
>gb|KMK58369.1| hypothetical protein Y699_07596 [Aspergillus fumigatus Z5]									Aspergillus_CK392_g1950.t1
>gb|OXN09480.1| hypothetical protein CDV58_01718 [Aspergillus fumigatus]									Aspergillus_CK392_g1951.t1
>gb|EDP53647.1| succinate-semialdehyde dehydrogenase, putative [Aspergillus		Aldedh					EC:1.2.1.36	Retinol metabolism	Aspergillus_CK392_g1953.t1
>gb|EDP53649.1| 2-dehydropantoate 2-reductase, putative [Aspergillus fumigatus		ApbA;ApbA_C							Aspergillus_CK392_g1955.t1
>gb|OXN09500.1| hypothetical protein CDV58_01723 [Aspergillus fumigatus]		FMN_dh					EC:1.1.3.15	Glyoxylate and dicarboxylate metabolism	Aspergillus_CK392_g1956.t1
>gb|OXN09505.1| hypothetical protein CDV58_01725 [Aspergillus fumigatus]	AA4.hmm	FAD_binding_4;FAD-oxidase_C;Fungal_trans_2							Aspergillus_CK392_g1958.t1
>gb|OXN25474.1| hypothetical protein CDV57_03965 [Aspergillus fumigatus]		PTR2							Aspergillus_CK392_g1959.t1
>gb|EDP47094.1| hypothetical protein AFUB_100890 [Aspergillus fumigatus A1163]									Aspergillus_CK392_g196.t1
>gb|EDP53605.1| hypothetical protein AFUB_047890 [Aspergillus fumigatus A1163]									Aspergillus_CK392_g1960.t1
>dbj|GAO84775.1| arginine permease [Aspergillus udagawae]		AA_permease;MARVEL							Aspergillus_CK392_g1969.t1
>gb|OXN10180.1| hypothetical protein CDV58_01205 [Aspergillus fumigatus]									Aspergillus_CK392_g197.t1
>ref|XP_747914.1| WW domain protein [Aspergillus fumigatus Af293]		WW;DUF2076							Aspergillus_CK392_g1972.t1
>gb|KMK59187.1| WD repeat protein [Aspergillus fumigatus Z5]									Aspergillus_CK392_g1973.t1
>gb|EDP47091.1| conserved hypothetical protein [Aspergillus fumigatus A1163]		FA_hydroxylase							Aspergillus_CK392_g198.t1
>gb|OXN02393.1| hypothetical protein CDV58_08711 [Aspergillus fumigatus]									Aspergillus_CK392_g1984.t1
>gb|OXN02400.1| hypothetical protein CDV58_08714 [Aspergillus fumigatus]		Methyltransf_12					EC:2.3.1.74	Circadian rhythm ; Flavonoid biosynthesis	Aspergillus_CK392_g1987.t1
>gb|OXN17611.1| hypothetical protein CDV57_09098 [Aspergillus fumigatus]		PS-DH							Aspergillus_CK392_g1988.t1
>gb|OXN10182.1| hypothetical protein CDV58_01207 [Aspergillus fumigatus]									Aspergillus_CK392_g199.t1
>gb|OXN17609.1| hypothetical protein CDV57_09096, partial [Aspergillus fumigatus]		ADH_zinc_N							Aspergillus_CK392_g1990.t1
>emb|CRL30864.1| Cytochrome P450 [Penicillium camemberti]		p450;Aldose_epim	NO	YES	YES		EC:4.99.1.6; EC:1.14.14.1	Endocrine resistance ; Chemical carcinogenesis ; MicroRNAs in cancer ; Longevity regulating pathway ; Inflammatory mediator regulation of TRP channels ; Serotonergic synapse ; Ovarian Steroidogenesis ; Drug metabolism ; Metabolism of xenobiotics by cytochrome P450 ; Caffeine metabolism ; Retinol metabolism ; Linoleic acid metabolism ; Arachidonic acid metabolism ; Steroid hormone biosynthesis ; T…	Aspergillus_CK392_g1991.t1
>ref|XP_753138.1| oxidoreductase [Aspergillus fumigatus Af293]		FSH1							Aspergillus_CK392_g1992.t1
>gb|KMK54955.1| C6 transcription factor [Aspergillus fumigatus Z5]									Aspergillus_CK392_g1993.t1
>gb|KMK56346.1| hypothetical protein Y699_09212 [Aspergillus fumigatus Z5]									Aspergillus_CK392_g2.t1
>ref|XP_751448.1| MFS multidrug transporter [Aspergillus fumigatus Af293]		MFS_1							Aspergillus_CK392_g20.t1
>gb|OXN25709.1| hypothetical protein CDV57_05393 [Aspergillus fumigatus]		RRM_1;FAD_binding_3							Aspergillus_CK392_g2002.t1
>gb|KMK58350.1| hypothetical protein Y699_03770 [Aspergillus fumigatus Z5]			YES	YES	NO				Aspergillus_CK392_g201.t1
>gb|OXN07120.1| hypothetical protein CDV58_04273 [Aspergillus fumigatus]		HD	NO	YES	NO				Aspergillus_CK392_g2010.t1
>gb|EDP55650.1| conserved hypothetical protein [Aspergillus fumigatus A1163]		Med11							Aspergillus_CK392_g2013.t1
>gb|OXN02946.1| hypothetical protein CDV58_09105 [Aspergillus fumigatus]	GH43.hmm	Glyco_hydro_43;GST_N;GST_C							Aspergillus_CK392_g2016.t1	1.86316	1.44211	1.5193
>gb|OXN02944.1| hypothetical protein CDV58_09103 [Aspergillus fumigatus]		FA_hydroxylase							Aspergillus_CK392_g2018.t1
>gb|OXN27341.1| hypothetical protein CDV57_04090 [Aspergillus fumigatus]		Hce2							Aspergillus_CK392_g2019.t1
>ref|XP_731485.2| MFS transporter [Aspergillus fumigatus Af293]		MFS_1							Aspergillus_CK392_g2021.t1
***** No hits found ******			YES	YES	NO				Aspergillus_CK392_g2022.t1
>gb|OXN01874.1| hypothetical protein CDV58_09329 [Aspergillus fumigatus]									Aspergillus_CK392_g2026.t1
>gb|KMK55429.1| GPI anchored protein [Aspergillus fumigatus Z5]			YES	YES	YES				Aspergillus_CK392_g2029.t1
>gb|OXN27355.1| hypothetical protein CDV57_04102 [Aspergillus fumigatus]		DUF1962	YES	YES	NO				Aspergillus_CK392_g2030.t1
>gb|KMK55432.1| hypothetical protein Y699_07537 [Aspergillus fumigatus Z5]	GT25.hmm		NO	YES	NO				Aspergillus_CK392_g2032.t1
>gb|KEY81336.1| hypothetical protein BA78_8037 [Aspergillus fumigatus var. RP-2014]									Aspergillus_CK392_g2035.t1
>gb|OXN07926.1| hypothetical protein CDV58_03402 [Aspergillus fumigatus]									Aspergillus_CK392_g2038.t1
>sp|B0YDW9.1|FAEB1_ASPFC RecName: Full=Probable feruloyl esterase B-1; AltName: Full=Ferulic		Tannase	NO	YES	NO				Aspergillus_CK392_g2045.t1
>gb|OXN07942.1| hypothetical protein CDV58_03391 [Aspergillus fumigatus]		Acetyltransf_7							Aspergillus_CK392_g2048.t1
>gb|OXN07941.1| hypothetical protein CDV58_03390 [Aspergillus fumigatus]		AA_permease_2							Aspergillus_CK392_g2049.t1
>ref|XP_731515.1| conserved hypothetical protein [Aspergillus fumigatus Af293]		Fungal_trans_2	NO	YES	NO				Aspergillus_CK392_g2050.t1
>gb|KMK55455.1| aminotransferase, putative [Aspergillus fumigatus Z5]		Aminotran_1_2					EC:2.6.1.5; EC:2.6.1.7; EC:2.6.1.1; EC:2.6.1.57	Lysine biosynthesis ; Arginine and proline metabolism ; Arginine biosynthesis ; Alanine; 2; Tryptophan metabolism ; Novobiocin biosynthesis ; Tropane; Isoquinoline alkaloid biosynthesis ; Ubiquinone and other terpenoid; Phenylalanine metabolism ; Tyrosine metabolism ; Cysteine and methionine metabolism ; Biosynthesis of amino acids	Aspergillus_CK392_g2052.t1
>gb|OXN27055.1| hypothetical protein CDV57_04224 [Aspergillus fumigatus]									Aspergillus_CK392_g2054.t1
>gb|OXN07960.1| hypothetical protein CDV58_03382 [Aspergillus fumigatus]		Peptidase_S10	NO	YES	NO				Aspergillus_CK392_g2056.t1	6.30769	3.23077	5.38462
>gb|EDP47868.1| serine palmitoyltransferase 1, putative [Aspergillus fumigatus		Aminotran_1_2					EC:2.3.1.50	Autophagy ; Sphingolipid signaling pathway ; Sphingolipid metabolism	Aspergillus_CK392_g2057.t1
>gb|KMK55462.1| aminotransferase, putative [Aspergillus fumigatus Z5]		Aminotran_1_2					EC:2.6.1.5; EC:2.6.1.7; EC:2.6.1.1; EC:2.6.1.57	Lysine biosynthesis ; Arginine and proline metabolism ; Arginine biosynthesis ; Alanine; 2; Tryptophan metabolism ; Novobiocin biosynthesis ; Tropane; Isoquinoline alkaloid biosynthesis ; Ubiquinone and other terpenoid; Phenylalanine metabolism ; Tyrosine metabolism ; Cysteine and methionine metabolism ; Biosynthesis of amino acids	Aspergillus_CK392_g2058.t1
>gb|OXN07934.1| hypothetical protein CDV58_03377 [Aspergillus fumigatus]		PS_Dcarbxylase;PSDC							Aspergillus_CK392_g2061.t1
>gb|OXN07935.1| hypothetical protein CDV58_03374 [Aspergillus fumigatus]		AP_endonuc_2							Aspergillus_CK392_g2062.t1
>gb|OXN27037.1| hypothetical protein CDV57_04235 [Aspergillus fumigatus]		Fungal_trans							Aspergillus_CK392_g2064.t1
>gb|OXN27034.1| hypothetical protein CDV57_04236 [Aspergillus fumigatus]		MFS_1							Aspergillus_CK392_g2065.t1
>ref|XP_731538.1| conserved hypothetical protein [Aspergillus fumigatus Af293]									Aspergillus_CK392_g2067.t1
>gb|KMK55474.1| hypothetical protein Y699_07579 [Aspergillus fumigatus Z5]			YES	YES	NO				Aspergillus_CK392_g2068.t1
>gb|OXN07951.1| hypothetical protein CDV58_03367 [Aspergillus fumigatus]							EC:1.2.1.36	Retinol metabolism	Aspergillus_CK392_g2069.t1
>gb|OXN10153.1| hypothetical protein CDV58_01217 [Aspergillus fumigatus]		PP-binding;ketoacyl-synt;Lactamase_B;Ketoacyl-synt_C;SAT;KAsynt_C_assoc;Acyl_transf_1				PKS	EC:2.3.1.240; EC:2.3.1.221; EC:2.3.1.74	Circadian rhythm ; Flavonoid biosynthesis ; Aflatoxin biosynthesis ; Biosynthesis of 12; Type I polyketide structures	Aspergillus_CK392_g207.t1
>gb|KMK55477.1| hypothetical protein Y699_07582 [Aspergillus fumigatus Z5]									Aspergillus_CK392_g2071.t1
>gb|OXN07954.1| hypothetical protein CDV58_03362 [Aspergillus fumigatus]		MFS_1;Fungal_trans							Aspergillus_CK392_g2073.t1
>gb|OXN28919.1| hypothetical protein CDV57_01658 [Aspergillus fumigatus]									Aspergillus_CK392_g2075.t1
>gb|KMK56793.1| hypothetical protein Y699_05708 [Aspergillus fumigatus Z5]									Aspergillus_CK392_g2083.t1
>gb|OXN24394.1| hypothetical protein CDV57_06748 [Aspergillus fumigatus]		Zn_clus;Fungal_trans							Aspergillus_CK392_g2086.t1
>gb|KMK58362.1| putative dioxygenase [Aspergillus fumigatus Z5]		Ifi-6-16;An_peroxidase					EC:1.11.1.7	Salivary secretion	Aspergillus_CK392_g209.t1
>gb|OXN04170.1| hypothetical protein CDV58_07145 [Aspergillus fumigatus]		ABC2_membrane;ABC_tran;Fungal_trans;ABC_tran;PDR_CDR;ABC2_membrane							Aspergillus_CK392_g2090.t1
>ref|XP_746947.1| short-chain dehydrogenase/reductase 2 [Aspergillus fumigatus Af293]		adh_short					EC:1.1.1.1; EC:1.1.1.6; EC:1.1.1.300	Glycerolipid metabolism ; Propanoate metabolism ; Chemical carcinogenesis ; Drug metabolism ; Metabolism of xenobiotics by cytochrome P450 ; Naphthalene degradation ; Chloroalkane and chloroalkene degradation ; Retinol metabolism ; Tyrosine metabolism ; Glycine; Fatty acid degradation ; Glycolysis ; Degradation of aromatic compounds	Aspergillus_CK392_g2094.t1
>ref|XP_746950.1| glyceraldehyde-3-phosphate dehydrogenase [Aspergillus fumigatus		Gp_dh_N;Gp_dh_C							Aspergillus_CK392_g2097.t1
>gb|KMK56810.1| MFS peptide transporter [Aspergillus fumigatus Z5]		PTR2							Aspergillus_CK392_g2098.t1
>gb|EDP47074.1| short-chain dehydrogenase, putative [Aspergillus fumigatus A1163]		adh_short					EC:1.1.1.300; EC:1.3.1.33	Porphyrin and chlorophyll metabolism ; Retinol metabolism	Aspergillus_CK392_g210.t1
>gb|EDP48958.1| conserved hypothetical protein [Aspergillus fumigatus A1163]	CBM35.hmm								Aspergillus_CK392_g2101.t1
>ref|XP_754355.1| C6 finger domain protein Acr-2 [Aspergillus fumigatus Af293]		Fungal_trans_2;Zn_clus;Fungal_trans_2							Aspergillus_CK392_g2102.t1
>gb|EDP52491.1| conserved hypothetical protein [Aspergillus fumigatus A1163]									Aspergillus_CK392_g2107.t1
>ref|XP_754364.1| conserved hypothetical protein [Aspergillus fumigatus Af293]									Aspergillus_CK392_g2111.t1
>gb|OXN10416.1| hypothetical protein CDV58_01126 [Aspergillus fumigatus]		KxDL							Aspergillus_CK392_g2115.t1
>ref|XP_746444.1| MFS transporter [Aspergillus fumigatus Af293]		MFS_1							Aspergillus_CK392_g212.t1
>gb|OXN10390.1| hypothetical protein CDV58_01137 [Aspergillus fumigatus]									Aspergillus_CK392_g2126.t1
>gb|OXN10385.1| hypothetical protein CDV58_01138 [Aspergillus fumigatus]		DUF1713							Aspergillus_CK392_g2127.t1
>gb|OXN10422.1| hypothetical protein CDV58_01140 [Aspergillus fumigatus]									Aspergillus_CK392_g2129.t1
>gb|OXN29429.1| hypothetical protein CDV57_01321 [Aspergillus fumigatus]		TauD					EC:1.14.11.17	Taurine and hypotaurine metabolism ; Sulfur metabolism	Aspergillus_CK392_g213.t1
>ref|XP_754387.1| conserved hypothetical protein [Aspergillus fumigatus Af293]									Aspergillus_CK392_g2130.t1
>gb|OXN28971.1| hypothetical protein CDV57_01696 [Aspergillus fumigatus]		Translin;DIM1							Aspergillus_CK392_g2135.t1
>gb|EDP52526.1| conserved hypothetical protein [Aspergillus fumigatus A1163]			YES	YES	NO				Aspergillus_CK392_g2138.t1
>gb|KMK58367.1| rhamnogalacturonase, putative [Aspergillus fumigatus Z5]	GH28.hmm	Glyco_hydro_28	NO	YES	NO				Aspergillus_CK392_g214.t1
>ref|XP_754397.1| hypothetical protein AFUA_3G12240 [Aspergillus fumigatus Af293]									Aspergillus_CK392_g2140.t1
>gb|OXN10430.1| hypothetical protein CDV58_01154 [Aspergillus fumigatus]		ABC_tran;ABC_membrane;Fungal_trans_2;ABC_tran							Aspergillus_CK392_g2141.t1
>dbj|GAQ04258.1| sexual differentiation process protein isp4 [Aspergillus lentulus]		Peptidase_S10;OPT;OPT							Aspergillus_CK392_g2142.t1
>gb|KMK60138.1| C6 transcription factor, putative [Aspergillus fumigatus Z5]		Fungal_trans							Aspergillus_CK392_g2144.t1
>ref|XP_754405.1| homeobox transcription factor [Aspergillus fumigatus Af293]		Homeobox							Aspergillus_CK392_g2146.t1
>gb|EDP52538.1| conserved hypothetical protein [Aspergillus fumigatus A1163]									Aspergillus_CK392_g2148.t1
>gb|EDP52540.1| fatty acid oxygenase PpoC, putative [Aspergillus fumigatus A1163]		An_peroxidase							Aspergillus_CK392_g2150.t1
>ref|XP_001263257.1| conserved hypothetical protein [Aspergillus fischeri NRRL 181]		DUF2945							Aspergillus_CK392_g2154.t1
>ref|XP_754416.1| F-box domain protein [Aspergillus fumigatus Af293]		F-box-like							Aspergillus_CK392_g2156.t1
>ref|XP_754417.1| conserved hypothetical protein [Aspergillus fumigatus Af293]									Aspergillus_CK392_g2157.t1
>ref|XP_754419.1| sigma-70 region 2 family protein [Aspergillus fumigatus Af293]									Aspergillus_CK392_g2159.t1
>ref|XP_754436.1| conserved hypothetical protein [Aspergillus fumigatus Af293]									Aspergillus_CK392_g2174.t1
>gb|EDP52572.1| conserved hypothetical protein [Aspergillus fumigatus A1163]									Aspergillus_CK392_g2179.t1
>gb|KEY79489.1| hypothetical protein BA78_7785 [Aspergillus fumigatus var. RP-2014]		JmjC							Aspergillus_CK392_g2180.t1
>gb|OXN04990.1| hypothetical protein CDV58_05627 [Aspergillus fumigatus]		Sugar_tr							Aspergillus_CK392_g2181.t1
>gb|OXN04989.1| hypothetical protein CDV58_05626 [Aspergillus fumigatus]	GH3.hmm	Acetyltransf_1;Glyco_hydro_3					EC:3.2.1.52	Lysosome ; Other glycan degradation ; Glycosphingolipid biosynthesis ; Glycosaminoglycan degradation ; Various types of N; Amino sugar and nucleotide sugar metabolism	Aspergillus_CK392_g2182.t1
>gb|OXN23515.1| hypothetical protein CDV57_06464 [Aspergillus fumigatus]		ATG22							Aspergillus_CK392_g2183.t1
>gb|OXN13211.1| hypothetical protein CDV57_09646, partial [Aspergillus fumigatus]									Aspergillus_CK392_g2184.t1
>gb|EDP53847.1| conserved hypothetical protein [Aspergillus fumigatus A1163]		His_Phos_1							Aspergillus_CK392_g2187.t1
>gb|EDP53858.1| UbiA prenyltransferase family protein [Aspergillus fumigatus A1163]		UbiA				DMATS			Aspergillus_CK392_g2199.t1
>gb|OXN05930.1| hypothetical protein CDV58_04781 [Aspergillus fumigatus]									Aspergillus_CK392_g2200.t1
>gb|EDP53870.1| C2H2 finger domain protein, putative [Aspergillus fumigatus A1163]		zf-C2H2							Aspergillus_CK392_g2211.t1
>gb|OXN28278.1| hypothetical protein CDV57_02142 [Aspergillus fumigatus]		CUE							Aspergillus_CK392_g2217.t1
>gb|KKK18328.1| hypothetical protein ARAM_001625 [Aspergillus rambellii]		ELYS							Aspergillus_CK392_g2219.t1
>gb|KEY76804.1| hypothetical protein BA78_7341 [Aspergillus fumigatus var. RP-2014]		RNA_polI_A34							Aspergillus_CK392_g2223.t1
>ref|XP_749370.1| MYB DNA-binding domain protein [Aspergillus fumigatus Af293]		Myb_DNA-binding;Myb_DNA-bind_6							Aspergillus_CK392_g2235.t1
>ref|XP_749374.1| conserved hypothetical protein [Aspergillus fumigatus Af293]									Aspergillus_CK392_g2239.t1
>ref|XP_749379.1| conserved hypothetical protein [Aspergillus fumigatus Af293]			YES	YES	NO				Aspergillus_CK392_g2243.t1
>gb|EDP53909.1| conserved hypothetical protein [Aspergillus fumigatus A1163]									Aspergillus_CK392_g2245.t1
>gb|KEY76855.1| hypothetical protein BA78_8704 [Aspergillus fumigatus var.									Aspergillus_CK392_g2246.t1
>gb|OXN08131.1| hypothetical protein CDV58_03130 [Aspergillus fumigatus]		EI24;GST_N_2;NAD_binding_10;GST_C_2							Aspergillus_CK392_g2248.t1
>ref|XP_749392.1| F-box domain protein [Aspergillus fumigatus Af293]		F-box-like							Aspergillus_CK392_g2256.t1
>ref|XP_749395.1| conserved hypothetical protein [Aspergillus fumigatus Af293]		SIP1							Aspergillus_CK392_g2259.t1
>ref|XP_749399.1| hypothetical protein AFUA_2G02640 [Aspergillus fumigatus Af293]									Aspergillus_CK392_g2263.t1
>gb|EDP53929.1| conserved hypothetical protein [Aspergillus fumigatus A1163]									Aspergillus_CK392_g2264.t1
>gb|OXN05443.1| hypothetical protein CDV58_05287 [Aspergillus fumigatus]			NO	YES	NO				Aspergillus_CK392_g2270.t1
>gb|KEY76871.1| hypothetical protein LPXTG motif cell wall anchor [Aspergillus									Aspergillus_CK392_g2274.t1
>gb|EDP53945.1| conserved hypothetical protein [Aspergillus fumigatus A1163]									Aspergillus_CK392_g2277.t1
>ref|XP_749426.1| catechol dioxygenase [Aspergillus fumigatus Af293]		Dioxygenase_C;Dioxygenase_N							Aspergillus_CK392_g2284.t1
>gb|OXN05709.1| hypothetical protein CDV58_06063 [Aspergillus fumigatus]									Aspergillus_CK392_g2288.t1
>gb|EDP53962.1| MYB DNA-binding domain protein [Aspergillus fumigatus A1163]		Myb_DNA-binding;Myb_DNA-bind_6							Aspergillus_CK392_g2293.t1
>dbj|GAO90738.1| uncharacterized protein C2F12.12c [Aspergillus udagawae]		Forkhead;Cactin_mid;CactinC_cactus							Aspergillus_CK392_g2296.t1
>gb|KMK57676.1| hypothetical protein Y699_03096 [Aspergillus fumigatus Z5]		XLF							Aspergillus_CK392_g2297.t1
>dbj|GAQ07224.1| kinesin-like protein 6 [Aspergillus lentulus]		PMSR							Aspergillus_CK392_g2303.t1
>gb|OXN06437.1| hypothetical protein CDV58_05844 [Aspergillus fumigatus]									Aspergillus_CK392_g2307.t1
>ref|XP_755935.1| conserved hypothetical protein [Aspergillus fumigatus Af293]									Aspergillus_CK392_g231.t1
>ref|XP_749458.1| alpha-amylase AmyA [Aspergillus fumigatus Af293]	GH13.hmm	DUF1966;Alpha-amylase					EC:2.4.1.19	Starch and sucrose metabolism	Aspergillus_CK392_g2310.t1
>ref|XP_749460.1| conserved hypothetical protein [Aspergillus fumigatus Af293]									Aspergillus_CK392_g2311.t1
>ref|XP_755934.1| conserved hypothetical protein [Aspergillus fumigatus Af293]									Aspergillus_CK392_g232.t1
>gb|OXN03568.1| hypothetical protein CDV58_07364 [Aspergillus fumigatus]		SAM_2;SH3_9;PH							Aspergillus_CK392_g2321.t1
>ref|XP_749482.1| hypothetical protein AFUA_2G03470 [Aspergillus fumigatus Af293]									Aspergillus_CK392_g2331.t1
>gb|EDP49521.1| transcriptional regulator/methyltransferase, putative [Aspergillus		Methyltransf_25							Aspergillus_CK392_g2337.t1
>gb|KEY77172.1| hypothetical protein BA78_7804 [Aspergillus fumigatus var. RP-2014]		AAA;RyR							Aspergillus_CK392_g2340.t1
>gb|EDP49517.1| hypothetical protein AFUB_075470 [Aspergillus fumigatus A1163]									Aspergillus_CK392_g2342.t1
>gb|OXN04733.1| hypothetical protein CDV58_07846 [Aspergillus fumigatus]			YES	YES	NO				Aspergillus_CK392_g2346.t1
>gb|KEY77207.1| hypothetical protein BA78_6308 [Aspergillus fumigatus var. RP-2014]									Aspergillus_CK392_g2348.t1
>gb|KEY77205.1| sensor histidine kinase/response regulator [Aspergillus fumigatus		HATPase_c;Response_reg;HisKA							Aspergillus_CK392_g2349.t1
>gb|KEY82470.1| SNF2 helicase/ATPase [Aspergillus fumigatus var. RP-2014]		Helicase_C;SNF2_N					EC:2.3.2.27; EC:3.6.4.12	Human papillomavirus infection ; Meiosis ; Cell cycle ; DNA replication ; Platinum drug resistance ; Parkinson; Breast cancer ; MicroRNAs in cancer ; Mitophagy ; PI3K; Notch signaling pathway ; Fanconi anemia pathway ; Homologous recombination ; Ubiquitin mediated proteolysis ; Protein processing in endoplasmic reticulum	Aspergillus_CK392_g2352.t1
>gb|AAX83011.1| transposase [Aspergillus fumigatus]									Aspergillus_CK392_g236.t1
>gb|KEY82452.1| hypothetical protein BA78_7940 [Aspergillus fumigatus var. RP-2014]		LAMTOR							Aspergillus_CK392_g2360.t1
>gb|OXN02888.1| hypothetical protein CDV58_07563 [Aspergillus fumigatus]		adh_short_C2					EC:1.1.1.163; EC:1.1.1.385; EC:1.1.1.184	Chemical carcinogenesis ; Metabolism of xenobiotics by cytochrome P450 ; Arachidonic acid metabolism ; KEGG modules in global maps only; Caprolactam degradation	Aspergillus_CK392_g2361.t1
>gb|OXN05311.1| hypothetical protein CDV58_05901 [Aspergillus fumigatus]									Aspergillus_CK392_g2363.t1
>ref|XP_001481639.1| conserved hypothetical protein [Aspergillus fumigatus Af293]									Aspergillus_CK392_g2364.t1
>gb|OXN08703.1| hypothetical protein CDV58_01934 [Aspergillus fumigatus]		Pkinase					EC:2.7.11.22; EC:2.7.11.24; EC:2.7.11.1	EGFR tyrosine kinase inhibitor resistance ; Human papillomavirus infection ; Herpes simplex infection ; Measles ; Insulin resistance ; Dilated cardiomyopathy ; Hypertrophic cardiomyopathy ; Parkinson; Breast cancer ; Acute myeloid leukemia ; Choline metabolism in cancer ; Circadian rhythm ; Axon guidance ; Insulin signaling pathway ; Fc gamma R; Regulation of actin cytoskeleton ; Oocyte meiosis ;…	Aspergillus_CK392_g2366.t1
>ref|XP_749209.1| aldehyde dehydrogenase [Aspergillus fumigatus Af293]		Aldedh					EC:1.2.1.36	Retinol metabolism	Aspergillus_CK392_g2370.t1
>gb|KMK62261.1| FAD binding domain-containing protein [Aspergillus fumigatus Z5]	AA7.hmm	BBE;FAD_binding_4					EC:1.5.99.12	Zeatin biosynthesis	Aspergillus_CK392_g2371.t1
>ref|XP_749211.1| conserved hypothetical protein [Aspergillus fumigatus Af293]			NO	YES	YES				Aspergillus_CK392_g2372.t1	NA	NA	1
>gb|EDP53743.1| MFS multidrug transporter, putative [Aspergillus fumigatus A1163]		MFS_1							Aspergillus_CK392_g2376.t1
>gb|OXN02507.1| hypothetical protein CDV58_08419 [Aspergillus fumigatus]									Aspergillus_CK392_g2382.t1
>gb|KMK62274.1| hypothetical protein Y699_04657 [Aspergillus fumigatus Z5]									Aspergillus_CK392_g2385.t1
>ref|XP_749225.2| C6 finger domain protein [Aspergillus fumigatus Af293]									Aspergillus_CK392_g2387.t1
>gb|EDP53754.1| conserved hypothetical protein [Aspergillus fumigatus A1163]									Aspergillus_CK392_g2388.t1
>gb|KEY84095.1| hypothetical protein BA78_4363, partial [Aspergillus fumigatus var.		SNF2_N;Helicase_C;SNF2_N					EC:3.6.4.12; EC:2.3.2.27	Platinum drug resistance ; Parkinson; Breast cancer ; MicroRNAs in cancer ; Mitophagy ; PI3K; Notch signaling pathway ; Fanconi anemia pathway ; Ubiquitin mediated proteolysis ; Protein processing in endoplasmic reticulum ; Human papillomavirus infection ; Meiosis ; Cell cycle ; Homologous recombination ; DNA replication	Aspergillus_CK392_g2393.t1
>ref|XP_749236.1| LIM domain protein [Aspergillus fumigatus Af293]		LIM;LIM							Aspergillus_CK392_g2398.t1
>dbj|GAO87232.1| transmembrane protein 184 homolog C30D11.06c [Aspergillus udagawae]		Solute_trans_a							Aspergillus_CK392_g24.t1
>ref|XP_749244.1| conserved hypothetical protein [Aspergillus fumigatus Af293]									Aspergillus_CK392_g2405.t1
>gb|KMK62296.1| Endonuclease III [Aspergillus fumigatus Z5]									Aspergillus_CK392_g2408.t1
>gb|KMK62298.1| GPI anchored cell wall protein (Dan4) [Aspergillus fumigatus Z5]			NO	YES	NO				Aspergillus_CK392_g2411.t1
>ref|XP_749251.1| conserved hypothetical protein [Aspergillus fumigatus Af293]		PBP	YES	YES	NO				Aspergillus_CK392_g2412.t1
>gb|OXN23898.1| hypothetical protein CDV57_06247 [Aspergillus fumigatus]		NAD_binding_6;FAD_binding_8							Aspergillus_CK392_g2422.t1
>gb|KMK62313.1| Family of serine hydrolase [Aspergillus fumigatus Z5]		FSH1							Aspergillus_CK392_g2425.t1
>gb|EDP53805.1| cyanovirin-N family protein [Aspergillus fumigatus A1163]		CVNH							Aspergillus_CK392_g2434.t1
>ref|XP_749279.1| conserved hypothetical protein [Aspergillus fumigatus Af293]									Aspergillus_CK392_g2436.t1
>gb|OXN26759.1| hypothetical protein CDV57_03679 [Aspergillus fumigatus]									Aspergillus_CK392_g2441.t1
>gb|OXN03009.1| hypothetical protein CDV58_08049 [Aspergillus fumigatus]			NO	YES	NO				Aspergillus_CK392_g2451.t1
>gb|KMK62342.1| hypothetical protein Y699_04725 [Aspergillus fumigatus Z5]									Aspergillus_CK392_g2452.t1
>gb|EDP53830.1| conserved hypothetical protein [Aspergillus fumigatus A1163]		FHA					EC:2.3.2.27	Platinum drug resistance ; Parkinson; Breast cancer ; MicroRNAs in cancer ; Mitophagy ; PI3K; Notch signaling pathway ; Fanconi anemia pathway ; Homologous recombination ; Ubiquitin mediated proteolysis ; Protein processing in endoplasmic reticulum	Aspergillus_CK392_g2457.t1
>gb|OXN03620.1| hypothetical protein CDV58_07830 [Aspergillus fumigatus]			NO	YES	NO				Aspergillus_CK392_g2461.t1
>ref|XP_749308.1| conserved hypothetical protein [Aspergillus fumigatus Af293]									Aspergillus_CK392_g2462.t1
>gb|EDP53842.1| conserved serine proline-rich protein [Aspergillus fumigatus A1163]		C2							Aspergillus_CK392_g2468.t1
>gb|KMK62360.1| putative pathogenicity factor [Aspergillus fumigatus Z5]									Aspergillus_CK392_g2469.t1
>gb|OXN03249.1| hypothetical protein CDV58_07095 [Aspergillus fumigatus]		NOT2_3_5	NO	YES	NO				Aspergillus_CK392_g2472.t1
>gb|OXN07342.1| hypothetical protein CDV58_03752 [Aspergillus fumigatus]									Aspergillus_CK392_g2483.t1
>gb|KMK59616.1| MFS multidrug transporter, putative [Aspergillus fumigatus Z5]		MFS_1							Aspergillus_CK392_g2485.t1
>gb|OXN28712.1| hypothetical protein CDV57_01350 [Aspergillus fumigatus]									Aspergillus_CK392_g2486.t1
>gb|OXN28710.1| hypothetical protein CDV57_01352 [Aspergillus fumigatus]		Zn_clus							Aspergillus_CK392_g2488.t1
>ref|XP_753669.1| conserved hypothetical protein [Aspergillus fumigatus Af293]		DUF5321							Aspergillus_CK392_g2492.t1
>gb|EDP51703.1| conserved hypothetical protein [Aspergillus fumigatus A1163]									Aspergillus_CK392_g2503.t1
>sp|P41746.2|RODL_ASPFU RecName: Full=Hydrophobin; AltName: Full=Rodlet protein; Flags:		Hydrophobin	YES	YES	NO				Aspergillus_CK392_g2504.t1
>ref|XP_753692.1| MFS allantoate transporter [Aspergillus fumigatus Af293]		MFS_1							Aspergillus_CK392_g2515.t1
>gb|OXN04617.1| hypothetical protein CDV58_06949 [Aspergillus fumigatus]		AA_permease							Aspergillus_CK392_g2518.t1
>gb|KEY83494.1| hypothetical protein BA78_8100 [Aspergillus fumigatus var. RP-2014]									Aspergillus_CK392_g2521.t1
>ref|XP_001259749.1| hypothetical protein NFIA_077920 [Aspergillus fischeri NRRL 181]									Aspergillus_CK392_g2522.t1
>ref|XP_753700.1| conserved hypothetical protein [Aspergillus fumigatus Af293]									Aspergillus_CK392_g2524.t1
>ref|XP_001481459.1| pyroglutamyl peptidase type I [Aspergillus fumigatus Af293]									Aspergillus_CK392_g2534.t1
>gb|OXN02927.1| hypothetical protein CDV58_08651 [Aspergillus fumigatus]									Aspergillus_CK392_g2536.t1
>ref|XP_750687.1| conserved hypothetical protein [Aspergillus fumigatus Af293]		Abhydrolase_3							Aspergillus_CK392_g2550.t1
>gb|OOO10717.1| lactoylglutathione lyase [Aspergillus oryzae]		Glyoxalase;Fungal_trans;Glyoxalase							Aspergillus_CK392_g2551.t1
>gb|OXN04881.1| hypothetical protein CDV58_05776 [Aspergillus fumigatus]									Aspergillus_CK392_g2552.t1
>ref|XP_750683.1| acetyltransferase, GNAT family family [Aspergillus fumigatus Af293]		Acetyltransf_3							Aspergillus_CK392_g2553.t1
>gb|OXN02863.1| hypothetical protein CDV58_08220 [Aspergillus fumigatus]			YES	YES	NO				Aspergillus_CK392_g2561.t1
>gb|KMK63108.1| hypothetical protein Y699_03938 [Aspergillus fumigatus Z5]									Aspergillus_CK392_g2567.t1
>ref|XP_750657.1| conserved hypothetical protein [Aspergillus fumigatus Af293]									Aspergillus_CK392_g2581.t1
>ref|XP_750656.1| hypothetical protein AFUA_6G07650 [Aspergillus fumigatus Af293]									Aspergillus_CK392_g2582.t1
>gb|OXN27805.1| hypothetical protein CDV57_03064 [Aspergillus fumigatus]							EC:1.6.99.3	Oxidative phosphorylation	Aspergillus_CK392_g259.t1
>gb|OXN02231.1| hypothetical protein CDV58_08612 [Aspergillus fumigatus]		Rap1_C;BRCT_2							Aspergillus_CK392_g2590.t1
>ref|XP_750644.1| bZIP transcription factor [Aspergillus fumigatus Af293]		bZIP_2							Aspergillus_CK392_g2593.t1
>gb|OXN03471.1| hypothetical protein CDV58_08129 [Aspergillus fumigatus]									Aspergillus_CK392_g2599.t1
>ref|XP_755681.1| conserved hypothetical protein [Aspergillus fumigatus Af293]									Aspergillus_CK392_g26.t1
>gb|EDP49308.1| conserved hypothetical protein [Aspergillus fumigatus A1163]									Aspergillus_CK392_g2606.t1
>gb|OXN06736.1| hypothetical protein CDV58_04414 [Aspergillus fumigatus]									Aspergillus_CK392_g2607.t1
>gb|OXN27509.1| hypothetical protein CDV57_03621 [Aspergillus fumigatus]									Aspergillus_CK392_g2609.t1
>gb|OXN06733.1| hypothetical protein CDV58_04419 [Aspergillus fumigatus]		MFS_1							Aspergillus_CK392_g2612.t1
>ref|XP_750624.1| EF hand domain protein [Aspergillus fumigatus Af293]		EF-hand_7;ZZ					EC:2.3.2.27; EC:2.3.1.51	Fat digestion and absorption ; Phospholipase D signaling pathway ; Glycerophospholipid metabolism ; Glycerolipid metabolism ; Platinum drug resistance ; Parkinson; Breast cancer ; MicroRNAs in cancer ; Mitophagy ; PI3K; Notch signaling pathway ; Fanconi anemia pathway ; Homologous recombination ; Ubiquitin mediated proteolysis ; Protein processing in endoplasmic reticulum	Aspergillus_CK392_g2613.t1
>gb|KMK63056.1| purine-cytosine permease [Aspergillus fumigatus Z5]		Transp_cyt_pur							Aspergillus_CK392_g2618.t1
>gb|OXN27536.1| hypothetical protein CDV57_03611 [Aspergillus fumigatus]									Aspergillus_CK392_g2619.t1
>gb|OXN06727.1| hypothetical protein CDV58_04428 [Aspergillus fumigatus]		UbiA				DMATS			Aspergillus_CK392_g2620.t1
>gb|OXN27517.1| hypothetical protein CDV57_03609 [Aspergillus fumigatus]		Zn_clus							Aspergillus_CK392_g2621.t1
>gb|KEY80328.1| hypothetical protein BA78_6146 [Aspergillus fumigatus var. RP-2014]									Aspergillus_CK392_g2624.t1
>ref|XP_752237.1| oxidoreductase, short-chain dehydrogenase/reductase family		adh_short					EC:1.1.1.184; EC:1.1.1.288; EC:1.1.1.385; EC:1.1.1.6	Neomycin; Retinol metabolism ; Carbon fixation pathways in prokaryotes ; Butanoate metabolism ; Glycerolipid metabolism ; Propanoate metabolism ; KEGG modules in global maps only; Carotenoid biosynthesis ; Chemical carcinogenesis ; Metabolism of xenobiotics by cytochrome P450 ; Arachidonic acid metabolism	Aspergillus_CK392_g263.t1
>gb|OXN06730.1| hypothetical protein CDV58_04438 [Aspergillus fumigatus]									Aspergillus_CK392_g2630.t1
>gb|EDP49280.1| C6 transcription factor, putative [Aspergillus fumigatus A1163]		Zn_clus							Aspergillus_CK392_g2631.t1
>ref|XP_750600.1| cellobiohydrolase celD [Aspergillus fumigatus Af293]	GH7.hmm	Glyco_hydro_7	NO	YES	NO		EC:3.2.1.4	Starch and sucrose metabolism	Aspergillus_CK392_g2637.t1
>ref|XP_750599.1| alpha/beta hydrolase family protein [Aspergillus fumigatus Af293]		Abhydrolase_6							Aspergillus_CK392_g2638.t1
>ref|XP_750596.2| NACHT and Ankyrin domain protein [Aspergillus fumigatus Af293]		Ank_4;Ank_2;Ank_2;Ank_2;Ank_2;AAA_22;Ank_2					EC:2.3.2.27; EC:2.7.11.1	Endocrine resistance ; EGFR tyrosine kinase inhibitor resistance ; Human papillomavirus infection ; Epstein; Herpes simplex infection ; Measles ; Insulin resistance ; Dilated cardiomyopathy ; Hypertrophic cardiomyopathy ; Acute myeloid leukemia ; Proteoglycans in cancer ; Choline metabolism in cancer ; Circadian rhythm ; Longevity regulating pathway ; Axon guidance ; Progesterone; Insulin signali…	Aspergillus_CK392_g2641.t1
>gb|OXN08658.1| hypothetical protein CDV58_03119 [Aspergillus fumigatus]		Fungal_trans_2							Aspergillus_CK392_g2643.t1
>ref|XP_750588.2| conserved hypothetical protein [Aspergillus fumigatus Af293]		Ima1_N							Aspergillus_CK392_g2647.t1
>ref|XP_750587.1| glycosyltransferase family protein [Aspergillus fumigatus Af293]		Alg14							Aspergillus_CK392_g2648.t1
>ref|XP_750582.1| KOW motif domain protein [Aspergillus fumigatus Af293]		KOW							Aspergillus_CK392_g2653.t1
>gb|OXN08681.1| hypothetical protein CDV58_03108 [Aspergillus fumigatus]		Rtt106							Aspergillus_CK392_g2654.t1
>gb|OXN08679.1| hypothetical protein CDV58_03106 [Aspergillus fumigatus]		RGS							Aspergillus_CK392_g2656.t1
>gb|OXN02630.1| hypothetical protein CDV58_07980 [Aspergillus fumigatus]		MFS_1;Eisosome1							Aspergillus_CK392_g2674.t1
>gb|KMK62992.1| hypothetical protein Y699_03822 [Aspergillus fumigatus Z5]		Frag1							Aspergillus_CK392_g2677.t1
>ref|XP_750552.1| conserved hypothetical protein [Aspergillus fumigatus Af293]									Aspergillus_CK392_g2680.t1
>gb|OAL66240.1| hypothetical protein A7C99_3348 [Trichophyton rubrum]		PMM;DUF1640					EC:5.4.2.8	Amino sugar and nucleotide sugar metabolism ; Fructose and mannose metabolism	Aspergillus_CK392_g2682.t1
>gb|KMK62982.1| hypothetical protein Y699_03812 [Aspergillus fumigatus Z5]		Fungal_trans_2							Aspergillus_CK392_g2685.t1
>gb|OXN06030.1| hypothetical protein CDV58_05517 [Aspergillus fumigatus]									Aspergillus_CK392_g2690.t1
>dbj|GAQ03497.1| hypothetical protein ALT_0818 [Aspergillus lentulus]			YES	YES	NO				Aspergillus_CK392_g2701.t1
>gb|OXN06025.1| hypothetical protein CDV58_05499 [Aspergillus fumigatus]		Rad60-SLD							Aspergillus_CK392_g2707.t1
>ref|XP_747401.2| conserved hypothetical protein [Aspergillus fumigatus Af293]									Aspergillus_CK392_g2709.t1
>gb|OXN28877.1| hypothetical protein CDV57_01656 [Aspergillus fumigatus]									Aspergillus_CK392_g2711.t1
>gb|EDP48717.1| conserved hypothetical protein [Aspergillus fumigatus A1163]		DUF202							Aspergillus_CK392_g2713.t1
>gb|EDP48718.1| conserved hypothetical protein [Aspergillus fumigatus A1163]									Aspergillus_CK392_g2714.t1
>gb|KEY82241.1| hypothetical protein BA78_7260 [Aspergillus fumigatus var. RP-2014]									Aspergillus_CK392_g2715.t1
>ref|XP_001262135.1| ankyrin repeat protein [Aspergillus fischeri NRRL 181]		Ank_2							Aspergillus_CK392_g2716.t1
>ref|XP_747393.1| pectate lyase [Aspergillus fumigatus Af293]	PL3.hmm	Pectate_lyase	NO	YES	NO		EC:4.2.2.2	Quorum sensing ; Pentose and glucuronate interconversions	Aspergillus_CK392_g2717.t1
>gb|KMK56584.1| chaperonin (GroES/Cpn10), putative [Aspergillus fumigatus Z5]		Cpn10;Hydrophobin	YES	YES	NO				Aspergillus_CK392_g2718.t1
>gb|OXN26022.1| hypothetical protein CDV57_05491 [Aspergillus fumigatus]		Zn_clus;Fungal_trans							Aspergillus_CK392_g2722.t1
>ref|XP_747380.1| conserved hypothetical protein [Aspergillus fumigatus Af293]									Aspergillus_CK392_g2727.t1
>gb|OXN06853.1| hypothetical protein CDV58_04863 [Aspergillus fumigatus]		NACHT;Ank_4;Ank_2;Ank_2;Ank_2;Ank_2;Ank_2;Ank_2;Ank_2					EC:2.3.2.27; EC:2.7.11.1	Endocrine resistance ; EGFR tyrosine kinase inhibitor resistance ; Human papillomavirus infection ; Epstein; Herpes simplex infection ; Measles ; Insulin resistance ; Dilated cardiomyopathy ; Hypertrophic cardiomyopathy ; Acute myeloid leukemia ; Proteoglycans in cancer ; Choline metabolism in cancer ; Circadian rhythm ; Longevity regulating pathway ; Axon guidance ; Progesterone; Insulin signali…	Aspergillus_CK392_g2728.t1
>gb|OXN02072.1| hypothetical protein CDV58_09239, partial [Aspergillus fumigatus]									Aspergillus_CK392_g273.t1
>ref|XP_747376.1| C6 finger domain protein [Aspergillus fumigatus Af293]									Aspergillus_CK392_g2731.t1
>ref|XP_747375.1| RTA1 domain protein [Aspergillus fumigatus Af293]		RTA1							Aspergillus_CK392_g2732.t1
>gb|EDP48741.1| DUF567 domain protein [Aspergillus fumigatus A1163]		LOR							Aspergillus_CK392_g2733.t1
>gb|EDP48742.1| MFS sugar transporter Stl1, putative [Aspergillus fumigatus A1163]		Sugar_tr							Aspergillus_CK392_g2734.t1
>ref|XP_747361.1| conserved hypothetical protein [Aspergillus fumigatus Af293]									Aspergillus_CK392_g2744.t1
>gb|KMK56618.1| hypothetical protein Y699_05533 [Aspergillus fumigatus Z5]									Aspergillus_CK392_g2749.t1
>ref|XP_747354.1| aldehyde dehydrogenase family protein [Aspergillus fumigatus Af293]		Aldedh					EC:1.2.1.39; EC:1.2.1.67; EC:1.2.1.65	Naphthalene degradation ; Degradation of aromatic compounds ; Aminobenzoate degradation ; Styrene degradation ; Phenylalanine metabolism	Aspergillus_CK392_g2751.t1
>ref|XP_747353.1| integral membrane protein [Aspergillus fumigatus Af293]									Aspergillus_CK392_g2752.t1
>gb|EDP48770.1| conserved hypothetical protein [Aspergillus fumigatus A1163]									Aspergillus_CK392_g2760.t1
>ref|XP_747343.1| extracellular matrix protein [Aspergillus fumigatus Af293]		GPI-anchored	NO	YES	NO				Aspergillus_CK392_g2761.t1
>gb|OXN23390.1| hypothetical protein CDV57_06570 [Aspergillus fumigatus]									Aspergillus_CK392_g2763.t1
>gb|KMK56646.1| acetamidase, putative [Aspergillus fumigatus Z5]		Amidase					EC:3.5.1.99; EC:3.5.1.14	Arginine biosynthesis ; Biosynthesis of amino acids ; 2; Retrograde endocannabinoid signaling	Aspergillus_CK392_g2776.t1
>gb|EDP48791.1| Myb-like DNA-binding domain protein [Aspergillus fumigatus A1163]		Scm3							Aspergillus_CK392_g2779.t1
>gb|OXN03058.1| hypothetical protein CDV58_07861 [Aspergillus fumigatus]									Aspergillus_CK392_g2781.t1
>ref|XP_747317.1| conserved hypothetical protein [Aspergillus fumigatus Af293]		Pal1							Aspergillus_CK392_g2785.t1
>ref|XP_747315.1| conserved hypothetical protein [Aspergillus fumigatus Af293]		DUF3807							Aspergillus_CK392_g2786.t1
>gb|OXN05082.1| hypothetical protein CDV58_06881 [Aspergillus fumigatus]		MFS_1							Aspergillus_CK392_g2787.t1
>ref|XP_747312.1| neutral amino acid permease [Aspergillus fumigatus Af293]		Aa_trans							Aspergillus_CK392_g2788.t1
>gb|OXN05074.1| hypothetical protein CDV58_06889 [Aspergillus fumigatus]		LtrA							Aspergillus_CK392_g2794.t1
>gb|OXN09793.1| hypothetical protein CDV58_02232 [Aspergillus fumigatus]									Aspergillus_CK392_g28.t1
>gb|KMK56673.1| amino acid permease, putative [Aspergillus fumigatus Z5]		AA_permease_2							Aspergillus_CK392_g2800.t1
>gb|KMK56678.1| GPI anchored glycoprotein, putative [Aspergillus fumigatus Z5]			YES	YES	NO				Aspergillus_CK392_g2805.t1
>ref|XP_001481407.1| conserved hypothetical protein [Aspergillus fumigatus Af293]									Aspergillus_CK392_g2809.t1
>gb|KMK56688.1| hypothetical protein Y699_05603 [Aspergillus fumigatus Z5]									Aspergillus_CK392_g2815.t1
>ref|XP_747278.1| conserved hypothetical protein [Aspergillus fumigatus Af293]									Aspergillus_CK392_g2821.t1
>gb|OXN29648.1| hypothetical protein CDV57_01031 [Aspergillus fumigatus]		adh_short					EC:1.1.1.300	Retinol metabolism	Aspergillus_CK392_g2824.t1
>ref|XP_747268.1| conserved hypothetical protein [Aspergillus fumigatus Af293]									Aspergillus_CK392_g2830.t1
>gb|KMK56716.1| hexose transporter protein [Aspergillus fumigatus Z5]		Sugar_tr							Aspergillus_CK392_g2841.t1
>ref|XP_747251.1| COP9 signalosome subunit 8 (CsnH) [Aspergillus fumigatus Af293]		CSN8_PSD8_EIF3K							Aspergillus_CK392_g2845.t1
>ref|XP_755387.1| conserved hypothetical protein [Aspergillus fumigatus Af293]									Aspergillus_CK392_g285.t1
>ref|XP_747244.1| GPI anchored protein [Aspergillus fumigatus Af293]		GPI-anchored	NO	YES	NO				Aspergillus_CK392_g2853.t1	0.210526	0.473684	0.842105
>ref|XP_747243.1| CCCH zinc finger protein [Aspergillus fumigatus Af293]		NUFIP1;Torus							Aspergillus_CK392_g2854.t1
>gb|KMK56734.1| hypothetical protein Y699_05649 [Aspergillus fumigatus Z5]									Aspergillus_CK392_g2859.t1
>ref|XP_755388.1| C2H2 transcription factor (RfeC) [Aspergillus fumigatus Af293]		zf-H2C2_2							Aspergillus_CK392_g286.t1
>gb|KMK56736.1| C2H2 type zinc finger domain-containing protein [Aspergillus									Aspergillus_CK392_g2861.t1
>gb|KMK56737.1| hypothetical protein Y699_05652 [Aspergillus fumigatus Z5]									Aspergillus_CK392_g2862.t1
>ref|XP_747234.1| AAA family ATPase [Aspergillus fumigatus Af293]		Bromodomain;AAA					EC:3.6.1.3	Taste transduction ; Purine metabolism	Aspergillus_CK392_g2863.t1
>gb|EDP47653.1| swollenin, putative [Aspergillus fumigatus A1163]		Pollen_allerg_1							Aspergillus_CK392_g2865.t1
>gb|KEY76484.1| hypothetical protein BA78_8652 [Aspergillus fumigatus var. RP-2014]		CVNH							Aspergillus_CK392_g2866.t1
>gb|EDP47651.1| isochorismatase family hydrolase, putative [Aspergillus fumigatus		Iso_dh;Isochorismatase					EC:1.1.1.87; EC:3.5.1.110; EC:3.5.1.107	Nicotinate and nicotinamide metabolism ; Neomycin; Retinol metabolism ; Carbon fixation pathways in prokaryotes ; Butanoate metabolism ; Propanoate metabolism ; Pyrimidine metabolism ; Lysine biosynthesis ; Methane metabolism ; Biosynthesis of amino acids ; 2	Aspergillus_CK392_g2867.t1
>gb|EDP47650.1| conserved hypothetical protein [Aspergillus fumigatus A1163]		Methyltransf_23							Aspergillus_CK392_g2868.t1
>gb|EDP47644.1| ToxD-like zinc binding oxidoreductase, putative [Aspergillus		ADH_zinc_N					EC:1.1.1.1; EC:2.3.1.240	Biosynthesis of 12; Type I polyketide structures ; Chemical carcinogenesis ; Drug metabolism ; Metabolism of xenobiotics by cytochrome P450 ; Naphthalene degradation ; Chloroalkane and chloroalkene degradation ; Retinol metabolism ; Tyrosine metabolism ; Glycine; Fatty acid degradation ; Glycolysis ; Degradation of aromatic compounds	Aspergillus_CK392_g2874.t1
>ref|XP_747738.2| conserved hypothetical protein [Aspergillus fumigatus Af293]		DUF3176							Aspergillus_CK392_g2877.t1
>gb|KMK55254.1| glycosyltransferase [Aspergillus fumigatus Z5]									Aspergillus_CK392_g2879.t1
>gb|OXN16260.1| hypothetical protein CDV57_09474 [Aspergillus fumigatus]									Aspergillus_CK392_g2880.t1
>gb|KEY82335.1| fructosyl amino acid oxidase [Aspergillus fumigatus var. RP-2014]		DAO							Aspergillus_CK392_g2881.t1
>gb|KEY82329.1| ABC multidrug transporter [Aspergillus fumigatus var. RP-2014]		ABC_tran;ABC_tran;ABC_membrane;SMC_N;ABC_membrane							Aspergillus_CK392_g2884.t1
>ref|XP_747727.1| conserved hypothetical protein [Aspergillus fumigatus Af293]		Helo_like_N							Aspergillus_CK392_g2887.t1
>gb|OXN08979.1| hypothetical protein CDV58_01986 [Aspergillus fumigatus]		Amino_oxidase					EC:1.5.3.17	beta; Arginine and proline metabolism	Aspergillus_CK392_g2888.t1
>gb|KMK55241.1| hypothetical protein Y699_07346 [Aspergillus fumigatus Z5]									Aspergillus_CK392_g2892.t1
>gb|EDP47621.1| FAD/FMN-containing isoamyl alcohol oxidase MreA [Aspergillus	AA7.hmm	BBE;FAD_binding_4							Aspergillus_CK392_g2898.t1
>gb|OOF90511.1| hypothetical protein ASPCADRAFT_211970 [Aspergillus carbonarius									Aspergillus_CK392_g2899.t1
>ref|XP_755679.1| alpha-amylase [Aspergillus fumigatus Af293]	GH13.hmm	Alpha-amylase;DUF1966	NO	YES	NO		EC:2.4.1.19	Starch and sucrose metabolism	Aspergillus_CK392_g29.t1
>dbj|GAQ12031.1| folylpolyglutamate synthase [Aspergillus lentulus]							EC:2.5.1.15; EC:6.3.2.17; EC:6.3.2.12	Antifolate resistance ; Folate biosynthesis	Aspergillus_CK392_g2900.t1
>ref|XP_750833.1| hypothetical protein AFUA_6G09430 [Aspergillus fumigatus Af293]									Aspergillus_CK392_g2901.t1
>ref|XP_750830.1| hypothetical protein AFUA_6G09400 [Aspergillus fumigatus Af293]									Aspergillus_CK392_g2903.t1
***** No hits found ******									Aspergillus_CK392_g2904.t1
>ref|XP_001481466.1| conserved hypothetical protein [Aspergillus fumigatus Af293]									Aspergillus_CK392_g2905.t1
>gb|KEY83459.1| hypothetical protein BA78_3082 [Aspergillus fumigatus var. RP-2014]									Aspergillus_CK392_g2907.t1
>dbj|GAO87208.1| hypothetical protein AUD_6168 [Aspergillus udagawae]									Aspergillus_CK392_g2910.t1
>gb|KMK61710.1| universal stress protein family domain-containing protein		Usp							Aspergillus_CK392_g2913.t1
>ref|XP_755650.1| hypothetical protein AFUA_2G13180 [Aspergillus fumigatus Af293]									Aspergillus_CK392_g2917.t1
>gb|EDP54819.1| conserved hypothetical protein [Aspergillus fumigatus A1163]									Aspergillus_CK392_g2919.t1
>gb|KMK61717.1| hypothetical protein Y699_02558 [Aspergillus fumigatus Z5]		Stc1							Aspergillus_CK392_g2920.t1
>gb|EDP54802.1| conserved hypothetical protein [Aspergillus fumigatus A1163]									Aspergillus_CK392_g2934.t1
>gb|KMK61736.1| PAPA-1-like conserved region protein [Aspergillus fumigatus Z5]		PAPA-1							Aspergillus_CK392_g2938.t1
>gb|KMK61737.1| hypothetical protein Y699_02578 [Aspergillus fumigatus Z5]									Aspergillus_CK392_g2939.t1
>gb|OXN08464.1| hypothetical protein CDV58_03235 [Aspergillus fumigatus]	CBM43.hmm;GH72.hmm	Glyco_hydro_72;X8							Aspergillus_CK392_g2950.t1	1.6129	2.77419	4.25806
>gb|EDP54785.1| polyketide synthase, putative [Aspergillus fumigatus A1163]		KR;PP-binding				PKS	EC:2.3.1.240; EC:2.3.1.74	Circadian rhythm ; Flavonoid biosynthesis ; Biosynthesis of 12; Type I polyketide structures	Aspergillus_CK392_g2952.t1
>gb|OXN30427.1| hypothetical protein CDV57_00071 [Aspergillus fumigatus]			NO	YES	NO				Aspergillus_CK392_g2953.t1
>ref|XP_755607.1| conserved hypothetical protein [Aspergillus fumigatus Af293]									Aspergillus_CK392_g2957.t1
>ref|XP_755605.1| methyltransferase [Aspergillus fumigatus Af293]		Methyltransf_11							Aspergillus_CK392_g2958.t1
>gb|OXN30487.1| hypothetical protein CDV57_00063 [Aspergillus fumigatus]		MFS_1;MFS_1;ZZ;HET;ZZ							Aspergillus_CK392_g2960.t1
>gb|KMK61760.1| hypothetical protein Y699_02601 [Aspergillus fumigatus Z5]									Aspergillus_CK392_g2961.t1
>gb|EDP54769.1| integral membrane protein [Aspergillus fumigatus A1163]		Git3;GPR_Gpa2_C							Aspergillus_CK392_g2964.t1
>ref|XP_755592.1| conserved hypothetical protein [Aspergillus fumigatus Af293]									Aspergillus_CK392_g2967.t1
>gb|OXN08194.1| hypothetical protein CDV58_02865 [Aspergillus fumigatus]									Aspergillus_CK392_g2970.t1
>gb|KMK61770.1| pterin-4-alpha-carbinolamine dehydratase family protein		Pterin_4a							Aspergillus_CK392_g2971.t1
>gb|OXN08190.1| hypothetical protein CDV58_02870 [Aspergillus fumigatus]		Rxt3							Aspergillus_CK392_g2975.t1
>gb|OXN08175.1| hypothetical protein CDV58_02871 [Aspergillus fumigatus]									Aspergillus_CK392_g2976.t1
>gb|KMK61776.1| MFS multidrug transporter [Aspergillus fumigatus Z5]		MFS_1							Aspergillus_CK392_g2977.t1
>ref|XP_755575.1| conserved hypothetical protein [Aspergillus fumigatus Af293]									Aspergillus_CK392_g2983.t1
>ref|XP_755569.1| mitochondrion organization and biogenesis protein [Aspergillus									Aspergillus_CK392_g2989.t1
>gb|OXN08183.1| hypothetical protein CDV58_02887 [Aspergillus fumigatus]									Aspergillus_CK392_g2991.t1
>gb|OXN08188.1| hypothetical protein CDV58_02888 [Aspergillus fumigatus]		SPO22							Aspergillus_CK392_g2992.t1
>gb|OXN08204.1| hypothetical protein CDV58_02892 [Aspergillus fumigatus]									Aspergillus_CK392_g2996.t1
>gb|OXN07901.1| hypothetical protein CDV58_02629 [Aspergillus fumigatus]		Ank_2;Ank_2;Ank_2;Ank_2;Ank_4;Ank_2					EC:2.7.11.1; EC:2.3.2.27	Platinum drug resistance ; MicroRNAs in cancer ; Notch signaling pathway ; Fanconi anemia pathway ; Homologous recombination ; Ubiquitin mediated proteolysis ; Protein processing in endoplasmic reticulum ; Endocrine resistance ; EGFR tyrosine kinase inhibitor resistance ; Human papillomavirus infection ; Epstein; Herpes simplex infection ; Measles ; Insulin resistance ; Dilated cardiomyopathy ; H…	Aspergillus_CK392_g3.t1
>gb|EDP54729.1| cAMP-dependent protein kinase catalytic subunit PkaC1 [Aspergillus		Pkinase					EC:2.7.11.11; EC:2.7.11.13	Herpes simplex infection ; Hypertrophic cardiomyopathy ; Breast cancer ; Acute myeloid leukemia ; Circadian rhythm ; Regulation of actin cytoskeleton ; Adherens junction ; Cellular senescence ; Cell cycle ; Plant hormone signal transduction ; AMPK signaling pathway ; TGF; Ribosome biogenesis in eukaryotes ; EGFR tyrosine kinase inhibitor resistance ; African trypanosomiasis ; Leishmaniasis ; Hepa…	Aspergillus_CK392_g3002.t1
>ref|XP_755544.1| conserved hypothetical protein [Aspergillus fumigatus Af293]		U3_snoRNA_assoc							Aspergillus_CK392_g3010.t1
>gb|KMK61811.1| hypothetical protein Y699_02652 [Aspergillus fumigatus Z5]									Aspergillus_CK392_g3012.t1
>gb|KMK61813.1| C6 transcription factor [Aspergillus fumigatus Z5]		Zn_clus							Aspergillus_CK392_g3014.t1
>gb|OXN04491.1| hypothetical protein CDV58_07376 [Aspergillus fumigatus]		WD40;WD40;WD40;F-box-like;WD40					EC:2.7.11.1; EC:2.3.2.27	Platinum drug resistance ; MicroRNAs in cancer ; Notch signaling pathway ; Fanconi anemia pathway ; Homologous recombination ; Ubiquitin mediated proteolysis ; Protein processing in endoplasmic reticulum ; Endocrine resistance ; EGFR tyrosine kinase inhibitor resistance ; Human papillomavirus infection ; Epstein; Herpes simplex infection ; Measles ; Insulin resistance ; Dilated cardiomyopathy ; H…	Aspergillus_CK392_g3015.t1
>ref|XP_001260661.1| small nuclear ribonucleoprotein [Aspergillus fischeri NRRL 181]		LSM							Aspergillus_CK392_g3018.t1
>gb|KEY75416.1| pentatricopeptide repeat protein [Aspergillus fumigatus var.		PPR_2							Aspergillus_CK392_g3019.t1
>ref|XP_755532.1| conserved hypothetical protein [Aspergillus fumigatus Af293]			YES	YES	NO				Aspergillus_CK392_g3020.t1	0.25	0.25	0.5
>gb|OXN03322.1| hypothetical protein CDV58_08244 [Aspergillus fumigatus]									Aspergillus_CK392_g3025.t1
>gb|KMK61826.1| hypothetical protein Y699_02667 [Aspergillus fumigatus Z5]									Aspergillus_CK392_g3027.t1
>ref|XP_755515.1| conserved hypothetical protein [Aspergillus fumigatus Af293]									Aspergillus_CK392_g3032.t1
>ref|XP_755511.1| conserved hypothetical protein [Aspergillus fumigatus Af293]									Aspergillus_CK392_g3035.t1
>ref|XP_755495.1| pheromone P-factor (Map2) [Aspergillus fumigatus Af293]			YES	YES	NO				Aspergillus_CK392_g3050.t1
>gb|OXN24859.1| hypothetical protein CDV57_04566 [Aspergillus fumigatus]	GH13.hmm	Alpha-amylase							Aspergillus_CK392_g3051.t1
>gb|EDP54676.1| alpha-glucosidase/alpha-amylase, putative [Aspergillus fumigatus	GH13.hmm	Alpha-amylase					EC:3.2.1.41; EC:2.4.1.25	Starch and sucrose metabolism	Aspergillus_CK392_g3052.t1
>gb|EDP54673.1| MFS multidrug transporter, putative [Aspergillus fumigatus A1163]		MFS_1							Aspergillus_CK392_g3055.t1
>gb|OXN07245.1| hypothetical protein CDV58_04472 [Aspergillus fumigatus]		Ran_BP1;Yip1							Aspergillus_CK392_g306.t1
>gb|EDP54656.1| MFS transporter, putative [Aspergillus fumigatus A1163]		MFS_1	NO	YES	NO				Aspergillus_CK392_g3071.t1
>ref|XP_755469.1| bifunctional fatty acid transporter/acyl-CoA synthetase (FAT1),		AMP-binding_C;AMP-binding					EC:5.1.1.13	Nonribosomal peptide structures ; Alanine	Aspergillus_CK392_g3075.t1
>ref|XP_755468.1| peroxisomal 3-ketoacyl-coA thiolase (Kat1) [Aspergillus fumigatus		Thiolase_N;Thiolase_C							Aspergillus_CK392_g3076.t1
>gb|OXN07244.1| hypothetical protein CDV58_04470 [Aspergillus fumigatus]		RTA1							Aspergillus_CK392_g308.t1
>gb|OXN03181.1| hypothetical protein CDV58_08546 [Aspergillus fumigatus]									Aspergillus_CK392_g3080.t1
>ref|XP_755455.1| proline permease [Aspergillus fumigatus Af293]		AA_permease							Aspergillus_CK392_g3088.t1
>gb|PKX98893.1| hypothetical protein P174DRAFT_363226 [Aspergillus novofumigatus IBT		zf-RING_11;Formyl_trans_N					EC:3.5.1.10; EC:2.3.2.27; EC:2.1.2.2	Purine metabolism ; Platinum drug resistance ; Parkinson; Breast cancer ; MicroRNAs in cancer ; Mitophagy ; PI3K; Notch signaling pathway ; Fanconi anemia pathway ; Homologous recombination ; Ubiquitin mediated proteolysis ; Protein processing in endoplasmic reticulum ; One carbon pool by folate ; Glyoxylate and dicarboxylate metabolism	Aspergillus_CK392_g310.t1
>gb|OXN05800.1| hypothetical protein CDV58_07343 [Aspergillus fumigatus]									Aspergillus_CK392_g3108.t1
>gb|KMK57388.1| hypothetical protein Y699_06929 [Aspergillus fumigatus Z5]		Vta1							Aspergillus_CK392_g3109.t1
>ref|XP_755421.1| conserved hypothetical protein [Aspergillus fumigatus Af293]		ECM11							Aspergillus_CK392_g312.t1
>gb|OXN05798.1| hypothetical protein CDV58_07355 [Aspergillus fumigatus]									Aspergillus_CK392_g3120.t1
>gb|OXN05799.1| hypothetical protein CDV58_07356 [Aspergillus fumigatus]									Aspergillus_CK392_g3121.t1
>gb|OXN05229.1| hypothetical protein CDV58_08150 [Aspergillus fumigatus]									Aspergillus_CK392_g3122.t1
>ref|XP_750078.1| MFS alpha-glucoside transporter [Aspergillus fumigatus Af293]		Sugar_tr							Aspergillus_CK392_g3124.t1
>gb|OXN05424.1| hypothetical protein CDV58_05470 [Aspergillus fumigatus]									Aspergillus_CK392_g3125.t1
>gb|KMK57404.1| NAD dependent epimerase/dehydratase family protein [Aspergillus		NAD_binding_10							Aspergillus_CK392_g3126.t1
>gb|OXN05433.1| hypothetical protein CDV58_05469 [Aspergillus fumigatus]									Aspergillus_CK392_g3127.t1
>gb|OXN01932.1| hypothetical protein CDV58_09475 [Aspergillus fumigatus]		ABC_tran							Aspergillus_CK392_g3129.t1
>ref|XP_755422.1| VPS9 domain protein [Aspergillus fumigatus Af293]		VPS9							Aspergillus_CK392_g313.t1
>gb|OXN02708.1| hypothetical protein CDV58_09016 [Aspergillus fumigatus]		MFS_1							Aspergillus_CK392_g3131.t1
>gb|KMK57413.1| c-14 sterol reductase [Aspergillus fumigatus Z5]		ERG4_ERG24							Aspergillus_CK392_g3133.t1
>gb|OXN07129.1| hypothetical protein CDV58_04280 [Aspergillus fumigatus]									Aspergillus_CK392_g3138.t1
>gb|OXN03681.1| hypothetical protein CDV58_06709 [Aspergillus fumigatus]		Aldedh					EC:1.2.1.36	Retinol metabolism	Aspergillus_CK392_g3140.t1
>ref|XP_751033.1| dipeptidase [Aspergillus fumigatus Af293]									Aspergillus_CK392_g3147.t1
>gb|KMK63457.1| hypothetical protein Y699_04287 [Aspergillus fumigatus Z5]									Aspergillus_CK392_g3149.t1
>gb|OXN03679.1| hypothetical protein CDV58_06719 [Aspergillus fumigatus]		GFA							Aspergillus_CK392_g3150.t1
>ref|XP_751037.1| conserved hypothetical protein [Aspergillus fumigatus Af293]		APH							Aspergillus_CK392_g3151.t1
>gb|OXN03682.1| hypothetical protein CDV58_06722 [Aspergillus fumigatus]									Aspergillus_CK392_g3152.t1
>gb|OXN02052.1| hypothetical protein CDV58_09139 [Aspergillus fumigatus]	CBM1.hmm;GH5.hmm	CBM_1;Cellulase					EC:3.2.1.4	Starch and sucrose metabolism	Aspergillus_CK392_g3156.t1
>gb|OXN06041.1| hypothetical protein CDV58_05668 [Aspergillus fumigatus]		TPP_enzyme_M;TPP_enzyme_N;NAD_binding_8;TPP_enzyme_C					EC:4.1.1.7; EC:2.2.1.6	Pantothenate and CoA biosynthesis ; Valine; C5; Butanoate metabolism ; Biosynthesis of amino acids ; 2; Aminobenzoate degradation	Aspergillus_CK392_g3160.t1
>gb|OXN23842.1| hypothetical protein CDV57_07396 [Aspergillus fumigatus]									Aspergillus_CK392_g3161.t1
>ref|XP_751053.1| conserved hypothetical protein [Aspergillus fumigatus Af293]		HsbA	YES	YES	NO				Aspergillus_CK392_g3162.t1
>gb|OXN06056.1| hypothetical protein CDV58_05673 [Aspergillus fumigatus]									Aspergillus_CK392_g3164.t1
>gb|OXN06060.1| hypothetical protein CDV58_05677 [Aspergillus fumigatus]									Aspergillus_CK392_g3167.t1
>gb|OXN23850.1| hypothetical protein CDV57_07388 [Aspergillus fumigatus]									Aspergillus_CK392_g3168.t1
>ref|XP_751061.1| conserved hypothetical protein [Aspergillus fumigatus Af293]									Aspergillus_CK392_g3169.t1
>gb|KMK63485.1| hypothetical protein Y699_04315 [Aspergillus fumigatus Z5]		TauD							Aspergillus_CK392_g3174.t1
>gb|KMK63487.1| hypothetical protein Y699_04317 [Aspergillus fumigatus Z5]									Aspergillus_CK392_g3176.t1
>gb|OXN27482.1| hypothetical protein CDV57_03573 [Aspergillus fumigatus]		Dynamin_N;Dynamin_M					EC:3.6.5.5	Bacterial invasion of epithelial cells ; Synaptic vesicle cycle ; Endocrine and other factor; Endocytosis ; Phospholipase D signaling pathway	Aspergillus_CK392_g3177.t1
>gb|KMK63490.1| hypothetical protein Y699_04320 [Aspergillus fumigatus Z5]									Aspergillus_CK392_g3178.t1
>ref|XP_751070.1| hypothetical protein AFUA_6G11900 [Aspergillus fumigatus Af293]									Aspergillus_CK392_g3179.t1
>gb|OXN07707.1| hypothetical protein CDV58_04227 [Aspergillus fumigatus]	GH3.hmm	Glyco_hydro_3;Glyco_hydro_3_C;Fn3-like;Sugar_tr					EC:3.2.1.55	Amino sugar and nucleotide sugar metabolism	Aspergillus_CK392_g3180.t1
>gb|OXN07690.1| hypothetical protein CDV58_04231 [Aspergillus fumigatus]	GH128.hmm	Glyco_hydro_cc	NO	YES	YES				Aspergillus_CK392_g3182.t1
>gb|OXN27464.1| hypothetical protein CDV57_03563 [Aspergillus fumigatus]									Aspergillus_CK392_g3185.t1
>ref|XP_751079.1| hypothetical protein AFUA_6G12000 [Aspergillus fumigatus Af293]									Aspergillus_CK392_g3186.t1
>gb|OXN27467.1| hypothetical protein CDV57_03560 [Aspergillus fumigatus]		zf-C2H2;Fungal_trans							Aspergillus_CK392_g3188.t1
>gb|OXN07686.1| hypothetical protein CDV58_04239 [Aspergillus fumigatus]	GH78.hmm;CBM67.hmm	Bac_rhamnosid;Bac_rhamnosid6H;Bac_rhamnosid_N;Bac_rhamnosid_C							Aspergillus_CK392_g3189.t1
>dbj|GAQ06649.1| ADP-ribosylation factor-like protein 1 [Aspergillus lentulus]		ADH_zinc_N;Arf					EC:2.3.2.27; EC:1.1.1.1	Chemical carcinogenesis ; Drug metabolism ; Metabolism of xenobiotics by cytochrome P450 ; Naphthalene degradation ; Chloroalkane and chloroalkene degradation ; Retinol metabolism ; Tyrosine metabolism ; Glycine; Fatty acid degradation ; Glycolysis ; Degradation of aromatic compounds ; Platinum drug resistance ; Parkinson; Breast cancer ; MicroRNAs in cancer ; Mitophagy ; PI3K; Notch signaling pa…	Aspergillus_CK392_g319.t1
>gb|EDP49773.1| nonribosomal peptide synthase, putative [Aspergillus fumigatus A1163]		Condensation;PP-binding;AMP-binding				NRPS	EC:5.1.1.3; EC:5.1.1.13; EC:1.2.1.31	beta; Tryptophan metabolism ; Histidine metabolism ; Arginine and proline metabolism ; Lysine degradation ; Valine; Glycine; Glycerolipid metabolism ; Fatty acid degradation ; Pyruvate metabolism ; Ascorbate and aldarate metabolism ; Glycolysis ; Biosynthesis of amino acids ; Nonribosomal peptide structures ; Alanine; D	Aspergillus_CK392_g3191.t1
>gb|OXN27492.1| hypothetical protein CDV57_03552 [Aspergillus fumigatus]		CN_hydrolase;Chorismate_bind					EC:4.1.3.27; EC:5.4.99.5; EC:4.2.99.21; EC:5.4.4.2	Ubiquinone and other terpenoid; Biosynthesis of siderophore group nonribosomal peptides ; Biofilm formation ; Quorum sensing ; Phenazine biosynthesis ; Phenylalanine; Biosynthesis of amino acids	Aspergillus_CK392_g3196.t1
>ref|XP_751091.1| BNR/Asp-box repeat domain protein [Aspergillus fumigatus Af293]	GH93.hmm		NO	YES	NO				Aspergillus_CK392_g3197.t1
>gb|EDP49780.1| C6 transcription factor, putative [Aspergillus fumigatus A1163]		Zn_clus;Fungal_trans							Aspergillus_CK392_g3198.t1
>gb|KEY80234.1| hypothetical protein BA78_6381 [Aspergillus fumigatus var. RP-2014]			NO	YES	YES				Aspergillus_CK392_g3199.t1
>gb|OXN27475.1| hypothetical protein CDV57_03548 [Aspergillus fumigatus]		Fungal_trans;bZIP_1							Aspergillus_CK392_g3200.t1
>ref|XP_751098.1| conserved hypothetical protein [Aspergillus fumigatus Af293]			NO	YES	NO				Aspergillus_CK392_g3203.t1
>ref|XP_751102.1| conserved hypothetical protein [Aspergillus fumigatus Af293]		Arylsulfotran_2	NO	YES	YES				Aspergillus_CK392_g3207.t1
>ref|XP_751108.1| RNP domain protein [Aspergillus fumigatus Af293]		RRM_1;RRM_1;RRM_1							Aspergillus_CK392_g3213.t1
>ref|XP_751110.1| conserved hypothetical protein [Aspergillus fumigatus Af293]									Aspergillus_CK392_g3215.t1
>gb|KMK63542.1| SprT family metallopeptidase, putative [Aspergillus fumigatus Z5]		Zn_ribbon_SprT;SprT-like							Aspergillus_CK392_g3224.t1
>gb|EDP49812.1| conserved hypothetical protein [Aspergillus fumigatus A1163]									Aspergillus_CK392_g3226.t1
>ref|XP_751124.1| conserved hypothetical protein [Aspergillus fumigatus Af293]									Aspergillus_CK392_g3228.t1
>dbj|GAO88380.1| uncharacterized RING finger protein C328.02 [Aspergillus udagawae]		Mito_carr;IBR;IBR;Mito_carr;Vps4_C;AAA;Mito_carr;zf-RING_2							Aspergillus_CK392_g3235.t1
>gb|OXN09248.1| hypothetical protein CDV58_01314 [Aspergillus fumigatus]		Anth_synt_I_N;LisH;Chorismate_bind					EC:4.1.3.27	Biofilm formation ; Quorum sensing ; Phenazine biosynthesis ; Phenylalanine; Biosynthesis of amino acids	Aspergillus_CK392_g3237.t1
>gb|KMK61899.1| Acyl CoA binding protein family [Aspergillus fumigatus Z5]		ACBP							Aspergillus_CK392_g325.t1
>gb|KMK59773.1| MYB DNA binding protein (Tbf1) [Aspergillus fumigatus Z5]		Myb_DNA-binding;TRF							Aspergillus_CK392_g3251.t1
>gb|OXN10790.1| hypothetical protein CDV58_00350 [Aspergillus fumigatus]									Aspergillus_CK392_g3253.t1
>gb|KMK56090.1| phosphatidylglycerol specific phospholipase C, putative		Phosphoesterase	NO	YES	NO		EC:3.1.4.3	Thyroid hormone signaling pathway ; Quorum sensing ; Ether lipid metabolism ; Glycerophospholipid metabolism ; Inositol phosphate metabolism	Aspergillus_CK392_g3262.t1
>ref|XP_749023.1| glutamine-serine-proline rich protein [Aspergillus fumigatus Af293]		Rick_17kDa_Anti;CVNH							Aspergillus_CK392_g3266.t1
>gb|KMK56082.1| hypothetical protein Y699_08503 [Aspergillus fumigatus Z5]			YES	YES	NO				Aspergillus_CK392_g3269.t1
>gb|OXN08788.1| hypothetical protein CDV58_02963 [Aspergillus fumigatus]			NO	YES	NO				Aspergillus_CK392_g3270.t1
>gb|OXN08786.1| hypothetical protein CDV58_02961 [Aspergillus fumigatus]		Fungal_trans;Zn_clus							Aspergillus_CK392_g3272.t1
>gb|OXN08785.1| hypothetical protein CDV58_02960 [Aspergillus fumigatus]		Zn_clus;Fungal_trans							Aspergillus_CK392_g3273.t1
>gb|KMK56075.1| pre-mRNA splicing factor [Aspergillus fumigatus Z5]									Aspergillus_CK392_g3276.t1
>gb|OXN08819.1| hypothetical protein CDV58_02955 [Aspergillus fumigatus]		G_glu_transpept							Aspergillus_CK392_g3278.t1
>gb|KEY83477.1| NF X1 finger transcription factor, partial [Aspergillus fumigatus		zf-RING_2;R3H							Aspergillus_CK392_g3281.t1
>dbj|GAO86614.1| proteasome subunit beta type-1 [Aspergillus udagawae]		Cyclin;Cyclin;Proteasome					EC:3.4.25.1	Proteasome	Aspergillus_CK392_g3287.t1
>gb|OXN27705.1| hypothetical protein CDV57_03471 [Aspergillus fumigatus]									Aspergillus_CK392_g3288.t1
>ref|XP_749055.1| serine/threonine protein kinase [Aspergillus fumigatus Af293]		Pkinase					EC:2.7.11.22; EC:2.7.11.1	Endocrine resistance ; EGFR tyrosine kinase inhibitor resistance ; Human papillomavirus infection ; Epstein; Herpes simplex infection ; Measles ; Insulin resistance ; Dilated cardiomyopathy ; Hypertrophic cardiomyopathy ; Parkinson; Breast cancer ; Acute myeloid leukemia ; Proteoglycans in cancer ; Choline metabolism in cancer ; Circadian rhythm ; Longevity regulating pathway ; Axon guidance ; Pr…	Aspergillus_CK392_g3294.t1
>ref|XP_749063.1| hypothetical protein AFUA_7G04470 [Aspergillus fumigatus Af293]									Aspergillus_CK392_g3302.t1
>ref|XP_749068.1| conserved hypothetical protein [Aspergillus fumigatus Af293]		SAP;SET							Aspergillus_CK392_g3307.t1
>gb|OXN02190.1| hypothetical protein CDV58_09013 [Aspergillus fumigatus]									Aspergillus_CK392_g3308.t1
>ref|XP_749082.1| 3'-5' exonuclease/helicase (Wrn) [Aspergillus fumigatus Af293]		DNA_pol_A_exo1					EC:3.6.4.12	Human papillomavirus infection ; Meiosis ; Cell cycle ; Homologous recombination ; DNA replication	Aspergillus_CK392_g3319.t1
>gb|KMK63359.1| hypothetical protein Y699_04189 [Aspergillus fumigatus Z5]									Aspergillus_CK392_g332.t1
>ref|XP_749085.1| conserved hypothetical protein [Aspergillus fumigatus Af293]			NO	YES	YES				Aspergillus_CK392_g3322.t1
>gb|OXN28153.1| hypothetical protein CDV57_02427 [Aspergillus fumigatus]									Aspergillus_CK392_g3338.t1
>ref|XP_750930.1| conserved hypothetical protein [Aspergillus fumigatus Af293]									Aspergillus_CK392_g334.t1
>ref|XP_749105.1| hypothetical protein AFUA_7G04030 [Aspergillus fumigatus Af293]									Aspergillus_CK392_g3343.t1
>gb|OXN07302.1| hypothetical protein CDV58_04023 [Aspergillus fumigatus]		Arylsulfotran_2	NO	YES	YES				Aspergillus_CK392_g3345.t1
>gb|KMK55997.1| hypothetical protein Y699_08418 [Aspergillus fumigatus Z5]			YES	YES	NO				Aspergillus_CK392_g3349.t1
>gb|KMK63355.1| hypothetical protein Y699_04185 [Aspergillus fumigatus Z5]									Aspergillus_CK392_g336.t1
>gb|OXN04818.1| hypothetical protein CDV58_06822 [Aspergillus fumigatus]									Aspergillus_CK392_g3361.t1
>gb|OXN03483.1| hypothetical protein CDV58_08029 [Aspergillus fumigatus]									Aspergillus_CK392_g3368.t1
>gb|OXN16429.1| hypothetical protein CDV57_09448 [Aspergillus fumigatus]									Aspergillus_CK392_g3375.t1
>gb|OXN16426.1| hypothetical protein CDV57_09446 [Aspergillus fumigatus]		DAGAT							Aspergillus_CK392_g3377.t1
>gb|OXN07057.1| hypothetical protein CDV58_03501 [Aspergillus fumigatus]									Aspergillus_CK392_g3379.t1
>ref|XP_752387.1| conserved hypothetical protein [Aspergillus fumigatus Af293]									Aspergillus_CK392_g3380.t1
>gb|OXN07059.1| hypothetical protein CDV58_03508 [Aspergillus fumigatus]		Methyltransf_23							Aspergillus_CK392_g3386.t1
>ref|XP_752376.1| 3-oxoacyl-(acyl-carrier-protein) reductase [Aspergillus fumigatus		adh_short;PEP_hydrolase					EC:1.1.1.236; EC:1.1.1.1; EC:1.1.1.184	Arachidonic acid metabolism ; Chemical carcinogenesis ; Drug metabolism ; Metabolism of xenobiotics by cytochrome P450 ; Naphthalene degradation ; Chloroalkane and chloroalkene degradation ; Retinol metabolism ; Tyrosine metabolism ; Glycine; Fatty acid degradation ; Glycolysis ; Degradation of aromatic compounds ; Tropane	Aspergillus_CK392_g3390.t1
>ref|XP_752375.1| hypothetical protein AFUA_1G10090 [Aspergillus fumigatus Af293]									Aspergillus_CK392_g3391.t1
>ref|XP_752374.1| C2H2 transcription factor [Aspergillus fumigatus Af293]		zf-H2C2_2;zf-C2H2;zf-H2C2_2;zf-C2H2					EC:2.3.2.27	Platinum drug resistance ; Parkinson; Breast cancer ; MicroRNAs in cancer ; Mitophagy ; PI3K; Notch signaling pathway ; Fanconi anemia pathway ; Homologous recombination ; Ubiquitin mediated proteolysis ; Protein processing in endoplasmic reticulum	Aspergillus_CK392_g3392.t1
>gb|KMK61115.1| hypothetical protein Y699_08265 [Aspergillus fumigatus Z5]									Aspergillus_CK392_g3398.t1
>gb|EDP56224.1| conserved hypothetical protein [Aspergillus fumigatus A1163]									Aspergillus_CK392_g3409.t1
>ref|XP_752344.1| La domain family [Aspergillus fumigatus Af293]		La							Aspergillus_CK392_g3418.t1
>gb|KMK61145.1| GPI anchored protein, putative [Aspergillus fumigatus Z5]			NO	YES	NO				Aspergillus_CK392_g3426.t1
>gb|OXN05355.1| hypothetical protein CDV58_06782 [Aspergillus fumigatus]		SM-ATX;LsmAD							Aspergillus_CK392_g3428.t1
>ref|XP_752328.1| conserved hypothetical protein [Aspergillus fumigatus Af293]									Aspergillus_CK392_g3430.t1
>gb|EDP56193.1| conserved hypothetical protein [Aspergillus fumigatus A1163]									Aspergillus_CK392_g3434.t1
>gb|KMK63348.1| ribosome biogenesis protein (Rrb1) [Aspergillus fumigatus Z5]			NO	YES	NO				Aspergillus_CK392_g344.t1
>gb|EDP56187.1| GPI anchored serine-threonine rich protein [Aspergillus fumigatus			YES	YES	NO				Aspergillus_CK392_g3440.t1
>gb|KEY75993.1| thioredoxin [Aspergillus fumigatus var. RP-2014]		Thioredoxin							Aspergillus_CK392_g345.t1
>ref|XP_752302.1| transcription initiation factor TFIID subunit 13 [Aspergillus		TFIID-18kDa							Aspergillus_CK392_g3453.t1
>gb|KEY83356.1| hypothetical protein BA78_7237 [Aspergillus fumigatus var. RP-2014]									Aspergillus_CK392_g3457.t1
>gb|KMK63346.1| GPI-anchored cell wall protein Pst1 [Aspergillus fumigatus Z5]		Recep_L_domain	NO	YES	YES				Aspergillus_CK392_g346.t1
>ref|XP_752294.1| transmembrane glycoprotein [Aspergillus fumigatus Af293]		SKG6;He_PIG							Aspergillus_CK392_g3460.t1
>gb|OXN29730.1| hypothetical protein CDV57_00577 [Aspergillus fumigatus]		DUF3431							Aspergillus_CK392_g347.t1
>ref|XP_752281.1| conserved hypothetical protein [Aspergillus fumigatus Af293]									Aspergillus_CK392_g3473.t1
>ref|XP_752279.1| amino acid permease [Aspergillus fumigatus Af293]		AA_permease_2							Aspergillus_CK392_g3475.t1
>gb|OXN29728.1| hypothetical protein CDV57_00575 [Aspergillus fumigatus]		Pro-kuma_activ	NO	YES	NO				Aspergillus_CK392_g349.t1
>gb|KMK61219.1| CHY and RING finger domain-containing protein [Aspergillus		zinc_ribbon_6					EC:2.3.2.27	Platinum drug resistance ; Parkinson; Breast cancer ; MicroRNAs in cancer ; Mitophagy ; PI3K; Notch signaling pathway ; Fanconi anemia pathway ; Homologous recombination ; Ubiquitin mediated proteolysis ; Protein processing in endoplasmic reticulum	Aspergillus_CK392_g3496.t1
>gb|KEY81779.1| hypothetical protein BA78_6832 [Aspergillus fumigatus var. RP-2014]		DUF2293							Aspergillus_CK392_g3497.t1
>gb|OXN16115.1| hypothetical protein CDV57_09504 [Aspergillus fumigatus]		Shugoshin_N;Shugoshin_C							Aspergillus_CK392_g3508.t1
>gb|OXN05977.1| hypothetical protein CDV58_05122 [Aspergillus fumigatus]		DAO							Aspergillus_CK392_g351.t1
>gb|KMK58218.1| hypothetical protein Y699_03638 [Aspergillus fumigatus Z5]									Aspergillus_CK392_g3512.t1
>gb|OXN04363.1| hypothetical protein CDV58_07159 [Aspergillus fumigatus]									Aspergillus_CK392_g3514.t1
>gb|OXN04362.1| hypothetical protein CDV58_07158 [Aspergillus fumigatus]		DUF4246							Aspergillus_CK392_g3515.t1
>gb|KMK58223.1| amino acid transporter [Aspergillus fumigatus Z5]		Aa_trans							Aspergillus_CK392_g3517.t1
>gb|OXN04365.1| hypothetical protein CDV58_07154 [Aspergillus fumigatus]		Sugar_tr							Aspergillus_CK392_g3518.t1
>gb|KMK63340.1| small oligopeptide transporter, OPT family [Aspergillus fumigatus		OPT							Aspergillus_CK392_g352.t1
>gb|EDP47210.1| aldehyde dehydrogenase, putative [Aspergillus fumigatus A1163]		Aldedh;Aldedh					EC:1.2.1.39; EC:1.2.1.67; EC:1.2.1.47; EC:1.2.1.65; EC:1.2.1.19	Naphthalene degradation ; Degradation of aromatic compounds ; beta; Tryptophan metabolism ; Histidine metabolism ; Arginine and proline metabolism ; Lysine degradation ; Valine; Glycerolipid metabolism ; Fatty acid degradation ; Pyruvate metabolism ; Ascorbate and aldarate metabolism ; Glycolysis ; Aminobenzoate degradation ; Styrene degradation ; Phenylalanine metabolism	Aspergillus_CK392_g3520.t1
>gb|OXN04370.1| hypothetical protein CDV58_07151 [Aspergillus fumigatus]		FAD_binding_3					EC:1.14.13.224	Quorum sensing ; Staurosporine biosynthesis	Aspergillus_CK392_g3521.t1
>gb|OXN04369.1| hypothetical protein CDV58_07150 [Aspergillus fumigatus]		Cupin_2;Cupin_2							Aspergillus_CK392_g3522.t1
>gb|KMK59932.1| hypothetical protein Y699_01133 [Aspergillus fumigatus Z5]		rve;RVT_1					EC:3.1.26.4; EC:2.7.7.7	Platinum drug resistance ; HTLV; Viral carcinogenesis ; Fanconi anemia pathway ; Non; Homologous recombination ; Mismatch repair ; Nucleotide excision repair ; Base excision repair ; Pyrimidine metabolism ; Purine metabolism ; DNA replication	Aspergillus_CK392_g3523.t1
>gb|OXN04371.1| hypothetical protein CDV58_07149 [Aspergillus fumigatus]		Retrotrans_gag							Aspergillus_CK392_g3524.t1
>gb|KMK58229.1| C6 transcription factor [Aspergillus fumigatus Z5]		Zn_clus;Fungal_trans							Aspergillus_CK392_g3525.t1
>gb|OXN19609.1| hypothetical protein CDV57_08391 [Aspergillus fumigatus]		Zn_clus							Aspergillus_CK392_g3529.t1
>gb|OXN02132.1| hypothetical protein CDV58_09095 [Aspergillus fumigatus]		DAHP_synth_1							Aspergillus_CK392_g3531.t1
>gb|OXN02135.1| hypothetical protein CDV58_09096 [Aspergillus fumigatus]		GST_N;GST_C					EC:4.5.1.3; EC:1.11.1.9	Thyroid hormone synthesis ; Glutathione metabolism ; Arachidonic acid metabolism ; Chloroalkane and chloroalkene degradation	Aspergillus_CK392_g3532.t1
>gb|OXN02136.1| hypothetical protein CDV58_09098 [Aspergillus fumigatus]									Aspergillus_CK392_g3534.t1
>ref|XP_746317.2| ThiJ/PfpI family protein [Aspergillus fumigatus Af293]		DJ-1_PfpI							Aspergillus_CK392_g3535.t1
>ref|XP_001481531.1| C6 transcription factor [Aspergillus fumigatus Af293]		Zn_clus							Aspergillus_CK392_g3536.t1
>ref|XP_746320.1| 4-nitrophenylphosphatase [Aspergillus fumigatus Af293]		Hydrolase_6;Hydrolase_like					EC:3.1.3.18; EC:3.1.3.74; EC:3.1.3.48	Transcriptional misregulation in cancers ; Vitamin B6 metabolism ; Glyoxylate and dicarboxylate metabolism	Aspergillus_CK392_g3537.t1
>gb|EDP47192.1| conserved hypothetical protein [Aspergillus fumigatus A1163]		TauD;DIT1_PvcA;DIT1_PvcA							Aspergillus_CK392_g3538.t1
>ref|XP_746322.1| MFS transporter of unkown specificity [Aspergillus fumigatus Af293]		MFS_1							Aspergillus_CK392_g3539.t1
>ref|XP_746329.1| endo-chitosanase, pseudogene [Aspergillus fumigatus Af293]	GH75.hmm	Glyco_hydro_75	NO	YES	NO		EC:3.2.1.132	Amino sugar and nucleotide sugar metabolism	Aspergillus_CK392_g3545.t1	1.37022	0.072412	0.160632
>dbj|GAO81712.1| hypothetical protein AUD_0672 [Aspergillus udagawae]		Epimerase							Aspergillus_CK392_g3548.t1
>ref|XP_746332.1| mitochondrial chaperone ATPase (Bcs1) [Aspergillus fumigatus Af293]		BCS1_N;AAA					EC:3.6.1.3	Taste transduction ; Purine metabolism	Aspergillus_CK392_g3549.t1
>gb|OXN29685.1| hypothetical protein CDV57_00568 [Aspergillus fumigatus]	GH135.hmm	MU117;Spherulin4							Aspergillus_CK392_g355.t1
>gb|KEY80492.1| hypothetical protein BA78_6068 [Aspergillus fumigatus var. RP-2014]									Aspergillus_CK392_g3550.t1
>ref|XP_746336.2| conserved hypothetical protein [Aspergillus fumigatus Af293]		MARVEL							Aspergillus_CK392_g3552.t1
>ref|XP_746338.1| extracellular guanyl-specific ribonuclease [Aspergillus fumigatus			NO	YES	NO				Aspergillus_CK392_g3554.t1
>ref|XP_746339.1| hypothetical protein AFUA_4G01180 [Aspergillus fumigatus Af293]			YES	YES	NO				Aspergillus_CK392_g3555.t1
>gb|EDP47174.1| von Willebrand domain protein [Aspergillus fumigatus A1163]		VIT;VWA_3							Aspergillus_CK392_g3557.t1
>ref|XP_746342.1| N,N-dimethylglycine oxidase [Aspergillus fumigatus Af293]		DAO					EC:1.5.8.3; EC:1.5.8.4	Glycine	Aspergillus_CK392_g3558.t1
>gb|KMK58263.1| MFS multidrug transporter [Aspergillus fumigatus Z5]		MFS_1							Aspergillus_CK392_g3559.t1
***** No hits found ******									Aspergillus_CK392_g356.t1
>ref|XP_001481530.1| hypothetical protein AFUA_4G01120 [Aspergillus fumigatus Af293]			NO	YES	YES				Aspergillus_CK392_g3561.t1
>gb|OXN04143.1| hypothetical protein CDV58_06652 [Aspergillus fumigatus]			YES	YES	NO				Aspergillus_CK392_g3564.t1
>gb|EDP47164.1| MFS multidrug transporter, putative [Aspergillus fumigatus A1163]		MFS_1							Aspergillus_CK392_g3566.t1
>ref|XP_746351.2| conserved hypothetical protein [Aspergillus fumigatus Af293]									Aspergillus_CK392_g3568.t1
>ref|XP_750903.1| C6 transcription factor [Aspergillus fumigatus Af293]		Fungal_trans							Aspergillus_CK392_g357.t1
>ref|XP_746354.1| conserved hypothetical protein [Aspergillus fumigatus Af293]			YES	YES	NO				Aspergillus_CK392_g3571.t1	0.421053	NA	0.210526
>gb|OXN02369.1| hypothetical protein CDV58_08748 [Aspergillus fumigatus]		HisKA;HATPase_c;Response_reg					EC:2.7.11.1; EC:3.1.3.16	Fluid shear stress and atherosclerosis ; Serotonergic synapse ; Apoptosis ; Endocrine resistance ; EGFR tyrosine kinase inhibitor resistance ; Human papillomavirus infection ; Epstein; Herpes simplex infection ; Measles ; Insulin resistance ; Dilated cardiomyopathy ; Hypertrophic cardiomyopathy ; Parkinson; Breast cancer ; Acute myeloid leukemia ; Proteoglycans in cancer ; Choline metabolism in c…	Aspergillus_CK392_g3572.t1
>ref|XP_746359.1| conserved hypothetical protein [Aspergillus fumigatus Af293]									Aspergillus_CK392_g3576.t1
>gb|OXN04629.1| hypothetical protein CDV58_06413 [Aspergillus fumigatus]		CorA;CorA							Aspergillus_CK392_g3581.t1
>gb|KMK58291.1| hypothetical protein Y699_03711 [Aspergillus fumigatus Z5]									Aspergillus_CK392_g3584.t1
>gb|OXN22556.1| hypothetical protein CDV57_07923 [Aspergillus fumigatus]									Aspergillus_CK392_g3586.t1
>gb|OXN04644.1| hypothetical protein CDV58_06405 [Aspergillus fumigatus]									Aspergillus_CK392_g3587.t1
>ref|XP_753489.2| protein methyltransferase RmtC [Aspergillus fumigatus Af293]		PRMT5;PRMT5_TIM;PRMT5_C					EC:2.1.1.319	Glucagon signaling pathway ; FoxO signaling pathway	Aspergillus_CK392_g3589.t1
>ref|XP_753487.1| conserved hypothetical protein [Aspergillus fumigatus Af293]									Aspergillus_CK392_g3591.t1
>gb|KMK59792.1| hypothetical protein Y699_00993 [Aspergillus fumigatus Z5]									Aspergillus_CK392_g3596.t1
>gb|KMK61693.1| MFS transporter, putative [Aspergillus fumigatus Z5]		Nodulin-like							Aspergillus_CK392_g36.t1
>gb|KEY80587.1| ubiquitin carboxyl terminal hydrolase [Aspergillus fumigatus var.		Peptidase_C12							Aspergillus_CK392_g3620.t1
>gb|EDP51932.1| conserved hypothetical protein [Aspergillus fumigatus A1163]									Aspergillus_CK392_g3621.t1
>ref|XP_753454.1| protein kinase c [Aspergillus fumigatus Af293]		HR1;HR1;Pkinase_C;C1_1;C1_1;Pkinase					EC:2.7.11.13; EC:2.7.10.2	Endocrine resistance ; Dilated cardiomyopathy ; Hypertrophic cardiomyopathy ; Parkinson; Breast cancer ; Acute myeloid leukemia ; Circadian rhythm ; Longevity regulating pathway ; Progesterone; Regulation of actin cytoskeleton ; Adherens junction ; Cellular senescence ; Oocyte meiosis ; Meiosis ; Cell cycle ; Plant hormone signal transduction ; AMPK signaling pathway ; TGF; Hedgehog signaling pat…	Aspergillus_CK392_g3622.t1
>dbj|GAQ09685.1| nitrogen assimilation transcription factor nirA [Aspergillus		Fungal_trans;LOR							Aspergillus_CK392_g3627.t1
>gb|OXN23816.1| hypothetical protein CDV57_07021 [Aspergillus fumigatus]		Fungal_trans							Aspergillus_CK392_g3630.t1
>ref|XP_753444.1| conserved hypothetical protein [Aspergillus fumigatus Af293]		EF-hand_4							Aspergillus_CK392_g3631.t1
>ref|XP_753437.1| integral membrane protein [Aspergillus fumigatus Af293]		Ras					EC:2.7.11.1	Endocrine resistance ; EGFR tyrosine kinase inhibitor resistance ; Human papillomavirus infection ; Epstein; Herpes simplex infection ; Measles ; Insulin resistance ; Dilated cardiomyopathy ; Hypertrophic cardiomyopathy ; Parkinson; Breast cancer ; Acute myeloid leukemia ; Proteoglycans in cancer ; Choline metabolism in cancer ; Circadian rhythm ; Longevity regulating pathway ; Axon guidance ; Pr…	Aspergillus_CK392_g3637.t1
>gb|KEY77213.1| hypothetical protein BA78_6275 [Aspergillus fumigatus var. RP-2014]		Zn_clus;F-actin_cap_A;Fungal_trans_2							Aspergillus_CK392_g364.t1
>dbj|GAQ09700.1| ran-specific GTPase-activating protein 1 [Aspergillus lentulus]		YEATS;Ran_BP1;BET							Aspergillus_CK392_g3641.t1
>ref|XP_746916.1| metallo-beta-lactamase domain protein [Aspergillus fumigatus Af293]		Lactamase_B							Aspergillus_CK392_g3645.t1
>gb|KMK55727.1| C6 transcription factor [Aspergillus fumigatus Z5]		Fungal_trans							Aspergillus_CK392_g3646.t1
>gb|EDP47963.1| FAD-dependent monooxygenase, putative [Aspergillus fumigatus A1163]									Aspergillus_CK392_g3647.t1
>gb|EDP47964.1| polyketide synthase, putative [Aspergillus fumigatus A1163]		KAsynt_C_assoc;ketoacyl-synt;Ketoacyl-synt_C;SAT;PP-binding;Acyl_transf_1				PKS	EC:2.3.1.74; EC:2.3.1.240; EC:2.3.1.221	Aflatoxin biosynthesis ; Biosynthesis of 12; Type I polyketide structures ; Circadian rhythm ; Flavonoid biosynthesis	Aspergillus_CK392_g3648.t1
>gb|OXN09923.1| hypothetical protein CDV58_01262 [Aspergillus fumigatus]		OPT							Aspergillus_CK392_g365.t1
>gb|OXN03492.1| hypothetical protein CDV58_08034 [Aspergillus fumigatus]									Aspergillus_CK392_g3654.t1
>gb|OXN27270.1| hypothetical protein CDV57_03050 [Aspergillus fumigatus]		MFS_1;Sugar_tr							Aspergillus_CK392_g3655.t1
>gb|OXN03491.1| hypothetical protein CDV58_08033, partial [Aspergillus fumigatus]	GH3.hmm	Tubulin_C;Fn3-like;Glyco_hydro_3_C;Tubulin;Glyco_hydro_3					EC:3.2.1.55	Amino sugar and nucleotide sugar metabolism	Aspergillus_CK392_g3656.t1
>gb|EDP47976.1| squalene-hopene-cyclase, putative [Aspergillus fumigatus A1163]		SQHop_cyclase_C;SQHop_cyclase_N					EC:5.4.99.53; EC:5.4.99.8; EC:4.2.1.128; EC:5.4.99.41; EC:5.4.99.35; EC:5.4.99.36; EC:5.4.99.37; EC:5.4.99.31; EC:4.2.1.125; EC:5.4.99.39; EC:5.4.99.57; EC:5.4.99.56; EC:5.4.99.32	Steroid biosynthesis ; Sesquiterpenoid and triterpenoid biosynthesis	Aspergillus_CK392_g3657.t1
>gb|OXN02943.1| hypothetical protein CDV58_08337 [Aspergillus fumigatus]		MFS_1;MFS_1							Aspergillus_CK392_g3659.t1
>ref|XP_750893.1| fructosyl amine: oxygen oxidoreductase [Aspergillus fumigatus		DAO							Aspergillus_CK392_g366.t1
>gb|OXN02942.1| hypothetical protein CDV58_08341 [Aspergillus fumigatus]		SQHop_cyclase_C;SQHop_cyclase_N					EC:4.2.1.128; EC:5.4.99.41; EC:5.4.99.8; EC:4.2.1.124; EC:5.4.99.48; EC:5.4.99.53; EC:5.4.99.31; EC:5.4.99.35; EC:5.4.99.37; EC:5.4.99.36; EC:5.4.99.33; EC:4.2.1.125; EC:5.4.99.32; EC:5.4.99.56; EC:5.4.99.57; EC:5.4.99.39; EC:5.4.99.34	Steroid biosynthesis ; Sesquiterpenoid and triterpenoid biosynthesis	Aspergillus_CK392_g3662.t1
>gb|KMK55746.1| extracelular proline-glycine rich protein [Aspergillus fumigatus									Aspergillus_CK392_g3663.t1
>gb|EDP47983.1| esterase, putative [Aspergillus fumigatus A1163]		DUF1749;Lactamase_B					EC:1.13.11.18	Sulfur metabolism	Aspergillus_CK392_g3664.t1
>gb|EDP47987.1| conserved hypothetical protein [Aspergillus fumigatus A1163]									Aspergillus_CK392_g3667.t1
>gb|OXN06405.1| hypothetical protein CDV58_04130 [Aspergillus fumigatus]		Acetyltransf_3;MFS_1							Aspergillus_CK392_g3668.t1
>gb|KEY82865.1| hypothetical protein BA78_6683 [Aspergillus fumigatus var. RP-2014]									Aspergillus_CK392_g3669.t1
>gb|KMK55756.1| amino acid permease, putative [Aspergillus fumigatus Z5]		AA_permease_2							Aspergillus_CK392_g3671.t1
>gb|OXN06400.1| hypothetical protein CDV58_04135 [Aspergillus fumigatus]		DUF3425							Aspergillus_CK392_g3672.t1
>gb|OXN27271.1| hypothetical protein CDV57_03026 [Aspergillus fumigatus]									Aspergillus_CK392_g3674.t1
>gb|OXN06408.1| hypothetical protein CDV58_04141 [Aspergillus fumigatus]									Aspergillus_CK392_g3676.t1
>ref|XP_746876.2| integral membrane protein [Aspergillus fumigatus Af293]		PrsW-protease							Aspergillus_CK392_g3679.t1
>gb|KMK55767.1| hypothetical protein Y699_08756 [Aspergillus fumigatus Z5]		FB_lectin;Pterin_4a							Aspergillus_CK392_g3681.t1
>gb|EDP48005.1| conserved hypotheitcal protein [Aspergillus fumigatus A1163]									Aspergillus_CK392_g3682.t1
>gb|OXN27252.1| hypothetical protein CDV57_03015 [Aspergillus fumigatus]									Aspergillus_CK392_g3683.t1
>gb|OXN06416.1| hypothetical protein CDV58_04149 [Aspergillus fumigatus]									Aspergillus_CK392_g3684.t1
>gb|OXN06396.1| hypothetical protein CDV58_04150 [Aspergillus fumigatus]		ADC;FAD_binding_3							Aspergillus_CK392_g3685.t1
>gb|KMK55777.1| chitin binding domain-containing protein Peritrophin-A [Aspergillus	CBM14.hmm	CBM_14							Aspergillus_CK392_g3692.t1
>gb|OXN25261.1| hypothetical protein CDV57_05262 [Aspergillus fumigatus]									Aspergillus_CK392_g3693.t1
>gb|EDP48016.1| aminotransferase, putative [Aspergillus fumigatus A1163]		Aminotran_1_2					EC:2.6.1.7; EC:2.6.1.88; EC:2.6.1.1; EC:2.6.1.57	Ubiquinone and other terpenoid; Lysine biosynthesis ; Novobiocin biosynthesis ; Tropane; Isoquinoline alkaloid biosynthesis ; Phenylalanine metabolism ; Tyrosine metabolism ; Arginine and proline metabolism ; Arginine biosynthesis ; Cysteine and methionine metabolism ; Alanine; Biosynthesis of amino acids ; Glucosinolate biosynthesis ; 2; Tryptophan metabolism	Aspergillus_CK392_g3694.t1
>gb|EDP48019.1| conserved hypothetical protein [Aspergillus fumigatus A1163]		DUF3431							Aspergillus_CK392_g3697.t1
>ref|XP_746854.1| phosphoglycolate phosphatase [Aspergillus fumigatus Af293]		HAD_2					EC:3.1.3.18; EC:3.6.1.1	Oxidative phosphorylation ; Glyoxylate and dicarboxylate metabolism	Aspergillus_CK392_g3700.t1
>gb|OXN02673.1| hypothetical protein CDV58_08587 [Aspergillus fumigatus]		Zn_clus							Aspergillus_CK392_g3701.t1
>gb|OXN25243.1| hypothetical protein CDV57_05271 [Aspergillus fumigatus]		MFS_1							Aspergillus_CK392_g3702.t1
>gb|OXN02668.1| hypothetical protein CDV58_08585 [Aspergillus fumigatus]									Aspergillus_CK392_g3703.t1
>gb|KEY79829.1| hypothetical protein BA78_8722 [Aspergillus fumigatus var. RP-2014]			NO	YES	YES				Aspergillus_CK392_g3705.t1
>gb|OXN02034.1| hypothetical protein CDV58_09358 [Aspergillus fumigatus]			NO	YES	NO				Aspergillus_CK392_g3706.t1
>gb|OXN02036.1| hypothetical protein CDV58_09357 [Aspergillus fumigatus]									Aspergillus_CK392_g3707.t1
>gb|OXN02035.1| hypothetical protein CDV58_09356 [Aspergillus fumigatus]	CE1.hmm	Abhydrolase_6							Aspergillus_CK392_g3708.t1
>ref|XP_746845.1| GNAT family acetyltransferase [Aspergillus fumigatus Af293]		Acetyltransf_3							Aspergillus_CK392_g3710.t1
>gb|OXN03887.1| hypothetical protein CDV58_06687 [Aspergillus fumigatus]		RNase_T							Aspergillus_CK392_g3712.t1
>gb|EDP48036.1| hypothetical protein AFUB_087480 [Aspergillus fumigatus A1163]									Aspergillus_CK392_g3714.t1
>gb|KMK55800.1| hypothetical protein Y699_08789 [Aspergillus fumigatus Z5]									Aspergillus_CK392_g3715.t1
>gb|OXN03886.1| hypothetical protein CDV58_06684 [Aspergillus fumigatus]			NO	YES	YES				Aspergillus_CK392_g3716.t1
>gb|OXN03884.1| hypothetical protein CDV58_06682 [Aspergillus fumigatus]			YES	YES	NO				Aspergillus_CK392_g3717.t1
>gb|KEY79821.1| isoamyl alcohol oxidase [Aspergillus fumigatus var. RP-2014]	AA7.hmm	BBE;FAD_binding_4	NO	YES	NO				Aspergillus_CK392_g3721.t1
>gb|OXN03894.1| hypothetical protein CDV58_06677 [Aspergillus fumigatus]									Aspergillus_CK392_g3722.t1
>ref|XP_746835.1| MFS monosaccharide transporter [Aspergillus fumigatus Af293]		Sugar_tr							Aspergillus_CK392_g3723.t1
>gb|OXN16112.1| hypothetical protein CDV57_08897, partial [Aspergillus fumigatus]		Stig1;Stig1	NO	YES	NO				Aspergillus_CK392_g3724.t1
>ref|XP_746833.1| GPI anchored serine-threonine rich protein [Aspergillus fumigatus			YES	YES	NO				Aspergillus_CK392_g3725.t1
>gb|KMK55812.1| Protein alcS RecName: Full [Aspergillus fumigatus Z5]		Grp1_Fun34_YaaH							Aspergillus_CK392_g3726.t1
>gb|OXN21276.1| hypothetical protein CDV57_07784, partial [Aspergillus fumigatus]									Aspergillus_CK392_g3729.t1
>ref|XP_746828.1| calcium transporting ATPase (Pmc1) [Aspergillus fumigatus Af293]		Cation_ATPase_N;Cation_ATPase_C;Cation_ATPase;E1-E2_ATPase							Aspergillus_CK392_g3730.t1
>ref|XP_746827.1| cytidine deaminase [Aspergillus fumigatus Af293]		dCMP_cyt_deam_1							Aspergillus_CK392_g3731.t1
>ref|XP_746825.1| cysteine-rich secreted protein [Aspergillus fumigatus Af293]			NO	YES	NO				Aspergillus_CK392_g3733.t1
>gb|OXN21280.1| hypothetical protein CDV57_07791 [Aspergillus fumigatus]	GT34.hmm								Aspergillus_CK392_g3736.t1
>ref|XP_001481420.1| hypothetical protein AFUA_7G01118 [Aspergillus fumigatus Af293]			YES	YES	NO				Aspergillus_CK392_g3738.t1
>gb|OXN21284.1| hypothetical protein CDV57_07795 [Aspergillus fumigatus]									Aspergillus_CK392_g3739.t1
>gb|OXN21287.1| hypothetical protein CDV57_07798, partial [Aspergillus fumigatus]		p450					EC:1.14.14.1	Endocrine resistance ; Chemical carcinogenesis ; MicroRNAs in cancer ; Longevity regulating pathway ; Inflammatory mediator regulation of TRP channels ; Serotonergic synapse ; Ovarian Steroidogenesis ; Drug metabolism ; Metabolism of xenobiotics by cytochrome P450 ; Caffeine metabolism ; Retinol metabolism ; Tryptophan metabolism ; Linoleic acid metabolism ; Arachidonic acid metabolism ; Steroid …	Aspergillus_CK392_g3742.t1
>ref|XP_746812.1| aspergillopepsin, putaitve [Aspergillus fumigatus Af293]		Peptidase_A4	NO	YES	NO				Aspergillus_CK392_g3746.t1	NA	0.36	0.56
>gb|EDP49567.1| glutaminase, putative [Aspergillus fumigatus A1163]		DUF5127;DUF1793;DUF4964;DUF4965	NO	YES	NO				Aspergillus_CK392_g375.t1
>gb|OXN03660.1| hypothetical protein CDV58_07035 [Aspergillus fumigatus]		His_Phos_2	NO	YES	NO		EC:3.1.3.2	Lysosome ; Riboflavin metabolism ; Thiamine metabolism	Aspergillus_CK392_g3750.t1	7.83333	1.33333	2.66667
>gb|EDP48073.1| hypothetical protein AFUB_087830 [Aspergillus fumigatus A1163]									Aspergillus_CK392_g3751.t1
>ref|XP_746803.1| conserved hypothetical protein [Aspergillus fumigatus Af293]									Aspergillus_CK392_g3755.t1
>ref|XP_746791.1| UPF0183 domain protein [Aspergillus fumigatus Af293]		UPF0183;UPF0183							Aspergillus_CK392_g3765.t1
>gb|OXN25195.1| hypothetical protein CDV57_04969 [Aspergillus fumigatus]									Aspergillus_CK392_g3768.t1
>gb|OXN09916.1| hypothetical protein CDV58_01247 [Aspergillus fumigatus]									Aspergillus_CK392_g377.t1
>gb|EDP48097.1| hypothetical protein AFUB_088070 [Aspergillus fumigatus A1163]									Aspergillus_CK392_g3774.t1
>ref|XP_746780.1| BolA domain protein [Aspergillus fumigatus Af293]		BolA							Aspergillus_CK392_g3776.t1
>gb|EDP49564.1| MFS monocarboxylate transporter, putative [Aspergillus fumigatus		MFS_1;MFS_1							Aspergillus_CK392_g378.t1
>ref|XP_746773.1| cystathionine gamma-synthase [Aspergillus fumigatus Af293]		Cys_Met_Meta_PP					EC:2.5.1.47	Cysteine and methionine metabolism ; Sulfur metabolism ; Biosynthesis of amino acids ; Carbon metabolism	Aspergillus_CK392_g3782.t1
>gb|OXN24554.1| hypothetical protein CDV57_06428 [Aspergillus fumigatus]		Zn_clus;FYVE					EC:3.1.3.48; EC:3.1.3.64; EC:2.3.2.27	Platinum drug resistance ; Parkinson; Breast cancer ; MicroRNAs in cancer ; Mitophagy ; PI3K; Notch signaling pathway ; Fanconi anemia pathway ; Homologous recombination ; Ubiquitin mediated proteolysis ; Protein processing in endoplasmic reticulum ; Phosphatidylinositol signaling system ; Inositol phosphate metabolism ; Transcriptional misregulation in cancers	Aspergillus_CK392_g3785.t1
>gb|OXN24553.1| hypothetical protein CDV57_06429 [Aspergillus fumigatus]		Fungal_trans_2							Aspergillus_CK392_g3786.t1
>gb|EDP48115.1| conserved hypothetical protein [Aspergillus fumigatus A1163]									Aspergillus_CK392_g3788.t1
>gb|OXN29676.1| hypothetical protein CDV57_00541 [Aspergillus fumigatus]		Zn_clus;Zn_clus							Aspergillus_CK392_g379.t1
>ref|XP_746762.2| conserved hypothetical protein [Aspergillus fumigatus Af293]									Aspergillus_CK392_g3790.t1
>gb|OXN02719.1| hypothetical protein CDV58_08629 [Aspergillus fumigatus]	CE10.hmm	COesterase	NO	YES	NO		EC:3.1.1.3; EC:3.1.1.1; EC:3.1.1.7	Cholinergic synapse ; Glycerophospholipid metabolism ; Drug metabolism ; Fat digestion and absorption ; Glycerolipid metabolism	Aspergillus_CK392_g3791.t1
>gb|EDP48120.1| 3-hydroxymethyl-3-methylglutaryl-Coenzyme A lyase [Aspergillus		HMGL-like					EC:2.3.3.14	Lysine biosynthesis ; Methane metabolism ; Pyruvate metabolism ; Biosynthesis of amino acids ; 2	Aspergillus_CK392_g3792.t1
>gb|OXN02727.1| hypothetical protein CDV58_08635 [Aspergillus fumigatus]		F-box-like							Aspergillus_CK392_g3796.t1
>dbj|GAQ05547.1| sulfite efflux pump SSU1 [Aspergillus lentulus]									Aspergillus_CK392_g3797.t1
>gb|KEY79378.1| AT hook motif protein [Aspergillus fumigatus var. RP-2014]									Aspergillus_CK392_g3799.t1
>gb|KMK63307.1| hypothetical protein Y699_04137 [Aspergillus fumigatus Z5]			NO	YES	NO				Aspergillus_CK392_g380.t1
>ref|XP_746751.1| C6 transcription factor [Aspergillus fumigatus Af293]		Zn_clus;Fungal_trans							Aspergillus_CK392_g3800.t1
>gb|OXN01858.1| hypothetical protein CDV58_09362 [Aspergillus fumigatus]		Fungal_trans							Aspergillus_CK392_g3801.t1
>gb|EDP48136.1| C6 transcription factor, putative [Aspergillus fumigatus A1163]		Fungal_trans							Aspergillus_CK392_g3808.t1
>gb|OXN04420.1| hypothetical protein CDV58_07190 [Aspergillus fumigatus]									Aspergillus_CK392_g3813.t1
>gb|EDP48144.1| RTA1 domain protein, putative [Aspergillus fumigatus A1163]		RTA1							Aspergillus_CK392_g3815.t1
>gb|EDP48145.1| alcohol dehydrogenase, putative [Aspergillus fumigatus A1163]		ADH_N;ADH_zinc_N							Aspergillus_CK392_g3816.t1
>gb|OXN09912.1| hypothetical protein CDV58_01243 [Aspergillus fumigatus]		Fungal_trans_2							Aspergillus_CK392_g382.t1
>gb|OXN37169.1| hypothetical protein CDV55_03883 [Aspergillus turcosus]		V-ATPase_G;Arrestin_N					EC:3.1.1.3	Fat digestion and absorption ; Glycerolipid metabolism	Aspergillus_CK392_g3821.t1
>ref|XP_746724.1| RNA polymerase I subunit Rpa43 [Aspergillus fumigatus Af293]		SHS2_Rpb7-N							Aspergillus_CK392_g3823.t1
>gb|OXN29735.1| hypothetical protein CDV57_00538 [Aspergillus fumigatus]									Aspergillus_CK392_g383.t1
>ref|XP_746717.1| streptococcal hemagglutinin protein [Aspergillus fumigatus Af293]									Aspergillus_CK392_g3830.t1
>gb|OXN04601.1| hypothetical protein CDV58_06533 [Aspergillus fumigatus]									Aspergillus_CK392_g3838.t1
>gb|OXN29736.1| hypothetical protein CDV57_00537 [Aspergillus fumigatus]		AATF-Che1;TRAUB							Aspergillus_CK392_g384.t1
>gb|EDP49514.1| hypothetical protein AFUB_075430 [Aspergillus fumigatus A1163]		Myb_DNA-bind_6							Aspergillus_CK392_g3844.t1
>gb|OXN29742.1| hypothetical protein CDV57_00535 [Aspergillus fumigatus]	CBM50.hmm	LysM	NO	YES	NO				Aspergillus_CK392_g386.t1
>gb|KMK59557.1| hypothetical protein Y699_00758 [Aspergillus fumigatus Z5]		Ferritin_2	NO	YES	NO				Aspergillus_CK392_g3860.t1	NA	NA	1
>gb|KMK59551.1| hypothetical protein Y699_00752 [Aspergillus fumigatus Z5]			YES	YES	NO				Aspergillus_CK392_g3866.t1
>gb|OXN08316.1| hypothetical protein CDV58_02386 [Aspergillus fumigatus]		Pkinase					EC:2.7.11.24	Endocrine resistance ; Chagas disease ; Leishmaniasis ; Toxoplasmosis ; Epstein; Kaposi; Hepatitis C ; Influenza A ; Tuberculosis ; Pertussis ; Shigellosis ; Salmonella infection ; Epithelial cell signaling in Helicobacter pylori infection ; AGE; Fluid shear stress and atherosclerosis ; Amyotrophic lateral sclerosis ; Proteoglycans in cancer ; Longevity regulating pathway ; Osteoclast differentia…	Aspergillus_CK392_g3867.t1
>gb|OXN09902.1| hypothetical protein CDV58_01237 [Aspergillus fumigatus]	GH18.hmm	MU117;Glyco_hydro_18					EC:3.2.1.52; EC:3.2.1.14	MAPK signaling pathway ; Lysosome ; Other glycan degradation ; Glycosphingolipid biosynthesis ; Glycosaminoglycan degradation ; Various types of N; Amino sugar and nucleotide sugar metabolism	Aspergillus_CK392_g387.t1
>ref|XP_753734.1| F-box domain and ankyrin repeat protein [Aspergillus fumigatus		Ank_4;Ank_2;Ank_5					EC:2.7.11.1; EC:2.3.2.27	Platinum drug resistance ; MicroRNAs in cancer ; Notch signaling pathway ; Fanconi anemia pathway ; Homologous recombination ; Ubiquitin mediated proteolysis ; Protein processing in endoplasmic reticulum ; Endocrine resistance ; EGFR tyrosine kinase inhibitor resistance ; Human papillomavirus infection ; Epstein; Herpes simplex infection ; Measles ; Insulin resistance ; Dilated cardiomyopathy ; H…	Aspergillus_CK392_g3873.t1
>gb|OXN08323.1| hypothetical protein CDV58_02379 [Aspergillus fumigatus]									Aspergillus_CK392_g3874.t1
>gb|EDP51644.1| conserved glutamic acid rich protein [Aspergillus fumigatus A1163]								Pathogenesis	Aspergillus_CK392_g3875.t1	1	NA	NA
>gb|KMK59540.1| transcription factor RfeG, putative [Aspergillus fumigatus Z5]									Aspergillus_CK392_g3877.t1
>gb|EDP51634.1| conserved hypothetical protein [Aspergillus fumigatus A1163]									Aspergillus_CK392_g3882.t1
>gb|OXN01952.1| hypothetical protein CDV58_09076 [Aspergillus fumigatus]		DUF1752							Aspergillus_CK392_g3885.t1
>gb|EDP51621.1| conserved hypothetical protein [Aspergillus fumigatus A1163]		SRR1							Aspergillus_CK392_g3893.t1
>gb|OXN22672.1| hypothetical protein CDV57_08815 [Aspergillus fumigatus]									Aspergillus_CK392_g3895.t1
>ref|XP_751402.1| dynamin family GTPase [Aspergillus fumigatus Af293]		Dynamin_N;Dynamin_M					EC:3.6.5.5	Bacterial invasion of epithelial cells ; Synaptic vesicle cycle ; Endocrine and other factor; Endocytosis ; Phospholipase D signaling pathway	Aspergillus_CK392_g390.t1
>ref|XP_754782.1| conserved hypothetical protein [Aspergillus fumigatus Af293]									Aspergillus_CK392_g3902.t1
>dbj|GAQ47497.1| sucrose transport protein [Aspergillus niger]		G6PD_C;MFS_2;G6PD_N							Aspergillus_CK392_g3916.t1
>gb|KMK60487.1| DJ-1/PfpI family protein [Aspergillus fumigatus Z5]		DJ-1_PfpI					EC:4.2.1.130	Pyruvate metabolism	Aspergillus_CK392_g3917.t1
>gb|KEY78796.1| SRF type transcription factor RlmA [Aspergillus fumigatus var.		SRF-TF							Aspergillus_CK392_g3919.t1
>gb|OXN03636.1| hypothetical protein CDV58_06594 [Aspergillus fumigatus]		Cu-oxidase_2							Aspergillus_CK392_g392.t1
>ref|XP_754761.2| calcium binding modulator protein (Alg2) [Aspergillus fumigatus		EF-hand_1;EF-hand_1							Aspergillus_CK392_g3921.t1
>gb|OXN17077.1| hypothetical protein CDV57_08332 [Aspergillus fumigatus]									Aspergillus_CK392_g3924.t1
>gb|OXN17079.1| hypothetical protein CDV57_08330 [Aspergillus fumigatus]									Aspergillus_CK392_g3926.t1
>gb|EDP50801.1| MFS monocarboxylate transporter, putative [Aspergillus fumigatus		MFS_1							Aspergillus_CK392_g393.t1
>gb|OXN02406.1| hypothetical protein CDV58_08641 [Aspergillus fumigatus]		Iso_dh							Aspergillus_CK392_g3933.t1
>ref|XP_754747.1| extracellular exo-polygalacturonase [Aspergillus fumigatus Af293]	GH28.hmm	Glyco_hydro_28	NO	YES	NO				Aspergillus_CK392_g3934.t1
>ref|XP_754745.1| protein kinase domain-containing protein [Aspergillus fumigatus		Pkinase							Aspergillus_CK392_g3936.t1
>gb|KMK60466.1| hypothetical protein Y699_01667 [Aspergillus fumigatus Z5]									Aspergillus_CK392_g3937.t1
>gb|KMK56371.1| hypothetical protein Y699_09237 [Aspergillus fumigatus Z5]									Aspergillus_CK392_g394.t1
>gb|KMK56369.1| MFS transporter [Aspergillus fumigatus Z5]		MFS_1							Aspergillus_CK392_g395.t1
>gb|KMK60449.1| hypothetical protein Y699_01650 [Aspergillus fumigatus Z5]									Aspergillus_CK392_g3954.t1
>gb|KMK60447.1| hypothetical protein Y699_01648 [Aspergillus fumigatus Z5]									Aspergillus_CK392_g3956.t1
>gb|EDP52847.1| tripeptidyl peptidase SED3 [Aspergillus fumigatus A1163]		Pro-kuma_activ	NO	YES	NO				Aspergillus_CK392_g3957.t1
>gb|OXN03631.1| hypothetical protein CDV58_06589 [Aspergillus fumigatus]		Zn_clus							Aspergillus_CK392_g396.t1
>gb|OXN27548.1| hypothetical protein CDV57_02250 [Aspergillus fumigatus]			NO	YES	NO				Aspergillus_CK392_g3963.t1
>gb|OXN07997.1| hypothetical protein CDV58_02214 [Aspergillus fumigatus]	GH43.hmm	Glyco_hydro_43	NO	YES	NO		EC:3.2.1.55	Amino sugar and nucleotide sugar metabolism	Aspergillus_CK392_g3974.t1
>gb|OXN27582.1| hypothetical protein CDV57_02236 [Aspergillus fumigatus]			YES	YES	NO				Aspergillus_CK392_g3976.t1
>ref|XP_001481578.1| conserved hypothetical protein [Aspergillus fumigatus Af293]			YES	YES	NO				Aspergillus_CK392_g398.t1
>gb|OXN03344.1| hypothetical protein CDV58_07580 [Aspergillus fumigatus]			NO	YES	YES				Aspergillus_CK392_g3984.t1
>gb|EDP52813.1| conserved hypothetical protein [Aspergillus fumigatus A1163]		Med9							Aspergillus_CK392_g3987.t1
>gb|EDP50794.1| conserved hypothetical protein [Aspergillus fumigatus A1163]									Aspergillus_CK392_g399.t1
>gb|OXN02090.1| hypothetical protein CDV58_09228, partial [Aspergillus fumigatus]		MFS_1							Aspergillus_CK392_g3996.t1
>gb|OXN02091.1| hypothetical protein CDV58_09229 [Aspergillus fumigatus]									Aspergillus_CK392_g3997.t1
>ref|XP_747538.2| MFS transporter [Aspergillus fumigatus Af293]		MFS_1							Aspergillus_CK392_g3999.t1
>ref|XP_751413.2| conserved hypothetical protein [Aspergillus fumigatus Af293]									Aspergillus_CK392_g400.t1
>ref|XP_747535.1| HET domain protein [Aspergillus fumigatus Af293]		HET							Aspergillus_CK392_g4002.t1
>gb|OXN05377.1| hypothetical protein CDV58_06520 [Aspergillus fumigatus]		NmrA							Aspergillus_CK392_g4003.t1
>gb|KMK56469.1| C6 transcription factor [Aspergillus fumigatus Z5]									Aspergillus_CK392_g4005.t1
>ref|XP_001481577.1| conserved hypothetical protein [Aspergillus fumigatus Af293]			NO	YES	NO				Aspergillus_CK392_g401.t1
>ref|XP_747521.1| conserved hypothetical protein [Aspergillus fumigatus Af293]									Aspergillus_CK392_g4013.t1
>ref|XP_747519.2| hydroxymethylglutaryl-CoA synthase [Aspergillus fumigatus Af293]		HMG_CoA_synt_C;HMG_CoA_synt_N							Aspergillus_CK392_g4015.t1
>gb|OXN02734.1| hypothetical protein CDV58_08267 [Aspergillus fumigatus]		Zn_clus							Aspergillus_CK392_g4018.t1
>gb|OXN26505.1| hypothetical protein CDV57_04648 [Aspergillus fumigatus]									Aspergillus_CK392_g4019.t1
>gb|OXN07900.1| hypothetical protein CDV58_02645 [Aspergillus fumigatus]									Aspergillus_CK392_g402.t1
>ref|XP_747515.1| conserved hypothetical protein [Aspergillus fumigatus Af293]			NO	YES	NO				Aspergillus_CK392_g4020.t1
>ref|XP_751415.1| conserved hypothetical protein [Aspergillus fumigatus Af293]			YES	YES	NO				Aspergillus_CK392_g403.t1
>ref|XP_747504.1| hydrophobin [Aspergillus fumigatus Af293]		Hydrophobin	YES	YES	NO				Aspergillus_CK392_g4030.t1
>gb|OXN03276.1| hypothetical protein CDV58_08057 [Aspergillus fumigatus]		FAD_binding_3							Aspergillus_CK392_g4033.t1
>gb|OXN03277.1| hypothetical protein CDV58_08054 [Aspergillus fumigatus]		Ank_2;Ank_2;Ank_4					EC:2.3.2.27; EC:2.7.11.1	Endocrine resistance ; EGFR tyrosine kinase inhibitor resistance ; Human papillomavirus infection ; Epstein; Herpes simplex infection ; Measles ; Insulin resistance ; Dilated cardiomyopathy ; Hypertrophic cardiomyopathy ; Acute myeloid leukemia ; Proteoglycans in cancer ; Choline metabolism in cancer ; Circadian rhythm ; Longevity regulating pathway ; Axon guidance ; Progesterone; Insulin signali…	Aspergillus_CK392_g4035.t1
>ref|XP_001481415.1| glycosyl hydrolase [Aspergillus fumigatus Af293]	GH25.hmm	Glyco_hydro_25					EC:3.2.1.17	Salivary secretion ; Two	Aspergillus_CK392_g4036.t1
>ref|XP_001481414.1| conserved hypothetical protein [Aspergillus fumigatus Af293]									Aspergillus_CK392_g4037.t1
>gb|OXN13338.1| hypothetical protein CFD26_08782 [Aspergillus turcosus]		Zn_clus;Fungal_trans							Aspergillus_CK392_g4039.t1
>gb|EDP50790.1| conserved hypothetical protein [Aspergillus fumigatus A1163]			YES	YES	NO				Aspergillus_CK392_g404.t1
>gb|OXN02379.1| hypothetical protein CDV58_08784 [Aspergillus fumigatus]	GH28.hmm	Glyco_hydro_28	NO	YES	NO				Aspergillus_CK392_g4041.t1
>gb|OXN09618.1| hypothetical protein CDV58_01516 [Aspergillus fumigatus]		Sugar_tr							Aspergillus_CK392_g4043.t1
>gb|KMK56511.1| hypothetical protein Y699_05426 [Aspergillus fumigatus Z5]		Zn_clus							Aspergillus_CK392_g4044.t1
>gb|OXN28870.1| hypothetical protein CDV57_01599 [Aspergillus fumigatus]									Aspergillus_CK392_g4048.t1
>gb|KEY83571.1| hypothetical protein BA78_8684 [Aspergillus fumigatus var. RP-2014]									Aspergillus_CK392_g4050.t1
>gb|OXN28885.1| hypothetical protein CDV57_01603 [Aspergillus fumigatus]			NO	YES	NO				Aspergillus_CK392_g4051.t1
>gb|EDP48664.1| extracellular proline rich protein [Aspergillus fumigatus A1163]		Collagen	NO	YES	NO				Aspergillus_CK392_g4052.t1
>gb|OXN09622.1| hypothetical protein CDV58_01500 [Aspergillus fumigatus]									Aspergillus_CK392_g4056.t1
>gb|OXN09604.1| hypothetical protein CDV58_01499 [Aspergillus fumigatus]		APH							Aspergillus_CK392_g4057.t1
>gb|EDP48670.1| annexin ANXC3.1 [Aspergillus fumigatus A1163]		Annexin;Annexin;Annexin							Aspergillus_CK392_g4058.t1
>gb|KEY83699.1| ABC multidrug transporter [Aspergillus fumigatus var. RP-2014]		SMC_N;ABC_tran;ABC_membrane;ABC_tran;ABC_membrane;p450							Aspergillus_CK392_g406.t1
>gb|OXN09599.1| hypothetical protein CDV58_01496 [Aspergillus fumigatus]		adh_short					EC:1.3.1.33; EC:1.1.1.300	Retinol metabolism ; Porphyrin and chlorophyll metabolism	Aspergillus_CK392_g4060.t1
>gb|OXN09602.1| hypothetical protein CDV58_01493 [Aspergillus fumigatus]		Lactamase_B_2;Methyltransf_31							Aspergillus_CK392_g4061.t1
>gb|KMK56537.1| MFS transporter [Aspergillus fumigatus Z5]		MFS_1							Aspergillus_CK392_g4062.t1
>gb|OXN09638.1| hypothetical protein CDV58_01489 [Aspergillus fumigatus]									Aspergillus_CK392_g4064.t1
>gb|OXN09637.1| hypothetical protein CDV58_01488 [Aspergillus fumigatus]		AA_permease_2							Aspergillus_CK392_g4065.t1
>ref|XP_747457.1| DUF895 domain membrane protein [Aspergillus fumigatus Af293]		MFS_1							Aspergillus_CK392_g4067.t1
>ref|XP_001481413.1| carbonate dehydratase [Aspergillus fumigatus Af293]		Pro_CA					EC:4.2.1.1	Collecting duct acid secretion ; Proximal tubule bicarbonate reclamation ; Bile secretion ; Pancreatic secretion ; Gastric acid secretion ; Nitrogen metabolism	Aspergillus_CK392_g4069.t1
>gb|OXN09632.1| hypothetical protein CDV58_01481 [Aspergillus fumigatus]		MFS_1;MFS_1							Aspergillus_CK392_g4072.t1
>ref|XP_747453.1| peptidyl-arginine deiminase domain protein [Aspergillus fumigatus		PAD_porph					EC:3.5.3.12	Arginine and proline metabolism	Aspergillus_CK392_g4073.t1
>gb|KMK56550.1| hypothetical protein Y699_05465 [Aspergillus fumigatus Z5]									Aspergillus_CK392_g4074.t1
>dbj|GAQ11831.1| hypothetical protein ALT_9152 [Aspergillus lentulus]									Aspergillus_CK392_g4075.t1
>gb|KMK56553.1| Rhamnogalacturonan acetylesterase [Aspergillus fumigatus Z5]	CE12.hmm	Lipase_GDSL_2	NO	YES	NO				Aspergillus_CK392_g4077.t1
>gb|OXN28862.1| hypothetical protein CDV57_01635 [Aspergillus fumigatus]		Ring_hydroxyl_A;Rieske;Fungal_trans					EC:1.14.13.111; EC:1.14.15.7	Glycine; Sulfur metabolism	Aspergillus_CK392_g4079.t1
>ref|XP_751421.2| conserved hypothetical protein [Aspergillus fumigatus Af293]									Aspergillus_CK392_g408.t1
>gb|EDP48695.1| fructosyl amino acid oxidase, putative [Aspergillus fumigatus		DAO							Aspergillus_CK392_g4080.t1
>gb|OXN09594.1| hypothetical protein CDV58_01472 [Aspergillus fumigatus]			YES	YES	NO				Aspergillus_CK392_g4081.t1
>gb|OXN28867.1| hypothetical protein CDV57_01638 [Aspergillus fumigatus]		DUF3328;MFS_1							Aspergillus_CK392_g4082.t1
>gb|KMK56561.1| integral membrane protein [Aspergillus fumigatus Z5]									Aspergillus_CK392_g4084.t1
>gb|EDP48702.1| flavohemoprotein, putative [Aspergillus fumigatus A1163]		NAD_binding_1;Globin							Aspergillus_CK392_g4086.t1
>gb|EDP48705.1| conserved hypothetical protein [Aspergillus fumigatus A1163]									Aspergillus_CK392_g4089.t1
>gb|OXN07879.1| hypothetical protein CDV58_02638 [Aspergillus fumigatus]		GST_C_3							Aspergillus_CK392_g409.t1
>gb|KMK56568.1| salicylate hydroxylase, putative [Aspergillus fumigatus Z5]		FAD_binding_3	NO	YES	NO				Aspergillus_CK392_g4090.t1
>ref|XP_747406.1| hypothetical protein AFUA_8G06040 [Aspergillus fumigatus Af293]									Aspergillus_CK392_g4091.t1
>gb|OXN09606.1| hypothetical protein CDV58_01455 [Aspergillus fumigatus]		Fungal_trans							Aspergillus_CK392_g4093.t1
>gb|EDP49151.1| translation elongation factor eEF-1, gamma subunit, putative		GST_N;GST_C							Aspergillus_CK392_g4094.t1
>ref|XP_747148.1| alpha/beta hydrolase [Aspergillus fumigatus Af293]		Hydrolase_4					EC:3.1.1.23; EC:3.1.1.3	Fat digestion and absorption ; Retrograde endocannabinoid signaling ; Regulation of lipolysis in adipocyte ; Glycerolipid metabolism	Aspergillus_CK392_g4095.t1
>gb|EDP50784.1| UDP-glucose 4-epimerase [Aspergillus fumigatus A1163]		Epimerase							Aspergillus_CK392_g410.t1
>sp|M4VQY9.1|FMAA_ASPFU RecName: Full=Fumagillin beta-trans-bergamotene synthase af520;		UbiA				DMATS			Aspergillus_CK392_g4100.t1
>gb|EDP49160.1| PKS-like enzyme, putative [Aspergillus fumigatus A1163]		KR;PS-DH				PKS	EC:2.3.1.240; EC:2.3.1.74	Circadian rhythm ; Flavonoid biosynthesis ; Biosynthesis of 12; Type I polyketide structures	Aspergillus_CK392_g4102.t1
>gb|OXN08127.1| hypothetical protein CDV58_03064 [Aspergillus fumigatus]									Aspergillus_CK392_g4106.t1
>gb|EDP49165.1| steroid monooxygenase, putative [Aspergillus fumigatus A1163]		Methyltransf_12;FMO-like					EC:1.14.13.148; EC:1.14.13.22; EC:2.3.1.74	Circadian rhythm ; Flavonoid biosynthesis ; Caprolactam degradation ; Degradation of aromatic compounds ; Methane metabolism	Aspergillus_CK392_g4107.t1
>ref|XP_747162.1| C6 finger transcription factor [Aspergillus fumigatus Af293]		Zn_clus							Aspergillus_CK392_g4109.t1
>gb|KMK57022.1| NlpC/P60-like cell-wall peptidase [Aspergillus fumigatus Z5]		SH3_3	NO	YES	NO				Aspergillus_CK392_g4114.t1
>gb|OXN08106.1| hypothetical protein CDV58_03054 [Aspergillus fumigatus]									Aspergillus_CK392_g4116.t1
>gb|KMK57025.1| hypothetical protein Y699_05940 [Aspergillus fumigatus Z5]		CHAT							Aspergillus_CK392_g4117.t1
>gb|OXN04261.1| hypothetical protein CDV58_07260 [Aspergillus fumigatus]									Aspergillus_CK392_g4119.t1
>ref|XP_001481574.1| spherulin 4-like cell surface protein [Aspergillus fumigatus Af293]	GH135.hmm	Spherulin4							Aspergillus_CK392_g412.t1
>gb|OXN23230.1| hypothetical protein CDV57_07685 [Aspergillus fumigatus]		Ank_5;Ank_2;Ank_2;Ank_2;Ank_2;Ank_2;Ank_4					EC:2.3.2.27; EC:2.7.11.1	Endocrine resistance ; EGFR tyrosine kinase inhibitor resistance ; Human papillomavirus infection ; Epstein; Herpes simplex infection ; Measles ; Insulin resistance ; Dilated cardiomyopathy ; Hypertrophic cardiomyopathy ; Acute myeloid leukemia ; Proteoglycans in cancer ; Choline metabolism in cancer ; Circadian rhythm ; Longevity regulating pathway ; Axon guidance ; Progesterone; Insulin signali…	Aspergillus_CK392_g4120.t1
>gb|OXN04264.1| hypothetical protein CDV58_07263 [Aspergillus fumigatus]		Trp_DMAT				DMATS	EC:2.5.1.106; EC:2.5.1.107	Staurosporine biosynthesis	Aspergillus_CK392_g4121.t1
>sp|B9WZX6.1|FTMG_ASPFM RecName: Full=Fumitremorgin C monooxygenase; AltName:		p450					EC:1.14.14.1; EC:1.14.14.14; EC:1.14.13.32	Endocrine resistance ; Chemical carcinogenesis ; MicroRNAs in cancer ; Longevity regulating pathway ; Inflammatory mediator regulation of TRP channels ; Serotonergic synapse ; Ovarian Steroidogenesis ; Drug metabolism ; Metabolism of xenobiotics by cytochrome P450 ; Caffeine metabolism ; Retinol metabolism ; Tryptophan metabolism ; Linoleic acid metabolism ; Arachidonic acid metabolism ; Steroid …	Aspergillus_CK392_g4122.t1
>sp|B9WZX5.1|FTMF_ASPFM RecName: Full=Verruculogen synthase; AltName: Full=Fumitremorgin		PhyH					EC:1.14.11.38	Staurosporine biosynthesis	Aspergillus_CK392_g4123.t1
>ref|XP_747182.1| cytochrome P450 [Aspergillus fumigatus Af293]		p450					EC:1.14.14.1; EC:1.14.13.190	Diterpenoid biosynthesis ; Endocrine resistance ; Chemical carcinogenesis ; MicroRNAs in cancer ; Longevity regulating pathway ; Inflammatory mediator regulation of TRP channels ; Serotonergic synapse ; Ovarian Steroidogenesis ; Drug metabolism ; Metabolism of xenobiotics by cytochrome P450 ; Caffeine metabolism ; Retinol metabolism ; Tryptophan metabolism ; Linoleic acid metabolism ; Arachidonic…	Aspergillus_CK392_g4124.t1
>sp|B9WZX3.1|FTMB_ASPFM RecName: Full=Tryprostatin B synthase; AltName: Full=Brevianamide F		Trp_DMAT				DMATS	EC:2.5.1.107; EC:2.5.1.106	Staurosporine biosynthesis	Aspergillus_CK392_g4125.t1
>ref|XP_747185.2| cytochrome P450 [Aspergillus fumigatus Af293]		p450					EC:1.14.14.1; EC:1.14.13.32	Endocrine resistance ; Chemical carcinogenesis ; MicroRNAs in cancer ; Longevity regulating pathway ; Inflammatory mediator regulation of TRP channels ; Serotonergic synapse ; Ovarian Steroidogenesis ; Drug metabolism ; Metabolism of xenobiotics by cytochrome P450 ; Caffeine metabolism ; Retinol metabolism ; Tryptophan metabolism ; Linoleic acid metabolism ; Arachidonic acid metabolism ; Steroid …	Aspergillus_CK392_g4127.t1
>gb|EDP49188.1| nonribosomal peptide synthase, putative [Aspergillus fumigatus A1163]		PP-binding;PP-binding;Condensation;Condensation;AMP-binding;AMP-binding				NRPS	EC:5.1.1.13; EC:5.1.1.3	D; Nonribosomal peptide structures ; Alanine	Aspergillus_CK392_g4128.t1
>gb|EDP49189.1| conserved hypothetical protein [Aspergillus fumigatus A1163]									Aspergillus_CK392_g4129.t1
>gb|OXN04251.1| hypothetical protein CDV58_07273 [Aspergillus fumigatus]		MFS_1							Aspergillus_CK392_g4131.t1
>gb|OXN04249.1| hypothetical protein CDV58_07275 [Aspergillus fumigatus]		tRNA-synt_2;2OG-FeII_Oxy;DIOX_N							Aspergillus_CK392_g4133.t1
>ref|XP_755796.1| F-box domain protein [Aspergillus fumigatus Af293]		F-box-like							Aspergillus_CK392_g4135.t1
>ref|XP_755798.2| hydrophobin [Aspergillus fumigatus Af293]		Hydrophobin	YES	YES	NO				Aspergillus_CK392_g4137.t1
>gb|KMK61550.1| hypothetical protein Y699_02391 [Aspergillus fumigatus Z5]			NO	YES	NO				Aspergillus_CK392_g4149.t1
>gb|OXN23547.1| hypothetical protein CDV57_06777 [Aspergillus fumigatus]									Aspergillus_CK392_g415.t1
>gb|OXN07640.1| hypothetical protein CDV58_05006 [Aspergillus fumigatus]		2OG-FeII_Oxy_4;Ofd1_CTDD							Aspergillus_CK392_g4152.t1
>ref|XP_755814.1| conserved hypothetical protein [Aspergillus fumigatus Af293]									Aspergillus_CK392_g4153.t1
>ref|XP_755815.1| conserved hypothetical protein [Aspergillus fumigatus Af293]									Aspergillus_CK392_g4154.t1
>gb|OXN07622.1| hypothetical protein CDV58_05009 [Aspergillus fumigatus]	AA3.hmm	GMC_oxred_C;GMC_oxred_N	NO	YES	NO		EC:1.1.5.9	Pentose phosphate pathway	Aspergillus_CK392_g4155.t1
>gb|KMK61541.1| hypothetical protein Y699_02382 [Aspergillus fumigatus Z5]									Aspergillus_CK392_g4158.t1
>gb|OXN28369.1| hypothetical protein CDV57_02856 [Aspergillus fumigatus]		Bromo_TP;BRO1							Aspergillus_CK392_g4160.t1
>ref|XP_755827.1| conserved hypothetical protein [Aspergillus fumigatus Af293]									Aspergillus_CK392_g4165.t1
>ref|XP_755839.1| conserved hypothetical protein [Aspergillus fumigatus Af293]		Nbl1_Borealin_N							Aspergillus_CK392_g4177.t1
>gb|EDP55016.1| C2H2 finger domain protein, putative [Aspergillus fumigatus A1163]									Aspergillus_CK392_g4181.t1
>gb|EDP55018.1| ABC multidrug transporter, putative [Aspergillus fumigatus A1163]		ABC2_membrane;ABC_trans_N;PDR_CDR;ABC2_membrane;ABC_tran;ABC_tran							Aspergillus_CK392_g4182.t1
>ref|XP_755852.1| conserved hypothetical protein [Aspergillus fumigatus Af293]									Aspergillus_CK392_g4185.t1
>ref|XP_755853.1| conserved hypothetical protein [Aspergillus fumigatus Af293]									Aspergillus_CK392_g4186.t1
>ref|XP_755859.1| small oligopeptide transporter, OPT family [Aspergillus fumigatus		OPT							Aspergillus_CK392_g4191.t1
>gb|OXN22054.1| hypothetical protein CDV57_07354 [Aspergillus fumigatus]		SMP;SMP;SMP							Aspergillus_CK392_g4193.t1
>gb|KMK61500.1| hypothetical protein Y699_02341 [Aspergillus fumigatus Z5]									Aspergillus_CK392_g4194.t1
>gb|KEY84141.1| transposase, partial [Aspergillus fumigatus var. RP-2014]		HTH_psq;HTH_Tnp_Tc5							Aspergillus_CK392_g4195.t1
>gb|OXN03517.1| hypothetical protein CDV58_06988 [Aspergillus fumigatus]		PBP;Citrate_synt;MFS_1							Aspergillus_CK392_g4197.t1
>ref|XP_755869.1| AflR-like C6 transcription factor [Aspergillus fumigatus Af293]		Zn_clus							Aspergillus_CK392_g4198.t1
>ref|XP_755871.1| conserved hypothetical protein [Aspergillus fumigatus Af293]		PBP							Aspergillus_CK392_g4199.t1
>ref|XP_755872.1| MFS transporter family protein [Aspergillus fumigatus Af293]		ATG22							Aspergillus_CK392_g4200.t1
>gb|KMK61492.1| hypothetical protein Y699_02333 [Aspergillus fumigatus Z5]									Aspergillus_CK392_g4201.t1
>ref|XP_755874.1| FluG family protein [Aspergillus fumigatus Af293]		Gln-synt_C							Aspergillus_CK392_g4202.t1
>ref|XP_755876.1| MFS sugar transporter [Aspergillus fumigatus Af293]		Sugar_tr							Aspergillus_CK392_g4203.t1
>gb|KMK61489.1| hypothetical protein Y699_02330 [Aspergillus fumigatus Z5]	GH131.hmm		NO	YES	NO				Aspergillus_CK392_g4204.t1
>ref|XP_755879.2| integral membrane protein [Aspergillus fumigatus Af293]									Aspergillus_CK392_g4206.t1
>gb|OXN26681.1| hypothetical protein CDV57_03352 [Aspergillus fumigatus]		Aa_trans							Aspergillus_CK392_g4208.t1
>ref|XP_755883.1| conserved hypothetical protein [Aspergillus fumigatus Af293]									Aspergillus_CK392_g4209.t1
>gb|OXN26677.1| hypothetical protein CDV57_03355 [Aspergillus fumigatus]		LSM;DUF866							Aspergillus_CK392_g4211.t1
>gb|KMK61480.1| hypothetical protein Y699_02321 [Aspergillus fumigatus Z5]									Aspergillus_CK392_g4213.t1
>ref|XP_755889.1| DDHD domain protein [Aspergillus fumigatus Af293]		DDHD							Aspergillus_CK392_g4214.t1
>gb|OXN08381.1| hypothetical protein CDV58_02716 [Aspergillus fumigatus]									Aspergillus_CK392_g4232.t1
>ref|XP_755909.2| short chain dehydrogenase/oxidoreductase [Aspergillus fumigatus		adh_short_C2					EC:1.1.1.6; EC:1.1.1.289; EC:1.1.1.385; EC:1.1.1.206; EC:1.1.1.163; EC:1.1.1.236	Caprolactam degradation ; Tropane; KEGG modules in global maps only; Fructose and mannose metabolism ; Glycerolipid metabolism ; Propanoate metabolism	Aspergillus_CK392_g4234.t1
>gb|KMK61447.1| TAM domain-containing methyltransferase, putative [Aspergillus		Methyltransf_23							Aspergillus_CK392_g4245.t1
>gb|OXN07541.1| hypothetical protein CDV58_04224 [Aspergillus fumigatus]		IBR					EC:2.3.2.27	Platinum drug resistance ; Parkinson; Breast cancer ; MicroRNAs in cancer ; Mitophagy ; PI3K; Notch signaling pathway ; Fanconi anemia pathway ; Homologous recombination ; Ubiquitin mediated proteolysis ; Protein processing in endoplasmic reticulum	Aspergillus_CK392_g4248.t1
>ref|XP_001481683.1| glycosyltransferase family protein [Aspergillus fumigatus Af293]		adh_short					EC:1.3.1.33	Porphyrin and chlorophyll metabolism	Aspergillus_CK392_g4252.t1
>gb|EDP55100.1| cofactor for methionyl- and glutamyl-tRNA synthetases, putative		GST_C_2;tRNA_bind							Aspergillus_CK392_g4254.t1
>gb|OXN22576.1| hypothetical protein CDV57_07703 [Aspergillus fumigatus]		HECT_2;DUF4243							Aspergillus_CK392_g4261.t1
>ref|XP_001481704.1| hypothetical protein AFUA_1G04455 [Aspergillus fumigatus Af293]									Aspergillus_CK392_g427.t1
>ref|XP_754808.1| DUF1338 domain protein [Aspergillus fumigatus Af293]		DUF1338							Aspergillus_CK392_g4270.t1
>gb|OXN28081.1| hypothetical protein CDV57_03647 [Aspergillus fumigatus]	AA3.hmm	GMC_oxred_C;GMC_oxred_N	NO	YES	NO				Aspergillus_CK392_g4271.t1
>ref|XP_754804.1| checkpoint protein kinase [Aspergillus fumigatus Af293]		Pkinase					EC:2.7.11.22; EC:2.7.11.1; EC:2.7.11.11	Amoebiasis ; HTLV; Vibrio cholerae infection ; Morphine addiction ; Amphetamine addiction ; Cocaine addiction ; Prion diseases ; Viral carcinogenesis ; Pathways in cancer ; Circadian entrainment ; Inflammatory mediator regulation of TRP channels ; Taste transduction ; Olfactory transduction ; Retrograde endocannabinoid signaling ; Serotonergic synapse ; Dopaminergic synapse ; Cholinergic synapse …	Aspergillus_CK392_g4274.t1
>ref|XP_754803.1| cell wall protein [Aspergillus fumigatus Af293]			NO	YES	NO				Aspergillus_CK392_g4275.t1
>gb|OXN08951.1| hypothetical protein CDV58_02311 [Aspergillus fumigatus]		PWI							Aspergillus_CK392_g4276.t1
>gb|OXN28092.1| hypothetical protein CDV57_03639 [Aspergillus fumigatus]		TPR_MLP1_2							Aspergillus_CK392_g4279.t1
***** No hits found ******									Aspergillus_CK392_g428.t1
>gb|KEY78556.1| hypothetical protein BA78_6886 [Aspergillus fumigatus var. RP-2014]		NuA4							Aspergillus_CK392_g4283.t1
>ref|XP_754793.1| conserved hypothetical protein [Aspergillus fumigatus Af293]									Aspergillus_CK392_g4285.t1
>gb|KMK60512.1| NUDIX domain-containing protein [Aspergillus fumigatus Z5]		NUDIX							Aspergillus_CK392_g4286.t1
>gb|KMK60509.1| hypothetical protein Y699_01710 [Aspergillus fumigatus Z5]		DUF2841							Aspergillus_CK392_g4289.t1
>gb|OXN06754.1| hypothetical protein CDV58_05055 [Aspergillus fumigatus]							EC:5.1.1.3; EC:5.1.1.13	Nonribosomal peptide structures ; Alanine; D	Aspergillus_CK392_g4290.t1
>gb|KMK62765.1| nonribosomal peptide synthase, putative [Aspergillus fumigatus Z5]		AMP-binding;Condensation;Condensation;PP-binding;PP-binding;PP-binding;Condensation;Condensation;AMP-binding;Condensation;AMP-binding;PP-binding;Condensation;Condensation				NRPS	EC:1.2.1.31; EC:5.1.1.3; EC:5.1.1.13	Nonribosomal peptide structures ; Alanine; D; beta; Tryptophan metabolism ; Histidine metabolism ; Arginine and proline metabolism ; Lysine degradation ; Valine; Glycine; Glycerolipid metabolism ; Fatty acid degradation ; Pyruvate metabolism ; Ascorbate and aldarate metabolism ; Glycolysis ; Biosynthesis of amino acids	Aspergillus_CK392_g4292.t1
>gb|OXN06750.1| hypothetical protein CDV58_05051 [Aspergillus fumigatus]									Aspergillus_CK392_g4294.t1
>gb|OXN23663.1| hypothetical protein CDV57_06512 [Aspergillus fumigatus]		ANAPC_CDC26							Aspergillus_CK392_g43.t1
>gb|OXN04768.1| hypothetical protein CDV58_06244 [Aspergillus fumigatus]		Zip							Aspergillus_CK392_g430.t1
>ref|XP_753367.1| conserved hypothetical protein [Aspergillus fumigatus Af293]									Aspergillus_CK392_g4302.t1
>gb|OXN06761.1| hypothetical protein CDV58_05032 [Aspergillus fumigatus]		Zn_clus;Fungal_trans_2;FPN1							Aspergillus_CK392_g4309.t1
>ref|XP_753359.1| arylsulfatase [Aspergillus fumigatus Af293]		Sulfatase					EC:3.1.6.12; EC:3.1.6.8	Sphingolipid metabolism ; Lysosome ; Glycosaminoglycan degradation	Aspergillus_CK392_g4310.t1
>ref|XP_753358.1| MFS quinate transporter [Aspergillus fumigatus Af293]		Sugar_tr							Aspergillus_CK392_g4311.t1
>gb|KMK62786.1| bZIP transcription factor (Atf21), putative [Aspergillus fumigatus		bZIP_1							Aspergillus_CK392_g4312.t1
>gb|OXN02449.1| hypothetical protein CDV58_08724 [Aspergillus fumigatus]									Aspergillus_CK392_g4313.t1
>gb|KEY77912.1| hypothetical protein BA78_8610 [Aspergillus fumigatus var. RP-2014]									Aspergillus_CK392_g4320.t1
>ref|XP_753339.1| conserved hypothetical protein [Aspergillus fumigatus Af293]		Sad1_UNC;Sad1_UNC							Aspergillus_CK392_g4330.t1
>gb|OXN05523.1| hypothetical protein CDV58_06425 [Aspergillus fumigatus]		MFS_1							Aspergillus_CK392_g4331.t1
>gb|OXN28648.1| hypothetical protein CDV57_02636 [Aspergillus fumigatus]	GT4.hmm	Glycos_transf_1;ERCC4;Glyco_transf_4;4HBT					EC:2.4.1.245	Starch and sucrose metabolism	Aspergillus_CK392_g4335.t1
>gb|EDP52064.1| pH signal transduction protein PalH [Aspergillus fumigatus A1163]		PalH							Aspergillus_CK392_g4338.t1
>gb|OXN07807.1| hypothetical protein CDV58_02901 [Aspergillus fumigatus]									Aspergillus_CK392_g4339.t1
>gb|EDP52066.1| MFS transporter [Aspergillus fumigatus A1163]		MFS_1							Aspergillus_CK392_g4340.t1
>ref|XP_753324.1| aspartic endopeptidase Pep1/aspergillopepsin F [Aspergillus		Asp	NO	YES	NO		EC:3.4.23.34; EC:3.4.23.1; EC:3.4.23.25; EC:3.4.23.5	Tuberculosis ; Apoptosis ; Sphingolipid signaling pathway ; Autophagy ; Protein digestion and absorption ; Lysosome	Aspergillus_CK392_g4341.t1	32.2222	91	118
>ref|XP_753321.1| conserved hypothetical protein [Aspergillus fumigatus Af293]		Mhr1							Aspergillus_CK392_g4344.t1
>gb|KMK62830.1| Protein kinase domain-containing protein [Aspergillus fumigatus Z5]		Pkinase					EC:2.7.11.13; EC:2.7.10.2; EC:2.7.10.1	Endocrine resistance ; Dilated cardiomyopathy ; Hypertrophic cardiomyopathy ; Parkinson; Breast cancer ; Acute myeloid leukemia ; Circadian rhythm ; Longevity regulating pathway ; Progesterone; Regulation of actin cytoskeleton ; Adherens junction ; Cellular senescence ; Oocyte meiosis ; Meiosis ; Cell cycle ; Plant hormone signal transduction ; AMPK signaling pathway ; TGF; Hedgehog signaling pat…	Aspergillus_CK392_g4352.t1
>gb|OXN07821.1| hypothetical protein CDV58_02915 [Aspergillus fumigatus]									Aspergillus_CK392_g4353.t1
>gb|OXN29642.1| hypothetical protein CDV57_00964 [Aspergillus fumigatus]		Glucosamine_iso							Aspergillus_CK392_g436.t1
>gb|KEY77940.1| hypothetical protein BA78_8454 [Aspergillus fumigatus var. RP-2014]		DUF4604							Aspergillus_CK392_g4360.t1
>gb|OXN07814.1| hypothetical protein CDV58_02937 [Aspergillus fumigatus]									Aspergillus_CK392_g4373.t1
>gb|OXN03419.1| hypothetical protein CDV58_07202 [Aspergillus fumigatus]									Aspergillus_CK392_g4374.t1
>gb|EDP52110.1| conserved hypothetical protein [Aspergillus fumigatus A1163]									Aspergillus_CK392_g4378.t1
>gb|KMK62861.1| NlpC/P60-like cell-wall peptidase [Aspergillus fumigatus Z5]		NLPC_P60;SH3_3	NO	YES	NO				Aspergillus_CK392_g4379.t1
>gb|KMK62862.1| protein phosphatase [Aspergillus fumigatus Z5]		PP2C;Caleosin;Caleosin					EC:3.1.3.16; EC:1.11.2.3	Cutin; Insulin resistance ; Fluid shear stress and atherosclerosis ; Axon guidance ; Serotonergic synapse ; Regulation of actin cytoskeleton ; Apoptosis ; Meiosis ; Cell cycle ; Plant hormone signal transduction ; MAPK signaling pathway	Aspergillus_CK392_g4380.t1
>gb|OXN03414.1| hypothetical protein CDV58_07214 [Aspergillus fumigatus]		Ferritin_2	NO	YES	NO				Aspergillus_CK392_g4381.t1
>gb|OXN03413.1| hypothetical protein CDV58_07215 [Aspergillus fumigatus]		Fungal_trans_2;Zn_clus							Aspergillus_CK392_g4382.t1
>gb|OXN06909.1| hypothetical protein CDV58_03655 [Aspergillus fumigatus]		Cys_Met_Meta_PP					EC:2.5.1.47	Cysteine and methionine metabolism ; Sulfur metabolism ; Biosynthesis of amino acids ; Carbon metabolism	Aspergillus_CK392_g4384.t1
>gb|OXN24986.1| hypothetical protein CDV57_04311 [Aspergillus fumigatus]	GH27.hmm;CBM13.hmm	Melibiase_2;Ricin_B_lectin							Aspergillus_CK392_g4385.t1
>ref|XP_001481518.1| endo-1,3(4)-beta-glucanase [Aspergillus fumigatus Af293]									Aspergillus_CK392_g4394.t1
>gb|KMK62881.1| hypothetical protein Y699_05264 [Aspergillus fumigatus Z5]									Aspergillus_CK392_g4398.t1
>ref|XP_747202.2| conserved hypothetical protein [Aspergillus fumigatus Af293]									Aspergillus_CK392_g44.t1
>dbj|GAO82985.1| dihydrosphingosine 1-phosphate phosphatase C823.11 [Aspergillus		Peptidase_C48;PAP2							Aspergillus_CK392_g4400.t1
>gb|OXN24980.1| hypothetical protein CDV57_04331 [Aspergillus fumigatus]		DUF4982							Aspergillus_CK392_g4404.t1
>gb|OXN24979.1| hypothetical protein CDV57_04332 [Aspergillus fumigatus]	GH2.hmm	Glyco_hydro_2;Glyco_hydro_2_N	NO	YES	NO				Aspergillus_CK392_g4405.t1
>gb|OXN24978.1| hypothetical protein CDV57_04333 [Aspergillus fumigatus]		adh_short					EC:1.1.1.300	Retinol metabolism	Aspergillus_CK392_g4406.t1
>gb|OXN24984.1| hypothetical protein CDV57_04335 [Aspergillus fumigatus]		NmrA							Aspergillus_CK392_g4407.t1
>gb|OXN24983.1| hypothetical protein CDV57_04336 [Aspergillus fumigatus]		Fungal_trans							Aspergillus_CK392_g4408.t1
>ref|XP_753242.1| lipase [Aspergillus fumigatus Af293]		LIP					EC:3.1.1.3	Fat digestion and absorption ; Glycerolipid metabolism	Aspergillus_CK392_g4409.t1
>gb|KMK62893.1| hypothetical protein Y699_05276 [Aspergillus fumigatus Z5]									Aspergillus_CK392_g4410.t1
>gb|KEY79732.1| hypothetical protein BA78_8408 [Aspergillus fumigatus var. RP-2014]									Aspergillus_CK392_g4411.t1
>ref|XP_753239.1| conserved hypothetical protein [Aspergillus fumigatus Af293]									Aspergillus_CK392_g4412.t1
>ref|XP_753237.1| conserved hypothetical protein [Aspergillus fumigatus Af293]									Aspergillus_CK392_g4414.t1
>gb|OXN06934.1| hypothetical protein CDV58_03621 [Aspergillus fumigatus]									Aspergillus_CK392_g4416.t1
>gb|OXN06918.1| hypothetical protein CDV58_03620 [Aspergillus fumigatus]									Aspergillus_CK392_g4417.t1
>gb|EDP52162.1| C6 transcription factor, putative [Aspergillus fumigatus A1163]		Fungal_trans;Zn_clus							Aspergillus_CK392_g4421.t1
>gb|OXN02798.1| hypothetical protein CDV58_07662 [Aspergillus fumigatus]	GT20.hmm	Glyco_transf_20							Aspergillus_CK392_g4422.t1
>dbj|GAQ09920.1| hypothetical protein ALT_7241 [Aspergillus lentulus]									Aspergillus_CK392_g4424.t1
>gb|OXN25929.1| hypothetical protein CDV57_02824 [Aspergillus fumigatus]		ERG4_ERG24							Aspergillus_CK392_g4427.t1
>gb|OXN02803.1| hypothetical protein CDV58_07655 [Aspergillus fumigatus]		Zn_clus;Fungal_trans							Aspergillus_CK392_g4428.t1
>gb|OXS04729.1| hypothetical protein CDV56_09156 [Aspergillus thermomutatus]		Ketoacyl-synt_C;KAsynt_C_assoc;ketoacyl-synt;Acyl_transf_1				PKS	EC:2.3.1.74; EC:2.3.1.240; EC:2.3.1.221	Aflatoxin biosynthesis ; Biosynthesis of 12; Type I polyketide structures ; Circadian rhythm ; Flavonoid biosynthesis	Aspergillus_CK392_g4433.t1
>gb|KMK62925.1| C6 transcription factor [Aspergillus fumigatus Z5]		Zn_clus							Aspergillus_CK392_g4438.t1
>gb|OXN04830.1| hypothetical protein CDV58_04837 [Aspergillus fumigatus]									Aspergillus_CK392_g4444.t1
>gb|OXN04826.1| hypothetical protein CDV58_04834 [Aspergillus fumigatus]									Aspergillus_CK392_g4446.t1
>gb|KMK62936.1| RING finger protein [Aspergillus fumigatus Z5]		zf-RING_2					EC:2.3.2.27	Platinum drug resistance ; Parkinson; Breast cancer ; MicroRNAs in cancer ; Mitophagy ; PI3K; Notch signaling pathway ; Fanconi anemia pathway ; Homologous recombination ; Ubiquitin mediated proteolysis ; Protein processing in endoplasmic reticulum	Aspergillus_CK392_g4448.t1
>gb|KMK62937.1| amino acid permease, putative [Aspergillus fumigatus Z5]		AA_permease_2							Aspergillus_CK392_g4449.t1
>gb|OXN10621.1| hypothetical protein CDV58_00882 [Aspergillus fumigatus]							EC:6.3.2.12; EC:6.3.2.17; EC:2.5.1.15	Antifolate resistance ; Folate biosynthesis	Aspergillus_CK392_g445.t1
>gb|KMK62938.1| hypothetical protein Y699_05321 [Aspergillus fumigatus Z5]									Aspergillus_CK392_g4450.t1
>gb|EDP52196.1| conserved hypothetical protein [Aspergillus fumigatus A1163]									Aspergillus_CK392_g4451.t1
>ref|XP_753179.1| heat shock trehalose synthase [Aspergillus fumigatus Af293]	GT4.hmm						EC:2.4.1.245	Starch and sucrose metabolism	Aspergillus_CK392_g4459.t1
>gb|OXN01927.1| hypothetical protein CDV58_09316 [Aspergillus fumigatus]									Aspergillus_CK392_g4463.t1
>gb|KMK59754.1| extracellular OTU-like cysteine protease [Aspergillus fumigatus Z5]		OTU							Aspergillus_CK392_g4469.t1
>ref|XP_753521.1| conserved hypothetical protein [Aspergillus fumigatus Af293]									Aspergillus_CK392_g4471.t1
>ref|XP_753523.1| siderophore transcription factor SreA [Aspergillus fumigatus Af293]		GATA;GATA							Aspergillus_CK392_g4473.t1	NA	NA	2
>gb|KMK59749.1| polyglutamate biosynthesis protein [Aspergillus fumigatus Z5]		PGA_cap							Aspergillus_CK392_g4474.t1
>gb|OXN20906.1| hypothetical protein CDV57_08187 [Aspergillus fumigatus]									Aspergillus_CK392_g4477.t1
>ref|XP_747226.1| conserved hypothetical protein [Aspergillus fumigatus Af293]									Aspergillus_CK392_g448.t1
>gb|OXN05962.1| hypothetical protein CDV58_05193 [Aspergillus fumigatus]		GDA1_CD39;Ammonium_transp					EC:3.6.1.5	Pyrimidine metabolism ; Purine metabolism	Aspergillus_CK392_g4496.t1
>gb|EDP51834.1| amino acid permease, putative [Aspergillus fumigatus A1163]									Aspergillus_CK392_g4499.t1
>gb|OXN04739.1| hypothetical protein CDV58_06550 [Aspergillus fumigatus]									Aspergillus_CK392_g4505.t1
>ref|XP_753559.2| conserved hypothetical protein [Aspergillus fumigatus Af293]									Aspergillus_CK392_g4508.t1
>ref|XP_747229.1| rRNA maturation protein (Nop14) [Aspergillus fumigatus Af293]		Nop14							Aspergillus_CK392_g451.t1
>gb|OXN02225.1| hypothetical protein CDV58_09003 [Aspergillus fumigatus]		Rad60-SLD_2							Aspergillus_CK392_g4520.t1
>ref|XP_753575.1| MFS monosaccharide transporter [Aspergillus fumigatus Af293]		Sugar_tr							Aspergillus_CK392_g4521.t1
>ref|XP_753577.1| conserved hypothetical protein [Aspergillus fumigatus Af293]		FA_hydroxylase							Aspergillus_CK392_g4523.t1
>ref|XP_753582.1| histone-like transcription factor [Aspergillus fumigatus Af293]							EC:2.7.7.7	Platinum drug resistance ; HTLV; Viral carcinogenesis ; Fanconi anemia pathway ; Non; Homologous recombination ; Mismatch repair ; Nucleotide excision repair ; Base excision repair ; DNA replication ; Pyrimidine metabolism ; Purine metabolism	Aspergillus_CK392_g4529.t1
>gb|OXN05151.1| hypothetical protein CDV58_05296 [Aspergillus fumigatus]		Pmp3;She9_MDM33							Aspergillus_CK392_g4531.t1
>gb|OXS03338.1| hypothetical protein CDV56_10499 [Aspergillus thermomutatus]	GH92.hmm	ABC_tran;ABC_tran;Glyco_hydro_92;ABC_membrane;ABC_membrane							Aspergillus_CK392_g4538.t1
>ref|XP_753600.1| MFS multidrug transporter [Aspergillus fumigatus Af293]		MFS_1							Aspergillus_CK392_g4543.t1
>gb|EDP51781.1| hypothetical protein AFUB_058000 [Aspergillus fumigatus A1163]									Aspergillus_CK392_g4545.t1
>gb|OXN05469.1| hypothetical protein CDV58_06077 [Aspergillus fumigatus]	PL1.hmm	Pec_lyase_C	NO	YES	NO		EC:4.2.2.2	Quorum sensing ; Pentose and glucuronate interconversions	Aspergillus_CK392_g4547.t1
>gb|KEY82033.1| hypothetical protein BA78_8330 [Aspergillus fumigatus var. RP-2014]									Aspergillus_CK392_g4550.t1
>gb|KMK59667.1| MFS transporter [Aspergillus fumigatus Z5]		MFS_1;MFS_1							Aspergillus_CK392_g4551.t1
>dbj|GAQ09528.1| hypothetical protein ALT_6849 [Aspergillus lentulus]									Aspergillus_CK392_g4552.t1
>ref|XP_753611.1| hypothetical protein AFUA_5G10300 [Aspergillus fumigatus Af293]									Aspergillus_CK392_g4553.t1
>ref|XP_753614.1| heat shock protein Hsp20/Hsp26 [Aspergillus fumigatus Af293]		HSP20							Aspergillus_CK392_g4556.t1
>gb|KEY82038.1| hypothetical protein BA78_8549, partial [Aspergillus fumigatus var.		zf-LITAF-like							Aspergillus_CK392_g4557.t1
>gb|OXN23003.1| hypothetical protein CDV57_07438, partial [Aspergillus fumigatus]			NO	YES	YES				Aspergillus_CK392_g4558.t1
>gb|OXN23017.1| hypothetical protein CDV57_07440 [Aspergillus fumigatus]									Aspergillus_CK392_g4560.t1
>ref|XP_753620.1| hypothetical protein AFUA_5G10200 [Aspergillus fumigatus Af293]									Aspergillus_CK392_g4561.t1
>ref|XP_753622.2| salicylate hydroxylase [Aspergillus fumigatus Af293]		FAD_binding_3					EC:1.14.13.224	Quorum sensing ; Staurosporine biosynthesis	Aspergillus_CK392_g4563.t1
>ref|XP_753624.1| pectin lyase [Aspergillus fumigatus Af293]	PL1.hmm	Pec_lyase_C	NO	YES	NO		EC:4.2.2.2	Quorum sensing ; Pentose and glucuronate interconversions	Aspergillus_CK392_g4564.t1
>gb|KMK59652.1| hypothetical protein Y699_00853 [Aspergillus fumigatus Z5]									Aspergillus_CK392_g4566.t1
>gb|KMK59651.1| Putative HC-toxin efflux carrier TOXA [Aspergillus fumigatus Z5]		MFS_1							Aspergillus_CK392_g4567.t1
>gb|KEY83023.1| hypothetical protein BA78_8840 [Aspergillus fumigatus var. RP-2014]									Aspergillus_CK392_g4568.t1
>ref|XP_753629.2| bZIP transcription factor [Aspergillus fumigatus Af293]		bZIP_1							Aspergillus_CK392_g4569.t1
>gb|OXN22979.1| hypothetical protein CDV57_08666 [Aspergillus fumigatus]		NIF							Aspergillus_CK392_g457.t1
>gb|OXN05038.1| hypothetical protein CDV58_05485 [Aspergillus fumigatus]									Aspergillus_CK392_g4571.t1
>ref|XP_753636.1| cytochrome b5 reductase [Aspergillus fumigatus Af293]		FAD_binding_6;NAD_binding_1;Cyt-b5							Aspergillus_CK392_g4575.t1
>gb|OXN05033.1| hypothetical protein CDV58_05478 [Aspergillus fumigatus]									Aspergillus_CK392_g4578.t1
>gb|EDP51743.1| extracellular serine-threonine rich protein [Aspergillus fumigatus		GPI-anchored	NO	YES	NO				Aspergillus_CK392_g4579.t1
>ref|XP_753641.1| C6 transcription factor [Aspergillus fumigatus Af293]		Fungal_trans							Aspergillus_CK392_g4580.t1
>ref|XP_753643.2| 67 kDa myosin-cross-reactive antigen family protein [Aspergillus		MCRA							Aspergillus_CK392_g4582.t1
>gb|OXN05048.1| hypothetical protein CDV58_05473 [Aspergillus fumigatus]			NO	YES	NO				Aspergillus_CK392_g4583.t1
>gb|KMK59633.1| hypothetical protein Y699_00834 [Aspergillus fumigatus Z5]									Aspergillus_CK392_g4584.t1
>gb|KMK59626.1| hypothetical protein Y699_00827 [Aspergillus fumigatus Z5]		SKG6							Aspergillus_CK392_g4591.t1
>gb|OXN02356.1| hypothetical protein CDV58_08333 [Aspergillus fumigatus]									Aspergillus_CK392_g4592.t1
>ref|XP_753654.1| esterase [Aspergillus fumigatus Af293]									Aspergillus_CK392_g4593.t1
>gb|OXN05510.1| hypothetical protein CDV58_05707, partial [Aspergillus fumigatus]									Aspergillus_CK392_g4594.t1
>gb|OXN23518.1| hypothetical protein CDV57_06461 [Aspergillus fumigatus]		CUE							Aspergillus_CK392_g4597.t1
>gb|OXN23508.1| hypothetical protein CDV57_06459 [Aspergillus fumigatus]									Aspergillus_CK392_g4599.t1
>gb|KMK56774.1| hypothetical protein Y699_05689 [Aspergillus fumigatus Z5]									Aspergillus_CK392_g46.t1
>ref|XP_754453.1| DUF221 domain protein [Aspergillus fumigatus Af293]		RSN1_7TM;PHM7_cyt;RSN1_TM							Aspergillus_CK392_g4603.t1
>gb|EDP52594.1| conserved hypothetical protein [Aspergillus fumigatus A1163]									Aspergillus_CK392_g4612.t1
>ref|XP_754467.1| hypothetical protein AFUA_3G11520 [Aspergillus fumigatus Af293]									Aspergillus_CK392_g4617.t1
>gb|OXN24104.1| hypothetical protein CDV57_07006 [Aspergillus fumigatus]		NB-ARC							Aspergillus_CK392_g4619.t1
>gb|OXN24103.1| hypothetical protein CDV57_07005 [Aspergillus fumigatus]		AA_permease_2							Aspergillus_CK392_g4620.t1
>gb|KMK60209.1| hypothetical protein Y699_01410 [Aspergillus fumigatus Z5]									Aspergillus_CK392_g4624.t1
>gb|OXN05322.1| hypothetical protein CDV58_06452 [Aspergillus fumigatus]		Img2							Aspergillus_CK392_g4632.t1
>ref|XP_754488.1| hypothetical protein AFUA_3G11310 [Aspergillus fumigatus Af293]		DUF2373							Aspergillus_CK392_g4638.t1
>gb|OXN26249.1| hypothetical protein CDV57_04524 [Aspergillus fumigatus]									Aspergillus_CK392_g464.t1
>gb|EDP52624.1| class V chitinase, putative [Aspergillus fumigatus A1163]	GH18.hmm	Glyco_hydro_18					EC:3.2.1.52; EC:3.2.1.14	MAPK signaling pathway ; Lysosome ; Other glycan degradation ; Glycosphingolipid biosynthesis ; Glycosaminoglycan degradation ; Various types of N; Amino sugar and nucleotide sugar metabolism	Aspergillus_CK392_g4641.t1
>gb|KMK60228.1| C2H2 transcription factor (Swi5), putative [Aspergillus fumigatus		zf-H2C2_2					EC:2.3.2.27	Platinum drug resistance ; Parkinson; Breast cancer ; MicroRNAs in cancer ; Mitophagy ; PI3K; Notch signaling pathway ; Fanconi anemia pathway ; Homologous recombination ; Ubiquitin mediated proteolysis ; Protein processing in endoplasmic reticulum	Aspergillus_CK392_g4643.t1
>gb|EDP52630.1| conserved hypothetical protein [Aspergillus fumigatus A1163]			YES	YES	NO				Aspergillus_CK392_g4647.t1
>gb|KMK60235.1| hypothetical protein Y699_01436 [Aspergillus fumigatus Z5]									Aspergillus_CK392_g4650.t1
>gb|OXN09034.1| hypothetical protein CDV58_02841 [Aspergillus fumigatus]		Pkinase					EC:2.7.11.1; EC:2.7.11.24	Chagas disease ; Leishmaniasis ; Toxoplasmosis ; Kaposi; Hepatitis C ; Influenza A ; Tuberculosis ; Pertussis ; Shigellosis ; Salmonella infection ; Epithelial cell signaling in Helicobacter pylori infection ; AGE; Fluid shear stress and atherosclerosis ; Amyotrophic lateral sclerosis ; Osteoclast differentiation ; Inflammatory mediator regulation of TRP channels ; Neurotrophin signaling pathway …	Aspergillus_CK392_g4657.t1
>ref|XP_747612.1| centromere protein Cse4 [Aspergillus fumigatus Af293]		Histone							Aspergillus_CK392_g466.t1
>gb|OXN29843.1| hypothetical protein CDV57_00894 [Aspergillus fumigatus]		Y_phosphatase					EC:3.1.3.48	Transcriptional misregulation in cancers	Aspergillus_CK392_g4667.t1
>gb|EDP52651.1| cell wall protein, putative [Aspergillus fumigatus A1163]		Mid2	NO	YES	YES				Aspergillus_CK392_g4668.t1
>gb|KMK60255.1| hypothetical protein Y699_01456 [Aspergillus fumigatus Z5]									Aspergillus_CK392_g4669.t1
>ref|XP_754525.1| peroxisomal membrane protein receptor Pex19 [Aspergillus fumigatus		Pex19							Aspergillus_CK392_g4670.t1
>gb|OXN09020.1| hypothetical protein CDV58_02823 [Aspergillus fumigatus]									Aspergillus_CK392_g4674.t1
>ref|XP_754534.1| DUF821 domain protein [Aspergillus fumigatus Af293]	GT90.hmm	Glyco_transf_90					EC:2.4.2.26	Glycosaminoglycan biosynthesis	Aspergillus_CK392_g4678.t1
>gb|EDP52666.1| conserved hypothetical protein [Aspergillus fumigatus A1163]									Aspergillus_CK392_g4682.t1
>ref|XP_754542.1| RTA1 domain protein [Aspergillus fumigatus Af293]		RTA1							Aspergillus_CK392_g4686.t1
>gb|KMK60281.1| calcium-translocating P-type ATPase(PMCA-type),putative [Aspergillus		E1-E2_ATPase;Cation_ATPase_C;Cation_ATPase;Cation_ATPase_N							Aspergillus_CK392_g4694.t1
>gb|OJJ71887.1| hypothetical protein ASPBRDRAFT_125570 [Aspergillus brasiliensis		adh_short;Zn_clus					EC:1.1.1.184	Neomycin; Retinol metabolism ; Carbon fixation pathways in prokaryotes ; Butanoate metabolism ; Propanoate metabolism ; Chemical carcinogenesis ; Metabolism of xenobiotics by cytochrome P450 ; Arachidonic acid metabolism	Aspergillus_CK392_g4707.t1
>gb|OXN05198.1| hypothetical protein CDV58_05821 [Aspergillus fumigatus]									Aspergillus_CK392_g471.t1
>gb|OXN29890.1| hypothetical protein CDV57_00946 [Aspergillus fumigatus]									Aspergillus_CK392_g4711.t1
>gb|KMK60301.1| stress response protein (Ish1), putative [Aspergillus fumigatus Z5]		Ish1;Ish1;Ish1;Ish1;Ish1;Ish1;Ish1	NO	YES	NO				Aspergillus_CK392_g4713.t1
>gb|OXN09074.1| hypothetical protein CDV58_02450 [Aspergillus fumigatus]									Aspergillus_CK392_g4717.t1
>ref|XP_754582.1| conserved hypothetical protein [Aspergillus fumigatus Af293]			YES	YES	NO				Aspergillus_CK392_g4723.t1
>gb|EDP52713.1| conserved hypothetical protein [Aspergillus fumigatus A1163]		MRP-L28							Aspergillus_CK392_g4727.t1
>gb|KMK60323.1| cell division control protein (Cdc15) [Aspergillus fumigatus Z5]		FCH;SH3_1					EC:2.3.2.27	Platinum drug resistance ; Parkinson; Breast cancer ; MicroRNAs in cancer ; Mitophagy ; PI3K; Notch signaling pathway ; Fanconi anemia pathway ; Homologous recombination ; Ubiquitin mediated proteolysis ; Protein processing in endoplasmic reticulum	Aspergillus_CK392_g4735.t1
>ref|XP_754598.1| conserved hypothetical protein [Aspergillus fumigatus Af293]									Aspergillus_CK392_g4738.t1
>ref|XP_754602.1| hypothetical protein AFUA_3G10175 [Aspergillus fumigatus Af293]			YES	YES	NO				Aspergillus_CK392_g4742.t1
>ref|XP_754611.1| dihydroneopterin aldolase domain protein [Aspergillus fumigatus		FolB					EC:2.5.1.15	Folate biosynthesis	Aspergillus_CK392_g4750.t1
>ref|XP_001481620.1| hypothetical protein AFUA_3G10085 [Aspergillus fumigatus Af293]									Aspergillus_CK392_g4751.t1
>ref|XP_001481619.1| cyclin [Aspergillus fumigatus Af293]		Cyclin_N							Aspergillus_CK392_g4753.t1
>gb|OXN01976.1| hypothetical protein CDV58_09253 [Aspergillus fumigatus]		EAF							Aspergillus_CK392_g4754.t1
>gb|OXN01978.1| hypothetical protein CDV58_09255 [Aspergillus fumigatus]		His_Phos_1							Aspergillus_CK392_g4756.t1
>gb|KEY76485.1| aspartic endopeptidase AP1 [Aspergillus fumigatus var. RP-2014]		Asp					EC:3.4.23.1; EC:3.4.23.5; EC:3.4.23.34	Tuberculosis ; Apoptosis ; Autophagy ; Lysosome ; Sphingolipid signaling pathway ; Protein digestion and absorption	Aspergillus_CK392_g4768.t1
>gb|EDP47656.1| hypothetical protein AFUB_095050 [Aspergillus fumigatus A1163]		Ank_2;Ank_2;Ank_2;Pkinase					EC:2.7.10.1; EC:2.7.11.1; EC:2.3.2.27; EC:3.1.4.46	Glycerophospholipid metabolism ; Platinum drug resistance ; MicroRNAs in cancer ; Notch signaling pathway ; Fanconi anemia pathway ; Homologous recombination ; Ubiquitin mediated proteolysis ; Protein processing in endoplasmic reticulum ; Endocrine resistance ; EGFR tyrosine kinase inhibitor resistance ; Human papillomavirus infection ; Epstein; Herpes simplex infection ; Measles ; Insulin resist…	Aspergillus_CK392_g4769.t1
>ref|XP_747753.1| conserved hypothetical protein [Aspergillus fumigatus Af293]									Aspergillus_CK392_g4770.t1
>gb|OXN15385.1| hypothetical protein CDV57_09542 [Aspergillus fumigatus]	GH16.hmm	Glyco_hydro_16	NO	YES	YES				Aspergillus_CK392_g4771.t1
>ref|XP_747758.1| hypothetical protein AFUA_6G03190 [Aspergillus fumigatus Af293]									Aspergillus_CK392_g4774.t1
>gb|OXN21205.1| hypothetical protein CDV57_08486 [Aspergillus fumigatus]									Aspergillus_CK392_g4775.t1
>ref|XP_747762.1| oligopeptide transporter [Aspergillus fumigatus Af293]		OPT							Aspergillus_CK392_g4778.t1
>gb|KMK55283.1| hypothetical protein Y699_07388 [Aspergillus fumigatus Z5]		SnoaL_2							Aspergillus_CK392_g4779.t1
>gb|KMK55284.1| hypothetical protein Y699_07389 [Aspergillus fumigatus Z5]									Aspergillus_CK392_g4780.t1
>gb|KMK55287.1| hypothetical protein Y699_07392 [Aspergillus fumigatus Z5]									Aspergillus_CK392_g4782.t1
>gb|OXN21214.1| hypothetical protein CDV57_08476 [Aspergillus fumigatus]		SMC_N;ABC_tran;ABC_membrane;ABC_membrane;ABC_tran							Aspergillus_CK392_g4784.t1
>gb|OXN14998.1| hypothetical protein CDV57_09631 [Aspergillus fumigatus]		CVNH							Aspergillus_CK392_g4787.t1
>gb|OXN09126.1| hypothetical protein CDV58_02080 [Aspergillus fumigatus]		FAD_binding_3;Phe_hydrox_dim;MFS_1					EC:1.14.13.50	Chlorocyclohexane and chlorobenzene degradation ; Fluorobenzoate degradation	Aspergillus_CK392_g4789.t1
>ref|XP_001481447.1| conserved hypothetical protein [Aspergillus fumigatus Af293]									Aspergillus_CK392_g4790.t1
>gb|KMK55303.1| chitin synthase activator (Chs3), putative [Aspergillus fumigatus		Sel1;Sel1;Sel1;Sel1							Aspergillus_CK392_g4798.t1
>ref|XP_747196.1| peptidyl-prolyl cis-trans isomerase [Aspergillus fumigatus Af293]		Pro_isomerase							Aspergillus_CK392_g48.t1
>gb|KMK55305.1| acetylglutamate kinase [Aspergillus fumigatus Z5]		Rad21_Rec8_N							Aspergillus_CK392_g4802.t1
>ref|XP_747789.1| conserved hypothetical protein [Aspergillus fumigatus Af293]		DUF3237							Aspergillus_CK392_g4803.t1
>gb|KMK55317.1| hypothetical protein Y699_07422 [Aspergillus fumigatus Z5]		FSH1							Aspergillus_CK392_g4814.t1
>ref|XP_747800.1| short-chain dehydrogenase/reductase family protein [Aspergillus		adh_short					EC:1.3.1.33; EC:1.1.1.300	Retinol metabolism ; Porphyrin and chlorophyll metabolism	Aspergillus_CK392_g4815.t1
>gb|OXN09109.1| hypothetical protein CDV58_02044 [Aspergillus fumigatus]		zf-H2C2_2					EC:2.3.2.27	Platinum drug resistance ; Parkinson; Breast cancer ; MicroRNAs in cancer ; Mitophagy ; PI3K; Notch signaling pathway ; Fanconi anemia pathway ; Homologous recombination ; Ubiquitin mediated proteolysis ; Protein processing in endoplasmic reticulum	Aspergillus_CK392_g4823.t1
>gb|KMK55331.1| RNAse P Rpr2/Rpp21 subunit domain-containing protein [Aspergillus		Rpr2					EC:3.1.26.5	RNA transport	Aspergillus_CK392_g4828.t1
>ref|XP_747816.1| conserved hypothetical protein [Aspergillus fumigatus Af293]		DASH_Hsk3							Aspergillus_CK392_g4831.t1
>gb|KEY76531.1| hypothetical protein BA78_8803 [Aspergillus fumigatus var. RP-2014]									Aspergillus_CK392_g4834.t1
>gb|OXN04782.1| hypothetical protein CDV58_05125, partial [Aspergillus fumigatus]		WH2;WH1							Aspergillus_CK392_g4838.t1
>ref|XP_001481445.1| conserved hypothetical protein [Aspergillus fumigatus Af293]									Aspergillus_CK392_g4839.t1
>ref|XP_747828.1| aspartate transaminase [Aspergillus fumigatus Af293]		Aminotran_1_2					EC:2.6.1.5; EC:2.6.1.7; EC:2.6.1.1; EC:2.6.1.57	Lysine biosynthesis ; Arginine and proline metabolism ; Arginine biosynthesis ; Alanine; 2; Tryptophan metabolism ; Novobiocin biosynthesis ; Tropane; Isoquinoline alkaloid biosynthesis ; Ubiquinone and other terpenoid; Phenylalanine metabolism ; Tyrosine metabolism ; Cysteine and methionine metabolism ; Biosynthesis of amino acids	Aspergillus_CK392_g4843.t1
>gb|KMK55348.1| esterase [Aspergillus fumigatus Z5]	CE10.hmm	Abhydrolase_3					EC:3.1.1.1; EC:3.1.1.3; EC:3.1.1.94	Aflatoxin biosynthesis ; Fat digestion and absorption ; Glycerolipid metabolism ; Drug metabolism	Aspergillus_CK392_g4844.t1
>gb|KMK54947.1| hypothetical protein Y699_09293 [Aspergillus fumigatus Z5]									Aspergillus_CK392_g4846.t1
>ref|XP_749582.1| cysteine-binding protein FliY [Aspergillus fumigatus Af293]									Aspergillus_CK392_g4847.t1
>gb|EDP54095.1| integral membrane protein [Aspergillus fumigatus A1163]									Aspergillus_CK392_g4855.t1
>ref|XP_749570.1| LaeA-like methyltransferase [Aspergillus fumigatus Af293]		Methyltransf_25							Aspergillus_CK392_g4858.t1
>gb|EDP54089.1| salicylate hydroxylase, putative [Aspergillus fumigatus A1163]		FAD_binding_3							Aspergillus_CK392_g4861.t1
>gb|OXN29192.1| hypothetical protein CDV57_02002 [Aspergillus fumigatus]		GST_C_3;GST_N_2					EC:5.2.1.4	Tyrosine metabolism	Aspergillus_CK392_g4869.t1
>gb|EDP54072.1| C6 transcription factor, putative [Aspergillus fumigatus A1163]		Fungal_trans							Aspergillus_CK392_g4876.t1
>gb|KMK57774.1| hypothetical protein Y699_03194 [Aspergillus fumigatus Z5]		Fungal_trans_2							Aspergillus_CK392_g4881.t1
>gb|OXN29198.1| hypothetical protein CDV57_02015 [Aspergillus fumigatus]									Aspergillus_CK392_g4883.t1
>gb|EDP54061.1| conserved hypothetical protein [Aspergillus fumigatus A1163]									Aspergillus_CK392_g4887.t1
>gb|OXN09393.1| hypothetical protein CDV58_02334 [Aspergillus fumigatus]	GT20.hmm	Trehalose_PPase;Glyco_transf_20							Aspergillus_CK392_g4889.t1
>ref|XP_747590.1| serine-rich protein [Aspergillus fumigatus Af293]									Aspergillus_CK392_g489.t1
>gb|OXN09390.1| hypothetical protein CDV58_02333 [Aspergillus fumigatus]	GT20.hmm	Glyco_transf_20							Aspergillus_CK392_g4890.t1
>gb|OXN29180.1| hypothetical protein CDV57_02027 [Aspergillus fumigatus]							EC:3.1.3.2	Lysosome ; Riboflavin metabolism ; Thiamine metabolism	Aspergillus_CK392_g4895.t1
>gb|EDP54039.1| carboxyphosphonoenolpyruvate phosphonomutase, putative [Aspergillus		PEP_mutase					EC:4.1.1.3; EC:4.1.3.30	Propanoate metabolism ; Pyruvate metabolism	Aspergillus_CK392_g4908.t1
>ref|XP_749504.1| peptidyl-prolyl cis-trans isomerase [Aspergillus fumigatus Af293]		Pro_isomerase							Aspergillus_CK392_g4917.t1
>gb|KMK57730.1| hypothetical protein Y699_03150 [Aspergillus fumigatus Z5]									Aspergillus_CK392_g4922.t1
>ref|XP_749498.1| Golgi to endosome transport protein (Ent3) [Aspergillus fumigatus		ENTH							Aspergillus_CK392_g4923.t1
>gb|KMK57720.1| extracellular threonine rich protein, putative [Aspergillus									Aspergillus_CK392_g4932.t1
>gb|EDP54012.1| pheromone processing carboxypeptidase (Sxa2), putative [Aspergillus		Peptidase_S10	NO	YES	NO				Aspergillus_CK392_g4934.t1	0.142857	0.214286	2
>ref|XP_752491.1| conserved hypothetical protein [Aspergillus fumigatus Af293]			YES	YES	NO				Aspergillus_CK392_g4942.t1	0.147335	0.0689655	0.131661
>gb|OXN26607.1| hypothetical protein CDV57_04915 [Aspergillus fumigatus]		HPIH;Sterol-sensing;HMG-CoA_red							Aspergillus_CK392_g4944.t1
>ref|XP_752487.1| GPI anchored protein [Aspergillus fumigatus Af293]			YES	YES	NO				Aspergillus_CK392_g4945.t1
>gb|OXN01827.1| hypothetical protein CDV58_09380 [Aspergillus fumigatus]									Aspergillus_CK392_g495.t1
>ref|XP_752475.1| hypothetical protein AFUA_1G11100 [Aspergillus fumigatus Af293]									Aspergillus_CK392_g4955.t1
>gb|EDP56093.1| conserved hypothetical protein [Aspergillus fumigatus A1163]		SAE2							Aspergillus_CK392_g4960.t1
>gb|EDP56091.1| ribonuclease HI large subunit [Aspergillus fumigatus A1163]		RNase_HII					EC:3.1.26.4	DNA replication	Aspergillus_CK392_g4962.t1
>gb|OXN07759.1| hypothetical protein CDV58_03586 [Aspergillus fumigatus]		UCH							Aspergillus_CK392_g4967.t1
>gb|KMK59910.1| hypothetical protein Y699_01111 [Aspergillus fumigatus Z5]		NCE101							Aspergillus_CK392_g4977.t1
>ref|XP_750489.2| conserved hypothetical protein [Aspergillus fumigatus Af293]		CHZ							Aspergillus_CK392_g4979.t1
>ref|XP_750486.1| conserved hypothetical protein [Aspergillus fumigatus Af293]		Apc15p							Aspergillus_CK392_g4981.t1
>ref|XP_750484.1| conserved hypothetical protein [Aspergillus fumigatus Af293]			YES	YES	NO				Aspergillus_CK392_g4983.t1
>gb|EDP55714.1| conserved hypothetical protein [Aspergillus fumigatus A1163]									Aspergillus_CK392_g499.t1
>gb|OXN26429.1| hypothetical protein CDV57_04004 [Aspergillus fumigatus]									Aspergillus_CK392_g4994.t1
>gb|EDP51015.1| MFS multidrug transporter, putative [Aspergillus fumigatus A1163]		MFS_1							Aspergillus_CK392_g5000.t1
>gb|OXN03864.1| hypothetical protein CDV58_07227 [Aspergillus fumigatus]		Ank_2							Aspergillus_CK392_g5001.t1
>gb|OXN03865.1| hypothetical protein CDV58_07228 [Aspergillus fumigatus]		bZIP_2;Fungal_trans							Aspergillus_CK392_g5002.t1
>gb|EDP51021.1| C6 transcription factor, putative [Aspergillus fumigatus A1163]		Fungal_trans;Zn_clus							Aspergillus_CK392_g5005.t1
>gb|EDP51024.1| MYB DNA-binding domain protein [Aspergillus fumigatus A1163]		Myb_DNA-binding							Aspergillus_CK392_g5007.t1
>ref|XP_748161.1| conserved hypothetical protein [Aspergillus fumigatus Af293]		PIG-P							Aspergillus_CK392_g5014.t1
>gb|OXN24179.1| hypothetical protein CDV57_06691 [Aspergillus fumigatus]		PHM7_cyt;RSN1_TM;PHM7_ext;RSN1_7TM							Aspergillus_CK392_g5015.t1
>ref|XP_748158.1| DUF455 domain protein [Aspergillus fumigatus Af293]		MINDY_DUB							Aspergillus_CK392_g5017.t1
>emb|CAQ53727.1| glyceraldehyde-3-phosphate dehydrogenase [Aspergillus fumigatus]		Gp_dh_C;Gp_dh_N							Aspergillus_CK392_g5029.t1
>gb|OXN38715.1| hypothetical protein CDV55_01619 [Aspergillus turcosus]		Lipase_3;DUF3431;Lipase3_N	NO	YES	YES		EC:3.1.1.3	Fat digestion and absorption ; Glycerolipid metabolism	Aspergillus_CK392_g5036.t1
>gb|KMK58972.1| hypothetical protein Y699_00173 [Aspergillus fumigatus Z5]									Aspergillus_CK392_g5038.t1
>ref|XP_750125.1| conserved hypothetical protein [Aspergillus fumigatus Af293]		RTC4							Aspergillus_CK392_g504.t1
>ref|XP_748122.1| Mitochondrial import inner membrane translocase subunit (TIM22)		Tim17							Aspergillus_CK392_g5051.t1
>gb|EDP51072.1| conserved hypothetical protein [Aspergillus fumigatus A1163]		DUF4048							Aspergillus_CK392_g5052.t1
>gb|KMK58991.1| ABC multidrug transporter [Aspergillus fumigatus Z5]		PDR_CDR;ABC2_membrane;PDR_CDR;ABC2_membrane;ABC_trans_N;ABC_tran;ABC_tran							Aspergillus_CK392_g5057.t1
>gb|OXN07613.1| hypothetical protein CDV58_03016 [Aspergillus fumigatus]		Fungal_trans							Aspergillus_CK392_g5058.t1
>gb|KMK57359.1| hypothetical protein Y699_06900 [Aspergillus fumigatus Z5]									Aspergillus_CK392_g506.t1
>emb|CAA41217.1| 18-kDa antigen [Aspergillus fumigatus]			YES	YES	NO				Aspergillus_CK392_g5063.t1	0.195493	0.00676056	0.0647887
>gb|EDP51086.1| hydrolase, carbon-nitrogen family, putative [Aspergillus fumigatus		CN_hydrolase							Aspergillus_CK392_g5065.t1
>gb|OXN10269.1| hypothetical protein CDV58_00948 [Aspergillus fumigatus]									Aspergillus_CK392_g5066.t1
>gb|OXN22745.1| hypothetical protein CDV57_07645, partial [Aspergillus fumigatus]		ANAPC4_WD40;Mem_trans;WD40					EC:2.3.2.27; EC:2.7.11.1	Endocrine resistance ; EGFR tyrosine kinase inhibitor resistance ; Human papillomavirus infection ; Epstein; Herpes simplex infection ; Measles ; Insulin resistance ; Dilated cardiomyopathy ; Hypertrophic cardiomyopathy ; Acute myeloid leukemia ; Proteoglycans in cancer ; Choline metabolism in cancer ; Circadian rhythm ; Longevity regulating pathway ; Axon guidance ; Progesterone; Insulin signali…	Aspergillus_CK392_g5069.t1
>dbj|GAO84612.1| pre-mRNA-splicing factor sap61 [Aspergillus udagawae]		DUF3449;DNA_ligase_A_N;SF3a60_bindingd;SF3A3;DNA_ligase_A_M;zf-C2H2_jaz					EC:6.5.1.1	Mismatch repair ; Nucleotide excision repair ; Base excision repair ; DNA replication	Aspergillus_CK392_g5071.t1
>gb|OXN10229.1| hypothetical protein CDV58_00938 [Aspergillus fumigatus]	CBM64.hmm	Arylsulfotran_2	NO	YES	YES				Aspergillus_CK392_g5074.t1
>gb|OXN10225.1| hypothetical protein CDV58_00934 [Aspergillus fumigatus]									Aspergillus_CK392_g5078.t1
>gb|EDP51114.1| conserved hypothetical protein [Aspergillus fumigatus A1163]									Aspergillus_CK392_g5090.t1
>gb|EDP51117.1| conserved hypothetical protein [Aspergillus fumigatus A1163]									Aspergillus_CK392_g5092.t1
>gb|EDP51128.1| conserved hypothetical protein [Aspergillus fumigatus A1163]									Aspergillus_CK392_g5101.t1
>gb|OXN10271.1| hypothetical protein CDV58_00909 [Aspergillus fumigatus]									Aspergillus_CK392_g5103.t1
>ref|XP_748063.2| amino acid permease [Aspergillus fumigatus Af293]		AA_permease_2							Aspergillus_CK392_g5104.t1
>ref|XP_748062.2| C6 transcription factor [Aspergillus fumigatus Af293]		Fungal_trans_2;Zn_clus							Aspergillus_CK392_g5105.t1
>gb|EDP51133.1| conserved hypothetical protein [Aspergillus fumigatus A1163]			YES	YES	NO				Aspergillus_CK392_g5106.t1
>gb|OXN10236.1| hypothetical protein CDV58_00899 [Aspergillus fumigatus]		SNARE;Syntaxin-6_N							Aspergillus_CK392_g5113.t1
>gb|EDP51143.1| lysophospholipase, putative [Aspergillus fumigatus A1163]		Asparaginase;AA_permease_2;Ank_2					EC:3.1.1.5	Choline metabolism in cancer ; Lysosome ; Glycerophospholipid metabolism	Aspergillus_CK392_g5116.t1
>gb|OXN28466.1| hypothetical protein CDV57_01825 [Aspergillus fumigatus]			NO	YES	NO				Aspergillus_CK392_g5118.t1
>ref|XP_748046.1| LCCL domain protein [Aspergillus fumigatus Af293]		LCCL							Aspergillus_CK392_g5119.t1
>gb|OXN02875.1| hypothetical protein CDV58_08892 [Aspergillus fumigatus]		Zn_clus							Aspergillus_CK392_g5124.t1
>gb|EDP51164.1| conserved hypothetical protein [Aspergillus fumigatus A1163]									Aspergillus_CK392_g5135.t1
>gb|KMK59078.1| protein kinase [Aspergillus fumigatus Z5]		Pkinase					EC:2.7.11.22	Cell cycle ; Autophagy	Aspergillus_CK392_g5136.t1
>gb|OXN09361.1| hypothetical protein CDV58_01348 [Aspergillus fumigatus]		Peptidase_C48							Aspergillus_CK392_g5138.t1
>dbj|GAO89810.1| acetamidase regulatory protein [Aspergillus udagawae]		Fungal_trans;Abhydrolase_1;Zn_clus;TatD_DNase					EC:2.3.1.51; EC:3.4.11.5	Arginine and proline metabolism ; Fat digestion and absorption ; Phospholipase D signaling pathway ; Glycerophospholipid metabolism ; Glycerolipid metabolism	Aspergillus_CK392_g514.t1
>gb|OXN09337.1| hypothetical protein CDV58_01356 [Aspergillus fumigatus]									Aspergillus_CK392_g5144.t1
>gb|OXN28247.1| hypothetical protein CDV57_01737 [Aspergillus fumigatus]		Hydrophobin	YES	YES	NO				Aspergillus_CK392_g5145.t1
>gb|KMK59091.1| hypothetical protein Y699_00292 [Aspergillus fumigatus Z5]									Aspergillus_CK392_g5150.t1
>gb|OXN09356.1| hypothetical protein CDV58_01365 [Aspergillus fumigatus]		POT1							Aspergillus_CK392_g5153.t1
>gb|OXN09354.1| hypothetical protein CDV58_01367 [Aspergillus fumigatus]		HDA2-3							Aspergillus_CK392_g5155.t1
>gb|EDP51190.1| 1-aminocyclopropane-1-carboxylate deaminase, putative [Aspergillus		PALP							Aspergillus_CK392_g5158.t1
>gb|EDP51201.1| class III chitinase, putative [Aspergillus fumigatus A1163]	GH18.hmm	Glyco_hydro_18	NO	YES	NO		EC:3.2.1.17; EC:3.2.1.14	MAPK signaling pathway ; Amino sugar and nucleotide sugar metabolism ; Salivary secretion ; Two	Aspergillus_CK392_g5167.t1
>gb|EDP51203.1| plasma membrane H(+)ATPase, putative [Aspergillus fumigatus A1163]		Cation_ATPase_N;Hydrolase;E1-E2_ATPase							Aspergillus_CK392_g5169.t1
>ref|XP_750143.1| translation regulator (Cya5) [Aspergillus fumigatus Af293]		PPR_2							Aspergillus_CK392_g517.t1
>gb|OXN09321.1| hypothetical protein CDV58_01387 [Aspergillus fumigatus]									Aspergillus_CK392_g5173.t1
>gb|KMK59120.1| adenylate kinase family protein [Aspergillus fumigatus Z5]		ADK							Aspergillus_CK392_g5177.t1
>gb|OXN31512.1| hypothetical protein CDV55_08632 [Aspergillus turcosus]									Aspergillus_CK392_g5178.t1
>gb|OXN11032.1| hypothetical protein CDV58_00418 [Aspergillus fumigatus]		SRP68							Aspergillus_CK392_g518.t1
>gb|OXN02628.1| hypothetical protein CDV58_08580 [Aspergillus fumigatus]	GH18.hmm	Glyco_hydro_18	NO	YES	NO		EC:3.2.1.14; EC:3.2.1.17	Salivary secretion ; Two; MAPK signaling pathway ; Amino sugar and nucleotide sugar metabolism	Aspergillus_CK392_g5188.t1
>ref|XP_747967.1| lipase [Aspergillus fumigatus Af293]	CE10.hmm	Abhydrolase_3					EC:3.1.1.1; EC:3.1.1.3; EC:3.1.1.94	Aflatoxin biosynthesis ; Fat digestion and absorption ; Glycerolipid metabolism ; Drug metabolism	Aspergillus_CK392_g5189.t1
>gb|OXN15007.1| hypothetical protein CFD26_05847 [Aspergillus turcosus]		RRM_1							Aspergillus_CK392_g5194.t1
>gb|KMK56280.1| hypothetical protein Y699_08701 [Aspergillus fumigatus Z5]		HAD							Aspergillus_CK392_g5201.t1
>gb|EDP48525.1| class III aminotransferase, putative [Aspergillus fumigatus A1163]		Aminotran_3					EC:2.6.1.82; EC:2.6.1.81; EC:2.8.1.6	Biotin metabolism ; Arginine and proline metabolism	Aspergillus_CK392_g5202.t1
>gb|OXN27621.1| hypothetical protein CDV57_02727 [Aspergillus fumigatus]		MFS_1;DAO							Aspergillus_CK392_g5206.t1
>gb|OXN06974.1| hypothetical protein CDV58_04507 [Aspergillus fumigatus]		CRAL_TRIO_N;CRAL_TRIO							Aspergillus_CK392_g5208.t1
>gb|KMK56272.1| phosphoglycerate mutase family protein [Aspergillus fumigatus Z5]			YES	YES	NO				Aspergillus_CK392_g5209.t1	NA	2.28571	3.57143
>gb|EDP48514.1| FAD monooxygenase, putative [Aspergillus fumigatus A1163]		Phe_hydrox_dim							Aspergillus_CK392_g5211.t1
>ref|XP_748839.1| tannase [Aspergillus fumigatus Af293]		Tannase	NO	YES	NO				Aspergillus_CK392_g5212.t1
>gb|OXN06982.1| hypothetical protein CDV58_04512 [Aspergillus fumigatus]									Aspergillus_CK392_g5213.t1
>gb|OXN06981.1| hypothetical protein CDV58_04513 [Aspergillus fumigatus]		Rieske;DUF455							Aspergillus_CK392_g5214.t1
>gb|OXN06988.1| hypothetical protein CDV58_04514 [Aspergillus fumigatus]		Pyr_redox_3;FMO-like					EC:1.14.13.22; EC:1.14.13.148	Methane metabolism ; Caprolactam degradation ; Degradation of aromatic compounds	Aspergillus_CK392_g5215.t1
>gb|EDP48507.1| NACHT and TPR domain protein [Aspergillus fumigatus A1163]		TPR_2;Goodbye							Aspergillus_CK392_g5217.t1
>gb|OXN05606.1| hypothetical protein CDV58_05576 [Aspergillus fumigatus]									Aspergillus_CK392_g5221.t1
>gb|KMK56255.1| hypothetical protein Y699_08676 [Aspergillus fumigatus Z5]									Aspergillus_CK392_g5224.t1
>gb|EDP48498.1| FAD/FMN-containing isoamyl alcohol oxidase MreA-like, putative	AA7.hmm	FAD_binding_4;BBE							Aspergillus_CK392_g5225.t1
>gb|OXN27611.1| hypothetical protein CDV57_02706 [Aspergillus fumigatus]		Fungal_trans;Cation_efflux;Beta_elim_lyase					EC:4.1.2.48	Glycine; Biosynthesis of amino acids	Aspergillus_CK392_g5226.t1
>gb|OXN05586.1| hypothetical protein CDV58_05568 [Aspergillus fumigatus]									Aspergillus_CK392_g5227.t1
>gb|OXN05583.1| hypothetical protein CDV58_05567 [Aspergillus fumigatus]									Aspergillus_CK392_g5228.t1
>ref|XP_748858.1| CAIB/BAIF family enzyme [Aspergillus fumigatus Af293]		CoA_transf_3							Aspergillus_CK392_g5229.t1
>gb|OXN05604.1| hypothetical protein CDV58_05565 [Aspergillus fumigatus]		Acyl-CoA_dh_M;Fungal_trans;Acyl-CoA_dh_N;Acyl-CoA_dh_1							Aspergillus_CK392_g5230.t1
>gb|OXN05581.1| hypothetical protein CDV58_05563 [Aspergillus fumigatus]									Aspergillus_CK392_g5232.t1
>gb|KMK56243.1| F-box domain-containing protein [Aspergillus fumigatus Z5]		F-box-like							Aspergillus_CK392_g5235.t1
>ref|XP_748870.1| pectate lyase [Aspergillus fumigatus Af293]	PL3.hmm	Pectate_lyase	NO	YES	NO		EC:4.2.2.2	Quorum sensing ; Pentose and glucuronate interconversions	Aspergillus_CK392_g5239.t1
>ref|XP_748871.1| MFS maltose permease MalP [Aspergillus fumigatus Af293]		Sugar_tr							Aspergillus_CK392_g5240.t1
>gb|OXN05591.1| hypothetical protein CDV58_05549 [Aspergillus fumigatus]									Aspergillus_CK392_g5245.t1
>gb|OXS09610.1| hypothetical protein CDV56_03344 [Aspergillus thermomutatus]		Fungal_trans;APH							Aspergillus_CK392_g5247.t1
>gb|OXN18331.1| hypothetical protein CDV57_08842 [Aspergillus fumigatus]		Fungal_trans_2;Zn_clus							Aspergillus_CK392_g5249.t1
>gb|EDP48464.1| zinc-containing alcohol dehydrogenase, putative [Aspergillus		ADH_zinc_N_2					EC:2.3.1.240	Biosynthesis of 12; Type I polyketide structures	Aspergillus_CK392_g5251.t1
>ref|XP_748885.2| DSBA-like thioredoxin domain protein [Aspergillus fumigatus Af293]		DSBA							Aspergillus_CK392_g5252.t1
>gb|OXN18333.1| hypothetical protein CDV57_08838 [Aspergillus fumigatus]							EC:2.7.11.1	Endocrine resistance ; EGFR tyrosine kinase inhibitor resistance ; Human papillomavirus infection ; Epstein; Herpes simplex infection ; Measles ; Insulin resistance ; Dilated cardiomyopathy ; Hypertrophic cardiomyopathy ; Parkinson; Breast cancer ; Acute myeloid leukemia ; Proteoglycans in cancer ; Choline metabolism in cancer ; Circadian rhythm ; Longevity regulating pathway ; Axon guidance ; Pr…	Aspergillus_CK392_g5253.t1
>ref|XP_748888.2| serine protease [Aspergillus fumigatus Af293]		Pro-kuma_activ							Aspergillus_CK392_g5254.t1
>gb|OXN01809.1| hypothetical protein CDV58_09376 [Aspergillus fumigatus]									Aspergillus_CK392_g5255.t1
>gb|EDP48460.1| ankyrin repeat protein [Aspergillus fumigatus A1163]		Ank_5;Ank_2					EC:2.7.11.1; EC:3.1.1.5	Lysosome ; Glycerophospholipid metabolism ; Endocrine resistance ; EGFR tyrosine kinase inhibitor resistance ; Human papillomavirus infection ; Epstein; Herpes simplex infection ; Measles ; Insulin resistance ; Dilated cardiomyopathy ; Hypertrophic cardiomyopathy ; Parkinson; Breast cancer ; Acute myeloid leukemia ; Proteoglycans in cancer ; Choline metabolism in cancer ; Circadian rhythm ; Longe…	Aspergillus_CK392_g5256.t1
>gb|OXN03065.1| hypothetical protein CDV58_07015 [Aspergillus fumigatus]									Aspergillus_CK392_g5257.t1
>gb|EDP48458.1| thiamin pyrophosphokinase-related protein [Aspergillus fumigatus		NUDIX;DUF4743							Aspergillus_CK392_g5258.t1
>gb|KMK56217.1| hypothetical protein Y699_08638 [Aspergillus fumigatus Z5]			NO	YES	NO				Aspergillus_CK392_g5259.t1
>ref|XP_748897.2| plasma membrane protein Pth11-like [Aspergillus fumigatus Af293]									Aspergillus_CK392_g5262.t1
>ref|XP_748898.2| transmembrane transporter [Aspergillus fumigatus Af293]		MFS_1							Aspergillus_CK392_g5263.t1
>ref|XP_748900.1| acyl-CoA dehydrogenasea family protein [Aspergillus fumigatus		Acyl-CoA_dh_M;Acyl-CoA_ox_N							Aspergillus_CK392_g5265.t1
>ref|XP_748901.1| fatty-acyl coenzyme A oxidase (Pox1) [Aspergillus fumigatus Af293]		ACOX							Aspergillus_CK392_g5266.t1
>gb|KMK56209.1| hypothetical protein Y699_08630 [Aspergillus fumigatus Z5]									Aspergillus_CK392_g5268.t1
>gb|KMK56205.1| alpha-ketoglutarate-dependent taurine dioxygenase [Aspergillus		TauD;TauD					EC:1.14.11.17	Taurine and hypotaurine metabolism ; Sulfur metabolism	Aspergillus_CK392_g5272.t1
>gb|EDP48429.1| conserved hypothetical protein [Aspergillus fumigatus A1163]									Aspergillus_CK392_g5285.t1
>gb|KMK56187.1| hypothetical protein Y699_08608 [Aspergillus fumigatus Z5]									Aspergillus_CK392_g5288.t1
>ref|XP_750159.1| conserved hypothetical protein [Aspergillus fumigatus Af293]									Aspergillus_CK392_g529.t1
>ref|XP_748933.1| conserved hypothetical protein [Aspergillus fumigatus Af293]									Aspergillus_CK392_g5297.t1
>dbj|GAQ05837.1| protein transport protein bos1 [Aspergillus lentulus]		V-SNARE_C;DUF5353							Aspergillus_CK392_g5300.t1
>gb|KMK56169.1| glutamine-serine rich protein MS8, putative [Aspergillus fumigatus									Aspergillus_CK392_g5306.t1
>ref|XP_748957.1| conserved hypothetical protein [Aspergillus fumigatus Af293]									Aspergillus_CK392_g5318.t1
>ref|XP_750162.2| FG-GAP repeat protein [Aspergillus fumigatus Af293]		VCBS;VCBS;VCBS	NO	YES	NO				Aspergillus_CK392_g532.t1
>gb|EDP48390.1| conserved hypothetical protein [Aspergillus fumigatus A1163]									Aspergillus_CK392_g5321.t1
>gb|KMK57329.1| C6 finger domain-containing protein [Aspergillus fumigatus Z5]									Aspergillus_CK392_g533.t1
>gb|OXN10713.1| hypothetical protein CDV58_00729 [Aspergillus fumigatus]		FA_desaturase							Aspergillus_CK392_g5334.t1
>ref|XP_750164.1| tartrate dehydrogenase [Aspergillus fumigatus Af293]		Iso_dh							Aspergillus_CK392_g534.t1
>gb|EDP48369.1| COMPASS complex subunit Sdc1, putative [Aspergillus fumigatus		Dpy-30							Aspergillus_CK392_g5341.t1
>gb|OXN23098.1| hypothetical protein CDV57_06602 [Aspergillus fumigatus]		Peptidase_M22							Aspergillus_CK392_g5345.t1
>ref|XP_748986.1| conserved hypothetical protein [Aspergillus fumigatus Af293]		PAP2_3							Aspergillus_CK392_g5346.t1
>ref|XP_750165.1| aspartate aminotransferase [Aspergillus fumigatus Af293]		Aminotran_1_2					EC:2.6.1.1; EC:2.6.1.57; EC:2.6.1.7	Ubiquinone and other terpenoid; Tryptophan metabolism ; Lysine biosynthesis ; Novobiocin biosynthesis ; Tropane; Isoquinoline alkaloid biosynthesis ; Phenylalanine metabolism ; Tyrosine metabolism ; Arginine and proline metabolism ; Arginine biosynthesis ; Cysteine and methionine metabolism ; Alanine; Biosynthesis of amino acids ; 2	Aspergillus_CK392_g535.t1
>gb|KEY75513.1| MFS alpha glucoside transporter [Aspergillus fumigatus var.		Sugar_tr							Aspergillus_CK392_g5350.t1
>gb|KMK56119.1| hypothetical protein Y699_08540 [Aspergillus fumigatus Z5]			YES	YES	NO				Aspergillus_CK392_g5352.t1
>gb|EDP48357.1| conserved hypothetical protein [Aspergillus fumigatus A1163]		F-box-like							Aspergillus_CK392_g5354.t1
>dbj|GAQ05766.1| hypothetical protein ALT_3087 [Aspergillus lentulus]		DUF2264;Fungal_trans;Zn_clus							Aspergillus_CK392_g5361.t1
>ref|XP_749004.1| MgtC/SapB family membrane protein [Aspergillus fumigatus Af293]		MgtC							Aspergillus_CK392_g5363.t1
>gb|OXN15900.1| hypothetical protein CDV57_09478 [Aspergillus fumigatus]									Aspergillus_CK392_g5364.t1
>gb|KMK56105.1| rhamnosidase B, putative [Aspergillus fumigatus Z5]	GH78.hmm								Aspergillus_CK392_g5365.t1
>gb|OXN15876.1| hypothetical protein CDV57_09700 [Aspergillus fumigatus]		Homeobox_KN							Aspergillus_CK392_g5366.t1
>ref|XP_751832.1| polysaccharide deacetylase family protein [Aspergillus fumigatus	CE4.hmm	Polysacc_deac_1	NO	YES	NO				Aspergillus_CK392_g5382.t1
>ref|XP_751833.1| conserved hypothetical protein [Aspergillus fumigatus Af293]									Aspergillus_CK392_g5383.t1
>gb|OXN07204.1| hypothetical protein CDV58_03184 [Aspergillus fumigatus]		COX7a;Fungal_trans							Aspergillus_CK392_g5389.t1
>ref|XP_751843.1| indoleamine 2,3-dioxygenase pyrrole 2,3-dioxygenase) [Aspergillus		IDO							Aspergillus_CK392_g5392.t1
>ref|XP_751847.2| conserved hypothetical protein [Aspergillus fumigatus Af293]									Aspergillus_CK392_g5396.t1
>gb|OXN23023.1| hypothetical protein CDV57_07314 [Aspergillus fumigatus]		Velvet							Aspergillus_CK392_g5397.t1
>gb|OXN07183.1| hypothetical protein CDV58_03175 [Aspergillus fumigatus]									Aspergillus_CK392_g5398.t1
>gb|KEY80427.1| hypothetical protein BA78_7366 [Aspergillus fumigatus var. RP-2014]									Aspergillus_CK392_g540.t1
>gb|EDP50340.1| GAJ protein, putative [Aspergillus fumigatus A1163]		Mnd1							Aspergillus_CK392_g5406.t1
>gb|EDP50336.1| GPI anchored protein, putative [Aspergillus fumigatus A1163]			NO	YES	NO				Aspergillus_CK392_g5410.t1
>gb|OXN06179.1| hypothetical protein CDV58_05335 [Aspergillus fumigatus]		Acetyltransf_1							Aspergillus_CK392_g5415.t1
>ref|XP_751874.1| conserved hypothetical protein [Aspergillus fumigatus Af293]									Aspergillus_CK392_g5417.t1
>gb|OXN24702.1| hypothetical protein CDV57_06075 [Aspergillus fumigatus]		PfkB							Aspergillus_CK392_g5418.t1
>gb|EDP53724.1| conserved hypothetical protein [Aspergillus fumigatus A1163]									Aspergillus_CK392_g542.t1
>gb|KEY83363.1| hypothetical protein NACHT [Aspergillus fumigatus var. RP-2014]		NACHT;Goodbye							Aspergillus_CK392_g5421.t1
>ref|XP_751881.1| sodium P-type ATPase [Aspergillus fumigatus Af293]		E1-E2_ATPase;Cation_ATPase_N;Hydrolase;Cation_ATPase_C;E1-E2_ATPase							Aspergillus_CK392_g5422.t1
>gb|KMK54682.1| capsule-associated protein CAP1, putative [Aspergillus fumigatus	GT90.hmm	Glyco_transf_90							Aspergillus_CK392_g5425.t1
>gb|OXN06160.1| hypothetical protein CDV58_05348 [Aspergillus fumigatus]									Aspergillus_CK392_g5427.t1
>ref|XP_751887.1| conserved hypothetical protein [Aspergillus fumigatus Af293]									Aspergillus_CK392_g5429.t1
>ref|XP_751888.1| conserved hypothetical protein [Aspergillus fumigatus Af293]									Aspergillus_CK392_g5430.t1
>gb|KMK54676.1| hypothetical protein Y699_06320 [Aspergillus fumigatus Z5]		Oxidored-like							Aspergillus_CK392_g5432.t1
>gb|KEY82898.1| hypothetical protein BA78_3183 [Aspergillus fumigatus var. RP-2014]		DUF4140;DUF4139							Aspergillus_CK392_g5433.t1
>gb|KEY82896.1| hypothetical protein BA78_8721 [Aspergillus fumigatus var.			YES	YES	NO				Aspergillus_CK392_g5435.t1
>gb|KMK54671.1| hypothetical protein Y699_06315 [Aspergillus fumigatus Z5]			YES	YES	NO				Aspergillus_CK392_g5437.t1
>gb|OXN24695.1| hypothetical protein CDV57_06054 [Aspergillus fumigatus]		Ank_2;Ank_2;Ank_2;Ank_5;Ank_2					EC:2.3.2.27; EC:2.7.11.1	Endocrine resistance ; EGFR tyrosine kinase inhibitor resistance ; Human papillomavirus infection ; Epstein; Herpes simplex infection ; Measles ; Insulin resistance ; Dilated cardiomyopathy ; Hypertrophic cardiomyopathy ; Acute myeloid leukemia ; Proteoglycans in cancer ; Choline metabolism in cancer ; Circadian rhythm ; Longevity regulating pathway ; Axon guidance ; Progesterone; Insulin signali…	Aspergillus_CK392_g5438.t1
>ref|XP_001481566.1| conserved hypothetical protein [Aspergillus fumigatus Af293]		PI-PLC-X							Aspergillus_CK392_g5439.t1
>gb|OXN24802.1| hypothetical protein CDV57_05412 [Aspergillus fumigatus]		Acetyltransf_3							Aspergillus_CK392_g544.t1
>gb|KEY82889.1| hypothetical protein BA78_3186 [Aspergillus fumigatus var. RP-2014]									Aspergillus_CK392_g5442.t1
>gb|OXN24622.1| hypothetical protein CDV57_06313 [Aspergillus fumigatus]									Aspergillus_CK392_g5445.t1
>gb|OXN02152.1| hypothetical protein CDV58_08880, partial [Aspergillus fumigatus]		HCO3_cotransp							Aspergillus_CK392_g5448.t1
>ref|XP_751227.1| conserved hypothetical protein [Aspergillus fumigatus Af293]									Aspergillus_CK392_g5449.t1
>gb|OXN08721.1| hypothetical protein CDV58_01923 [Aspergillus fumigatus]									Aspergillus_CK392_g545.t1
>ref|XP_751228.1| tryptophan synthase [Aspergillus fumigatus Af293]		PALP					EC:4.2.1.20	Phenylalanine; Glycine; Biosynthesis of amino acids	Aspergillus_CK392_g5450.t1
>gb|EDP55426.1| conserved hypothetical protein [Aspergillus fumigatus A1163]									Aspergillus_CK392_g5454.t1
>ref|XP_751233.1| cytochrome c peroxidase [Aspergillus fumigatus Af293]	AA2.hmm	peroxidase							Aspergillus_CK392_g5455.t1
>gb|OXN30095.1| hypothetical protein CDV57_00379 [Aspergillus fumigatus]		Iso_dh							Aspergillus_CK392_g5456.t1
>gb|OXN08573.1| hypothetical protein CDV58_02659 [Aspergillus fumigatus]		DUF2841							Aspergillus_CK392_g5459.t1
>gb|OXN08584.1| hypothetical protein CDV58_02660 [Aspergillus fumigatus]									Aspergillus_CK392_g5460.t1
>gb|OXN08582.1| hypothetical protein CDV58_02662 [Aspergillus fumigatus]									Aspergillus_CK392_g5462.t1
>gb|OXN08586.1| hypothetical protein CDV58_02666 [Aspergillus fumigatus]									Aspergillus_CK392_g5465.t1
>gb|KMK63659.1| hypothetical protein Y699_04489 [Aspergillus fumigatus Z5]									Aspergillus_CK392_g5467.t1
>gb|EDP55412.1| hypothetical protein AFUB_001030 [Aspergillus fumigatus A1163]			NO	YES	NO				Aspergillus_CK392_g5468.t1
>ref|XP_751254.2| MFS multidrug transporter [Aspergillus fumigatus Af293]		MFS_1							Aspergillus_CK392_g5474.t1
>gb|EDP55403.1| flavin-binding monooxygenase, putative [Aspergillus fumigatus		FMO-like					EC:1.14.13.22; EC:1.14.13.148	Methane metabolism ; Caprolactam degradation ; Degradation of aromatic compounds	Aspergillus_CK392_g5475.t1
>gb|EDP55400.1| conserved hypothetical protein [Aspergillus fumigatus A1163]		Patatin				PKS	EC:3.1.1.5	Choline metabolism in cancer ; Lysosome ; Glycerophospholipid metabolism	Aspergillus_CK392_g5478.t1
>ref|XP_751265.1| conserved hypothetical protein [Aspergillus fumigatus Af293]		Med4							Aspergillus_CK392_g5484.t1
>gb|EDP55392.1| adenylate-forming enzyme, putative [Aspergillus fumigatus A1163]		AMP-binding;AMP-binding_C							Aspergillus_CK392_g5486.t1
>ref|XP_751268.2| LovB-like polyketide synthase [Aspergillus fumigatus Af293]		PP-binding;KR;Ketoacyl-synt_C;PS-DH;KAsynt_C_assoc;Acyl_transf_1;ketoacyl-synt				PKS	EC:2.3.1.240; EC:2.3.1.221; EC:2.3.1.74	Circadian rhythm ; Flavonoid biosynthesis ; Aflatoxin biosynthesis ; Biosynthesis of 12; Type I polyketide structures	Aspergillus_CK392_g5487.t1
>dbj|GAQ03682.1| fumitremorgin C monooxygenase [Aspergillus lentulus]		p450					EC:1.14.14.1; EC:1.14.13.190; EC:1.3.1.; EC:1.14.13.120	Sesquiterpenoid and triterpenoid biosynthesis ; KEGG modules in global maps only; Diterpenoid biosynthesis ; Endocrine resistance ; Chemical carcinogenesis ; MicroRNAs in cancer ; Longevity regulating pathway ; Inflammatory mediator regulation of TRP channels ; Serotonergic synapse ; Ovarian Steroidogenesis ; Drug metabolism ; Metabolism of xenobiotics by cytochrome P450 ; Caffeine metabolism ; R…	Aspergillus_CK392_g5489.t1
>ref|XP_751272.2| UbiA-like prenyltransferase [Aspergillus fumigatus Af293]		UbiA				DMATS			Aspergillus_CK392_g5491.t1
>gb|OXN03047.1| hypothetical protein CDV58_08384 [Aspergillus fumigatus]		CFEM	YES	YES	NO				Aspergillus_CK392_g5494.t1
>gb|KMK63691.1| FAD binding domain-containing protein [Aspergillus fumigatus Z5]									Aspergillus_CK392_g5498.t1
>gb|OXN03050.1| hypothetical protein CDV58_08389 [Aspergillus fumigatus]	AA7.hmm	FAD_binding_4							Aspergillus_CK392_g5499.t1
>gb|OXN08723.1| hypothetical protein CDV58_01918 [Aspergillus fumigatus]			NO	YES	NO				Aspergillus_CK392_g550.t1	NA	1.5	2
>ref|XP_751280.1| conserved hypothetical protein [Aspergillus fumigatus Af293]			NO	YES	YES				Aspergillus_CK392_g5500.t1
>gb|KEY79981.1| hypothetical protein glycine/serine rich [Aspergillus fumigatus			NO	YES	NO				Aspergillus_CK392_g5501.t1
>ref|XP_751283.1| CFEM domain protein [Aspergillus fumigatus Af293]		CFEM	NO	YES	NO				Aspergillus_CK392_g5502.t1
>ref|XP_751290.1| conserved hypothetical protein [Aspergillus fumigatus Af293]		NAD_binding_4							Aspergillus_CK392_g5508.t1
>gb|EDP55368.1| CDF zinc transporter (Msc2), putative [Aspergillus fumigatus A1163]		Cation_efflux							Aspergillus_CK392_g5509.t1
>gb|OXN24807.1| hypothetical protein CDV57_05419 [Aspergillus fumigatus]	GH31.hmm		NO	YES	NO				Aspergillus_CK392_g551.t1
>gb|OXN08021.1| hypothetical protein CDV58_02745 [Aspergillus fumigatus]		EF-hand_7;EF-hand_7					EC:2.7.11.1; EC:2.3.1.51; EC:3.1.4.4	Ether lipid metabolism ; Fat digestion and absorption ; Phospholipase D signaling pathway ; Glycerophospholipid metabolism ; Glycerolipid metabolism ; Endocrine resistance ; EGFR tyrosine kinase inhibitor resistance ; Human papillomavirus infection ; Epstein; Herpes simplex infection ; Measles ; Insulin resistance ; Dilated cardiomyopathy ; Hypertrophic cardiomyopathy ; Parkinson; Breast cancer ;…	Aspergillus_CK392_g5515.t1
>gb|OXN08727.1| hypothetical protein CDV58_01916 [Aspergillus fumigatus]		Aldo_ket_red					EC:1.1.1.; EC:1.1.1.353	Aflatoxin biosynthesis ; Neomycin; Retinol metabolism ; Carbon fixation pathways in prokaryotes ; Butanoate metabolism ; Propanoate metabolism	Aspergillus_CK392_g552.t1
>ref|XP_751304.1| FAD binding domain protein [Aspergillus fumigatus Af293]		FAD_binding_4					EC:1.5.99.12	Zeatin biosynthesis	Aspergillus_CK392_g5520.t1
>gb|OXN08041.1| hypothetical protein CDV58_02756 [Aspergillus fumigatus]									Aspergillus_CK392_g5526.t1
>ref|XP_749183.1| C6 transcription factor [Aspergillus fumigatus Af293]		Zn_clus							Aspergillus_CK392_g553.t1
>gb|OXN08031.1| hypothetical protein CDV58_02761 [Aspergillus fumigatus]		Reprolysin_4;Disintegrin	NO	YES	YES				Aspergillus_CK392_g5531.t1
>ref|XP_001481478.1| MFS monosaccharide transporter [Aspergillus fumigatus Af293]		Sugar_tr							Aspergillus_CK392_g5532.t1
>gb|EDP55342.1| hypothetical protein AFUB_000320 [Aspergillus fumigatus A1163]		HAD_2							Aspergillus_CK392_g5533.t1
>ref|XP_751321.1| conserved hypothetical protein [Aspergillus fumigatus Af293]		TNT	NO	YES	NO				Aspergillus_CK392_g5534.t1
>sp|B0XM94.1|BGLH_ASPFC RecName: Full=Probable beta-glucosidase H; AltName:	GH3.hmm	Fn3-like;Glyco_hydro_3;Sugar_tr;Glyco_hydro_3_C					EC:3.2.1.55	Amino sugar and nucleotide sugar metabolism	Aspergillus_CK392_g5536.t1
>gb|EDP55336.1| monooxygenase, putative [Aspergillus fumigatus A1163]		FAD_binding_3							Aspergillus_CK392_g5537.t1
>gb|OXN27113.1| hypothetical protein CDV57_03274 [Aspergillus fumigatus]									Aspergillus_CK392_g5538.t1
>gb|OXN27108.1| hypothetical protein CDV57_03273 [Aspergillus fumigatus]		PTR2							Aspergillus_CK392_g5539.t1
>ref|XP_751327.1| L-cystine transporter [Aspergillus fumigatus Af293]		PQ-loop;PQ-loop							Aspergillus_CK392_g5540.t1
>gb|OXN23859.1| hypothetical protein CDV57_07952 [Aspergillus fumigatus]			YES	YES	NO				Aspergillus_CK392_g5542.t1
>gb|KMK63743.1| C6 zinc finger domain-containing protein [Aspergillus fumigatus Z5]									Aspergillus_CK392_g5546.t1
>gb|EDP55328.1| MFS alpha-glucoside transporter, putative [Aspergillus fumigatus		Sugar_tr							Aspergillus_CK392_g5547.t1
>gb|OXN03765.1| hypothetical protein CDV58_08375 [Aspergillus fumigatus]	GH1.hmm	Glyco_hydro_1							Aspergillus_CK392_g5548.t1
>gb|EDP55326.1| alfa-L-rhamnosidase, putative [Aspergillus fumigatus A1163]	GH78.hmm;CBM67.hmm	Bac_rhamnosid_C;Bac_rhamnosid6H;Bac_rhamnosid;Bac_rhamnosid_N							Aspergillus_CK392_g5549.t1
>gb|OXN24791.1| hypothetical protein CDV57_05423 [Aspergillus fumigatus]		Hexokinase_1;Hexokinase_2					EC:2.7.1.1; EC:2.7.1.2	Maturity onset diabetes of the young ; Prolactin signaling pathway ; Glucagon signaling pathway ; Insulin secretion ; Type II diabetes mellitus ; Central carbon metabolism in cancer ; Carbohydrate digestion and absorption ; Insulin signaling pathway ; HIF; Neomycin; Streptomycin biosynthesis ; Amino sugar and nucleotide sugar metabolism ; Starch and sucrose metabolism ; Galactose metabolism ; Fru…	Aspergillus_CK392_g555.t1
>gb|OXN03758.1| hypothetical protein CDV58_08378 [Aspergillus fumigatus]		F-box-like							Aspergillus_CK392_g5551.t1
>gb|OXN03310.1| hypothetical protein CDV58_08452, partial [Aspergillus fumigatus]									Aspergillus_CK392_g5558.t1
>gb|KMK62234.1| exo-beta-1,3-glucanase [Aspergillus fumigatus Z5]	GH55.hmm	Pectate_lyase_3;Pectate_lyase_3							Aspergillus_CK392_g556.t1
>gb|OXN10145.1| hypothetical protein CDV58_01195 [Aspergillus fumigatus]									Aspergillus_CK392_g5566.t1
>gb|OXN25056.1| hypothetical protein CDV57_05913 [Aspergillus fumigatus]		Amidohydro_1					EC:3.5.4.45; EC:3.8.1.8	Atrazine degradation	Aspergillus_CK392_g5567.t1
>gb|OXN25057.1| hypothetical protein CDV57_05914 [Aspergillus fumigatus]		MFS_1							Aspergillus_CK392_g5568.t1
>gb|EDP47110.1| conserved hypothetical protein [Aspergillus fumigatus A1163]			NO	YES	NO				Aspergillus_CK392_g5570.t1
>gb|EDP47111.1| hypothetical protein AFUB_101060 [Aspergillus fumigatus A1163]									Aspergillus_CK392_g5571.t1
>gb|OXN10168.1| hypothetical protein CDV58_01183 [Aspergillus fumigatus]		MFS_1							Aspergillus_CK392_g5577.t1
>ref|XP_746398.1| hypothetical protein AFUA_4G00580 [Aspergillus fumigatus Af293]									Aspergillus_CK392_g5578.t1
>gb|OXN10170.1| hypothetical protein CDV58_01181 [Aspergillus fumigatus]			NO	YES	YES				Aspergillus_CK392_g5579.t1
>ref|XP_746393.1| aminotransferase [Aspergillus fumigatus Af293]		Aminotran_1_2					EC:2.6.1.1; EC:2.6.1.5; EC:2.6.1.7	Tryptophan metabolism ; Ubiquinone and other terpenoid; Novobiocin biosynthesis ; Tropane; Isoquinoline alkaloid biosynthesis ; Phenylalanine metabolism ; Tyrosine metabolism ; Arginine and proline metabolism ; Arginine biosynthesis ; Cysteine and methionine metabolism ; Alanine; Biosynthesis of amino acids ; 2	Aspergillus_CK392_g5584.t1
>gb|OXN25060.1| hypothetical protein CDV57_05931 [Aspergillus fumigatus]		HATPase_c;Response_reg;HisKA					EC:2.7.11.1; EC:3.1.3.16	Fluid shear stress and atherosclerosis ; Serotonergic synapse ; Apoptosis ; Endocrine resistance ; EGFR tyrosine kinase inhibitor resistance ; Human papillomavirus infection ; Epstein; Herpes simplex infection ; Measles ; Insulin resistance ; Dilated cardiomyopathy ; Hypertrophic cardiomyopathy ; Parkinson; Breast cancer ; Acute myeloid leukemia ; Proteoglycans in cancer ; Choline metabolism in c…	Aspergillus_CK392_g5586.t1
>ref|XP_746387.1| hypothetical protein AFUA_4G00690 [Aspergillus fumigatus Af293]									Aspergillus_CK392_g5589.t1
>gb|KMK62231.1| cell wall cysteine-rich protein [Aspergillus fumigatus Z5]			NO	YES	NO				Aspergillus_CK392_g559.t1
>gb|KMK58310.1| Transcriptional regulatory protein moc3 [Aspergillus fumigatus Z5]		Zn_clus							Aspergillus_CK392_g5591.t1
>gb|KMK58309.1| protein phosphatase 2C, putative [Aspergillus fumigatus Z5]		PP2C;PP2C					EC:3.1.3.16	Insulin resistance ; Fluid shear stress and atherosclerosis ; Axon guidance ; Serotonergic synapse ; Regulation of actin cytoskeleton ; Apoptosis ; Meiosis ; Cell cycle ; Plant hormone signal transduction ; MAPK signaling pathway	Aspergillus_CK392_g5592.t1
>ref|XP_746383.1| HHE domain protein [Aspergillus fumigatus Af293]		Hemerythrin							Aspergillus_CK392_g5593.t1
>gb|KMK62230.1| hypothetical protein Y699_04613 [Aspergillus fumigatus Z5]			YES	YES	NO				Aspergillus_CK392_g560.t1
>ref|XP_752731.1| SH3 domain protein [Aspergillus fumigatus Af293]		SH3_9							Aspergillus_CK392_g5601.t1
>gb|KMK62630.1| hypothetical protein Y699_05013 [Aspergillus fumigatus Z5]									Aspergillus_CK392_g5609.t1
>ref|XP_752713.1| conserved hypothetical protein [Aspergillus fumigatus Af293]		DUF202							Aspergillus_CK392_g5619.t1
>emb|CAF32063.1| hypothetical protein AfA34E6.010 [Aspergillus fumigatus]									Aspergillus_CK392_g5621.t1
>gb|OXN11021.1| hypothetical protein CDV58_00451 [Aspergillus fumigatus]									Aspergillus_CK392_g5622.t1
>gb|KMK62643.1| hypothetical protein Y699_05026 [Aspergillus fumigatus Z5]		DUF1754							Aspergillus_CK392_g5623.t1
>gb|OXN11001.1| hypothetical protein CDV58_00446 [Aspergillus fumigatus]		MFS_1;CSG2							Aspergillus_CK392_g5627.t1
>gb|KEY76736.1| transcription factor bZIP [Aspergillus fumigatus var. RP-2014]		GTP_cyclohydro2;DUF3425							Aspergillus_CK392_g5630.t1
>gb|OXN05732.1| hypothetical protein CDV58_05987 [Aspergillus fumigatus]	CE10.hmm	Abhydrolase_3							Aspergillus_CK392_g5633.t1
>gb|EDP56560.1| cytochrome P450 pisatin demethylase, putative [Aspergillus		p450					EC:1.14.14.1; EC:1.3.3.9; EC:4.99.1.6; EC:1.3.1.; EC:1.1.1.314	Sesquiterpenoid and triterpenoid biosynthesis ; KEGG modules in global maps only; Monoterpenoid biosynthesis ; Endocrine resistance ; Chemical carcinogenesis ; MicroRNAs in cancer ; Longevity regulating pathway ; Inflammatory mediator regulation of TRP channels ; Serotonergic synapse ; Ovarian Steroidogenesis ; Drug metabolism ; Metabolism of xenobiotics by cytochrome P450 ; Caffeine metabolism ;…	Aspergillus_CK392_g5638.t1
>ref|XP_749171.1| acetylornithine deacetylase (ArgE) [Aspergillus fumigatus Af293]		M20_dimer;Peptidase_M20					EC:3.5.1.16	Arginine biosynthesis ; Biosynthesis of amino acids ; 2	Aspergillus_CK392_g564.t1
>gb|OXN05725.1| hypothetical protein CDV58_05978 [Aspergillus fumigatus]									Aspergillus_CK392_g5642.t1
>gb|OXN20355.1| hypothetical protein CDV57_09356 [Aspergillus fumigatus]									Aspergillus_CK392_g5650.t1
>gb|OXN14038.1| hypothetical protein CDV57_09634, partial [Aspergillus fumigatus]		zf-C2H2;zf-H2C2_2;zf-C2H2;Bac_luciferase					EC:1.14.99.46	Pyrimidine metabolism	Aspergillus_CK392_g5654.t1
>ref|XP_747881.1| C6 finger domain protein [Aspergillus fumigatus Af293]		Zn_clus							Aspergillus_CK392_g5658.t1
>ref|XP_749169.1| beta-alanine synthase [Aspergillus fumigatus Af293]		Peptidase_M20					EC:3.5.1.116; EC:3.5.3.9	Purine metabolism	Aspergillus_CK392_g566.t1
>gb|OXN01939.1| hypothetical protein CDV58_09342, partial [Aspergillus fumigatus]									Aspergillus_CK392_g5660.t1
>ref|XP_747879.1| haemolysin-III family protein [Aspergillus fumigatus Af293]		HlyIII							Aspergillus_CK392_g5661.t1
>gb|OXN06154.1| hypothetical protein CDV58_05864 [Aspergillus fumigatus]									Aspergillus_CK392_g5665.t1
>gb|KMK63294.1| hypothetical protein Y699_04124 [Aspergillus fumigatus Z5]		DUF1857							Aspergillus_CK392_g5669.t1
>gb|KEY82279.1| sterol delta 5,6 desaturase [Aspergillus fumigatus var. RP-2014]		FA_hydroxylase							Aspergillus_CK392_g567.t1
>ref|XP_750862.1| cytochrome P450 oxidoreductase GliF [Aspergillus fumigatus Af293]		p450					EC:1.14.14.1; EC:1.14.21.3; EC:1.14.13.190; EC:1.14.13.32	Diterpenoid biosynthesis ; Isoquinoline alkaloid biosynthesis ; Endocrine resistance ; Chemical carcinogenesis ; MicroRNAs in cancer ; Longevity regulating pathway ; Inflammatory mediator regulation of TRP channels ; Serotonergic synapse ; Ovarian Steroidogenesis ; Drug metabolism ; Metabolism of xenobiotics by cytochrome P450 ; Caffeine metabolism ; Retinol metabolism ; Tryptophan metabolism ; L…	Aspergillus_CK392_g5671.t1
>ref|XP_750861.1| methyltransferase GliN [Aspergillus fumigatus Af293]		Methyltransf_23							Aspergillus_CK392_g5672.t1
>ref|XP_750859.2| gliotoxin biosynthesis protein GliK [Aspergillus fumigatus Af293]									Aspergillus_CK392_g5674.t1
>gb|KMK63288.1| GliG [Aspergillus fumigatus Z5]		GST_N_3;GST_C					EC:1.11.1.9; EC:4.5.1.3	Chloroalkane and chloroalkene degradation ; Thyroid hormone synthesis ; Glutathione metabolism ; Arachidonic acid metabolism	Aspergillus_CK392_g5675.t1
>ref|XP_750857.2| O-methyltransferase GliM [Aspergillus fumigatus Af293]		Methyltransf_2					EC:2.1.1.	RNA transport ; Carbapenem biosynthesis ; Biosynthesis of enediyne antibiotics	Aspergillus_CK392_g5676.t1
>gb|OXN03500.1| hypothetical protein CDV58_07723 [Aspergillus fumigatus]		AMP-binding;Condensation;PP-binding;PP-binding;AMP-binding				NRPS	EC:5.1.1.13; EC:5.1.1.3	D; Nonribosomal peptide structures ; Alanine	Aspergillus_CK392_g5678.t1
>gb|OXN03510.1| hypothetical protein CDV58_07726 [Aspergillus fumigatus]		Zn_clus							Aspergillus_CK392_g5681.t1
>gb|OXN03506.1| hypothetical protein CDV58_07728 [Aspergillus fumigatus]									Aspergillus_CK392_g5682.t1
>gb|OXN17143.1| hypothetical protein CDV57_09231 [Aspergillus fumigatus]		AMP-binding;PP-binding					EC:5.1.1.13; EC:5.1.1.3; EC:1.2.1.31	beta; Tryptophan metabolism ; Histidine metabolism ; Arginine and proline metabolism ; Lysine degradation ; Valine; Glycine; Glycerolipid metabolism ; Fatty acid degradation ; Pyruvate metabolism ; Ascorbate and aldarate metabolism ; Glycolysis ; Biosynthesis of amino acids ; D; Nonribosomal peptide structures ; Alanine	Aspergillus_CK392_g5683.t1
>gb|OXN03498.1| hypothetical protein CDV58_07730 [Aspergillus fumigatus]		Condensation				NRPS	EC:5.1.1.3; EC:5.1.1.13	Nonribosomal peptide structures ; Alanine; D	Aspergillus_CK392_g5684.t1
>ref|XP_750849.1| zinc metallopeptidase [Aspergillus fumigatus Af293]		Peptidase_M20					EC:3.5.1.14; EC:3.5.1.32	Phenylalanine metabolism ; Arginine biosynthesis ; Biosynthesis of amino acids ; 2	Aspergillus_CK392_g5685.t1
>gb|OXN03511.1| hypothetical protein CDV58_07733 [Aspergillus fumigatus]									Aspergillus_CK392_g5687.t1
>gb|OXN17147.1| hypothetical protein CDV57_09236 [Aspergillus fumigatus]									Aspergillus_CK392_g5688.t1
>ref|XP_750845.1| conserved hypothetical protein [Aspergillus fumigatus Af293]			YES	YES	NO				Aspergillus_CK392_g5689.t1
>gb|KMK62220.1| hypothetical protein Y699_04603 [Aspergillus fumigatus Z5]			NO	YES	NO				Aspergillus_CK392_g569.t1
>gb|KEY77160.1| hypothetical protein RTA1 [Aspergillus fumigatus var. RP-2014]		RTA1							Aspergillus_CK392_g5690.t1
>ref|XP_750843.1| endoglucanase [Aspergillus fumigatus Af293]	AA9.hmm;CBM1.hmm	CBM_1;Glyco_hydro_61	NO	YES	NO		EC:3.2.1.4	Starch and sucrose metabolism	Aspergillus_CK392_g5691.t1
>gb|OXN02657.1| hypothetical protein CDV58_08621, partial [Aspergillus fumigatus]									Aspergillus_CK392_g5693.t1
>ref|XP_001257273.1| DEAD/DEAH box helicase, putative [Aspergillus fischeri NRRL 181]									Aspergillus_CK392_g5694.t1
>ref|XP_752855.1| bZIP transcription factor [Aspergillus fumigatus Af293]		bZIP_1							Aspergillus_CK392_g5696.t1
>gb|OXN26810.1| hypothetical protein CDV57_04463 [Aspergillus fumigatus]									Aspergillus_CK392_g5700.t1
>gb|OXN08889.1| hypothetical protein CDV58_03276 [Aspergillus fumigatus]		AMP_N;Peptidase_M24							Aspergillus_CK392_g5702.t1
>ref|XP_752862.1| conserved hypothetical protein [Aspergillus fumigatus Af293]									Aspergillus_CK392_g5703.t1
>gb|OXN26815.1| hypothetical protein CDV57_04468 [Aspergillus fumigatus]									Aspergillus_CK392_g5705.t1
>ref|XP_752865.1| gelsolin repeat protein [Aspergillus fumigatus Af293]		DUF4045;Gelsolin							Aspergillus_CK392_g5707.t1
>gb|OXN08887.1| hypothetical protein CDV58_03270 [Aspergillus fumigatus]		Arf					EC:2.3.2.27	Platinum drug resistance ; Parkinson; Breast cancer ; MicroRNAs in cancer ; Mitophagy ; PI3K; Notch signaling pathway ; Fanconi anemia pathway ; Homologous recombination ; Ubiquitin mediated proteolysis ; Protein processing in endoplasmic reticulum	Aspergillus_CK392_g5708.t1
>gb|OXN08872.1| hypothetical protein CDV58_03269 [Aspergillus fumigatus]									Aspergillus_CK392_g5709.t1
>ref|XP_749161.1| conserved hypothetical protein [Aspergillus fumigatus Af293]		DUF2236							Aspergillus_CK392_g571.t1
>ref|XP_752873.1| conserved hypothetical protein [Aspergillus fumigatus Af293]		RNR_inhib							Aspergillus_CK392_g5714.t1
>ref|XP_752887.1| conserved hypothetical protein [Aspergillus fumigatus Af293]		DUF3445	NO	YES	NO				Aspergillus_CK392_g5727.t1
>dbj|GAQ10440.1| hypothetical protein ALT_7761 [Aspergillus lentulus]									Aspergillus_CK392_g5733.t1
>dbj|GAQ10439.1| hypothetical protein ALT_7760 [Aspergillus lentulus]									Aspergillus_CK392_g5734.t1
>ref|XP_749157.1| conserved hypothetical protein [Aspergillus fumigatus Af293]									Aspergillus_CK392_g574.t1
>dbj|GAQ10422.1| cell wall alpha-1,3-glucan synthase ags1 [Aspergillus lentulus]	CE10.hmm;GT5.hmm;GH13.hmm	Abhydrolase_3;Glyco_transf_5;Alpha-amylase					EC:3.1.1.3; EC:3.1.1.1; EC:3.1.1.94; EC:2.4.1.21	Biofilm formation ; Starch and sucrose metabolism ; Aflatoxin biosynthesis ; Drug metabolism ; Fat digestion and absorption ; Glycerolipid metabolism	Aspergillus_CK392_g5750.t1
>ref|XP_752921.1| hypothetical protein AFUA_1G15540 [Aspergillus fumigatus Af293]									Aspergillus_CK392_g5759.t1
>ref|XP_749154.1| neutral amino acid permease [Aspergillus fumigatus Af293]		Aa_trans							Aspergillus_CK392_g576.t1
>gb|OXN02784.1| hypothetical protein CDV58_08164 [Aspergillus fumigatus]									Aspergillus_CK392_g5769.t1
>gb|OXN02617.1| hypothetical protein CDV58_08198 [Aspergillus fumigatus]		ADH_zinc_N;ADH_N					EC:1.2.98.1; EC:1.1.1.1	Chemical carcinogenesis ; Drug metabolism ; Metabolism of xenobiotics by cytochrome P450 ; Naphthalene degradation ; Retinol metabolism ; Tyrosine metabolism ; Glycine; Fatty acid degradation ; Glycolysis ; Degradation of aromatic compounds ; Chloroalkane and chloroalkene degradation ; Methane metabolism	Aspergillus_CK392_g577.t1
>gb|OXN02783.1| hypothetical protein CDV58_08163 [Aspergillus fumigatus]									Aspergillus_CK392_g5770.t1
>gb|KMK55625.1| hypothetical protein Y699_09059 [Aspergillus fumigatus Z5]									Aspergillus_CK392_g5774.t1
>ref|XP_749152.1| hypothetical protein AFUA_2G00160 [Aspergillus fumigatus Af293]		Cupin_2							Aspergillus_CK392_g578.t1
>ref|XP_752943.1| anaphase promoting complex subunit 10 (APC10) [Aspergillus		ANAPC10							Aspergillus_CK392_g5781.t1
>gb|KMK55614.1| hypothetical protein Y699_09048 [Aspergillus fumigatus Z5]									Aspergillus_CK392_g5785.t1
>ref|XP_752951.1| C6 transcription factor [Aspergillus fumigatus Af293]		Fungal_trans							Aspergillus_CK392_g5790.t1
>ref|XP_752953.1| conserved glutamic acid-rich protein [Aspergillus fumigatus Af293]		DUF2420							Aspergillus_CK392_g5792.t1
>gb|OXN06273.1| hypothetical protein CDV58_03441 [Aspergillus fumigatus]		UPRTase							Aspergillus_CK392_g58.t1
>ref|XP_749150.1| FAD monooxygenase [Aspergillus fumigatus Af293]		FAD_binding_3;Phe_hydrox_dim;FAD_binding_3					EC:1.14.13.50	Chlorocyclohexane and chlorobenzene degradation ; Fluorobenzoate degradation	Aspergillus_CK392_g580.t1
>gb|OXN05019.1| hypothetical protein CDV58_06828 [Aspergillus fumigatus]		Aldo_ket_red					EC:1.1.1.184; EC:1.1.1.21; EC:1.1.1.353; EC:1.1.1.247	Isoquinoline alkaloid biosynthesis ; Neomycin; Retinol metabolism ; Carbon fixation pathways in prokaryotes ; Butanoate metabolism ; Propanoate metabolism ; Aflatoxin biosynthesis ; Glycerolipid metabolism ; Galactose metabolism ; Fructose and mannose metabolism ; Pentose and glucuronate interconversions ; Chemical carcinogenesis ; Metabolism of xenobiotics by cytochrome P450 ; Arachidonic acid m…	Aspergillus_CK392_g5802.t1
>gb|OXN05021.1| hypothetical protein CDV58_06827 [Aspergillus fumigatus]									Aspergillus_CK392_g5803.t1
>ref|XP_752986.1| conserved hypothetical protein [Aspergillus fumigatus Af293]									Aspergillus_CK392_g5805.t1
>gb|OXN02342.1| hypothetical protein CDV58_08521 [Aspergillus fumigatus]		Fungal_trans;Zn_clus							Aspergillus_CK392_g5807.t1
>gb|OXN02341.1| hypothetical protein CDV58_08520 [Aspergillus fumigatus]		Sugar_tr							Aspergillus_CK392_g5808.t1
>gb|KEY78515.1| hypothetical protein BA78_8814 [Aspergillus fumigatus var. RP-2014]			YES	YES	NO				Aspergillus_CK392_g5810.t1
>ref|XP_749148.1| carboxyvinyl-carboxyphosphonate phosphorylmutase [Aspergillus		PEP_mutase					EC:4.1.3.30; EC:3.11.1.3; EC:4.1.1.3; EC:5.4.2.9	Pyruvate metabolism ; Phosphonate and phosphinate metabolism ; Propanoate metabolism	Aspergillus_CK392_g582.t1
>gb|KMK55572.1| GPI anchored protein, putative [Aspergillus fumigatus Z5]			NO	YES	NO				Aspergillus_CK392_g5825.t1
>gb|KEY78507.1| hypothetical protein BA78_8772 [Aspergillus fumigatus var.									Aspergillus_CK392_g5828.t1
>gb|KMK55568.1| tRNA processing endoribonuclease Trz1 [Aspergillus fumigatus Z5]		bZIP_1;Lactamase_B_4					EC:3.1.26.11	RNA transport	Aspergillus_CK392_g5829.t1
>gb|KMK62205.1| hypothetical protein Y699_04588 [Aspergillus fumigatus Z5]		MFS_1							Aspergillus_CK392_g583.t1
>ref|XP_753021.2| conserved hypothetical protein [Aspergillus fumigatus Af293]		CENP-X							Aspergillus_CK392_g5837.t1
>dbj|GAO89335.1| ADP-ribose 1''-phosphate phosphatase [Aspergillus udagawae]		MIF							Aspergillus_CK392_g5838.t1
>gb|OXN24563.1| hypothetical protein CDV57_05026 [Aspergillus fumigatus]		Spt20;Mis12							Aspergillus_CK392_g5839.t1
>gb|OXN01873.1| hypothetical protein CDV58_09408 [Aspergillus fumigatus]									Aspergillus_CK392_g584.t1
>ref|XP_753026.1| C2H2 type conidiation transcription factor BrlA [Aspergillus		zf-H2C2_2;zf-C2H2							Aspergillus_CK392_g5840.t1
>ref|XP_752736.1| phenol 2-monooxygenase [Aspergillus fumigatus Af293]		FAD_binding_3;Phe_hydrox_dim;FAD_binding_3					EC:1.14.13.50	Chlorocyclohexane and chlorobenzene degradation ; Fluorobenzoate degradation	Aspergillus_CK392_g5841.t1
>gb|OXN11010.1| hypothetical protein CDV58_00476 [Aspergillus fumigatus]			NO	YES	NO				Aspergillus_CK392_g5842.t1
>ref|XP_752738.1| conserved hypothetical protein [Aspergillus fumigatus Af293]									Aspergillus_CK392_g5843.t1
>ref|XP_752745.1| C2H2 transcription factor (Rpn4) [Aspergillus fumigatus Af293]		zf-C2H2							Aspergillus_CK392_g5850.t1
>gb|KMK62606.1| transposase, putative [Aspergillus fumigatus Z5]		DDE_1;HTH_Tnp_Tc5							Aspergillus_CK392_g5852.t1
>ref|XP_752754.1| integral membrane protein, Mpv17/PMP22 family [Aspergillus		Mpv17_PMP22							Aspergillus_CK392_g5857.t1
***** No hits found ******									Aspergillus_CK392_g586.t1
>gb|EDP56625.1| snoRNP assembly factor Naf1, putative [Aspergillus fumigatus A1163]		Gar1							Aspergillus_CK392_g5860.t1
>gb|EDP56632.1| short-chain oxidoreductase, putative [Aspergillus fumigatus A1163]		adh_short					EC:1.1.1.300; EC:1.1.1.163; EC:1.2.1.	Polycyclic aromatic hydrocarbon degradation ; Pyruvate metabolism ; Glycolysis ; Degradation of aromatic compounds ; Caprolactam degradation ; Retinol metabolism	Aspergillus_CK392_g5866.t1
>gb|OXN08850.1| hypothetical protein CDV58_02520 [Aspergillus fumigatus]		Arylsulfotran_2	NO	YES	YES				Aspergillus_CK392_g5869.t1
>gb|KEY79657.1| hypothetical protein BA78_7599 [Aspergillus fumigatus var. RP-2014]		Clat_adaptor_s							Aspergillus_CK392_g5871.t1
>gb|OXN16572.1| hypothetical protein CDV57_09569 [Aspergillus fumigatus]		MFS_1							Aspergillus_CK392_g588.t1
>ref|XP_752783.1| conserved hypothetical protein [Aspergillus fumigatus Af293]		Abhydrolase_2							Aspergillus_CK392_g5882.t1
***** No hits found ******		CYSTM							Aspergillus_CK392_g5884.t1
>gb|OXN02608.1| hypothetical protein CDV58_08924 [Aspergillus fumigatus]		UAA;Rad17							Aspergillus_CK392_g589.t1
>gb|EDP56660.1| conserved fungal protein [Aspergillus fumigatus A1163]		DUF3455;DUF2990	NO	YES	NO				Aspergillus_CK392_g5892.t1
>gb|OXN08848.1| hypothetical protein CDV58_02553 [Aspergillus fumigatus]		Vps39_2							Aspergillus_CK392_g5895.t1
>ref|XP_752803.1| ABC transporter [Aspergillus fumigatus Af293]		PDR_CDR;ABC2_membrane;ABC_tran;ABC2_membrane;PDR_CDR;ABC_trans_N;ABC_tran							Aspergillus_CK392_g5902.t1
>ref|XP_752804.1| metalloreductase [Aspergillus fumigatus Af293]		NAD_binding_6;Ferric_reduct;FAD_binding_8							Aspergillus_CK392_g5903.t1
>gb|OXN18388.1| hypothetical protein CFD26_03546 [Aspergillus turcosus]		Fungal_trans;adh_short_C2					EC:1.1.1.236; EC:1.1.1.206; EC:1.1.1.184; EC:1.1.1.6	Glycerolipid metabolism ; Propanoate metabolism ; Chemical carcinogenesis ; Metabolism of xenobiotics by cytochrome P450 ; Arachidonic acid metabolism ; Tropane	Aspergillus_CK392_g5905.t1
>ref|XP_752809.1| zinc-dependent alcohol dehydrogenase [Aspergillus fumigatus Af293]		ADH_N;ADH_zinc_N							Aspergillus_CK392_g5906.t1
>gb|OXN05758.1| hypothetical protein CDV58_05373 [Aspergillus fumigatus]		Ribosomal_L22;2-Hacid_dh_C					EC:1.1.1.26; EC:1.1.1.81; EC:1.1.1.29	Methane metabolism ; Carbon metabolism ; Glycine; Glyoxylate and dicarboxylate metabolism	Aspergillus_CK392_g5907.t1
>gb|OXN17875.1| hypothetical protein CDV57_09295 [Aspergillus fumigatus]		SH3_9;SH3_9;Cofilin_ADF					EC:2.3.2.27	Platinum drug resistance ; Parkinson; Breast cancer ; MicroRNAs in cancer ; Mitophagy ; PI3K; Notch signaling pathway ; Fanconi anemia pathway ; Homologous recombination ; Ubiquitin mediated proteolysis ; Protein processing in endoplasmic reticulum	Aspergillus_CK392_g591.t1
>gb|OXN05765.1| hypothetical protein CDV58_05369 [Aspergillus fumigatus]	GH55.hmm;GH55.hmm	Pectate_lyase_3	NO	YES	NO				Aspergillus_CK392_g5911.t1	0.401575	1.59843	1.08661
>ref|XP_752817.1| hypothetical protein AFUA_1G14480 [Aspergillus fumigatus Af293]									Aspergillus_CK392_g5913.t1
>ref|XP_755128.1| hypothetical protein AFUA_2G07930 [Aspergillus fumigatus Af293]		HTH_23							Aspergillus_CK392_g5922.t1
>gb|EDP54345.1| conserved hypothetical protein [Aspergillus fumigatus A1163]									Aspergillus_CK392_g5926.t1
>ref|XP_755141.1| involucrin repeat protein [Aspergillus fumigatus Af293]									Aspergillus_CK392_g5930.t1
>ref|XP_755144.1| conserved hypothetical protein [Aspergillus fumigatus Af293]		DUF3824							Aspergillus_CK392_g5933.t1
>gb|OXN30041.1| hypothetical protein CDV57_00517 [Aspergillus fumigatus]		Hexokinase_2;Hexokinase_1					EC:2.7.1.1; EC:2.7.1.2	Maturity onset diabetes of the young ; Prolactin signaling pathway ; Glucagon signaling pathway ; Insulin secretion ; Type II diabetes mellitus ; Central carbon metabolism in cancer ; Carbohydrate digestion and absorption ; Insulin signaling pathway ; HIF; Neomycin; Streptomycin biosynthesis ; Amino sugar and nucleotide sugar metabolism ; Starch and sucrose metabolism ; Galactose metabolism ; Fru…	Aspergillus_CK392_g5934.t1
>gb|OXN05809.1| hypothetical protein CDV58_05696 [Aspergillus fumigatus]		Sugar_tr							Aspergillus_CK392_g5935.t1
>gb|EDP54361.1| RNA polymerase II transcription factor SIII (Elongin) subunit		Elongin_A							Aspergillus_CK392_g5938.t1
>gb|OXN05825.1| hypothetical protein CDV58_05702 [Aspergillus fumigatus]		DBD_Tnp_Mut							Aspergillus_CK392_g5942.t1
>gb|OXN30004.1| hypothetical protein CDV57_00507 [Aspergillus fumigatus]		malic;NAD_Gly3P_dh_C;NAD_Gly3P_dh_N;Malic_M;Oxidored_FMN							Aspergillus_CK392_g5944.t1
>ref|XP_755168.1| conserved hypothetical protein [Aspergillus fumigatus Af293]									Aspergillus_CK392_g5948.t1
>gb|EDP55627.1| C2H2 transcription factor, putative [Aspergillus fumigatus A1163]		zf-C2H2							Aspergillus_CK392_g595.t1
>gb|OXN30067.1| hypothetical protein CDV57_00498 [Aspergillus fumigatus]		MBOAT							Aspergillus_CK392_g5952.t1
>gb|KMK62112.1| DNA directed RNA polymerase II subunit, putative [Aspergillus		RNA_POL_M_15KD							Aspergillus_CK392_g5966.t1
>gb|OXN06323.1| hypothetical protein CDV58_05086 [Aspergillus fumigatus]									Aspergillus_CK392_g5975.t1
>gb|KEY77071.1| nuclear distribution protein NudE [Aspergillus fumigatus var.		NUDE_C							Aspergillus_CK392_g5979.t1
>gb|KMK62096.1| hypothetical protein Y699_02937 [Aspergillus fumigatus Z5]		DUF2040							Aspergillus_CK392_g5982.t1
>ref|XP_001481661.1| SET domain protein [Aspergillus fumigatus Af293]		SET							Aspergillus_CK392_g5986.t1
>gb|EDP54413.1| guanyl-nucleotide exchange factor, putative [Aspergillus fumigatus		PH_9;Sec7							Aspergillus_CK392_g5987.t1
>gb|OXN05655.1| hypothetical protein CDV58_05229 [Aspergillus fumigatus]		Cwf_Cwc_15							Aspergillus_CK392_g5995.t1
>gb|OXN30083.1| hypothetical protein CDV57_00454 [Aspergillus fumigatus]		Med22							Aspergillus_CK392_g5996.t1
>gb|KEY81506.1| hypothetical protein BA78_7294 [Aspergillus fumigatus var. RP-2014]			YES	YES	NO				Aspergillus_CK392_g6.t1
>dbj|GAQ10164.1| hypothetical protein ALT_7485 [Aspergillus lentulus]									Aspergillus_CK392_g60.t1
>sp|B0XRV0.1|DPP5_ASPFC RecName: Full=Dipeptidyl-peptidase 5; AltName:	CE10.hmm	Peptidase_S9	NO	YES	NO				Aspergillus_CK392_g6007.t1	35.0735	0.661765	0.176471
>gb|KMK62048.1| hypothetical protein Y699_02889 [Aspergillus fumigatus Z5]									Aspergillus_CK392_g6031.t1
>gb|EDP55618.1| cell cycle inhibitor Nif1, putative [Aspergillus fumigatus A1163]									Aspergillus_CK392_g604.t1
>gb|KMK62038.1| hypothetical protein Y699_02879 [Aspergillus fumigatus Z5]		Shisa							Aspergillus_CK392_g6041.t1
>gb|KMK62036.1| Potassium transport protein [Aspergillus fumigatus Z5]									Aspergillus_CK392_g6043.t1
>ref|XP_755283.1| eukaryotic translation initiation factor subunit eIF-4F, putative		TB2_DP1_HVA22;Ifi-6-16;eIF_4G1;MIF4G							Aspergillus_CK392_g6044.t1
>ref|XP_755286.1| extracellular endoglucanase/cellulase [Aspergillus fumigatus Af293]	GH5.hmm;CBM1.hmm	CBM_1;Cellulase	NO	YES	NO		EC:3.2.1.4	Starch and sucrose metabolism	Aspergillus_CK392_g6047.t1	NA	0.307692	0.574359
>gb|KMK57454.1| hypothetical protein Y699_06995 [Aspergillus fumigatus Z5]		ADH_N							Aspergillus_CK392_g605.t1
>gb|KMK62022.1| UDP-N-acetylmuramate dehydrogenase [Aspergillus fumigatus Z5]		MurB_C	NO	YES	NO				Aspergillus_CK392_g6054.t1
>gb|KMK62021.1| hypothetical protein Y699_02862 [Aspergillus fumigatus Z5]									Aspergillus_CK392_g6055.t1
>ref|XP_755296.1| conserved hypothetical protein [Aspergillus fumigatus Af293]									Aspergillus_CK392_g6057.t1
>gb|OXN11276.1| hypothetical protein CDV58_00113 [Aspergillus fumigatus]									Aspergillus_CK392_g606.t1
>gb|OXN25150.1| hypothetical protein CDV57_05137 [Aspergillus fumigatus]		Syntaxin-18_N;TPR_1							Aspergillus_CK392_g6060.t1
>ref|XP_755305.2| conserved hypothetical protein [Aspergillus fumigatus Af293]									Aspergillus_CK392_g6063.t1
>ref|XP_755309.1| conserved hypothetical protein [Aspergillus fumigatus Af293]		Ribosomal_S21							Aspergillus_CK392_g6066.t1
>dbj|GAQ06734.1| eukaryotic translation initiation factor 3 subunit G [Aspergillus		eIF3g;NDT80_PhoG;RRM_1							Aspergillus_CK392_g6076.t1
>gb|KEY79547.1| hypothetical protein BA78_8794 [Aspergillus fumigatus var.									Aspergillus_CK392_g6077.t1
>ref|XP_755327.1| conserved hypothetical protein [Aspergillus fumigatus Af293]									Aspergillus_CK392_g6080.t1
>gb|KMK61988.1| hypothetical protein Y699_02829 [Aspergillus fumigatus Z5]									Aspergillus_CK392_g6085.t1
>gb|KMK61986.1| hypothetical protein Y699_02827 [Aspergillus fumigatus Z5]									Aspergillus_CK392_g6087.t1
>dbj|GAO83988.1| cytokinesis protein sepA [Aspergillus udagawae]		TrmE_N;FH2;MnmE_helical							Aspergillus_CK392_g61.t1
>gb|OXN06901.1| hypothetical protein CDV58_04575 [Aspergillus fumigatus]									Aspergillus_CK392_g6101.t1
>ref|XP_755357.1| NAD binding Rossmann fold oxidoreductase [Aspergillus fumigatus		GFO_IDH_MocA							Aspergillus_CK392_g6104.t1
>gb|OXN04308.1| hypothetical protein CDV58_06745 [Aspergillus fumigatus]									Aspergillus_CK392_g6105.t1
>ref|XP_022384478.1| hypothetical protein ABOM_010893 [Aspergillus bombycis]		Epimerase;Mit_ribos_Mrp51					EC:1.1.1.348; EC:1.3.1.77	Flavonoid biosynthesis ; Isoflavonoid biosynthesis	Aspergillus_CK392_g6107.t1
>gb|KMK61961.1| SH3 domain-containing protein [Aspergillus fumigatus Z5]		Cir_N;CWC25;SH3_9							Aspergillus_CK392_g6110.t1
>ref|XP_748569.2| serine protein kinase [Aspergillus fumigatus Af293]		Pkinase;Pkinase					EC:2.7.11.22; EC:2.7.11.1	Endocrine resistance ; EGFR tyrosine kinase inhibitor resistance ; Human papillomavirus infection ; Epstein; Herpes simplex infection ; Measles ; Insulin resistance ; Dilated cardiomyopathy ; Hypertrophic cardiomyopathy ; Parkinson; Breast cancer ; Acute myeloid leukemia ; Proteoglycans in cancer ; Choline metabolism in cancer ; Circadian rhythm ; Longevity regulating pathway ; Axon guidance ; Pr…	Aspergillus_CK392_g6115.t1
>ref|XP_748571.1| C6 transcription factor [Aspergillus fumigatus Af293]		Fungal_trans_2;Zn_clus							Aspergillus_CK392_g6117.t1
>gb|OXN04116.1| hypothetical protein CDV58_07551 [Aspergillus fumigatus]		RraA-like;RraA-like					EC:4.1.1.3	Pyruvate metabolism	Aspergillus_CK392_g6121.t1
>gb|OXN04114.1| hypothetical protein CDV58_07552 [Aspergillus fumigatus]		HpcH_HpaI							Aspergillus_CK392_g6122.t1
>gb|EDP53400.1| alpha/beta hydrolase, putative [Aspergillus fumigatus A1163]	CE1.hmm	Abhydrolase_6							Aspergillus_CK392_g6123.t1
>gb|OXN11215.1| hypothetical protein CDV58_00109 [Aspergillus fumigatus]									Aspergillus_CK392_g6124.t1
>gb|OXN11213.1| hypothetical protein CDV58_00107 [Aspergillus fumigatus]									Aspergillus_CK392_g6126.t1
>ref|XP_001258944.1| Ankyrin repeat protein [Aspergillus fischeri NRRL 181]		Ank_2;Ank_2;Pkinase					EC:2.7.11.1; EC:2.3.2.27; EC:3.1.1.5	Lysosome ; Glycerophospholipid metabolism ; Platinum drug resistance ; MicroRNAs in cancer ; Notch signaling pathway ; Fanconi anemia pathway ; Homologous recombination ; Ubiquitin mediated proteolysis ; Protein processing in endoplasmic reticulum ; Endocrine resistance ; EGFR tyrosine kinase inhibitor resistance ; Human papillomavirus infection ; Epstein; Herpes simplex infection ; Measles ; Ins…	Aspergillus_CK392_g6127.t1
>gb|OXN11210.1| hypothetical protein CDV58_00104 [Aspergillus fumigatus]		FMN_bind_2							Aspergillus_CK392_g6128.t1
>gb|OXN11220.1| hypothetical protein CDV58_00120 [Aspergillus fumigatus]		F-box-like	NO	YES	NO				Aspergillus_CK392_g613.t1
>gb|OXN11208.1| hypothetical protein CDV58_00102 [Aspergillus fumigatus]		Zn_clus							Aspergillus_CK392_g6130.t1
>gb|OXN11195.1| hypothetical protein CDV58_00098 [Aspergillus fumigatus]									Aspergillus_CK392_g6134.t1
>gb|KMK58611.1| polyketide synthase, putative [Aspergillus fumigatus Z5]		ADH_N;ADH_zinc_N;KAsynt_C_assoc;Acyl_transf_1;ketoacyl-synt;Ketoacyl-synt_C;PS-DH;KR				PKS	EC:2.3.1.74; EC:2.3.1.221; EC:2.3.1.240	Biosynthesis of 12; Type I polyketide structures ; Aflatoxin biosynthesis ; Circadian rhythm ; Flavonoid biosynthesis	Aspergillus_CK392_g6135.t1
>gb|KMK58609.1| hypothetical protein Y699_07836 [Aspergillus fumigatus Z5]		DUF3435;HsbA	NO	YES	NO				Aspergillus_CK392_g6136.t1
>gb|KMK58605.1| C6 transcription factor [Aspergillus fumigatus Z5]		Zn_clus							Aspergillus_CK392_g6140.t1
>gb|EDP50990.1| conserved hypothetical protein [Aspergillus fumigatus A1163]									Aspergillus_CK392_g6142.t1
>dbj|GAA82058.1| hypothetical protein AKAW_00173 [Aspergillus kawachii IFO 4308]		Aspzincin_M35	NO	YES	NO				Aspergillus_CK392_g6143.t1
>gb|OXN03548.1| hypothetical protein CDV58_07577 [Aspergillus fumigatus]		PLA2_B;MFS_1				PKS	EC:3.1.1.5	Choline metabolism in cancer ; Lysosome ; Glycerophospholipid metabolism	Aspergillus_CK392_g6148.t1
>gb|EDP50982.1| acid phosphatase AphA [Aspergillus fumigatus A1163]		Metallophos;Metallophos_C;Pur_ac_phosph_N	NO	YES	NO		EC:3.1.3.2; EC:1.11.1.7	Salivary secretion ; Lysosome ; Riboflavin metabolism ; Thiamine metabolism	Aspergillus_CK392_g6149.t1
>gb|OXN03546.1| hypothetical protein CDV58_07575 [Aspergillus fumigatus]									Aspergillus_CK392_g6150.t1
>gb|OXN22135.1| hypothetical protein CDV57_08007 [Aspergillus fumigatus]		Sugar_tr;RTA1;Sugar_tr							Aspergillus_CK392_g6151.t1
>ref|XP_748212.1| integral membrane protein [Aspergillus fumigatus Af293]			NO	YES	YES				Aspergillus_CK392_g6152.t1
>gb|EDP50977.1| zinc-binding oxidoreductase, putative [Aspergillus fumigatus A1163]		ADH_zinc_N_2					EC:2.3.1.240; EC:1.1.1.1	Chemical carcinogenesis ; Drug metabolism ; Metabolism of xenobiotics by cytochrome P450 ; Naphthalene degradation ; Chloroalkane and chloroalkene degradation ; Retinol metabolism ; Tyrosine metabolism ; Glycine; Fatty acid degradation ; Glycolysis ; Degradation of aromatic compounds ; Biosynthesis of 12; Type I polyketide structures	Aspergillus_CK392_g6153.t1
>ref|XP_748216.1| ankyrin repeat protein [Aspergillus fumigatus Af293]		Ank_2							Aspergillus_CK392_g6155.t1
>gb|KMK58893.1| hypothetical protein Y699_00094 [Aspergillus fumigatus Z5]		Endosulfine;DUF2278							Aspergillus_CK392_g6157.t1
>gb|KEY77797.1| hypothetical protein BA78_8114 [Aspergillus fumigatus var. RP-2014]									Aspergillus_CK392_g6158.t1
>gb|OXN10332.1| hypothetical protein CDV58_00654 [Aspergillus fumigatus]		Ras;Mpv17_PMP22							Aspergillus_CK392_g6165.t1
>gb|KMK58881.1| hypothetical protein Y699_00082 [Aspergillus fumigatus Z5]									Aspergillus_CK392_g6168.t1
>gb|OXN10299.1| hypothetical protein CDV58_00648 [Aspergillus fumigatus]		Fungal_trans_2;AnmK							Aspergillus_CK392_g6170.t1
>gb|OXN10364.1| hypothetical protein CDV58_00647 [Aspergillus fumigatus]		Zn_clus;Sugar_tr;Fungal_trans							Aspergillus_CK392_g6171.t1
>gb|KMK58874.1| glyceraldehyde 3-phosphate dehydrogenase, putative [Aspergillus		Gp_dh_N;Gp_dh_C							Aspergillus_CK392_g6174.t1
>gb|EDP50948.1| conserved hypothetical protein [Aspergillus fumigatus A1163]		SET							Aspergillus_CK392_g6175.t1
>gb|KEY77795.1| hypothetical protein BA78_5524 [Aspergillus fumigatus var. RP-2014]									Aspergillus_CK392_g6177.t1
>gb|KMK58869.1| hypothetical protein Y699_00070 [Aspergillus fumigatus Z5]									Aspergillus_CK392_g6178.t1
>gb|EDP50943.1| oxidoreductase, 2OG-Fe(II) oxygenase family, putative [Aspergillus		2OG-FeII_Oxy					EC:1.14.11.23	Flavonoid biosynthesis	Aspergillus_CK392_g6179.t1
>gb|KMK58867.1| MFS multidrug transporter, putative [Aspergillus fumigatus Z5]		MFS_1							Aspergillus_CK392_g6180.t1
>gb|KMK58864.1| feruloyl esterase [Aspergillus fumigatus Z5]	CE1.hmm	Tannase							Aspergillus_CK392_g6181.t1
>ref|XP_748247.1| hypothetical protein AFUA_5G00940 [Aspergillus fumigatus Af293]									Aspergillus_CK392_g6183.t1
>gb|EDP50936.1| amino acid permease, putative [Aspergillus fumigatus A1163]		AA_permease							Aspergillus_CK392_g6184.t1
>gb|EDP50933.1| G-protein signalling regulator, putative [Aspergillus fumigatus		RGS							Aspergillus_CK392_g6187.t1
>gb|OXN10353.1| hypothetical protein CDV58_00630 [Aspergillus fumigatus]									Aspergillus_CK392_g6188.t1
>gb|OXN10320.1| hypothetical protein CDV58_00628 [Aspergillus fumigatus]		Ank_2							Aspergillus_CK392_g6190.t1
>gb|OXN27415.1| hypothetical protein CDV57_02618 [Aspergillus fumigatus]		CFEM	NO	YES	YES				Aspergillus_CK392_g6191.t1
>gb|OXN27436.1| hypothetical protein CDV57_02620 [Aspergillus fumigatus]									Aspergillus_CK392_g6193.t1
>gb|EDP50925.1| conserved hypothetical protein [Aspergillus fumigatus A1163]			YES	YES	NO				Aspergillus_CK392_g6195.t1
>gb|OXN27431.1| hypothetical protein CDV57_02625 [Aspergillus fumigatus]		Chitin_synth_1N;Chitin_synth_1;Chitin_synth_2					EC:2.4.1.16	Amino sugar and nucleotide sugar metabolism	Aspergillus_CK392_g6198.t1
>gb|OXN26907.1| hypothetical protein CDV57_02368 [Aspergillus fumigatus]		Ank_2;Ank_2;Ank_2;Ank_2;Ank_4;Ank_5					EC:2.3.2.27; EC:2.7.11.1	Endocrine resistance ; EGFR tyrosine kinase inhibitor resistance ; Human papillomavirus infection ; Epstein; Herpes simplex infection ; Measles ; Insulin resistance ; Dilated cardiomyopathy ; Hypertrophic cardiomyopathy ; Acute myeloid leukemia ; Proteoglycans in cancer ; Choline metabolism in cancer ; Circadian rhythm ; Longevity regulating pathway ; Axon guidance ; Progesterone; Insulin signali…	Aspergillus_CK392_g62.t1
>gb|EDP50912.1| hypothetical protein AFUB_049130 [Aspergillus fumigatus A1163]									Aspergillus_CK392_g6205.t1
>dbj|GAO90448.1| protein O-glucosyltransferase 1 [Aspergillus udagawae]									Aspergillus_CK392_g6206.t1
>gb|OXN10309.1| hypothetical protein CDV58_00601 [Aspergillus fumigatus]	GH5.hmm	Cellulase							Aspergillus_CK392_g6217.t1
>ref|XP_748285.1| FacC-like extracellular signaling protein [Aspergillus fumigatus									Aspergillus_CK392_g6218.t1
>ref|XP_748286.1| inulinase [Aspergillus fumigatus Af293]	GH32.hmm	Glyco_hydro_32C;Glyco_hydro_32N							Aspergillus_CK392_g6219.t1
>gb|KMK58826.1| C6 transcription factor, putative [Aspergillus fumigatus Z5]		Zn_clus							Aspergillus_CK392_g6220.t1
>gb|EDP50897.1| conserved hypothetical protein [Aspergillus fumigatus A1163]		DUF2961							Aspergillus_CK392_g6221.t1
>gb|KMK58823.1| C6 zinc finger domain-containing protein [Aspergillus fumigatus Z5]		Zn_clus							Aspergillus_CK392_g6223.t1
>gb|OXN10326.1| hypothetical protein CDV58_00594 [Aspergillus fumigatus]									Aspergillus_CK392_g6224.t1
>gb|OXN10327.1| hypothetical protein CDV58_00593 [Aspergillus fumigatus]		Fungal_trans							Aspergillus_CK392_g6225.t1
>gb|OXN10328.1| hypothetical protein CDV58_00591 [Aspergillus fumigatus]		Amidase					EC:3.5.1.99	Retrograde endocannabinoid signaling	Aspergillus_CK392_g6227.t1
>gb|EDP50890.1| FAD dependent oxidoreductase, putative [Aspergillus fumigatus		DAO							Aspergillus_CK392_g6228.t1
>gb|KEY80667.1| acetylcholinesterase [Aspergillus fumigatus var. RP-2014]		COesterase					EC:3.1.1.3; EC:3.1.1.1; EC:3.1.1.7	Cholinergic synapse ; Glycerophospholipid metabolism ; Drug metabolism ; Fat digestion and absorption ; Glycerolipid metabolism	Aspergillus_CK392_g6229.t1
>ref|XP_748295.1| GNAT family N-acetyltransferase [Aspergillus fumigatus Af293]		Acetyltransf_10							Aspergillus_CK392_g6230.t1
>gb|OXN25077.1| hypothetical protein CDV57_04452 [Aspergillus fumigatus]		MFS_1							Aspergillus_CK392_g6233.t1
>gb|EDP50885.1| conserved hypothetical protein [Aspergillus fumigatus A1163]		TPR_2							Aspergillus_CK392_g6234.t1
>gb|KMK58809.1| Putative Zn(II)2Cys6 transcription factor [Aspergillus fumigatus									Aspergillus_CK392_g6236.t1
>ref|XP_748303.1| amino acid permease [Aspergillus fumigatus Af293]		AA_permease							Aspergillus_CK392_g6238.t1
>ref|XP_748309.1| flavin-containing monooxygenase [Aspergillus fumigatus Af293]		Pyr_redox_3					EC:1.14.13.148	Methane metabolism	Aspergillus_CK392_g6242.t1
>gb|EDP50874.1| zinc-binding oxidoreductase, putative [Aspergillus fumigatus A1163]		ADH_N;ADH_zinc_N					EC:1.1.1.1	Chemical carcinogenesis ; Drug metabolism ; Metabolism of xenobiotics by cytochrome P450 ; Naphthalene degradation ; Chloroalkane and chloroalkene degradation ; Retinol metabolism ; Tyrosine metabolism ; Glycine; Fatty acid degradation ; Glycolysis ; Degradation of aromatic compounds	Aspergillus_CK392_g6243.t1
>gb|KMK58801.1| Regulatory protein alcR [Aspergillus fumigatus Z5]									Aspergillus_CK392_g6244.t1
>gb|KMK58800.1| MFS sugar transporter [Aspergillus fumigatus Z5]		Sugar_tr							Aspergillus_CK392_g6245.t1
>gb|OXN02240.1| hypothetical protein CDV58_09385 [Aspergillus fumigatus]									Aspergillus_CK392_g6246.t1
>gb|KEY84141.1| transposase, partial [Aspergillus fumigatus var. RP-2014]		HTH_psq							Aspergillus_CK392_g6247.t1
>gb|OXN11290.1| hypothetical protein CDV58_00133 [Aspergillus fumigatus]		Sugar_tr							Aspergillus_CK392_g625.t1
>gb|EDP47616.1| hypothetical protein AFUB_094630 [Aspergillus fumigatus A1163]		zf-RING_2							Aspergillus_CK392_g6252.t1
>ref|XP_747707.1| conserved hypothetical protein [Aspergillus fumigatus Af293]									Aspergillus_CK392_g6254.t1
>gb|KMK55224.1| allantoate permease [Aspergillus fumigatus Z5]		MFS_1							Aspergillus_CK392_g6256.t1
>ref|XP_747697.1| conserved hypothetical protein [Aspergillus fumigatus Af293]									Aspergillus_CK392_g6263.t1
>gb|OXN08988.1| hypothetical protein CDV58_01950 [Aspergillus fumigatus]		TPR_12;TPR_12							Aspergillus_CK392_g6269.t1
>gb|EDP47594.1| F-box domain protein [Aspergillus fumigatus A1163]		F-box-like							Aspergillus_CK392_g6271.t1
>gb|KMK55205.1| iron-sulfur cluster-binding protein [Aspergillus fumigatus Z5]		Rieske					EC:1.14.13.111; EC:1.14.15.7	Glycine; Sulfur metabolism	Aspergillus_CK392_g6273.t1
>gb|KMK55204.1| Putative dioxygenase subunit alpha yeaW [Aspergillus fumigatus Z5]		Ring_hydroxyl_A							Aspergillus_CK392_g6274.t1
>gb|EDP47586.1| hexokinase, putative [Aspergillus fumigatus A1163]		Hexokinase_2;Hexokinase_1					EC:2.7.1.2; EC:2.7.1.1	Carbohydrate digestion and absorption ; HIF; Fructose and mannose metabolism ; Maturity onset diabetes of the young ; Type II diabetes mellitus ; Central carbon metabolism in cancer ; Prolactin signaling pathway ; Glucagon signaling pathway ; Insulin signaling pathway ; Insulin secretion ; Neomycin; Streptomycin biosynthesis ; Amino sugar and nucleotide sugar metabolism ; Starch and sucrose metab…	Aspergillus_CK392_g6279.t1
>gb|OXN30393.1| hypothetical protein CDV57_00287 [Aspergillus fumigatus]									Aspergillus_CK392_g6284.t1
>gb|KMK61414.1| hypothetical protein Y699_02255 [Aspergillus fumigatus Z5]			YES	YES	NO				Aspergillus_CK392_g629.t1
>gb|KMK55183.1| hypothetical protein Y699_07288 [Aspergillus fumigatus Z5]		ASXH							Aspergillus_CK392_g6295.t1
>ref|XP_747660.1| conserved hypothetical protein [Aspergillus fumigatus Af293]		DUF1777							Aspergillus_CK392_g6298.t1
>gb|OXN27170.1| hypothetical protein CDV57_04838 [Aspergillus fumigatus]		RNA_pol_Rpc4							Aspergillus_CK392_g630.t1
>gb|OXN30372.1| hypothetical protein CDV57_00271 [Aspergillus fumigatus]		MMtag							Aspergillus_CK392_g6300.t1
>gb|OXS07528.1| hypothetical protein CDV56_06292 [Aspergillus thermomutatus]		Ribosomal_L28e;Mak16							Aspergillus_CK392_g6305.t1
>gb|OXN30306.1| hypothetical protein CDV57_00263 [Aspergillus fumigatus]									Aspergillus_CK392_g6308.t1
***** No hits found ******									Aspergillus_CK392_g631.t1
>gb|OXN30387.1| hypothetical protein CDV57_00260 [Aspergillus fumigatus]		PUF							Aspergillus_CK392_g6311.t1
>gb|OXN09819.1| hypothetical protein CDV58_01429 [Aspergillus fumigatus]									Aspergillus_CK392_g6314.t1
>gb|OXN30353.1| hypothetical protein CDV57_00253 [Aspergillus fumigatus]									Aspergillus_CK392_g6317.t1
>gb|OXN02691.1| hypothetical protein CDV58_08250 [Aspergillus fumigatus]		Methyltransf_31							Aspergillus_CK392_g632.t1
>ref|XP_747638.1| transcription factor TFIIIB component [Aspergillus fumigatus Af293]		Myb_DNA-bind_7							Aspergillus_CK392_g6321.t1
>gb|OXN09836.1| hypothetical protein CDV58_01437 [Aspergillus fumigatus]		SARAF							Aspergillus_CK392_g6322.t1
>gb|OXN30294.1| hypothetical protein CDV57_00243 [Aspergillus fumigatus]		CDP-OH_P_transf							Aspergillus_CK392_g6327.t1
>ref|XP_747629.1| camp independent regulatory protein [Aspergillus fumigatus Af293]		Gti1_Pac2							Aspergillus_CK392_g6329.t1
>gb|OXN02692.1| hypothetical protein CDV58_08251 [Aspergillus fumigatus]		adh_short					EC:1.3.1.33; EC:1.1.1.300	Retinol metabolism ; Porphyrin and chlorophyll metabolism	Aspergillus_CK392_g633.t1
>gb|KMK55383.1| hypothetical protein Y699_07488 [Aspergillus fumigatus Z5]		DUF604							Aspergillus_CK392_g6341.t1
>gb|KMK55372.1| Mpv17/PMP22 family protein [Aspergillus fumigatus Z5]		Mpv17_PMP22							Aspergillus_CK392_g6351.t1
>ref|XP_001481442.1| serine/threonine-protein kinase [Aspergillus fumigatus Af293]		Pkinase					EC:2.7.11.1	Endocrine resistance ; EGFR tyrosine kinase inhibitor resistance ; Human papillomavirus infection ; Epstein; Herpes simplex infection ; Measles ; Insulin resistance ; Dilated cardiomyopathy ; Hypertrophic cardiomyopathy ; Parkinson; Breast cancer ; Acute myeloid leukemia ; Proteoglycans in cancer ; Choline metabolism in cancer ; Circadian rhythm ; Longevity regulating pathway ; Axon guidance ; Pr…	Aspergillus_CK392_g6354.t1
>ref|XP_747849.1| allergen Asp F3 [Aspergillus fumigatus Af293]		Redoxin					EC:1.11.1.15	Peroxisome ; Sulfur relay system	Aspergillus_CK392_g6357.t1
>gb|OXN02252.1| hypothetical protein CDV58_09397 [Aspergillus fumigatus]		Zn_clus							Aspergillus_CK392_g6360.t1
>dbj|GAQ03807.1| hypothetical protein ALT_1128 [Aspergillus lentulus]		Ribosomal_L24e							Aspergillus_CK392_g6369.t1
>gb|OXN06835.1| hypothetical protein CDV58_04918 [Aspergillus fumigatus]		Sec7;PH_9							Aspergillus_CK392_g6373.t1
>gb|EDP53166.1| conserved hypothetical protein [Aspergillus fumigatus A1163]									Aspergillus_CK392_g6378.t1
>gb|OXN02690.1| hypothetical protein CDV58_08256 [Aspergillus fumigatus]							EC:4.2.3.9	Sesquiterpenoid and triterpenoid biosynthesis	Aspergillus_CK392_g638.t1
>gb|OXN24072.1| hypothetical protein CDV57_06965 [Aspergillus fumigatus]		TBPIP							Aspergillus_CK392_g6383.t1
>ref|XP_746510.1| cell wall serine-threonine-rich galactomannoprotein Mp1		HsbA	NO	YES	NO				Aspergillus_CK392_g639.t1
>gb|OXN06839.1| hypothetical protein CDV58_04901 [Aspergillus fumigatus]		Peptidase_C12							Aspergillus_CK392_g6390.t1
>gb|OXN06838.1| hypothetical protein CDV58_04900 [Aspergillus fumigatus]									Aspergillus_CK392_g6391.t1
>ref|XP_755056.1| glutamate carboxypeptidase [Aspergillus fumigatus Af293]		Peptidase_M20					EC:3.4.13.18; EC:3.5.1.14	Arginine biosynthesis ; Biosynthesis of amino acids ; 2; beta; Histidine metabolism ; Arginine and proline metabolism	Aspergillus_CK392_g6397.t1
>gb|KMK60802.1| R3H and G-patch domain-containing protein, putative [Aspergillus		G-patch;R3H							Aspergillus_CK392_g6407.t1
>gb|OXN03216.1| hypothetical protein CDV58_07796 [Aspergillus fumigatus]									Aspergillus_CK392_g6413.t1
>gb|EDP53077.1| hypothetical protein AFUB_042480 [Aspergillus fumigatus A1163]									Aspergillus_CK392_g6416.t1
>gb|OXN19031.1| hypothetical protein CDV57_08793 [Aspergillus fumigatus]		Complex1_LYR							Aspergillus_CK392_g6424.t1
>ref|XP_754958.1| histone-lysine N-methyltransferase (Ash1) [Aspergillus fumigatus		SET							Aspergillus_CK392_g6425.t1
>ref|XP_746505.1| alpha,alpha-trehalose-phosphate synthase subunit [Aspergillus	GT20.hmm	Glyco_transf_20							Aspergillus_CK392_g643.t1
>gb|KMK60708.1| CHCH domain-containing protein [Aspergillus fumigatus Z5]		CHCH;DUF2076							Aspergillus_CK392_g6436.t1
>gb|KEY76421.1| hypothetical protein BA78_4539 [Aspergillus fumigatus var. RP-2014]		CENP-T_C							Aspergillus_CK392_g6439.t1
>gb|KEY76377.1| RNA binding protein [Aspergillus fumigatus var. RP-2014]		RRM_1							Aspergillus_CK392_g6441.t1
>gb|KEY76379.1| transcription factor C6 [Aspergillus fumigatus var. RP-2014]									Aspergillus_CK392_g6443.t1
>ref|XP_754978.1| Rho GTPase activator (Rgd1) [Aspergillus fumigatus Af293]		FCH;RhoGAP					EC:2.7.11.1	Endocrine resistance ; EGFR tyrosine kinase inhibitor resistance ; Human papillomavirus infection ; Epstein; Herpes simplex infection ; Measles ; Insulin resistance ; Dilated cardiomyopathy ; Hypertrophic cardiomyopathy ; Parkinson; Breast cancer ; Acute myeloid leukemia ; Proteoglycans in cancer ; Choline metabolism in cancer ; Circadian rhythm ; Longevity regulating pathway ; Axon guidance ; Pr…	Aspergillus_CK392_g6444.t1
>gb|KEY76382.1| hypothetical protein BA78_4544 [Aspergillus fumigatus var. RP-2014]		RRM_1							Aspergillus_CK392_g6448.t1
>gb|KEY76362.1| mating type factor MAT1 2 1 [Aspergillus fumigatus var. RP-2014]									Aspergillus_CK392_g6454.t1
>gb|EDP53120.1| mating-type protein MAT alpha 1 [Aspergillus fumigatus A1163]		MATalpha_HMGbox							Aspergillus_CK392_g6455.t1
>ref|XP_754997.1| transcription initiation factor TFIID subunit 12 [Aspergillus		TFIID_20kDa							Aspergillus_CK392_g6461.t1
>dbj|GAQ04825.1| histone H1 [Aspergillus lentulus]		Linker_histone							Aspergillus_CK392_g6463.t1
>gb|EDP53130.1| fungal specific transcription factor, putative [Aspergillus		Zn_clus							Aspergillus_CK392_g6465.t1
>ref|XP_755004.1| glyoxalase family protein [Aspergillus fumigatus Af293]									Aspergillus_CK392_g6467.t1
>ref|XP_755007.1| conserved hypothetical protein [Aspergillus fumigatus Af293]									Aspergillus_CK392_g6470.t1
>gb|EDP53142.1| conserved hypothetical protein [Aspergillus fumigatus A1163]		HUN							Aspergillus_CK392_g6476.t1
>gb|OXN07160.1| hypothetical protein CDV58_04968 [Aspergillus fumigatus]									Aspergillus_CK392_g6493.t1
>gb|KMK57966.1| hypothetical protein Y699_03386 [Aspergillus fumigatus Z5]									Aspergillus_CK392_g6497.t1
>gb|OXN07166.1| hypothetical protein CDV58_04960 [Aspergillus fumigatus]		RRM_1;RRM_1							Aspergillus_CK392_g6501.t1
>gb|EDP54251.1| hypothetical protein AFUB_023040 [Aspergillus fumigatus A1163]									Aspergillus_CK392_g6508.t1
>gb|KMK57952.1| hypothetical protein Y699_03372 [Aspergillus fumigatus Z5]		TFIIIC_sub6							Aspergillus_CK392_g6509.t1
>gb|OXN08749.1| hypothetical protein CDV58_01792 [Aspergillus fumigatus]			YES	YES	NO				Aspergillus_CK392_g6516.t1
>gb|OXN08760.1| hypothetical protein CDV58_01818 [Aspergillus fumigatus]		Flavokinase					EC:2.7.7.2	Riboflavin metabolism	Aspergillus_CK392_g6525.t1
>ref|XP_746495.1| conserved hypothetical protein [Aspergillus fumigatus Af293]		DUF3431	NO	YES	NO				Aspergillus_CK392_g653.t1
>gb|KMK57924.1| hypothetical protein Y699_03344 [Aspergillus fumigatus Z5]									Aspergillus_CK392_g6535.t1
>ref|XP_749698.1| conserved hypothetical protein [Aspergillus fumigatus Af293]									Aspergillus_CK392_g6536.t1
>ref|XP_749697.1| conserved hypothetical protein [Aspergillus fumigatus Af293]		Iwr1							Aspergillus_CK392_g6537.t1
>ref|XP_001481660.1| hypothetical protein AFUA_2G05635 [Aspergillus fumigatus Af293]			YES	YES	NO				Aspergillus_CK392_g6540.t1
>gb|EDP47405.1| conserved hypothetical protein [Aspergillus fumigatus A1163]									Aspergillus_CK392_g655.t1
>gb|OXN13636.1| hypothetical protein CDV57_09682, partial [Aspergillus fumigatus]		Fungal_trans							Aspergillus_CK392_g6564.t1
>gb|KMK57892.1| C6 transcription factor, putative [Aspergillus fumigatus Z5]		Fungal_trans							Aspergillus_CK392_g6565.t1
>gb|KEY83036.1| 1,3 beta glucanosyltransferase [Aspergillus fumigatus var. RP-2014]	GH72.hmm;CBM43.hmm	Glyco_hydro_72;X8	NO	YES	NO				Aspergillus_CK392_g6567.t1	0.419811	0.514151	0.599057
>gb|OXN01991.1| hypothetical protein CDV58_09276 [Aspergillus fumigatus]		DUF3716							Aspergillus_CK392_g6570.t1
>ref|XP_749659.1| isoflavone reductase family protein [Aspergillus fumigatus Af293]		NmrA							Aspergillus_CK392_g6571.t1
>gb|OXN29090.1| hypothetical protein CDV57_02482 [Aspergillus fumigatus]									Aspergillus_CK392_g6572.t1
>gb|EDP54174.1| conserved hypothetical protein [Aspergillus fumigatus A1163]									Aspergillus_CK392_g6576.t1
>gb|KMK57874.1| cell wall galactomannoprotein Mp2/allergen F17-like protein		HsbA	NO	YES	NO				Aspergillus_CK392_g6581.t1
>gb|OXN04755.1| hypothetical protein CDV58_07895 [Aspergillus fumigatus]			YES	YES	NO				Aspergillus_CK392_g6582.t1
>gb|OXN04753.1| hypothetical protein CDV58_07897 [Aspergillus fumigatus]									Aspergillus_CK392_g6584.t1
>gb|OXN06185.1| hypothetical protein CDV58_05422 [Aspergillus fumigatus]		DASH_Dad4							Aspergillus_CK392_g659.t1
>gb|EDP54141.1| conserved hypothetical protein [Aspergillus fumigatus A1163]									Aspergillus_CK392_g6607.t1
>ref|XP_749619.1| cell wall biogenesis protein [Aspergillus fumigatus Af293]		Thiamine_BP							Aspergillus_CK392_g6609.t1
>gb|OXN05263.1| hypothetical protein CDV58_06661 [Aspergillus fumigatus]		E1_dh					EC:1.2.4.1	Pyruvate metabolism ; Citrate cycle ; Glycolysis ; Carbon metabolism	Aspergillus_CK392_g6610.t1
>gb|OXN05262.1| hypothetical protein CDV58_06662 [Aspergillus fumigatus]		BHD_3;Rad4;BHD_2;BHD_1							Aspergillus_CK392_g6611.t1
>gb|OXN05257.1| hypothetical protein CDV58_06667 [Aspergillus fumigatus]		Med13_N;Med13_C							Aspergillus_CK392_g6616.t1
>gb|KMK57833.1| autophagy protein Atg13 [Aspergillus fumigatus Z5]		ATG13							Aspergillus_CK392_g6618.t1
>gb|EDP54122.1| nucleoside transporter, putative [Aspergillus fumigatus A1163]		Transp_cyt_pur							Aspergillus_CK392_g6625.t1
>gb|EDP54115.1| C6 transcription factor, putative [Aspergillus fumigatus A1163]		Zn_clus							Aspergillus_CK392_g6632.t1
>gb|EDP54114.1| alcohol dehydrogenase, putative [Aspergillus fumigatus A1163]		ADH_N;ADH_zinc_N					EC:1.1.1.1	Chemical carcinogenesis ; Drug metabolism ; Metabolism of xenobiotics by cytochrome P450 ; Naphthalene degradation ; Chloroalkane and chloroalkene degradation ; Retinol metabolism ; Tyrosine metabolism ; Glycine; Fatty acid degradation ; Glycolysis ; Degradation of aromatic compounds	Aspergillus_CK392_g6633.t1
>gb|KMK57815.1| MFS sugar transporter [Aspergillus fumigatus Z5]		Sugar_tr							Aspergillus_CK392_g6636.t1
>ref|XP_001260081.1| predicted protein [Aspergillus fischeri NRRL 181]		Arylsulfotran_2	NO	YES	NO				Aspergillus_CK392_g6638.t1
>gb|OXN06464.1| hypothetical protein CDV58_04535 [Aspergillus fumigatus]		Abhydrolase_1							Aspergillus_CK392_g6648.t1
>gb|OXN06196.1| hypothetical protein CDV58_05416 [Aspergillus fumigatus]		5_nucleotid_C					EC:3.6.1.5	Pyrimidine metabolism ; Purine metabolism	Aspergillus_CK392_g665.t1
>dbj|GAQ08418.1| hypothetical protein ALT_5739 [Aspergillus lentulus]		DUF846							Aspergillus_CK392_g6650.t1
>ref|XP_751537.1| hypothetical protein AFUA_4G12940 [Aspergillus fumigatus Af293]									Aspergillus_CK392_g6658.t1
>sp|Q4WA21.2|KAPC_ASPFU RecName: Full=Putative transcription factor kapC		bZIP_1							Aspergillus_CK392_g666.t1
>ref|XP_751551.1| 50S ribosomal protein L36 [Aspergillus fumigatus Af293]									Aspergillus_CK392_g6669.t1
>gb|OXN04075.1| hypothetical protein CDV58_06961 [Aspergillus fumigatus]									Aspergillus_CK392_g6690.t1
>gb|OXN04070.1| hypothetical protein CDV58_06963 [Aspergillus fumigatus]		DUF4202;Rox3							Aspergillus_CK392_g6692.t1
>ref|XP_751578.1| calcium transporter [Aspergillus fumigatus Af293]		VIT1							Aspergillus_CK392_g6693.t1
>gb|KMK62509.1| hypothetical protein Y699_04892 [Aspergillus fumigatus Z5]			NO	YES	NO				Aspergillus_CK392_g6694.t1
>gb|EDP50608.1| conserved hypothetical protein [Aspergillus fumigatus A1163]									Aspergillus_CK392_g6695.t1
>gb|OXN24356.1| hypothetical protein CDV57_06411 [Aspergillus fumigatus]		bZIP_2							Aspergillus_CK392_g6698.t1
>gb|OXN24357.1| hypothetical protein CDV57_06412 [Aspergillus fumigatus]		PH_6							Aspergillus_CK392_g6699.t1
>gb|OXN06189.1| hypothetical protein CDV58_05411 [Aspergillus fumigatus]									Aspergillus_CK392_g670.t1
>gb|OXN04939.1| hypothetical protein CDV58_06459 [Aspergillus fumigatus]									Aspergillus_CK392_g6702.t1
>gb|EDP50600.1| HMG box protein [Aspergillus fumigatus A1163]		HMG_box							Aspergillus_CK392_g6703.t1
>ref|XP_751593.1| hypothetical protein AFUA_4G12380 [Aspergillus fumigatus Af293]			NO	YES	YES				Aspergillus_CK392_g6706.t1
>gb|OXN04949.1| hypothetical protein CDV58_06466 [Aspergillus fumigatus]									Aspergillus_CK392_g6709.t1
>gb|OXN06190.1| hypothetical protein CDV58_05410 [Aspergillus fumigatus]									Aspergillus_CK392_g671.t1
>gb|OXN03838.1| hypothetical protein CDV58_07233 [Aspergillus fumigatus]									Aspergillus_CK392_g674.t1
>gb|KMK58192.1| NmrA-like family protein [Aspergillus fumigatus Z5]		NmrA							Aspergillus_CK392_g675.t1
>gb|OXN25326.1| hypothetical protein CDV57_05079 [Aspergillus fumigatus]		2-Hacid_dh_C	NO	YES	NO		EC:1.1.1.29; EC:1.1.1.81; EC:1.1.1.26	Glycine; Methane metabolism ; Glyoxylate and dicarboxylate metabolism ; Carbon metabolism	Aspergillus_CK392_g6754.t1
>gb|EDP50539.1| conserved hypothetical protein [Aspergillus fumigatus A1163]									Aspergillus_CK392_g6761.t1
>ref|XP_751656.1| conserved hypothetical protein [Aspergillus fumigatus Af293]									Aspergillus_CK392_g6762.t1
>gb|EDP47428.1| methylisocitrate lyase [Aspergillus fumigatus A1163]		PEP_mutase					EC:5.4.2.9; EC:4.1.1.3; EC:4.1.3.30	Propanoate metabolism ; Pyruvate metabolism ; Phosphonate and phosphinate metabolism	Aspergillus_CK392_g677.t1
>gb|EDP50529.1| conserved hypothetical protein [Aspergillus fumigatus A1163]									Aspergillus_CK392_g6771.t1
>gb|EDP50526.1| hypothetical protein AFUB_068630 [Aspergillus fumigatus A1163]		Cnn_1N							Aspergillus_CK392_g6774.t1
>gb|OXN03823.1| hypothetical protein CDV58_07237 [Aspergillus fumigatus]									Aspergillus_CK392_g678.t1
>gb|EDP50513.1| C2H2 finger domain protein, putative [Aspergillus fumigatus A1163]									Aspergillus_CK392_g6785.t1
>gb|EDP47429.1| oxidoreductase, putative [Aspergillus fumigatus A1163]		Epimerase							Aspergillus_CK392_g679.t1
>gb|EDP50508.1| hypothetical protein AFUB_068450 [Aspergillus fumigatus A1163]									Aspergillus_CK392_g6791.t1
>gb|OXN09697.1| hypothetical protein CDV58_01999 [Aspergillus fumigatus]									Aspergillus_CK392_g6795.t1
>gb|KMK58196.1| hypothetical protein Y699_03616 [Aspergillus fumigatus Z5]									Aspergillus_CK392_g680.t1
>ref|XP_751702.1| conserved hypothetical protein [Aspergillus fumigatus Af293]									Aspergillus_CK392_g6804.t1
>ref|XP_001481532.1| Asp hemolysin-like protein [Aspergillus fumigatus Af293]		Aegerolysin							Aspergillus_CK392_g681.t1
>ref|XP_751709.1| conserved hypothetical protein [Aspergillus fumigatus Af293]									Aspergillus_CK392_g6810.t1
>gb|OXN09682.1| hypothetical protein CDV58_02019 [Aspergillus fumigatus]									Aspergillus_CK392_g6813.t1
>gb|OXN03832.1| hypothetical protein CDV58_07241 [Aspergillus fumigatus]									Aspergillus_CK392_g682.t1
>gb|OXN21422.1| hypothetical protein CDV57_08429 [Aspergillus fumigatus]		SAPS							Aspergillus_CK392_g6824.t1
>gb|EDP50466.1| conserved hypothetical protein [Aspergillus fumigatus A1163]		Drf_GBD							Aspergillus_CK392_g6827.t1
>gb|EDP50465.1| conserved hypothetical protein [Aspergillus fumigatus A1163]									Aspergillus_CK392_g6828.t1
>gb|OXN03829.1| hypothetical protein CDV58_07242 [Aspergillus fumigatus]									Aspergillus_CK392_g683.t1
>ref|XP_751741.1| conserved hypothetical protein [Aspergillus fumigatus Af293]		Velvet							Aspergillus_CK392_g6833.t1
>gb|OXN02213.1| hypothetical protein CDV58_08964 [Aspergillus fumigatus]									Aspergillus_CK392_g6834.t1
>gb|OXN02212.1| hypothetical protein CDV58_08966 [Aspergillus fumigatus]		SNF2_N;Helicase_C;HMG_box					EC:2.3.2.27; EC:3.6.4.12	Human papillomavirus infection ; Meiosis ; Cell cycle ; DNA replication ; Platinum drug resistance ; Parkinson; Breast cancer ; MicroRNAs in cancer ; Mitophagy ; PI3K; Notch signaling pathway ; Fanconi anemia pathway ; Homologous recombination ; Ubiquitin mediated proteolysis ; Protein processing in endoplasmic reticulum	Aspergillus_CK392_g6836.t1
>gb|OXN27885.1| hypothetical protein CDV57_02884 [Aspergillus fumigatus]	CE16.hmm								Aspergillus_CK392_g6837.t1
>gb|OXN26657.1| hypothetical protein CDV57_04703 [Aspergillus fumigatus]		HlyIII							Aspergillus_CK392_g684.t1
>sp|B0Y6R2.1|PPOA_ASPFC RecName: Full=Psi-producing oxygenase A; AltName: Full=Fatty acid		An_peroxidase					EC:1.11.1.7	Salivary secretion	Aspergillus_CK392_g6841.t1
>ref|XP_751753.1| 50S ribosomal protein L24 [Aspergillus fumigatus Af293]		Ribosomal_L28							Aspergillus_CK392_g6844.t1
>gb|OXN09282.1| hypothetical protein CDV58_02125 [Aspergillus fumigatus]		DUF2407;Fe-S_biosyn;DUF2407_C							Aspergillus_CK392_g6847.t1
>gb|EDP47434.1| carbon-nitrogen family hydrolase, putative [Aspergillus fumigatus		CN_hydrolase							Aspergillus_CK392_g685.t1
>gb|KMK54794.1| hypothetical protein Y699_06438 [Aspergillus fumigatus Z5]									Aspergillus_CK392_g6851.t1
>ref|XP_751764.1| 4-hydroxyphenylpyruvate dioxygenase [Aspergillus fumigatus Af293]		Glyoxalase							Aspergillus_CK392_g6853.t1
>gb|EDP50427.1| small nucleolar ribonucleoprotein complex component (Utp5),		Utp12							Aspergillus_CK392_g6858.t1
>gb|KMK58201.1| toxin biosynthesis peroxidase, putative [Aspergillus fumigatus Z5]			NO	YES	NO				Aspergillus_CK392_g686.t1
>gb|OXN09275.1| hypothetical protein CDV58_02111 [Aspergillus fumigatus]		zf-CSL							Aspergillus_CK392_g6860.t1
>gb|KEY75805.1| hypothetical protein BA78_2332 [Aspergillus fumigatus var. RP-2014]		AKAP7_NLS							Aspergillus_CK392_g6862.t1
>gb|EDP47436.1| arachidonate 5-lipoxygenase, putative [Aspergillus fumigatus A1163]		Lipoxygenase					EC:4.2.1.92; EC:1.13.11.12	Linoleic acid metabolism ; alpha	Aspergillus_CK392_g687.t1
>gb|EDP50412.1| conserved hypothetical protein [Aspergillus fumigatus A1163]									Aspergillus_CK392_g6872.t1
>ref|XP_001266981.1| polyubiquitin (UbiD), putative [Aspergillus fischeri NRRL 181]		ubiquitin;ubiquitin;ubiquitin;ubiquitin					EC:2.3.2.27	Platinum drug resistance ; Parkinson; Breast cancer ; MicroRNAs in cancer ; Mitophagy ; PI3K; Notch signaling pathway ; Fanconi anemia pathway ; Homologous recombination ; Ubiquitin mediated proteolysis ; Protein processing in endoplasmic reticulum	Aspergillus_CK392_g6877.t1
>gb|KEY81623.1| hypothetical protein PaxU [Aspergillus fumigatus var. RP-2014]		DUF829							Aspergillus_CK392_g688.t1
>gb|KEY75855.1| transcription factor RfeF [Aspergillus fumigatus var. RP-2014]									Aspergillus_CK392_g6888.t1
>gb|KMK58204.1| MFS monocarboxylate transporter [Aspergillus fumigatus Z5]		MFS_1							Aspergillus_CK392_g689.t1
>gb|KMK54749.1| hypothetical protein Y699_06393 [Aspergillus fumigatus Z5]	GT31.hmm	Fringe							Aspergillus_CK392_g6891.t1
>gb|EDP50390.1| C6 transcription factor (AmyR), putative [Aspergillus fumigatus		Zn_clus;Fungal_trans							Aspergillus_CK392_g6892.t1
>gb|EDP50388.1| glucoamylase/glucan 1,4-alpha-glucosidase, putative [Aspergillus	GH15.hmm;CBM20.hmm	CBM_20;Glyco_hydro_15					EC:2.4.1.19; EC:3.2.1.3	Starch and sucrose metabolism	Aspergillus_CK392_g6894.t1
>gb|OXN05828.1| hypothetical protein CDV58_06696 [Aspergillus fumigatus]	GH13.hmm	Alpha-amylase;DUF1966					EC:2.4.1.25; EC:2.4.1.19	Starch and sucrose metabolism	Aspergillus_CK392_g6895.t1
>gb|EDP49511.1| conserved hypothetical protein [Aspergillus fumigatus A1163]									Aspergillus_CK392_g6898.t1
>gb|EDP50764.1| hypothetical protein AFUB_071050 [Aspergillus fumigatus A1163]									Aspergillus_CK392_g6899.t1
>ref|XP_749787.2| metalloreductase [Aspergillus fumigatus Af293]		FAD_binding_8;Ferric_reduct							Aspergillus_CK392_g6900.t1
>emb|CEL04081.1| hypothetical protein ASPCAL05213 [Aspergillus calidoustus]									Aspergillus_CK392_g6901.t1
>gb|EDP49506.1| hypothetical protein AFUB_075350 [Aspergillus fumigatus A1163]		Pkinase					EC:2.7.11.22; EC:2.7.11.24; EC:2.7.11.1	EGFR tyrosine kinase inhibitor resistance ; Human papillomavirus infection ; Herpes simplex infection ; Measles ; Insulin resistance ; Dilated cardiomyopathy ; Hypertrophic cardiomyopathy ; Parkinson; Breast cancer ; Acute myeloid leukemia ; Choline metabolism in cancer ; Circadian rhythm ; Axon guidance ; Insulin signaling pathway ; Fc gamma R; Regulation of actin cytoskeleton ; Oocyte meiosis ;…	Aspergillus_CK392_g6902.t1
>gb|EDP49505.1| conserved hypothetical protein [Aspergillus fumigatus A1163]		DUF3723							Aspergillus_CK392_g6903.t1
>gb|EDP49504.1| hypothetical protein AFUB_075330 [Aspergillus fumigatus A1163]		DUF2841							Aspergillus_CK392_g6904.t1
>gb|EDP49503.1| hypothetical protein AFUB_075320 [Aspergillus fumigatus A1163]			YES	YES	NO				Aspergillus_CK392_g6905.t1
>gb|OXN25538.1| hypothetical protein CDV57_06274 [Aspergillus fumigatus]									Aspergillus_CK392_g6906.t1
>gb|OXN23278.1| hypothetical protein CDV57_08678 [Aspergillus fumigatus]	GH76.hmm	Glyco_hydro_76							Aspergillus_CK392_g691.t1
>ref|XP_754068.1| RTA1 domain protein [Aspergillus fumigatus Af293]		RTA1							Aspergillus_CK392_g6914.t1
>gb|OXN18676.1| hypothetical protein CDV57_09088 [Aspergillus fumigatus]		Pkinase					EC:2.7.11.1	Endocrine resistance ; EGFR tyrosine kinase inhibitor resistance ; Human papillomavirus infection ; Epstein; Herpes simplex infection ; Measles ; Insulin resistance ; Dilated cardiomyopathy ; Hypertrophic cardiomyopathy ; Parkinson; Breast cancer ; Acute myeloid leukemia ; Proteoglycans in cancer ; Choline metabolism in cancer ; Circadian rhythm ; Longevity regulating pathway ; Axon guidance ; Pr…	Aspergillus_CK392_g6923.t1
>gb|OXN02833.1| hypothetical protein CDV58_08605 [Aspergillus fumigatus]		PNRC							Aspergillus_CK392_g6926.t1
>gb|OXN02832.1| hypothetical protein CDV58_08608 [Aspergillus fumigatus]		CorA;Mid1							Aspergillus_CK392_g6929.t1
>gb|OXN04326.1| hypothetical protein CDV58_08496 [Aspergillus fumigatus]									Aspergillus_CK392_g693.t1
>gb|OXN01833.1| hypothetical protein CDV58_09418 [Aspergillus fumigatus]									Aspergillus_CK392_g6931.t1
>gb|OXN04329.1| hypothetical protein CDV58_08495 [Aspergillus fumigatus]		Peptidase_M35	NO	YES	NO				Aspergillus_CK392_g694.t1
>gb|KMK59251.1| AT hook motif protein [Aspergillus fumigatus Z5]									Aspergillus_CK392_g6944.t1
>gb|PKX96795.1| hypothetical protein P174DRAFT_417804 [Aspergillus novofumigatus									Aspergillus_CK392_g6947.t1
>gb|KMK59255.1| hypothetical protein Y699_00456 [Aspergillus fumigatus Z5]									Aspergillus_CK392_g6948.t1
>gb|KMK58210.1| hypothetical protein Y699_03630 [Aspergillus fumigatus Z5]									Aspergillus_CK392_g695.t1
>gb|KMK59260.1| DNA repair protein Swi5/Sae3 [Aspergillus fumigatus Z5]		Swi5							Aspergillus_CK392_g6953.t1
>gb|OXN04328.1| hypothetical protein CDV58_08494 [Aspergillus fumigatus]									Aspergillus_CK392_g696.t1
>gb|EDP51368.1| sexual development transcription factor SteA [Aspergillus fumigatus		STE;zf-C2H2;zf-H2C2_2					EC:2.3.2.27	Platinum drug resistance ; Parkinson; Breast cancer ; MicroRNAs in cancer ; Mitophagy ; PI3K; Notch signaling pathway ; Fanconi anemia pathway ; Homologous recombination ; Ubiquitin mediated proteolysis ; Protein processing in endoplasmic reticulum	Aspergillus_CK392_g6963.t1
>ref|XP_754009.1| alcohol dehydrogenase [Aspergillus fumigatus Af293]		ADH_zinc_N;ADH_N					EC:1.1.1.1	Chemical carcinogenesis ; Drug metabolism ; Metabolism of xenobiotics by cytochrome P450 ; Naphthalene degradation ; Chloroalkane and chloroalkene degradation ; Retinol metabolism ; Tyrosine metabolism ; Glycine; Fatty acid degradation ; Glycolysis ; Degradation of aromatic compounds	Aspergillus_CK392_g6967.t1
>gb|OXN23272.1| hypothetical protein CDV57_08683 [Aspergillus fumigatus]		Cation_ATPase							Aspergillus_CK392_g697.t1
>gb|EDP51382.1| DNA repair and transcription factor Ada, putative [Aspergillus		Ada_Zn_binding;HTH_AraC					EC:2.1.1.	RNA transport ; Carbapenem biosynthesis ; Biosynthesis of enediyne antibiotics	Aspergillus_CK392_g6977.t1
>gb|OXN04325.1| hypothetical protein CDV58_08491 [Aspergillus fumigatus]		Sugar_tr							Aspergillus_CK392_g698.t1
>gb|KEY77407.1| transcription factor C2H2 AmdA [Aspergillus fumigatus var. RP-2014]		Fungal_trans							Aspergillus_CK392_g6983.t1
>gb|KMK58215.1| hypothetical protein Y699_03635 [Aspergillus fumigatus Z5]									Aspergillus_CK392_g699.t1
>ref|XP_753984.2| conserved hypothetical protein [Aspergillus fumigatus Af293]		Spo12							Aspergillus_CK392_g6991.t1
>gb|EDP51407.1| MFS multidrug transporter, putative [Aspergillus fumigatus A1163]		MFS_1							Aspergillus_CK392_g7000.t1
>gb|OXN29153.1| hypothetical protein CDV57_01199 [Aspergillus fumigatus]		Helicase_C;SNF2_N;SAM_2					EC:3.6.4.12	Human papillomavirus infection ; Meiosis ; Cell cycle ; Homologous recombination ; DNA replication	Aspergillus_CK392_g7002.t1
>ref|XP_753971.1| conserved hypothetical protein [Aspergillus fumigatus Af293]									Aspergillus_CK392_g7004.t1
>gb|OXN29150.1| hypothetical protein CDV57_01202 [Aspergillus fumigatus]									Aspergillus_CK392_g7005.t1
>gb|OXN08234.1| hypothetical protein CDV58_02497 [Aspergillus fumigatus]									Aspergillus_CK392_g7006.t1
>gb|OXN20982.1| hypothetical protein CDV57_07991 [Aspergillus fumigatus]		ODC_AZ;DWNN;zf-CCHC_2					EC:2.3.2.27	Platinum drug resistance ; Parkinson; Breast cancer ; MicroRNAs in cancer ; Mitophagy ; PI3K; Notch signaling pathway ; Fanconi anemia pathway ; Homologous recombination ; Ubiquitin mediated proteolysis ; Protein processing in endoplasmic reticulum	Aspergillus_CK392_g701.t1
>gb|OXN29121.1| hypothetical protein CDV57_01212 [Aspergillus fumigatus]		Sugar_tr;Sugar_tr							Aspergillus_CK392_g7014.t1
>ref|XP_753954.1| conserved hypothetical protein [Aspergillus fumigatus Af293]									Aspergillus_CK392_g7021.t1
>ref|XP_753951.1| hypothetical protein AFUA_5G06820 [Aspergillus fumigatus Af293]									Aspergillus_CK392_g7024.t1
>ref|XP_753950.1| dsRNA-specific ribonuclease III [Aspergillus fumigatus Af293]		Ribonucleas_3_3							Aspergillus_CK392_g7025.t1
>gb|EDP51434.1| class V chitinase, putative [Aspergillus fumigatus A1163]	CBM18.hmm;CBM50.hmm;GH18.hmm	Chitin_bind_1;Glyco_hydro_18;LysM	NO	YES	NO		EC:3.2.1.52; EC:3.2.1.14	MAPK signaling pathway ; Lysosome ; Other glycan degradation ; Glycosphingolipid biosynthesis ; Glycosaminoglycan degradation ; Various types of N; Amino sugar and nucleotide sugar metabolism	Aspergillus_CK392_g7026.t1
>gb|OXN29104.1| hypothetical protein CDV57_01225 [Aspergillus fumigatus]	CBM66.hmm;CBM66.hmm								Aspergillus_CK392_g7027.t1
>gb|OXN08229.1| hypothetical protein CDV58_02474 [Aspergillus fumigatus]			NO	YES	NO				Aspergillus_CK392_g7028.t1
>gb|OXN29102.1| hypothetical protein CDV57_01227 [Aspergillus fumigatus]									Aspergillus_CK392_g7029.t1
>ref|XP_753944.2| HSP70 family protein [Aspergillus fumigatus Af293]									Aspergillus_CK392_g7030.t1
>ref|XP_001481500.1| conserved hypothetical protein [Aspergillus fumigatus Af293]									Aspergillus_CK392_g7031.t1
>gb|OXN29112.1| hypothetical protein CDV57_01231 [Aspergillus fumigatus]									Aspergillus_CK392_g7033.t1
>gb|KEY81758.1| hypothetical protein BA78_8686 [Aspergillus fumigatus var. RP-2014]									Aspergillus_CK392_g7034.t1
>gb|KMK59349.1| hypothetical protein Y699_00550 [Aspergillus fumigatus Z5]		MARVEL							Aspergillus_CK392_g7038.t1
>ref|XP_753936.1| conserved hypothetical protein [Aspergillus fumigatus Af293]									Aspergillus_CK392_g7039.t1
>gb|EDP51458.1| GRAM domain protein [Aspergillus fumigatus A1163]		GRAM;DUF4782					EC:2.7.11.1	Endocrine resistance ; EGFR tyrosine kinase inhibitor resistance ; Human papillomavirus infection ; Epstein; Herpes simplex infection ; Measles ; Insulin resistance ; Dilated cardiomyopathy ; Hypertrophic cardiomyopathy ; Parkinson; Breast cancer ; Acute myeloid leukemia ; Proteoglycans in cancer ; Choline metabolism in cancer ; Circadian rhythm ; Longevity regulating pathway ; Axon guidance ; Pr…	Aspergillus_CK392_g7049.t1
>gb|OXN03135.1| hypothetical protein CDV58_07254 [Aspergillus fumigatus]									Aspergillus_CK392_g705.t1
>dbj|GAO82362.1| homoserine O-acetyltransferase [Aspergillus udagawae]		Abhydrolase_1							Aspergillus_CK392_g7058.t1
>gb|EDP51475.1| conserved hypothetical protein [Aspergillus fumigatus A1163]		RNA_pol_3_Rpc31							Aspergillus_CK392_g7064.t1
>gb|KMK59386.1| hypothetical protein Y699_00587 [Aspergillus fumigatus Z5]									Aspergillus_CK392_g7070.t1
>ref|XP_753889.1| conserved hypothetical protein [Aspergillus fumigatus Af293]			NO	YES	YES				Aspergillus_CK392_g7079.t1
>gb|EDP51493.1| conserved hypothetical protein [Aspergillus fumigatus A1163]		DUF641							Aspergillus_CK392_g7080.t1
>gb|OXN05113.1| hypothetical protein CDV58_06353 [Aspergillus fumigatus]		Pyr_redox_2					EC:1.14.13.148; EC:1.14.13.22	Caprolactam degradation ; Degradation of aromatic compounds ; Methane metabolism	Aspergillus_CK392_g7083.t1
[truncated: 710 more rows]

## Sheet: FGC_2_Coniochaeta_CK134
annotation	Dbcan hit	Pfam hit	# amino acids < 200?	has signal peptide via signalP?	has transmembrane domain via TMHMM?	SMIPS anchor gene?	EC	metabolic pathway or function	Coniochaeta_CK134_2015-11-20	FC chitin vs sucrose	FC grass vs sucrose	FC pine vs sucrose
>gb|OIW33076.1| hypothetical protein CONLIGDRAFT_640235 [Coniochaeta ligniaria NRRL		zf-RING_2;zf-C2H2							Coniochaeta_CK134_g1.t1
>gb|OIW31221.1| hypothetical protein CONLIGDRAFT_306410 [Coniochaeta ligniaria NRRL									Coniochaeta_CK134_g10000.t1
>gb|OIW31224.1| hypothetical protein CONLIGDRAFT_713681 [Coniochaeta ligniaria NRRL		DUF3441;FbpA;DUF814							Coniochaeta_CK134_g10001.t1
>gb|OIW31231.1| hypothetical protein CONLIGDRAFT_631154 [Coniochaeta ligniaria			NO	YES	YES				Coniochaeta_CK134_g10008.t1
>gb|OIW31241.1| hypothetical protein CONLIGDRAFT_643245 [Coniochaeta ligniaria NRRL			YES	YES	NO				Coniochaeta_CK134_g10010.t1
>gb|OIW31240.1| carbonic anhydrase [Coniochaeta ligniaria NRRL 30616]		Pro_CA					EC:4.2.1.1	Collecting duct acid secretion ; Proximal tubule bicarbonate reclamation ; Bile secretion ; Pancreatic secretion ; Gastric acid secretion ; Nitrogen metabolism	Coniochaeta_CK134_g10011.t1
>gb|OIW31239.1| hypothetical protein CONLIGDRAFT_631160 [Coniochaeta ligniaria NRRL									Coniochaeta_CK134_g10012.t1
>gb|OIW31254.1| hypothetical protein CONLIGDRAFT_307920 [Coniochaeta ligniaria NRRL		PHD							Coniochaeta_CK134_g10023.t1
>dbj|BAG16424.1| hypothetical aerothricin synthetase 1 [fungal sp. NR7379]		PP-binding;PP-binding;PP-binding;AMP-binding;AMP-binding;PP-binding;PP-binding;Condensation;Condensation;Condensation;AMP-binding;AMP-binding;AMP-binding;PP-binding;AMP-binding;Condensation;PP-binding;AMP-binding;Condensation;AMP-binding;Condensation;PP-binding;Condensation;PP-binding;Condensation;PP-binding;Condensation;Condensation;AMP-binding;AMP-binding;Condensation;Condensation;AMP-binding				YES	EC:1.2.1.31; EC:5.1.1.3; EC:5.1.1.13	Nonribosomal peptide structures ; Alanine; D; beta; Tryptophan metabolism ; Histidine metabolism ; Arginine and proline metabolism ; Lysine degradation ; Valine; Glycine; Glycerolipid metabolism ; Fatty acid degradation ; Pyruvate metabolism ; Ascorbate and aldarate metabolism ; Glycolysis ; Biosynthesis of amino acids	Coniochaeta_CK134_g10028.t1
>gb|OIW30041.1| nitrate reductase [Coniochaeta ligniaria NRRL 30616]	GH10.hmm	Molydop_binding;SLAC1;Glyco_hydro_10;Molybdopterin					EC:1.7.99.4; EC:1.2.1.2	Methane metabolism ; Glyoxylate and dicarboxylate metabolism ; Carbon metabolism ; Nitrogen metabolism	Coniochaeta_CK134_g10033.t1
>ref|XP_003664687.1| hypothetical protein MYCTH_13170, partial [Thermothelomyces									Coniochaeta_CK134_g10037.t1
>gb|OIW25705.1| 3-isopropylmalate dehydratase [Coniochaeta ligniaria NRRL 30616]		Aconitase;Aconitase_C					EC:4.2.1.36; EC:4.2.1.114	Methane metabolism ; Lysine biosynthesis ; Biosynthesis of amino acids ; 2	Coniochaeta_CK134_g10039.t1
>ref|XP_009229724.1| hypothetical protein GGTG_13549 [Gaeumannomyces tritici R3-111a-1]									Coniochaeta_CK134_g10040.t1
***** No hits found ******									Coniochaeta_CK134_g10041.t1
>gb|EMT74501.1| hypothetical protein FOC4_g10001008 [Fusarium oxysporum f. sp.									Coniochaeta_CK134_g10042.t1
***** No hits found ******									Coniochaeta_CK134_g10043.t1
>gb|KXX77420.1| Leghemoglobin reductase [Madurella mycetomatis]		Arginase;Pyr_redox_dim;Pyr_redox_2							Coniochaeta_CK134_g10047.t1
>gb|OIW30457.1| pectin lyase-like protein [Coniochaeta ligniaria NRRL 30616]		Beta_helix	NO	YES	NO				Coniochaeta_CK134_g10049.t1
>gb|OIW27210.1| hypothetical protein CONLIGDRAFT_579805 [Coniochaeta ligniaria NRRL		Pirin_C;Pirin							Coniochaeta_CK134_g1005.t1
>gb|KFA77245.1| hypothetical protein S40288_01343 [Stachybotrys chartarum IBT		Helicase_C;SNF2_N					EC:2.3.2.27; EC:3.6.4.12	Human papillomavirus infection ; Meiosis ; Cell cycle ; DNA replication ; Platinum drug resistance ; Parkinson; Breast cancer ; MicroRNAs in cancer ; Mitophagy ; PI3K; Notch signaling pathway ; Fanconi anemia pathway ; Homologous recombination ; Ubiquitin mediated proteolysis ; Protein processing in endoplasmic reticulum	Coniochaeta_CK134_g10050.t1
>gb|PGH01881.1| hypothetical protein AJ80_08953 [Polytolypa hystricis UAMH7299]		zf-C2H2					EC:2.3.2.27	Platinum drug resistance ; Parkinson; Breast cancer ; MicroRNAs in cancer ; Mitophagy ; PI3K; Notch signaling pathway ; Fanconi anemia pathway ; Homologous recombination ; Ubiquitin mediated proteolysis ; Protein processing in endoplasmic reticulum	Coniochaeta_CK134_g10051.t1
>gb|OIW30459.1| hypothetical protein CONLIGDRAFT_279533 [Coniochaeta ligniaria NRRL		Zn_clus;Fungal_trans							Coniochaeta_CK134_g10052.t1
>gb|OIW30466.1| hypothetical protein CONLIGDRAFT_279815 [Coniochaeta ligniaria NRRL		DUF3632							Coniochaeta_CK134_g10058.t1
>gb|OIW30475.1| putative DELTA(24)-sterol C-methyltransferase [Coniochaeta		Methyltransf_11;Transket_pyr;Sterol_MT_C;Transketolase_C					EC:1.2.4.1	Pyruvate metabolism ; Citrate cycle ; Glycolysis ; Carbon metabolism	Coniochaeta_CK134_g10060.t1	0.188679	0.377358	0.188679
>gb|OIW30483.1| putative GNAT family N-acetyltransferase [Coniochaeta ligniaria		Acetyltransf_7							Coniochaeta_CK134_g10065.t1
>gb|OIW30501.1| hypothetical protein CONLIGDRAFT_594331 [Coniochaeta ligniaria NRRL									Coniochaeta_CK134_g10072.t1
>gb|OIW30502.1| hypothetical protein CONLIGDRAFT_281905 [Coniochaeta ligniaria NRRL									Coniochaeta_CK134_g10073.t1
>gb|OIW30508.1| hypothetical protein CONLIGDRAFT_282076 [Coniochaeta ligniaria NRRL									Coniochaeta_CK134_g10079.t1
>gb|OIW27213.1| hypothetical protein CONLIGDRAFT_418324 [Coniochaeta ligniaria NRRL									Coniochaeta_CK134_g1008.t1
>gb|OIW30509.1| pali-domain-containing protein [Coniochaeta ligniaria NRRL 30616]		SUR7	NO	YES	YES				Coniochaeta_CK134_g10080.t1
>gb|OIW32723.1| hypothetical protein CONLIGDRAFT_630348 [Coniochaeta ligniaria NRRL									Coniochaeta_CK134_g10082.t1
***** No hits found ******									Coniochaeta_CK134_g10085.t1
***** No hits found ******			YES	YES	NO				Coniochaeta_CK134_g10086.t1
***** No hits found ******									Coniochaeta_CK134_g10088.t1
>gb|OIW30523.1| alpha/beta-hydrolase [Coniochaeta ligniaria NRRL 30616]	CE10.hmm	Abhydrolase_3					EC:3.1.1.1; EC:3.1.1.3	Fat digestion and absorption ; Glycerolipid metabolism ; Drug metabolism	Coniochaeta_CK134_g10089.t1
>gb|OIW27214.1| hypothetical protein CONLIGDRAFT_418246 [Coniochaeta ligniaria NRRL									Coniochaeta_CK134_g1009.t1
>gb|PMB68508.1| hypothetical protein BM221_005087 [Beauveria bassiana]		TauD							Coniochaeta_CK134_g10093.t1
>gb|AER26540.1| serine proteinase [Isaria farinosa]							EC:3.4.21.62	Quorum sensing	Coniochaeta_CK134_g10094.t1
>gb|OIW23228.1| hypothetical protein CONLIGDRAFT_649761 [Coniochaeta ligniaria NRRL									Coniochaeta_CK134_g10095.t1
***** No hits found ******									Coniochaeta_CK134_g10096.t1
>gb|KFY98416.1| hypothetical protein V498_01483 [Pseudogymnoascus sp. VKM F-4517									Coniochaeta_CK134_g10097.t1
>gb|OIW25701.1| hypothetical protein CONLIGDRAFT_647439 [Coniochaeta ligniaria NRRL									Coniochaeta_CK134_g10098.t1
>ref|XP_003653968.1| hypothetical protein THITE_2116505 [Thielavia terrestris NRRL 8126]									Coniochaeta_CK134_g10099.t1
>gb|OIW26610.1| hypothetical protein CONLIGDRAFT_481862 [Coniochaeta ligniaria NRRL			YES	YES	NO				Coniochaeta_CK134_g101.t1	0.666667	1.16667	0.888889
>gb|OIW23095.1| hypothetical protein CONLIGDRAFT_649927 [Coniochaeta ligniaria NRRL									Coniochaeta_CK134_g10101.t1
>gb|OIW23087.1| hypothetical protein CONLIGDRAFT_674602 [Coniochaeta ligniaria NRRL									Coniochaeta_CK134_g10102.t1
***** No hits found ******									Coniochaeta_CK134_g10103.t1
>gb|OIW30530.1| ketoacyl-synt-domain-containing protein [Coniochaeta ligniaria NRRL		PS-DH;Acyl_transf_1;Ketoacyl-synt_C;KAsynt_C_assoc;KR;ketoacyl-synt				YES	EC:2.3.1.240; EC:2.3.1.74; EC:2.3.1.221	Aflatoxin biosynthesis ; Circadian rhythm ; Flavonoid biosynthesis ; Biosynthesis of 12; Type I polyketide structures	Coniochaeta_CK134_g10111.t1
***** No hits found ******									Coniochaeta_CK134_g10113.t1
>ref|XP_002143212.1| conserved hypothetical protein [Talaromyces marneffei ATCC 18224]									Coniochaeta_CK134_g10117.t1
>gb|OOF90133.1| hypothetical protein ASPCADRAFT_60078 [Aspergillus carbonarius ITEM		adh_short							Coniochaeta_CK134_g10118.t1
>gb|KPM44431.1| hypothetical protein AK830_g2082 [Neonectria ditissima]		Amidase							Coniochaeta_CK134_g10119.t1
>ref|XP_007838661.1| hypothetical protein PFICI_11889 [Pestalotiopsis fici W106-1]		NB-ARC;TPR_12							Coniochaeta_CK134_g10120.t1
***** No hits found ******									Coniochaeta_CK134_g10124.t1
>gb|POR38688.1| Uncharacterized protein TPAR_01111 [Tolypocladium paradoxum]									Coniochaeta_CK134_g10125.t1
***** No hits found ******									Coniochaeta_CK134_g10128.t1
>ref|XP_001903743.1| hypothetical protein [Podospora anserina S mat+]		DUF1664							Coniochaeta_CK134_g10129.t1
>ref|XP_018070870.1| kinase-like protein [Phialocephala scopiformis]									Coniochaeta_CK134_g10130.t1
>gb|OIW28686.1| DNA-directed RNA polymerase III complex subunit Rpc37, partial									Coniochaeta_CK134_g10131.t1
>gb|OIW28690.1| hypothetical protein CONLIGDRAFT_644852 [Coniochaeta ligniaria NRRL									Coniochaeta_CK134_g10132.t1
>ref|XP_013955750.1| hypothetical protein TRIVIDRAFT_91290 [Trichoderma virens Gv29-8]	CE10.hmm	Sugar_tr;COesterase					EC:3.1.1.1; EC:3.1.1.7; EC:3.1.1.3	Fat digestion and absorption ; Glycerolipid metabolism ; Cholinergic synapse ; Glycerophospholipid metabolism ; Drug metabolism	Coniochaeta_CK134_g10135.t1
>ref|XP_007398669.1| hypothetical protein PHACADRAFT_260636 [Phanerochaete carnosa									Coniochaeta_CK134_g10137.t1
>gb|OIW31072.1| glycoside hydrolase/deacetylase [Coniochaeta ligniaria NRRL 30616]		DUF1989							Coniochaeta_CK134_g10138.t1
***** No hits found ******									Coniochaeta_CK134_g10139.t1
>gb|OIW28698.1| hypothetical protein CONLIGDRAFT_577830 [Coniochaeta ligniaria NRRL		DUF924							Coniochaeta_CK134_g10140.t1
***** No hits found ******			YES	YES	NO				Coniochaeta_CK134_g10141.t1
>gb|OIW28701.1| hypothetical protein CONLIGDRAFT_703798 [Coniochaeta ligniaria NRRL									Coniochaeta_CK134_g10143.t1
>gb|OIW28702.1| hypothetical protein CONLIGDRAFT_703800 [Coniochaeta ligniaria NRRL									Coniochaeta_CK134_g10144.t1
>gb|OIW23558.1| MFS general substrate transporter [Coniochaeta ligniaria NRRL		MFS_1							Coniochaeta_CK134_g10145.t1
>gb|OCK89792.1| ankyrin [Cenococcum geophilum 1.58]		Ank_2					EC:3.1.1.5; EC:2.3.2.27	Platinum drug resistance ; Parkinson; Breast cancer ; MicroRNAs in cancer ; Mitophagy ; PI3K; Notch signaling pathway ; Fanconi anemia pathway ; Homologous recombination ; Ubiquitin mediated proteolysis ; Protein processing in endoplasmic reticulum ; Choline metabolism in cancer ; Lysosome ; Glycerophospholipid metabolism	Coniochaeta_CK134_g10148.t1
***** No hits found ******									Coniochaeta_CK134_g10149.t1
***** No hits found ******									Coniochaeta_CK134_g10151.t1
>gb|EXK77341.1| hypothetical protein FOQG_17945 [Fusarium oxysporum f. sp. raphani		HEAT_2;NACHT							Coniochaeta_CK134_g10152.t1
>gb|KLU92597.1| hypothetical protein MAPG_11542 [Magnaporthiopsis poae ATCC 64411]									Coniochaeta_CK134_g10153.t1
***** No hits found ******									Coniochaeta_CK134_g10155.t1
>ref|XP_016640143.1| Uncharacterized protein SAPIO_CDS8189 [Scedosporium apiospermum]									Coniochaeta_CK134_g10156.t1
>ref|XP_001905751.1| hypothetical protein [Podospora anserina S mat+]									Coniochaeta_CK134_g10157.t1
***** No hits found ******									Coniochaeta_CK134_g10158.t1
***** No hits found ******									Coniochaeta_CK134_g10159.t1
>gb|OIW27140.1| protein-tyrosine phosphatase, partial [Coniochaeta ligniaria NRRL		Y_phosphatase2					EC:3.1.3.48	Transcriptional misregulation in cancers	Coniochaeta_CK134_g1016.t1
>ref|XP_003051061.1| hypothetical protein NECHADRAFT_69778 [[Nectria] haematococca mpVI									Coniochaeta_CK134_g10161.t1
>ref|XP_007832217.1| hypothetical protein PFICI_05445 [Pestalotiopsis fici W106-1]									Coniochaeta_CK134_g10162.t1
>gb|OIW23444.1| hypothetical protein CONLIGDRAFT_127343 [Coniochaeta ligniaria NRRL		HNH_2							Coniochaeta_CK134_g10163.t1
>ref|XP_008603596.1| hypothetical protein BBA_10277 [Beauveria bassiana ARSEF 2860]		HNH_2							Coniochaeta_CK134_g10164.t1
>ref|XP_003649659.1| hypothetical protein THITE_2108411 [Thielavia terrestris NRRL 8126]									Coniochaeta_CK134_g10165.t1
>gb|PMD63610.1| HET-domain-containing protein [Meliniomyces bicolor E]		HET							Coniochaeta_CK134_g10166.t1
>gb|KJZ69725.1| hypothetical protein HIM_10894 [Hirsutella minnesotensis 3608]		HTH_Tnp_Tc5							Coniochaeta_CK134_g10167.t1
>ref|XP_019023322.1| NAD(P)-binding protein [Saitoella complicata NRRL Y-17804]		GFO_IDH_MocA							Coniochaeta_CK134_g10170.t1
>gb|OIW22439.1| hypothetical protein CONLIGDRAFT_563285, partial [Coniochaeta									Coniochaeta_CK134_g10171.t1
>gb|OAA54582.1| hypothetical protein SPI_08828 [Sporothrix insectorum RCEF 264]		HNH_2							Coniochaeta_CK134_g10172.t1
>gb|OIW23836.1| HET-domain-containing protein [Coniochaeta ligniaria NRRL 30616]		HET							Coniochaeta_CK134_g10173.t1
>gb|OIW23837.1| MFS general substrate transporter [Coniochaeta ligniaria NRRL		MFS_1							Coniochaeta_CK134_g10175.t1
>gb|OIW23852.1| protease [Coniochaeta ligniaria NRRL 30616]		Peptidase_A4	NO	YES	NO				Coniochaeta_CK134_g10176.t1	NA	1.25	1.5
>ref|XP_016254162.1| hypothetical protein PV07_00757 [Cladophialophora immunda]									Coniochaeta_CK134_g10179.t1
>gb|OIW27205.1| DUF1977-domain-containing protein [Coniochaeta ligniaria NRRL		DUF1977;DnaJ							Coniochaeta_CK134_g1018.t1
>gb|OIW23855.1| alpha-1,4-glucan lyase [Coniochaeta ligniaria NRRL 30616]	GH31.hmm	Glyco_hydro_31;Gal_mutarotas_2					EC:3.2.1.3	Starch and sucrose metabolism	Coniochaeta_CK134_g10181.t1
>gb|OIW23856.1| hypothetical protein CONLIGDRAFT_657440 [Coniochaeta ligniaria NRRL									Coniochaeta_CK134_g10182.t1
>gb|OIW30176.1| hypothetical protein CONLIGDRAFT_714572 [Coniochaeta ligniaria NRRL									Coniochaeta_CK134_g10183.t1
>ref|XP_001906487.1| hypothetical protein [Podospora anserina S mat+]									Coniochaeta_CK134_g10186.t1
>ref|XP_003351415.1| hypothetical protein SMAC_07614 [Sordaria macrospora k-hell]	GH47.hmm	Ank_2;Ank_2;Ank_2;Glyco_hydro_47					EC:2.3.2.27; EC:2.7.11.1	Endocrine resistance ; EGFR tyrosine kinase inhibitor resistance ; Human papillomavirus infection ; Epstein; Herpes simplex infection ; Measles ; Insulin resistance ; Dilated cardiomyopathy ; Hypertrophic cardiomyopathy ; Acute myeloid leukemia ; Proteoglycans in cancer ; Choline metabolism in cancer ; Circadian rhythm ; Longevity regulating pathway ; Axon guidance ; Progesterone; Insulin signali…	Coniochaeta_CK134_g10188.t1
>gb|OIW23839.1| hypothetical protein CONLIGDRAFT_111396 [Coniochaeta ligniaria NRRL			NO	YES	NO				Coniochaeta_CK134_g10189.t1
>gb|OIW23847.1| hypothetical protein CONLIGDRAFT_637089 [Coniochaeta ligniaria									Coniochaeta_CK134_g10197.t1
>gb|OIW26609.1| cytochrome P450 [Coniochaeta ligniaria NRRL 30616]		p450					EC:1.14.14.1	Endocrine resistance ; Chemical carcinogenesis ; MicroRNAs in cancer ; Longevity regulating pathway ; Inflammatory mediator regulation of TRP channels ; Serotonergic synapse ; Ovarian Steroidogenesis ; Drug metabolism ; Metabolism of xenobiotics by cytochrome P450 ; Caffeine metabolism ; Retinol metabolism ; Tryptophan metabolism ; Linoleic acid metabolism ; Arachidonic acid metabolism ; Steroid …	Coniochaeta_CK134_g102.t1
>gb|OIW23783.1| hypothetical protein CONLIGDRAFT_637020 [Coniochaeta ligniaria NRRL									Coniochaeta_CK134_g10208.t1
***** No hits found ******									Coniochaeta_CK134_g10210.t1
***** No hits found ******									Coniochaeta_CK134_g10211.t1
>gb|OIW23138.1| hypothetical protein CONLIGDRAFT_674609 [Coniochaeta ligniaria NRRL									Coniochaeta_CK134_g10215.t1
***** No hits found ******		Dimer_Tnp_hAT							Coniochaeta_CK134_g10216.t1
***** No hits found ******									Coniochaeta_CK134_g10217.t1
***** No hits found ******									Coniochaeta_CK134_g10218.t1
>ref|XP_001223334.1| hypothetical protein CHGG_04120 [Chaetomium globosum CBS 148.51]		RVT_1							Coniochaeta_CK134_g10219.t1
>gb|OIW32550.1| WD domain-containing protein [Coniochaeta ligniaria NRRL 30616]		WD40							Coniochaeta_CK134_g10221.t1
>gb|OIW32555.1| prolyl oligopeptidase [Coniochaeta ligniaria NRRL 30616]	CE10.hmm	Peptidase_S9					EC:3.4.21.26	Renin	Coniochaeta_CK134_g10226.t1
>gb|OIW32583.1| hypothetical protein CONLIGDRAFT_570994 [Coniochaeta ligniaria NRRL							EC:2.3.2.27	Platinum drug resistance ; Parkinson; Breast cancer ; MicroRNAs in cancer ; Mitophagy ; PI3K; Notch signaling pathway ; Fanconi anemia pathway ; Homologous recombination ; Ubiquitin mediated proteolysis ; Protein processing in endoplasmic reticulum	Coniochaeta_CK134_g10232.t1
>gb|OIW32596.1| hypothetical protein CONLIGDRAFT_630268 [Coniochaeta ligniaria NRRL		O-FucT							Coniochaeta_CK134_g10238.t1
>gb|OIW27166.1| hypothetical protein CONLIGDRAFT_645463 [Coniochaeta ligniaria NRRL									Coniochaeta_CK134_g1024.t1
>gb|OIW32602.1| hypothetical protein CONLIGDRAFT_571170 [Coniochaeta ligniaria NRRL	GT33.hmm								Coniochaeta_CK134_g10246.t1
>gb|OIW32604.1| mitochondrial carrier [Coniochaeta ligniaria NRRL 30616]		Mito_carr;Mito_carr;Mito_carr;Cation_efflux							Coniochaeta_CK134_g10247.t1	1	1	NA
>ref|XP_011916540.1| PREDICTED: histone H3.3-like [Cercocebus atys]		Histone							Coniochaeta_CK134_g10250.t1
>gb|OIW32664.1| glycoside hydrolase family 3 protein [Coniochaeta ligniaria NRRL	GH3.hmm	Fn3-like;Glyco_hydro_3_C;Glyco_hydro_3							Coniochaeta_CK134_g10251.t1
>gb|ORY66176.1| amino acid permease-domain-containing protein [Pseudomassariella									Coniochaeta_CK134_g10254.t1
>gb|OIW32611.1| hypothetical protein CONLIGDRAFT_678995 [Coniochaeta ligniaria NRRL									Coniochaeta_CK134_g10257.t1
>gb|OIW32613.1| hypothetical protein CONLIGDRAFT_678997 [Coniochaeta ligniaria NRRL									Coniochaeta_CK134_g10259.t1
>gb|OIW32614.1| hypothetical protein CONLIGDRAFT_630281 [Coniochaeta ligniaria NRRL		2-Hacid_dh_C;NicO					EC:1.1.1.237; EC:1.1.1.29; EC:1.1.1.26; EC:1.1.1.81	Glycine; Methane metabolism ; Glyoxylate and dicarboxylate metabolism ; Carbon metabolism ; Tropane; Ubiquinone and other terpenoid; Phenylalanine metabolism ; Tyrosine metabolism	Coniochaeta_CK134_g10260.t1	NA	3	NA
>gb|OIW32616.1| hypothetical protein CONLIGDRAFT_699438 [Coniochaeta ligniaria NRRL	CBM16.hmm								Coniochaeta_CK134_g10261.t1
>gb|OIW32618.1| hypothetical protein CONLIGDRAFT_679002 [Coniochaeta ligniaria NRRL									Coniochaeta_CK134_g10262.t1
>gb|OIW32622.1| alpha/beta-hydrolase [Coniochaeta ligniaria NRRL 30616]	CE10.hmm	Abhydrolase_3					EC:3.1.1.3	Fat digestion and absorption ; Glycerolipid metabolism	Coniochaeta_CK134_g10265.t1
>gb|OIW32629.1| hypothetical protein CONLIGDRAFT_699479 [Coniochaeta ligniaria NRRL									Coniochaeta_CK134_g10267.t1
>gb|EXF81346.1| hypothetical protein CFIO01_01008 [Colletotrichum fioriniae PJ7]		NB-ARC;Pkinase							Coniochaeta_CK134_g10269.t1
>gb|OIW34680.1| polyamine transporter 2 [Coniochaeta ligniaria NRRL 30616]									Coniochaeta_CK134_g10271.t1
>gb|PMD45491.1| ankyrin [Meliniomyces variabilis F]		Ank_2;Ank_2							Coniochaeta_CK134_g10272.t1
>dbj|GAW16347.1| hypothetical protein ANO14919_057720 [fungal sp. No.14919]			YES	YES	NO				Coniochaeta_CK134_g10274.t1
***** No hits found ******									Coniochaeta_CK134_g10275.t1
>gb|OIW32705.1| hypothetical protein CONLIGDRAFT_668344 [Coniochaeta ligniaria NRRL		zf-Di19							Coniochaeta_CK134_g10276.t1
***** No hits found ******									Coniochaeta_CK134_g10277.t1
>gb|OIW23095.1| hypothetical protein CONLIGDRAFT_649927 [Coniochaeta ligniaria NRRL									Coniochaeta_CK134_g10278.t1
***** No hits found ******									Coniochaeta_CK134_g10279.t1
***** No hits found ******									Coniochaeta_CK134_g10280.t1
***** No hits found ******									Coniochaeta_CK134_g10281.t1
>gb|OIW23086.1| hypothetical protein CONLIGDRAFT_719406 [Coniochaeta ligniaria NRRL									Coniochaeta_CK134_g10282.t1
>gb|KJZ71249.1| hypothetical protein HIM_09392 [Hirsutella minnesotensis 3608]									Coniochaeta_CK134_g10283.t1
>gb|OIW24351.1| hypothetical protein CONLIGDRAFT_718716 [Coniochaeta ligniaria NRRL			YES	YES	NO				Coniochaeta_CK134_g10284.t1
>gb|OCL08129.1| hypothetical protein AOQ84DRAFT_377048 [Glonium stellatum]		NUDIX							Coniochaeta_CK134_g10287.t1
>gb|KPM39852.1| hypothetical protein AK830_g6689 [Neonectria ditissima]	GH109.hmm	GFO_IDH_MocA;DegT_DnrJ_EryC1							Coniochaeta_CK134_g10288.t1
***** No hits found ******									Coniochaeta_CK134_g10289.t1
>gb|OCK97767.1| MFS general substrate transporter [Cenococcum geophilum 1.58]		MFS_1							Coniochaeta_CK134_g10293.t1
>gb|OCK97769.1| NACHT and WD domain protein [Cenococcum geophilum 1.58]									Coniochaeta_CK134_g10294.t1
>gb|OQV02733.1| hypothetical protein CLAIMM_07878 [Cladophialophora immunda]		Fructosamin_kin							Coniochaeta_CK134_g10296.t1
***** No hits found ******									Coniochaeta_CK134_g10299.t1
>gb|OIW26608.1| hypothetical protein CONLIGDRAFT_646763 [Coniochaeta ligniaria NRRL									Coniochaeta_CK134_g103.t1
>gb|OIW27790.1| amino-acid permease inda1 [Coniochaeta ligniaria NRRL 30616]		AA_permease							Coniochaeta_CK134_g10308.t1
***** No hits found ******									Coniochaeta_CK134_g10309.t1
>gb|OIW27786.1| carbon-nitrogen hydrolase [Coniochaeta ligniaria NRRL 30616]		CN_hydrolase							Coniochaeta_CK134_g10310.t1
>ref|XP_021871050.1| general substrate transporter [Kockovaella imperatae]		Sugar_tr							Coniochaeta_CK134_g10316.t1
>ref|XP_007745674.1| hypothetical protein A1O5_06894 [Cladophialophora psammophila CBS	GH95.hmm	Glyco_hyd_65N_2							Coniochaeta_CK134_g10317.t1
>ref|XP_007736110.1| hypothetical protein A1O3_07815 [Capronia epimyces CBS 606.96]		DUF1479							Coniochaeta_CK134_g10318.t1
>gb|OIW27774.1| hypothetical protein CONLIGDRAFT_646009 [Coniochaeta ligniaria NRRL		Clr5							Coniochaeta_CK134_g10321.t1
>gb|OIW27776.1| hypothetical protein CONLIGDRAFT_655519 [Coniochaeta ligniaria NRRL		2OG-FeII_Oxy_3							Coniochaeta_CK134_g10322.t1
>gb|OIW26300.1| hypothetical protein CONLIGDRAFT_671902 [Coniochaeta ligniaria NRRL									Coniochaeta_CK134_g10329.t1
>gb|OIW27156.1| hypothetical protein CONLIGDRAFT_415583 [Coniochaeta ligniaria NRRL		COX7C							Coniochaeta_CK134_g1033.t1	NA	0.666667	NA
>gb|OIW28285.1| hypothetical protein CONLIGDRAFT_703193 [Coniochaeta ligniaria NRRL		Hydant_A_N;Hydantoinase_B;Hydantoinase_A					EC:6.4.1.8	Ethylbenzene degradation ; Degradation of aromatic compounds	Coniochaeta_CK134_g10333.t1
>gb|OIW28286.1| MFS general substrate transporter [Coniochaeta ligniaria NRRL		MFS_1							Coniochaeta_CK134_g10334.t1
>gb|OIW28287.1| hypothetical protein CONLIGDRAFT_714838 [Coniochaeta ligniaria NRRL		Fungal_trans_2							Coniochaeta_CK134_g10335.t1
>gb|OIW27893.1| hypothetical protein CONLIGDRAFT_453658 [Coniochaeta ligniaria NRRL		Cnn_1N							Coniochaeta_CK134_g10337.t1
>gb|OIW27900.1| hypothetical protein CONLIGDRAFT_453742 [Coniochaeta ligniaria NRRL		Zn_clus;Fungal_trans							Coniochaeta_CK134_g10340.t1
>gb|OIW27906.1| longevity assurance proteins LAG1/LAC1 [Coniochaeta ligniaria NRRL		TRAM_LAG1_CLN8;TRAM1					EC:2.3.1.24	Sphingolipid signaling pathway ; Sphingolipid metabolism	Coniochaeta_CK134_g10346.t1
>gb|KID99601.1| hypothetical protein MAJ_04431, partial [Metarhizium majus ARSEF									Coniochaeta_CK134_g10348.t1
>gb|OIW27887.1| hypothetical protein CONLIGDRAFT_705860 [Coniochaeta ligniaria NRRL		Clr5							Coniochaeta_CK134_g10356.t1
***** No hits found ******									Coniochaeta_CK134_g10357.t1
>ref|XP_002557038.1| Pc12g01400 [Penicillium rubens Wisconsin 54-1255]									Coniochaeta_CK134_g10358.t1
>gb|OIW27883.1| FAD/NAD(P)-binding domain-containing protein [Coniochaeta ligniaria		Amino_oxidase					EC:1.5.3.17; EC:1.4.3.10	beta; Arginine and proline metabolism	Coniochaeta_CK134_g10360.t1
>gb|OIW27882.1| hypothetical protein CONLIGDRAFT_453437 [Coniochaeta ligniaria NRRL		Ank_2	NO	YES	NO		EC:2.3.2.27; EC:3.1.4.46; EC:2.7.11.1	Endocrine resistance ; EGFR tyrosine kinase inhibitor resistance ; Human papillomavirus infection ; Epstein; Herpes simplex infection ; Measles ; Insulin resistance ; Dilated cardiomyopathy ; Hypertrophic cardiomyopathy ; Acute myeloid leukemia ; Proteoglycans in cancer ; Choline metabolism in cancer ; Circadian rhythm ; Longevity regulating pathway ; Axon guidance ; Progesterone; Insulin signali…	Coniochaeta_CK134_g10361.t1
>gb|OIW27881.1| hypothetical protein CONLIGDRAFT_655572 [Coniochaeta ligniaria NRRL		Zn_clus;Fungal_trans							Coniochaeta_CK134_g10362.t1
>gb|OIW27878.1| MFS general substrate transporter [Coniochaeta ligniaria NRRL		MFS_1							Coniochaeta_CK134_g10365.t1
>gb|PMD29926.1| hypothetical protein L207DRAFT_642032 [Meliniomyces variabilis F]									Coniochaeta_CK134_g10366.t1
>gb|OIW27151.1| hypothetical protein CONLIGDRAFT_415399 [Coniochaeta ligniaria NRRL		Ima1_N							Coniochaeta_CK134_g1037.t1
>gb|OIW27874.1| hypothetical protein CONLIGDRAFT_716274 [Coniochaeta ligniaria NRRL									Coniochaeta_CK134_g10370.t1
>gb|OTB09266.1| hypothetical protein M426DRAFT_18641 [Hypoxylon sp. CI-4A]			NO	YES	NO				Coniochaeta_CK134_g10371.t1
>gb|OIW27855.1| hypothetical protein CONLIGDRAFT_682868 [Coniochaeta ligniaria NRRL									Coniochaeta_CK134_g10374.t1
>gb|KXL48707.1| hypothetical protein FE78DRAFT_293237 [Acidomyces richmondensis]									Coniochaeta_CK134_g10375.t1
>gb|KYG47506.1| hypothetical protein M433DRAFT_132930 [Acidomyces richmondensis		DUF3176							Coniochaeta_CK134_g10376.t1
>gb|OIW27842.1| DUF647-domain-containing protein [Coniochaeta ligniaria NRRL 30616]		DUF647							Coniochaeta_CK134_g10379.t1
***** No hits found ******									Coniochaeta_CK134_g1038.t1
>gb|OIW27844.1| hypothetical protein CONLIGDRAFT_452986 [Coniochaeta ligniaria NRRL		SKG6							Coniochaeta_CK134_g10381.t1
>ref|XP_001795434.1| hypothetical protein SNOG_05023 [Parastagonospora nodorum SN15]	GH35.hmm	BetaGal_dom4_5;Glyco_hydro_35	NO	YES	NO				Coniochaeta_CK134_g10387.t1
>gb|ENH80544.1| hypothetical protein Cob_10605 [Colletotrichum orbiculare MAFF									Coniochaeta_CK134_g10391.t1
>ref|XP_007832110.1| hypothetical protein PFICI_05338 [Pestalotiopsis fici W106-1]									Coniochaeta_CK134_g10393.t1
>ref|XP_007832111.1| hypothetical protein PFICI_05339 [Pestalotiopsis fici W106-1]		HET							Coniochaeta_CK134_g10394.t1
>gb|OIW27822.1| hypothetical protein CONLIGDRAFT_716232 [Coniochaeta ligniaria NRRL		SLT							Coniochaeta_CK134_g10395.t1
>gb|OIW27824.1| hypothetical protein CONLIGDRAFT_634156 [Coniochaeta ligniaria NRRL									Coniochaeta_CK134_g10396.t1
>ref|XP_001225993.1| hypothetical protein CHGG_10726 [Chaetomium globosum CBS 148.51]		TPR_12;TPR_12;TPR_12;TPR_10;TPR_12;TPR_12;TPR_12;TPR_12;TPR_12							Coniochaeta_CK134_g10397.t1
>gb|OIW27291.1| HIRA-interacting protein 5 [Coniochaeta ligniaria NRRL 30616]									Coniochaeta_CK134_g10398.t1
>gb|OIW32624.1| hypothetical protein CONLIGDRAFT_630291 [Coniochaeta ligniaria NRRL									Coniochaeta_CK134_g10399.t1
>gb|OIW32639.1| hypothetical protein CONLIGDRAFT_275513 [Coniochaeta ligniaria NRRL									Coniochaeta_CK134_g10400.t1
>ref|XP_018073379.1| hypothetical protein LY89DRAFT_582171 [Phialocephala scopiformis]	GH71.hmm;CBM24.hmm	Glyco_hydro_71	NO	YES	NO				Coniochaeta_CK134_g10401.t1	NA	16.25	NA
>gb|OIW33606.1| alpha/beta-hydrolase [Coniochaeta ligniaria NRRL 30616]	CE1.hmm	Abhydrolase_1;Chlorophyllase2					EC:3.8.1.3; EC:3.8.1.5; EC:3.4.11.5	Arginine and proline metabolism ; Chlorocyclohexane and chlorobenzene degradation ; Chloroalkane and chloroalkene degradation	Coniochaeta_CK134_g10407.t1
***** No hits found ******									Coniochaeta_CK134_g10408.t1
>gb|OIW33629.1| hypothetical protein CONLIGDRAFT_185986 [Coniochaeta ligniaria NRRL									Coniochaeta_CK134_g10423.t1
>gb|OIW33633.1| peptidyl-tRNA hydrolase [Coniochaeta ligniaria NRRL 30616]		Pept_tRNA_hydro							Coniochaeta_CK134_g10427.t1
>gb|OIW33636.1| hypothetical protein CONLIGDRAFT_640739 [Coniochaeta ligniaria NRRL									Coniochaeta_CK134_g10430.t1
>gb|OIW33637.1| hypothetical protein CONLIGDRAFT_186369 [Coniochaeta ligniaria NRRL		Zn_clus;Fungal_trans							Coniochaeta_CK134_g10431.t1
>gb|OIW33638.1| Six-hairpin glycosidase, partial [Coniochaeta ligniaria NRRL 30616]	GH78.hmm	Bac_rhamnosid6H;Aminotran_5;Bac_rhamnosid_C							Coniochaeta_CK134_g10432.t1
>gb|ENH69385.1| hypothetical protein FOC1_g10011736 [Fusarium oxysporum f. sp.									Coniochaeta_CK134_g10433.t1
***** No hits found ******	CBM61.hmm								Coniochaeta_CK134_g10434.t1
***** No hits found ******									Coniochaeta_CK134_g10438.t1
>gb|OIW33730.1| hypothetical protein CONLIGDRAFT_189848 [Coniochaeta ligniaria NRRL		Zeta_toxin							Coniochaeta_CK134_g10443.t1
>gb|OIW33728.1| hypothetical protein CONLIGDRAFT_677484 [Coniochaeta ligniaria NRRL									Coniochaeta_CK134_g10444.t1
>gb|OIW33728.1| hypothetical protein CONLIGDRAFT_677484 [Coniochaeta ligniaria NRRL									Coniochaeta_CK134_g10445.t1
>gb|OIW31679.1| phytanoyl-CoA dioxygenase [Coniochaeta ligniaria NRRL 30616]		PhyH							Coniochaeta_CK134_g10455.t1
>gb|OIW31680.1| S-adenosyl-L-methionine-dependent methyltransferase [Coniochaeta		Methyltransf_11					EC:3.1.1.1	Drug metabolism	Coniochaeta_CK134_g10456.t1
>gb|OIW27175.1| hypothetical protein CONLIGDRAFT_655242 [Coniochaeta ligniaria NRRL		ATE_C							Coniochaeta_CK134_g1046.t1
>gb|OIW31621.1| hypothetical protein CONLIGDRAFT_233262 [Coniochaeta ligniaria NRRL									Coniochaeta_CK134_g10461.t1
>gb|OIW31614.1| hypothetical protein CONLIGDRAFT_641405 [Coniochaeta ligniaria NRRL									Coniochaeta_CK134_g10466.t1
>gb|OIW31612.1| hypothetical protein CONLIGDRAFT_233044 [Coniochaeta ligniaria NRRL									Coniochaeta_CK134_g10468.t1
>ref|XP_013269860.1| hypothetical protein Z518_08666 [Rhinocladiella mackenziei CBS									Coniochaeta_CK134_g10472.t1
>gb|OIW31591.1| hypothetical protein CONLIGDRAFT_231352 [Coniochaeta ligniaria NRRL									Coniochaeta_CK134_g10484.t1
>gb|OIW31889.1| HET-domain-containing protein [Coniochaeta ligniaria NRRL 30616]		HET							Coniochaeta_CK134_g10485.t1
***** No hits found ******									Coniochaeta_CK134_g10489.t1
>gb|OIW31895.1| hypothetical protein CONLIGDRAFT_245568 [Coniochaeta ligniaria NRRL									Coniochaeta_CK134_g10491.t1
>gb|OIW31898.1| glycoside hydrolase [Coniochaeta ligniaria NRRL 30616]									Coniochaeta_CK134_g10493.t1
>gb|OIW31912.1| alpha/beta-hydrolase [Coniochaeta ligniaria NRRL 30616]		Peptidase_S10	NO	YES	NO				Coniochaeta_CK134_g10502.t1
>gb|OIW31917.1| hypothetical protein CONLIGDRAFT_667736 [Coniochaeta ligniaria NRRL		Zn_clus							Coniochaeta_CK134_g10503.t1
>gb|OIW31940.1| ankyrin repeat protein [Coniochaeta ligniaria NRRL 30616]	GH28.hmm	Ank_2;Glyco_hydro_28;Glyco_hydro_28					EC:2.7.11.1	Endocrine resistance ; EGFR tyrosine kinase inhibitor resistance ; Human papillomavirus infection ; Epstein; Herpes simplex infection ; Measles ; Insulin resistance ; Dilated cardiomyopathy ; Hypertrophic cardiomyopathy ; Parkinson; Breast cancer ; Acute myeloid leukemia ; Proteoglycans in cancer ; Choline metabolism in cancer ; Circadian rhythm ; Longevity regulating pathway ; Axon guidance ; Pr…	Coniochaeta_CK134_g10504.t1
>gb|OIW27184.1| hypothetical protein CONLIGDRAFT_416825 [Coniochaeta ligniaria NRRL		Mito_carr;Mito_carr;Thr_synth_N;PALP;RTP1_C1;Sugar_tr;RTP1_C2;Sugar_tr;Mito_carr					EC:4.2.3.1	Vitamin B6 metabolism ; Glycine; Biosynthesis of amino acids	Coniochaeta_CK134_g1051.t1
>gb|OIW31950.1| hypothetical protein CONLIGDRAFT_246229 [Coniochaeta ligniaria NRRL									Coniochaeta_CK134_g10512.t1
>gb|OIW31953.1| hypothetical protein CONLIGDRAFT_246282 [Coniochaeta ligniaria NRRL			NO	YES	NO				Coniochaeta_CK134_g10514.t1
>gb|OCK79443.1| hypothetical protein K432DRAFT_455416 [Lepidopterella palustris CBS									Coniochaeta_CK134_g10516.t1
>gb|PKK47245.1| hypothetical protein CI102_8906 [Trichoderma harzianum]									Coniochaeta_CK134_g10517.t1
>gb|OIW31970.1| hypothetical protein CONLIGDRAFT_629660 [Coniochaeta ligniaria NRRL									Coniochaeta_CK134_g10525.t1
>gb|OIW31971.1| hypothetical protein CONLIGDRAFT_592879 [Coniochaeta ligniaria NRRL									Coniochaeta_CK134_g10526.t1
>gb|OIW24106.1| TPR-like protein, partial [Coniochaeta ligniaria NRRL 30616]		ANAPC8							Coniochaeta_CK134_g10533.t1
>ref|XP_016255658.1| hypothetical protein PV07_02139 [Cladophialophora immunda]			YES	YES	NO				Coniochaeta_CK134_g1054.t1
>gb|OIW31996.1| MFS general substrate transporter [Coniochaeta ligniaria NRRL		MFS_1							Coniochaeta_CK134_g10546.t1
>gb|OIW31999.1| hypothetical protein CONLIGDRAFT_667798 [Coniochaeta ligniaria NRRL			NO	YES	NO				Coniochaeta_CK134_g10548.t1
>gb|OIW32001.1| SET domain-containing protein [Coniochaeta ligniaria NRRL 30616]		SET							Coniochaeta_CK134_g10550.t1
***** No hits found ******									Coniochaeta_CK134_g10553.t1
***** No hits found ******			YES	YES	NO				Coniochaeta_CK134_g10554.t1
>gb|OIW28213.1| NAD(P)-binding protein [Coniochaeta ligniaria NRRL 30616]		NAD_binding_10							Coniochaeta_CK134_g10555.t1
***** No hits found ******		Senescence							Coniochaeta_CK134_g10559.t1
***** No hits found ******									Coniochaeta_CK134_g10567.t1
>gb|PGH10467.1| hypothetical protein AJ80_07510 [Polytolypa hystricis UAMH7299]									Coniochaeta_CK134_g10568.t1
>gb|OIW28195.1| MFS general substrate transporter [Coniochaeta ligniaria NRRL		MFS_1							Coniochaeta_CK134_g10569.t1
>gb|OIW28194.1| hypothetical protein CONLIGDRAFT_597555 [Coniochaeta ligniaria NRRL		FAD_binding_3;Zn_clus;Fungal_trans							Coniochaeta_CK134_g10570.t1
>gb|OIW23553.1| WSC domain-containing protein [Coniochaeta ligniaria NRRL 30616]		DUF1996	NO	YES	NO				Coniochaeta_CK134_g10572.t1
>gb|OAA65790.1| NAD(P)-binding domain protein [Sporothrix insectorum RCEF 264]		adh_short_C2					EC:1.1.1.236; EC:1.1.1.1; EC:1.1.1.206	Chemical carcinogenesis ; Drug metabolism ; Metabolism of xenobiotics by cytochrome P450 ; Naphthalene degradation ; Chloroalkane and chloroalkene degradation ; Retinol metabolism ; Tyrosine metabolism ; Glycine; Fatty acid degradation ; Glycolysis ; Degradation of aromatic compounds ; Tropane	Coniochaeta_CK134_g10577.t1
>gb|EPE02143.1| mfs transporter [Ophiostoma piceae UAMH 11346]		MFS_1							Coniochaeta_CK134_g10578.t1
>gb|EPE02448.1| hypothetical protein F503_00716 [Ophiostoma piceae UAMH 11346]		Fungal_trans_2							Coniochaeta_CK134_g10579.t1
>gb|OIW27230.1| hypothetical protein CONLIGDRAFT_633564, partial [Coniochaeta			NO	YES	YES				Coniochaeta_CK134_g1058.t1
>gb|PCD21219.1| hypothetical protein FGRA07_11746 [Fusarium graminearum]		OrsD							Coniochaeta_CK134_g10580.t1
>ref|XP_001219348.1| hypothetical protein CHGG_00127 [Chaetomium globosum CBS 148.51]									Coniochaeta_CK134_g10581.t1
>gb|OIW27025.1| acetyltransferase [Coniochaeta ligniaria NRRL 30616]		Acetyltransf_10							Coniochaeta_CK134_g10583.t1
>gb|KIM40558.1| hypothetical protein M413DRAFT_28372 [Hebeloma cylindrosporum h7]		Ank_4;Ank_2;HeLo					EC:2.7.11.1	Endocrine resistance ; EGFR tyrosine kinase inhibitor resistance ; Human papillomavirus infection ; Epstein; Herpes simplex infection ; Measles ; Insulin resistance ; Dilated cardiomyopathy ; Hypertrophic cardiomyopathy ; Parkinson; Breast cancer ; Acute myeloid leukemia ; Proteoglycans in cancer ; Choline metabolism in cancer ; Circadian rhythm ; Longevity regulating pathway ; Axon guidance ; Pr…	Coniochaeta_CK134_g10587.t1
>gb|OIW26944.1| hypothetical protein CONLIGDRAFT_717129 [Coniochaeta ligniaria NRRL									Coniochaeta_CK134_g10590.t1
>gb|OIW26952.1| 4,5-dihydroxyphthalate decarboxylase [Coniochaeta ligniaria NRRL									Coniochaeta_CK134_g10594.t1
***** No hits found ******									Coniochaeta_CK134_g10598.t1
>gb|OIW26961.1| family 31 glycosyl hydrolase [Coniochaeta ligniaria NRRL 30616]	GH31.hmm;AA3.hmm	Gal_mutarotas_2;GMC_oxred_N;Glyco_hydro_31					EC:1.1.5.9	Pentose phosphate pathway	Coniochaeta_CK134_g10600.t1
>gb|OIW26964.1| hypothetical protein CONLIGDRAFT_683906 [Coniochaeta ligniaria NRRL			NO	YES	NO				Coniochaeta_CK134_g10601.t1	10.25	146.25	11.75
>gb|OIW26936.1| hydantoinase B/oxoprolinase [Coniochaeta ligniaria NRRL 30616]		Hydantoinase_B;Hydantoinase_A;Hydant_A_N					EC:6.4.1.8	Ethylbenzene degradation ; Degradation of aromatic compounds	Coniochaeta_CK134_g10607.t1
>gb|OCK82280.1| HET-domain-containing protein, partial [Lepidopterella palustris									Coniochaeta_CK134_g10617.t1
>gb|KXX83273.1| Non-histone protein 10 [Madurella mycetomatis]		HMG_box							Coniochaeta_CK134_g1062.t1
>ref|XP_001792745.1| hypothetical protein SNOG_02127 [Parastagonospora nodorum SN15]		DnaJ							Coniochaeta_CK134_g10620.t1
>gb|OIW26925.1| hypothetical protein CONLIGDRAFT_647057 [Coniochaeta ligniaria NRRL									Coniochaeta_CK134_g10622.t1
>gb|OBT40795.1| hypothetical protein VE00_08937 [Pseudogymnoascus sp. WSF 3629]									Coniochaeta_CK134_g10623.t1
>gb|OIW33048.1| putative beta-1,6-glucanase Neg1 [Coniochaeta ligniaria NRRL 30616]	GH30.hmm	Glyco_hydro_30C;Glyco_hydro_30;LIP	NO	YES	NO		EC:3.1.1.3	Fat digestion and absorption ; Glycerolipid metabolism	Coniochaeta_CK134_g10624.t1	3.84615	0.692308	0.410256
>ref|XP_001225987.1| hypothetical protein CHGG_08331 [Chaetomium globosum CBS 148.51]									Coniochaeta_CK134_g10627.t1
>gb|OIW33396.1| hypothetical protein CONLIGDRAFT_628283 [Coniochaeta ligniaria NRRL									Coniochaeta_CK134_g1070.t1
>gb|OIW33435.1| hypothetical protein CONLIGDRAFT_677223 [Coniochaeta ligniaria NRRL									Coniochaeta_CK134_g1078.t1
>gb|OIW33434.1| family A G protein-coupled receptor-like protein [Coniochaeta			YES	YES	NO				Coniochaeta_CK134_g1079.t1
>gb|OIW28277.1| hypothetical protein CONLIGDRAFT_714830 [Coniochaeta ligniaria NRRL									Coniochaeta_CK134_g1082.t1
>ref|XP_018159979.1| AAA family ATPase [Colletotrichum higginsianum IMI 349063]			NO	YES	NO				Coniochaeta_CK134_g1085.t1
>ref|XP_007834874.1| hypothetical protein PFICI_08102 [Pestalotiopsis fici W106-1]									Coniochaeta_CK134_g1091.t1
>gb|OBT63526.1| hypothetical protein VE03_07018 [Pseudogymnoascus sp. 23342-1-I1]		Pkinase					EC:2.7.11.22	Cell cycle ; Autophagy	Coniochaeta_CK134_g1092.t1
>gb|OAA80253.1| oxidoreductase [Cordyceps confragosa RCEF 1005]		adh_short							Coniochaeta_CK134_g110.t1
>gb|OIW28304.1| hypothetical protein CONLIGDRAFT_372136 [Coniochaeta ligniaria NRRL									Coniochaeta_CK134_g1100.t1
***** No hits found ******									Coniochaeta_CK134_g1109.t1
>gb|OIW26545.1| hypothetical protein CONLIGDRAFT_716813 [Coniochaeta ligniaria NRRL			NO	YES	NO				Coniochaeta_CK134_g111.t1
>gb|OIW28219.1| hypothetical protein CONLIGDRAFT_632481 [Coniochaeta ligniaria NRRL			NO	YES	NO				Coniochaeta_CK134_g1116.t1
>gb|OIW28218.1| hypothetical protein CONLIGDRAFT_368949 [Coniochaeta ligniaria NRRL		Ank_2;Ank_2					EC:2.7.11.1; EC:2.7.10.2; EC:2.3.2.27	Platinum drug resistance ; MicroRNAs in cancer ; Notch signaling pathway ; Fanconi anemia pathway ; Homologous recombination ; Ubiquitin mediated proteolysis ; Protein processing in endoplasmic reticulum ; Leishmaniasis ; Toxoplasmosis ; Kaposi; Hepatitis C ; Hepatitis B ; Influenza A ; HTLV; Tuberculosis ; AGE; Primary immunodeficiency ; Non; Pancreatic cancer ; Viral carcinogenesis ; Pathways i…	Coniochaeta_CK134_g1117.t1
***** No hits found ******									Coniochaeta_CK134_g1119.t1
>gb|OIW28215.1| hypothetical protein CONLIGDRAFT_654584 [Coniochaeta ligniaria			YES	YES	NO				Coniochaeta_CK134_g1120.t1
>gb|OIW31018.1| hypothetical protein CONLIGDRAFT_679764 [Coniochaeta ligniaria NRRL									Coniochaeta_CK134_g1124.t1
>gb|OIW31021.1| hypothetical protein CONLIGDRAFT_653663 [Coniochaeta ligniaria		Ctr							Coniochaeta_CK134_g1127.t1
>gb|OIW34772.1| hypothetical protein CONLIGDRAFT_639110 [Coniochaeta ligniaria NRRL		TPR_12							Coniochaeta_CK134_g113.t1
>gb|OIW31031.1| hypothetical protein CONLIGDRAFT_614451 [Coniochaeta ligniaria NRRL									Coniochaeta_CK134_g1135.t1
>ref|XP_008594250.1| 7 alpha-cephem-methoxylase, putative [Beauveria bassiana ARSEF									Coniochaeta_CK134_g114.t1
>gb|OIW31049.1| hypothetical protein CONLIGDRAFT_573797, partial [Coniochaeta		ApbA;dsDNA_bind;ApbA_C							Coniochaeta_CK134_g1149.t1	1	1	NA
>gb|OIW31053.1| hypothetical protein CONLIGDRAFT_298616 [Coniochaeta ligniaria NRRL		RRM_1							Coniochaeta_CK134_g1152.t1
>gb|OIW31062.1| hypothetical protein CONLIGDRAFT_630961 [Coniochaeta ligniaria NRRL			NO	YES	NO				Coniochaeta_CK134_g1158.t1
>gb|OIW31069.1| hypothetical protein CONLIGDRAFT_643088 [Coniochaeta ligniaria NRRL									Coniochaeta_CK134_g1162.t1
>gb|OIW31072.1| glycoside hydrolase/deacetylase [Coniochaeta ligniaria NRRL 30616]		DUF1989							Coniochaeta_CK134_g1164.t1
>emb|CVK91513.1| uncharacterized protein FMAN_09591 [Fusarium mangiferae]									Coniochaeta_CK134_g1165.t1
>gb|OIW31098.1| hypothetical protein CONLIGDRAFT_299624 [Coniochaeta ligniaria NRRL		Amidase							Coniochaeta_CK134_g1174.t1
>gb|OIW31097.1| hypothetical protein CONLIGDRAFT_299623 [Coniochaeta ligniaria NRRL									Coniochaeta_CK134_g1175.t1
>gb|OIW26551.1| hypothetical protein CONLIGDRAFT_683521 [Coniochaeta ligniaria			YES	YES	NO				Coniochaeta_CK134_g118.t1
***** No hits found ******									Coniochaeta_CK134_g1194.t1
>gb|ESZ93477.1| hypothetical protein SBOR_6126 [Sclerotinia borealis F-4128]			NO	YES	YES				Coniochaeta_CK134_g1199.t1
***** No hits found ******									Coniochaeta_CK134_g12.t1
***** No hits found ******									Coniochaeta_CK134_g1200.t1
***** No hits found ******									Coniochaeta_CK134_g1203.t1
>gb|OIW23659.1| isocitrate lyase and phosphorylmutase [Coniochaeta ligniaria NRRL		ICL;MFS_1					EC:4.1.3.30	Propanoate metabolism	Coniochaeta_CK134_g1209.t1	0.555556	1.44444	0.533333
>gb|OIW26554.1| hypothetical protein CONLIGDRAFT_716822 [Coniochaeta ligniaria		Linker_histone							Coniochaeta_CK134_g121.t1	0.631579	NA	NA
>gb|OIW23657.1| hypothetical protein CONLIGDRAFT_138015 [Coniochaeta ligniaria NRRL									Coniochaeta_CK134_g1210.t1
***** No hits found ******									Coniochaeta_CK134_g1211.t1
>gb|OIW23691.1| hypothetical protein CONLIGDRAFT_139797 [Coniochaeta ligniaria NRRL		MFS_MOT1							Coniochaeta_CK134_g1213.t1
>gb|OIW23692.1| pali-domain-containing protein [Coniochaeta ligniaria NRRL 30616]		SUR7							Coniochaeta_CK134_g1214.t1
>gb|OIW23694.1| hypothetical protein CONLIGDRAFT_649711 [Coniochaeta ligniaria NRRL									Coniochaeta_CK134_g1216.t1
>gb|OIW23696.1| hypothetical protein CONLIGDRAFT_140143 [Coniochaeta ligniaria NRRL									Coniochaeta_CK134_g1217.t1
>gb|OIW23703.1| hypothetical protein CONLIGDRAFT_140671 [Coniochaeta ligniaria NRRL									Coniochaeta_CK134_g1221.t1
***** No hits found ******									Coniochaeta_CK134_g1223.t1
>gb|KFA70962.1| hypothetical protein S40288_11736 [Stachybotrys chartarum IBT 40288]	GH12.hmm	Glyco_hydro_12;DUF2235					EC:3.2.1.4	Starch and sucrose metabolism	Coniochaeta_CK134_g1224.t1
>ref|XP_018146421.1| expression library immunization antigen 1 [Pochonia chlamydosporia									Coniochaeta_CK134_g1225.t1
>ref|XP_009655722.1| kelch repeat protein [Verticillium dahliae VdLs.17]		adh_short;Kelch_4							Coniochaeta_CK134_g1227.t1
>ref|XP_013268343.1| hypothetical protein Z518_08932 [Rhinocladiella mackenziei CBS									Coniochaeta_CK134_g1229.t1
>gb|OIW32153.1| MRP-L47-domain-containing protein [Coniochaeta ligniaria NRRL		MRP-L47							Coniochaeta_CK134_g1236.t1
>gb|KJZ68250.1| hypothetical protein HIM_12361 [Hirsutella minnesotensis 3608]		DDE_1							Coniochaeta_CK134_g1238.t1
>gb|OAA59610.1| hypothetical protein SPI_05808 [Sporothrix insectorum RCEF 264]									Coniochaeta_CK134_g1239.t1
>gb|OIW34739.1| hypothetical protein CONLIGDRAFT_568200, partial [Coniochaeta									Coniochaeta_CK134_g1240.t1
>gb|OIW34728.1| hypothetical protein CONLIGDRAFT_639071 [Coniochaeta ligniaria NRRL									Coniochaeta_CK134_g1248.t1
>ref|XP_009251825.1| hypothetical protein FPSE_00430 [Fusarium pseudograminearum CS3096]		Ribosomal_S28e;ThiS							Coniochaeta_CK134_g1253.t1
[truncated: 3,113 more rows]

## Sheet: FGC_3_Embellisia_CK46
annotation	Dbcan hit	Pfam hit	# amino acids < 200?	has signal peptide via signalP?	has transmembrane domain via TMHMM?	SMIPS anchor gene?	EC	metabolic pathway or function	Embellisia_CK46_LANL_2015-11-20	FC chitin vs sucrose	FC grass vs sucrose	FC pine vs sucrose
[truncated: 3,885 more rows]

[truncated: 2 more sheets: FGC_4_Chaetomium_CK152, FGC_5_Phoma_CK108]
