# Supplementary material for: Genomes and secretomes of Ascomycota fungi reveal diverse functions in plant biomass decomposition and pathogenesis
Source: BMC Genomics. 2019 Dec 12;20:976. doi: 10.1186/s12864-019-6358-x (PMC6909477; doi:10.1186/s12864-019-6358-x)
Supplement: Supplementary file 17 — Additional file 17. SMIPS output. Output of the SMIPS program (secondary metabolite anchor genes) for each fungal genome. [file 12864_2019_6358_MOESM17_ESM.xlsx]

## Sheet: Aspergillus_CK392.fasta.tsv.anc
## NRPS	PKS	and DMATS genes:
# DMATS 15
# NRPS 14
# NRPS-PKS hybrid 2
# PKS 13
#
## NRPS- and PKS-like genes:
# NRPS-like* 8
# PKS-like 3
# PKS-like* 4
#
## Single domains (genes where only AT	C	or KS are reported):
# C-only 1
# KS-only 3
# trans-AT 12
#
# -only: incomplete anchor genes	with only KS or C domain(s)
# -like: incomplete anchor genes	with at least one KS and/or C domain
# -like*: incomplete anchor genes	with (at least) two typical PKS and/or NRPS domains (similar to definition by the SMURF tool)
# trans-AT: possible trans-AT domain	which is used by an somewhere else located PKS (which is lacking the AT domain)
#
# A: Adenylation	AMP-dependent synthetase/ligase
# AT: Acyl transferase
# C: Condensation
# DH: Dehydratase
# ER: Enoylreductase	GroES-like	Alcohol dehydrogenase
# KR: Keto reductase
# KS: Beta-ketoacyl synthase
# MT: Methyltransferase
# PP: Phosphopantetheine
# TE: Thioesterase	Thioester reductase-like
#
# 'X-Y': depiction of distinct domains
# 'X:Y': depiction of overlapping domains
#
## Gene ID Anchor gene type Domain arrangement Domains
g207.t1 PKS KS-AT-PP "name=KS	type=PKS	start=704	stop=1135	ipr=IPR014030|IPR014031|IPR020841	annotation=Beta-ketoacyl synthase	C-terminal | Beta-ketoacyl synthase	N-terminal | Polyketide synthase	beta-ketoacyl synthase domain" "name=AT	type=PKS	start=1230	stop=1552	ipr=IPR014043|IPR016035|IPR016036|IPR020801	annotation=Acyl transferase | Acyl transferase/acyl hydrolase/lysophospholipase | Malonyl-CoA ACP transacylase	ACP-binding | Polyketide synthase	acyl transferase domain" "name=PP	type=PKS/NRPS	start=2021	stop=2083	ipr=IPR009081	annotation=Phosphopantetheine binding ACP domain"
g254.t1 DMATS Prenyltransferase "name=Prenyltransferase	type=DMATS	start=5	stop=240	ipr=IPR000537	annotation=UbiA prenyltransferase family"
g265.t1 trans-AT AT "name=AT	type=PKS	start=2	stop=273	ipr=IPR016035|IPR016036|IPR020801	annotation=Acyl transferase/acyl hydrolase/lysophospholipase | Malonyl-CoA ACP transacylase	ACP-binding | Polyketide synthase	acyl transferase domain"
g662.t1 trans-AT AT "name=AT	type=PKS	start=1078	stop=1363	ipr=IPR016035	annotation=Acyl transferase/acyl hydrolase/lysophospholipase"
g881.t1 PKS-like* ER-KR-PP "name=ER	type=PKS	start=58	stop=319	ipr=IPR013149|IPR020843	annotation=Alcohol dehydrogenase	C-terminal | Polyketide synthase	enoylreductase domain" "name=KR	type=PKS	start=346	stop=533	ipr=IPR013968	annotation=Polyketide synthase	ketoreductase domain" "name=PP	type=PKS/NRPS	start=638	stop=709	ipr=IPR006162|IPR020806	annotation=Phosphopantetheine attachment site | Polyketide synthase	phosphopantetheine-binding domain"
g892.t1 NRPS A-PP-C-PP-C "name=A	type=NRPS	start=232	stop=652	ipr=IPR000873|IPR010071|IPR020845	annotation=AMP-binding	conserved site | AMP-dependent synthetase/ligase | Amino acid adenylation domain" "name=PP	type=PKS/NRPS	start=770	stop=839	ipr=IPR009081|IPR020806	annotation=Phosphopantetheine binding ACP domain | Polyketide synthase	phosphopantetheine-binding domain" "name=C	type=NRPS	start=876	stop=1289	ipr=IPR001242	annotation=Condensation domain" "name=PP	type=PKS/NRPS	start=1563	stop=1627	ipr=IPR009081|IPR020806	annotation=Phosphopantetheine binding ACP domain | Polyketide synthase	phosphopantetheine-binding domain" "name=C	type=NRPS	start=1693	stop=1998	ipr=IPR001242	annotation=Condensation domain"
g898.t1 NRPS A-PP-C-A-PP-C "name=A	type=NRPS	start=45	stop=506	ipr=IPR000873|IPR020845|IPR025110	annotation=AMP-binding enzyme	C-terminal domain | AMP-binding	conserved site | AMP-dependent synthetase/ligase" "name=PP	type=PKS/NRPS	start=543	stop=613	ipr=IPR009081|IPR020806	annotation=Phosphopantetheine binding ACP domain | Polyketide synthase	phosphopantetheine-binding domain" "name=C	type=NRPS	start=646	stop=1046	ipr=IPR001242	annotation=Condensation domain" "name=A	type=NRPS	start=1064	stop=1476	ipr=IPR000873|IPR010071|IPR020845	annotation=AMP-binding	conserved site | AMP-dependent synthetase/ligase | Amino acid adenylation domain" "name=PP	type=PKS/NRPS	start=1590	stop=1660	ipr=IPR006162|IPR009081|IPR020806	annotation=Phosphopantetheine attachment site | Phosphopantetheine binding ACP domain | Polyketide synthase	phosphopantetheine-binding domain" "name=C	type=NRPS	start=1715	stop=2102	ipr=IPR001242	annotation=Condensation domain"
g960.t1 NRPS-like* A-PP "name=A	type=NRPS	start=46	stop=353	ipr=IPR000873|IPR020845	annotation=AMP-binding	conserved site | AMP-dependent synthetase/ligase" "name=PP	type=PKS/NRPS	start=572	stop=611	ipr=IPR006162|IPR009081	annotation=Phosphopantetheine attachment site | Phosphopantetheine binding ACP domain"
g1330.t1 trans-AT AT-AT "name=AT	type=PKS	start=15	stop=105	ipr=IPR016035	annotation=Acyl transferase/acyl hydrolase/lysophospholipase" "name=AT	type=PKS	start=173	stop=407	ipr=IPR016035	annotation=Acyl transferase/acyl hydrolase/lysophospholipase"
g1524.t1 DMATS Prenyltransferase "name=Prenyltransferase	type=DMATS	start=45	stop=301	ipr=IPR000537	annotation=UbiA prenyltransferase family"
g1528.t1 PKS KS-AT-DH-PP-PP "name=KS	type=PKS	start=387	stop=804	ipr=IPR014030|IPR014031|IPR018201|IPR020841	annotation=Beta-ketoacyl synthase	C-terminal | Beta-ketoacyl synthase	N-terminal | Beta-ketoacyl synthase	active site | Polyketide synthase	beta-ketoacyl synthase domain" "name=AT	type=PKS	start=900	stop=1186	ipr=IPR014043|IPR016035|IPR020801	annotation=Acyl transferase | Acyl transferase/acyl hydrolase/lysophospholipase | Polyketide synthase	acyl transferase domain" "name=DH	type=PKS	start=1291	stop=1572	ipr=IPR020807	annotation=Polyketide synthase	dehydratase domain" "name=PP	type=PKS/NRPS	start=1619	stop=1684	ipr=IPR009081|IPR020806	annotation=Phosphopantetheine binding ACP domain | Polyketide synthase	phosphopantetheine-binding domain" "name=PP	type=PKS/NRPS	start=1735	stop=1803	ipr=IPR009081|IPR020806	annotation=Phosphopantetheine binding ACP domain | Polyketide synthase	phosphopantetheine-binding domain"
g1685.t1 NRPS-like* A-PP "name=A	type=NRPS	start=93	stop=362	ipr=IPR000873	annotation=AMP-dependent synthetase/ligase" "name=PP	type=PKS/NRPS	start=566	stop=641	ipr=IPR009081|IPR020806	annotation=Phosphopantetheine binding ACP domain | Polyketide synthase	phosphopantetheine-binding domain"
g1787.t1 trans-AT AT "name=AT	type=PKS	start=313	stop=650	ipr=IPR016035	annotation=Acyl transferase/acyl hydrolase/lysophospholipase"
g1986.t1 PKS-like* KR-PP "name=KR	type=PKS	start=175	stop=348	ipr=IPR013968	annotation=Polyketide synthase	ketoreductase domain" "name=PP	type=PKS/NRPS	start=471	stop=543	ipr=IPR006162|IPR009081|IPR020806	annotation=Phosphopantetheine attachment site | Phosphopantetheine binding ACP domain | Polyketide synthase	phosphopantetheine-binding domain"
g1989.t1 PKS-like KS-AT "name=KS	type=PKS	start=27	stop=318	ipr=IPR014030|IPR014031|IPR020841	annotation=Beta-ketoacyl synthase	C-terminal | Beta-ketoacyl synthase	N-terminal | Polyketide synthase	beta-ketoacyl synthase domain" "name=AT	type=PKS	start=429	stop=723	ipr=IPR014043|IPR016035|IPR016036|IPR020801	annotation=Acyl transferase | Acyl transferase/acyl hydrolase/lysophospholipase | Malonyl-CoA ACP transacylase	ACP-binding | Polyketide synthase	acyl transferase domain"
g2199.t1 DMATS Prenyltransferase "name=Prenyltransferase	type=DMATS	start=71	stop=272	ipr=IPR000537	annotation=UbiA prenyltransferase family"
g2424.t1 PKS KS-AT-DH-MT-ER-KR-PP "name=KS	type=PKS	start=12	stop=439	ipr=IPR014030|IPR014031|IPR018201|IPR020841	annotation=Beta-ketoacyl synthase	C-terminal | Beta-ketoacyl synthase	N-terminal | Beta-ketoacyl synthase	active site | Polyketide synthase	beta-ketoacyl synthase domain" "name=AT	type=PKS	start=583	stop=926	ipr=IPR014043|IPR016035|IPR016036|IPR020801	annotation=Acyl transferase | Acyl transferase/acyl hydrolase/lysophospholipase | Malonyl-CoA ACP transacylase	ACP-binding | Polyketide synthase	acyl transferase domain" "name=DH	type=PKS	start=983	stop=1299	ipr=IPR020807	annotation=Polyketide synthase	dehydratase domain" "name=MT	type=PKS/NRPS	start=1474	stop=1664	ipr=IPR013217|IPR029063	annotation=Methyltransferase type 12 | S-adenosyl-L-methionine-dependent methyltransferase" "name=ER	type=PKS	start=1893	stop=2207	ipr=IPR011032|IPR013154|IPR020843	annotation=Alcohol dehydrogenase	N-terminal | GroES-like superfamily | Polyketide synthase	enoylreductase domain" "name=KR	type=PKS	start=2232	stop=2407	ipr=IPR013968	annotation=Polyketide synthase	ketoreductase domain" "name=PP	type=PKS/NRPS	start=2523	stop=2594	ipr=IPR006162|IPR009081|IPR020806	annotation=Phosphopantetheine attachment site | Phosphopantetheine binding ACP domain | Polyketide synthase	phosphopantetheine-binding domain"
g2620.t1 DMATS Prenyltransferase "name=Prenyltransferase	type=DMATS	start=69	stop=331	ipr=IPR000537	annotation=UbiA prenyltransferase family"
g2885.t1 NRPS-like* A-PP-TE "name=A	type=NRPS	start=256	stop=676	ipr=IPR000873|IPR010071|IPR020845	annotation=AMP-binding	conserved site | AMP-dependent synthetase/ligase | Amino acid adenylation domain" "name=PP	type=PKS/NRPS	start=816	stop=861	ipr=IPR009081	annotation=Phosphopantetheine binding ACP domain" "name=TE	type=PKS/NRPS	start=902	stop=1216	ipr=IPR010080	annotation=Thioester reductase-like domain"
g2952.t1 PKS-like* KR-PP "name=KR	type=PKS	start=1	stop=159	ipr=IPR013968	annotation=Polyketide synthase	ketoreductase domain" "name=PP	type=PKS/NRPS	start=278	stop=349	ipr=IPR006162|IPR009081|IPR020806	annotation=Phosphopantetheine attachment site | Phosphopantetheine binding ACP domain | Polyketide synthase	phosphopantetheine-binding domain"
g3022.t1 trans-AT AT-AT-AT "name=AT	type=PKS	start=159	stop=596	ipr=IPR016035	annotation=Acyl transferase/acyl hydrolase/lysophospholipase" "name=AT	type=PKS	start=653	stop=674	ipr=IPR016035	annotation=Acyl transferase/acyl hydrolase/lysophospholipase" "name=AT	type=PKS	start=702	stop=806	ipr=IPR016035	annotation=Acyl transferase/acyl hydrolase/lysophospholipase"
g3191.t1 NRPS A-PP-C "name=A	type=NRPS	start=87	stop=497	ipr=IPR000873|IPR010071	annotation=AMP-dependent synthetase/ligase | Amino acid adenylation domain" "name=PP	type=PKS/NRPS	start=626	stop=691	ipr=IPR009081	annotation=Phosphopantetheine binding ACP domain" "name=C	type=NRPS	start=726	stop=1055	ipr=IPR001242	annotation=Condensation domain"
g3194.t1 NRPS A-PP-C-A-PP-C-C-A-PP-C "name=A	type=NRPS	start=258	stop=667	ipr=IPR000873|IPR010071	annotation=AMP-dependent synthetase/ligase | Amino acid adenylation domain" "name=PP	type=PKS/NRPS	start=792	stop=863	ipr=IPR006162|IPR009081|IPR020806	annotation=Phosphopantetheine attachment site | Phosphopantetheine binding ACP domain | Polyketide synthase	phosphopantetheine-binding domain" "name=C	type=NRPS	start=900	stop=1315	ipr=IPR001242	annotation=Condensation domain" "name=A	type=NRPS	start=1340	stop=1750	ipr=IPR000873|IPR010071|IPR020845	annotation=AMP-binding	conserved site | AMP-dependent synthetase/ligase | Amino acid adenylation domain" "name=PP	type=PKS/NRPS	start=1870	stop=1940	ipr=IPR006162|IPR009081|IPR020806	annotation=Phosphopantetheine attachment site | Phosphopantetheine binding ACP domain | Polyketide synthase	phosphopantetheine-binding domain" "name=C	type=NRPS	start=1955	stop=2376	ipr=IPR001242	annotation=Condensation domain" "name=C	type=NRPS	start=2421	stop=2849	ipr=IPR001242	annotation=Condensation domain" "name=A	type=NRPS	start=2870	stop=3282	ipr=IPR000873|IPR010071|IPR020845	annotation=AMP-binding	conserved site | AMP-dependent synthetase/ligase | Amino acid adenylation domain" "name=PP	type=PKS/NRPS	start=3412	stop=3482	ipr=IPR009081|IPR020806	annotation=Phosphopantetheine binding ACP domain | Polyketide synthase
g3385.t1 DMATS Prenyltransferase "name=Prenyltransferase	type=DMATS	start=105	stop=309	ipr=IPR000537	annotation=UbiA prenyltransferase family"
g3476.t1 trans-AT AT-AT "name=AT	type=PKS	start=175	stop=246	ipr=IPR016035	annotation=Acyl transferase/acyl hydrolase/lysophospholipase" "name=AT	type=PKS	start=278	stop=533	ipr=IPR016035	annotation=Acyl transferase/acyl hydrolase/lysophospholipase"
g3648.t1 PKS KS-AT-PP "name=KS	type=PKS	start=391	stop=825	ipr=IPR014030|IPR014031|IPR018201|IPR020841	annotation=Beta-ketoacyl synthase	C-terminal | Beta-ketoacyl synthase	N-terminal | Beta-ketoacyl synthase	active site | Polyketide synthase	beta-ketoacyl synthase domain" "name=AT	type=PKS	start=924	stop=1249	ipr=IPR014043|IPR016035|IPR016036|IPR020801	annotation=Acyl transferase | Acyl transferase/acyl hydrolase/lysophospholipase | Malonyl-CoA ACP transacylase	ACP-binding | Polyketide synthase	acyl transferase domain" "name=PP	type=PKS/NRPS	start=1723	stop=1794	ipr=IPR009081|IPR020806	annotation=Phosphopantetheine binding ACP domain | Polyketide synthase	phosphopantetheine-binding domain"
g3649.t1 DMATS Prenyltransferase "name=Prenyltransferase	type=DMATS	start=23	stop=429	ipr=IPR017795	annotation=Aromatic prenyltransferase	DMATS-type"
g3787.t1 KS-only KS "name=KS	type=PKS	start=9	stop=73	ipr=IPR014030	annotation=Beta-ketoacyl synthase	N-terminal"
g4098.t1 "NRPS-PKS hybrid" KS-AT-DH-MT-KR-PP-C-A-PP "name=KS	type=PKS	start=9	stop=447	ipr=IPR014030|IPR014031|IPR018201|IPR020841	annotation=Beta-ketoacyl synthase	C-terminal | Beta-ketoacyl synthase	N-terminal | Beta-ketoacyl synthase	active site | Polyketide synthase	beta-ketoacyl synthase domain" "name=AT	type=PKS	start=571	stop=893	ipr=IPR014043|IPR016035|IPR016036|IPR020801	annotation=Acyl transferase | Acyl transferase/acyl hydrolase/lysophospholipase | Malonyl-CoA ACP transacylase	ACP-binding | Polyketide synthase	acyl transferase domain" "name=DH	type=PKS	start=969	stop=1270	ipr=IPR020807	annotation=Polyketide synthase	dehydratase domain" "name=MT	type=PKS/NRPS	start=1409	stop=1600	ipr=IPR029063	annotation=S-adenosyl-L-methionine-dependent methyltransferase" "name=KR	type=PKS	start=2131	stop=2300	ipr=IPR013968	annotation=Polyketide synthase	ketoreductase domain" "name=PP	type=PKS/NRPS	start=2419	stop=2490	ipr=IPR009081|IPR020806	annotation=Phosphopantetheine binding ACP domain | Polyketide synthase	phosphopantetheine-binding domain" "name=C	type=NRPS	start=2583	stop=3018	ipr=IPR001242	annotation=Condensation domain" "name=A	type=NRPS	start=3050	stop=3457	ipr=IPR000873|IPR020845	annotation=AMP-binding
g4100.t1 DMATS Prenyltransferase "name=Prenyltransferase	type=DMATS	start=34	stop=265	ipr=IPR000537	annotation=UbiA prenyltransferase family"
g4102.t1 PKS-like* DH-MT-KR "name=DH	type=PKS	start=6	stop=306	ipr=IPR020807	annotation=Polyketide synthase	dehydratase domain" "name=MT	type=PKS/NRPS	start=368	stop=514	ipr=IPR029063	annotation=S-adenosyl-L-methionine-dependent methyltransferase" "name=KR	type=PKS	start=765	stop=938	ipr=IPR013968	annotation=Polyketide synthase	ketoreductase domain"
g4113.t1 PKS KS-AT-DH-ER-KR-PP "name=KS	type=PKS	start=109	stop=564	ipr=IPR014030|IPR014031|IPR020841	annotation=Beta-ketoacyl synthase	C-terminal | Beta-ketoacyl synthase	N-terminal | Polyketide synthase	beta-ketoacyl synthase domain" "name=AT	type=PKS	start=688	stop=1009	ipr=IPR014043|IPR016035|IPR016036|IPR020801	annotation=Acyl transferase | Acyl transferase/acyl hydrolase/lysophospholipase | Malonyl-CoA ACP transacylase	ACP-binding | Polyketide synthase	acyl transferase domain" "name=DH	type=PKS	start=1082	stop=1391	ipr=IPR020807	annotation=Polyketide synthase	dehydratase domain" "name=ER	type=PKS	start=1837	stop=2152	ipr=IPR011032|IPR020843	annotation=GroES-like superfamily | Polyketide synthase	enoylreductase domain" "name=KR	type=PKS	start=2181	stop=2357	ipr=IPR013968	annotation=Polyketide synthase	ketoreductase domain" "name=PP	type=PKS/NRPS	start=2476	stop=2546	ipr=IPR009081|IPR020806	annotation=Phosphopantetheine binding ACP domain | Polyketide synthase	phosphopantetheine-binding domain"
g4121.t1 DMATS Prenyltransferase "name=Prenyltransferase	type=DMATS	start=15	stop=393	ipr=IPR017795	annotation=Aromatic prenyltransferase	DMATS-type"
g4125.t1 DMATS Prenyltransferase "name=Prenyltransferase	type=DMATS	start=19	stop=452	ipr=IPR017795	annotation=Aromatic prenyltransferase	DMATS-type"
g4128.t1 NRPS A-PP-C-A-PP-C "name=A	type=NRPS	start=55	stop=471	ipr=IPR000873|IPR010071|IPR020845	annotation=AMP-binding	conserved site | AMP-dependent synthetase/ligase | Amino acid adenylation domain" "name=PP	type=PKS/NRPS	start=602	stop=662	ipr=IPR006162|IPR009081	annotation=Phosphopantetheine attachment site | Phosphopantetheine binding ACP domain" "name=C	type=NRPS	start=710	stop=1124	ipr=IPR001242	annotation=Condensation domain" "name=A	type=NRPS	start=1150	stop=1548	ipr=IPR000873|IPR020845	annotation=AMP-binding	conserved site | AMP-dependent synthetase/ligase" "name=PP	type=PKS/NRPS	start=1684	stop=1747	ipr=IPR006162|IPR009081	annotation=Phosphopantetheine attachment site | Phosphopantetheine binding ACP domain" "name=C	type=NRPS	start=1817	stop=2110	ipr=IPR001242	annotation=Condensation domain"
g4291.t1 NRPS A-PP-C-A-PP-C-C-A "name=A	type=NRPS	start=11	stop=339	ipr=IPR000873|IPR025110	annotation=AMP-binding enzyme	C-terminal domain | AMP-dependent synthetase/ligase" "name=PP	type=PKS/NRPS	start=377	stop=447	ipr=IPR009081|IPR020806	annotation=Phosphopantetheine binding ACP domain | Polyketide synthase	phosphopantetheine-binding domain" "name=C	type=NRPS	start=488	stop=920	ipr=IPR001242	annotation=Condensation domain" "name=A	type=NRPS	start=941	stop=1340	ipr=IPR000873|IPR010071|IPR020845	annotation=AMP-binding	conserved site | AMP-dependent synthetase/ligase | Amino acid adenylation domain" "name=PP	type=PKS/NRPS	start=1472	stop=1542	ipr=IPR009081|IPR020806	annotation=Phosphopantetheine binding ACP domain | Polyketide synthase	phosphopantetheine-binding domain" "name=C	type=NRPS	start=1563	stop=1986	ipr=IPR001242	annotation=Condensation domain" "name=C	type=NRPS	start=2029	stop=2445	ipr=IPR001242	annotation=Condensation domain" "name=A	type=NRPS	start=2474	stop=2903	ipr=IPR000873|IPR010071|IPR020845	annotation=AMP-binding	conserved site | AMP-dependent synthetase/ligase | Amino acid adenylation domain"
g4292.t1 NRPS C-PP-C-C-C-A-PP-C-A-PP-C-A-PP-C-C "name=C	type=NRPS	start=74	stop=494	ipr=IPR001242	annotation=Condensation domain" "name=PP	type=PKS/NRPS	start=537	stop=602	ipr=IPR009081|IPR020806	annotation=Phosphopantetheine binding ACP domain | Polyketide synthase	phosphopantetheine-binding domain" "name=C	type=NRPS	start=626	stop=1044	ipr=IPR001242	annotation=Condensation domain" "name=C	type=NRPS	start=1089	stop=1170	ipr=IPR001242	annotation=Condensation domain" "name=C	type=NRPS	start=1204	stop=1507	ipr=IPR001242	annotation=Condensation domain" "name=A	type=NRPS	start=1529	stop=1942	ipr=IPR000873|IPR010071|IPR020845	annotation=AMP-binding	conserved site | AMP-dependent synthetase/ligase | Amino acid adenylation domain" "name=PP	type=PKS/NRPS	start=2065	stop=2135	ipr=IPR009081|IPR020806	annotation=Phosphopantetheine binding ACP domain | Polyketide synthase	phosphopantetheine-binding domain" "name=C	type=NRPS	start=2176	stop=2599	ipr=IPR001242	annotation=Condensation domain" "name=A	type=NRPS	start=2627	stop=3042	ipr=IPR000873|IPR010071|IPR020845	annotation=AMP-binding	conserved site | AMP-dependent synthetase/ligase | Amino acid adenylation domain" "name=PP
g4433.t1 PKS-like KS-AT "name=KS	type=PKS	start=1	stop=264	ipr=IPR014030|IPR014031|IPR020841	annotation=Beta-ketoacyl synthase	C-terminal | Beta-ketoacyl synthase	N-terminal | Polyketide synthase	beta-ketoacyl synthase domain" "name=AT	type=PKS	start=374	stop=608	ipr=IPR014043|IPR016035|IPR020801	annotation=Acyl transferase | Acyl transferase/acyl hydrolase/lysophospholipase | Polyketide synthase	acyl transferase domain"
g4570.t1 NRPS-like* A-PP-TE "name=A	type=NRPS	start=14	stop=414	ipr=IPR000873|IPR020845	annotation=AMP-binding	conserved site | AMP-dependent synthetase/ligase" "name=PP	type=PKS/NRPS	start=536	stop=596	ipr=IPR006162|IPR009081|IPR020806	annotation=Phosphopantetheine attachment site | Phosphopantetheine binding ACP domain | Polyketide synthase	phosphopantetheine-binding domain" "name=TE	type=PKS/NRPS	start=648	stop=951	ipr=IPR010080	annotation=Thioester reductase-like domain"
g5478.t1 trans-AT AT "name=AT	type=PKS	start=11	stop=329	ipr=IPR016035	annotation=Acyl transferase/acyl hydrolase/lysophospholipase"
g5487.t1 PKS KS-AT-DH-MT-KR-PP "name=KS	type=PKS	start=5	stop=443	ipr=IPR014030|IPR014031|IPR018201|IPR020841	annotation=Beta-ketoacyl synthase	C-terminal | Beta-ketoacyl synthase	N-terminal | Beta-ketoacyl synthase	active site | Polyketide synthase	beta-ketoacyl synthase domain" "name=AT	type=PKS	start=545	stop=864	ipr=IPR014043|IPR016035|IPR016036|IPR020801	annotation=Acyl transferase | Acyl transferase/acyl hydrolase/lysophospholipase | Malonyl-CoA ACP transacylase	ACP-binding | Polyketide synthase	acyl transferase domain" "name=DH	type=PKS	start=936	stop=1220	ipr=IPR020807	annotation=Polyketide synthase	dehydratase domain" "name=MT	type=PKS/NRPS	start=1459	stop=1549	ipr=IPR029063	annotation=S-adenosyl-L-methionine-dependent methyltransferase" "name=KR	type=PKS	start=2074	stop=2247	ipr=IPR013968	annotation=Polyketide synthase	ketoreductase domain" "name=PP	type=PKS/NRPS	start=2359	stop=2431	ipr=IPR006162|IPR009081|IPR020806	annotation=Phosphopantetheine attachment site | Phosphopantetheine binding ACP domain | Polyketide synthase	phosphopantetheine-binding domain"
g5491.t1 DMATS Prenyltransferase "name=Prenyltransferase	type=DMATS	start=72	stop=316	ipr=IPR000537	annotation=UbiA prenyltransferase family"
g5678.t1 NRPS A-PP-A-PP-C "name=A	type=NRPS	start=13	stop=408	ipr=IPR000873|IPR020845	annotation=AMP-binding	conserved site | AMP-dependent synthetase/ligase" "name=PP	type=PKS/NRPS	start=525	stop=586	ipr=IPR009081	annotation=Phosphopantetheine binding ACP domain" "name=A	type=NRPS	start=1096	stop=1329	ipr=IPR000873|IPR020845	annotation=AMP-binding	conserved site | AMP-dependent synthetase/ligase" "name=PP	type=PKS/NRPS	start=1444	stop=1512	ipr=IPR006162|IPR009081	annotation=Phosphopantetheine attachment site | Phosphopantetheine binding ACP domain" "name=C	type=NRPS	start=1603	stop=1819	ipr=IPR001242	annotation=Condensation domain"
g5683.t1 NRPS-like* A-PP "name=A	type=NRPS	start=182	stop=675	ipr=IPR000873|IPR010071|IPR020845|IPR025110	annotation=AMP-binding enzyme	C-terminal domain | AMP-binding	conserved site | AMP-dependent synthetase/ligase | Amino acid adenylation domain" "name=PP	type=PKS/NRPS	start=713	stop=775	ipr=IPR006162|IPR009081	annotation=Phosphopantetheine attachment site | Phosphopantetheine binding ACP domain"
g5684.t1 C-only C-C "name=C	type=NRPS	start=2	stop=119	ipr=IPR001242	annotation=Condensation domain" "name=C	type=NRPS	start=200	stop=372	ipr=IPR001242	annotation=Condensation domain"
g6119.t1 "NRPS-PKS hybrid" KS-AT-DH-MT-KR-PP-C-A-PP "name=KS	type=PKS	start=7	stop=443	ipr=IPR014030|IPR014031|IPR018201|IPR020841	annotation=Beta-ketoacyl synthase	C-terminal | Beta-ketoacyl synthase	N-terminal | Beta-ketoacyl synthase	active site | Polyketide synthase	beta-ketoacyl synthase domain" "name=AT	type=PKS	start=547	stop=880	ipr=IPR014043|IPR016035|IPR016036|IPR020801	annotation=Acyl transferase | Acyl transferase/acyl hydrolase/lysophospholipase | Malonyl-CoA ACP transacylase	ACP-binding | Polyketide synthase	acyl transferase domain" "name=DH	type=PKS	start=944	stop=1239	ipr=IPR020807	annotation=Polyketide synthase	dehydratase domain" "name=MT	type=PKS/NRPS	start=1400	stop=1579	ipr=IPR013217|IPR029063	annotation=Methyltransferase type 12 | S-adenosyl-L-methionine-dependent methyltransferase" "name=KR	type=PKS	start=2133	stop=2307	ipr=IPR013968	annotation=Polyketide synthase	ketoreductase domain" "name=PP	type=PKS/NRPS	start=2422	stop=2493	ipr=IPR009081|IPR020806	annotation=Phosphopantetheine binding ACP domain | Polyketide synthase	phosphopantetheine-binding domain" "name=C	type=NRPS	start=2583	stop=3018	ipr=IPR001242	annotation=Condensation domain" "name=A	type=NRPS	start=3042	stop=3481	ipr=IPR000873|IPR010071|IPR020845	annotation=AMP-binding
g6135.t1 PKS-like KS-AT-DH-MT-ER-KR "name=KS	type=PKS	start=18	stop=438	ipr=IPR014030|IPR014031|IPR018201|IPR020841	annotation=Beta-ketoacyl synthase	C-terminal | Beta-ketoacyl synthase	N-terminal | Beta-ketoacyl synthase	active site | Polyketide synthase	beta-ketoacyl synthase domain" "name=AT	type=PKS	start=532	stop=845	ipr=IPR014043|IPR016035|IPR016036|IPR020801	annotation=Acyl transferase | Acyl transferase/acyl hydrolase/lysophospholipase | Malonyl-CoA ACP transacylase	ACP-binding | Polyketide synthase	acyl transferase domain" "name=DH	type=PKS	start=903	stop=1164	ipr=IPR020807	annotation=Polyketide synthase	dehydratase domain" "name=MT	type=PKS/NRPS	start=1364	stop=1526	ipr=IPR029063	annotation=S-adenosyl-L-methionine-dependent methyltransferase" "name=ER	type=PKS	start=1734	stop=2048	ipr=IPR011032|IPR013149|IPR013154|IPR020843	annotation=Alcohol dehydrogenase	C-terminal | Alcohol dehydrogenase	N-terminal | GroES-like superfamily | Polyketide synthase	enoylreductase domain" "name=KR	type=PKS	start=2073	stop=2249	ipr=IPR013968	annotation=Polyketide synthase	ketoreductase domain"
g6137.t1 PKS KS-AT-PP "name=KS	type=PKS	start=388	stop=812	ipr=IPR014030|IPR014031|IPR020841	annotation=Beta-ketoacyl synthase	C-terminal | Beta-ketoacyl synthase	N-terminal | Polyketide synthase	beta-ketoacyl synthase domain" "name=AT	type=PKS	start=912	stop=1224	ipr=IPR014043|IPR016035|IPR016036|IPR020801	annotation=Acyl transferase | Acyl transferase/acyl hydrolase/lysophospholipase | Malonyl-CoA ACP transacylase	ACP-binding | Polyketide synthase	acyl transferase domain" "name=PP	type=PKS/NRPS	start=1667	stop=1738	ipr=IPR006162|IPR009081|IPR020806	annotation=Phosphopantetheine attachment site | Phosphopantetheine binding ACP domain | Polyketide synthase	phosphopantetheine-binding domain"
g6148.t1 trans-AT AT "name=AT	type=PKS	start=584	stop=1094	ipr=IPR016035	annotation=Acyl transferase/acyl hydrolase/lysophospholipase"
g6239.t1 NRPS-like* A-PP "name=A	type=NRPS	start=26	stop=106	ipr=IPR000873	annotation=AMP-dependent synthetase/ligase" "name=PP	type=PKS/NRPS	start=190	stop=237	ipr=IPR006162|IPR009081	annotation=Phosphopantetheine attachment site | Phosphopantetheine binding ACP domain"
g6529.t1 KS-only KS "name=KS	type=PKS	start=1	stop=425	ipr=IPR014030|IPR014031|IPR018201|IPR020841	annotation=Beta-ketoacyl synthase	C-terminal | Beta-ketoacyl synthase	N-terminal | Beta-ketoacyl synthase	active site | Polyketide synthase	beta-ketoacyl synthase domain"
g6806.t1 NRPS C-A-PP-TE "name=C	type=NRPS	start=8	stop=243	ipr=IPR001242	annotation=Condensation domain" "name=A	type=NRPS	start=265	stop=755	ipr=IPR000873|IPR010071|IPR020845	annotation=AMP-binding	conserved site | AMP-dependent synthetase/ligase | Amino acid adenylation domain" "name=PP	type=PKS/NRPS	start=874	stop=947	ipr=IPR009081|IPR020806	annotation=Phosphopantetheine binding ACP domain | Polyketide synthase	phosphopantetheine-binding domain" "name=TE	type=PKS/NRPS	start=1004	stop=1389	ipr=IPR010080	annotation=Thioester reductase-like domain"
g7398.t1 NRPS A-PP-C-C-A-C-C-A-PP-C-A-PP-C-C-PP-C-PP "name=A	type=NRPS	start=261	stop=628	ipr=IPR000873|IPR020845	annotation=AMP-binding	conserved site | AMP-dependent synthetase/ligase" "name=PP	type=PKS/NRPS	start=773	stop=843	ipr=IPR009081|IPR020806	annotation=Phosphopantetheine binding ACP domain | Polyketide synthase	phosphopantetheine-binding domain" "name=C	type=NRPS	start=858	stop=1288	ipr=IPR001242	annotation=Condensation domain" "name=C	type=NRPS	start=1330	stop=1759	ipr=IPR001242	annotation=Condensation domain" "name=A	type=NRPS	start=1779	stop=2182	ipr=IPR000873	annotation=AMP-dependent synthetase/ligase" "name=C	type=NRPS	start=2312	stop=2535	ipr=IPR001242	annotation=Condensation domain" "name=C	type=NRPS	start=2557	stop=2775	ipr=IPR001242	annotation=Condensation domain" "name=A	type=NRPS	start=2816	stop=3233	ipr=IPR000873|IPR010071	annotation=AMP-dependent synthetase/ligase | Amino acid adenylation domain" "name=PP	type=PKS/NRPS	start=3362	stop=3423	ipr=IPR009081|IPR020806	annotation=Phosphopantetheine binding ACP domain | Polyketide synthase	phosphopantetheine-binding domain" "name=C	type=NRPS
g7427.t1 PKS KS-AT-DH-PP "name=KS	type=PKS	start=408	stop=830	ipr=IPR014030|IPR014031|IPR018201|IPR020841	annotation=Beta-ketoacyl synthase	C-terminal | Beta-ketoacyl synthase	N-terminal | Beta-ketoacyl synthase	active site | Polyketide synthase	beta-ketoacyl synthase domain" "name=AT	type=PKS	start=930	stop=1251	ipr=IPR014043|IPR016035|IPR016036|IPR020801	annotation=Acyl transferase | Acyl transferase/acyl hydrolase/lysophospholipase | Malonyl-CoA ACP transacylase	ACP-binding | Polyketide synthase	acyl transferase domain" "name=DH	type=PKS	start=1352	stop=1625	ipr=IPR020807	annotation=Polyketide synthase	dehydratase domain" "name=PP	type=PKS/NRPS	start=1696	stop=1767	ipr=IPR009081|IPR020806	annotation=Phosphopantetheine binding ACP domain | Polyketide synthase	phosphopantetheine-binding domain"
g7466.t1 trans-AT AT-AT-AT "name=AT	type=PKS	start=170	stop=329	ipr=IPR016035	annotation=Acyl transferase/acyl hydrolase/lysophospholipase" "name=AT	type=PKS	start=437	stop=539	ipr=IPR016035	annotation=Acyl transferase/acyl hydrolase/lysophospholipase" "name=AT	type=PKS	start=1690	stop=2063	ipr=IPR014043|IPR016035|IPR020801	annotation=Acyl transferase | Acyl transferase/acyl hydrolase/lysophospholipase | Polyketide synthase	acyl transferase domain"
g7467.t1 PKS AT-KS-PP "name=AT	type=PKS	start=13	stop=63	ipr=IPR016035	annotation=Acyl transferase/acyl hydrolase/lysophospholipase" "name=KS	type=PKS	start=1153	stop=1585	ipr=IPR014030|IPR014031|IPR018201	annotation=Beta-ketoacyl synthase	C-terminal | Beta-ketoacyl synthase	N-terminal | Beta-ketoacyl synthase	active site" "name=PP	type=PKS/NRPS	start=1737	stop=1855	ipr=IPR004568|IPR008278	annotation=4'-phosphopantetheinyl transferase domain | Phosphopantetheine-protein transferase domain"
g7869.t1 DMATS Prenyltransferase "name=Prenyltransferase	type=DMATS	start=203	stop=453	ipr=IPR000537	annotation=UbiA prenyltransferase family"
g7878.t1 trans-AT AT "name=AT	type=PKS	start=806	stop=1145	ipr=IPR016035	annotation=Acyl transferase/acyl hydrolase/lysophospholipase"
g7901.t1 trans-AT AT "name=AT	type=PKS	start=331	stop=845	ipr=IPR016035	annotation=Acyl transferase/acyl hydrolase/lysophospholipase"
g7951.t1 PKS KS-AT-DH-PP-PP-TE "name=KS	type=PKS	start=380	stop=805	ipr=IPR014030|IPR014031|IPR018201|IPR020841	annotation=Beta-ketoacyl synthase	C-terminal | Beta-ketoacyl synthase	N-terminal | Beta-ketoacyl synthase	active site | Polyketide synthase	beta-ketoacyl synthase domain" "name=AT	type=PKS	start=903	stop=1223	ipr=IPR014043|IPR016035|IPR016036|IPR020801	annotation=Acyl transferase | Acyl transferase/acyl hydrolase/lysophospholipase | Malonyl-CoA ACP transacylase	ACP-binding | Polyketide synthase	acyl transferase domain" "name=DH	type=PKS	start=1298	stop=1584	ipr=IPR020807	annotation=Polyketide synthase	dehydratase domain" "name=PP	type=PKS/NRPS	start=1635	stop=1699	ipr=IPR006162|IPR009081	annotation=Phosphopantetheine attachment site | Phosphopantetheine binding ACP domain" "name=PP	type=PKS/NRPS	start=1736	stop=1799	ipr=IPR009081	annotation=Phosphopantetheine binding ACP domain" "name=TE	type=PKS/NRPS	start=1872	stop=2100	ipr=IPR001031|IPR020802	annotation=Polyketide synthase	thioesterase domain | Thioesterase"
g7969.t1 KS-only KS "name=KS	type=PKS	start=73	stop=315	ipr=IPR014030|IPR020841	annotation=Beta-ketoacyl synthase	N-terminal | Polyketide synthase	beta-ketoacyl synthase domain"
g8041.t1 NRPS A-PP-C-A-PP-C-PP "name=A	type=NRPS	start=12	stop=402	ipr=IPR000873|IPR020845	annotation=AMP-binding	conserved site | AMP-dependent synthetase/ligase" "name=PP	type=PKS/NRPS	start=508	stop=572	ipr=IPR009081	annotation=Phosphopantetheine binding ACP domain" "name=C	type=NRPS	start=608	stop=1032	ipr=IPR001242	annotation=Condensation domain" "name=A	type=NRPS	start=1069	stop=1471	ipr=IPR000873|IPR010071|IPR020845	annotation=AMP-binding	conserved site | AMP-dependent synthetase/ligase | Amino acid adenylation domain" "name=PP	type=PKS/NRPS	start=1555	stop=1619	ipr=IPR006162|IPR009081	annotation=Phosphopantetheine attachment site | Phosphopantetheine binding ACP domain" "name=C	type=NRPS	start=1647	stop=2039	ipr=IPR001242	annotation=Condensation domain" "name=PP	type=PKS/NRPS	start=2119	stop=2180	ipr=IPR009081	annotation=Phosphopantetheine binding ACP domain"
g8042.t1 DMATS Prenyltransferase "name=Prenyltransferase	type=DMATS	start=51	stop=433	ipr=IPR017795	annotation=Aromatic prenyltransferase	DMATS-type"
g8106.t1 NRPS-like* A-PP "name=A	type=NRPS	start=440	stop=766	ipr=IPR000873|IPR020845	annotation=AMP-binding	conserved site | AMP-dependent synthetase/ligase" "name=PP	type=PKS/NRPS	start=976	stop=1040	ipr=IPR009081	annotation=Phosphopantetheine binding ACP domain"
g8108.t1 NRPS A-PP-C "name=A	type=NRPS	start=240	stop=641	ipr=IPR000873	annotation=AMP-dependent synthetase/ligase" "name=PP	type=PKS/NRPS	start=783	stop=845	ipr=IPR009081	annotation=Phosphopantetheine binding ACP domain" "name=C	type=NRPS	start=914	stop=1197	ipr=IPR001242	annotation=Condensation domain"
g8188.t1 trans-AT AT "name=AT	type=PKS	start=47	stop=561	ipr=IPR016035	annotation=Acyl transferase/acyl hydrolase/lysophospholipase"
g8190.t1 PKS KS-AT-DH-MT-ER-KR-PP "name=KS	type=PKS	start=68	stop=489	ipr=IPR014030|IPR014031|IPR020841	annotation=Beta-ketoacyl synthase	C-terminal | Beta-ketoacyl synthase	N-terminal | Polyketide synthase	beta-ketoacyl synthase domain" "name=AT	type=PKS	start=578	stop=901	ipr=IPR014043|IPR016035|IPR016036|IPR020801	annotation=Acyl transferase | Acyl transferase/acyl hydrolase/lysophospholipase | Malonyl-CoA ACP transacylase	ACP-binding | Polyketide synthase	acyl transferase domain" "name=DH	type=PKS	start=950	stop=1225	ipr=IPR020807	annotation=Polyketide synthase	dehydratase domain" "name=MT	type=PKS/NRPS	start=1390	stop=1567	ipr=IPR029063	annotation=S-adenosyl-L-methionine-dependent methyltransferase" "name=ER	type=PKS	start=1770	stop=2092	ipr=IPR011032|IPR013149|IPR013154|IPR020843	annotation=Alcohol dehydrogenase	C-terminal | Alcohol dehydrogenase	N-terminal | GroES-like superfamily | Polyketide synthase	enoylreductase domain" "name=KR	type=PKS	start=2120	stop=2298	ipr=IPR013968	annotation=Polyketide synthase	ketoreductase domain" "name=PP	type=PKS/NRPS	start=2433	stop=2504	ipr=IPR006162|IPR009081|IPR020806	annotation=Phosphopantetheine attachment site | Phosphopantetheine binding ACP domain | Polyketide synthase	phosphopantetheine-binding domain"
g8238.t1 NRPS C-A-PP-C-A-PP-C "name=C	type=NRPS	start=21	stop=265	ipr=IPR001242	annotation=Condensation domain" "name=A	type=NRPS	start=284	stop=659	ipr=IPR000873|IPR020845	annotation=AMP-binding	conserved site | AMP-dependent synthetase/ligase" "name=PP	type=PKS/NRPS	start=784	stop=846	ipr=IPR009081	annotation=Phosphopantetheine binding ACP domain" "name=C	type=NRPS	start=885	stop=1195	ipr=IPR001242	annotation=Condensation domain" "name=A	type=NRPS	start=1317	stop=1725	ipr=IPR000873|IPR010071|IPR020845	annotation=AMP-binding	conserved site | AMP-dependent synthetase/ligase | Amino acid adenylation domain" "name=PP	type=PKS/NRPS	start=1834	stop=1897	ipr=IPR006162|IPR009081	annotation=Phosphopantetheine attachment site | Phosphopantetheine binding ACP domain" "name=C	type=NRPS	start=1938	stop=2341	ipr=IPR001242	annotation=Condensation domain"
g8340.t1 PKS KS-AT-DH-PP-PP-TE "name=KS	type=PKS	start=355	stop=788	ipr=IPR014030|IPR014031|IPR018201|IPR020841	annotation=Beta-ketoacyl synthase	C-terminal | Beta-ketoacyl synthase	N-terminal | Beta-ketoacyl synthase	active site | Polyketide synthase	beta-ketoacyl synthase domain" "name=AT	type=PKS	start=888	stop=1211	ipr=IPR014043|IPR016035|IPR016036|IPR020801	annotation=Acyl transferase | Acyl transferase/acyl hydrolase/lysophospholipase | Malonyl-CoA ACP transacylase	ACP-binding | Polyketide synthase	acyl transferase domain" "name=DH	type=PKS	start=1296	stop=1558	ipr=IPR020807	annotation=Polyketide synthase	dehydratase domain" "name=PP	type=PKS/NRPS	start=1622	stop=1693	ipr=IPR009081|IPR020806	annotation=Phosphopantetheine binding ACP domain | Polyketide synthase	phosphopantetheine-binding domain" "name=PP	type=PKS/NRPS	start=1746	stop=1817	ipr=IPR006162|IPR009081|IPR020806	annotation=Phosphopantetheine attachment site | Phosphopantetheine binding ACP domain | Polyketide synthase	phosphopantetheine-binding domain" "name=TE	type=PKS/NRPS	start=1864	stop=1991	ipr=IPR001031	annotation=Thioesterase"
g8372.t1 DMATS Prenyltransferase "name=Prenyltransferase	type=DMATS	start=33	stop=426	ipr=IPR017795	annotation=Aromatic prenyltransferase	DMATS-type"
g8376.t1 DMATS Prenyltransferase "name=Prenyltransferase	type=DMATS	start=58	stop=374	ipr=IPR017795	annotation=Aromatic prenyltransferase	DMATS-type"
g8442.t1 PKS KS:AT-DH-MT-ER-KR-PP "name=KS	type=PKS	start=37	stop=463	ipr=IPR014030|IPR014031|IPR020841	annotation=Beta-ketoacyl synthase	C-terminal | Beta-ketoacyl synthase	N-terminal | Polyketide synthase	beta-ketoacyl synthase domain" "name=AT	type=PKS	start=452	stop=793	ipr=IPR014043|IPR016035|IPR016036|IPR020801	annotation=Acyl transferase | Acyl transferase/acyl hydrolase/lysophospholipase | Malonyl-CoA ACP transacylase	ACP-binding | Polyketide synthase	acyl transferase domain" "name=DH	type=PKS	start=864	stop=1162	ipr=IPR020807	annotation=Polyketide synthase	dehydratase domain" "name=MT	type=PKS/NRPS	start=1408	stop=1499	ipr=IPR029063	annotation=S-adenosyl-L-methionine-dependent methyltransferase" "name=ER	type=PKS	start=1725	stop=2035	ipr=IPR011032|IPR020843	annotation=GroES-like superfamily | Polyketide synthase	enoylreductase domain" "name=KR	type=PKS	start=2059	stop=2236	ipr=IPR013968	annotation=Polyketide synthase	ketoreductase domain" "name=PP	type=PKS/NRPS	start=2346	stop=2417	ipr=IPR009081|IPR020806	annotation=Phosphopantetheine binding ACP domain | Polyketide synthase	phosphopantetheine-binding domain"
g8643.t1 DMATS Prenyltransferase "name=Prenyltransferase	type=DMATS	start=40	stop=404	ipr=IPR017795	annotation=Aromatic prenyltransferase	DMATS-type"
g8711.t1 NRPS A-PP-C-A-PP-C-A-PP-C-PP-C-PP-C "name=A	type=NRPS	start=274	stop=718	ipr=IPR000873|IPR020845	annotation=AMP-binding	conserved site | AMP-dependent synthetase/ligase" "name=PP	type=PKS/NRPS	start=823	stop=887	ipr=IPR009081	annotation=Phosphopantetheine binding ACP domain" "name=C	type=NRPS	start=937	stop=1361	ipr=IPR001242	annotation=Condensation domain" "name=A	type=NRPS	start=1396	stop=1803	ipr=IPR000873|IPR020845	annotation=AMP-binding	conserved site | AMP-dependent synthetase/ligase" "name=PP	type=PKS/NRPS	start=1946	stop=2016	ipr=IPR006162|IPR009081|IPR020806	annotation=Phosphopantetheine attachment site | Phosphopantetheine binding ACP domain | Polyketide synthase	phosphopantetheine-binding domain" "name=C	type=NRPS	start=2052	stop=2484	ipr=IPR001242	annotation=Condensation domain" "name=A	type=NRPS	start=2518	stop=2924	ipr=IPR000873|IPR020845	annotation=AMP-binding	conserved site | AMP-dependent synthetase/ligase" "name=PP	type=PKS/NRPS	start=3066	stop=3136	ipr=IPR009081|IPR020806	annotation=Phosphopantetheine binding ACP domain | Polyketide synthase	phosphopantetheine-binding domain" "name=C	type=NRPS	start=3175	stop=3575	ipr=IPR001242
g8808.t1 NRPS-like* A-PP-TE "name=A	type=NRPS	start=17	stop=438	ipr=IPR000873|IPR010071|IPR020845	annotation=AMP-binding	conserved site | AMP-dependent synthetase/ligase | Amino acid adenylation domain" "name=PP	type=PKS/NRPS	start=529	stop=600	ipr=IPR009081|IPR020806	annotation=Phosphopantetheine binding ACP domain | Polyketide synthase	phosphopantetheine-binding domain" "name=TE	type=PKS/NRPS	start=643	stop=961	ipr=IPR010080	annotation=Thioester reductase-like domain"
[truncated: 41 more columns]

## Sheet: Coniochaeta_CK134.fasta.tsv.anc
## NRPS	PKS	and DMATS genes:
# DMATS 3
# NRPS 8
# NRPS-PKS hybrid 5
# PKS 20
#
## NRPS- and PKS-like genes:
# NRPS-like 1
# NRPS-like* 4
# PKS-like 3
# PKS-like* 3
#
## Single domains (genes where only AT	C	or KS are reported):
# KS-only 3
# trans-AT 16
#
# -only: incomplete anchor genes	with only KS or C domain(s)
# -like: incomplete anchor genes	with at least one KS and/or C domain
# -like*: incomplete anchor genes	with (at least) two typical PKS and/or NRPS domains (similar to definition by the SMURF tool)
# trans-AT: possible trans-AT domain	which is used by an somewhere else located PKS (which is lacking the AT domain)
#
# A: Adenylation	AMP-dependent synthetase/ligase
# AT: Acyl transferase
# C: Condensation
# DH: Dehydratase
# ER: Enoylreductase	GroES-like	Alcohol dehydrogenase
# KR: Keto reductase
# KS: Beta-ketoacyl synthase
# MT: Methyltransferase
# PP: Phosphopantetheine
# TE: Thioesterase	Thioester reductase-like
#
# 'X-Y': depiction of distinct domains
# 'X:Y': depiction of overlapping domains
#
## Gene ID Anchor gene type Domain arrangement Domains
g40.t1 KS-only KS "name=KS	type=PKS	start=6	stop=65	ipr=IPR014030|IPR018201	annotation=Beta-ketoacyl synthase	N-terminal | Beta-ketoacyl synthase	active site"
g340.t1 trans-AT AT "name=AT	type=PKS	start=383	stop=721	ipr=IPR016035	annotation=Acyl transferase/acyl hydrolase/lysophospholipase"
g792.t1 trans-AT AT-AT "name=AT	type=PKS	start=665	stop=792	ipr=IPR016035	annotation=Acyl transferase/acyl hydrolase/lysophospholipase" "name=AT	type=PKS	start=858	stop=981	ipr=IPR016035	annotation=Acyl transferase/acyl hydrolase/lysophospholipase"
g914.t1 PKS KS-AT-DH-MT-ER-KR-PP "name=KS	type=PKS	start=58	stop=458	ipr=IPR014030|IPR014031|IPR020841	annotation=Beta-ketoacyl synthase	C-terminal | Beta-ketoacyl synthase	N-terminal | Polyketide synthase	beta-ketoacyl synthase domain" "name=AT	type=PKS	start=553	stop=881	ipr=IPR014043|IPR016035|IPR016036|IPR020801	annotation=Acyl transferase | Acyl transferase/acyl hydrolase/lysophospholipase | Malonyl-CoA ACP transacylase	ACP-binding | Polyketide synthase	acyl transferase domain" "name=DH	type=PKS	start=935	stop=1217	ipr=IPR020807	annotation=Polyketide synthase	dehydratase domain" "name=MT	type=PKS/NRPS	start=1370	stop=1547	ipr=IPR013217|IPR029063	annotation=Methyltransferase type 12 | S-adenosyl-L-methionine-dependent methyltransferase" "name=ER	type=PKS	start=1755	stop=2067	ipr=IPR011032|IPR013149|IPR013154|IPR020843	annotation=Alcohol dehydrogenase	C-terminal | Alcohol dehydrogenase	N-terminal | GroES-like superfamily | Polyketide synthase	enoylreductase domain" "name=KR	type=PKS	start=2096	stop=2274	ipr=IPR013968	annotation=Polyketide synthase	ketoreductase domain" "name=PP	type=PKS/NRPS	start=2403	stop=2474	ipr=IPR009081|IPR020806	annotation=Phosphopantetheine binding ACP domain | Polyketide synthase	phosphopantetheine-binding domain"
g950.t1 trans-AT AT "name=AT	type=PKS	start=2	stop=475	ipr=IPR016035	annotation=Acyl transferase/acyl hydrolase/lysophospholipase"
g988.t1 PKS-like* AT-PP "name=AT	type=PKS	start=5	stop=58	ipr=IPR016035	annotation=Acyl transferase/acyl hydrolase/lysophospholipase" "name=PP	type=PKS/NRPS	start=453	stop=517	ipr=IPR006162|IPR009081	annotation=Phosphopantetheine attachment site | Phosphopantetheine binding ACP domain"
g1408.t1 PKS KS-AT-DH-ER-KR-PP "name=KS	type=PKS	start=132	stop=557	ipr=IPR014030|IPR014031|IPR018201|IPR020841	annotation=Beta-ketoacyl synthase	C-terminal | Beta-ketoacyl synthase	N-terminal | Beta-ketoacyl synthase	active site | Polyketide synthase	beta-ketoacyl synthase domain" "name=AT	type=PKS	start=661	stop=990	ipr=IPR014043|IPR016035|IPR016036|IPR020801	annotation=Acyl transferase | Acyl transferase/acyl hydrolase/lysophospholipase | Malonyl-CoA ACP transacylase	ACP-binding | Polyketide synthase	acyl transferase domain" "name=DH	type=PKS	start=1048	stop=1367	ipr=IPR020807	annotation=Polyketide synthase	dehydratase domain" "name=ER	type=PKS	start=1621	stop=1933	ipr=IPR011032|IPR013149|IPR013154|IPR020843	annotation=Alcohol dehydrogenase	C-terminal | Alcohol dehydrogenase	N-terminal | GroES-like superfamily | Polyketide synthase	enoylreductase domain" "name=KR	type=PKS	start=1957	stop=2135	ipr=IPR013968	annotation=Polyketide synthase	ketoreductase domain" "name=PP	type=PKS/NRPS	start=2245	stop=2316	ipr=IPR009081|IPR020806	annotation=Phosphopantetheine binding ACP domain | Polyketide synthase	phosphopantetheine-binding domain"
g1777.t1 trans-AT AT "name=AT	type=PKS	start=1211	stop=1501	ipr=IPR016035	annotation=Acyl transferase/acyl hydrolase/lysophospholipase"
g1870.t1 trans-AT AT "name=AT	type=PKS	start=212	stop=560	ipr=IPR016035	annotation=Acyl transferase/acyl hydrolase/lysophospholipase"
g1971.t1 KS-only KS "name=KS	type=PKS	start=1	stop=410	ipr=IPR014030|IPR014031|IPR018201|IPR020841	annotation=Beta-ketoacyl synthase	C-terminal | Beta-ketoacyl synthase	N-terminal | Beta-ketoacyl synthase	active site | Polyketide synthase	beta-ketoacyl synthase domain"
g2603.t1 NRPS-like* A-PP "name=A	type=NRPS	start=20	stop=186	ipr=IPR000873	annotation=AMP-dependent synthetase/ligase" "name=PP	type=PKS/NRPS	start=444	stop=514	ipr=IPR009081	annotation=Phosphopantetheine binding ACP domain"
g2899.t1 NRPS-like* A-PP-TE "name=A	type=NRPS	start=36	stop=534	ipr=IPR000873|IPR010071|IPR020845	annotation=AMP-binding	conserved site | AMP-dependent synthetase/ligase | Amino acid adenylation domain" "name=PP	type=PKS/NRPS	start=660	stop=727	ipr=IPR009081	annotation=Phosphopantetheine binding ACP domain" "name=TE	type=PKS/NRPS	start=784	stop=1162	ipr=IPR010080	annotation=Thioester reductase-like domain"
g3362.t1 NRPS A-PP-C-A-PP-C-A-A-PP-C "name=A	type=NRPS	start=198	stop=611	ipr=IPR000873|IPR010071	annotation=AMP-dependent synthetase/ligase | Amino acid adenylation domain" "name=PP	type=PKS/NRPS	start=732	stop=802	ipr=IPR006162|IPR009081|IPR020806	annotation=Phosphopantetheine attachment site | Phosphopantetheine binding ACP domain | Polyketide synthase	phosphopantetheine-binding domain" "name=C	type=NRPS	start=910	stop=1123	ipr=IPR001242	annotation=Condensation domain" "name=A	type=NRPS	start=1245	stop=1654	ipr=IPR000873|IPR010071	annotation=AMP-dependent synthetase/ligase | Amino acid adenylation domain" "name=PP	type=PKS/NRPS	start=1769	stop=1839	ipr=IPR006162|IPR009081|IPR020806	annotation=Phosphopantetheine attachment site | Phosphopantetheine binding ACP domain | Polyketide synthase	phosphopantetheine-binding domain" "name=C	type=NRPS	start=1876	stop=2279	ipr=IPR001242	annotation=Condensation domain" "name=A	type=NRPS	start=2319	stop=2433	ipr=IPR000873	annotation=AMP-dependent synthetase/ligase" "name=A	type=NRPS	start=2467	stop=2689	ipr=IPR000873	annotation=AMP-dependent synthetase/ligase" "name=PP	type=PKS/NRPS	start=2835	stop=2889	ipr=IPR009081|IPR020806	annotation=Phosphopantetheine binding ACP domain | Polyketide synthase	phosphopantetheine-binding domain" "name=C	type=NRPS
g3363.t1 NRPS-like C-A-A "name=C	type=NRPS	start=1	stop=162	ipr=IPR001242	annotation=Condensation domain" "name=A	type=NRPS	start=185	stop=233	ipr=IPR000873	annotation=AMP-dependent synthetase/ligase" "name=A	type=NRPS	start=234	stop=348	ipr=IPR000873|IPR020845	annotation=AMP-binding	conserved site | AMP-dependent synthetase/ligase"
g3364.t1 PKS-like* ER-KR "name=ER	type=PKS	start=286	stop=599	ipr=IPR011032|IPR020843	annotation=GroES-like superfamily | Polyketide synthase	enoylreductase domain" "name=KR	type=PKS	start=624	stop=755	ipr=IPR013968	annotation=Polyketide synthase	ketoreductase domain"
g3394.t1 NRPS A-PP-C-C-A-PP-C-A-A-PP-C-C-A-PP-C-A-PP-C-C-PP-C "name=A	type=NRPS	start=231	stop=653	ipr=IPR000873|IPR010071|IPR020845	annotation=AMP-binding	conserved site | AMP-dependent synthetase/ligase | Amino acid adenylation domain" "name=PP	type=PKS/NRPS	start=785	stop=843	ipr=IPR009081	annotation=Phosphopantetheine binding ACP domain" "name=C	type=NRPS	start=874	stop=1313	ipr=IPR001242	annotation=Condensation domain" "name=C	type=NRPS	start=1358	stop=1804	ipr=IPR001242	annotation=Condensation domain" "name=A	type=NRPS	start=1824	stop=2243	ipr=IPR000873|IPR010071|IPR020845	annotation=AMP-binding	conserved site | AMP-dependent synthetase/ligase | Amino acid adenylation domain" "name=PP	type=PKS/NRPS	start=2358	stop=2421	ipr=IPR009081|IPR020806	annotation=Phosphopantetheine binding ACP domain | Polyketide synthase	phosphopantetheine-binding domain" "name=C	type=NRPS	start=2479	stop=2908	ipr=IPR001242	annotation=Condensation domain" "name=A	type=NRPS	start=2931	stop=3051	ipr=IPR000873	annotation=AMP-dependent synthetase/ligase" "name=A	type=NRPS	start=3075	stop=3317	ipr=IPR000873	annotation=AMP-dependent synthetase/ligase" "name=PP	type=PKS/NRPS
g3422.t1 DMATS Prenyltransferase "name=Prenyltransferase	type=DMATS	start=491	stop=586	ipr=IPR000537	annotation=UbiA prenyltransferase family"
g3555.t1 PKS KS-AT-DH-MT-ER-KR-PP "name=KS	type=PKS	start=22	stop=450	ipr=IPR014030|IPR014031|IPR020841	annotation=Beta-ketoacyl synthase	C-terminal | Beta-ketoacyl synthase	N-terminal | Polyketide synthase	beta-ketoacyl synthase domain" "name=AT	type=PKS	start=573	stop=917	ipr=IPR014043|IPR016035|IPR016036|IPR020801	annotation=Acyl transferase | Acyl transferase/acyl hydrolase/lysophospholipase | Malonyl-CoA ACP transacylase	ACP-binding | Polyketide synthase	acyl transferase domain" "name=DH	type=PKS	start=1001	stop=1322	ipr=IPR020807	annotation=Polyketide synthase	dehydratase domain" "name=MT	type=PKS/NRPS	start=1492	stop=1678	ipr=IPR013217|IPR029063	annotation=Methyltransferase type 12 | S-adenosyl-L-methionine-dependent methyltransferase" "name=ER	type=PKS	start=1951	stop=2261	ipr=IPR011032|IPR020843	annotation=GroES-like superfamily | Polyketide synthase	enoylreductase domain" "name=KR	type=PKS	start=2285	stop=2463	ipr=IPR013968	annotation=Polyketide synthase	ketoreductase domain" "name=PP	type=PKS/NRPS	start=2588	stop=2659	ipr=IPR006162|IPR009081|IPR020806	annotation=Phosphopantetheine attachment site | Phosphopantetheine binding ACP domain | Polyketide synthase	phosphopantetheine-binding domain"
g3900.t1 "NRPS-PKS hybrid" KS-AT-DH-MT-KR-PP-C-A-PP "name=KS	type=PKS	start=13	stop=451	ipr=IPR014030|IPR014031|IPR020841	annotation=Beta-ketoacyl synthase	C-terminal | Beta-ketoacyl synthase	N-terminal | Polyketide synthase	beta-ketoacyl synthase domain" "name=AT	type=PKS	start=566	stop=890	ipr=IPR014043|IPR016035|IPR016036|IPR020801	annotation=Acyl transferase | Acyl transferase/acyl hydrolase/lysophospholipase | Malonyl-CoA ACP transacylase	ACP-binding | Polyketide synthase	acyl transferase domain" "name=DH	type=PKS	start=966	stop=1270	ipr=IPR020807	annotation=Polyketide synthase	dehydratase domain" "name=MT	type=PKS/NRPS	start=1427	stop=1606	ipr=IPR013217|IPR029063	annotation=Methyltransferase type 12 | S-adenosyl-L-methionine-dependent methyltransferase" "name=KR	type=PKS	start=2157	stop=2331	ipr=IPR013968	annotation=Polyketide synthase	ketoreductase domain" "name=PP	type=PKS/NRPS	start=2450	stop=2523	ipr=IPR006162|IPR009081|IPR020806	annotation=Phosphopantetheine attachment site | Phosphopantetheine binding ACP domain | Polyketide synthase	phosphopantetheine-binding domain" "name=C	type=NRPS	start=2635	stop=3071	ipr=IPR001242	annotation=Condensation domain" "name=A	type=NRPS	start=3103	stop=3525	ipr=IPR000873|IPR010071|IPR020845	annotation=AMP-binding	conserved site | AMP-dependent synthetase/ligase | Amino acid adenylation domain" "name=PP
g3964.t1 trans-AT AT "name=AT	type=PKS	start=69	stop=588	ipr=IPR016035	annotation=Acyl transferase/acyl hydrolase/lysophospholipase"
g4078.t1 NRPS A-PP-C-PP-C "name=A	type=NRPS	start=44	stop=319	ipr=IPR000873|IPR020845	annotation=AMP-binding	conserved site | AMP-dependent synthetase/ligase" "name=PP	type=PKS/NRPS	start=457	stop=529	ipr=IPR009081|IPR020806	annotation=Phosphopantetheine binding ACP domain | Polyketide synthase	phosphopantetheine-binding domain" "name=C	type=NRPS	start=562	stop=971	ipr=IPR001242	annotation=Condensation domain" "name=PP	type=PKS/NRPS	start=1258	stop=1328	ipr=IPR006162|IPR009081|IPR020806	annotation=Phosphopantetheine attachment site | Phosphopantetheine binding ACP domain | Polyketide synthase	phosphopantetheine-binding domain" "name=C	type=NRPS	start=1370	stop=1720	ipr=IPR001242	annotation=Condensation domain"
g4094.t1 trans-AT AT-AT "name=AT	type=PKS	start=166	stop=232	ipr=IPR016035	annotation=Acyl transferase/acyl hydrolase/lysophospholipase" "name=AT	type=PKS	start=261	stop=521	ipr=IPR016035	annotation=Acyl transferase/acyl hydrolase/lysophospholipase"
g4125.t1 PKS KS-AT-DH-PP "name=KS	type=PKS	start=397	stop=833	ipr=IPR014030|IPR014031|IPR018201|IPR020841	annotation=Beta-ketoacyl synthase	C-terminal | Beta-ketoacyl synthase	N-terminal | Beta-ketoacyl synthase	active site | Polyketide synthase	beta-ketoacyl synthase domain" "name=AT	type=PKS	start=932	stop=1253	ipr=IPR014043|IPR016035|IPR016036|IPR020801	annotation=Acyl transferase | Acyl transferase/acyl hydrolase/lysophospholipase | Malonyl-CoA ACP transacylase	ACP-binding | Polyketide synthase	acyl transferase domain" "name=DH	type=PKS	start=1396	stop=1634	ipr=IPR020807	annotation=Polyketide synthase	dehydratase domain" "name=PP	type=PKS/NRPS	start=1708	stop=1785	ipr=IPR009081|IPR020806	annotation=Phosphopantetheine binding ACP domain | Polyketide synthase	phosphopantetheine-binding domain"
g4375.t1 PKS KS-AT-PP-MT "name=KS	type=PKS	start=376	stop=794	ipr=IPR014030|IPR014031|IPR020841	annotation=Beta-ketoacyl synthase	C-terminal | Beta-ketoacyl synthase	N-terminal | Polyketide synthase	beta-ketoacyl synthase domain" "name=AT	type=PKS	start=897	stop=1224	ipr=IPR014043|IPR016035|IPR016036|IPR020801	annotation=Acyl transferase | Acyl transferase/acyl hydrolase/lysophospholipase | Malonyl-CoA ACP transacylase	ACP-binding | Polyketide synthase	acyl transferase domain" "name=PP	type=PKS/NRPS	start=1653	stop=1719	ipr=IPR006162|IPR009081|IPR020806	annotation=Phosphopantetheine attachment site | Phosphopantetheine binding ACP domain | Polyketide synthase	phosphopantetheine-binding domain" "name=MT	type=PKS/NRPS	start=1890	stop=2127	ipr=IPR013217|IPR029063	annotation=Methyltransferase type 12 | S-adenosyl-L-methionine-dependent methyltransferase"
g4397.t1 PKS-like* ER-PP "name=ER	type=PKS	start=33	stop=341	ipr=IPR011032|IPR020843	annotation=GroES-like superfamily | Polyketide synthase	enoylreductase domain" "name=PP	type=PKS/NRPS	start=441	stop=512	ipr=IPR009081|IPR020806	annotation=Phosphopantetheine binding ACP domain | Polyketide synthase	phosphopantetheine-binding domain"
g4399.t1 PKS KS-AT-DH-PP-MT "name=KS	type=PKS	start=417	stop=843	ipr=IPR014030|IPR014031|IPR018201|IPR020841	annotation=Beta-ketoacyl synthase	C-terminal | Beta-ketoacyl synthase	N-terminal | Beta-ketoacyl synthase	active site | Polyketide synthase	beta-ketoacyl synthase domain" "name=AT	type=PKS	start=946	stop=1242	ipr=IPR014043|IPR016035|IPR016036|IPR020801	annotation=Acyl transferase | Acyl transferase/acyl hydrolase/lysophospholipase | Malonyl-CoA ACP transacylase	ACP-binding | Polyketide synthase	acyl transferase domain" "name=DH	type=PKS	start=1355	stop=1616	ipr=IPR020807	annotation=Polyketide synthase	dehydratase domain" "name=PP	type=PKS/NRPS	start=1679	stop=1743	ipr=IPR006162|IPR009081	annotation=Phosphopantetheine attachment site | Phosphopantetheine binding ACP domain" "name=MT	type=PKS/NRPS	start=1963	stop=2159	ipr=IPR013217|IPR029063	annotation=Methyltransferase type 12 | S-adenosyl-L-methionine-dependent methyltransferase"
g5144.t1 PKS KS-AT-DH-PP-PP-TE "name=KS	type=PKS	start=383	stop=821	ipr=IPR014030|IPR014031|IPR018201|IPR020841	annotation=Beta-ketoacyl synthase	C-terminal | Beta-ketoacyl synthase	N-terminal | Beta-ketoacyl synthase	active site | Polyketide synthase	beta-ketoacyl synthase domain" "name=AT	type=PKS	start=913	stop=1217	ipr=IPR014043|IPR016035|IPR016036|IPR020801	annotation=Acyl transferase | Acyl transferase/acyl hydrolase/lysophospholipase | Malonyl-CoA ACP transacylase	ACP-binding | Polyketide synthase	acyl transferase domain" "name=DH	type=PKS	start=1332	stop=1606	ipr=IPR020807	annotation=Polyketide synthase	dehydratase domain" "name=PP	type=PKS/NRPS	start=1663	stop=1734	ipr=IPR006162|IPR009081|IPR020806	annotation=Phosphopantetheine attachment site | Phosphopantetheine binding ACP domain | Polyketide synthase	phosphopantetheine-binding domain" "name=PP	type=PKS/NRPS	start=1794	stop=1865	ipr=IPR009081|IPR020806	annotation=Phosphopantetheine binding ACP domain | Polyketide synthase	phosphopantetheine-binding domain" "name=TE	type=PKS/NRPS	start=1934	stop=2160	ipr=IPR001031	annotation=Thioesterase"
g5670.t1 trans-AT AT-AT "name=AT	type=PKS	start=14	stop=173	ipr=IPR016035	annotation=Acyl transferase/acyl hydrolase/lysophospholipase" "name=AT	type=PKS	start=236	stop=408	ipr=IPR016035	annotation=Acyl transferase/acyl hydrolase/lysophospholipase"
g5734.t1 trans-AT AT "name=AT	type=PKS	start=82	stop=424	ipr=IPR014043|IPR016035|IPR016036|IPR020801	annotation=Acyl transferase | Acyl transferase/acyl hydrolase/lysophospholipase | Malonyl-CoA ACP transacylase	ACP-binding | Polyketide synthase	acyl transferase domain"
g5790.t1 DMATS Prenyltransferase "name=Prenyltransferase	type=DMATS	start=12	stop=396	ipr=IPR017795	annotation=Aromatic prenyltransferase	DMATS-type"
g5846.t1 PKS KS-AT-DH-ER-KR-PP "name=KS	type=PKS	start=24	stop=449	ipr=IPR014030|IPR014031|IPR018201|IPR020841	annotation=Beta-ketoacyl synthase	C-terminal | Beta-ketoacyl synthase	N-terminal | Beta-ketoacyl synthase	active site | Polyketide synthase	beta-ketoacyl synthase domain" "name=AT	type=PKS	start=638	stop=962	ipr=IPR014043|IPR016035|IPR016036|IPR020801	annotation=Acyl transferase | Acyl transferase/acyl hydrolase/lysophospholipase | Malonyl-CoA ACP transacylase	ACP-binding | Polyketide synthase	acyl transferase domain" "name=DH	type=PKS	start=1042	stop=1355	ipr=IPR020807	annotation=Polyketide synthase	dehydratase domain" "name=ER	type=PKS	start=1778	stop=2095	ipr=IPR011032|IPR020843	annotation=GroES-like superfamily | Polyketide synthase	enoylreductase domain" "name=KR	type=PKS	start=2119	stop=2295	ipr=IPR013968	annotation=Polyketide synthase	ketoreductase domain" "name=PP	type=PKS/NRPS	start=2407	stop=2478	ipr=IPR006162|IPR009081|IPR020806	annotation=Phosphopantetheine attachment site | Phosphopantetheine binding ACP domain | Polyketide synthase	phosphopantetheine-binding domain"
g6148.t1 NRPS-like* A-PP "name=A	type=NRPS	start=19	stop=343	ipr=IPR000873|IPR020845	annotation=AMP-binding	conserved site | AMP-dependent synthetase/ligase" "name=PP	type=PKS/NRPS	start=572	stop=642	ipr=IPR009081	annotation=Phosphopantetheine binding ACP domain"
g6372.t1 PKS KS-AT-DH-MT-ER-KR-PP "name=KS	type=PKS	start=9	stop=416	ipr=IPR014030|IPR014031|IPR018201|IPR020841	annotation=Beta-ketoacyl synthase	C-terminal | Beta-ketoacyl synthase	N-terminal | Beta-ketoacyl synthase	active site | Polyketide synthase	beta-ketoacyl synthase domain" "name=AT	type=PKS	start=553	stop=873	ipr=IPR014043|IPR016035|IPR016036|IPR020801	annotation=Acyl transferase | Acyl transferase/acyl hydrolase/lysophospholipase | Malonyl-CoA ACP transacylase	ACP-binding | Polyketide synthase	acyl transferase domain" "name=DH	type=PKS	start=899	stop=1213	ipr=IPR020807	annotation=Polyketide synthase	dehydratase domain" "name=MT	type=PKS/NRPS	start=1437	stop=1521	ipr=IPR029063	annotation=S-adenosyl-L-methionine-dependent methyltransferase" "name=ER	type=PKS	start=1733	stop=2047	ipr=IPR011032|IPR013149|IPR013154|IPR020843	annotation=Alcohol dehydrogenase	C-terminal | Alcohol dehydrogenase	N-terminal | GroES-like superfamily | Polyketide synthase	enoylreductase domain" "name=KR	type=PKS	start=2071	stop=2249	ipr=IPR013968	annotation=Polyketide synthase	ketoreductase domain" "name=PP	type=PKS/NRPS	start=2360	stop=2424	ipr=IPR006162|IPR009081|IPR020806	annotation=Phosphopantetheine attachment site | Phosphopantetheine binding ACP domain | Polyketide synthase	phosphopantetheine-binding domain"
g6833.t1 "NRPS-PKS hybrid" KS-AT-DH-MT-KR-PP-C-A-PP "name=KS	type=PKS	start=5	stop=442	ipr=IPR014030|IPR014031|IPR018201|IPR020841	annotation=Beta-ketoacyl synthase	C-terminal | Beta-ketoacyl synthase	N-terminal | Beta-ketoacyl synthase	active site | Polyketide synthase	beta-ketoacyl synthase domain" "name=AT	type=PKS	start=562	stop=881	ipr=IPR014043|IPR016035|IPR016036|IPR020801	annotation=Acyl transferase | Acyl transferase/acyl hydrolase/lysophospholipase | Malonyl-CoA ACP transacylase	ACP-binding | Polyketide synthase	acyl transferase domain" "name=DH	type=PKS	start=964	stop=1263	ipr=IPR020807	annotation=Polyketide synthase	dehydratase domain" "name=MT	type=PKS/NRPS	start=1405	stop=1606	ipr=IPR013217|IPR029063	annotation=Methyltransferase type 12 | S-adenosyl-L-methionine-dependent methyltransferase" "name=KR	type=PKS	start=2145	stop=2319	ipr=IPR013968	annotation=Polyketide synthase	ketoreductase domain" "name=PP	type=PKS/NRPS	start=2435	stop=2509	ipr=IPR006162|IPR009081|IPR020806	annotation=Phosphopantetheine attachment site | Phosphopantetheine binding ACP domain | Polyketide synthase	phosphopantetheine-binding domain" "name=C	type=NRPS	start=2644	stop=3079	ipr=IPR001242	annotation=Condensation domain" "name=A	type=NRPS	start=3109	stop=3514	ipr=IPR000873|IPR020845	annotation=AMP-binding
g6845.t1 PKS KS-AT-DH-MT-ER-KR-PP "name=KS	type=PKS	start=35	stop=461	ipr=IPR014030|IPR014031|IPR020841	annotation=Beta-ketoacyl synthase	C-terminal | Beta-ketoacyl synthase	N-terminal | Polyketide synthase	beta-ketoacyl synthase domain" "name=AT	type=PKS	start=569	stop=891	ipr=IPR014043|IPR016035|IPR016036|IPR020801	annotation=Acyl transferase | Acyl transferase/acyl hydrolase/lysophospholipase | Malonyl-CoA ACP transacylase	ACP-binding | Polyketide synthase	acyl transferase domain" "name=DH	type=PKS	start=961	stop=1263	ipr=IPR020807	annotation=Polyketide synthase	dehydratase domain" "name=MT	type=PKS/NRPS	start=1301	stop=1426	ipr=IPR029063	annotation=S-adenosyl-L-methionine-dependent methyltransferase" "name=ER	type=PKS	start=1667	stop=1982	ipr=IPR011032|IPR020843	annotation=GroES-like superfamily | Polyketide synthase	enoylreductase domain" "name=KR	type=PKS	start=2006	stop=2185	ipr=IPR013968	annotation=Polyketide synthase	ketoreductase domain" "name=PP	type=PKS/NRPS	start=2311	stop=2382	ipr=IPR006162|IPR009081|IPR020806	annotation=Phosphopantetheine attachment site | Phosphopantetheine binding ACP domain | Polyketide synthase	phosphopantetheine-binding domain"
g6874.t1 PKS KS-AT-DH-PP-PP-TE "name=KS	type=PKS	start=300	stop=733	ipr=IPR014030|IPR014031|IPR018201|IPR020841	annotation=Beta-ketoacyl synthase	C-terminal | Beta-ketoacyl synthase	N-terminal | Beta-ketoacyl synthase	active site | Polyketide synthase	beta-ketoacyl synthase domain" "name=AT	type=PKS	start=831	stop=1150	ipr=IPR014043|IPR016035|IPR016036|IPR020801	annotation=Acyl transferase | Acyl transferase/acyl hydrolase/lysophospholipase | Malonyl-CoA ACP transacylase	ACP-binding | Polyketide synthase	acyl transferase domain" "name=DH	type=PKS	start=1230	stop=1523	ipr=IPR020807	annotation=Polyketide synthase	dehydratase domain" "name=PP	type=PKS/NRPS	start=1582	stop=1653	ipr=IPR006162|IPR009081|IPR020806	annotation=Phosphopantetheine attachment site | Phosphopantetheine binding ACP domain | Polyketide synthase	phosphopantetheine-binding domain" "name=PP	type=PKS/NRPS	start=1701	stop=1770	ipr=IPR006162|IPR009081|IPR020806	annotation=Phosphopantetheine attachment site | Phosphopantetheine binding ACP domain | Polyketide synthase	phosphopantetheine-binding domain" "name=TE	type=PKS/NRPS	start=1800	stop=1902	ipr=IPR001031	annotation=Thioesterase"
g6956.t1 PKS KS-AT-PP "name=KS	type=PKS	start=422	stop=816	ipr=IPR014030|IPR014031|IPR020841	annotation=Beta-ketoacyl synthase	C-terminal | Beta-ketoacyl synthase	N-terminal | Polyketide synthase	beta-ketoacyl synthase domain" "name=AT	type=PKS	start=914	stop=1236	ipr=IPR014043|IPR016035|IPR016036|IPR020801	annotation=Acyl transferase | Acyl transferase/acyl hydrolase/lysophospholipase | Malonyl-CoA ACP transacylase	ACP-binding | Polyketide synthase	acyl transferase domain" "name=PP	type=PKS/NRPS	start=1671	stop=1741	ipr=IPR009081|IPR020806	annotation=Phosphopantetheine binding ACP domain | Polyketide synthase	phosphopantetheine-binding domain"
g6987.t1 "NRPS-PKS hybrid" KS-AT-DH-MT-KR-PP-C-A-PP "name=KS	type=PKS	start=9	stop=447	ipr=IPR014030|IPR014031|IPR018201|IPR020841	annotation=Beta-ketoacyl synthase	C-terminal | Beta-ketoacyl synthase	N-terminal | Beta-ketoacyl synthase	active site | Polyketide synthase	beta-ketoacyl synthase domain" "name=AT	type=PKS	start=571	stop=893	ipr=IPR014043|IPR016035|IPR016036|IPR020801	annotation=Acyl transferase | Acyl transferase/acyl hydrolase/lysophospholipase | Malonyl-CoA ACP transacylase	ACP-binding | Polyketide synthase	acyl transferase domain" "name=DH	type=PKS	start=965	stop=1270	ipr=IPR020807	annotation=Polyketide synthase	dehydratase domain" "name=MT	type=PKS/NRPS	start=1399	stop=1596	ipr=IPR029063	annotation=S-adenosyl-L-methionine-dependent methyltransferase" "name=KR	type=PKS	start=2128	stop=2301	ipr=IPR013968	annotation=Polyketide synthase	ketoreductase domain" "name=PP	type=PKS/NRPS	start=2421	stop=2492	ipr=IPR006162|IPR009081|IPR020806	annotation=Phosphopantetheine attachment site | Phosphopantetheine binding ACP domain | Polyketide synthase	phosphopantetheine-binding domain" "name=C	type=NRPS	start=2612	stop=3041	ipr=IPR001242	annotation=Condensation domain" "name=A	type=NRPS	start=3081	stop=3505	ipr=IPR000873|IPR010071|IPR020845	annotation=AMP-binding
g7219.t1 trans-AT AT "name=AT	type=PKS	start=7	stop=321	ipr=IPR016035	annotation=Acyl transferase/acyl hydrolase/lysophospholipase"
g7499.t1 "NRPS-PKS hybrid" KS-AT-DH-MT-KR-PP-C-A-PP "name=KS	type=PKS	start=6	stop=445	ipr=IPR014030|IPR014031|IPR020841	annotation=Beta-ketoacyl synthase	C-terminal | Beta-ketoacyl synthase	N-terminal | Polyketide synthase	beta-ketoacyl synthase domain" "name=AT	type=PKS	start=571	stop=899	ipr=IPR014043|IPR016035|IPR016036|IPR020801	annotation=Acyl transferase | Acyl transferase/acyl hydrolase/lysophospholipase | Malonyl-CoA ACP transacylase	ACP-binding | Polyketide synthase	acyl transferase domain" "name=DH	type=PKS	start=968	stop=1268	ipr=IPR020807	annotation=Polyketide synthase	dehydratase domain" "name=MT	type=PKS/NRPS	start=1410	stop=1611	ipr=IPR013217|IPR029063	annotation=Methyltransferase type 12 | S-adenosyl-L-methionine-dependent methyltransferase" "name=KR	type=PKS	start=2160	stop=2331	ipr=IPR013968	annotation=Polyketide synthase	ketoreductase domain" "name=PP	type=PKS/NRPS	start=2458	stop=2530	ipr=IPR006162|IPR009081|IPR020806	annotation=Phosphopantetheine attachment site | Phosphopantetheine binding ACP domain | Polyketide synthase	phosphopantetheine-binding domain" "name=C	type=NRPS	start=2637	stop=3069	ipr=IPR001242	annotation=Condensation domain" "name=A	type=NRPS	start=3096	stop=3511	ipr=IPR000873|IPR020845	annotation=AMP-binding	conserved site | AMP-dependent synthetase/ligase" "name=PP
g7546.t1 "NRPS-PKS hybrid" ER:KS-AT-DH-MT-KR-PP-C-A-PP "name=ER	type=PKS	start=4	stop=353	ipr=IPR011032|IPR013149|IPR020843	annotation=Alcohol dehydrogenase	C-terminal | GroES-like superfamily | Polyketide synthase	enoylreductase domain" "name=KS	type=PKS	start=348	stop=769	ipr=IPR014030|IPR014031|IPR020841	annotation=Beta-ketoacyl synthase	C-terminal | Beta-ketoacyl synthase	N-terminal | Polyketide synthase	beta-ketoacyl synthase domain" "name=AT	type=PKS	start=872	stop=1199	ipr=IPR014043|IPR016035|IPR016036|IPR020801	annotation=Acyl transferase | Acyl transferase/acyl hydrolase/lysophospholipase | Malonyl-CoA ACP transacylase	ACP-binding | Polyketide synthase	acyl transferase domain" "name=DH	type=PKS	start=1264	stop=1570	ipr=IPR020807	annotation=Polyketide synthase	dehydratase domain" "name=MT	type=PKS/NRPS	start=1737	stop=1913	ipr=IPR013217|IPR029063	annotation=Methyltransferase type 12 | S-adenosyl-L-methionine-dependent methyltransferase" "name=KR	type=PKS	start=2443	stop=2617	ipr=IPR013968	annotation=Polyketide synthase	ketoreductase domain" "name=PP	type=PKS/NRPS	start=2737	stop=2808	ipr=IPR006162|IPR009081|IPR020806	annotation=Phosphopantetheine attachment site | Phosphopantetheine binding ACP domain | Polyketide synthase	phosphopantetheine-binding domain" "name=C	type=NRPS	start=2919	stop=3344	ipr=IPR001242
g7598.t1 PKS AT-KS-PP "name=AT	type=PKS	start=12	stop=63	ipr=IPR016035	annotation=Acyl transferase/acyl hydrolase/lysophospholipase" "name=KS	type=PKS	start=1125	stop=1557	ipr=IPR014030|IPR014031|IPR018201	annotation=Beta-ketoacyl synthase	C-terminal | Beta-ketoacyl synthase	N-terminal | Beta-ketoacyl synthase	active site" "name=PP	type=PKS/NRPS	start=1715	stop=1831	ipr=IPR004568|IPR008278	annotation=4'-phosphopantetheinyl transferase domain | Phosphopantetheine-protein transferase domain"
g7599.t1 trans-AT AT-AT-AT "name=AT	type=PKS	start=168	stop=329	ipr=IPR016035	annotation=Acyl transferase/acyl hydrolase/lysophospholipase" "name=AT	type=PKS	start=437	stop=538	ipr=IPR016035	annotation=Acyl transferase/acyl hydrolase/lysophospholipase" "name=AT	type=PKS	start=1692	stop=2066	ipr=IPR014043|IPR016035|IPR020801	annotation=Acyl transferase | Acyl transferase/acyl hydrolase/lysophospholipase | Polyketide synthase	acyl transferase domain"
g7625.t1 DMATS Prenyltransferase "name=Prenyltransferase	type=DMATS	start=33	stop=285	ipr=IPR000537	annotation=UbiA prenyltransferase family"
g7776.t1 trans-AT AT "name=AT	type=PKS	start=7	stop=186	ipr=IPR016035	annotation=Acyl transferase/acyl hydrolase/lysophospholipase"
g7832.t1 trans-AT AT "name=AT	type=PKS	start=554	stop=845	ipr=IPR016035	annotation=Acyl transferase/acyl hydrolase/lysophospholipase"
g8181.t1 NRPS A-PP-C-A-PP-C-PP-C-A-PP-C-PP-C-PP-C "name=A	type=NRPS	start=616	stop=827	ipr=IPR000873	annotation=AMP-dependent synthetase/ligase" "name=PP	type=PKS/NRPS	start=941	stop=997	ipr=IPR009081|IPR020806	annotation=Phosphopantetheine binding ACP domain | Polyketide synthase	phosphopantetheine-binding domain" "name=C	type=NRPS	start=1044	stop=1452	ipr=IPR001242	annotation=Condensation domain" "name=A	type=NRPS	start=1479	stop=1893	ipr=IPR000873|IPR010071|IPR020845	annotation=AMP-binding	conserved site | AMP-dependent synthetase/ligase | Amino acid adenylation domain" "name=PP	type=PKS/NRPS	start=2006	stop=2077	ipr=IPR009081|IPR020806	annotation=Phosphopantetheine binding ACP domain | Polyketide synthase	phosphopantetheine-binding domain" "name=C	type=NRPS	start=2103	stop=2249	ipr=IPR001242	annotation=Condensation domain" "name=PP	type=PKS/NRPS	start=2318	stop=2388	ipr=IPR006162|IPR009081|IPR020806	annotation=Phosphopantetheine attachment site | Phosphopantetheine binding ACP domain | Polyketide synthase	phosphopantetheine-binding domain" "name=C	type=NRPS	start=2422	stop=2839	ipr=IPR001242	annotation=Condensation domain" "name=A	type=NRPS	start=2865	stop=3288	ipr=IPR000873|IPR010071	annotation=AMP-dependent synthetase/ligase | Amino acid adenylation domain" "name=PP
g8741.t1 NRPS-like* A-PP "name=A	type=NRPS	start=22	stop=323	ipr=IPR000873|IPR020845	annotation=AMP-binding	conserved site | AMP-dependent synthetase/ligase" "name=PP	type=PKS/NRPS	start=548	stop=625	ipr=IPR006162|IPR009081|IPR020806	annotation=Phosphopantetheine attachment site | Phosphopantetheine binding ACP domain | Polyketide synthase	phosphopantetheine-binding domain"
g8827.t1 PKS KS-AT-DH-MT-KR-PP "name=KS	type=PKS	start=7	stop=443	ipr=IPR014030|IPR014031|IPR018201|IPR020841	annotation=Beta-ketoacyl synthase	C-terminal | Beta-ketoacyl synthase	N-terminal | Beta-ketoacyl synthase	active site | Polyketide synthase	beta-ketoacyl synthase domain" "name=AT	type=PKS	start=548	stop=867	ipr=IPR014043|IPR016035|IPR016036|IPR020801	annotation=Acyl transferase | Acyl transferase/acyl hydrolase/lysophospholipase | Malonyl-CoA ACP transacylase	ACP-binding | Polyketide synthase	acyl transferase domain" "name=DH	type=PKS	start=939	stop=1242	ipr=IPR020807	annotation=Polyketide synthase	dehydratase domain" "name=MT	type=PKS/NRPS	start=1397	stop=1579	ipr=IPR013217|IPR029063	annotation=Methyltransferase type 12 | S-adenosyl-L-methionine-dependent methyltransferase" "name=KR	type=PKS	start=2107	stop=2279	ipr=IPR013968	annotation=Polyketide synthase	ketoreductase domain" "name=PP	type=PKS/NRPS	start=2395	stop=2466	ipr=IPR006162|IPR009081|IPR020806	annotation=Phosphopantetheine attachment site | Phosphopantetheine binding ACP domain | Polyketide synthase	phosphopantetheine-binding domain"
g8832.t1 NRPS A-PP-C-A-PP-C-PP-C-PP-C-A-PP-C-A-PP-C-A-PP-C-A-PP-C-A-PP "name=A	type=NRPS	start=63	stop=419	ipr=IPR000873|IPR020845	annotation=AMP-binding	conserved site | AMP-dependent synthetase/ligase" "name=PP	type=PKS/NRPS	start=459	stop=516	ipr=IPR006162|IPR009081	annotation=Phosphopantetheine attachment site | Phosphopantetheine binding ACP domain" "name=C	type=NRPS	start=569	stop=992	ipr=IPR001242	annotation=Condensation domain" "name=A	type=NRPS	start=998	stop=1244	ipr=IPR000873	annotation=AMP-dependent synthetase/ligase" "name=PP	type=PKS/NRPS	start=1386	stop=1456	ipr=IPR006162|IPR009081|IPR020806	annotation=Phosphopantetheine attachment site | Phosphopantetheine binding ACP domain | Polyketide synthase	phosphopantetheine-binding domain" "name=C	type=NRPS	start=1495	stop=1908	ipr=IPR001242	annotation=Condensation domain" "name=PP	type=PKS/NRPS	start=2154	stop=2224	ipr=IPR009081|IPR020806	annotation=Phosphopantetheine binding ACP domain | Polyketide synthase	phosphopantetheine-binding domain" "name=C	type=NRPS	start=2264	stop=2682	ipr=IPR001242	annotation=Condensation domain" "name=PP	type=PKS/NRPS	start=2961	stop=3031	ipr=IPR006162|IPR009081|IPR020806	annotation=Phosphopantetheine attachment site | Phosphopantetheine binding ACP domain | Polyketide synthase	phosphopantetheine-binding domain" "name=C
g8837.t1 NRPS PP-C-A-C-A-PP-C-A-PP-C-A-PP-C-A-PP-C-A-PP-C-A-PP-C "name=PP	type=PKS/NRPS	start=117	stop=180	ipr=IPR009081|IPR020806	annotation=Phosphopantetheine binding ACP domain | Polyketide synthase	phosphopantetheine-binding domain" "name=C	type=NRPS	start=473	stop=895	ipr=IPR001242	annotation=Condensation domain" "name=A	type=NRPS	start=920	stop=1325	ipr=IPR000873|IPR010071|IPR020845	annotation=AMP-binding	conserved site | AMP-dependent synthetase/ligase | Amino acid adenylation domain" "name=C	type=NRPS	start=1398	stop=1808	ipr=IPR001242	annotation=Condensation domain" "name=A	type=NRPS	start=1838	stop=2262	ipr=IPR000873|IPR010071|IPR020845	annotation=AMP-binding	conserved site | AMP-dependent synthetase/ligase | Amino acid adenylation domain" "name=PP	type=PKS/NRPS	start=2382	stop=2452	ipr=IPR006162|IPR009081|IPR020806	annotation=Phosphopantetheine attachment site | Phosphopantetheine binding ACP domain | Polyketide synthase	phosphopantetheine-binding domain" "name=C	type=NRPS	start=2492	stop=2912	ipr=IPR001242	annotation=Condensation domain" "name=A	type=NRPS	start=2938	stop=3344	ipr=IPR000873|IPR010071|IPR020845	annotation=AMP-binding	conserved site | AMP-dependent synthetase/ligase | Amino acid adenylation domain" "name=PP	type=PKS/NRPS	start=3469	stop=3531	ipr=IPR009081
g9038.t1 NRPS C-A-PP-C-A-PP-C "name=C	type=NRPS	start=154	stop=429	ipr=IPR001242	annotation=Condensation domain" "name=A	type=NRPS	start=449	stop=913	ipr=IPR000873|IPR010071|IPR020845|IPR025110	annotation=AMP-binding enzyme	C-terminal domain | AMP-binding	conserved site | AMP-dependent synthetase/ligase | Amino acid adenylation domain" "name=PP	type=PKS/NRPS	start=951	stop=998	ipr=IPR006162|IPR009081	annotation=Phosphopantetheine attachment site | Phosphopantetheine binding ACP domain" "name=C	type=NRPS	start=1049	stop=1446	ipr=IPR001242	annotation=Condensation domain" "name=A	type=NRPS	start=1472	stop=1883	ipr=IPR000873|IPR010071|IPR020845	annotation=AMP-binding	conserved site | AMP-dependent synthetase/ligase | Amino acid adenylation domain" "name=PP	type=PKS/NRPS	start=1993	stop=2055	ipr=IPR009081	annotation=Phosphopantetheine binding ACP domain" "name=C	type=NRPS	start=2095	stop=2501	ipr=IPR001242	annotation=Condensation domain"
g9128.t1 PKS KS-AT-DH-MT-ER-KR-PP "name=KS	type=PKS	start=5	stop=434	ipr=IPR014030|IPR014031|IPR020841	annotation=Beta-ketoacyl synthase	C-terminal | Beta-ketoacyl synthase	N-terminal | Polyketide synthase	beta-ketoacyl synthase domain" "name=AT	type=PKS	start=551	stop=874	ipr=IPR014043|IPR016035|IPR016036|IPR020801	annotation=Acyl transferase | Acyl transferase/acyl hydrolase/lysophospholipase | Malonyl-CoA ACP transacylase	ACP-binding | Polyketide synthase	acyl transferase domain" "name=DH	type=PKS	start=945	stop=1268	ipr=IPR020807	annotation=Polyketide synthase	dehydratase domain" "name=MT	type=PKS/NRPS	start=1443	stop=1621	ipr=IPR013217|IPR029063	annotation=Methyltransferase type 12 | S-adenosyl-L-methionine-dependent methyltransferase" "name=ER	type=PKS	start=1861	stop=2179	ipr=IPR011032|IPR013149|IPR020843	annotation=Alcohol dehydrogenase	C-terminal | GroES-like superfamily | Polyketide synthase	enoylreductase domain" "name=KR	type=PKS	start=2203	stop=2381	ipr=IPR013968	annotation=Polyketide synthase	ketoreductase domain" "name=PP	type=PKS/NRPS	start=2491	stop=2562	ipr=IPR009081|IPR020806	annotation=Phosphopantetheine binding ACP domain | Polyketide synthase	phosphopantetheine-binding domain"
g9137.t1 PKS KS-AT-DH-PP-MT "name=KS	type=PKS	start=425	stop=853	ipr=IPR014030|IPR014031|IPR020841	annotation=Beta-ketoacyl synthase	C-terminal | Beta-ketoacyl synthase	N-terminal | Polyketide synthase	beta-ketoacyl synthase domain" "name=AT	type=PKS	start=963	stop=1307	ipr=IPR014043|IPR016035|IPR016036|IPR020801	annotation=Acyl transferase | Acyl transferase/acyl hydrolase/lysophospholipase | Malonyl-CoA ACP transacylase	ACP-binding | Polyketide synthase	acyl transferase domain" "name=DH	type=PKS	start=1398	stop=1679	ipr=IPR020807	annotation=Polyketide synthase	dehydratase domain" "name=PP	type=PKS/NRPS	start=1755	stop=1812	ipr=IPR006162|IPR009081|IPR020806	annotation=Phosphopantetheine attachment site | Phosphopantetheine binding ACP domain | Polyketide synthase	phosphopantetheine-binding domain" "name=MT	type=PKS/NRPS	start=1997	stop=2246	ipr=IPR013217|IPR029063	annotation=Methyltransferase type 12 | S-adenosyl-L-methionine-dependent methyltransferase"
g9141.t1 PKS KS-AT-DH-PP-MT "name=KS	type=PKS	start=390	stop=811	ipr=IPR014030|IPR014031|IPR018201|IPR020841	annotation=Beta-ketoacyl synthase	C-terminal | Beta-ketoacyl synthase	N-terminal | Beta-ketoacyl synthase	active site | Polyketide synthase	beta-ketoacyl synthase domain" "name=AT	type=PKS	start=921	stop=1249	ipr=IPR014043|IPR016035|IPR016036|IPR020801	annotation=Acyl transferase | Acyl transferase/acyl hydrolase/lysophospholipase | Malonyl-CoA ACP transacylase	ACP-binding | Polyketide synthase	acyl transferase domain" "name=DH	type=PKS	start=1333	stop=1618	ipr=IPR020807	annotation=Polyketide synthase	dehydratase domain" "name=PP	type=PKS/NRPS	start=1686	stop=1751	ipr=IPR006162|IPR009081|IPR020806	annotation=Phosphopantetheine attachment site | Phosphopantetheine binding ACP domain | Polyketide synthase	phosphopantetheine-binding domain" "name=MT	type=PKS/NRPS	start=1927	stop=2164	ipr=IPR013217|IPR029063	annotation=Methyltransferase type 12 | S-adenosyl-L-methionine-dependent methyltransferase"
g9323.t1 PKS-like KS-AT "name=KS	type=PKS	start=1	stop=180	ipr=IPR014030|IPR014031|IPR020841	annotation=Beta-ketoacyl synthase	C-terminal | Beta-ketoacyl synthase	N-terminal | Polyketide synthase	beta-ketoacyl synthase domain" "name=AT	type=PKS	start=253	stop=507	ipr=IPR016035|IPR016036|IPR020801	annotation=Acyl transferase/acyl hydrolase/lysophospholipase | Malonyl-CoA ACP transacylase	ACP-binding | Polyketide synthase	acyl transferase domain"
g9324.t1 KS-only KS "name=KS	type=PKS	start=344	stop=506	ipr=IPR014030	annotation=Beta-ketoacyl synthase	N-terminal"
g9479.t1 PKS KS-AT-DH-MT-ER-KR-PP "name=KS	type=PKS	start=8	stop=437	ipr=IPR014030|IPR014031|IPR018201|IPR020841	annotation=Beta-ketoacyl synthase	C-terminal | Beta-ketoacyl synthase	N-terminal | Beta-ketoacyl synthase	active site | Polyketide synthase	beta-ketoacyl synthase domain" "name=AT	type=PKS	start=581	stop=901	ipr=IPR014043|IPR016035|IPR016036|IPR020801	annotation=Acyl transferase | Acyl transferase/acyl hydrolase/lysophospholipase | Malonyl-CoA ACP transacylase	ACP-binding | Polyketide synthase	acyl transferase domain" "name=DH	type=PKS	start=971	stop=1273	ipr=IPR020807	annotation=Polyketide synthase	dehydratase domain" "name=MT	type=PKS/NRPS	start=1462	stop=1641	ipr=IPR013217|IPR029063	annotation=Methyltransferase type 12 | S-adenosyl-L-methionine-dependent methyltransferase" "name=ER	type=PKS	start=1885	stop=2181	ipr=IPR011032|IPR020843	annotation=GroES-like superfamily | Polyketide synthase	enoylreductase domain" "name=KR	type=PKS	start=2204	stop=2377	ipr=IPR013968	annotation=Polyketide synthase	ketoreductase domain" "name=PP	type=PKS/NRPS	start=2494	stop=2565	ipr=IPR009081|IPR020806	annotation=Phosphopantetheine binding ACP domain | Polyketide synthase	phosphopantetheine-binding domain"
g9577.t1 trans-AT AT "name=AT	type=PKS	start=21	stop=238	ipr=IPR016035	annotation=Acyl transferase/acyl hydrolase/lysophospholipase"
g9607.t1 trans-AT AT "name=AT	type=PKS	start=1303	stop=1515	ipr=IPR016035	annotation=Acyl transferase/acyl hydrolase/lysophospholipase"
g10027.t1 PKS-like KS:AT-DH "name=KS	type=PKS	start=35	stop=399	ipr=IPR014030|IPR014031|IPR018201|IPR020841	annotation=Beta-ketoacyl synthase	C-terminal | Beta-ketoacyl synthase	N-terminal | Beta-ketoacyl synthase	active site | Polyketide synthase	beta-ketoacyl synthase domain" "name=AT	type=PKS	start=329	stop=577	ipr=IPR016035|IPR016036|IPR020801	annotation=Acyl transferase/acyl hydrolase/lysophospholipase | Malonyl-CoA ACP transacylase	ACP-binding | Polyketide synthase	acyl transferase domain" "name=DH	type=PKS	start=646	stop=929	ipr=IPR020807	annotation=Polyketide synthase	dehydratase domain"
g10028.t1 NRPS A-PP-C-A-PP-C-A-A-C-A-PP-C-A-PP-C-A-PP-C-C-A-PP-C-A-PP-C-A-PP-C-A-PP-C-A-PP-C "name=A	type=NRPS	start=348	stop=555	ipr=IPR000873	annotation=AMP-dependent synthetase/ligase" "name=PP	type=PKS/NRPS	start=695	stop=765	ipr=IPR006162|IPR009081|IPR020806	annotation=Phosphopantetheine attachment site | Phosphopantetheine binding ACP domain | Polyketide synthase	phosphopantetheine-binding domain" "name=C	type=NRPS	start=836	stop=1134	ipr=IPR001242	annotation=Condensation domain" "name=A	type=NRPS	start=1163	stop=1560	ipr=IPR000873|IPR020845	annotation=AMP-binding	conserved site | AMP-dependent synthetase/ligase" "name=PP	type=PKS/NRPS	start=1701	stop=1771	ipr=IPR006162|IPR009081|IPR020806	annotation=Phosphopantetheine attachment site | Phosphopantetheine binding ACP domain | Polyketide synthase	phosphopantetheine-binding domain" "name=C	type=NRPS	start=1811	stop=2214	ipr=IPR001242	annotation=Condensation domain" "name=A	type=NRPS	start=2253	stop=2494	ipr=IPR000873	annotation=AMP-dependent synthetase/ligase" "name=A	type=NRPS	start=2510	stop=2608	ipr=IPR000873	annotation=AMP-dependent synthetase/ligase" "name=C	type=NRPS	start=2841	stop=3244	ipr=IPR001242	annotation=Condensation domain" "name=A	type=NRPS
g10031.t1 PKS KS-AT-DH-MT-ER-KR-PP "name=KS	type=PKS	start=438	stop=863	ipr=IPR014030|IPR014031|IPR020841	annotation=Beta-ketoacyl synthase	C-terminal | Beta-ketoacyl synthase	N-terminal | Polyketide synthase	beta-ketoacyl synthase domain" "name=AT	type=PKS	start=1009	stop=1342	ipr=IPR014043|IPR016035|IPR016036|IPR020801	annotation=Acyl transferase | Acyl transferase/acyl hydrolase/lysophospholipase | Malonyl-CoA ACP transacylase	ACP-binding | Polyketide synthase	acyl transferase domain" "name=DH	type=PKS	start=1394	stop=1722	ipr=IPR020807	annotation=Polyketide synthase	dehydratase domain" "name=MT	type=PKS/NRPS	start=1871	stop=2074	ipr=IPR013217|IPR029063	annotation=Methyltransferase type 12 | S-adenosyl-L-methionine-dependent methyltransferase" "name=ER	type=PKS	start=2317	stop=2634	ipr=IPR011032|IPR020843	annotation=GroES-like superfamily | Polyketide synthase	enoylreductase domain" "name=KR	type=PKS	start=2658	stop=2837	ipr=IPR013968	annotation=Polyketide synthase	ketoreductase domain" "name=PP	type=PKS/NRPS	start=2949	stop=3020	ipr=IPR009081|IPR020806	annotation=Phosphopantetheine binding ACP domain | Polyketide synthase	phosphopantetheine-binding domain"
g10111.t1 PKS-like KS-AT-DH-ER-KR "name=KS	type=PKS	start=10	stop=437	ipr=IPR014030|IPR014031|IPR018201|IPR020841	annotation=Beta-ketoacyl synthase	C-terminal | Beta-ketoacyl synthase	N-terminal | Beta-ketoacyl synthase	active site | Polyketide synthase	beta-ketoacyl synthase domain" "name=AT	type=PKS	start=562	stop=881	ipr=IPR014043|IPR016035|IPR016036|IPR020801	annotation=Acyl transferase | Acyl transferase/acyl hydrolase/lysophospholipase | Malonyl-CoA ACP transacylase	ACP-binding | Polyketide synthase	acyl transferase domain" "name=DH	type=PKS	start=948	stop=1271	ipr=IPR020807	annotation=Polyketide synthase	dehydratase domain" "name=ER	type=PKS	start=1718	stop=2018	ipr=IPR011032|IPR020843	annotation=GroES-like superfamily | Polyketide synthase	enoylreductase domain" "name=KR	type=PKS	start=2060	stop=2237	ipr=IPR013968	annotation=Polyketide synthase	ketoreductase domain"
g10382.t1 PKS KS-AT-DH-KR-PP "name=KS	type=PKS	start=293	stop=733	ipr=IPR014030|IPR014031|IPR018201|IPR020841	annotation=Beta-ketoacyl synthase	C-terminal | Beta-ketoacyl synthase	N-terminal | Beta-ketoacyl synthase	active site | Polyketide synthase	beta-ketoacyl synthase domain" "name=AT	type=PKS	start=854	stop=1178	ipr=IPR014043|IPR016035|IPR016036|IPR020801	annotation=Acyl transferase | Acyl transferase/acyl hydrolase/lysophospholipase | Malonyl-CoA ACP transacylase	ACP-binding | Polyketide synthase	acyl transferase domain" "name=DH	type=PKS	start=1245	stop=1552	ipr=IPR020807	annotation=Polyketide synthase	dehydratase domain" "name=KR	type=PKS	start=2397	stop=2570	ipr=IPR013968	annotation=Polyketide synthase	ketoreductase domain" "name=PP	type=PKS/NRPS	start=2699	stop=2770	ipr=IPR006162|IPR020806	annotation=Phosphopantetheine attachment site | Polyketide synthase	phosphopantetheine-binding domain"
g10509.t1 trans-AT AT-AT "name=AT	type=PKS	start=69	stop=503	ipr=IPR016035	annotation=Acyl transferase/acyl hydrolase/lysophospholipase" "name=AT	type=PKS	start=561	stop=670	ipr=IPR016035	annotation=Acyl transferase/acyl hydrolase/lysophospholipase"
[truncated: 134 more columns]

## Sheet: Embellisia_CK46.fasta.tsv.ancho
## NRPS	PKS	and DMATS genes:
# DMATS 5
# NRPS 5
# NRPS-PKS hybrid 1
# PKS 9
#
## NRPS- and PKS-like genes:
# NRPS-like 3
# NRPS-like* 6
# PKS-like 1
#
## Single domains (genes where only AT	C	or KS are reported):
# C-only 1
# KS-only 2
# trans-AT 27
#
# -only: incomplete anchor genes	with only KS or C domain(s)
# -like: incomplete anchor genes	with at least one KS and/or C domain
# -like*: incomplete anchor genes	with (at least) two typical PKS and/or NRPS domains (similar to definition by the SMURF tool)
# trans-AT: possible trans-AT domain	which is used by an somewhere else located PKS (which is lacking the AT domain)
#
# A: Adenylation	AMP-dependent synthetase/ligase
# AT: Acyl transferase
# C: Condensation
# DH: Dehydratase
# ER: Enoylreductase	GroES-like	Alcohol dehydrogenase
# KR: Keto reductase
# KS: Beta-ketoacyl synthase
# MT: Methyltransferase
# PP: Phosphopantetheine
# TE: Thioesterase	Thioester reductase-like
#
# 'X-Y': depiction of distinct domains
# 'X:Y': depiction of overlapping domains
#
## Gene ID Anchor gene type Domain arrangement Domains
g26.t1 DMATS Prenyltransferase "name=Prenyltransferase	type=DMATS	start=185	stop=445	ipr=IPR000537	annotation=UbiA prenyltransferase family"
g46.t1 trans-AT AT "name=AT	type=PKS	start=133	stop=476	ipr=IPR016035	annotation=Acyl transferase/acyl hydrolase/lysophospholipase"
g138.t1 trans-AT AT "name=AT	type=PKS	start=58	stop=571	ipr=IPR016035	annotation=Acyl transferase/acyl hydrolase/lysophospholipase"
g290.t1 NRPS-like* A-PP-TE "name=A	type=NRPS	start=31	stop=521	ipr=IPR000873|IPR010071|IPR020845	annotation=AMP-binding	conserved site | AMP-dependent synthetase/ligase | Amino acid adenylation domain" "name=PP	type=PKS/NRPS	start=645	stop=717	ipr=IPR009081|IPR020806	annotation=Phosphopantetheine binding ACP domain | Polyketide synthase	phosphopantetheine-binding domain" "name=TE	type=PKS/NRPS	start=766	stop=1145	ipr=IPR010080	annotation=Thioester reductase-like domain"
g312.t1 trans-AT AT "name=AT	type=PKS	start=3	stop=260	ipr=IPR016035	annotation=Acyl transferase/acyl hydrolase/lysophospholipase"
g391.t1 NRPS-like* A-PP "name=A	type=NRPS	start=54	stop=369	ipr=IPR000873	annotation=AMP-dependent synthetase/ligase" "name=PP	type=PKS/NRPS	start=571	stop=644	ipr=IPR006162|IPR009081|IPR020806	annotation=Phosphopantetheine attachment site | Phosphopantetheine binding ACP domain | Polyketide synthase	phosphopantetheine-binding domain"
g487.t1 trans-AT AT-AT "name=AT	type=PKS	start=45	stop=175	ipr=IPR016035	annotation=Acyl transferase/acyl hydrolase/lysophospholipase" "name=AT	type=PKS	start=266	stop=376	ipr=IPR016035	annotation=Acyl transferase/acyl hydrolase/lysophospholipase"
g763.t1 trans-AT AT "name=AT	type=PKS	start=295	stop=635	ipr=IPR016035	annotation=Acyl transferase/acyl hydrolase/lysophospholipase"
g1710.t1 DMATS Prenyltransferase-Prenyltransferase "name=Prenyltransferase	type=DMATS	start=21	stop=198	ipr=IPR017795	annotation=Aromatic prenyltransferase	DMATS-type" "name=Prenyltransferase	type=DMATS	start=201	stop=291	ipr=IPR017795	annotation=Aromatic prenyltransferase	DMATS-type"
g1825.t1 trans-AT AT "name=AT	type=PKS	start=346	stop=628	ipr=IPR016035	annotation=Acyl transferase/acyl hydrolase/lysophospholipase"
g3068.t1 trans-AT AT "name=AT	type=PKS	start=1209	stop=1480	ipr=IPR016035	annotation=Acyl transferase/acyl hydrolase/lysophospholipase"
g3084.t1 NRPS-like C-A-MT "name=C	type=NRPS	start=53	stop=491	ipr=IPR001242	annotation=Condensation domain" "name=A	type=NRPS	start=514	stop=948	ipr=IPR000873|IPR010071|IPR020845	annotation=AMP-binding	conserved site | AMP-dependent synthetase/ligase | Amino acid adenylation domain" "name=MT	type=PKS/NRPS	start=1004	stop=1082	ipr=IPR029063	annotation=S-adenosyl-L-methionine-dependent methyltransferase"
g3234.t1 trans-AT AT "name=AT	type=PKS	start=181	stop=512	ipr=IPR016035	annotation=Acyl transferase/acyl hydrolase/lysophospholipase"
g3309.t1 NRPS-like* A-PP-TE "name=A	type=NRPS	start=1436	stop=1841	ipr=IPR000873|IPR020845	annotation=AMP-binding	conserved site | AMP-dependent synthetase/ligase" "name=PP	type=PKS/NRPS	start=1963	stop=2031	ipr=IPR006162|IPR009081|IPR020806	annotation=Phosphopantetheine attachment site | Phosphopantetheine binding ACP domain | Polyketide synthase	phosphopantetheine-binding domain" "name=TE	type=PKS/NRPS	start=2074	stop=2376	ipr=IPR010080	annotation=Thioester reductase-like domain"
g3356.t1 DMATS Prenyltransferase "name=Prenyltransferase	type=DMATS	start=73	stop=322	ipr=IPR000537	annotation=UbiA prenyltransferase family"
g4002.t1 PKS AT-KS-PP "name=AT	type=PKS	start=11	stop=63	ipr=IPR016035	annotation=Acyl transferase/acyl hydrolase/lysophospholipase" "name=KS	type=PKS	start=1155	stop=1586	ipr=IPR014030|IPR014031|IPR018201	annotation=Beta-ketoacyl synthase	C-terminal | Beta-ketoacyl synthase	N-terminal | Beta-ketoacyl synthase	active site" "name=PP	type=PKS/NRPS	start=1738	stop=1854	ipr=IPR004568|IPR008278	annotation=4'-phosphopantetheinyl transferase domain | Phosphopantetheine-protein transferase domain"
g4003.t1 trans-AT AT-AT-AT "name=AT	type=PKS	start=167	stop=325	ipr=IPR016035	annotation=Acyl transferase/acyl hydrolase/lysophospholipase" "name=AT	type=PKS	start=433	stop=535	ipr=IPR016035	annotation=Acyl transferase/acyl hydrolase/lysophospholipase" "name=AT	type=PKS	start=1686	stop=2059	ipr=IPR014043|IPR016035|IPR020801	annotation=Acyl transferase | Acyl transferase/acyl hydrolase/lysophospholipase | Polyketide synthase	acyl transferase domain"
g4326.t1 NRPS PP-C-A-PP-C-C "name=PP	type=PKS/NRPS	start=1	stop=61	ipr=IPR006162|IPR009081|IPR020806	annotation=Phosphopantetheine attachment site | Phosphopantetheine binding ACP domain | Polyketide synthase	phosphopantetheine-binding domain" "name=C	type=NRPS	start=98	stop=513	ipr=IPR001242	annotation=Condensation domain" "name=A	type=NRPS	start=532	stop=954	ipr=IPR000873|IPR010071|IPR020845	annotation=AMP-binding	conserved site | AMP-dependent synthetase/ligase | Amino acid adenylation domain" "name=PP	type=PKS/NRPS	start=1079	stop=1149	ipr=IPR006162|IPR009081|IPR020806	annotation=Phosphopantetheine attachment site | Phosphopantetheine binding ACP domain | Polyketide synthase	phosphopantetheine-binding domain" "name=C	type=NRPS	start=1166	stop=1466	ipr=IPR001242	annotation=Condensation domain" "name=C	type=NRPS	start=1474	stop=1566	ipr=IPR001242	annotation=Condensation domain"
g4505.t1 PKS KS-AT-DH-PP-PP "name=KS	type=PKS	start=368	stop=806	ipr=IPR014030|IPR014031|IPR018201|IPR020841	annotation=Beta-ketoacyl synthase	C-terminal | Beta-ketoacyl synthase	N-terminal | Beta-ketoacyl synthase	active site | Polyketide synthase	beta-ketoacyl synthase domain" "name=AT	type=PKS	start=902	stop=1206	ipr=IPR014043|IPR016035|IPR016036|IPR020801	annotation=Acyl transferase | Acyl transferase/acyl hydrolase/lysophospholipase | Malonyl-CoA ACP transacylase	ACP-binding | Polyketide synthase	acyl transferase domain" "name=DH	type=PKS	start=1296	stop=1589	ipr=IPR020807	annotation=Polyketide synthase	dehydratase domain" "name=PP	type=PKS/NRPS	start=1642	stop=1714	ipr=IPR006162|IPR009081|IPR020806	annotation=Phosphopantetheine attachment site | Phosphopantetheine binding ACP domain | Polyketide synthase	phosphopantetheine-binding domain" "name=PP	type=PKS/NRPS	start=1764	stop=1828	ipr=IPR009081|IPR020806	annotation=Phosphopantetheine binding ACP domain | Polyketide synthase	phosphopantetheine-binding domain"
g5267.t1 trans-AT AT "name=AT	type=PKS	start=467	stop=781	ipr=IPR016035	annotation=Acyl transferase/acyl hydrolase/lysophospholipase"
g5316.t1 PKS KS-AT-DH-MT-KR-PP "name=KS	type=PKS	start=14	stop=448	ipr=IPR014030|IPR014031|IPR018201|IPR020841	annotation=Beta-ketoacyl synthase	C-terminal | Beta-ketoacyl synthase	N-terminal | Beta-ketoacyl synthase	active site | Polyketide synthase	beta-ketoacyl synthase domain" "name=AT	type=PKS	start=547	stop=880	ipr=IPR014043|IPR016035|IPR016036|IPR020801	annotation=Acyl transferase | Acyl transferase/acyl hydrolase/lysophospholipase | Malonyl-CoA ACP transacylase	ACP-binding | Polyketide synthase	acyl transferase domain" "name=DH	type=PKS	start=948	stop=1249	ipr=IPR020807	annotation=Polyketide synthase	dehydratase domain" "name=MT	type=PKS/NRPS	start=1413	stop=1587	ipr=IPR013217|IPR029063	annotation=Methyltransferase type 12 | S-adenosyl-L-methionine-dependent methyltransferase" "name=KR	type=PKS	start=1845	stop=2019	ipr=IPR013968	annotation=Polyketide synthase	ketoreductase domain" "name=PP	type=PKS/NRPS	start=2134	stop=2200	ipr=IPR009081|IPR020806	annotation=Phosphopantetheine binding ACP domain | Polyketide synthase	phosphopantetheine-binding domain"
g5586.t1 NRPS-like* A-PP "name=A	type=NRPS	start=45	stop=359	ipr=IPR000873|IPR020845	annotation=AMP-binding	conserved site | AMP-dependent synthetase/ligase" "name=PP	type=PKS/NRPS	start=564	stop=637	ipr=IPR006162|IPR009081|IPR020806	annotation=Phosphopantetheine attachment site | Phosphopantetheine binding ACP domain | Polyketide synthase	phosphopantetheine-binding domain"
g5669.t1 PKS-like KS-AT-DH-MT "name=KS	type=PKS	start=9	stop=313	ipr=IPR014030|IPR018201|IPR020841	annotation=Beta-ketoacyl synthase	N-terminal | Beta-ketoacyl synthase	active site | Polyketide synthase	beta-ketoacyl synthase domain" "name=AT	type=PKS	start=415	stop=673	ipr=IPR014043|IPR016035|IPR016036|IPR020801	annotation=Acyl transferase | Acyl transferase/acyl hydrolase/lysophospholipase | Malonyl-CoA ACP transacylase	ACP-binding | Polyketide synthase	acyl transferase domain" "name=DH	type=PKS	start=679	stop=924	ipr=IPR020807	annotation=Polyketide synthase	dehydratase domain" "name=MT	type=PKS/NRPS	start=1123	stop=1232	ipr=IPR013217|IPR029063	annotation=Methyltransferase type 12 | S-adenosyl-L-methionine-dependent methyltransferase"
g5843.t1 trans-AT AT-AT "name=AT	type=PKS	start=752	stop=980	ipr=IPR016035	annotation=Acyl transferase/acyl hydrolase/lysophospholipase" "name=AT	type=PKS	start=1008	stop=1102	ipr=IPR016035	annotation=Acyl transferase/acyl hydrolase/lysophospholipase"
g6238.t1 PKS AT-AT-KS-AT-DH-PP-PP-TE "name=AT	type=PKS	start=53	stop=147	ipr=IPR016035	annotation=Acyl transferase/acyl hydrolase/lysophospholipase" "name=AT	type=PKS	start=238	stop=311	ipr=IPR016035	annotation=Acyl transferase/acyl hydrolase/lysophospholipase" "name=KS	type=PKS	start=371	stop=805	ipr=IPR014030|IPR014031|IPR018201|IPR020841	annotation=Beta-ketoacyl synthase	C-terminal | Beta-ketoacyl synthase	N-terminal | Beta-ketoacyl synthase	active site | Polyketide synthase	beta-ketoacyl synthase domain" "name=AT	type=PKS	start=898	stop=1216	ipr=IPR014043|IPR016035|IPR016036|IPR020801	annotation=Acyl transferase | Acyl transferase/acyl hydrolase/lysophospholipase | Malonyl-CoA ACP transacylase	ACP-binding | Polyketide synthase	acyl transferase domain" "name=DH	type=PKS	start=1299	stop=1600	ipr=IPR020807	annotation=Polyketide synthase	dehydratase domain" "name=PP	type=PKS/NRPS	start=1666	stop=1736	ipr=IPR009081|IPR020806	annotation=Phosphopantetheine binding ACP domain | Polyketide synthase	phosphopantetheine-binding domain" "name=PP	type=PKS/NRPS	start=1795	stop=1860	ipr=IPR006162|IPR009081|IPR020806	annotation=Phosphopantetheine attachment site | Phosphopantetheine binding ACP domain | Polyketide synthase	phosphopantetheine-binding domain" "name=TE	type=PKS/NRPS	start=1923	stop=2024	ipr=IPR001031	annotation=Thioesterase"
g6301.t1 NRPS A-PP-C-A-PP-C-A-PP-C-A-PP-C-PP-C-PP-C "name=A	type=NRPS	start=37	stop=514	ipr=IPR000873|IPR020845|IPR025110	annotation=AMP-binding enzyme	C-terminal domain | AMP-binding	conserved site | AMP-dependent synthetase/ligase" "name=PP	type=PKS/NRPS	start=550	stop=613	ipr=IPR006162|IPR009081|IPR020806	annotation=Phosphopantetheine attachment site | Phosphopantetheine binding ACP domain | Polyketide synthase	phosphopantetheine-binding domain" "name=C	type=NRPS	start=646	stop=1052	ipr=IPR001242	annotation=Condensation domain" "name=A	type=NRPS	start=1105	stop=1498	ipr=IPR000873|IPR010071	annotation=AMP-dependent synthetase/ligase | Amino acid adenylation domain" "name=PP	type=PKS/NRPS	start=1608	stop=1679	ipr=IPR009081|IPR020806	annotation=Phosphopantetheine binding ACP domain | Polyketide synthase	phosphopantetheine-binding domain" "name=C	type=NRPS	start=1720	stop=2128	ipr=IPR001242	annotation=Condensation domain" "name=A	type=NRPS	start=2158	stop=2560	ipr=IPR000873|IPR010071	annotation=AMP-dependent synthetase/ligase | Amino acid adenylation domain" "name=PP	type=PKS/NRPS	start=2665	stop=2735	ipr=IPR006162|IPR009081|IPR020806	annotation=Phosphopantetheine attachment site | Phosphopantetheine binding ACP domain | Polyketide synthase	phosphopantetheine-binding domain" "name=C	type=NRPS	start=2774	stop=3147	ipr=IPR001242
g6814.t1 trans-AT AT "name=AT	type=PKS	start=61	stop=590	ipr=IPR016035	annotation=Acyl transferase/acyl hydrolase/lysophospholipase"
g6851.t1 NRPS A-PP-C-PP-PP-C "name=A	type=NRPS	start=250	stop=656	ipr=IPR000873|IPR020845	annotation=AMP-binding	conserved site | AMP-dependent synthetase/ligase" "name=PP	type=PKS/NRPS	start=794	stop=863	ipr=IPR006162|IPR009081|IPR020806	annotation=Phosphopantetheine attachment site | Phosphopantetheine binding ACP domain | Polyketide synthase	phosphopantetheine-binding domain" "name=C	type=NRPS	start=900	stop=1323	ipr=IPR001242	annotation=Condensation domain" "name=PP	type=PKS/NRPS	start=1360	stop=1430	ipr=IPR006162|IPR009081|IPR020806	annotation=Phosphopantetheine attachment site | Phosphopantetheine binding ACP domain | Polyketide synthase	phosphopantetheine-binding domain" "name=PP	type=PKS/NRPS	start=1431	stop=1501	ipr=IPR006162|IPR009081|IPR020806	annotation=Phosphopantetheine attachment site | Phosphopantetheine binding ACP domain | Polyketide synthase	phosphopantetheine-binding domain" "name=C	type=NRPS	start=1541	stop=1866	ipr=IPR001242	annotation=Condensation domain"
g6887.t1 trans-AT AT-AT "name=AT	type=PKS	start=319	stop=413	ipr=IPR016035	annotation=Acyl transferase/acyl hydrolase/lysophospholipase" "name=AT	type=PKS	start=487	stop=606	ipr=IPR016035	annotation=Acyl transferase/acyl hydrolase/lysophospholipase"
g6901.t1 trans-AT AT-AT-AT "name=AT	type=PKS	start=1	stop=86	ipr=IPR016035	annotation=Acyl transferase/acyl hydrolase/lysophospholipase" "name=AT	type=PKS	start=120	stop=146	ipr=IPR016035	annotation=Acyl transferase/acyl hydrolase/lysophospholipase" "name=AT	type=PKS	start=178	stop=361	ipr=IPR016035	annotation=Acyl transferase/acyl hydrolase/lysophospholipase"
g7224.t1 PKS KS-AT-DH-MT-ER-KR-PP "name=KS	type=PKS	start=10	stop=444	ipr=IPR014030|IPR014031|IPR018201|IPR020841	annotation=Beta-ketoacyl synthase	C-terminal | Beta-ketoacyl synthase	N-terminal | Beta-ketoacyl synthase	active site | Polyketide synthase	beta-ketoacyl synthase domain" "name=AT	type=PKS	start=560	stop=883	ipr=IPR014043|IPR016035|IPR016036|IPR020801	annotation=Acyl transferase | Acyl transferase/acyl hydrolase/lysophospholipase | Malonyl-CoA ACP transacylase	ACP-binding | Polyketide synthase	acyl transferase domain" "name=DH	type=PKS	start=951	stop=1268	ipr=IPR020807	annotation=Polyketide synthase	dehydratase domain" "name=MT	type=PKS/NRPS	start=1430	stop=1628	ipr=IPR013217|IPR029063	annotation=Methyltransferase type 12 | S-adenosyl-L-methionine-dependent methyltransferase" "name=ER	type=PKS	start=1880	stop=2189	ipr=IPR011032|IPR013149|IPR020843	annotation=Alcohol dehydrogenase	C-terminal | GroES-like superfamily | Polyketide synthase	enoylreductase domain" "name=KR	type=PKS	start=2213	stop=2391	ipr=IPR013968	annotation=Polyketide synthase	ketoreductase domain" "name=PP	type=PKS/NRPS	start=2510	stop=2581	ipr=IPR009081|IPR020806	annotation=Phosphopantetheine binding ACP domain | Polyketide synthase	phosphopantetheine-binding domain"
g7332.t1 NRPS-like C-A-A "name=C	type=NRPS	start=75	stop=503	ipr=IPR001242	annotation=Condensation domain" "name=A	type=NRPS	start=514	stop=573	ipr=IPR000873	annotation=AMP-dependent synthetase/ligase" "name=A	type=NRPS	start=594	stop=1003	ipr=IPR000873|IPR010071|IPR020845	annotation=AMP-binding	conserved site | AMP-dependent synthetase/ligase | Amino acid adenylation domain"
g7665.t1 NRPS-like PP-C-C "name=PP	type=PKS/NRPS	start=178	stop=282	ipr=IPR006162|IPR009081|IPR020806	annotation=Phosphopantetheine attachment site | Phosphopantetheine binding ACP domain | Polyketide synthase	phosphopantetheine-binding domain" "name=C	type=NRPS	start=318	stop=488	ipr=IPR001242	annotation=Condensation domain" "name=C	type=NRPS	start=518	stop=739	ipr=IPR001242	annotation=Condensation domain"
g7991.t1 NRPS PP-C-C-A-PP-C-A-PP-C-C-A-PP-C-A-A-PP-C-C-PP-C "name=PP	type=PKS/NRPS	start=10	stop=78	ipr=IPR009081|IPR020806	annotation=Phosphopantetheine binding ACP domain | Polyketide synthase	phosphopantetheine-binding domain" "name=C	type=NRPS	start=93	stop=514	ipr=IPR001242	annotation=Condensation domain" "name=C	type=NRPS	start=556	stop=990	ipr=IPR001242	annotation=Condensation domain" "name=A	type=NRPS	start=1010	stop=1422	ipr=IPR000873|IPR010071|IPR020845	annotation=AMP-binding	conserved site | AMP-dependent synthetase/ligase | Amino acid adenylation domain" "name=PP	type=PKS/NRPS	start=1537	stop=1607	ipr=IPR006162|IPR009081|IPR020806	annotation=Phosphopantetheine attachment site | Phosphopantetheine binding ACP domain | Polyketide synthase	phosphopantetheine-binding domain" "name=C	type=NRPS	start=1648	stop=2025	ipr=IPR001242	annotation=Condensation domain" "name=A	type=NRPS	start=2085	stop=2505	ipr=IPR000873|IPR010071	annotation=AMP-dependent synthetase/ligase | Amino acid adenylation domain" "name=PP	type=PKS/NRPS	start=2621	stop=2690	ipr=IPR009081|IPR020806	annotation=Phosphopantetheine binding ACP domain | Polyketide synthase	phosphopantetheine-binding domain" "name=C	type=NRPS	start=2708	stop=3132	ipr=IPR001242	annotation=Condensation domain" "name=C
g8629.t1 trans-AT AT "name=AT	type=PKS	start=209	stop=512	ipr=IPR016035	annotation=Acyl transferase/acyl hydrolase/lysophospholipase"
g9055.t1 KS-only KS "name=KS	type=PKS	start=1	stop=425	ipr=IPR014030|IPR014031|IPR018201|IPR020841	annotation=Beta-ketoacyl synthase	C-terminal | Beta-ketoacyl synthase	N-terminal | Beta-ketoacyl synthase	active site | Polyketide synthase	beta-ketoacyl synthase domain"
g9327.t1 "NRPS-PKS hybrid" KS-AT:A-PP "name=KS	type=PKS	start=65	stop=486	ipr=IPR014030|IPR014031|IPR018201|IPR020841	annotation=Beta-ketoacyl synthase	C-terminal | Beta-ketoacyl synthase	N-terminal | Beta-ketoacyl synthase	active site | Polyketide synthase	beta-ketoacyl synthase domain" "name=AT	type=PKS	start=585	stop=848	ipr=IPR014043|IPR016035|IPR020801	annotation=Acyl transferase | Acyl transferase/acyl hydrolase/lysophospholipase | Polyketide synthase	acyl transferase domain" "name=A	type=NRPS	start=742	stop=807	ipr=IPR000873	annotation=AMP-dependent synthetase/ligase" "name=PP	type=PKS/NRPS	start=928	stop=999	ipr=IPR009081|IPR020806	annotation=Phosphopantetheine binding ACP domain | Polyketide synthase	phosphopantetheine-binding domain"
g9513.t1 trans-AT AT-AT "name=AT	type=PKS	start=15	stop=140	ipr=IPR016035	annotation=Acyl transferase/acyl hydrolase/lysophospholipase" "name=AT	type=PKS	start=205	stop=396	ipr=IPR016035	annotation=Acyl transferase/acyl hydrolase/lysophospholipase"
g9551.t1 trans-AT AT-AT "name=AT	type=PKS	start=89	stop=181	ipr=IPR016035	annotation=Acyl transferase/acyl hydrolase/lysophospholipase" "name=AT	type=PKS	start=338	stop=499	ipr=IPR016035	annotation=Acyl transferase/acyl hydrolase/lysophospholipase"
g9742.t1 PKS KS-AT-DH-ER-KR-PP "name=KS	type=PKS	start=11	stop=436	ipr=IPR014030|IPR014031|IPR020841	annotation=Beta-ketoacyl synthase	C-terminal | Beta-ketoacyl synthase	N-terminal | Polyketide synthase	beta-ketoacyl synthase domain" "name=AT	type=PKS	start=548	stop=878	ipr=IPR014043|IPR016035|IPR016036|IPR020801	annotation=Acyl transferase | Acyl transferase/acyl hydrolase/lysophospholipase | Malonyl-CoA ACP transacylase	ACP-binding | Polyketide synthase	acyl transferase domain" "name=DH	type=PKS	start=944	stop=1262	ipr=IPR020807	annotation=Polyketide synthase	dehydratase domain" "name=ER	type=PKS	start=1687	stop=2001	ipr=IPR011032|IPR013149|IPR020843	annotation=Alcohol dehydrogenase	C-terminal | GroES-like superfamily | Polyketide synthase	enoylreductase domain" "name=KR	type=PKS	start=2025	stop=2205	ipr=IPR013968	annotation=Polyketide synthase	ketoreductase domain" "name=PP	type=PKS/NRPS	start=2322	stop=2393	ipr=IPR006162|IPR009081|IPR020806	annotation=Phosphopantetheine attachment site | Phosphopantetheine binding ACP domain | Polyketide synthase	phosphopantetheine-binding domain"
g9744.t1 KS-only KS "name=KS	type=PKS	start=370	stop=553	ipr=IPR014030|IPR020841	annotation=Beta-ketoacyl synthase	N-terminal | Polyketide synthase	beta-ketoacyl synthase domain"
g9798.t1 trans-AT AT "name=AT	type=PKS	start=7	stop=321	ipr=IPR016035	annotation=Acyl transferase/acyl hydrolase/lysophospholipase"
g9799.t1 trans-AT AT "name=AT	type=PKS	start=7	stop=321	ipr=IPR016035	annotation=Acyl transferase/acyl hydrolase/lysophospholipase"
g9939.t1 NRPS-like* A-PP "name=A	type=NRPS	start=39	stop=458	ipr=IPR000873|IPR010071	annotation=AMP-dependent synthetase/ligase | Amino acid adenylation domain" "name=PP	type=PKS/NRPS	start=570	stop=638	ipr=IPR009081|IPR020806	annotation=Phosphopantetheine binding ACP domain | Polyketide synthase	phosphopantetheine-binding domain"
g9941.t1 NRPS A-PP-C-C "name=A	type=NRPS	start=29	stop=448	ipr=IPR000873|IPR010071|IPR020845	annotation=AMP-binding	conserved site | AMP-dependent synthetase/ligase | Amino acid adenylation domain" "name=PP	type=PKS/NRPS	start=579	stop=641	ipr=IPR009081	annotation=Phosphopantetheine binding ACP domain" "name=C	type=NRPS	start=663	stop=1081	ipr=IPR001242	annotation=Condensation domain" "name=C	type=NRPS	start=1307	stop=1479	ipr=IPR001242	annotation=Condensation domain"
g9942.t1 trans-AT AT "name=AT	type=PKS	start=4	stop=175	ipr=IPR016035|IPR020801	annotation=Acyl transferase/acyl hydrolase/lysophospholipase | Polyketide synthase	acyl transferase domain"
g10273.t1 PKS KS-AT-DH-MT-ER-KR-PP "name=KS	type=PKS	start=29	stop=461	ipr=IPR014030|IPR014031|IPR018201|IPR020841	annotation=Beta-ketoacyl synthase	C-terminal | Beta-ketoacyl synthase	N-terminal | Beta-ketoacyl synthase	active site | Polyketide synthase	beta-ketoacyl synthase domain" "name=AT	type=PKS	start=589	stop=906	ipr=IPR014043|IPR016035|IPR016036|IPR020801	annotation=Acyl transferase | Acyl transferase/acyl hydrolase/lysophospholipase | Malonyl-CoA ACP transacylase	ACP-binding | Polyketide synthase	acyl transferase domain" "name=DH	type=PKS	start=979	stop=1272	ipr=IPR020807	annotation=Polyketide synthase	dehydratase domain" "name=MT	type=PKS/NRPS	start=1473	stop=1656	ipr=IPR013217|IPR029063	annotation=Methyltransferase type 12 | S-adenosyl-L-methionine-dependent methyltransferase" "name=ER	type=PKS	start=1889	stop=2204	ipr=IPR011032|IPR020843	annotation=GroES-like superfamily | Polyketide synthase	enoylreductase domain" "name=KR	type=PKS	start=2228	stop=2405	ipr=IPR013968	annotation=Polyketide synthase	ketoreductase domain" "name=PP	type=PKS/NRPS	start=2524	stop=2595	ipr=IPR006162|IPR009081|IPR020806	annotation=Phosphopantetheine attachment site | Phosphopantetheine binding ACP domain | Polyketide synthase	phosphopantetheine-binding domain"
g10501.t1 DMATS Prenyltransferase "name=Prenyltransferase	type=DMATS	start=129	stop=382	ipr=IPR000537	annotation=UbiA prenyltransferase family"
g10566.t1 PKS KS-AT-DH-ER-KR-PP "name=KS	type=PKS	start=22	stop=451	ipr=IPR014030|IPR014031|IPR020841	annotation=Beta-ketoacyl synthase	C-terminal | Beta-ketoacyl synthase	N-terminal | Polyketide synthase	beta-ketoacyl synthase domain" "name=AT	type=PKS	start=610	stop=944	ipr=IPR014043|IPR016035|IPR016036|IPR020801	annotation=Acyl transferase | Acyl transferase/acyl hydrolase/lysophospholipase | Malonyl-CoA ACP transacylase	ACP-binding | Polyketide synthase	acyl transferase domain" "name=DH	type=PKS	start=998	stop=1297	ipr=IPR020807	annotation=Polyketide synthase	dehydratase domain" "name=ER	type=PKS	start=1558	stop=1873	ipr=IPR011032|IPR020843	annotation=GroES-like superfamily | Polyketide synthase	enoylreductase domain" "name=KR	type=PKS	start=1898	stop=2076	ipr=IPR013968	annotation=Polyketide synthase	ketoreductase domain" "name=PP	type=PKS/NRPS	start=2194	stop=2265	ipr=IPR006162|IPR009081|IPR020806	annotation=Phosphopantetheine attachment site | Phosphopantetheine binding ACP domain | Polyketide synthase	phosphopantetheine-binding domain"
g10579.t1 trans-AT AT "name=AT	type=PKS	start=29	stop=127	ipr=IPR016035	annotation=Acyl transferase/acyl hydrolase/lysophospholipase"
g10580.t1 trans-AT AT "name=AT	type=PKS	start=7	stop=308	ipr=IPR016035	annotation=Acyl transferase/acyl hydrolase/lysophospholipase"
g10584.t1 trans-AT AT "name=AT	type=PKS	start=3	stop=263	ipr=IPR016035	annotation=Acyl transferase/acyl hydrolase/lysophospholipase"
g11347.t1 trans-AT AT-AT "name=AT	type=PKS	start=240	stop=670	ipr=IPR016035	annotation=Acyl transferase/acyl hydrolase/lysophospholipase" "name=AT	type=PKS	start=704	stop=809	ipr=IPR016035	annotation=Acyl transferase/acyl hydrolase/lysophospholipase"
g11627.t1 PKS KS-AT-DH-ER-KR-PP "name=KS	type=PKS	start=11	stop=440	ipr=IPR014030|IPR014031|IPR020841	annotation=Beta-ketoacyl synthase	C-terminal | Beta-ketoacyl synthase	N-terminal | Polyketide synthase	beta-ketoacyl synthase domain" "name=AT	type=PKS	start=542	stop=893	ipr=IPR014043|IPR016035|IPR016036|IPR020801	annotation=Acyl transferase | Acyl transferase/acyl hydrolase/lysophospholipase | Malonyl-CoA ACP transacylase	ACP-binding | Polyketide synthase	acyl transferase domain" "name=DH	type=PKS	start=952	stop=1268	ipr=IPR020807	annotation=Polyketide synthase	dehydratase domain" "name=ER	type=PKS	start=1711	stop=2016	ipr=IPR011032|IPR020843	annotation=GroES-like superfamily | Polyketide synthase	enoylreductase domain" "name=KR	type=PKS	start=2048	stop=2231	ipr=IPR013968	annotation=Polyketide synthase	ketoreductase domain" "name=PP	type=PKS/NRPS	start=2349	stop=2421	ipr=IPR006162|IPR009081|IPR020806	annotation=Phosphopantetheine attachment site | Phosphopantetheine binding ACP domain | Polyketide synthase	phosphopantetheine-binding domain"
g11694.t1 trans-AT AT "name=AT	type=PKS	start=49	stop=391	ipr=IPR014043|IPR016035|IPR016036|IPR020801	annotation=Acyl transferase | Acyl transferase/acyl hydrolase/lysophospholipase | Malonyl-CoA ACP transacylase	ACP-binding | Polyketide synthase	acyl transferase domain"
g11816.t1 NRPS-like* A-PP "name=A	type=NRPS	start=449	stop=771	ipr=IPR000873|IPR020845	annotation=AMP-binding	conserved site | AMP-dependent synthetase/ligase" "name=PP	type=PKS/NRPS	start=987	stop=1051	ipr=IPR009081	annotation=Phosphopantetheine binding ACP domain"
g11864.t1 trans-AT AT-AT "name=AT	type=PKS	start=512	stop=663	ipr=IPR016035	annotation=Acyl transferase/acyl hydrolase/lysophospholipase" "name=AT	type=PKS	start=695	stop=773	ipr=IPR016035	annotation=Acyl transferase/acyl hydrolase/lysophospholipase"
g11915.t1 trans-AT AT "name=AT	type=PKS	start=7	stop=321	ipr=IPR016035	annotation=Acyl transferase/acyl hydrolase/lysophospholipase"
g12043.t1 DMATS Prenyltransferase "name=Prenyltransferase	type=DMATS	start=23	stop=399	ipr=IPR017795	annotation=Aromatic prenyltransferase	DMATS-type"
g12047.t1 C-only C "name=C	type=NRPS	start=21	stop=243	ipr=IPR001242	annotation=Condensation domain"
[truncated: 59 more columns]

## Sheet: Chaetomium_CK152.fasta.tsv.anch
## NRPS	PKS	and DMATS genes:
# DMATS 4
# NRPS 5
# PKS 18
#
## NRPS- and PKS-like genes:
# NRPS-like* 7
# PKS-like 1
# PKS-like* 2
#
## Single domains (genes where only AT	C	or KS are reported):
# KS-only 2
# trans-AT 21
#
# -only: incomplete anchor genes	with only KS or C domain(s)
# -like: incomplete anchor genes	with at least one KS and/or C domain
# -like*: incomplete anchor genes	with (at least) two typical PKS and/or NRPS domains (similar to definition by the SMURF tool)
# trans-AT: possible trans-AT domain	which is used by an somewhere else located PKS (which is lacking the AT domain)
#
# A: Adenylation	AMP-dependent synthetase/ligase
# AT: Acyl transferase
# C: Condensation
# DH: Dehydratase
# ER: Enoylreductase	GroES-like	Alcohol dehydrogenase
# KR: Keto reductase
# KS: Beta-ketoacyl synthase
# MT: Methyltransferase
# PP: Phosphopantetheine
# TE: Thioesterase	Thioester reductase-like
#
# 'X-Y': depiction of distinct domains
# 'X:Y': depiction of overlapping domains
#
## Gene ID Anchor gene type Domain arrangement Domains
g75.t1 trans-AT AT "name=AT	type=PKS	start=58	stop=576	ipr=IPR016035	annotation=Acyl transferase/acyl hydrolase/lysophospholipase"
g261.t1 NRPS A-PP-C-A-PP-C-PP-C-A-PP-C-PP-C-PP-C "name=A	type=NRPS	start=585	stop=1004	ipr=IPR000873|IPR010071|IPR020845	annotation=AMP-binding	conserved site | AMP-dependent synthetase/ligase | Amino acid adenylation domain" "name=PP	type=PKS/NRPS	start=1086	stop=1153	ipr=IPR009081|IPR020806	annotation=Phosphopantetheine binding ACP domain | Polyketide synthase	phosphopantetheine-binding domain" "name=C	type=NRPS	start=1189	stop=1601	ipr=IPR001242	annotation=Condensation domain" "name=A	type=NRPS	start=1626	stop=2033	ipr=IPR000873|IPR010071|IPR020845	annotation=AMP-binding	conserved site | AMP-dependent synthetase/ligase | Amino acid adenylation domain" "name=PP	type=PKS/NRPS	start=2152	stop=2224	ipr=IPR006162|IPR009081|IPR020806	annotation=Phosphopantetheine attachment site | Phosphopantetheine binding ACP domain | Polyketide synthase	phosphopantetheine-binding domain" "name=C	type=NRPS	start=2260	stop=2589	ipr=IPR001242	annotation=Condensation domain" "name=PP	type=PKS/NRPS	start=2702	stop=2772	ipr=IPR006162|IPR009081|IPR020806	annotation=Phosphopantetheine attachment site | Phosphopantetheine binding ACP domain | Polyketide synthase	phosphopantetheine-binding domain" "name=C	type=NRPS	start=2805	stop=3219	ipr=IPR001242	annotation=Condensation domain" "name=A	type=NRPS	start=3252	stop=3675	ipr=IPR000873|IPR010071
g320.t1 PKS KS-AT-PP-MT "name=KS	type=PKS	start=400	stop=818	ipr=IPR014030|IPR014031|IPR018201|IPR020841	annotation=Beta-ketoacyl synthase	C-terminal | Beta-ketoacyl synthase	N-terminal | Beta-ketoacyl synthase	active site | Polyketide synthase	beta-ketoacyl synthase domain" "name=AT	type=PKS	start=926	stop=1251	ipr=IPR014043|IPR016035|IPR016036|IPR020801	annotation=Acyl transferase | Acyl transferase/acyl hydrolase/lysophospholipase | Malonyl-CoA ACP transacylase	ACP-binding | Polyketide synthase	acyl transferase domain" "name=PP	type=PKS/NRPS	start=1691	stop=1747	ipr=IPR006162|IPR009081|IPR020806	annotation=Phosphopantetheine attachment site | Phosphopantetheine binding ACP domain | Polyketide synthase	phosphopantetheine-binding domain" "name=MT	type=PKS/NRPS	start=2002	stop=2180	ipr=IPR013217|IPR029063	annotation=Methyltransferase type 12 | S-adenosyl-L-methionine-dependent methyltransferase"
g528.t1 PKS KS-AT-DH-MT-KR-PP "name=KS	type=PKS	start=9	stop=452	ipr=IPR014030|IPR014031|IPR018201|IPR020841	annotation=Beta-ketoacyl synthase	C-terminal | Beta-ketoacyl synthase	N-terminal | Beta-ketoacyl synthase	active site | Polyketide synthase	beta-ketoacyl synthase domain" "name=AT	type=PKS	start=576	stop=898	ipr=IPR014043|IPR016035|IPR016036|IPR020801	annotation=Acyl transferase | Acyl transferase/acyl hydrolase/lysophospholipase | Malonyl-CoA ACP transacylase	ACP-binding | Polyketide synthase	acyl transferase domain" "name=DH	type=PKS	start=965	stop=1269	ipr=IPR020807	annotation=Polyketide synthase	dehydratase domain" "name=MT	type=PKS/NRPS	start=1475	stop=1559	ipr=IPR029063	annotation=S-adenosyl-L-methionine-dependent methyltransferase" "name=KR	type=PKS	start=2098	stop=2272	ipr=IPR013968	annotation=Polyketide synthase	ketoreductase domain" "name=PP	type=PKS/NRPS	start=2395	stop=2466	ipr=IPR006162|IPR009081|IPR020806	annotation=Phosphopantetheine attachment site | Phosphopantetheine binding ACP domain | Polyketide synthase	phosphopantetheine-binding domain"
g1549.t1 NRPS PP-C-C-A-PP-C "name=PP	type=PKS/NRPS	start=287	stop=348	ipr=IPR009081	annotation=Phosphopantetheine binding ACP domain" "name=C	type=NRPS	start=393	stop=801	ipr=IPR001242	annotation=Condensation domain" "name=C	type=NRPS	start=845	stop=1276	ipr=IPR001242	annotation=Condensation domain" "name=A	type=NRPS	start=1316	stop=1678	ipr=IPR000873	annotation=AMP-dependent synthetase/ligase" "name=PP	type=PKS/NRPS	start=1836	stop=1900	ipr=IPR009081	annotation=Phosphopantetheine binding ACP domain" "name=C	type=NRPS	start=1953	stop=2236	ipr=IPR001242	annotation=Condensation domain"
g1629.t1 NRPS-like* A-PP "name=A	type=NRPS	start=44	stop=340	ipr=IPR000873|IPR020845	annotation=AMP-binding	conserved site | AMP-dependent synthetase/ligase" "name=PP	type=PKS/NRPS	start=572	stop=642	ipr=IPR009081|IPR020806	annotation=Phosphopantetheine binding ACP domain | Polyketide synthase	phosphopantetheine-binding domain"
g1631.t1 PKS KS-AT-DH-MT-ER-KR-PP "name=KS	type=PKS	start=13	stop=441	ipr=IPR014030|IPR014031|IPR018201|IPR020841	annotation=Beta-ketoacyl synthase	C-terminal | Beta-ketoacyl synthase	N-terminal | Beta-ketoacyl synthase	active site | Polyketide synthase	beta-ketoacyl synthase domain" "name=AT	type=PKS	start=550	stop=872	ipr=IPR014043|IPR016035|IPR016036|IPR020801	annotation=Acyl transferase | Acyl transferase/acyl hydrolase/lysophospholipase | Malonyl-CoA ACP transacylase	ACP-binding | Polyketide synthase	acyl transferase domain" "name=DH	type=PKS	start=925	stop=1210	ipr=IPR020807	annotation=Polyketide synthase	dehydratase domain" "name=MT	type=PKS/NRPS	start=1371	stop=1551	ipr=IPR013217|IPR029063	annotation=Methyltransferase type 12 | S-adenosyl-L-methionine-dependent methyltransferase" "name=ER	type=PKS	start=1776	stop=2122	ipr=IPR020843	annotation=Polyketide synthase	enoylreductase domain" "name=KR	type=PKS	start=2140	stop=2314	ipr=IPR013968	annotation=Polyketide synthase	ketoreductase domain" "name=PP	type=PKS/NRPS	start=2445	stop=2517	ipr=IPR006162|IPR009081|IPR020806	annotation=Phosphopantetheine attachment site | Phosphopantetheine binding ACP domain | Polyketide synthase	phosphopantetheine-binding domain"
g1839.t1 trans-AT AT "name=AT	type=PKS	start=1	stop=63	ipr=IPR016035	annotation=Acyl transferase/acyl hydrolase/lysophospholipase"
g1840.t1 trans-AT AT "name=AT	type=PKS	start=4	stop=123	ipr=IPR016035	annotation=Acyl transferase/acyl hydrolase/lysophospholipase"
g1991.t1 DMATS Prenyltransferase "name=Prenyltransferase	type=DMATS	start=123	stop=371	ipr=IPR000537	annotation=UbiA prenyltransferase family"
g1996.t1 PKS-like* AT-DH-ER-KR-PP "name=AT	type=PKS	start=20	stop=362	ipr=IPR014043|IPR016035|IPR016036|IPR020801	annotation=Acyl transferase | Acyl transferase/acyl hydrolase/lysophospholipase | Malonyl-CoA ACP transacylase	ACP-binding | Polyketide synthase	acyl transferase domain" "name=DH	type=PKS	start=416	stop=731	ipr=IPR020807	annotation=Polyketide synthase	dehydratase domain" "name=ER	type=PKS	start=1170	stop=1455	ipr=IPR011032|IPR020843	annotation=GroES-like superfamily | Polyketide synthase	enoylreductase domain" "name=KR	type=PKS	start=1483	stop=1661	ipr=IPR013968	annotation=Polyketide synthase	ketoreductase domain" "name=PP	type=PKS/NRPS	start=1776	stop=1847	ipr=IPR006162|IPR020806	annotation=Phosphopantetheine attachment site | Polyketide synthase	phosphopantetheine-binding domain"
g2249.t1 PKS KS-AT-DH-ER-KR-PP "name=KS	type=PKS	start=7	stop=434	ipr=IPR014030|IPR014031|IPR018201|IPR020841	annotation=Beta-ketoacyl synthase	C-terminal | Beta-ketoacyl synthase	N-terminal | Beta-ketoacyl synthase	active site | Polyketide synthase	beta-ketoacyl synthase domain" "name=AT	type=PKS	start=533	stop=867	ipr=IPR014043|IPR016035|IPR016036|IPR020801	annotation=Acyl transferase | Acyl transferase/acyl hydrolase/lysophospholipase | Malonyl-CoA ACP transacylase	ACP-binding | Polyketide synthase	acyl transferase domain" "name=DH	type=PKS	start=921	stop=1270	ipr=IPR020807	annotation=Polyketide synthase	dehydratase domain" "name=ER	type=PKS	start=1510	stop=1809	ipr=IPR011032|IPR013149|IPR020843	annotation=Alcohol dehydrogenase	C-terminal | GroES-like superfamily | Polyketide synthase	enoylreductase domain" "name=KR	type=PKS	start=1838	stop=2002	ipr=IPR013968	annotation=Polyketide synthase	ketoreductase domain" "name=PP	type=PKS/NRPS	start=2112	stop=2183	ipr=IPR006162|IPR009081|IPR020806	annotation=Phosphopantetheine attachment site | Phosphopantetheine binding ACP domain | Polyketide synthase	phosphopantetheine-binding domain"
g2363.t1 trans-AT AT "name=AT	type=PKS	start=211	stop=552	ipr=IPR016035	annotation=Acyl transferase/acyl hydrolase/lysophospholipase"
g2707.t1 PKS KS-AT-DH-MT-ER-KR-PP "name=KS	type=PKS	start=15	stop=437	ipr=IPR014030|IPR014031|IPR018201|IPR020841	annotation=Beta-ketoacyl synthase	C-terminal | Beta-ketoacyl synthase	N-terminal | Beta-ketoacyl synthase	active site | Polyketide synthase	beta-ketoacyl synthase domain" "name=AT	type=PKS	start=560	stop=881	ipr=IPR014043|IPR016035|IPR016036|IPR020801	annotation=Acyl transferase | Acyl transferase/acyl hydrolase/lysophospholipase | Malonyl-CoA ACP transacylase	ACP-binding | Polyketide synthase	acyl transferase domain" "name=DH	type=PKS	start=942	stop=1252	ipr=IPR020807	annotation=Polyketide synthase	dehydratase domain" "name=MT	type=PKS/NRPS	start=1424	stop=1609	ipr=IPR013217|IPR029063	annotation=Methyltransferase type 12 | S-adenosyl-L-methionine-dependent methyltransferase" "name=ER	type=PKS	start=1860	stop=2189	ipr=IPR011032|IPR013149|IPR020843	annotation=Alcohol dehydrogenase	C-terminal | GroES-like superfamily | Polyketide synthase	enoylreductase domain" "name=KR	type=PKS	start=2213	stop=2392	ipr=IPR013968	annotation=Polyketide synthase	ketoreductase domain" "name=PP	type=PKS/NRPS	start=2520	stop=2591	ipr=IPR006162|IPR009081|IPR020806	annotation=Phosphopantetheine attachment site | Phosphopantetheine binding ACP domain | Polyketide synthase	phosphopantetheine-binding domain"
g2748.t1 PKS KS-AT-DH-ER-KR-PP "name=KS	type=PKS	start=85	stop=510	ipr=IPR014030|IPR014031|IPR020841	annotation=Beta-ketoacyl synthase	C-terminal | Beta-ketoacyl synthase	N-terminal | Polyketide synthase	beta-ketoacyl synthase domain" "name=AT	type=PKS	start=614	stop=943	ipr=IPR014043|IPR016035|IPR016036|IPR020801	annotation=Acyl transferase | Acyl transferase/acyl hydrolase/lysophospholipase | Malonyl-CoA ACP transacylase	ACP-binding | Polyketide synthase	acyl transferase domain" "name=DH	type=PKS	start=1001	stop=1314	ipr=IPR020807	annotation=Polyketide synthase	dehydratase domain" "name=ER	type=PKS	start=1552	stop=1867	ipr=IPR011032|IPR020843	annotation=GroES-like superfamily | Polyketide synthase	enoylreductase domain" "name=KR	type=PKS	start=1891	stop=2069	ipr=IPR013968	annotation=Polyketide synthase	ketoreductase domain" "name=PP	type=PKS/NRPS	start=2179	stop=2250	ipr=IPR009081|IPR020806	annotation=Phosphopantetheine binding ACP domain | Polyketide synthase	phosphopantetheine-binding domain"
g2788.t1 PKS KS-AT-DH-PP-MT "name=KS	type=PKS	start=383	stop=798	ipr=IPR014030|IPR014031|IPR018201|IPR020841	annotation=Beta-ketoacyl synthase	C-terminal | Beta-ketoacyl synthase	N-terminal | Beta-ketoacyl synthase	active site | Polyketide synthase	beta-ketoacyl synthase domain" "name=AT	type=PKS	start=907	stop=1224	ipr=IPR014043|IPR016035|IPR016036|IPR020801	annotation=Acyl transferase | Acyl transferase/acyl hydrolase/lysophospholipase | Malonyl-CoA ACP transacylase	ACP-binding | Polyketide synthase	acyl transferase domain" "name=DH	type=PKS	start=1286	stop=1612	ipr=IPR020807	annotation=Polyketide synthase	dehydratase domain" "name=PP	type=PKS/NRPS	start=1695	stop=1766	ipr=IPR009081|IPR020806	annotation=Phosphopantetheine binding ACP domain | Polyketide synthase	phosphopantetheine-binding domain" "name=MT	type=PKS/NRPS	start=1984	stop=2173	ipr=IPR013217|IPR029063	annotation=Methyltransferase type 12 | S-adenosyl-L-methionine-dependent methyltransferase"
g2821.t1 PKS KS-AT-PP-MT "name=KS	type=PKS	start=440	stop=872	ipr=IPR014030|IPR014031|IPR018201|IPR020841	annotation=Beta-ketoacyl synthase	C-terminal | Beta-ketoacyl synthase	N-terminal | Beta-ketoacyl synthase	active site | Polyketide synthase	beta-ketoacyl synthase domain" "name=AT	type=PKS	start=988	stop=1320	ipr=IPR014043|IPR016035|IPR016036|IPR020801	annotation=Acyl transferase | Acyl transferase/acyl hydrolase/lysophospholipase | Malonyl-CoA ACP transacylase	ACP-binding | Polyketide synthase	acyl transferase domain" "name=PP	type=PKS/NRPS	start=1784	stop=1855	ipr=IPR006162|IPR009081|IPR020806	annotation=Phosphopantetheine attachment site | Phosphopantetheine binding ACP domain | Polyketide synthase	phosphopantetheine-binding domain" "name=MT	type=PKS/NRPS	start=2119	stop=2308	ipr=IPR013217|IPR029063	annotation=Methyltransferase type 12 | S-adenosyl-L-methionine-dependent methyltransferase"
g2827.t1 PKS KS-AT-DH-MT-ER-KR-PP "name=KS	type=PKS	start=20	stop=422	ipr=IPR014030|IPR014031|IPR020841	annotation=Beta-ketoacyl synthase	C-terminal | Beta-ketoacyl synthase	N-terminal | Polyketide synthase	beta-ketoacyl synthase domain" "name=AT	type=PKS	start=529	stop=903	ipr=IPR014043|IPR016035|IPR016036|IPR020801	annotation=Acyl transferase | Acyl transferase/acyl hydrolase/lysophospholipase | Malonyl-CoA ACP transacylase	ACP-binding | Polyketide synthase	acyl transferase domain" "name=DH	type=PKS	start=974	stop=1285	ipr=IPR020807	annotation=Polyketide synthase	dehydratase domain" "name=MT	type=PKS/NRPS	start=1434	stop=1628	ipr=IPR013217|IPR029063	annotation=Methyltransferase type 12 | S-adenosyl-L-methionine-dependent methyltransferase" "name=ER	type=PKS	start=1877	stop=2199	ipr=IPR011032|IPR020843	annotation=GroES-like superfamily | Polyketide synthase	enoylreductase domain" "name=KR	type=PKS	start=2222	stop=2402	ipr=IPR013968	annotation=Polyketide synthase	ketoreductase domain" "name=PP	type=PKS/NRPS	start=2524	stop=2595	ipr=IPR006162|IPR020806	annotation=Phosphopantetheine attachment site | Polyketide synthase	phosphopantetheine-binding domain"
g2919.t1 NRPS-like* A-PP "name=A	type=NRPS	start=50	stop=366	ipr=IPR000873|IPR020845	annotation=AMP-binding	conserved site | AMP-dependent synthetase/ligase" "name=PP	type=PKS/NRPS	start=571	stop=650	ipr=IPR009081|IPR020806	annotation=Phosphopantetheine binding ACP domain | Polyketide synthase	phosphopantetheine-binding domain"
g3601.t1 DMATS Prenyltransferase "name=Prenyltransferase	type=DMATS	start=39	stop=437	ipr=IPR017795	annotation=Aromatic prenyltransferase	DMATS-type"
g3640.t1 PKS-like KS-AT-DH-MT "name=KS	type=PKS	start=36	stop=460	ipr=IPR014030|IPR014031|IPR018201|IPR020841	annotation=Beta-ketoacyl synthase	C-terminal | Beta-ketoacyl synthase	N-terminal | Beta-ketoacyl synthase	active site | Polyketide synthase	beta-ketoacyl synthase domain" "name=AT	type=PKS	start=570	stop=900	ipr=IPR014043|IPR016035|IPR016036|IPR020801	annotation=Acyl transferase | Acyl transferase/acyl hydrolase/lysophospholipase | Malonyl-CoA ACP transacylase	ACP-binding | Polyketide synthase	acyl transferase domain" "name=DH	type=PKS	start=956	stop=1241	ipr=IPR020807	annotation=Polyketide synthase	dehydratase domain" "name=MT	type=PKS/NRPS	start=1393	stop=1601	ipr=IPR013217|IPR029063	annotation=Methyltransferase type 12 | S-adenosyl-L-methionine-dependent methyltransferase"
g3664.t1 trans-AT AT "name=AT	type=PKS	start=49	stop=399	ipr=IPR014043|IPR016035|IPR016036|IPR020801	annotation=Acyl transferase | Acyl transferase/acyl hydrolase/lysophospholipase | Malonyl-CoA ACP transacylase	ACP-binding | Polyketide synthase	acyl transferase domain"
g3893.t1 trans-AT AT-AT "name=AT	type=PKS	start=195	stop=630	ipr=IPR016035	annotation=Acyl transferase/acyl hydrolase/lysophospholipase" "name=AT	type=PKS	start=695	stop=801	ipr=IPR016035	annotation=Acyl transferase/acyl hydrolase/lysophospholipase"
g3984.t1 NRPS-like* A-PP "name=A	type=NRPS	start=90	stop=452	ipr=IPR000873	annotation=AMP-dependent synthetase/ligase" "name=PP	type=PKS/NRPS	start=706	stop=777	ipr=IPR009081|IPR020806	annotation=Phosphopantetheine binding ACP domain | Polyketide synthase	phosphopantetheine-binding domain"
g4087.t1 trans-AT AT "name=AT	type=PKS	start=1	stop=279	ipr=IPR016035	annotation=Acyl transferase/acyl hydrolase/lysophospholipase"
g4204.t1 trans-AT AT-AT "name=AT	type=PKS	start=18	stop=143	ipr=IPR016035	annotation=Acyl transferase/acyl hydrolase/lysophospholipase" "name=AT	type=PKS	start=212	stop=407	ipr=IPR016035	annotation=Acyl transferase/acyl hydrolase/lysophospholipase"
g4720.t1 trans-AT AT "name=AT	type=PKS	start=32	stop=338	ipr=IPR016035	annotation=Acyl transferase/acyl hydrolase/lysophospholipase"
g5040.t1 DMATS Prenyltransferase "name=Prenyltransferase	type=DMATS	start=1	stop=140	ipr=IPR000537	annotation=UbiA prenyltransferase family"
g5285.t1 trans-AT AT-AT "name=AT	type=PKS	start=228	stop=300	ipr=IPR016035	annotation=Acyl transferase/acyl hydrolase/lysophospholipase" "name=AT	type=PKS	start=329	stop=596	ipr=IPR016035	annotation=Acyl transferase/acyl hydrolase/lysophospholipase"
g5594.t1 NRPS-like* A-PP "name=A	type=NRPS	start=19	stop=343	ipr=IPR000873|IPR020845	annotation=AMP-binding	conserved site | AMP-dependent synthetase/ligase" "name=PP	type=PKS/NRPS	start=560	stop=640	ipr=IPR006162|IPR009081|IPR020806	annotation=Phosphopantetheine attachment site | Phosphopantetheine binding ACP domain | Polyketide synthase	phosphopantetheine-binding domain"
g5698.t1 PKS KS-AT-DH-ER-KR-PP "name=KS	type=PKS	start=13	stop=459	ipr=IPR014030|IPR014031|IPR018201|IPR020841	annotation=Beta-ketoacyl synthase	C-terminal | Beta-ketoacyl synthase	N-terminal | Beta-ketoacyl synthase	active site | Polyketide synthase	beta-ketoacyl synthase domain" "name=AT	type=PKS	start=563	stop=901	ipr=IPR014043|IPR016035|IPR016036|IPR020801	annotation=Acyl transferase | Acyl transferase/acyl hydrolase/lysophospholipase | Malonyl-CoA ACP transacylase	ACP-binding | Polyketide synthase	acyl transferase domain" "name=DH	type=PKS	start=956	stop=1291	ipr=IPR020807	annotation=Polyketide synthase	dehydratase domain" "name=ER	type=PKS	start=1580	stop=1896	ipr=IPR011032|IPR013154|IPR020843	annotation=Alcohol dehydrogenase	N-terminal | GroES-like superfamily | Polyketide synthase	enoylreductase domain" "name=KR	type=PKS	start=1921	stop=2102	ipr=IPR013968	annotation=Polyketide synthase	ketoreductase domain" "name=PP	type=PKS/NRPS	start=2222	stop=2293	ipr=IPR006162|IPR009081|IPR020806	annotation=Phosphopantetheine attachment site | Phosphopantetheine binding ACP domain | Polyketide synthase	phosphopantetheine-binding domain"
g5934.t1 trans-AT AT-AT "name=AT	type=PKS	start=69	stop=101	ipr=IPR016035	annotation=Acyl transferase/acyl hydrolase/lysophospholipase" "name=AT	type=PKS	start=128	stop=444	ipr=IPR016035	annotation=Acyl transferase/acyl hydrolase/lysophospholipase"
g6454.t1 NRPS-like* A-PP-TE "name=A	type=NRPS	start=24	stop=511	ipr=IPR000873|IPR010071|IPR020845	annotation=AMP-binding	conserved site | AMP-dependent synthetase/ligase | Amino acid adenylation domain" "name=PP	type=PKS/NRPS	start=635	stop=707	ipr=IPR009081|IPR020806	annotation=Phosphopantetheine binding ACP domain | Polyketide synthase	phosphopantetheine-binding domain" "name=TE	type=PKS/NRPS	start=753	stop=1139	ipr=IPR010080	annotation=Thioester reductase-like domain"
g6865.t1 PKS KS-AT-DH-MT-ER-KR-PP "name=KS	type=PKS	start=5	stop=433	ipr=IPR014030|IPR014031|IPR018201|IPR020841	annotation=Beta-ketoacyl synthase	C-terminal | Beta-ketoacyl synthase	N-terminal | Beta-ketoacyl synthase	active site | Polyketide synthase	beta-ketoacyl synthase domain" "name=AT	type=PKS	start=574	stop=894	ipr=IPR014043|IPR016035|IPR016036|IPR020801	annotation=Acyl transferase | Acyl transferase/acyl hydrolase/lysophospholipase | Malonyl-CoA ACP transacylase	ACP-binding | Polyketide synthase	acyl transferase domain" "name=DH	type=PKS	start=963	stop=1249	ipr=IPR020807	annotation=Polyketide synthase	dehydratase domain" "name=MT	type=PKS/NRPS	start=1448	stop=1633	ipr=IPR013217|IPR029063	annotation=Methyltransferase type 12 | S-adenosyl-L-methionine-dependent methyltransferase" "name=ER	type=PKS	start=1863	stop=2177	ipr=IPR011032|IPR020843	annotation=GroES-like superfamily | Polyketide synthase	enoylreductase domain" "name=KR	type=PKS	start=2200	stop=2393	ipr=IPR013968	annotation=Polyketide synthase	ketoreductase domain" "name=PP	type=PKS/NRPS	start=2510	stop=2583	ipr=IPR006162|IPR020806	annotation=Phosphopantetheine attachment site | Polyketide synthase	phosphopantetheine-binding domain"
g7246.t1 KS-only KS "name=KS	type=PKS	start=98	stop=546	ipr=IPR014030|IPR014031|IPR018201|IPR020841	annotation=Beta-ketoacyl synthase	C-terminal | Beta-ketoacyl synthase	N-terminal | Beta-ketoacyl synthase	active site | Polyketide synthase	beta-ketoacyl synthase domain"
g7507.t1 PKS-like* ER-KR-PP "name=ER	type=PKS	start=1	stop=315	ipr=IPR011032|IPR020843	annotation=GroES-like superfamily | Polyketide synthase	enoylreductase domain" "name=KR	type=PKS	start=339	stop=513	ipr=IPR013968	annotation=Polyketide synthase	ketoreductase domain" "name=PP	type=PKS/NRPS	start=654	stop=728	ipr=IPR006162|IPR009081|IPR020806	annotation=Phosphopantetheine attachment site | Phosphopantetheine binding ACP domain | Polyketide synthase	phosphopantetheine-binding domain"
g7843.t1 trans-AT AT "name=AT	type=PKS	start=19	stop=325	ipr=IPR016035	annotation=Acyl transferase/acyl hydrolase/lysophospholipase"
g7880.t1 PKS KS-AT-DH-PP-PP-TE "name=KS	type=PKS	start=405	stop=840	ipr=IPR014030|IPR014031|IPR018201|IPR020841	annotation=Beta-ketoacyl synthase	C-terminal | Beta-ketoacyl synthase	N-terminal | Beta-ketoacyl synthase	active site | Polyketide synthase	beta-ketoacyl synthase domain" "name=AT	type=PKS	start=916	stop=1237	ipr=IPR014043|IPR016035|IPR016036|IPR020801	annotation=Acyl transferase | Acyl transferase/acyl hydrolase/lysophospholipase | Malonyl-CoA ACP transacylase	ACP-binding | Polyketide synthase	acyl transferase domain" "name=DH	type=PKS	start=1330	stop=1603	ipr=IPR020807	annotation=Polyketide synthase	dehydratase domain" "name=PP	type=PKS/NRPS	start=1673	stop=1744	ipr=IPR006162|IPR009081|IPR020806	annotation=Phosphopantetheine attachment site | Phosphopantetheine binding ACP domain | Polyketide synthase	phosphopantetheine-binding domain" "name=PP	type=PKS/NRPS	start=1799	stop=1870	ipr=IPR009081|IPR020806	annotation=Phosphopantetheine binding ACP domain | Polyketide synthase	phosphopantetheine-binding domain" "name=TE	type=PKS/NRPS	start=1938	stop=2174	ipr=IPR001031	annotation=Thioesterase"
g7959.t1 NRPS A-PP-C-PP-C "name=A	type=NRPS	start=247	stop=672	ipr=IPR000873|IPR010071|IPR020845	annotation=AMP-binding	conserved site | AMP-dependent synthetase/ligase | Amino acid adenylation domain" "name=PP	type=PKS/NRPS	start=802	stop=872	ipr=IPR009081|IPR020806	annotation=Phosphopantetheine binding ACP domain | Polyketide synthase	phosphopantetheine-binding domain" "name=C	type=NRPS	start=911	stop=1340	ipr=IPR001242	annotation=Condensation domain" "name=PP	type=PKS/NRPS	start=1615	stop=1678	ipr=IPR006162|IPR009081|IPR020806	annotation=Phosphopantetheine attachment site | Phosphopantetheine binding ACP domain | Polyketide synthase	phosphopantetheine-binding domain" "name=C	type=NRPS	start=1736	stop=2124	ipr=IPR001242	annotation=Condensation domain"
g8471.t1 NRPS-like* A-PP "name=A	type=NRPS	start=246	stop=566	ipr=IPR000873|IPR020845	annotation=AMP-binding	conserved site | AMP-dependent synthetase/ligase" "name=PP	type=PKS/NRPS	start=794	stop=867	ipr=IPR006162|IPR009081|IPR020806	annotation=Phosphopantetheine attachment site | Phosphopantetheine binding ACP domain | Polyketide synthase	phosphopantetheine-binding domain"
g8472.t1 PKS KS-AT-DH-ER-KR-PP "name=KS	type=PKS	start=15	stop=440	ipr=IPR014030|IPR014031|IPR018201|IPR020841	annotation=Beta-ketoacyl synthase	C-terminal | Beta-ketoacyl synthase	N-terminal | Beta-ketoacyl synthase	active site | Polyketide synthase	beta-ketoacyl synthase domain" "name=AT	type=PKS	start=567	stop=904	ipr=IPR014043|IPR016035|IPR016036|IPR020801	annotation=Acyl transferase | Acyl transferase/acyl hydrolase/lysophospholipase | Malonyl-CoA ACP transacylase	ACP-binding | Polyketide synthase	acyl transferase domain" "name=DH	type=PKS	start=967	stop=1291	ipr=IPR020807	annotation=Polyketide synthase	dehydratase domain" "name=ER	type=PKS	start=1700	stop=1979	ipr=IPR011032|IPR013149|IPR020843	annotation=Alcohol dehydrogenase	C-terminal | GroES-like superfamily | Polyketide synthase	enoylreductase domain" "name=KR	type=PKS	start=1983	stop=2160	ipr=IPR013968	annotation=Polyketide synthase	ketoreductase domain" "name=PP	type=PKS/NRPS	start=2278	stop=2349	ipr=IPR006162|IPR009081|IPR020806	annotation=Phosphopantetheine attachment site | Phosphopantetheine binding ACP domain | Polyketide synthase	phosphopantetheine-binding domain"
g8764.t1 trans-AT AT "name=AT	type=PKS	start=14	stop=307	ipr=IPR016035	annotation=Acyl transferase/acyl hydrolase/lysophospholipase"
g8765.t1 trans-AT AT "name=AT	type=PKS	start=11	stop=330	ipr=IPR016035	annotation=Acyl transferase/acyl hydrolase/lysophospholipase"
g9279.t1 NRPS A-PP-C-C-A-PP-C-A-A-PP-C-C-A-PP-C-A-PP-C-C-PP-C "name=A	type=NRPS	start=256	stop=675	ipr=IPR000873|IPR010071|IPR020845	annotation=AMP-binding	conserved site | AMP-dependent synthetase/ligase | Amino acid adenylation domain" "name=PP	type=PKS/NRPS	start=808	stop=871	ipr=IPR009081	annotation=Phosphopantetheine binding ACP domain" "name=C	type=NRPS	start=898	stop=1330	ipr=IPR001242	annotation=Condensation domain" "name=C	type=NRPS	start=1374	stop=1816	ipr=IPR001242	annotation=Condensation domain" "name=A	type=NRPS	start=1836	stop=2256	ipr=IPR000873|IPR010071|IPR020845	annotation=AMP-binding	conserved site | AMP-dependent synthetase/ligase | Amino acid adenylation domain" "name=PP	type=PKS/NRPS	start=2371	stop=2441	ipr=IPR009081|IPR020806	annotation=Phosphopantetheine binding ACP domain | Polyketide synthase	phosphopantetheine-binding domain" "name=C	type=NRPS	start=2498	stop=2803	ipr=IPR001242	annotation=Condensation domain" "name=A	type=NRPS	start=2950	stop=3066	ipr=IPR000873	annotation=AMP-dependent synthetase/ligase" "name=A	type=NRPS	start=3078	stop=3320	ipr=IPR000873	annotation=AMP-dependent synthetase/ligase" "name=PP	type=PKS/NRPS
g9417.t1 KS-only KS "name=KS	type=PKS	start=11	stop=429	ipr=IPR014030|IPR014031|IPR018201|IPR020841	annotation=Beta-ketoacyl synthase	C-terminal | Beta-ketoacyl synthase	N-terminal | Beta-ketoacyl synthase	active site | Polyketide synthase	beta-ketoacyl synthase domain"
g9424.t1 PKS KS-AT-DH-PP-TE "name=KS	type=PKS	start=368	stop=788	ipr=IPR014030|IPR014031|IPR018201|IPR020841	annotation=Beta-ketoacyl synthase	C-terminal | Beta-ketoacyl synthase	N-terminal | Beta-ketoacyl synthase	active site | Polyketide synthase	beta-ketoacyl synthase domain" "name=AT	type=PKS	start=885	stop=1193	ipr=IPR014043|IPR016035|IPR016036|IPR020801	annotation=Acyl transferase | Acyl transferase/acyl hydrolase/lysophospholipase | Malonyl-CoA ACP transacylase	ACP-binding | Polyketide synthase	acyl transferase domain" "name=DH	type=PKS	start=1279	stop=1557	ipr=IPR020807	annotation=Polyketide synthase	dehydratase domain" "name=PP	type=PKS/NRPS	start=1625	stop=1684	ipr=IPR006162|IPR009081	annotation=Phosphopantetheine attachment site | Phosphopantetheine binding ACP domain" "name=TE	type=PKS/NRPS	start=1793	stop=1894	ipr=IPR001031	annotation=Thioesterase"
g9466.t1 trans-AT AT "name=AT	type=PKS	start=1204	stop=1489	ipr=IPR016035	annotation=Acyl transferase/acyl hydrolase/lysophospholipase"
g9540.t1 trans-AT AT "name=AT	type=PKS	start=1431	stop=1730	ipr=IPR016035	annotation=Acyl transferase/acyl hydrolase/lysophospholipase"
g9557.t1 trans-AT AT "name=AT	type=PKS	start=9	stop=315	ipr=IPR016035	annotation=Acyl transferase/acyl hydrolase/lysophospholipase"
g9845.t1 DMATS Prenyltransferase "name=Prenyltransferase	type=DMATS	start=19	stop=416	ipr=IPR017795	annotation=Aromatic prenyltransferase	DMATS-type"
g9848.t1 NRPS-like* A-PP-TE "name=A	type=NRPS	start=44	stop=453	ipr=IPR000873|IPR020845	annotation=AMP-binding	conserved site | AMP-dependent synthetase/ligase" "name=PP	type=PKS/NRPS	start=591	stop=660	ipr=IPR009081	annotation=Phosphopantetheine binding ACP domain" "name=TE	type=PKS/NRPS	start=691	stop=950	ipr=IPR001031	annotation=Thioesterase"
g9950.t1 trans-AT AT "name=AT	type=PKS	start=592	stop=890	ipr=IPR016035	annotation=Acyl transferase/acyl hydrolase/lysophospholipase"
g10099.t1 PKS KS-AT-DH-MT-ER-KR-PP "name=KS	type=PKS	start=34	stop=460	ipr=IPR014030|IPR014031|IPR018201|IPR020841	annotation=Beta-ketoacyl synthase	C-terminal | Beta-ketoacyl synthase	N-terminal | Beta-ketoacyl synthase	active site | Polyketide synthase	beta-ketoacyl synthase domain" "name=AT	type=PKS	start=557	stop=892	ipr=IPR014043|IPR016035|IPR016036|IPR020801	annotation=Acyl transferase | Acyl transferase/acyl hydrolase/lysophospholipase | Malonyl-CoA ACP transacylase	ACP-binding | Polyketide synthase	acyl transferase domain" "name=DH	type=PKS	start=968	stop=1255	ipr=IPR020807	annotation=Polyketide synthase	dehydratase domain" "name=MT	type=PKS/NRPS	start=1427	stop=1633	ipr=IPR013217|IPR029063	annotation=Methyltransferase type 12 | S-adenosyl-L-methionine-dependent methyltransferase" "name=ER	type=PKS	start=1872	stop=2194	ipr=IPR011032|IPR020843	annotation=GroES-like superfamily | Polyketide synthase	enoylreductase domain" "name=KR	type=PKS	start=2218	stop=2391	ipr=IPR013968	annotation=Polyketide synthase	ketoreductase domain" "name=PP	type=PKS/NRPS	start=2516	stop=2587	ipr=IPR006162|IPR009081|IPR020806	annotation=Phosphopantetheine attachment site | Phosphopantetheine binding ACP domain | Polyketide synthase	phosphopantetheine-binding domain"
g10498.t1 NRPS A-PP-C-A-PP-C-A-PP-C-C-A-PP-C-C-C-A-PP-C-PP-C "name=A	type=NRPS	start=286	stop=692	ipr=IPR000873|IPR020845	annotation=AMP-binding	conserved site | AMP-dependent synthetase/ligase" "name=PP	type=PKS/NRPS	start=839	stop=905	ipr=IPR006162|IPR009081|IPR020806	annotation=Phosphopantetheine attachment site | Phosphopantetheine binding ACP domain | Polyketide synthase	phosphopantetheine-binding domain" "name=C	type=NRPS	start=946	stop=1354	ipr=IPR001242	annotation=Condensation domain" "name=A	type=NRPS	start=1382	stop=1776	ipr=IPR000873|IPR020845	annotation=AMP-binding	conserved site | AMP-dependent synthetase/ligase" "name=PP	type=PKS/NRPS	start=1915	stop=1981	ipr=IPR006162|IPR009081|IPR020806	annotation=Phosphopantetheine attachment site | Phosphopantetheine binding ACP domain | Polyketide synthase	phosphopantetheine-binding domain" "name=C	type=NRPS	start=2019	stop=2439	ipr=IPR001242	annotation=Condensation domain" "name=A	type=NRPS	start=2458	stop=2879	ipr=IPR000873|IPR010071	annotation=AMP-dependent synthetase/ligase | Amino acid adenylation domain" "name=PP	type=PKS/NRPS	start=2998	stop=3068	ipr=IPR009081|IPR020806	annotation=Phosphopantetheine binding ACP domain | Polyketide synthase	phosphopantetheine-binding domain" "name=C	type=NRPS	start=3086	stop=3510	ipr=IPR001242
g11377.t1 PKS KS-AT-PP-MT "name=KS	type=PKS	start=397	stop=819	ipr=IPR014030|IPR014031|IPR018201|IPR020841	annotation=Beta-ketoacyl synthase	C-terminal | Beta-ketoacyl synthase	N-terminal | Beta-ketoacyl synthase	active site | Polyketide synthase	beta-ketoacyl synthase domain" "name=AT	type=PKS	start=936	stop=1274	ipr=IPR014043|IPR016035|IPR016036|IPR020801	annotation=Acyl transferase | Acyl transferase/acyl hydrolase/lysophospholipase | Malonyl-CoA ACP transacylase	ACP-binding | Polyketide synthase	acyl transferase domain" "name=PP	type=PKS/NRPS	start=1703	stop=1769	ipr=IPR006162|IPR009081|IPR020806	annotation=Phosphopantetheine attachment site | Phosphopantetheine binding ACP domain | Polyketide synthase	phosphopantetheine-binding domain" "name=MT	type=PKS/NRPS	start=1946	stop=2179	ipr=IPR013217|IPR029063	annotation=Methyltransferase type 12 | S-adenosyl-L-methionine-dependent methyltransferase"
g11388.t1 PKS KS-AT-DH-MT-ER-KR-PP "name=KS	type=PKS	start=5	stop=428	ipr=IPR014030|IPR014031|IPR020841	annotation=Beta-ketoacyl synthase	C-terminal | Beta-ketoacyl synthase	N-terminal | Polyketide synthase	beta-ketoacyl synthase domain" "name=AT	type=PKS	start=564	stop=898	ipr=IPR014043|IPR016035|IPR016036|IPR020801	annotation=Acyl transferase | Acyl transferase/acyl hydrolase/lysophospholipase | Malonyl-CoA ACP transacylase	ACP-binding | Polyketide synthase	acyl transferase domain" "name=DH	type=PKS	start=950	stop=1278	ipr=IPR020807	annotation=Polyketide synthase	dehydratase domain" "name=MT	type=PKS/NRPS	start=1448	stop=1633	ipr=IPR013217|IPR029063	annotation=Methyltransferase type 12 | S-adenosyl-L-methionine-dependent methyltransferase" "name=ER	type=PKS	start=1876	stop=2193	ipr=IPR011032|IPR013149|IPR020843	annotation=Alcohol dehydrogenase	C-terminal | GroES-like superfamily | Polyketide synthase	enoylreductase domain" "name=KR	type=PKS	start=2217	stop=2396	ipr=IPR013968	annotation=Polyketide synthase	ketoreductase domain" "name=PP	type=PKS/NRPS	start=2508	stop=2579	ipr=IPR009081|IPR020806	annotation=Phosphopantetheine binding ACP domain | Polyketide synthase	phosphopantetheine-binding domain"
g11618.t1 PKS AT-KS-PP "name=AT	type=PKS	start=13	stop=63	ipr=IPR016035	annotation=Acyl transferase/acyl hydrolase/lysophospholipase" "name=KS	type=PKS	start=1118	stop=1557	ipr=IPR014030|IPR014031|IPR018201	annotation=Beta-ketoacyl synthase	C-terminal | Beta-ketoacyl synthase	N-terminal | Beta-ketoacyl synthase	active site" "name=PP	type=PKS/NRPS	start=1716	stop=1833	ipr=IPR004568|IPR008278	annotation=4'-phosphopantetheinyl transferase domain | Phosphopantetheine-protein transferase domain"
g11619.t1 trans-AT AT-AT-AT "name=AT	type=PKS	start=172	stop=332	ipr=IPR016035	annotation=Acyl transferase/acyl hydrolase/lysophospholipase" "name=AT	type=PKS	start=440	stop=542	ipr=IPR016035	annotation=Acyl transferase/acyl hydrolase/lysophospholipase" "name=AT	type=PKS	start=1696	stop=2070	ipr=IPR014043|IPR016035|IPR020801	annotation=Acyl transferase | Acyl transferase/acyl hydrolase/lysophospholipase | Polyketide synthase	acyl transferase domain"
g11650.t1 trans-AT AT "name=AT	type=PKS	start=7	stop=122	ipr=IPR016035	annotation=Acyl transferase/acyl hydrolase/lysophospholipase"
g11651.t1 trans-AT AT "name=AT	type=PKS	start=7	stop=114	ipr=IPR016035	annotation=Acyl transferase/acyl hydrolase/lysophospholipase"
[truncated: 65 more columns]

## Sheet: Phoma_CK108.fasta.tsv.anchor_ge
## NRPS	PKS	and DMATS genes:
# DMATS 6
# NRPS 3
# PKS 5
#
## NRPS- and PKS-like genes:
# NRPS-like* 4
# PKS-like 4
# PKS-like* 3
#
## Single domains (genes where only AT	C	or KS are reported):
# KS-only 1
# trans-AT 14
#
# -only: incomplete anchor genes	with only KS or C domain(s)
# -like: incomplete anchor genes	with at least one KS and/or C domain
# -like*: incomplete anchor genes	with (at least) two typical PKS and/or NRPS domains (similar to definition by the SMURF tool)
# trans-AT: possible trans-AT domain	which is used by an somewhere else located PKS (which is lacking the AT domain)
#
# A: Adenylation	AMP-dependent synthetase/ligase
# AT: Acyl transferase
# C: Condensation
# DH: Dehydratase
# ER: Enoylreductase	GroES-like	Alcohol dehydrogenase
# KR: Keto reductase
# KS: Beta-ketoacyl synthase
# MT: Methyltransferase
# PP: Phosphopantetheine
# TE: Thioesterase	Thioester reductase-like
#
# 'X-Y': depiction of distinct domains
# 'X:Y': depiction of overlapping domains
#
## Gene ID Anchor gene type Domain arrangement Domains
g173.t1 PKS-like KS-AT "name=KS	type=PKS	start=1	stop=434	ipr=IPR014030|IPR014031|IPR018201|IPR020841	annotation=Beta-ketoacyl synthase	C-terminal | Beta-ketoacyl synthase	N-terminal | Beta-ketoacyl synthase	active site | Polyketide synthase	beta-ketoacyl synthase domain" "name=AT	type=PKS	start=537	stop=861	ipr=IPR014043|IPR016035|IPR016036|IPR020801	annotation=Acyl transferase | Acyl transferase/acyl hydrolase/lysophospholipase | Malonyl-CoA ACP transacylase	ACP-binding | Polyketide synthase	acyl transferase domain"
g1148.t1 trans-AT AT "name=AT	type=PKS	start=192	stop=485	ipr=IPR016035	annotation=Acyl transferase/acyl hydrolase/lysophospholipase"
g1513.t1 NRPS-like* A-PP-TE "name=A	type=NRPS	start=29	stop=608	ipr=IPR000873|IPR010071|IPR020845|IPR025110	annotation=AMP-binding enzyme	C-terminal domain | AMP-binding	conserved site | AMP-dependent synthetase/ligase | Amino acid adenylation domain" "name=PP	type=PKS/NRPS	start=643	stop=716	ipr=IPR009081|IPR020806	annotation=Phosphopantetheine binding ACP domain | Polyketide synthase	phosphopantetheine-binding domain" "name=TE	type=PKS/NRPS	start=765	stop=1144	ipr=IPR010080	annotation=Thioester reductase-like domain"
g1570.t1 KS-only KS "name=KS	type=PKS	start=1	stop=310	ipr=IPR014030|IPR014031|IPR020841	annotation=Beta-ketoacyl synthase	C-terminal | Beta-ketoacyl synthase	N-terminal | Polyketide synthase	beta-ketoacyl synthase domain"
g2214.t1 DMATS Prenyltransferase "name=Prenyltransferase	type=DMATS	start=52	stop=281	ipr=IPR017795	annotation=Aromatic prenyltransferase	DMATS-type"
g2367.t1 PKS-like* KR-PP "name=KR	type=PKS	start=55	stop=234	ipr=IPR013968	annotation=Polyketide synthase	ketoreductase domain" "name=PP	type=PKS/NRPS	start=357	stop=427	ipr=IPR006162|IPR009081|IPR020806	annotation=Phosphopantetheine attachment site | Phosphopantetheine binding ACP domain | Polyketide synthase	phosphopantetheine-binding domain"
g2368.t1 PKS-like KS-AT-DH "name=KS	type=PKS	start=41	stop=434	ipr=IPR014030|IPR014031|IPR018201|IPR020841	annotation=Beta-ketoacyl synthase	C-terminal | Beta-ketoacyl synthase	N-terminal | Beta-ketoacyl synthase	active site | Polyketide synthase	beta-ketoacyl synthase domain" "name=AT	type=PKS	start=548	stop=869	ipr=IPR014043|IPR016035|IPR016036|IPR020801	annotation=Acyl transferase | Acyl transferase/acyl hydrolase/lysophospholipase | Malonyl-CoA ACP transacylase	ACP-binding | Polyketide synthase	acyl transferase domain" "name=DH	type=PKS	start=942	stop=1122	ipr=IPR020807	annotation=Polyketide synthase	dehydratase domain"
g2370.t1 trans-AT AT "name=AT	type=PKS	start=148	stop=679	ipr=IPR016035	annotation=Acyl transferase/acyl hydrolase/lysophospholipase"
g2443.t1 DMATS Prenyltransferase "name=Prenyltransferase	type=DMATS	start=99	stop=357	ipr=IPR000537	annotation=UbiA prenyltransferase family"
g3032.t1 trans-AT AT "name=AT	type=PKS	start=7	stop=261	ipr=IPR016035	annotation=Acyl transferase/acyl hydrolase/lysophospholipase"
g3416.t1 NRPS A-PP-C "name=A	type=NRPS	start=18	stop=402	ipr=IPR000873|IPR020845	annotation=AMP-binding	conserved site | AMP-dependent synthetase/ligase" "name=PP	type=PKS/NRPS	start=467	stop=528	ipr=IPR009081	annotation=Phosphopantetheine binding ACP domain" "name=C	type=NRPS	start=595	stop=871	ipr=IPR001242	annotation=Condensation domain"
g3420.t1 PKS KS-AT-DH-MT-ER-KR-PP "name=KS	type=PKS	start=124	stop=545	ipr=IPR014030|IPR014031|IPR020841	annotation=Beta-ketoacyl synthase	C-terminal | Beta-ketoacyl synthase	N-terminal | Polyketide synthase	beta-ketoacyl synthase domain" "name=AT	type=PKS	start=639	stop=968	ipr=IPR014043|IPR016035|IPR016036|IPR020801	annotation=Acyl transferase | Acyl transferase/acyl hydrolase/lysophospholipase | Malonyl-CoA ACP transacylase	ACP-binding | Polyketide synthase	acyl transferase domain" "name=DH	type=PKS	start=1014	stop=1297	ipr=IPR020807	annotation=Polyketide synthase	dehydratase domain" "name=MT	type=PKS/NRPS	start=1452	stop=1634	ipr=IPR029063	annotation=S-adenosyl-L-methionine-dependent methyltransferase" "name=ER	type=PKS	start=1835	stop=2149	ipr=IPR011032|IPR013149|IPR013154|IPR020843	annotation=Alcohol dehydrogenase	C-terminal | Alcohol dehydrogenase	N-terminal | GroES-like superfamily | Polyketide synthase	enoylreductase domain" "name=KR	type=PKS	start=2177	stop=2354	ipr=IPR013968	annotation=Polyketide synthase	ketoreductase domain" "name=PP	type=PKS/NRPS	start=2481	stop=2553	ipr=IPR009081|IPR020806	annotation=Phosphopantetheine binding ACP domain | Polyketide synthase	phosphopantetheine-binding domain"
g3881.t1 trans-AT AT-AT "name=AT	type=PKS	start=15	stop=140	ipr=IPR016035	annotation=Acyl transferase/acyl hydrolase/lysophospholipase" "name=AT	type=PKS	start=211	stop=405	ipr=IPR016035	annotation=Acyl transferase/acyl hydrolase/lysophospholipase"
g4182.t1 trans-AT AT-AT-AT "name=AT	type=PKS	start=185	stop=343	ipr=IPR016035	annotation=Acyl transferase/acyl hydrolase/lysophospholipase" "name=AT	type=PKS	start=451	stop=553	ipr=IPR016035	annotation=Acyl transferase/acyl hydrolase/lysophospholipase" "name=AT	type=PKS	start=1703	stop=2076	ipr=IPR014043|IPR016035|IPR020801	annotation=Acyl transferase | Acyl transferase/acyl hydrolase/lysophospholipase | Polyketide synthase	acyl transferase domain"
g4183.t1 PKS AT-KS-PP "name=AT	type=PKS	start=11	stop=63	ipr=IPR016035	annotation=Acyl transferase/acyl hydrolase/lysophospholipase" "name=KS	type=PKS	start=1158	stop=1589	ipr=IPR014030|IPR014031|IPR018201	annotation=Beta-ketoacyl synthase	C-terminal | Beta-ketoacyl synthase	N-terminal | Beta-ketoacyl synthase	active site" "name=PP	type=PKS/NRPS	start=1743	stop=1860	ipr=IPR004568|IPR008278	annotation=4'-phosphopantetheinyl transferase domain | Phosphopantetheine-protein transferase domain"
g4227.t1 PKS AT-AT-KS-AT-DH-PP-PP-TE "name=AT	type=PKS	start=59	stop=147	ipr=IPR016035	annotation=Acyl transferase/acyl hydrolase/lysophospholipase" "name=AT	type=PKS	start=239	stop=311	ipr=IPR016035	annotation=Acyl transferase/acyl hydrolase/lysophospholipase" "name=KS	type=PKS	start=372	stop=806	ipr=IPR014030|IPR014031|IPR018201|IPR020841	annotation=Beta-ketoacyl synthase	C-terminal | Beta-ketoacyl synthase	N-terminal | Beta-ketoacyl synthase	active site | Polyketide synthase	beta-ketoacyl synthase domain" "name=AT	type=PKS	start=899	stop=1219	ipr=IPR014043|IPR016035|IPR016036|IPR020801	annotation=Acyl transferase | Acyl transferase/acyl hydrolase/lysophospholipase | Malonyl-CoA ACP transacylase	ACP-binding | Polyketide synthase	acyl transferase domain" "name=DH	type=PKS	start=1299	stop=1598	ipr=IPR020807	annotation=Polyketide synthase	dehydratase domain" "name=PP	type=PKS/NRPS	start=1653	stop=1723	ipr=IPR009081|IPR020806	annotation=Phosphopantetheine binding ACP domain | Polyketide synthase	phosphopantetheine-binding domain" "name=PP	type=PKS/NRPS	start=1781	stop=1846	ipr=IPR006162|IPR009081|IPR020806	annotation=Phosphopantetheine attachment site | Phosphopantetheine binding ACP domain | Polyketide synthase	phosphopantetheine-binding domain" "name=TE	type=PKS/NRPS	start=1905	stop=2006	ipr=IPR001031	annotation=Thioesterase"
g4793.t1 DMATS Prenyltransferase-Prenyltransferase "name=Prenyltransferase	type=DMATS	start=440	stop=509	ipr=IPR000537	annotation=UbiA prenyltransferase family" "name=Prenyltransferase	type=DMATS	start=511	stop=605	ipr=IPR000537	annotation=UbiA prenyltransferase family"
g5240.t1 DMATS Prenyltransferase "name=Prenyltransferase	type=DMATS	start=98	stop=337	ipr=IPR000537	annotation=UbiA prenyltransferase family"
g5432.t1 PKS-like KS:AT-DH "name=KS	type=PKS	start=7	stop=421	ipr=IPR014030|IPR020841	annotation=Beta-ketoacyl synthase	N-terminal | Polyketide synthase	beta-ketoacyl synthase domain" "name=AT	type=PKS	start=262	stop=583	ipr=IPR014043|IPR016035|IPR020801	annotation=Acyl transferase | Acyl transferase/acyl hydrolase/lysophospholipase | Polyketide synthase	acyl transferase domain" "name=DH	type=PKS	start=633	stop=914	ipr=IPR020807	annotation=Polyketide synthase	dehydratase domain"
g5610.t1 trans-AT AT-AT "name=AT	type=PKS	start=47	stop=215	ipr=IPR016035	annotation=Acyl transferase/acyl hydrolase/lysophospholipase" "name=AT	type=PKS	start=263	stop=382	ipr=IPR016035	annotation=Acyl transferase/acyl hydrolase/lysophospholipase"
g5861.t1 trans-AT AT-AT "name=AT	type=PKS	start=12	stop=181	ipr=IPR016035	annotation=Acyl transferase/acyl hydrolase/lysophospholipase" "name=AT	type=PKS	start=244	stop=405	ipr=IPR016035	annotation=Acyl transferase/acyl hydrolase/lysophospholipase"
g5980.t1 NRPS-like* A-PP "name=A	type=NRPS	start=53	stop=347	ipr=IPR000873|IPR020845	annotation=AMP-binding	conserved site | AMP-dependent synthetase/ligase" "name=PP	type=PKS/NRPS	start=557	stop=624	ipr=IPR009081	annotation=Phosphopantetheine binding ACP domain"
g6286.t1 DMATS Prenyltransferase "name=Prenyltransferase	type=DMATS	start=13	stop=247	ipr=IPR000537	annotation=UbiA prenyltransferase family"
g6599.t1 trans-AT AT "name=AT	type=PKS	start=50	stop=397	ipr=IPR014043|IPR016035|IPR016036|IPR020801	annotation=Acyl transferase | Acyl transferase/acyl hydrolase/lysophospholipase | Malonyl-CoA ACP transacylase	ACP-binding | Polyketide synthase	acyl transferase domain"
g6793.t1 trans-AT AT "name=AT	type=PKS	start=175	stop=528	ipr=IPR016035	annotation=Acyl transferase/acyl hydrolase/lysophospholipase"
g6796.t1 NRPS-like* A-PP-TE "name=A	type=NRPS	start=14	stop=419	ipr=IPR000873|IPR020845	annotation=AMP-binding	conserved site | AMP-dependent synthetase/ligase" "name=PP	type=PKS/NRPS	start=541	stop=609	ipr=IPR006162|IPR009081|IPR020806	annotation=Phosphopantetheine attachment site | Phosphopantetheine binding ACP domain | Polyketide synthase	phosphopantetheine-binding domain" "name=TE	type=PKS/NRPS	start=652	stop=1011	ipr=IPR010080	annotation=Thioester reductase-like domain"
g6973.t1 PKS-like* AT-DH-ER-KR-PP "name=AT	type=PKS	start=25	stop=308	ipr=IPR014043|IPR016035|IPR016036|IPR020801	annotation=Acyl transferase | Acyl transferase/acyl hydrolase/lysophospholipase | Malonyl-CoA ACP transacylase	ACP-binding | Polyketide synthase	acyl transferase domain" "name=DH	type=PKS	start=375	stop=676	ipr=IPR020807	annotation=Polyketide synthase	dehydratase domain" "name=ER	type=PKS	start=1053	stop=1337	ipr=IPR011032|IPR013149|IPR020843	annotation=Alcohol dehydrogenase	C-terminal | GroES-like superfamily | Polyketide synthase	enoylreductase domain" "name=KR	type=PKS	start=1365	stop=1541	ipr=IPR013968	annotation=Polyketide synthase	ketoreductase domain" "name=PP	type=PKS/NRPS	start=1657	stop=1727	ipr=IPR009081|IPR020806	annotation=Phosphopantetheine binding ACP domain | Polyketide synthase	phosphopantetheine-binding domain"
g7042.t1 DMATS Prenyltransferase "name=Prenyltransferase	type=DMATS	start=67	stop=318	ipr=IPR000537	annotation=UbiA prenyltransferase family"
g7144.t1 PKS-like* KR-PP "name=KR	type=PKS	start=1	stop=52	ipr=IPR013968	annotation=Polyketide synthase	ketoreductase domain" "name=PP	type=PKS/NRPS	start=162	stop=219	ipr=IPR006162|IPR009081|IPR020806	annotation=Phosphopantetheine attachment site | Phosphopantetheine binding ACP domain | Polyketide synthase	phosphopantetheine-binding domain"
g7146.t1 trans-AT AT "name=AT	type=PKS	start=7	stop=70	ipr=IPR016035	annotation=Acyl transferase/acyl hydrolase/lysophospholipase"
g7317.t1 trans-AT AT "name=AT	type=PKS	start=1119	stop=1410	ipr=IPR016035	annotation=Acyl transferase/acyl hydrolase/lysophospholipase"
g7527.t1 trans-AT AT "name=AT	type=PKS	start=295	stop=639	ipr=IPR016035	annotation=Acyl transferase/acyl hydrolase/lysophospholipase"
g7815.t1 NRPS A-A-PP-C-A-PP-C-A-PP-C-PP-C-PP-C "name=A	type=NRPS	start=107	stop=198	ipr=IPR000873	annotation=AMP-dependent synthetase/ligase" "name=A	type=NRPS	start=199	stop=319	ipr=IPR000873	annotation=AMP-dependent synthetase/ligase" "name=PP	type=PKS/NRPS	start=454	stop=512	ipr=IPR009081	annotation=Phosphopantetheine binding ACP domain" "name=C	type=NRPS	start=559	stop=964	ipr=IPR001242	annotation=Condensation domain" "name=A	type=NRPS	start=1002	stop=1407	ipr=IPR000873|IPR010071	annotation=AMP-dependent synthetase/ligase | Amino acid adenylation domain" "name=PP	type=PKS/NRPS	start=1507	stop=1577	ipr=IPR006162|IPR009081|IPR020806	annotation=Phosphopantetheine attachment site | Phosphopantetheine binding ACP domain | Polyketide synthase	phosphopantetheine-binding domain" "name=C	type=NRPS	start=1614	stop=1990	ipr=IPR001242	annotation=Condensation domain" "name=A	type=NRPS	start=2056	stop=2472	ipr=IPR000873|IPR010071	annotation=AMP-dependent synthetase/ligase | Amino acid adenylation domain" "name=PP	type=PKS/NRPS	start=2586	stop=2657	ipr=IPR006162|IPR009081|IPR020806	annotation=Phosphopantetheine attachment site | Phosphopantetheine binding ACP domain | Polyketide synthase	phosphopantetheine-binding domain" "name=C	type=NRPS	start=2699
g8050.t1 trans-AT AT-AT "name=AT	type=PKS	start=576	stop=673	ipr=IPR016035	annotation=Acyl transferase/acyl hydrolase/lysophospholipase" "name=AT	type=PKS	start=702	stop=776	ipr=IPR016035	annotation=Acyl transferase/acyl hydrolase/lysophospholipase"
g8297.t1 PKS KS-AT-DH-MT-KR-PP "name=KS	type=PKS	start=40	stop=440	ipr=IPR014030|IPR014031|IPR020841	annotation=Beta-ketoacyl synthase	C-terminal | Beta-ketoacyl synthase	N-terminal | Polyketide synthase	beta-ketoacyl synthase domain" "name=AT	type=PKS	start=534	stop=860	ipr=IPR014043|IPR016035|IPR016036|IPR020801	annotation=Acyl transferase | Acyl transferase/acyl hydrolase/lysophospholipase | Malonyl-CoA ACP transacylase	ACP-binding | Polyketide synthase	acyl transferase domain" "name=DH	type=PKS	start=918	stop=1211	ipr=IPR020807	annotation=Polyketide synthase	dehydratase domain" "name=MT	type=PKS/NRPS	start=1375	stop=1554	ipr=IPR013217|IPR029063	annotation=Methyltransferase type 12 | S-adenosyl-L-methionine-dependent methyltransferase" "name=KR	type=PKS	start=1772	stop=1948	ipr=IPR013968	annotation=Polyketide synthase	ketoreductase domain" "name=PP	type=PKS/NRPS	start=2071	stop=2142	ipr=IPR006162|IPR009081|IPR020806	annotation=Phosphopantetheine attachment site | Phosphopantetheine binding ACP domain | Polyketide synthase	phosphopantetheine-binding domain"
g9070.t1 PKS-like ER:KS:ER:KS "name=ER	type=PKS	start=4	stop=321	ipr=IPR011032|IPR013154|IPR020843	annotation=Alcohol dehydrogenase	N-terminal | GroES-like superfamily | Polyketide synthase	enoylreductase domain" "name=KS	type=PKS	start=180	stop=617	ipr=IPR020841	annotation=Polyketide synthase	beta-ketoacyl synthase domain" "name=ER	type=PKS	start=188	stop=318	ipr=IPR013149	annotation=Alcohol dehydrogenase	C-terminal" "name=KS	type=PKS	start=308	stop=587	ipr=IPR014030|IPR014031|IPR018201	annotation=Beta-ketoacyl synthase	C-terminal | Beta-ketoacyl synthase	N-terminal | Beta-ketoacyl synthase	active site"
g9090.t1 PKS KS-AT-DH-MT-ER-KR-PP "name=KS	type=PKS	start=2	stop=420	ipr=IPR014030|IPR014031|IPR018201|IPR020841	annotation=Beta-ketoacyl synthase	C-terminal | Beta-ketoacyl synthase	N-terminal | Beta-ketoacyl synthase	active site | Polyketide synthase	beta-ketoacyl synthase domain" "name=AT	type=PKS	start=529	stop=845	ipr=IPR014043|IPR016035|IPR016036|IPR020801	annotation=Acyl transferase | Acyl transferase/acyl hydrolase/lysophospholipase | Malonyl-CoA ACP transacylase	ACP-binding | Polyketide synthase	acyl transferase domain" "name=DH	type=PKS	start=914	stop=1214	ipr=IPR020807	annotation=Polyketide synthase	dehydratase domain" "name=MT	type=PKS/NRPS	start=1386	stop=1580	ipr=IPR013217|IPR029063	annotation=Methyltransferase type 12 | S-adenosyl-L-methionine-dependent methyltransferase" "name=ER	type=PKS	start=1810	stop=2125	ipr=IPR011032|IPR013149|IPR020843	annotation=Alcohol dehydrogenase	C-terminal | GroES-like superfamily | Polyketide synthase	enoylreductase domain" "name=KR	type=PKS	start=2149	stop=2325	ipr=IPR013968	annotation=Polyketide synthase	ketoreductase domain" "name=PP	type=PKS/NRPS	start=2453	stop=2524	ipr=IPR006162|IPR009081|IPR020806	annotation=Phosphopantetheine attachment site | Phosphopantetheine binding ACP domain | Polyketide synthase	phosphopantetheine-binding domain"
g9145.t1 NRPS A-PP-C-PP-PP-C "name=A	type=NRPS	start=236	stop=642	ipr=IPR000873|IPR020845	annotation=AMP-binding	conserved site | AMP-dependent synthetase/ligase" "name=PP	type=PKS/NRPS	start=780	stop=849	ipr=IPR009081|IPR020806	annotation=Phosphopantetheine binding ACP domain | Polyketide synthase	phosphopantetheine-binding domain" "name=C	type=NRPS	start=886	stop=1310	ipr=IPR001242	annotation=Condensation domain" "name=PP	type=PKS/NRPS	start=1346	stop=1416	ipr=IPR009081|IPR020806	annotation=Phosphopantetheine binding ACP domain | Polyketide synthase	phosphopantetheine-binding domain" "name=PP	type=PKS/NRPS	start=1417	stop=1487	ipr=IPR006162|IPR009081|IPR020806	annotation=Phosphopantetheine attachment site | Phosphopantetheine binding ACP domain | Polyketide synthase	phosphopantetheine-binding domain" "name=C	type=NRPS	start=1528	stop=1852	ipr=IPR001242	annotation=Condensation domain"
g9156.t1 trans-AT AT "name=AT	type=PKS	start=66	stop=592	ipr=IPR016035	annotation=Acyl transferase/acyl hydrolase/lysophospholipase"
g10086.t1 NRPS-like* A-PP "name=A	type=NRPS	start=19	stop=342	ipr=IPR000873|IPR020845	annotation=AMP-binding	conserved site | AMP-dependent synthetase/ligase" "name=PP	type=PKS/NRPS	start=553	stop=625	ipr=IPR006162|IPR009081|IPR020806	annotation=Phosphopantetheine attachment site | Phosphopantetheine binding ACP domain | Polyketide synthase	phosphopantetheine-binding domain"
[truncated: 25 more columns]
