# Supplementary material for: Genomes and secretomes of Ascomycota fungi reveal diverse functions in plant biomass decomposition and pathogenesis
Source: BMC Genomics. 2019 Dec 12;20:976. doi: 10.1186/s12864-019-6358-x (PMC6909477; doi:10.1186/s12864-019-6358-x)
Supplement: Supplementary file 18 — Additional file 18. Fungal toxins and secondary metabolites. Lists of fungal toxins ‘Toxins’ tab and secondary metabolites ‘Aspergillus SMs’ and ‘Phoma, Chaetomium SMs’ tabs, and evidence describing whether or not each of the fungal genomes encodes candidate genes for their biosynthesis. [file 12864_2019_6358_MOESM18_ESM.xlsx]

## Sheet: Toxins
Host specific toxins	Toxin name	Biosynthetic genes	FGC_1 hits (%id)	FGC_2 hits (%id)	FGC_3 hits (%id)	FGC_4 hits (%id)	FGC_5 hits (%id)
		tr|A0A177D4T6|A0A177D4T6_ALTAL Alpha-acetolactate decarboxylase	no hits	g4572.t1 (28%)	g7956.t1 (91%)	g2012.t1 (25%)	g9951.t1 (57%)
Thomma et al, 2003. MOLECULAR PLANT PATHOLOGY 4 ( 4 ) , 225–236	AAL-toxin	ALT genes:alt1-5; alt-a1	alt5 g2424 (36%), g8190 (30%) g6135 (30%)	g9479.t1 (34%)	g7224.t1 (36%)	g6865.t1 (36%)	g9090.t1 (35%)
			alt2 g6049 (43%), g8001 (39%), g1385 (39%), G4783 (36%)	g4571.t1 (38%)	g6229.t1 (40%)	g5295.t1 (36%)	g4079.t1 (39%)
			alt3 g5378 (37%), g3660 (36%),	g5104.t1 (39%)	g2908.t1 (39%)	g3370.t1 (41%)	g6376.t1 (40%)
			alt1 g5378(33%)	g5416.t1 (33%)	g3021.t1 (33%)	g3370.t1 (36%)	g6376.t1 (33%)
			alt4 g1284 (29%)	g743.t1 (28%)	g1163.t1 (28%)	g1256.t1 (29%)	g2151.t1 (30%)
		AFN40950.1 major allergen alt a1, partial	no hits	no hits	g5973.t1.(76%); 2 from annotation	no hits, get from annotation	g4015.t1 (60%); 2 from annotation, same hits as Embellisia
Alternaria toxins	ACT-toxin	ACT genes
		hydrolase	g7982.t1 (27%), g6712.t1 (28%) both ~2/3 full length	g5219.t1 (28%)	g3206.t1 (28%)	g8522.t1 (27%) partial	g1467.t1 (30%) partial
		ACTS3,BAJ14522.1 polyketide synthase	g6119.t1 (39%)	g3900.t1 (44%)	g5316.t1 (44%)	g528.t1 (35%)	g9090.t1 (33%)
		ACTS2	g359.t1(46%),g8565.t1 (40%)	g10470.t1 (41%)	g5762.t1 (54%)	g8063.t1 41%)	g2173.t1 (56%)
		ACTT2 esterase/lipase	g7982.t1 (27%), g6712.t1 (28%) both ~2/3 full length	g5219.t1 (28%)	g3206.t1 (28%)	g8522.t1 (27%) partial	g1467.t1 (30%) partial
		ACTT2-3 esterase/lipase	g7982.t1 (30%), g6712.t1 (29%) both ~2/3 full length	g5219.t1 (29%)	g3206.t1 (37%)	g8522.t1 (27%) partial	g1467.t1 (37%) partial
		ACTT2-2 esterase/lipase	g7982.t1 (27%), g6712.t1 (29%) both ~2/3 full length	g5219.t1 (27%)	g3206.t1 (37%)	g8522.t1 (28%) partial	g1467.t1 (30%) partial
		ACTT2-1 esterase/lipase	g7982.t1 (27%), g6712.t1 (29%) both ~2/3 full length	g5219.t1 (27%)	g3206.t1 (37%)	g8522.t1 (28%) partial	g1467.t1 (30%) partial
		ACTT6,BAH83503.1 enoyl-CoA hydratase	g8016.t1 (30%), g893.t1 (33%)	g4075.t1 (27%)	g11748.t1 (32%)	g7956.t1 (28%)	g8285.t1 (27%)
		ACTT5, BAH83502.1 acyl-CoA synthetase	g4420.t1 (50%)	g3826.t1 (33%)	g8696.t1 (35%)	g9251.t1 (33%)	g68.t1 (40%)
		ACTS4, BAU45383.1 non-ribosomal peptide synthetase	g7398.t1 (33%/31%/26%/225/24%) multiple regions of alignment	g3394.t1 (31%/34%/32%/28%/23%, ...) partial	g4326.t1 (38%)	g9279.t1 (32%)	g9145.t1 (32%) partial
		ACTS1,BAU45384.1 non-ribosomal peptide synthetase	g4292.t1 (35%/36%/29%/34%/39%) multiple regions of alignment, hit is much bigger than query	g3394.t1 (33%/31%/27%, …)	g7991.t1 (35%)	g9279.t1 (34%)	g7815.t1 (28%/24%/25%/22%) partial
		ACTT3	g8016.t1 (50%)	g4075.t1 (27%)	g9832.t1 (48%)	g7956.t1 (25%)	g989.t1 (40%)
		ACTTR, BAD93200.1 transcription activator for ACTT3 gene	g4198.t1 (24%)	g4127.t1 (38%)	many partial alignments	g9420.t1 (41%) partial alignments	g1039.t1 (38%)
		PacC	g2163.t1 (48%)	g6636.t1 (40%)	g11521.t1 (97%)	g3929.t1 (44%)	g3394.t1 (85%)
		BAD93201.1 HMG-CoA hydrolase for ACT-toxin synthesis [Alternaria	g8016.t1 (50%)	g4075.t1 (27%)	g9832.t1 (48%/37%)	g7956.t1 (29%)	g989.t1 (46%)
		ACTTS3	g6119.t1 (39%), g4098.t1 (36%)	g3900.t1 (44%)	g5316.t1 (44%)	g528.t1 (35%)	g9090.t1 (33%)
		ACTTS2	g359.t1 (46%), g8565.t1 (40%)	g3900.t1 (44%)	g5762.t1 (54%)	g8063.t1 (41%)	g2173.t1 (56%)
		ACTTS1		g3394.t1 (33%)	g7991.t1 (35%)	g9279.t1 (34%)	g7815.t1 (28%)
query_file: Alternaria_HST_genes.faa	AF-toxin	AFT genes
		AFT6-1	g8016.t1 (30%), g893.t1 (28%)	g4075.t1 (27%)	g11748.t1 (31%)	g7956.t1 (27%)	g8285.t1 (27%)
		AFT16-1	g4098.t1 (43%/28%), g6119.t1 (44%/29%)	g6987.t1 (44%)	g5316.t1 (43%/39%/27%)	g528.t1 (41%)	g2368.t1 (41%)
		AFTS1	g3268.t1 (54%), g6805.t1 (51%)	g1414.t1 (56%)	g3678.t1 (57%)	g2746.t1 (57%)	g5266.t1 (55%)
		AFT2-1	g7982.t1 (29%), g6712.t1 (29%) both ~2/3 full length	g5219.t1 (28%)	g3206.t1 (29%)	g8522.t1 (29%)	g1467.t1 (28%)
		AFT15-1	g877.t1 (23%)	g5219.t1 (28%) partial	g11488.t1 (24%)	no hits	no hits
		AFT10-1	g799.t1 (46%)	g8393.t1 (42%) partial	g2166.t1 (43%)	g8499.t1 (38%)	g7541.t1 (42%) partial
		AFT9-1	g2424.t1 (29%)	g9479.t1 (33%)	g7224.t1 (31%)	g11388.t1 (32%)	g9090.t1 (29%)
		AFT3-1	g8016.t1 (50%)	g4075.t1 (27%)	g9832.t1 (50%/37%)	g7956.t1 (29%)	g989.t1 (46%)
		AFT8	g3960.t1 (32%)	g3645.t1 (30%)	g895.t1 (29%)	g2708.t1 (26%)	g208.t1 (26%)
		AFT11-1	g6350.t1 (30%), g3660.t1 (29%)	g8421.t1 (30%)	g11724.t1 (29%)	g1816.t1 (31%)	g3025.t1 (28%)
		AFT12-1	g1842.t1 (30%), g9.t1 (33%)	g2185.t1 (26%)	g9645.t1 (27%)	g1329.t1 (25%)	g2757.t1 (29%)
		AFT1-1	g7075.t1 (39%), g6098.t1 (32%)	g9971.t1 (42%)	g9660.t1 (41%)	g6885.t1 (43%)	g9873.t1 (41%)
		AFT3-3	g8016 (50%)	g9971.t1 (42%)	g9832.t1 (50%/37%)	g7956.t1 (29%)	g989.t1 (46%)
	AK-toxin	AKT genes
		AKT7	g6350.t1 (33%)	no hits	g11724.t1 (39%)	g1816.t1 (40%)	g3025.t1 (37%)
		AKT2	g7982.t1 (28%), g6712.t1 (28%) both ~2/3 full length	g5219.t1 (27%)	g3206.t1 (28%)	g8522.t1 (26%)	g1467.t1 (29%)
		AKT1	g7075.t1 (37%), g6098.t1 (32%)	g9971.t1 (41%)	g9660.t1 (40%)	g6885.t1 (42%)	g9873.t1 (40%)
		AKT6-1	g8016.t1 (32%), g893.t1 (28%)	g4075.t1 (27%)	g11748.t1(32%)	g7956.t1 (27%)	g8285.t1 (26%)
		AKT4-1	g4697.t1 (57%), g4015.t1 (53%)	g5209.t1 (55%)	g3907.t1 (61%)	g3939.t1 (55%)	g4143.t1 (63%)
		AKS1-1	g7850.t1 (62%)	g5919.t1 (60%)	g8853.t1 (69%)	g954.t1 (61%)	g23.t1 (68%)
		AKT3-1	g8016.t1 (50%)	g4075.t1 (26%)	g9832.t1 (47%/37%)	g7956.t1 (29%)	g989.t1 (45%)
		AKT3-2	g8016.t1 (49%)	g4075.t1 (26%)	g9832.t1 (49%/37%)	g7956.t1 (27%)	g989.t1 (46%)
		AKT2-1	g7982.t1 (28%), g6712.t1 (28%) both ~2/3 full length	g5219.t1 (27%)	g3206.t1 (28%) partial	g8522.t1 (26%)	g1467.t1 (29%) partial
		AKTR-3	g4198.t1 (23%)	g6871.t1 (39%)	numerous small alignments	g9420.t1 (41%) small alignments	g1039.t1 (42%) partial, other small alignments
		AKT3-3	g8016.t1 (50%)	g4075.t1 (26%)	g9832.t1 n(47%/37%)	g7956.t1 (29%)	g989.t1 (45%)
	cytochrome P450	P450 BAO10618.1	g6350.t1 (33%)	g8421.t1 (41%)	g11724.t1 (39%)	g1816.t1 (40%)	g3025.t1 (37%)
	ACTG-toxin terpenoid	terpenoid synthase
		>tr|A0A177E184|A0A177E184_ALTAL Terpenoid synthase	g136.t1 (60%/69%) partial alignments	g9051.t1 (49%)	g804.t1 (90%)	g11654.t1 60%/68%) partial	g584.t1 (69%)
		>tr|A0A177DNK0|A0A177DNK0_ALTAL Terpenoid cyclases/Protein prenyltransferase	g3303.t1 (66%)	g4537.t1 (65%)	g7576.t1 (95%)	g8300.t1 (72%)	g4893.t1 (89%)
		>tr|A0A177DRF7|A0A177DRF7_ALTAL Terpene cyclase/mutase family member	g6736.t1 (62%)	g8945.t1 (58%)	g7888.t1 (92%)	g3568.t1 (59%)	g8001.t1 (78%)
		>tr|A0A177D0V6|A0A177D0V6_ALTAL Terpenoid synthase	g6458.t1 (75%)	g100.t1 (73%)	g4680.t1 (98%)	g8508.t1 (74%)	g5568.t1 (85%)
		>tr|A0A177DM31|A0A177DM31_ALTAL Terpenoid cyclases/Protein prenyltransferas	g6879.t1 (50%)	g6818.t1 (44%)	g1616.t1 (90%)	g1536.t1 (41%)	g9173.t1 (74%)
		>tr|A0A177DNJ5|A0A177DNJ5_ALTAL Terpenoid synthase	g388.t1 (46%)	g4787.t1 (31%)	g7056.t1 (46%)	g7365.t1 (30%)	g7088.t1 (37%)
		>tr|A0A177D4G8|A0A177D4G8_ALTAL Terpenoid synthase	g8545.t1 (32%)	g4787.t1 (32%)	g7056.t1 (91%)	g7365.t1 (29%)	g7088.t1 (39%)
		>tr|A0A177DNE2|A0A177DNE2_ALTAL Terpenoid cyclases/Protein prenyltransferase	g2671.t1 (50%)	g635.t1 (36%)	g5548.t1 (90%)	g6940.t1 (41%)	g4875.t1 (70%)
		>tr|A0A177E1W6|A0A177E1W6_ALTAL Terpenoid synthase	g1525.t1 (40%)	g4787.t1 (46%)	g325.t1 (74%)	g5024.t1 (45%)	g7088.t1 (38%)
		>tr|A0A177DSW6|A0A177DSW6_ALTAL Terpenoid synthase	no hits	g1096.t1 (23%)	g7934.t1 (85%)	g521.t1 (22%)	no hits
	ACR-toxin	ACR
		ACRS1 P450	g889.t1 (35%)	g6767.t1 (32%)	g4652.t1 (92%)	g5958.t1 (31%)	g3207.t1 (85%)
		ACRS2 PKS	g2424.t1 (31%)	g10031.t1 (30%)	g7224.t1 (32%)	g6865.t1 (32%)	g9090.t1 (31%)
		>BAM74416.1 ACR-toxin biosynthesis hydroxylase	g889.t1 (35%)	g6767.t1 (32%)	g4652.t1 (92%)	g5958.t1 (31%)	g3207.t1 (85%)
		>BAN19720.1 polyketide synthase	g2424.t1 (31%)	g10031.t1 (30%)	g7224.t1 (32%)	g6865.t1 (32%)	g9090.t1 (31%)
		>BAI44324.1 putative hydrolase, partial	g7982.t1 (30%), g6712.t1 (29%) both ~2/3 full length	g5219.t1 (29%)	g3206.t1 (37%) partial	g8522.t1 (27%) partial	g1467.t1 (37%)
		>BAI44323.1 putative hydrolase	g7982.t1 (27%) partial	g5219.t1 (27%)	g3206.t1 (27%) partial	g8522.t1 (28%) partial	g1467.t1 (30%)
	AM‐toxin	AMT
		ORF1	no hits	no hits	no hits	no hits	no hits
		ORF2	g3510.t1 (34%/53%) partial alignments	g5951.t1 (33%)	g5057.t1 (56%/64%/73%)	g3656.t1 (33%)	g278.t1 (51%) partial
		ORF3	no hits	no hits	g1701.t1 (28%)	no hits	no hits
		ORF4	no hits	no hits	g8144.t1 (70%)	no hits	no hits
		ORF5	no hits	no hits	no hits	no hits	no hits
		AMT1	g3194.t1 (36%/31%/34%/29%/31%/30%/28%) partial alignments	g8837.t1 (33%/34%, …)	g7991.t1 (33%/35%/32%/30%)	g10498.t1 (32%/31%, …0	g9145.t1 (34%/33%/28%/29%/27%/26%/23%)
		AMT3	g5378.t1 (38%)	g5416.t1 (35%)	g3021.t1 (39%)	g3370.t1 (39%)	g6376.t1 (40%)
		AMT2	g3268.t1 (54%), g6805.t1 (50%)	g1414.t1 (58%)	g3678.t1 (59%)	g2746.t1 (56%)	g5266.t1 (58%)
		AMT5	g8000.t1 (49%)	g4673.t1 (47%)	g5536.t1 (45%)	g2154.t1 (47%)	g2793.t1 (46%)
		AMT6	g5782.t1 (59%), g5456.t1 (48%)	g5687.t1 (48%)	g1474.t1 (53%)	g2494.t1 (59%)	g9835.t1 (52%)
		AMT7	g5711.t1 (42%)	g8997.t1 (42%)	g1193.t1 43%)	g3672.t1 (43%)	g9814.t1 (47%)
		AMT8	g4022.t1 (47%)	g6917.t1 (46%)	g1428.t1 (28%)	g5744.t1 (26%)	g3529.t1 (27%) PARTIAL
		AMT4	g7951.t1 (27%) small partial alignmnet	g657.t1 (33%)	g6238.t1 (32%) small partial alignment	g6425.t1 (28%)	g10189.t1 (33%)
		AMT9	g5091.t1 (31%)	g9993.t1 (36%)	g10729.t1 (36%)	g2116.t1 (41%)	g10189.t1 (33%)
		AMT10	g4128.t1 (31%/35%)	g10028.t1 (32%)	g4326.t1 (34%/46%)	g9279.t1 (31%)	g9145.t1 (34%/31%/36%)
		AMTR1	g5335.t1 (42%/55%)	g3887.t1 (21%) partial	g15.t1 (65%)	g9504.t1 (23%)	g7952.t1 (55%/44%)
		AMT11	no hits	no hits	no hits	no hits	no hits
		AMT12	no hits	g2150.t1 (26%) partial	no hits	no hits	no hits
		AMT13	g4467.t1 (46%)	g4344.t1 (49%)	g5995.t1 (59%)	g4703.t1 (46%) partial	g2560.t1 (62%)
		AMT14	no hits	no hits	no hits	no hits	no hits
		AMT15	no hits	no hits	no hits	no hits	no hits
		AMT16	g7577.t1 (75%)	g9090.t1 (73%)	g7525.t1 (91%)	g2661.t1 (72%)	g8776.t1 (80%)
		TLS10-GAG	g3512.t1 (29%)	no hits	g3638.t1 (64%)	g8150.t1 (34%) partial	g8787.t1 (60%)
		TLS10-POL	g8393.t1 (31%)	g7083.t1 (41%	g11024.t1 (56%)	g11800.t1 (31%)	g9312.t1 (83%)
		ORF6	no hits	g9773.t1 (30%)	g4104.t1 (64%)	g5105.t1 (31%) partial	g7036.t1 (30%)
		ORF7	g4383.t1 (57%), g6128.t1 (49%)	g162.t1 (52%) partial	g2666.t1 (83%)	no hits	no hits
		ORF8	g2533.t1 (48%)	g7267.t1 (38%) partial	g577.t1 (66%)	g9302.t1 (29%)	g6921.t1 (71%)
		ORF9	g7595.t1 (37%) partial alignment	g10492.t1 (30%)	g5990.t1 (46%) partial	g4625.t1 (29%) partial	g1243.t1 (37%) oartial
	Maculosin	can't find query sequences
	AS-toxin	can't find query sequences
	Destruxin	dtx
		dtxS1	g3194.t1 (34%/36%/30%/31%/29%/32%/26%/28%)	g3394.t1 (32%/31%, …)	g7991.t1 (31%/34%/28%/30%/26%)	g9279.t1 (32%/33%/32%, …)	g9145.t1 (36%/34%/37%, etc…)
		dtxS4	g4653.t1 (50%)	g3365.t1 (60%)	g3105.t1 (51%)	g9174.t1 (56%)	g8985.t1 (48%)
		dtxS2	g7967.t1 (39%), g3660.t1	g2341.t1 (38%)	g11280.t1 (36%), g2908.t1 (36%)	g5060.t1 (39%)	g6376.t1 (40%)
		dtxS3	g3268.t1 (55%)	g1414.t1 (58%)	g3678.t1 (59%)	g2746.t1 (71%) partial	g5266.t1 (57%)
		>tr|A0A0L1HXK0|A0A0L1HXK0_9PLEO Destruxin synthetase	g7398.t1 (30%/29%/32%/30%/28%/27%/26%/22%/31%/24%/42%)	g3394.t1 (31%/30%/32%/33%/34%/27%, …)	g3084.t1 (70%/32%/)	g9279.t1 (31%/30%/36%, …)	g9145.t1 (35%/28%, etc…)
		>tr|H2E678|H2E678_9HYPO Destruxin synthetase	g3194.t1 (34%/36%/30%/31%/29%/32%/26%/28%	g3394.t1 (32%/32%/31%, …)	g7991.t1 (31%/34%/28%/30%/26%)	g9279.t1 (32%/33%/32%, …)	g9145.t1 (36%/34%, etc…)
		>tr|A0A0B4GJL5|A0A0B4GJL5_9HYPO Destruxin synthetase	g3194.t1 (34%/36%/30%/31%/29%/32%/26%/28%	g3394.t1 (33%/33%/31%, …)	g7991.t1 (31%/34%/28%/30%/26%)	g9279.t1 (32%/33%/32%, …)	g9145.t1 (36%/34%, etc…)
		>tr|A0A0B4F5T2|A0A0B4F5T2_9HYPO Destruxin synthetase (Fragment)	g3194.t1 (34%/36%/30%/31%/29%/32%/26%/28%	g3394.t1 (32%/32%/31%, …)	g7991.t1 (31%/34%/28%/30%/26%)	g9279.t1 (32%/33%/32%, …)	g9145.t1 (36%/34%, etc…)
		>tr|A0A168DCN4|A0A168DCN4_9HYPO Destruxin synthetase	g892.t1 (34%/28%) partial alignment	g3394.t1 (32%/32%/31%, …)	g4326.t1 (43%) partial	g7959.t1 (40%/26%)	g9145.t1 (31%/38%, etc…)
		>tr|A0A0B4HXN4|A0A0B4HXN4_9HYPO Destruxin synthetase (Fragment)	g3194.t1 (34%/36%/30%/31%/29%/32%/26%/28%	g3394.t1 (32%/32%/31%, …)	g7991.t1 (32%/35%/31%/28%/31%)	g9279.t1 (33%/32%,…)	g9145.t1 (36%/34%, etc…)
		>tr|A0A0B4EN31|A0A0B4EN31_METAN Destruxin synthetase (Fragment)	g3194.t1 (34%/36%/30%/31%/29%/32%/26%/28%	g3394.t1 (32%/32%/31%, …)	g7991.t1 (32%/35%/31%/28%/31%)	g9279.t1 (32%/33%/32%, …)	g9145.t1 (36%/34%, etc…)
		>tr|A0A168KX61|A0A168KX61_CORDF Destruxin synthetase	g7398.t1 (26%) partial alignment	g10028.t1 (33%) small alignment to large hit	g7991.t1 (31%/34%/28%/30%/26%)	no hits	no hits
	Brefeldin A
		BREF7 PKS	g4113.t1 (42%), g8190.t1 (35%), g5487.t1 (36%)	g6845.t1 (33%)	g9742.t1 (31%)	g8472.t1 (31%)	g6973.t1 (45%) partial
		BREF6	g6147.t1 (35%)	g2560.t1 (37%)	g7308.t1 (43%)	g5060.t1 (29%)	g1574.t1 (43%)
		BREF5	g5420.t1 (37%)	g9566.t1 (33%)	g2430.t1 (39%)	g5017.t1 (52%)	g1430.t1 (32%)
		BREF2 thiohydrolase	g4112.t1 43%)	no hits	g5313.t1 (27%)	g4942.t1 (25%)	g1571.t1 (63%)
		BREF4	g6147.t1 (37%)	g2560.t1 (34%)	g7308.t1 (38%)	g6501.t1 (27%)	g1574.t1 (42%)
		BREF3	g6147.t1 (34%)	g2560.t1 (36%)	g7308.t1 (43%)	g5060.t1 (26%)	g1574.t1 (43%)
		BREF8	no hits	g7430.t1 (56%) partial	g1124.t1 (39%)	g9398.t1 (63%) partial	no hits
		>KXG47213.1 Brefeldin A sensitivity protein [Penicillium griseofulvum]	g4542.t1 (65%)	g8719.t1 (37%)	g2437.t1 (48%)	g9306.t1 (36%)	g7059.t1 (49%)
		>AIA58899.1 HRPKS [Penicillium brefeldianum]	g4113.t1 (42%), g8190.t1 (35%)	g6845.t1 (33%)	g9742.t1 (31%)	g8472.t1 (31%)	g6973.t1 (45%) partial
		>AIA58903.1 thiohydrolase [Penicillium brefeldianum]	g4112.t1 (42%)	no hits	g5313.t1 (37%)	g4942.t1 (25%)	g1571.t1 (63%)
	curvularin	can't find query sequences
	a,b-dehydrocurvularin	can't find query sequences
	tenuazonic acid (TeA)	TAS1 Hybrid PKS-NRPS sp|G4N137.1|TAS1_MAGO7	g8238.t1 (28%/29%) partial alignments	g9038.t1 (31%/38%)	g6301.t1 (27%) partial alignments	g10498.t1 (25%) partial alignments	g7815.t1 (28%/30%)
	tentoxin (TEN)	TES, TES1
		>AMT84997.1 tentoxin synthase [Alternaria alternata]	g3194.t1 (35%/29%/34%/32%/37%/36%/31%/26%/30%/25%/28%/27%) multiple partial alignments	g8837.t1 (31%/32%/31%. …)	g3084.t1 (64%/56%/26%/33%)	g9279.t1 (31%/30%, …)	g7815.t1 (25%)
		sp|A0A144KPJ6.1 TES	g3194.t1 (35%/29%/34%/32%/37%/36%/31%/26%/30%/25%/28%/27%) multiple partial alignments	g8837.t1 (31%/32%/31%. …)	g3084.t1 (64%/56%/26%/33%)	g9279.t1 (31%/30%, …)
		TES1 p450	g5131.t1 (28%)	g4395.t1 (37%)	g11181.t1 (41%)	g6648.t1 (32%)	g4418.t1 (40%)
	zinniol, cichorine, zinnimidine, Z-hydroxyzinnimidine, zinnol and zinndiol	can't find query sequences
	alternariol (AOH), alteriol monomethyl ether (AME)	AOH, AME
		PksJ	g2424.t1 (41%)	g1408.t1 (32%)	g10566.t1 (80%)	g2748.t1 (32%)	g9090.t1 (34%)
		PksI	g7427.t1 (46%)	g4125.t1 (46%)	g6238.t1 (41%)	g7880.t1 (37%)	g4227.t1 (41%)
		PksH	g2424.t1 (33%)	g9479.t1 (32%)	g10273.t1 (45%)	g10099.t1 (47%)	g9090.t1 (46%)
		PksG	g2424.t1 (39%)	g3555.t1 (36%)	g7224.t1 (35%)	g6865.t1 (36%)	g9090.t1 (33%)
		PksF	g6119.t1 (39%)	g6833.t1 (40%)	g5316.t1 (40%)	g528.t1 (34%)	g9090.t1 (32%)
		PksE	g1602.t1 (48%) partial alignment	g7565.t1 (40%)	g4083.t1 (69%)	g330.t1 (43%) partial	g8885.t1 (56%), g5388.t1 (58%)
		PksD	g2424.t1 (35%)	g3555.t1 (41%)	g7224.t1 (31%/47%)	g2707.t1 (40%)	g9090.t1 (30%/37%)
		PksC	g2424.t1 (36%)	g9479.t1 (35%)	g7224.t1 (36%)	g6865.t1 (37%)	g9090.t1 (35%)
		PksB	g6119.t1 (39%)	g7499.t1 (40%)	g5316.t1 (43%)	g528.t1 (36%)	g2368.t1 (42%)
		PksA	g8340.t1 (45%)	g5144.t1 (47%)	g6238.t1 (94%)	g7880.t1 (45%)	g4227.t1 (82%)
	alternuene (ALT),	alt
	alterotoxin (ATX) I, II, III	ATX PKS	g2424.t1 (32%/33%) partial alignments	g10111.t1 (32%)	g7224.t1 (31%)		g10095.t1 (42%) partial
	altenusin	can't find query sequences
	porritoxin	can't find query sequences
	fumonisin-like toxins	fumonisin
		FUM6 bifunctional cytochrome P450/NADPH-P450 reductase	g3980.t1 (40%)	g9455.t1 (41%)	g987.t1 (38%)	g8472.t1 (ATX)	g8408.t1 (42%)
		FUM1 PKS	g6135.t1 (39%)	g914.t1 (41%)	g7224.t1 (33%)	g5188.t1 (41%)	g3420.t1 (40%)
		FUM14 Nonribosomal peptide synthetase 8	g892.t1 (24%/23%) partial alignments	g8832.t1 (24%)	g6851.t1 (25%/23%)	g10498.t1 (25%/23%/20%, …)	g9145.t1 (23%)
		FUM8 Aminotransferase	g1017.t1 (30%) partial alignment	g1065.t1 (30%)	g4266.t1 (30%)	g6311.t1 (29%)	g7073.t1 (30%) partial
		FUM18 Sphingosine N-acyltransferase-like protein	g7688.t1 (34%/33%)	g10346.t1 (51%)	g8108.t1 (41%)	g1445.t1 (45%)	g1988.t1 (40%)
		FUM2 Cytochrome P450 monooxygenase	g5378.t1 (41%)	g5416.t1 (39%)	g3021.t1 (44%)	g5060.t1 (38%)	g6376.t1 (41%)
		FUM3 dioxygenase	g8191.t1 (58%)	g10455.t1 (27%)	no hits	no hits	no hits
		FUM19 ABC transporter	g6240.t1 (41%)	g358.t1 (41%)	g7990.t1 (32%)	g5.t1 (44%)	g4960.t1 (27%) partial
		FUM17 Sphingosine N-acyltransferase-like protein	g330.t1 (52%)	g8548.t1 (52%)	g9762.t1 (49%)	g7162.t1 (52%)	g2141.t1 (56%) partial
		FUM11 Tricarboxylate transporter	g828.t1 (29%/25%), g5347.t1 (31%/29%)	g8806.t1 (58%)	g6132.t1 (55%)	g1137.t1 (59%)	g850.t1 (56%)
		FUM10 Acyl-CoA synthetase	g7729.t1 (37%)	g9794.t1 (36%)	g10489.t1 (36%)	g4031.t1 (33%)	g6550.t1 (37%)
		FUM16 Acyl-CoA synthetase	g6078.t1 (45%)	g5330.t1 (45%)	g2051.t1 (42%)	g242.t1 (49%)	g3470.t1 (42%)
		FUM7 Dehydrogenase	g7193.t1 (38%) partial alignment	g8869.t1 (39%)	g2407.t1 (29%)	no hits	g5386.t1 (29%)
		FUM21 Fumonisin cluster-specific transcription factor	g2267.t1 (25%) partial alignment	g913.t1 (37%) partial	g11017.t1 (24%)	g1023.t1 (55%) tiny alignment	g1403.t1 (42%) partial
		FUM13 NAD-dependent epimerase/dehydratase	g8358.t1 (30%)	g1842.t1 (28%)	g6281.t1 (29%)	g233.t1 (31%)	g9722.t1 (31%)
		FUM15 Cytochrome P450 monooxygenase	g4865.t1 (40%)	g7500.t1 (36%) partial	g5735.t1 (43%)	g2654.t1 (45%)	g3230.t1 (44%)
secreted effectors in biotrophs
Presti et al, 2015 Annu. Rev. Plant Biol. 2015. 66:513–45	Pep1 aspartic endopeptidase	Pep1 aspergillopepsin, aspartic endopeptidase	g4341.t1 (100%), g4768.t1 (57%), g4255.t1 (40%)	g6896.t1 (55%)	g853.t1 (57%), (74%), g8249.t1 (51%)	g9378.t1 (48%), g1958.t1 (53%)	g655.t1 (56%), g655.t1 (79%), g2940.t1 (74%),
	Pep2 aspartic endopeptidase	Pep2	g4629.t1 (70%)	g8383.t1 (74%)	g10635.t1 (68%)	g577.t1 (75%)	g1132.t1 (70%)
	various Blumeria graminis f. sp. hordei effectors	many	no full length hits with %id > 40%	no full length hits with %id > 40%	no full length hits with %id > 40%	no full length hits with %id > 40%	no full length hits with %id > 40%
	Pit2 XP_011387264.1 cysteine-protease inhibitor	Pit2	no hits	no hits	no hits	no hits	no hits
	Cmu1	XP_011391476.1 secreted chorismate mutase [Ustilago maydis 521]	no hits	no hits	no hits	no hits	no hits
	Tin2 AEK86938.1 hypothetical protein um05302	Tin2	no hits	no hits	no hits	no hits	no hits
	Avr4	CAA69643.1 avr4 [Passalora fulva]	no hits	no hits	no hits	no hits	no hits
	LysM domain proteins	LysM from annotation	0	2	0	0	0
	Avr2 Passalora fulva	AIZ11404.1 Avr2 [Passalora fulva]	no hits	no hits	no hits	no hits	no hits
	Tom1 tomatinase	BAB88659.1 tomatinase [Fusarium oxysporum]	g3172.t1 57%)	g8788.t1 (33%)	g11444.t1 (67%)	g8052.t1 (71%)	g2871.t1 (31%)
	CSEP0055 from Blumeria graminis f. sp. hordei DH14	CSEP0055	no hits	no hits	no hits	no hits	no hits
	BEC1011	can't find query sequences
	BEC1054	can't find query sequences
	BEC4	BEC4	no full length hits with %id > 40%	no full length hits with %id > 40%	no full length hits with %id > 40%	no full length hits with %id > 40%	no full length hits with %id > 40%
	BEC6-4 similar to beta 1,3 glucanohydrolase	BEC6-4	g1941.t1 (31%)	g7294.t1 (30%)	g3434.t1 (27%)	g9317.t1 (29%)	g25.t1 (27%)
	RTP1p sp|Q12751|RTP1_YEAST RNA polymerase II assembly factor RTP1	RTP1p	g340.t1 (23%) partial	g1051.t1 (22%) partial	g3431.t1 (24%) partial	g7133.t1 (23%) partial	g3036.t1 (24%) partial
secreted effectors in necotrophs
Presti et al, 2015 Annu. Rev. Plant Biol. 2015. 66:513–45
Host-specific toxins
	HC-toxin	TOX2 LOCUS
		HTS1 HC-toxin synthetase several queries: XP_014534991.1 HC-toxin synthetase [Penicillium digitatum Pd1], pir||A45086 HC-toxin synthetase - fungus (Cochliobolus carbonum), GAT19398.1 HC-toxin synthetase [Aspergillus luchuensis] AAA33023.2 HC-toxin synthetase [Bipolaris zeicola]	g3194.t1 (53%), g4292.t1 (30%/28%/26%/33%/32%) partial alignments	g3394.t1 (32%/31%/30%,…)	g7991.t1 (31%/32%/29%/28%/30%) partial alignments	g9279.t1 (32%/31%/30%, …)	g9145.t1 (33%/32%/, …)
		TOXA HC-toxin efflux carrier, major facilitator transporter	g1085.t1 (43%), g6352.t1 (39%)	g2079.t1 (40%)	g392.t1 (41%) partial	g8752.t1 (63%)	g525.t1 (42%) pzrtial
		TOXC fatty acid synthase	g7466.t1 (54%)	g7599.t1 (54%)	g4003.t1 (52%)	g11619.t1 (54%)	g4182.t1 (53%)
		short chain dehydrogenase	g359.t1 (67%)	g10470.t1 (48%)	g5762.t1 (51%)	g1765.t1 (47%)	g2173.t1 (49%)
		TOXE bzip transcription factor	g5916.t1 (29%)	g3896.t1 (29%/34%)	g10312.t1 (32%/28%/26%/27%/29%/24%) partial alignments	g11774.t1 (29%/25%)	g3136.t1 (27%/25%,…)
		TOXF Branched-chain aminotransferase	g8000.t1 (48%)	g4673.t1 (45%)	g5536.t1 (47%)	g2154.t1 (44%)	g2793.t1 (46%)
		TOXG alanine racemase	g4164.t1 (47%)	g4854.t1 (48%)	g11266.t1 (55%)	g2154.t1 (44%)	g6735.t1 (45%)
	T-toxin	TOX1 locus
	3-hydroxyacyl-CoA dehydrogenase-like protein LAM1	LAM1	g4574.t1 (49%)	g3163.t1 (30%)	g7227.t1 (46%) partial	g831.t1 (43%) partial	g4831.t1 (47%) partial
	T-toxin biosynthesis protein PKS2	PKS2	g2424.t1 (33%)	g1408.t1 (34%)	g7224.t1 (34%)	g2748.t1 (33%)	g9090.t1 (34%)
	T-toxin biosynthesis protein PKS1	PKS1	g2424.t1 (34%)	g9479.t1 (34%)	g7224.t1 (36%)	g6865.t1 (36%)	g9090.t1 (32%)
	Dehydrogenase RED3	RED3	g2094.t1 (52%), g5929.t1 (50%)	g8018.t1 (51%) partial	g9457.t1 (48%), g10241.t1 (49%), partial	g5643.t1 (44%) partial	g7922.t1 (39%) partial
	Dehydrogenase OXI1	OXI1	g585.t1 (46%), g1139.t1 (42%), g7338.t1 (44%)	g4018.t1 (39%)	g512.t1 (44%)	g1743.t1 (44%)	g4742.t1 (43%)
	Dehydrogenase RED2	RED2	g2094.t1 (42%), g5929.t1 (44%)	g8018.t1 (47%) partial	g9457.t1 (44%)	g5643.t1 (39%)	g7922.t1 (35%)
	NADP-dependent oxidoreductase RED1	RED1	g5765.t1 (55%) full length, great alignment	g1872.t1 (52%)	g723.t1 (58%)	g8375.t1 (52%)	g7922.t1 (35%)
	Decarboxylase DEC1	DEC1	no hits	no hits	no hits	no hits	no hits
	esterase TOX9	TOX9	g8618.t1 (29%)	g9145.t1 (35%) partial	g6346.t1	g11379.t1 (32%)	g3396.t1 (27%), g3679.t1 (37%)
		TOX10	no hits	no hits	no hits	no hits	no hits
	PM-toxin	PKS1	g2424.t1 (34%)	g9479.t1 (34%)	g7224.t1 (36%)	g6865.t1 (36%)	g9090.t1 (32%)
	homologs of TOX1 genes PKS1, RED1, RED2	RED1	g5765.t1 (55%) full length, great alignment	g1872.t1 (52%)	g723.t1 (58%)	g8375.t1 (52%)	g7922.t1 (35%)
		RED2	g2094.t1 (42%), g5929.t1 (44%)	g8018.t1 (47%) partial	g9457.t1 (44%)	g5643.t1 (39%)	g7922.t1 (35%)
	CPS1	CPS1 AAG53991.2 acyl CoA ligase-like protein	g5712.t1 (67%)	g6537.t1 (69%)	g1843.t1 (86%)	g4042.t1 (70%)	g6095.t1 (77%)
	victorin	can't find query sequences	Bipolaris victoriae is not annotated well
	HS-toxin	can't find query sequences
	depsilairdin	can't find query sequences
	maculansin A	can't find query sequences
	maculansin B	can't find query sequences
	PC-toxin phytotoxic chlorinated polyketide peptides, peritoxin A and B	can't find query sequences
	SV-toxin I	can't find query sequences
	SV-toxin II	can't find query sequences
	PtrToxA	ToxA	no hits	no hits	no hits	no hits	no hits
	PtrToxB	ToxB	no hits	no hits	no hits	no hits	no hits
	SnToxA ADM80304.1 necrosis inducing host-selective toxin ToxA	SnToxA	no hits	no hits	no hits	no hits	no hits
	SnTox1 AEX93356.1 nectrotrophic effector Tox1	SnTox1	no hits	no hits	no hits	no hits	no hits
	SnTox2	can't find query sequences
	SnTox3 ACR78113.1 Tox3	SnTox3	no hits	no hits	no hits	no hits	no hits
	SnTox4	can't find query sequences
non-host-specific toxins
	Cercosporin (Perylenequinone)	CTB
		CTB1	g8340.t1 (37%) full length alignment	g6874.t1 (37%)	g6238.t1 (37%)	g7880.t1 (33%)	g4227.t1 (36%)
		CTB5	g1845.t1 (37%)	g5833.t1 (29%)	g7261.t1 (32%)	g10634.t1 (34%) partial	g7919.t1 (28%)
		CTB7	g4090.t1 (24%) partial alignment	g658.t1 (30%)	g1379.t1 (32%)	g1574.t1 (31%)	g5191.t1 (29%)
		CTB6	g8358.t1 (30%)	g420.t1 (29%)	g6281.t1 (31%)	g233.t1 (34%)	g8712.t1 (31%)
		CTB2	g4126.t1 (28%)	g6873.t1 (31%)	g10729.t1 (29%)	g2116.t1 (31%)	g10189.t1 (26%)
		CTB3	g4126.t1 (31%)	g6873.t1 (44%)	g4506.t1 (36%)	g2116.t1 (31%)	g10189.t1 (28%)
		CTB8	g7427.t1 (27%)	g6871.t1 (24%)	g4511.t1 (25%)	g4062.t1 (57%) tiny alignment	g3147.t1 (31%)
		CTB4	g822.t1 (49%)	g4948.t1 (35%) partial	g1393.t1 (41%)	g2840.t1 (35%) partial	g7381.t1 (39%)
	Elsinochromes(Perylenequinone)	can't find query sequences
	Phleichrome(Perylenequinone)	can't find query sequences
	Cladochrome(Perylenequinone)	can't find query sequences
	Calphostin(Perylenequinone)	can't find query sequences
	Shiraiachrome(Perylenequinone)	can't find query sequences
	Rubellin	can't find query sequences
	Uredinorubellin	can't find query sequences
Phoma (Leptosphaeria)	Sirodesmin PL	SIR
		SIRP	g8041.t1 (36%); g5678.t1 (30%)	g10028.t1 (25%)	g7991.t1 (25%)	g10498.t1 (24%/25%, ...)	g3416.t1 (32%)
		SIRI	g5680.t1 (34%); g8552.t1 (31%)	g9865.t1 (24%)	g5775.t1 (30%)	g7061.t1 (29%)	g8868.t1 (32%) partial
		SIRT	g5670.t1 (41%)	g5941.t1 (40%)	g3199.t1 (36%)	g4559.t1 (33%)	g6770.t1 (38%)
		SIRD	g8042.t1 (34%)	g837.t1 (33%)	g12043.t1 (38%)	g3601.t1 (25%)	g2214.t1 (30%)
		SIRG	g5675.t1 (54%)	g3276.t1 (30%)	g11529.t1 (32%)	g7971.t1 (29%)	g9264.t1 (33%)
		SIRJ	g5679.t1 (47%)	g3718.t1 (45%)	g414.t1 (43%)	g10873.t1 (47%)	g4898.t1 (44%)
		SIRH	g5493.t1 (28%)	g6971.t1 (24%)	g2940.t1 (46%)	g2920.t1 (24%)	g8621.t1 (38%)
		SIRC	g8045.t1 (39%); g5677.t1 (31%)	g2134.t1 (26%)	g5735.t1 (21%) partial	g780.t1 (30%)	g3230.t1 (21%) partial
		SIRQ	g8645.t1 (22%)	g2153.t1 (26%)	g8692.t1 (33%)	g4990.t1 (29%)	g9576.t1 (35%)
		SIRB	g5131.t1 (31%); g5671.t1 (25%)	g10190.t1 (30%)	g11181.t1 (31%)	g6648.t1 (28%)	g4418.t1 (30%)
		SIRM	g8040.t1 (39%); g5676.t1 (38%)	g6873.t1 (25%)	g10729.t1 (28%)	g2116.t1 (32%)	g1094.t1 (29%)
		SIRE	g5131. t1 (28%)	g10190.t1 (26%)	g10279.t1 (27%)	g6648.t1 (25%)	g4418.t1 (28%)
		SIRO	g5034.t1 (42%)	g837.t1 (33%)	g10173.t1 (38%)	g11369.t1 (37%)	g7509.t1 (33%)
		SIRR	g8645.t1 (22%)	g2153.t1 (24%)	g8692.t1 (32%)	g4990.t1 (26%)	g9576.t1 (35%)
		SIRS	g8645.t1 (24%)	g2153.t1 (25%)	g2909.t1 (36%)	g4990.t1 (30%)	g9576.t1 (33%)
		SIRN	g5672.t1 (57%)	g6997.t1 (34%)	g8315.t1 (26%)	g5273.t1 (43%)	g9826.t1 (29%)
		SIRA	g6952.t1 (44%)	g499.t1 (44%)	g11103.t1 (44%)	g8208.t1 (44%)	g416.t1 (43%)
		GLIA	g5673.t1 (100%)	g3551.t1 (48%)	g5317.t1 (46%)	g5196.t1 (49%)	g525.t1 (41%)
		PKS1	g8340.t1 38%)	g6874.t1 (40%)	g4505.t1 (41%)	g7880.t1 (36%)	g4227.t1 (38%)
Phoma (Leptosphaeria)	Phomalizarine	related to SIR
	Ophiobolin	Ophiobolin F synthase	g388.t1 (38%)	g4787.t1 (31%)	g7056.t1 (40%)	g7365.t1 (37%)	g7088.t1 (40%) partial
	Bipolaroxin	can't find query sequences
	Solanapyrone	SOL5 Bifunctional solanapyrone synthase	g903.t1 (29%)	g5833.t1 (31%)	g7852.t1 (31%)	g10634.t1 (30%)	g9294.t1 (29%)
		SOL1 Prosolanapyrone synthase, PKS	g2424.t1 (31%)	g9479.t1 (30%)	g7224.t1 (31%)	g6865.t1 (32%)	g9090.t1 (30%)
		SOL6 Cytochrome P450 monooxygenase	g6147.t1 (28%)	g2506.t1 (28%)	g8314.t1 (26%)	g6501.t1 (25%)	g1574.t1 (28%)
		SOL3 Short chain dehydrogenase	g8503.t1 (38%)	g4792.t1 (38%)	g6654.t1 (39%)	g3228.t1 (40%)	g6117.t1 (34%)
		SOL2 O-methyltransferase	g4126.t1 (26%)	g6873.t1 (32%)	g7223.t1 (43%)	g9106.t1 (33%)	g10189.t1 (31%)
		SOL4 transcription factor	g3525.t1 (22%)	g7315.t1 (21%)	g11634.t1 (24%) partial	g559.t1 (35%)	g6177.t1 (24%)
		SOLLC Receptor-like protein EIX2	g1445.t1 (27%)	g1256.t1 (25%)	g2488.t1 (25%)	g2532.t1 (25%)	g7313.t1 (27%)
	Papyracillic acid	can't find query sequences
	Phyllostictine	can't find query sequences
	Phyllostoxin	can't find query sequences
	1-O-b-D (14-hydroxy-4, 12-eicosadienoyl)- glucoside	can't find query sequences
Phoma (Leptosphaeria)	herbarumin	PKS genes
		AHI43828.1 zearalenone-reducing polyketide synthase, partial	g8442.t1 (51%)	g9128.t1 (51%) partial	g9742.t1 (70%)	g8472.t1 (54%)	g8297.t1 (45%)
		AIA09913.1 nonribosomal peptide synthetase, partial	g7398.t1 (46%)	g3394.t1 (44%)	g1010.t1 (47%) partial	g9279.t1 (44%)	g9145.t1 (41%) partial
		AHH02406.1 polyketide synthase, partial	g8340.t1 (84%) partial alignment	g6874.t1 (76%)	g4505.t1 (72%) partial	g7880.t1 (61%)	g4227.t1 (67%) partial
	Pinolidoxin	can't find query sequences
	Putaminoxin	can't find query sequences
	Stagonolide	can't find query sequences
	Sphaeropsidin	can't find query sequences
	sphaeropsidone	can't find query sequences
	necrosis and ethylene-inducing peptides	Nep
	Nep1	tr|A5H7H0|A5H7H0_MONPR Necrosis-and ethylene-inducing protein	g6212.t1 (40%)	g895.t1 (29%)	g2642.t1 (37%)	g11424.t1 (30%)	g9481.t1 (40%)
		tr|Q0E7H5|Q0E7H5_9HELO Necrosis-and ethylene-inducing protein 1	g6212.t1 (37%)	g895.t1 (28%)	g1830.t1 (61%)	g11424.t1 (29%)	g9481.t1 (43%)
	Nep2	tr|Q3L577|Q3L577_9STRA Necrosis and ethylene-inducing protein 2	g6212.t1 (45%)	g895.t1 (33%)	g2642.t1 (42%)	g11424.t1 (29%)	g9481.t1 (47%)
		tr|Q0E7H7|Q0E7H7_9HELO Putative necrosis and ethylene inducing	g6212.t1 (78%)	g895.t1 (23%)	g2642.t1 (57%)	g11424.t1 (26%)	g9481.t1 (57%)
		tr|A0A0U2SIW9|A0A0U2SIW9_BOTFU Necrosis-and ethylene-inducing	g6212.t1 (80%)	g895.t1 (25%)	g2642.t1 (58%)	g11424.t1 (26%)	g9481.t1 (59%)
	Nep4-2	tr|Q3L574|Q3L574_9STRA Necrosis and ethylene-inducing protein 4-2	g6212.t1 (47%)	g895.t1 (27%)	g2642.t1 (47%)	g11424.t1 (27%)	g9481.t1 (58%)
	Nep6	tr|Q3L572|Q3L572_9STRA Necrosis and ethylene-inducing protein 6	g6212.t1 (43%)	g895.t1 (24%)	g2642.t1 (45%)	g11424.t1 (26%)	g9481.t1 (58%)
	Nep5	tr|H9XHW2|H9XHW2_MONPR Necrosis-and ethylene-inducing protein 5	g6212.t1 (36%)	g895.t1 (33%)	g1830.t1 (37%)	g11424.t1 (32%)	g9481.t1 (41%)
	Nep4	tr|H9XHW1|H9XHW1_MONPR Necrosis-and ethylene-inducing protein 4	g6212.t1 (38%)	g895.t1 (35%)	g1830.t1 (38%)	g11424.t1 (35%)	g9481.t1 (40%)
	Nep6-2	tr|Q3L571|Q3L571_9STRA Necrosis and ethylene-inducing protein 6-2 fragment	g6212.t1 (50%)	g895.t1 (29%)	g2642.t1 (52%)	g11424.t1 (30%)	g9481.t1 (40%)
	NLP1	tr|A0A1B1SPX7|A0A1B1SPX7_COLGL NLP1	g6212.t1 (62%)	g895.t1 (28%)	g2642.t1 (69%)	g11424.t1 (28%)	g9481.t1 (59%)
secreted effectors in hemibiotrophs
	Slp1	tr|G4MXK2|G4MXK2_MAGO7 WD repeat-containing protein slp1g4076.t1 (66%)	g1197.t1 (69%)	g895.t1 (30%)	g4076.t1 (66%)	g11424.t1 (28%)	g1247.t1 (68%)
	Ecp6	Ecp6	no hits	no hits	g2155.t1 (55%)	g2424.t1 (31%)	g8470.t1 (36%)
	LysM-containing proteins	search annotated fx
	AvrPiz-t	AvrPiz-t	no hits	no hits	no hits	no hits	no hits
	Avr-Pita	Avr-Pita (1,2.3)	g8379.t1 (27%), g694.t1 (30%) partial alignment	no hits	g653.t1 (26%)	no hits	g9763.t1 (28%)
	ACE1	can't find query sequences
	SIX proteins (11 of them)	SIX	no hits to any	no hits to any	no hits to any	no hits to any	no hits to any
	ChNLP1	can't find query sequences
	ChEC	can't find query sequences
secreted effectors iin symbionts	SP7	SP7	no hits	no hits	no hits	no hits	no hits
	MiSSP7	can't find query sequences
Common effectors in bacteria, fungi, oomycete plant pathogens	Avr2	see above
	Pit2	see above
	EPIC1	EPIC1	no hits	no hits	no hits	no hits	no hits
	EPIC2B	EPIC2B	no hits	no hits	no hits	no hits	no hits
	AvrPiz-t	see above
	GALA	GALA	g8602.t1 (34%)	g4344.t1 (35%)	only partial hits g4293.t1 (36%/40% id)	g413.t1 (44%)	g5367.t1 (37%)
	Avr3a	Avr3a	no hits	no hits	no hits	no hits	no hits
	HopI1	HopI1	no full length alignments	g3154.t1 (76%) partial	g7457.t1 (56%) partial	g296.t1 (53%) partial	g10107.t1 (54%) partial
	HaRxL44	can't find query sequences
	Ecp6	see above
	HopXI	cant find
	MiSSP7	cant find
survival factors that can be virulence factors	toxins	see above
# genes	siderophores	from annotation	2	0	1	0	1
	saponinase	from annotation	0	0	0	0	0
	melanin	from annotation	can make	can make	can make	can make	can make
	defense-related metabolites (antibiotics, trichothenes, mycotoxins)	from annotation	3 toxin biosynthesis proteins	0	0	1 killer toxin subunit	0
	elicitins	from annotation	0	0	1 (g1791.t1)	0	1 (g9101.t1)
	allergens	from annotation	13	1	2 (alt a1)	0	2 (alt a1)
non-host specific toxins	cutinases	tally from annotation	0	0	4 (g11015.t1, g11159.t1, g11942.t1,g4869.t1)	4 (g9324.t1 transcription factor, g3862.t1 cutinase, g3252.t1, g5177.t1, g6658.t1)	2 (g6119.t1, g1222.t1)
general compound whose structures are related to toxins	sesquiterpenes
some Phoma toxins are sesquiterpenoids [Soledade et al, 2005;Bioorganic & Medicinal Chemistry 13 (2005) 2469–2475]
oxalic acid metabolism related to pathogenesis	Oxaloacetate acetylhydrolase (oah)		g546.t1 (73-85%)	g5580.t1 (51-81%)	g8474.t1 (47-52%)	g3608.t1 (45%)	g2093.t1 (50-53%)
	Pyruvate carboxylase (pyc)		g7811.t1 (71%)	g4635.t1 (68%)	g5573.t1 (71 - 72%)	g8168.t1 (70%)	g4887.t1 (71%)
	Glyoxylate dehydrogenase (EC 1.2.1.17)		g650.t1 (61%)	g7701.t1 (62%)	g3894.t1 (61%)	g9469.t1 (62%)	g9785.t1 (65%)
	Oxalate decarboxylase (OxDC)		g1829.t1 (34-46%)	g2391.t1 (61%)	g6952.t1 (38-46%)	g2254.t1 (48-57%)	g4943.t1 (41-49%)
		Total number above 60% identity (yellow highlighted)	35	15	40	14	30
		differences in numbers of annotated genes may be due to the differing degrees of annotation of the genomes, i.e., Aspergillus has a close relative, so its annotation is ,more complete

## Sheet: Aspergillus SMs
Product: Endocrocin	FGC_1 Aspergillus CK392	FGC_2 Coniochaeta CK134	FGC_3 Embellisia CK46	FGC_4 Chaetomium CK152	FGC_5 Phoma CK108
Query	top hit (%id)	top hit (%id)	top hit (%id)	top hit (%id)	top hit (%id)
F-box domain protein AFUA_4G00200	g208.t1 (100%)	no hits	g2403.t1 (30%)	no hits	g9102.t1 (33%)
polyketide synthase AFUA_4G00210	g207.t1 (99% amino acids 315 to end)	g4125.t1 (49%)	g6238.t1 (40%)	g7880.t1 (38%)	g4227.t1 (40%)
metallo-beta-lactamase domain protein AFUA_4G00220	g207.t1 (100% first 314 amino acids)	g6955.t1 (50%)	g1441.t1 (43%)	g5507.t1 (40%)	g8300.t1 (48%)
conserved hypothetical protein AFUA_4G00225	g5440.t1 (34%)	g5043.t1 (31%)	g6655.t1 (21%)	g5223.t1 (32%)	g9516.t1 (34%)
oxidoreductase, 2OG-Fe(II) oxygenase family protein AFUA_4G00230	g206.t1 (90%)	g2227.t1 (40%)	g7777.t1 (35%)	g11378.t1 (37%)	g1120.t1 (52%)
conserved hypothetical protein AFUA_4G00235	g205.t1 (100%)	g5085.t1 (64%)	g9476.t1 (57%)	g11686.t1 (63%)	g7166.t1 (58%)
amino acid transporter AFUA_4G00240	g204.t1 (99%)	g1428.t1 (29%)	g4783.t1 (29%)	g11051.t1 (63%)	g3665.t1 (30%)
WD40 repeat protein AFUA_4G00250	g203.t1 (99%)	no hits	no hits	g11052.t1 (43%)	no hits
MFS transporter AFUA_4G00260	g202.t1 (99%)	no hits	g7550.t1 (62%)	no hits	g9919.t1 (62%)
Product: Fumagillin	FGC_1 Aspergillus CK392	FGC_2 Coniochaeta CK134	FGC_3 Embellisia CK46	FGC_4 Chaetomium CK152	FGC_5 Phoma CK108
Query	top hit (%id)	top hit (%id)	top hit (%id)	top hit (%id)	top hit (%id)
polyketide synthase AFUA_8G00370	g4113.t1 (99%)	g6845.t1 (30%)	g9742.t1 (30%)	g8472.t1 (31%)	g6973.t1 (38%)
DltD N-terminal domain protein AFUA_8G00380	g4112.t1 (100%)	no hits	g5313.t1 (39%)	g4942.t1 (29%)	g1571.t1 (43%)
O-methyltransferase AFUA_8G00390	g4111.t1 (100%)	g6996.t1 (70% amino acids 154 to 400 of hit)	g3866.t1 (42%)	g7945.t1 (40%)	g4016.t1 (41%)
conserved hypothetical protein AFUA_8G00400	g4111.t1 (100% first 144 amino acids)	g6996.t1 (67%)	g3866.t1 (34%)	g11053.t1 (32%)	4016.t1 (35%)
methionine aminopeptidase, type II AFUA_8G00410	g4110.t1 (99%)	g4870.t1 (73%)	g10462.t1 (63%)	g7435.t1 (73%)	g274.t1 (61%)
C6 finger transcription factor AFUA_8G00420	g4109.t1 (98%)	g7500.t1 (42% small fragment hit)	g5672.t1 (36%)	g316.t1 (53% small fragment hit)	g7991.t1 (34% small fragment hit)
conserved hypothetical protein AFUA_8G00430	g4108.t1 (100%)	g6989.t1 (70%)	g7950.t1 (20%)	no hits	g9944.t1 (18%)
steroid monooxygenase AFUA_8G00440	g4107.t1 (99%)	g6995.t1 (64%)	g10730.t1 (36%)	g3803.t1 (29%)	g2928.t1 (38%)
methionine aminopeptidase, type I AFUA_8G00460	g4105.t1 (100%)	g4871.t1 (75%)	g8865.t1 (63%)	g8079.t1 (66%)	g570.t1 (65%)
conserved hypothetical protein AFUA_8G00470	g4104.t1 (100%)	g8179.t1 (35%)	no hits	g7762.t1 (37%)	g500.t1 (26%)
phytanoyl-CoA dioxygenase AFUA_8G00480	g4103.t1 (100%)	g6991.t1 (81%)	no hits	no hits	no hits
PKS-like enzyme AFUA_8G00490	g4102.t1 (99%)	g6987.t1 (59%)	g5316.t1 (31%)	g528.t1 (40%)	g2367.t1 (38%)
acetate-CoA ligase AFUA_8G00500	g4101.t1 (95% from amino acids 549 to end)	g6994.t1 (69%0	g10645.t1 (60%)	g9619.t1 (62%)	g1140.t1 (59%)
cytochrome P450 oxidoreductase AFUA_8G00510	g4101.t1 (99% amino acids 1 to 531)	g6992.t1 (74%)	g4320.t1 (38%)	g5176.t1 (30%)	g5817.t1 (40%)
integral membrane protein AFUA_8G00520	g4100.t1 (98%)	g6993.t1 (75%)	no hits	no hits	g7042.t1 (34% partial alignment)
Product: Fumiquinazoline; fumigaclavine C	FGC_1 Aspergillus CK392	FGC_2 Coniochaeta CK134	FGC_3 Embellisia CK46	FGC_4 Chaetomium CK152	FGC_5 Phoma CK108
Query	top hit (%id)	top hit (%id)	top hit (%id)	top hit (%id)	top hit (%id)
MFS sugar permease AFUA_6G12040	g3190.t1 (99%)	g10036.t1 (29%)	g11315.t1 (32%)	g9017.t1 (30%)	g8821.t1 (34%)
nonribosomal peptide synthase AFUA_6G12050	g3191.t1 (99%)	g8837.t1 (32%)	g7991.t1 (32%)	g9279.t1 (32%)	g9145.t1 (28%)
MAK1-like monooxygenase AFUA_6G12060	g3192.t1 (95%)	g4139.t1 (31%)	g4492.t1 (32%)	g6847.t1 (34%)	g3517.t1 (28%)
FAD binding domain protein AFUA_6G12070	g3193.t1 (100%)	g4378.t1 (37%)	g6656.t1 (29%)	g8066.t1 (29%)	g2151.t1 (32%)
nonribosomal peptide synthase AFUA_6G12080	g3194.t1 (99%)	g3394.t1 (34%)	g7991.t1 (34%)	g9279.t1 (33%)	g9145.t1 (34%)
HET domain protein AFUA_6G12090	g3195.t1 (99%)	g3464.t1 (28%)	g11767.t1 (29%)	g7454.t1 (31%)	g6070.t1 (28%)
nitrilase family protein AFUA_6G12100	g3196.t1 (93% amino acids 43 to 183 of hit)	g7127.t1 (48%)	g3418.t1 (49%)	g9498.t1 (57%)	g1438.t1 (49%)
salicylate synthetase AFUA_6G12110	g3196.t1 (99% amino acids 240 to 685 of hit)	g4946.t1 (29%)	g11216.t1 (28%)	g4393.t1 (26%)	g4499.t1 (28%)
Product: Fumitremorgin B	FGC_1 Aspergillus CK392	FGC_2 Coniochaeta CK134	FGC_3 Embellisia CK46	FGC_4 Chaetomium CK152	FGC_5 Phoma CK108
Query	top hit (%id)	top hit (%id)	top hit (%id)	top hit (%id)	top hit (%id)
nonribosomal brevianamide peptide synthase FtmA AFUA_8G00170	g4128.t1 (99%)	g8837.t1 (33%)	g7991.t1 (36%)	g9279.t1 (35%)	g9145.t1 (33%)
cytochrome P450 AFUA_8G00190	g4127.t1 (100%)	g8421.t1 (30%)	g2430.t1 (33%)	g5017.t1 (33%)	g3025.t1 (29%)
O-methyltransferase AFUA_8G00200	g4126.t1 (99%)	g6873.t1 (32%)	g4506.t1 (32%)	g9106.t1 (30%)	g1094.t1 (26%)
dimethylallyl tryptophan synthase FtmPT1 AFUA_8G00210	g4125.t1 (99%)	g5790.t1 (24%)	g12043.t1 (25%)	g3601.t1 (22%)	g2214.t1 (21%)
cytochrome P450 AFUA_8G00220	g4124.t1 (100%)	g7169.t1 (30%)	g10596.t1 (34%)	g11387.t1 (31%)	g3516.t1 (26%)
phytanoyl-CoA dioxygenase AFUA_8G00230	g4123.t1 (99%)	g6990.t1 (30%)	g10859.t1 (26%)	no hits	no hits
cytochrome P450 monooxygenase AFUA_8G00240	g4122.t1 (99%)	g10190.t1 (31%)	g5889.t1 (31%)	g8251.t1 (37%)	g4418.t1 (31%)
dimethylallyl tryptophan synthase AFUA_8G00250	g4121.t1 (99%)	g5790.t1 (29%)	g12043.t1 (28%)	g3601.t1 (23%)	g2214.t1 (22%)
F-box domain and ankyrin repeat protein AFUA_8G00260	g4120.t1 (67%)	g3861.t1 (34%)	g10312.t1 (36%)	g10774.t1 (34%)	g9273.t1 (32%)
Product: Gliotoxin	FGC_1 Aspergillus CK392	FGC_2 Coniochaeta CK134	FGC_3 Embellisia CK46	FGC_4 Chaetomium CK152	FGC_5 Phoma CK108
Query	top hit (%id)	top hit (%id)	top hit (%id)	top hit (%id)	top hit (%id)
C6 finger domain protein GliZ AFUA_6G09630	g5681.t1 (98%)	g654.t1 (40%)	g10014.t1 (43% partial alignment)	g6421.t1 (35%)	g1039.t1 (39%)
aminotransferase GliI AFUA_6G09640	g5680.t1 (96%)	g9865.t1 (25%)	g5775.t1 (27%)	g7061.t1 (29%)	g4972.t1 (31%)
membrane dipeptidase GliJ AFUA_6G09650	g5679.t1 (100%)	g3718.t1 (42%)	g414.t1 (39%)	g10873.t1 (45%)	g4523.t1 (38%)
nonribosomal peptide synthase GliP AFUA_6G09660	g5678.t1 (91%)	g10028.t1 (25%)	g7991.t1 (25%)	g10498.t1 (25%)	g7815.t1 (24%)
cytochrome P450 oxidoreductase GliC AFUA_6G09670	g5677.t1 (100%)	g4741.t1 (28%)	g5946.t1 (22%)	g780.t1 (28%)	g3230.t1 (25%)
O-methyltransferase GliM AFUA_6G09680	g5676.t1 (87%)	g6873.t1 (24%)	g7223.t1 (25%)	g2116.t1 (22%)	g1094.t1 (30%)
glutathione S-transferase GliG AFUA_6G09690	g5675.t1 (93%)	g3276.t1 (28%)	g2112.t1 (31%)	g7971.t1 (35%)	g9264.t1 (32%)
gliotoxin biosynthesis protein GliK AFUA_6G09700	g5674.t1 (100%)	g4461.t1 (25%)	g5577.t1 (32%)	g10406.t1 (30%)	g8744.t1 (30%)
MFS gliotoxin efflux transporter GliA AFUA_6G09710	g5673.t1 (100%)	g3551.t1 (48%)	g5317.t1 (46%)	g5196.t1 (49%)	g525.t1 (41%)
methyltransferase GliN AFUA_6G09720	g5672.t1 (100%)	g2730.t1 (30%)	g12013.t1 (29%)	g7802.t1 (29%)	g9826.t1 (26%)
cytochrome P450 oxidoreductase GliF AFUA_6G09730	g5671.t1 (100%)	g10190.t1 (28%)	g11181.t1 (28%)	g8251.t1 (35%)	g4418.t1 (31%)
thioredoxin reductase GliT AFUA_6G09740	g5670.t1 (100%)	g5941.t1 (51%)	g3199.t1 (38%)	g4559.t1 (37%)	g6770.t1 (38%)
Product: Hexadehydroastechrome	FGC_1 Aspergillus CK392	FGC_2 Coniochaeta CK134	FGC_3 Embellisia CK46	FGC_4 Chaetomium CK152	FGC_5 Phoma CK108
Query	top hit (%id)	top hit (%id)	top hit (%id)	top hit (%id)	top hit (%id)
C6 transcription factor GliZ-like AFUA_3G12890	g8038.t1 (100%)	g654.t1 (34% small part aligns)	g3360.t1 (45% small part aligns)	g5163.t1 (31%)	g1039.t1 (46% small part aligns)
MFS transporter AFUA _3G12900	g8039.t1 (95%)	g10363.t1 (36%)	g9290.t1 (36%)	g782.t1 (42%)	g5112.t1 (37%)
O-methyltransferase GliM-like AFUA_3G12910	g8040.t1 (100%)	g1636.t1 (29% partial)	g10729.t1 (29%)	g2116.t1 (26%)	g948.t1 (30%)
nonribosomal peptide synthase GliP-like AFUA_3G12920	g8041.t1 (99%)	g9038.t1 (27%)	g6301.t1 (26%)	g261.t1 (25%)	g3416.t1 (32%)
dimethylallyl tryptophan synthase SirD-like AFUA_3G12930	g8042.t1 (99%)	g5790.t1 (33%)	g12043.t1 (34%)	g9845.t1 (25%)	g2214.t1 (25%)
C6 transcription factor AFUA_3G12940	g8043.t1 (97%)	g6870.t1 (28%)	g5677.t1 (42%)	g7605.t1 (25%)	g1280.t1 (45%)
FAD binding domain protein AFUA_3G12950	g8044.t1 (99%)	g743.t1 (26%)	g9189.t1 (31%)	g1256.t1 (27%)	g9619.t1 (33%)
cytochrome P450 monooxigenase GliC-like AFUA_3G12960	g8045.t1 (98%)	g7500.t1 (22%)	g5735.t1 (23%)	g780.t1 (27%)	g3230.t1 (24%)
Product: Neosartoricin and fumicycline A	FGC_1 Aspergillus CK392	FGC_2 Coniochaeta CK134	FGC_3 Embellisia CK46	FGC_4 Chaetomium CK152	FGC_5 Phoma CK108
Query	top hit (%id)	top hit (%id)	top hit (%id)	top hit (%id)	top hit (%id)
metallo-beta-lactamase domain protein AFUA_7G00120	g3645.t1 (100%)	g6955.t1 (50%)	g1441.t1 (45%)	g5507.t1 (46%)	g8300.t1 (45%)
C6 transcription factor AFUA_7G00130	g3646.t1 (91%)	g6907.t1 (29%)	g4467.t1 (27%)	g7605.t1 (29%)	g3644.t1 (27%)
FAD-dependent monooxygenase AFUA_7G00150	g3647.t1 (99%)	g9745.t1 (23%)	g2971.t1 (32%)	g7554.t1 (26%)	g6620.t1 (24%)
polyketide synthase AFUA_7G00160	g3648.t1 (99%)	g4125.t1 (47%)	g6238.t1 (41%)	g7880.t1 (37%)	g4227.t1 (41%)
dimethylallyl tryptophan synthase GliD1 AFUA_7G00170	g3649.t1 (100%)	g5790.t1 (35%)	g12043.t1 (33%)	g3601.t1 (24%)	g2214.t1 (27%)
NAD dependent epimerase/dehydratase AFUA_7G00180	g3650.t1 (99%)	g5485.t1 (356%)	no hits	no hits	g1625.t1 (36%)
Product: pesl, pes3	FGC_1 Aspergillus CK392	FGC_2 Coniochaeta CK134	FGC_3 Embellisia CK46	FGC_4 Chaetomium CK152	FGC_5 Phoma CK108
Query	top hit (%id)	top hit (%id)	top hit (%id)	top hit (%id)	top hit (%id)
conserved hypothetical protein AFUA_5G12700	g713.t1 (99%)	g3549.t1 (43% small part aligns)	no hits	no hits	no hits
TPR domain protein AFUA_5G12710	g712.t1 (99%)	g1004.t1 (38%)	g2703.t1 (29%)	g8831.t1 (49%)	g9372.t1 (35% small part aligns)
ABC multidrug transporter AFUA_5G12720	g711.t1 (88%)	g358.t1 (30%)	g7990.t1 (34%)	g9278.t1 (34%)	g4960.t1 (29%)
nonribosomal peptide synthase AFUA_5G12730	g4292.t1 (99%)	g3394.t1 (32%)	g7991.t1 (32%)	g9279.t1 (33%)	g7815.t1 (27%)
	g4291.t1 (99%)
MFS multidrug transporter AFUA_5G12740	g4293.t1 (99%)	g3448.t1 (30%)	g4219.t1 (31%)	g10600.t1 (35%)	g6972.t1 (33%)
hypothetical protein AFUA_5G12750	g4294.t1 (100% amino acids 506 to 948 of hit)	no hits	no hits	no hits	no hits
CCCH zinc finger DNA binding protein AFUA_5G12760	g4294.t1 (85% amino acids 286 to 541 of hit)	g577.t1 (37%)	g10330.t1 (27%)	g11545.t1 (30%)	g6827.t1 (28%)
Product: Pseurotin A	FGC_1 Aspergillus CK392	FGC_2 Coniochaeta CK134	FGC_3 Embellisia CK46	FGC_4 Chaetomium CK152	FGC_5 Phoma CK108
Query	top hit (%id)	top hit (%id)	top hit (%id)	top hit (%id)	top hit (%id)
hybrid PKS-NRPS enzyme AFUA_8G00540	g4098.t1 (99%)	g6987.t1 (61%)	g5316.t1 (38%)	g528.t1 (37%)	g2368.t1 (38%)
methyltransferase SirN-like AFUA_8G00550	g4097.t1 (100%)	g6997.t1 (60%)	no hits	g3777.t1 (32%)	g9826.t1 (32%)
cytochrome P450 oxidoreductase AFUA_8G00560	g4096.t1 (95%)	g6998.t1 (74%)	g1130.t1 (30%)	g7472.t1 (32%)	g7960.t1 (31%)
alpha/beta hydrolase AFUA_8G00570	g4095.t1 (100%)	g6999.t1 (66%)	g28.t1 (40%)	g11022.t1 (48%)	g5105.t1 (39%)
Product: siderophore	FGC_1 Aspergillus CK392	FGC_2 Coniochaeta CK134	FGC_3 Embellisia CK46	FGC_4 Chaetomium CK152	FGC_5 Phoma CK108
Query	top hit (%id)	top hit (%id)	top hit (%id)	top hit (%id)	top hit (%id)
mitochondrial enoyl reductase AFUA_3G03330	g899.t1 (99%)	g9036.t1 (37%)	g1936.t1 (28%)	g634.t1 (27%)	g7799.t1 (28%)
nonribosomal peptide synthase SidE AFUA_3G03350	g898.t1 (100%)	g9038.t1 (41%)	g7991.t1 (28%)	g9279.t1 (28%)	g7815.t1 (26%)
cell surface protein AFUA_3G03370	g897.t1 (100%)	g1371.t1 (55% very small part aligns)	no hits	no hits	no hits
sugar O-acetyltransferase AFUA_3G03380	g896.t1 (100%)	g5951.t1 (38%)	g9377.t1 (50%)	g3496.t1 (48%)	g5181.t1 (51%)
siderophore biosynthesis lipase/esterase AFUA_3G03390	g895.t1 (100%)	g4077.t1 (71%)	g2732.t1 (34%)	g7960.t1 (67%)	g2121.t1 (31%)
siderophore biosynthesis acetylase AceI AFUA_3G03400	g894.t1 (100%)	g4074.t1 (61%)	g6847.t1 (46%)	g7957.t1 (61%)	g9148.t1 (61%)
enoyl-CoA hydratase/isomerase family protein AFUA_3G03410	g893.t1 (100%)	g4075.t1 (54%)	g1721.t1 (45%)	g7956.t1 (56%)	g9613.t1 (44%)
nonribosomal peptide synthase SidD AFUA_3G03420	g892.t1 (99%)	g4078.t1 (64%)	g6851.t1 (45%)	g7959.t1 (61%)	g9145.t1 (45%)
ABC multidrug transporter SitT AFUA_3G03430	g891.t1 (97%)	g4073.t1 (75%)	g6849.t1 (55%)	g7958.t1 (71%)	g9146.t1 (53%)
MFS siderophore iron transporter AFUA_3G03440	g890.t1 (99%)	g4076.t1 (53%)	g6918.t1 (41%)	g7955.t1 (53%)	g1697.t1 (51%)
short-chain alcohol dehydrogenase AFUA_3G03445	g889.t1 (99% amino acids 521 to 763 of hit)	g5397.t1 (25%)	g7659.t1 (41%)	g960.t1 (49%)	g1358.t1 (39%)
cytochrome P450 oxidoreductase AFUA_3G03450	g889.t1 (99% amino acids 1 to 503 of hit)	g6767.t1 (39%)	g6436.t1 (43%)	g5958.t1 (40%)	g9245.t1 (44%)
HAD superfamily hydrolase AFUA_3G03460	g888.t1 (99%)	g3485.t1 (44%)	g1195.t1 (64%)	g1717.t1 (49%)	g5772.t1 (45%)
Product: Aflatoxin Aspergillus flavus BN008	FGC_1 Aspergillus CK392	FGC_2 Coniochaeta CK134	FGC_3 Embellisia CK46	FGC_4 Chaetomium CK152	FGC_5 Phoma CK108
Query	top hit (%id)	top hit (%id)	top hit (%id)	top hit (%id)	top hit (%id)
norB/aflF Short chain aryl alcohol dehydrogenase	g3085.t1 (49%) aryl-alcohol dehydrogenase Aad14	g2052.t1 (58%) norsolorinic acid reductase	g6421.t1 (56%) aldo/keto reductase	g9560.t1 (44%) aryl-alcohol dehydrogenase	g726.t1 (55%) aldo/keto reductase
	g552.t1 (48%) aryl-alcohol dehydrogenase (AAD)
cypA/aflU P450 monooxygenase	g6147.t1 (50%) P450 monooxygenase	g2560.t1 (33%) P450 monooxygenase	g7055.t1 (44%) P450 monooxygenase/MFS transporter; hit is longer due to fusion protein	g3370.t1 (26%) P450 monooxygenase	g1574.t1 (34%) P450 monooxygenase
aflT Transmembrane protein	g6352.t1 (48%) MFS efflux pump	g2079.t1 (47%) MFS efflux pump	g392.t1 (49%) MFS efflux pump	g4437.t1 (45%) MFS efflux pump	g525.t1 (49%) MFS efflux pump/C2 domain
	g1085.t1 (48%) MFS efflux pump	g3667.t1 (46%)		g8531.t1 (45%)
				g5162.t1 (45%)
				g6988.t1 (45%)
pksA/aflC Polyketide synthase	g8340.t1 (40%/34%) Polyketide synthase (PksD domain)	g6874.t1 (39%) Polyketide synthase (PksD domain)	g4505.t1 (43%/33%)Polyketide synthase (PksD domain)	g7880.t1 (37%/30%) Polyketide synthase (PksD domain)	g4227.t1 (40%/31%) Polyketide synthase (PksD domain)
nor-1/aflD Ketoreductase	g4406.t1 (40%) Ketoreductase	g9158.t1 (42%)	g10290.t1 (39%)	g5195.t1 (27%) subject is longer	g1577.t1 (45%)
hexA/aflB/fas-2 Fatty acid synthase	g7467.t1 (44%) Fatty acid synthase FasA	g7598.t1 (42%/36%) Fatty acid synthase subunit alpha	g4002.t1 (42%/34%) Fatty acid synthase subunit alpha	g11618.t1 (42%/35%) Fatty acid synthase subunit alpha	g4183.t1 (43%) Fatty acid synthase subunit alpha
hexB/aflA/fas-1 Fatty acid synthase	g7466.t1 (40%) Fatty acid synthase beta subunit FabD	g7599.t1 (40%) Fatty acid synthase subunit beta	g4003.t1 (39%) Fatty acid synthase subunit beta	g11619.t1 (39%) Fatty acid synthase subunit beta	g4182.t1 (39%) Fatty acid synthase subunit beta [
aflR Transcription activator	g7427.t1 (30%, partial alignment) has PksD and AflR domains	g4127.t1 (34%/50%) AflR domain	g4511.t1 (36%/22%) AflR domain	g4062.t1 (31%) AflR domain	g3147.t1 (25%) AflR domain
aflJ/aflS Esterase	g7427.t1 (39%, partial alignment, multiple domains including acyl transferase, PksD, GAL4, AflR, so is much longer than query)	g4118.t1 (36%) O-methyltransferase	g4506.t1 (24%) O-methyltransferase	g2116.t1 (24%) O-methyltransferase	g10189.t1 (24%) O-methyltransferase
adhA/aflH Alcohol dehydrogenase	g7537.t1 (31%) short chain dehydrogenase/reductase	g7478.t1 (32%) short chain dehydrogenase/reductase	g9149.t1 (39%) short chain dehydrogenase/reductase	g5022.t1 (33%) short chain dehydrogenase/reductase	g5996.t1 (36%) short chain dehydrogenase/reductase
	g4793.t1 (36%) short chain dehydrogenase/reductase	g7477.t1 (30%)		g1448.t1 (33%)	g9068.t1 (33%)
estA/aflJ Esterase	g5750.t1 (26%) Has multiple domains, including Acetyl esterase/lipase, alpha amylase, glycogen synthase	g8862.t1 (27%) Acetyl esterase/lipase	g10069.t1 (45%) Acetyl esterase/lipase	g2068.t1 (28%) Acetyl esterase/lipase	g7394.t1 (33%) has multiple domains including Acetyl esterase/lipase
	g5189.t1 (27%) lipase	g4500.t1 (26%)		g7935.t1 (34%)
norA/aflE Short chain aryl alcohol dehydrogenase	g3085.t1 (49%) aryl-alcohol dehydrogenase Aad14	g2052.t1 (56%) aldo/keto reductase	g5981.t1 (54%) aldo/keto reductase	g9560.t1 (46%) aldo/keto reductase and Zinc finger domains	g2584.t1 (59%) aldo/keto reductase
	g552.t1 (48%) aryl-alcohol dehydrogenase (AAD)	g3785.t1 (49%)	g6421.t1 (53%)		g726.t1 (43%)
ver-1/aflM Dehydrogenase/ketoreductase	g8338.t1 (52%) arp2 (hydroxynaphthalene reductase), melanin biosynthesis, has short chain dehydrogenase domain	g2251.t1 (67%) Trihydroxynaphthalene reductase, has short chain dehydrogenase domain	g6236.t1 (67%) 1.3.8-trihydroxynaphthalene reductase, has short chain dehydrogenase domain	g11454.t1 (69%) short chain dehydrogenase domain	g4229.t1 (66%) short chain dehydrogenase domain
		g4120.t1 (70%)
verA/aflN Monooxygenase	g8492.t1 (32%) P450 monooxygenase	g149.t1 (34%) P450 monooxygenase	g3752.t1 (51%) P450 monooxygenase	g1851.t1 (38%) P450 monooxygenase	g1124.t1 (29%) P450 monooxygenase
avnA/aflG P450 monooxygenase	g5378.t1 (43%) P450 monooxygenase	g5416.t1 (37%) P450 monooxygenase	g11280.t1 (36%) P450 monooxygenase	g3370.t1 (40%) P450 monooxygenase	g6376.t1 (40%) P450 monooxygenase
	g3660.t1 (40%)	g5104.t1 (38%)	g8068.t1 (37%)	g5060.t1 (40%)	g922.t1 (36%)
verb/aflL Desaturase	g5378.t1 (38%) P450 monooxygenase	g5416.t1 (38%) P450 monooxygenase	g2908.t1 (39%) P450 monooxygenase	g5060.t1 (38%) P450 monooxygenase	g6376.t1 (37%) P450 monooxygenase
avfA/aflI Oxidase	g7425.t1 (31%) oxidoreductase AflX	g4122.t1 (29%) Zn finger protein	no hits blastp or tblastn	no hits blastp or tblastn	g4705.t1 (29%) Dor-1 domain, involved in vesicle targeting
		g6948.t1 (31%)			g8303.t1 (34%)
omtB/aflO O-Methyltransferase I or O-methyltransferase B	g7950.t1 (37%) O-methyltransferase	g2904.t1 (33%) O-methyltransferase plus ketoArg_3Met and Cluap1 domains	g2270.t1 (48%) O-methyltransferase	g9419.t1 (34%) subject is longer, flavin-dependent halogenase/O-methyltransferase bifunctional protein	g7861.t1 (46%) O-methyltransferase
omtA/aflP O-Methyltransferase A or O-methyltransferase II	g5091.t1 (46%) O-methyltransferase	g5482.t1 (29%)	g7223.t1 (31%)	g9106.t1 (35%)	g10189.t1 (30%)
ordA/aflQ Oxidoreductase/P450 monooxygenase	g4101.t1 (35%) P450 monooxygenase and Propionyl-CoA synthetase (PrpE) domains	g6992.t1 (36%)	g4320.t1 (39%)	g11387.t1 (29%)	g5817.t1 (42%)
vbs/aflK VERB synthase	g4271.t1 (41%) Choline dehydrogenase BetA	g9770.t1 (44%)	g2427.t1 (44%)	g3226.t1 (41%)	g8226.t1 (49%)
cypX/aflV P450 monooxygenase	g4127.t1 (29%) P450 monooxygenase	g2341.t1 (28%) P450 monooxygenase	g6614.t1 (39%) P450 monooxygenase	g6894.t1 (42%) P450 monooxygenase	g99.t1 (37%) 60S acidic ribosomal protein P0
			g6382.t1 (40%)		g4481.t1 (37%)
moxY/aflW Monooxygenase	g5475.t1 (37%) Flavin-binding monooxygenase	g7434.t1 (36%) Flavin-binding monooxygenase	g7232.t1 (67%) chromosome segregation protein SMC	g8763.t1 (34%) Flavin-binding monooxygenase-like	g10207.t1 (64%) Flavin-binding monooxygenase-like
	g4791.t1 (35%)	g7832.t1 (36%)		g5495.t1 (34%)
ordB/aflX Monooxygenase/oxygenase	g7425.t1 (46%) oxidoreductase AflX	g6948.t1 (49%) multiple domains, including ketosteroid isomerase, hopanoid-associated sugar epimerase, NAD(P)H-binding	no hits blastp and tblastn	no hits blastp and tblastn	g8303.t1 (47%) biliverdin IX beta reductase, NAD(P)H-binding
hypA/aflY Hypothetical protein	g5149.t1 (40%) DUF4243	g3626.t1 (34%) DUF4243	g2296.t1 (29%) DUF4243	g9029.t1 (34%) DUF4243	g8512.t1 (36%) DUF4243

## Sheet: Phoma, Chaetomium SMs
		FGC_1 Aspergillus CK392		FGC_2 Coniochaeta CK134	FGC_3 Embellisia CK46	FGC_4 Chaetomium CK152	FGC_5 Phoma CK108
Compound		diterpene aphidicolin from Phoma betae
PbGGS geranylgeranyldiphosphate synthase BAD29970.1		g5645.t1 (56%)		g3825.t1 (57%)	g6680.t1 (53%)	g2587.t1 (53%)	all hits <= 52% partial alignment
ACS		no hits		no hits	1 hit = 38%	1 hit 33%	no hits
aphidicolan-16b-ol synthase BAD29971.1
PbP450-1 P450 monooxygenase 1 BAD29972.1		all hits <= 45%		all hits <= 42%	all hits <= 36%	all hits <= 41%	all hits <= 38%
PbTP transporter BAD29973.1		all hits <= 46%		all hits <= 49%	all hits <= 47%	all hits <= 49%	all hits <= 51%
PbP450-2 P450 monooxygenase 2 BAD29974.1		all hits <= 34%		all hits <= 32%	all hits <= 32%	all hits <= 32%	all hits <= 31%
PbTF transcription factor BAD29975.1		no hits		all hits <= 28%	no hits	all hits <= 25%	no hits
Compound		squalestatin S1 from Phoma sp. MF5453
mfL3 transcription factor AMY15054.1		all hits <= 23%		all hits <= 24%	all hits <= 48% partial alignment	all hits <= 25%	all hits <= 22%
mfl2 MFS transporter AMY15055.1		all hits <= 53%		all hits <= 39%	g11462.t1 (78%)	all hits <= 39%	all hits <= 39%
mfL1 hypothetical protein		all hits <= 42%		all hits <= 46%	g11463.t1 (69%)	1 hit 44%	g338.t1 65%
AMY15056.1
mfpks1		all hits <= 34%		all hits <= 36%	g10273.t1 (41%)	all hits <= 49%	g338.t1 39%
mfM1		no hits		no hits	no hits	no hits	no hits
mfM2		all hits <= 42%		all hits <= 29%	all hits <= 38%	all hits <= 28%	all hits <= 38%
mfM3		all hits <= 26%		all hits <= 31%	all hits <= 31%	all hits <= 28%	all hits <= 31%
mfM4		all hits <= 25%		all hits <= 23%	all hits <= 22%	all hits <= 22%	all hits <= 24%
mfM5		no hits		all hits <= 50% partial alignment	1 hit 49% partial alignment	all hits <= 52% partial alignment	no hits
mfM6		all hits <= 46%		all hits <= 41% partial alignment	all hits <= 36%	all hits <= 35%	all hits <= 29%
mfM7		all hits <= 44%		no hits	no hits	1 hit 40%	no hits
mfM8		all hits <= 42%		all hits <= 33%	all hits <= 29%	all hits <= 31%	all hits <= 30%
mfM9		all hits <= 33%		all hits <= 29%	all hits <= 29%	all hits <= 26%	all hits <= 27%
mfM10		all hits <= 31%		all hits <=25%	all hits <= 31%	all hits <= 26%	all hits <= 30%
mfpks2		all hits <= 39%		all hits <= 40%	all hits <= 32%	all hits <= 36%	all hits <= 38%
mfR1		all hits <= 26%		all hits <= 27%	all hits <= 29%	all hits <= 24%	all hits <= 24%
mfR2		all hits <= 27%		all hits <= 27%	all hits <= 33%	all hits <= 28%	all hits <= 28%
mfR3		all hits <= 34%		all hits <= 23%	1 hit = 23%	no hits	all hits <= 24%
mfR4		all hits <= 25%		all hits <= 27%	all hits <= 23%	all hits <= 25%	1 hit 25%
mfR5		all hits <= 48%		all hits <= 44%	all hits <= 39%	all hits <= 39%	all hits <= 27%
mfR6		g3748.t1 (54%)		g9880.t1 (57%)	g9297.t1 (56%)	g2182.t1 (58%)	g7544.t1 (60%)
mfR7		all hits <= 27%		all hits <= 28%	all hits <= 33%	all hits <= 27%	all hits <= 43%
Compound		chaetocin from Chaetomium virescens
ChaM		all hits <= 42%		all hits <= 25%	all hits <= 25%	all hits <= 26%	all hits <= 29%
ChaE		all hits <= 35%		all hits <= 32%	all hits <= 47% partial alignment	all hits <= 38%	all hits <= 26% partial alignment
						partial alignment
ChaT		all hits <= 45%		all hits <= 44%	all hits <= 42% partial alignment	all hits <= 75% partial alignment	1 hit 44% partial alignment
ChaZ		all hits <= 51% partial alignment		all hits <= 49% partial alignment	all hits <= 53% partial alignment	all hits <= 48% partial alignment	all hits <= 46% partial alignment
ChaB		all hits <= 39%		all hits <= 25%	all hits <= 29% partial alignment	all hits <= 29% partial alignment	all hits <= 29% partial alignment
ChaA		all hits <= 35%		all hits <= 33%	all hits <= 37%	all hits <= 34%	all hits <= 36%
ChaG		all hits <= 34%		1 hit 30%	1 hit 29%	1 hit 33%	1 hit 31%
ChaJ		all hits <=57% partial alignment		1 hit 40% partial alignment	1 hit 38% partial alignment	1 hit 41% partial alignment	all hits <= 36% partial alignment
ChaK		all hits <= 45% partial alignment		1 hit 29%	1 hit 32%	1 hit 33%	1 hit 33%
ChaP		all hits <= 35%		all hits <= 23%	all hits <= 24%	all hits <= 25%	all hits <= 28%
ChaC		all hits <= 38%		no hits	no hits	1 hit 27%	no hits
ChaI		all hits <= 38%		no hits	1 hit 44% partial alignment	1 hit 31% partial alignment	all hits <= 38%
ChaN		all hits <= 25%		all hits <= 25%	1 hit 26% partial alignment	all hits <= 25%	all hits <= 27%
