# Supplementary material for: Genomes and secretomes of Ascomycota fungi reveal diverse functions in plant biomass decomposition and pathogenesis
Source: BMC Genomics. 2019 Dec 12;20:976. doi: 10.1186/s12864-019-6358-x (PMC6909477; doi:10.1186/s12864-019-6358-x)
Supplement: Supplementary file 19 — Additional file 19. Annotated proteins. BLASTP top hits to the nr database for each of the coding sequences in each of the fungal genomes. [file 12864_2019_6358_MOESM19_ESM.xlsx]

## Sheet: Aspergillus_CK392_EMSL_data_ann
g1000.t1	>ref|XP_752537.1| 60S ribosomal protein L1 [Aspergillus fumigatus Af293]
g1002.t1	>ref|XP_752539.1| ADP-ribosylation factor [Aspergillus fumigatus Af293]
g1005.t1	>ref|XP_752543.1| COPII-coated vesicle protein SurF4/Erv29 [Aspergillus fumigatus
g1006.t1	>ref|XP_752544.1| conserved hypothetical protein [Aspergillus fumigatus Af293]
g1010.t1	>gb|KMK60944.1| flavin-containing monooxygenase, putative [Aspergillus fumigatus
g1014.t1	>gb|KMK60939.1| import receptor subunit tom22 [Aspergillus fumigatus Z5]
g1015.t1	>ref|XP_752553.1| mitochondrial processing peptidase alpha subunit [Aspergillus
g1016.t1	>ref|XP_752554.1| acetoacetyl-CoA synthase [Aspergillus fumigatus Af293]
g1021.t1	>ref|XP_752559.1| protein kinase [Aspergillus fumigatus Af293]
g1024.t1	>gb|KEY79590.1| alternative NADH dehydrogenase [Aspergillus fumigatus var. RP-2014]
g1025.t1	>ref|XP_752563.1| mitochondrial dynamin GTPase (Msp1) [Aspergillus fumigatus Af293]
g1028.t1	>gb|KMK60925.1| nuclear and cytoplasmic polyadenylated RNA-binding protein pub1
g1030.t1	>ref|XP_752568.1| arrestin domain protein [Aspergillus fumigatus Af293]
g1036.t1	>ref|XP_752574.1| 37S ribosomal protein Mrp17 [Aspergillus fumigatus Af293]
g1037.t1	>ref|XP_752575.1| glycine cleavage system H protein [Aspergillus fumigatus Af293]
g1039.t1	>gb|KEY79587.1| cation efflux protein [Aspergillus fumigatus var. RP-2014]
g1040.t1	>ref|XP_752578.1| conserved hypothetical protein [Aspergillus fumigatus Af293]
g1042.t1	>emb|CAE47939.1| hypothetical protein AfA28D1.125 [Aspergillus fumigatus]
g1047.t1	>ref|XP_752585.1| translation elongation factor EF-Tu [Aspergillus fumigatus Af293]
g1048.t1	>gb|KNG81573.1| protein sey1, partial [Aspergillus nomius NRRL 13137]
g1051.t1	>ref|XP_752592.2| MFS peptide transporter, putaitve [Aspergillus fumigatus Af293]
g1052.t1	>ref|XP_752593.1| mitochondrial hypoxia responsive domain protein [Aspergillus
g1053.t1	>gb|KMK60898.1| Transcription factor iws1 transcriptional elongation factor Iws1,
g1056.t1	>emb|CAD27307.1| possible NADH-ubiquinone oxidoreductase [Aspergillus fumigatus]
g1059.t1	>ref|XP_752603.1| carnitine acetyl transferase [Aspergillus fumigatus Af293]
g1060.t1	>ref|XP_752604.1| SCP-like extracellular protein [Aspergillus fumigatus Af293]
g1061.t1	>gb|KMK60890.1| hypothetical protein Y699_08040 [Aspergillus fumigatus Z5]
g1072.t1	>ref|XP_752618.1| nuclear RNA binding protein [Aspergillus fumigatus Af293]
g1076.t1	>dbj|GAQ10696.1| hypothetical protein ALT_8017 [Aspergillus lentulus]
g1077.t1	>gb|EDP56490.1| TMEM1 family protein, putative [Aspergillus fumigatus A1163]
g1079.t1	>ref|XP_752626.1| endoglucanase [Aspergillus fumigatus Af293]
g108.t1	>gb|EDP52988.1| exo-beta-1,3-glucanase, putative [Aspergillus fumigatus A1163]
g1082.t1	>ref|XP_752629.1| RNA-binding La domain protein [Aspergillus fumigatus Af293]
g1084.t1	>gb|KMK62722.1| Hsp70 chaperone Hsp88 [Aspergillus fumigatus Z5]
g1087.t1	>ref|XP_752635.1| 3-ketoacyl-CoA ketothiolase (Kat1) [Aspergillus fumigatus Af293]
g1095.t1	>gb|KMK62710.1| hypothetical protein Y699_05093 [Aspergillus fumigatus Z5]
g1097.t1	>gb|EDP56512.1| adenylyl cyclase-associated protein (cap) [Aspergillus fumigatus
g1101.t1	>ref|XP_752650.1| isocitrate dehydrogenase, NAD-dependent [Aspergillus fumigatus
g1105.t1	>ref|XP_752654.1| nitrite reductase NiiA [Aspergillus fumigatus Af293]
g1108.t1	>gb|KMK62697.1| hypothetical protein Y699_05080 [Aspergillus fumigatus Z5]
g1111.t1	>emb|CAD28431.1| probable 60S ribosomal protein l5 [Aspergillus fumigatus]
g1114.t1	>ref|XP_752662.2| glycogen phosphorylase GlpV/Gph1 [Aspergillus fumigatus Af293]
g1115.t1	>ref|XP_752663.1| G protein complex alpha subunit GpaB [Aspergillus fumigatus Af293]
g1116.t1	>dbj|GAQ10657.1| mitogen-activated protein kinase hog1 [Aspergillus lentulus]
g1118.t1	>gb|KMK62688.1| cullin [Aspergillus fumigatus Z5]
g112.t1	>ref|XP_754866.1| peptidyl-prolyl cis-trans isomerase/cyclophilin [Aspergillus
g1124.t1	>ref|XP_752671.1| SNF2 family helicase/ATPase PasG [Aspergillus fumigatus Af293]
g1125.t1	>ref|XP_752673.1| conserved hypothetical protein [Aspergillus fumigatus Af293]
g1126.t1	>ref|XP_752674.1| possible dual specificity protein phosphatase 3 [Aspergillus
g1127.t1	>ref|XP_752675.1| C2H2 transcription factor [Aspergillus fumigatus Af293]
g1131.t1	>ref|XP_752679.1| anthranilate synthase multifunctional protein TrpC [Aspergillus
g1133.t1	>gb|EDP48345.1| rhamnosidase B, putative [Aspergillus fumigatus A1163]
g1134.t1	>sp|B0YCL3.2|PELB_ASPFC RecName: Full=Probable pectin lyase B; Short=PLB; Flags: Precursor
g114.t1	>ref|XP_001263701.1| isoamyl alcohol oxidase [Neosartorya fischeri NRRL 181]
g1143.t1	>gb|KMK56092.1| alkaline serine protease (PR1)/allergen F18-like protein
g1147.t1	>ref|XP_754825.1| endo alpha-1,4 polygalactosaminidase [Aspergillus fumigatus Af293]
g1148.t1	>gb|EDP52952.1| extracellular serine-rich protein, putative [Aspergillus fumigatus
g1152.t1	>ref|XP_754830.1| t-complex protein 1, delta subunit [Aspergillus fumigatus Af293]
g1153.t1	>ref|XP_754831.1| proteasome regulatory particle subunit Rpt1 [Aspergillus fumigatus
g1154.t1	>ref|XP_754832.1| succinate dehydrogenase subunit Sdh1 [Aspergillus fumigatus Af293]
g1156.t1	>dbj|GAQ04665.1| probable argininosuccinate lyase [Aspergillus lentulus]
g1162.t1	>gb|EDP52967.1| nucleolin protein Nsr1, putative [Aspergillus fumigatus A1163]
g1165.t1	>gb|EDP52970.1| ran GTPase activating protein 1 (RNA1 protein) [Aspergillus
g1166.t1	>gb|KGO48467.1| Transcription elongation factor, TFIIS/CRSP70, N-terminal, sub-type
g1167.t1	>gb|EDP52973.1| pectin methylesterase, putative [Aspergillus fumigatus A1163]
g1168.t1	>gb|AAK94754.1| plasma membrane H+-ATPase [Aspergillus fumigatus]
g1174.t1	>gb|KMK60386.1| asparaginyl-tRNA synthetase Slm5 [Aspergillus fumigatus Z5]
g1176.t1	>gb|KEY81539.1| pre rRNA processing nucleolar protein Sik1 [Aspergillus fumigatus
g1177.t1	>gb|EDP52789.1| t-complex protein 1, zeta subunit, putative [Aspergillus fumigatus
g1180.t1	>gb|KEY81537.1| DNA polymerase epsilon catalytic subunit A/POL2 [Aspergillus
g1186.t1	>ref|XP_754672.2| 3-hydroxyisobutyrate dehydrogenase [Aspergillus fumigatus Af293]
g1191.t1	>ref|XP_752837.1| DNA-dependent RNA polymerase II largest subunit [Aspergillus
g1195.t1	>ref|XP_752840.1| beta-glucosidase [Aspergillus fumigatus Af293]
g1197.t1	>gb|EDP56709.1| cell division cycle protein Cdc20, putative [Aspergillus fumigatus
g120.t1	>gb|KMK60614.1| Reticulocyte-binding protein [Aspergillus fumigatus Z5]
g1201.t1	>gb|KMK55710.1| BAP31 domain-containing protein [Aspergillus fumigatus Z5]
g1206.t1	>gb|AAS72549.1| Chi100 [Aspergillus fumigatus]
g1207.t1	>ref|XP_747947.2| hypothetical protein AFUA_5G03970 [Aspergillus fumigatus Af293]
g1209.t1	>ref|XP_747945.1| vacuolar aspartyl aminopeptidase Lap4 [Aspergillus fumigatus Af293]
g1210.t1	>gb|KEY75717.1| proteasome maturation ans ribosome synthesis protein Nop10
g1214.t1	>ref|XP_747941.1| 50S ribosomal protein L27 [Aspergillus fumigatus Af293]
g1219.t1	>gb|EDP51256.1| SGT1 and CS domain protein [Aspergillus fumigatus A1163]
g1227.t1	>gb|KEY83920.1| hypothetical protein NTF2 and RRM [Aspergillus fumigatus var.
g1228.t1	>gb|KEY83922.1| molecular chaperone and allergen Mod E/Hsp90/Hsp1 [Aspergillus
g123.t1	>gb|KMK60617.1| hypothetical protein Y699_01818 [Aspergillus fumigatus Z5]
g1231.t1	>gb|KMK61954.1| C6 transcription factor [Aspergillus fumigatus Z5]
g1238.t1	>ref|XP_748454.1| class II aldolase/adducin domain protein [Aspergillus fumigatus
g1239.t1	>ref|XP_748453.1| homocysteine S-methyltransferase [Aspergillus fumigatus Af293]
g1241.t1	>gb|KMK58727.1| hypothetical protein Y699_07954 [Aspergillus fumigatus Z5]
g125.t1	>gb|KEY78626.1| hypothetical protein BA78_8742 [Aspergillus fumigatus var. RP-2014]
g1250.t1	>ref|XP_748442.1| ThiJ/PfpI family protein [Aspergillus fumigatus Af293]
g1254.t1	>gb|KEY81306.1| iron sulfur cluster binding protein rieske [Aspergillus fumigatus
g1258.t1	>ref|XP_748434.1| cell wall protein [Aspergillus fumigatus Af293]
g1260.t1	>gb|KMK58748.1| GMP synthase [Aspergillus fumigatus Z5]
g1264.t1	>ref|XP_748428.1| tyrosinase [Aspergillus fumigatus Af293]
g1266.t1	>gb|EDP53553.1| conserved hypothetical protein [Aspergillus fumigatus A1163]
g1274.t1	>ref|XP_748417.1| conserved hypothetical protein [Aspergillus fumigatus Af293]
g1276.t1	>gb|EDP53564.1| hypothetical protein AFUB_047460 [Aspergillus fumigatus A1163]
g1277.t1	>ref|XP_748414.1| C6 transcription factor [Aspergillus fumigatus Af293]
g1279.t1	>gb|EDP53567.1| alpha-1,3-glucan synthase, putative [Aspergillus fumigatus A1163]
g1280.t1	>ref|XP_748411.1| alpha-amylase [Aspergillus fumigatus Af293]
g1281.t1	>gb|EDP53569.1| extracellular conserved serine-rich protein [Aspergillus fumigatus
g1284.t1	>ref|XP_748405.1| FAD-dependent oxygenase [Aspergillus fumigatus Af293]
g1288.t1	>gb|KMK58779.1| 2OG-Fe(II) oxygenase family oxidoreductase, putative [Aspergillus
g1296.t1	>gb|KMK61334.1| PT repeat family protein [Aspergillus fumigatus Z5]
g1297.t1	>gb|EDP54294.1| PX domain protein [Aspergillus fumigatus A1163]
g1298.t1	>ref|XP_755082.1| RNA polymerase II transcriptional coactivator [Aspergillus
g13.t1	>gb|KEY81513.1| polygalacturonase [Aspergillus fumigatus var. RP-2014]
g1301.t1	>gb|KMK62192.1| prolidase pepP [Aspergillus fumigatus Z5]
g1303.t1	>ref|XP_755088.1| leukotriene A4 hydrolase [Aspergillus fumigatus Af293]
g1307.t1	>gb|KMK62187.1| glutamate 5-kinase [Aspergillus fumigatus Z5]
g1309.t1	>gb|KMK62185.1| putative SRP receptor beta subunit (Srp102) [Aspergillus fumigatus
g131.t1	>ref|XP_754884.1| phosphopantothenate-cysteine ligase [Aspergillus fumigatus Af293]
g1311.t1	>gb|EDP54310.1| cystathionine beta-synthase, putative [Aspergillus fumigatus A1163]
g1317.t1	>ref|XP_755103.1| L-ornithine N5-oxygenase SidA [Aspergillus fumigatus Af293]
g1318.t1	>gb|KMK62176.1| protein kinase, putative [Aspergillus fumigatus Z5]
g1320.t1	>ref|XP_755107.1| cytochrome b5 [Aspergillus fumigatus Af293]
g1323.t1	>gb|AAP94030.1| RasB [Aspergillus fumigatus]
g1326.t1	>ref|XP_755116.1| cytosolic hydroxymethyltransferase [Aspergillus fumigatus Af293]
g1330.t1	>gb|KMK62164.1| hypothetical protein Y699_03005 [Aspergillus fumigatus Z5]
g1338.t1	>gb|KMK58140.1| exo-beta-1,3-glucanase [Aspergillus fumigatus Z5]
g1340.t1	>gb|EDP47367.1| GABA permease, putative [Aspergillus fumigatus A1163]
g1343.t1	>emb|CAE17673.1| putative flavohaemoglobin [Aspergillus fumigatus]
g1345.t1	>gb|EDP47362.1| C6 transcription factor, putative [Aspergillus fumigatus A1163]
g1347.t1	>ref|XP_746531.1| conserved hypothetical protein [Aspergillus fumigatus Af293]
g1348.t1	>gb|EDP47359.1| conserved hypothetical protein [Aspergillus fumigatus A1163]
g1352.t1	>ref|XP_746536.1| tripeptidyl-peptidase (TppA) [Aspergillus fumigatus Af293]
g1355.t1	>ref|XP_746539.1| conserved hypothetical protein [Aspergillus fumigatus Af293]
g1356.t1	>ref|XP_746540.1| hypothetical protein AFUA_4G03530 [Aspergillus fumigatus Af293]
g1361.t1	>dbj|GAQ07645.1| probable alpha-galactosidase D [Aspergillus lentulus]
g1368.t1	>ref|XP_746550.1| sterol 24-c-methyltransferase [Aspergillus fumigatus Af293]
g137.t1	>gb|EDP53018.1| conserved hypothetical protein [Aspergillus fumigatus A1163]
g1371.t1	>ref|XP_746552.1| ribosome associated DnaJ chaperone Zuotin [Aspergillus fumigatus
g1372.t1	>dbj|GAO90242.1| acid phosphatase [Neosartorya udagawae]
g1377.t1	>ref|XP_001481544.1| conserved hypothetical protein [Aspergillus fumigatus Af293]
g1381.t1	>ref|XP_746563.1| glycine dehydrogenase [Aspergillus fumigatus Af293]
g1383.t1	>ref|XP_746565.1| rhamnogalacturonase B [Aspergillus fumigatus Af293]
g1385.t1	>ref|XP_746567.1| cytochrome P450 alkane hydroxylase [Aspergillus fumigatus Af293]
g1387.t1	>ref|XP_746569.1| conserved hypothetical protein [Aspergillus fumigatus Af293]
g1388.t1	>gb|KMK58088.1| hypothetical protein Y699_03508 [Aspergillus fumigatus Z5]
g139.t1	>ref|XP_754891.1| succinate-semialdehyde dehydrogenase [Aspergillus fumigatus Af293]
g1391.t1	>ref|XP_746573.1| eukaryotic translation initiation factor 3 subunit EifCc, putative
g1393.t1	>gb|KEY81869.1| 60S ribosomal protein L7 [Aspergillus fumigatus var. RP-2014]
g1394.t1	>gb|KMK58082.1| uridine/cytidine kinase, putative [Aspergillus fumigatus Z5]
g1395.t1	>ref|XP_746577.1| peroxisomal multifunctional beta-oxidation protein (MFP), putative
g1397.t1	>gb|KMK58078.1| ferric-chelate reductase [Aspergillus fumigatus Z5]
g1405.t1	>gb|KMK58070.1| triacylglycerol lipase (LipA) [Aspergillus fumigatus Z5]
g1409.t1	>gb|KMK58066.1| hypothetical protein Y699_03486 [Aspergillus fumigatus Z5]
g1411.t1	>ref|XP_746593.1| mucin family signaling protein Msb2 [Aspergillus fumigatus Af293]
g1412.t1	>gb|KMK58063.1| endoribonuclease L-PSP, putative [Aspergillus fumigatus Z5]
g1416.t1	>dbj|GAQ07703.1| protein scd2/ral3 [Aspergillus lentulus]
g1421.t1	>ref|XP_746605.1| conserved hypothetical protein [Aspergillus fumigatus Af293]
g1423.t1	>sp|Q5VJG6.1|LAP1_ASPFM RecName: Full=Leucine aminopeptidase 1; AltName: Full=Leucyl
g1434.t1	>ref|XP_746617.1| homeobox transcription factor [Aspergillus fumigatus Af293]
g1436.t1	>ref|XP_746620.1| DEAD helicases superfamily protein (Aquarius) [Aspergillus fumigatus
g1441.t1	>ref|XP_746624.2| DNA repair protein (Tof1) [Aspergillus fumigatus Af293]
g1442.t1	>gb|KMK58029.1| 3-hydroxybutyryl-CoA dehydrogenase, putative [Aspergillus fumigatus
g1447.t1	>dbj|GAO90320.1| 60S ribosomal protein L13 [Neosartorya udagawae]
g1453.t1	>ref|XP_746638.1| succinyl-CoA synthetase beta subunit [Aspergillus fumigatus Af293]
g1456.t1	>gb|KMK58015.1| hypothetical protein Y699_03435 [Aspergillus fumigatus Z5]
g1462.t1	>gb|EDP47239.1| ubiquitin-conjugating enzyme Ubc6, putative [Aspergillus fumigatus
g1463.t1	>ref|XP_746648.2| mitochondrial outer membrane protein (Sam50) [Aspergillus fumigatus
g1464.t1	>ref|XP_746649.1| Golgi membrane protein [Aspergillus fumigatus Af293]
g1465.t1	>ref|XP_746650.1| ubiquitin fusion degradation protein (Ufd1) [Aspergillus fumigatus
g1467.t1	>ref|XP_746652.1| proteasome regulatory particle subunit Rpt6 [Aspergillus fumigatus
g1469.t1	>ref|XP_750167.1| polyadenylate-binding protein [Aspergillus fumigatus Af293]
g1472.t1	>gb|KMK57321.1| endo-1,3-beta-glucanase Engl1 [Aspergillus fumigatus Z5]
g1474.t1	>gb|KEY77870.1| plasma membrane phosphate transporter Pho87 [Aspergillus fumigatus
g1477.t1	>ref|XP_750180.1| 40S ribosomal protein S8e [Aspergillus fumigatus Af293]
g1479.t1	>gb|KMK57314.1| putative SH3 and Ded_cyto domain-containing protein [Aspergillus
g1481.t1	>ref|XP_750184.2| Exocyst complex component Sec3 [Aspergillus fumigatus Af293]
g1483.t1	>ref|XP_750186.1| F-box domain protein [Aspergillus fumigatus Af293]
g1486.t1	>ref|XP_750189.1| conserved hypothetical protein [Aspergillus fumigatus Af293]
g1489.t1	>ref|XP_750192.1| proline utilization protein PrnX-like [Aspergillus fumigatus Af293]
g149.t1	>ref|XP_754902.1| glutaminase GtaA [Aspergillus fumigatus Af293]
g1491.t1	>ref|XP_747966.1| L-PSP endoribonuclease family protein Brt1 [Aspergillus fumigatus
g1492.t1	>ref|XP_747965.2| ferrooxidoreductase Fet3 [Aspergillus fumigatus Af293]
g1498.t1	>gb|EDP51233.1| alkaline phosphatase family protein [Aspergillus fumigatus A1163]
g1499.t1	>ref|XP_747957.1| signal recognition particle protein SRP54 [Aspergillus fumigatus
g1500.t1	>ref|XP_747955.2| DUF1665 domain protein [Aspergillus fumigatus Af293]
g1507.t1	>gb|EDP51242.1| class V chitinase Chi100 [Aspergillus fumigatus A1163]
g1508.t1	>gb|EDP48559.1| hypothetical protein AFUB_092770 [Aspergillus fumigatus A1163]
g1509.t1	>ref|XP_001481464.1| hypothetical protein AFUA_6G09315 [Aspergillus fumigatus Af293]
g151.t1	>gb|KEY78597.1| septin [Aspergillus fumigatus var. RP-2014]
g1510.t1	>gb|EDP48562.1| class V chitinase, putative [Aspergillus fumigatus A1163]
g1514.t1	>gb|KMK56813.1| glycosyl hydrolase family 43 protein [Aspergillus fumigatus Z5]
g152.t1	>gb|KMK60646.1| Putative vacuolar protein sorting-associated protein [Aspergillus
g1534.t1	>gb|KMK56834.1| FMN-dependent dehydrogenase family protein [Aspergillus fumigatus
g1541.t1	>ref|XP_751141.1| leucyl-tRNA synthetase [Aspergillus fumigatus Af293]
g1543.t1	>ref|XP_751143.1| conserved hypothetical protein [Aspergillus fumigatus Af293]
g1544.t1	>dbj|GAQ02903.1| 40S ribosomal protein S10-B [Aspergillus lentulus]
g1545.t1	>gb|KMK63565.1| beta-alanine synthase [Aspergillus fumigatus Z5]
g1546.t1	>gb|KMK63566.1| HIT domain-containing protein [Aspergillus fumigatus Z5]
g1547.t1	>ref|XP_751147.1| CRAL/TRIO domain protein [Aspergillus fumigatus Af293]
g155.t1	>gb|KMK60649.1| hypothetical protein Y699_01850 [Aspergillus fumigatus Z5]
g1550.t1	>ref|XP_751152.1| dienelactone hydrolase family protein [Aspergillus fumigatus Af293]
g1552.t1	>ref|XP_751155.1| proteasome regulatory particle subunit (RpnI) [Aspergillus
g1554.t1	>ref|XP_751157.1| NADH-ubiquinone oxidoreductase 39 kDa subunit [Aspergillus
g1556.t1	>ref|XP_751160.1| MAP kinase MpkB [Aspergillus fumigatus Af293]
g1557.t1	>ref|XP_751161.2| protein transport protein Sec24 [Aspergillus fumigatus Af293]
g1559.t1	>gb|KMK63580.1| protein Fmp26 [Aspergillus fumigatus Z5]
g156.t1	>dbj|GAQ04742.1| 40S ribosomal protein S9 [Aspergillus lentulus]
g1566.t1	>ref|XP_751171.1| mitochondrial aconitate hydratase [Aspergillus fumigatus Af293]
g1568.t1	>dbj|GAQ02879.1| alpha,alpha-trehalose-phosphate synthase [UDP-forming] 1
g157.t1	>ref|XP_754910.1| 60S ribosomal protein L21 [Aspergillus fumigatus Af293]
g1571.t1	>gb|KMK63592.1| spindle pole body component, putative [Aspergillus fumigatus Z5]
g1572.t1	>gb|KMK63593.1| 60S ribosomal protein L7A [Aspergillus fumigatus Z5]
g1583.t1	>gb|EDP55469.1| filament-forming protein (Tpr/p270), putative [Aspergillus fumigatus
g1588.t1	>ref|XP_751195.1| CECR1 family adenosine deaminase [Aspergillus fumigatus Af293]
g1589.t1	>ref|XP_751196.1| H+/nucleoside cotransporter [Aspergillus fumigatus Af293]
g1592.t1	>ref|XP_751199.1| hypothetical protein AFUA_6G13220 [Aspergillus fumigatus Af293]
g1593.t1	>ref|XP_751200.1| nitrilase family protein (Nit3) [Aspergillus fumigatus Af293]
g1594.t1	>ref|XP_751201.1| 60S ribosomal protein L31e [Aspergillus fumigatus Af293]
g1596.t1	>ref|XP_751203.1| exo-beta-1,3-glucanase [Aspergillus fumigatus Af293]
g1597.t1	>gb|KMK63618.1| lipid transfer protein, putative [Aspergillus fumigatus Z5]
g1598.t1	>gb|KMK63619.1| SWI/SNF family DNA-dependent ATPase Ris1, putative [Aspergillus
g1599.t1	>gb|KEY77587.1| 26S proteasome non ATPase regulatory subunit 9 [Aspergillus
g160.t1	>gb|EDP53042.1| DEAD/DEAH box helicase, putative [Aspergillus fumigatus A1163]
g1601.t1	>ref|XP_751209.2| RNA binding protein [Aspergillus fumigatus Af293]
g1605.t1	>ref|XP_751212.1| conserved hypothetical protein [Aspergillus fumigatus Af293]
g1606.t1	>ref|XP_751213.1| SSU processome component Utp10 [Aspergillus fumigatus Af293]
g1608.t1	>ref|XP_751215.1| FAD dependent oxidoreductase [Aspergillus fumigatus Af293]
g1609.t1	>ref|XP_751216.1| arsenate reductase (Arc2) [Aspergillus fumigatus Af293]
g1610.t1	>ref|XP_751217.1| nuclear mRNA splicing factor [Aspergillus fumigatus Af293]
g1611.t1	>gb|EDP55439.1| multispanning membrane protein, putative [Aspergillus fumigatus
g1613.t1	>gb|KEY83096.1| nitrilase [Aspergillus fumigatus var. RP-2014]
g1614.t1	>gb|KMK63638.1| hypothetical protein Y699_04468 [Aspergillus fumigatus Z5]
g1619.t1	>ref|XP_748379.1| Asp-hemolysin [Aspergillus fumigatus Af293]
g1620.t1	>gb|KMK58409.1| hypothetical protein Y699_07636 [Aspergillus fumigatus Z5]
g1622.t1	>gb|KMK58799.1| glucan 1,4-alpha-glucosidase [Aspergillus fumigatus Z5]
g1631.t1	>gb|KMK58789.1| hypothetical protein Y699_08016 [Aspergillus fumigatus Z5]
g1635.t1	>gb|KMK63235.1| VHS domain-containing protein [Aspergillus fumigatus Z5]
g1636.t1	>gb|EDP49475.1| 3'(2'),5'-bisphosphate nucleotidase [Aspergillus fumigatus A1163]
g1639.t1	>sp|B0Y7U1.1|FAEB2_ASPFC RecName: Full=Probable feruloyl esterase B-2; AltName: Full=Ferulic
g1643.t1	>ref|XP_750789.1| U1 snRNP splicing complex subunit (Luc7) [Aspergillus fumigatus
g1644.t1	>gb|KMK63226.1| PHD finger domain-containing protein, putative [Aspergillus
g1647.t1	>ref|XP_750785.1| proteasome component Pre9 [Aspergillus fumigatus Af293]
g1649.t1	>sp|Q4WMS0.2|FMP52_ASPFU RecName: Full=Protein fmp52, mitochondrial; Flags: Precursor
g165.t1	>gb|KMK60661.1| hypothetical protein Y699_01862 [Aspergillus fumigatus Z5]
g1650.t1	>ref|XP_750781.1| assimilatory sulfite reductase [Aspergillus fumigatus Af293]
g1654.t1	>gb|EDP49457.1| ubiquitin-protein ligase Ufd4, putative [Aspergillus fumigatus A1163]
g1657.t1	>ref|XP_750774.1| ubiquinone biosynthesis methlytransferase Coq5 [Aspergillus
g1658.t1	>gb|KMK63212.1| beta-mannosidase A [Aspergillus fumigatus Z5]
g1659.t1	>ref|XP_750772.1| 2-oxoisovalerate dehydrogenase complex alpha subunit [Aspergillus
g166.t1	>ref|XP_754922.1| 40S ribosomal protein S4 [Aspergillus fumigatus Af293]
g1661.t1	>ref|XP_750770.1| NADH-ubiquinone oxidoreductase 304 kDa subunit precursor
g1667.t1	>ref|XP_750764.1| delta-1-pyrroline-5-carboxylate dehydrogenase PrnC [Aspergillus
g167.t1	>gb|KMK60663.1| oxidoreductase [Aspergillus fumigatus Z5]
g1670.t1	>ref|XP_750761.1| 5'-methylthioadenosine phosphorylase (Meu1) [Aspergillus fumigatus
g1672.t1	>gb|EDP49439.1| beta glucosidase, putative [Aspergillus fumigatus A1163]
g1675.t1	>ref|XP_750756.1| conserved glutamic acid-rich protein [Aspergillus fumigatus Af293]
g1676.t1	>gb|KMK63195.1| Viral A-type inclusion protein repeat protein [Aspergillus fumigatus
g1678.t1	>sp|B0Y7Q2.1|PMIP_ASPFC RecName: Full=Mitochondrial intermediate peptidase; Short=MIP;
g1679.t1	>ref|XP_750752.1| mitochondrial protein [Aspergillus fumigatus Af293]
g1682.t1	>gb|EDP49428.1| protein kinase, putative [Aspergillus fumigatus A1163]
g1683.t1	>gb|KMK63187.1| FK506-binding protein 4 [Aspergillus fumigatus Z5]
g169.t1	>dbj|GAO86319.1| muramidase-2 [Neosartorya udagawae]
g1690.t1	>ref|XP_001257967.1| cell wall glucanase, putative [Neosartorya fischeri NRRL 181]
g1694.t1	>ref|XP_750736.1| glycerol kinase [Aspergillus fumigatus Af293]
g1695.t1	>ref|XP_750735.1| cytochrome P450 alkane hydroxylase [Aspergillus fumigatus Af293]
g1699.t1	>gb|KMK63171.1| ubiquinol cytochrome-c reductase subunit 9, putative [Aspergillus
g1700.t1	>gb|EDP49411.1| ubiquitin-protein ligase E3 component (UBR1), putative [Aspergillus
g1703.t1	>gb|EDP49408.1| conserved hypothetical protein [Aspergillus fumigatus A1163]
g171.t1	>ref|XP_001263706.1| bacteriodes thetaiotaomicron symbiotic chitinase [Neosartorya
g1711.t1	>ref|XP_750721.1| conserved hypothetical protein [Aspergillus fumigatus Af293]
g1712.t1	>gb|EDP49400.1| proteasome component Pre2, putative [Aspergillus fumigatus A1163]
g1713.t1	>gb|EDP49399.1| DNA-directed RNA polymerase I subunit beta (Rpa2), putative
g1717.t1	>gb|KMK63151.1| CwfJ domain-containing protein [Aspergillus fumigatus Z5]
g1718.t1	>gb|KMK63150.1| HEAT repeat protein (DRIM) [Aspergillus fumigatus Z5]
g1720.t1	>ref|XP_001257938.1| SCF ubiquitin ligase subunit CulC, putative [Neosartorya fischeri
g1730.t1	>ref|XP_753397.1| conserved hypothetical protein [Aspergillus fumigatus Af293]
g1739.t1	>ref|XP_753406.1| 2-amino-3-carboxymuconate-6-semialdehyde decarboxylase, putative
g1742.t1	>ref|XP_753409.1| aminomethyl transferase [Aspergillus fumigatus Af293]
g1746.t1	>gb|KMK59862.1| integral membrane protein (Ptm1), putative [Aspergillus fumigatus
g175.t1	>gb|EDP53054.1| RNA-directed RNA polymerase (Sad-1), putative [Aspergillus fumigatus
g1752.t1	>dbj|GAQ09712.1| uncharacterized WD repeat-containing protein C3H5.08c [Aspergillus
g1756.t1	>gb|EDP51965.1| rRNA processing protein (Ebp2), putative [Aspergillus fumigatus
g1757.t1	>dbj|GAQ09707.1| hypothetical protein ALT_7028 [Aspergillus lentulus]
g1758.t1	>ref|XP_753425.1| disulfide isomerase (TigA) [Aspergillus fumigatus Af293]
g1759.t1	>dbj|GAQ09705.1| hypothetical protein ALT_7026 [Aspergillus lentulus]
g176.t1	>gb|EDP53055.1| DNA polymerase zeta catalytic subunit, putative [Aspergillus
g1760.t1	>gb|KMK59848.1| oxidoreductase, putative [Aspergillus fumigatus Z5]
g1763.t1	>ref|XP_750273.1| PHD finger and BAH domain protein (Snt2) [Aspergillus fumigatus
g1766.t1	>ref|XP_750269.2| eukaryotic translation initiation factor 3 subunit EifCa, putative
g1774.t1	>ref|XP_750261.1| COPII-coated vesicle membrane protein Erv46 [Aspergillus fumigatus
g1777.t1	>dbj|GAO89706.1| 60S acidic ribosomal protein P0 [Neosartorya udagawae]
g1779.t1	>ref|XP_750255.1| uroporphyrinogen decarboxylase [Aspergillus fumigatus Af293]
g1781.t1	>ref|XP_750253.1| protein mitochondrial targeting protein (Mas1) [Aspergillus
g1785.t1	>ref|XP_750248.2| SAM domain protein [Aspergillus fumigatus Af293]
g1789.t1	>ref|XP_750244.1| serine/threonine protein phosphatase PP1 [Aspergillus fumigatus
g1790.t1	>ref|XP_750243.1| small monomeric GTPase SarA [Aspergillus fumigatus Af293]
g1794.t1	>ref|XP_750238.1| translocon protein Sec61beta [Aspergillus fumigatus Af293]
g1797.t1	>gb|KKK21324.1| putative dynein light chain type 1 [Aspergillus ochraceoroseus]
g1798.t1	>gb|KMK57267.1| pre-rRNA processing protein Mrd1, putative [Aspergillus fumigatus
g18.t1	>gb|EDP50738.1| extracellular salicylate hydroxylase/monooxygenase, putative
g1800.t1	>dbj|GAO89728.1| probable NAD(P)H-dependent D-xylose reductase xyl1 [Neosartorya
g1801.t1	>gb|EDP55818.1| protein phosphatase PP1 regulatory subunit Sds22, putative
g1804.t1	>gb|KMK57274.1| hypothetical protein Y699_06815 [Aspergillus fumigatus Z5]
g1805.t1	>ref|XP_750225.1| conserved hypothetical protein [Aspergillus fumigatus Af293]
g1806.t1	>gb|KMK57276.1| cyclin (Pcl1) [Aspergillus fumigatus Z5]
g1807.t1	>sp|B0XNQ1.1|XGEA_ASPFC RecName: Full=Probable xyloglucan-specific endo-beta-1,4-glucanase
g1808.t1	>ref|XP_750221.1| C-8 sterol isomerase (Erg-1) [Aspergillus fumigatus Af293]
g181.t1	>gb|KMK60671.1| ThiJ/PfpI family protein [Aspergillus fumigatus Z5]
g1810.t1	>gb|KMK57280.1| Ras guanyl-nucleotide exchange factor RasGEF, putative [Aspergillus
g1813.t1	>gb|EDP55805.1| PSP1 domain protein [Aspergillus fumigatus A1163]
g1814.t1	>gb|KEY77864.1| 60S ribosomal protein L15 [Aspergillus fumigatus var. RP-2014]
g1816.t1	>ref|XP_750211.1| alcohol dehydrogenase, zinc-containing [Aspergillus fumigatus
g1826.t1	>gb|KEY75557.1| nucleoside diphosphate sugar epimerase [Aspergillus fumigatus var.
g1829.t1	>gb|KMK61569.1| oxalate decarboxylase [Aspergillus fumigatus Z5]
g183.t1	>gb|KMK60673.1| COP9 signalosome subunit 2 (CsnB) [Aspergillus fumigatus Z5]
g1832.t1	>ref|XP_755790.1| manganese ion homeostasis (Fr) [Aspergillus fumigatus Af293]
g1838.t1	>ref|XP_001481678.1| esterase [Aspergillus fumigatus Af293]
g1840.t1	>ref|XP_755785.2| hydrolase [Aspergillus fumigatus Af293]
g1841.t1	>gb|KMK61581.1| hypothetical protein Y699_02422 [Aspergillus fumigatus Z5]
g1843.t1	>gb|KMK61583.1| endoglucanase, putative [Aspergillus fumigatus Z5]
g1844.t1	>gb|KMK61584.1| FAD binding domain-containing protein [Aspergillus fumigatus Z5]
g1845.t1	>gb|EDP54949.1| oxidoreductase, FAD-binding, putative [Aspergillus fumigatus A1163]
g1852.t1	>ref|XP_755773.1| conserved hypothetical protein [Aspergillus fumigatus Af293]
g1853.t1	>ref|XP_755772.1| methyltransferase [Aspergillus fumigatus Af293]
g1854.t1	>ref|XP_755770.1| conserved hypothetical protein [Aspergillus fumigatus Af293]
g1855.t1	>gb|KEY83661.1| GPI anchored endo 1,34 beta glucanase [Aspergillus fumigatus var.
g1866.t1	>ref|XP_751454.1| glycosyl hydrolase [Aspergillus fumigatus Af293]
g1868.t1	>ref|XP_001481571.1| conserved hypothetical protein [Aspergillus fumigatus Af293]
g1869.t1	>sp|B0Y4X9.1|NPIIB_ASPFC RecName: Full=Neutral protease 2 homolog AFUB_070680; AltName:
g187.t1	>ref|XP_754940.1| NIPSNAP family protein [Aspergillus fumigatus Af293]
g1873.t1	>ref|XP_751459.1| MAP kinase MpkA [Aspergillus fumigatus Af293]
g1875.t1	>ref|XP_751461.1| threonyl-tRNA synthetase [Aspergillus fumigatus Af293]
g1878.t1	>gb|KMK56310.1| WSC domain-containing protein [Aspergillus fumigatus Z5]
g1879.t1	>ref|XP_751465.1| MFS multidrug resistance transporter [Aspergillus fumigatus Af293]
g1880.t1	>gb|KMK56306.1| C2H2 finger domain-containing protein, putative [Aspergillus
g1882.t1	>gb|KMK56304.1| gamma-glutamyltranspeptidase [Aspergillus fumigatus Z5]
g1888.t1	>ref|XP_751480.1| isocitrate lyase AcuD [Aspergillus fumigatus Af293]
g1889.t1	>ref|XP_751481.1| aldehyde dehydrogenase [Aspergillus fumigatus Af293]
g1908.t1	>gb|KMK62442.1| zinc knuckle domain-containing protein [Aspergillus fumigatus Z5]
g1916.t1	>dbj|GAQ08430.1| guanine nucleotide-binding protein subunit beta-like protein
g1917.t1	>ref|XP_751511.1| conserved hypothetical protein [Aspergillus fumigatus Af293]
g1924.t1	>dbj|GAQ05357.1| endo-1,4-beta-xylanase B [Aspergillus lentulus]
g1928.t1	>ref|XP_748362.1| acetyl xylan esterase (Axe1) [Aspergillus fumigatus Af293]
g193.t1	>gb|EDP47097.1| glycosyl hydrolase, putative [Aspergillus fumigatus A1163]
g1930.t1	>ref|XP_748360.1| beta-galactosidase [Aspergillus fumigatus Af293]
g1931.t1	>gb|EDP53622.1| phosphoketolase, putative [Aspergillus fumigatus A1163]
g1934.t1	>gb|EDP53624.1| conserved hypothetical protein [Aspergillus fumigatus A1163]
g1935.t1	>ref|XP_748356.1| glycosyl hydrolase [Aspergillus fumigatus Af293]
g1937.t1	>ref|XP_748354.1| endo-1,4-beta-xylanase (XlnA) [Aspergillus fumigatus Af293]
g1938.t1	>gb|KMK58383.1| extracellular phytase [Aspergillus fumigatus Z5]
g194.t1	>dbj|GAQ10012.1| acetamidase [Aspergillus lentulus]
g1940.t1	>gb|EDP53631.1| metallo-beta-lactamase domain protein, putative [Aspergillus
g1941.t1	>sp|B0XXF8.1|EGLC_ASPFC RecName: Full=Probable glucan endo-1,3-beta-glucosidase eglC;
g1951.t1	>gb|KMK58368.1| hypothetical protein Y699_07595 [Aspergillus fumigatus Z5]
g1960.t1	>gb|EDP53605.1| hypothetical protein AFUB_047890 [Aspergillus fumigatus A1163]
g1964.t1	>ref|XP_747922.1| ubiquinol-cytochrome C reductase complex core protein 2, putative
g1965.t1	>ref|XP_747921.1| mitochondrial DNA replication protein (Yhm2) [Aspergillus fumigatus
g1966.t1	>ref|XP_747920.1| citrate synthase (Cit1) [Aspergillus fumigatus Af293]
g1968.t1	>ref|XP_747918.1| homocysteine synthase CysD [Aspergillus fumigatus Af293]
g1975.t1	>gb|EYE95878.1| secretion related GTPase SrgB/Ypt1 [Aspergillus ruber CBS 135680]
g1976.t1	>gb|KMK59190.1| aminopeptidase, putative [Aspergillus fumigatus Z5]
g198.t1	>gb|EDP47091.1| conserved hypothetical protein [Aspergillus fumigatus A1163]
g1981.t1	>gb|KMK59195.1| NADH-ubiquinone oxidoreductase [Aspergillus fumigatus Z5]
g1983.t1	>gb|EDP51291.1| cytokinesis regulator (Byr4), putative [Aspergillus fumigatus
g1990.t1	>ref|XP_753140.1| zinc binding enoyl reductase [Aspergillus fumigatus Af293]
g1996.t1	>ref|XP_750039.1| dUTPase (Dut), putaive [Aspergillus fumigatus Af293]
g2003.t1	>gb|EDP55639.1| 6-phosphogluconolactonase, putative [Aspergillus fumigatus A1163]
g2006.t1	>gb|EDP55642.1| MYND domain protein, putative [Aspergillus fumigatus A1163]
g201.t1	>ref|XP_746428.2| conserved hypothetical protein [Aspergillus fumigatus Af293]
g2012.t1	>ref|XP_001265344.1| F-actin capping protein beta subunit [Neosartorya fischeri NRRL
g2014.t1	>ref|XP_750057.1| transcription initiation factor TFIID subunit [Aspergillus
g2016.t1	>gb|KMK55415.1| arabinan endo-1,5-alpha-L-arabinosidase C [Aspergillus fumigatus
g2017.t1	>ref|XP_731481.1| pyruvate decarboxylase [Aspergillus fumigatus Af293]
g2025.t1	>gb|KMK55425.1| FAD binding domain-containing protein [Aspergillus fumigatus Z5]
g2027.t1	>gb|EDP47830.1| integral membrane protein [Aspergillus fumigatus A1163]
g2030.t1	>ref|XP_731495.1| hypothetical protein AFUA_6G00610 [Aspergillus fumigatus Af293]
g2031.t1	>ref|XP_731496.1| conserved hypothetical protein [Aspergillus fumigatus Af293]
g2033.t1	>gb|KMK55435.1| ankyrin repeat protein [Aspergillus fumigatus Z5]
g204.t1	>dbj|GAQ10004.1| arginine permease [Aspergillus lentulus]
g2040.t1	>gb|EDP47846.1| NADP-dependent alcohol dehydrogenase [Aspergillus fumigatus A1163]
g2045.t1	>sp|B0YDW9.1|FAEB1_ASPFC RecName: Full=Probable feruloyl esterase B-1; AltName: Full=Ferulic
g2047.t1	>ref|XP_731512.1| IgE-binding protein [Aspergillus fumigatus Af293]
g2056.t1	>gb|KMK55460.1| carboxypeptidase 4 [Aspergillus fumigatus Z5]
g2060.t1	>gb|EDP47871.1| conserved hypothetical protein [Aspergillus fumigatus A1163]
g2061.t1	>gb|KMK55465.1| phosphatidylserine decarboxylase, putative [Aspergillus fumigatus
g2064.t1	>ref|XP_731533.1| fungal specific transcription factor [Aspergillus fumigatus Af293]
g2068.t1	>gb|KMK55474.1| hypothetical protein Y699_07579 [Aspergillus fumigatus Z5]
g207.t1	>gb|EDP47078.1| polyketide synthase, putative [Aspergillus fumigatus A1163]
g2070.t1	>ref|XP_731540.1| Ser/Thr protein phosphatase family protein [Aspergillus fumigatus
g2080.t1	>ref|XP_746929.1| vacuolar protein sorting protein [Aspergillus fumigatus Af293]
g2084.t1	>ref|XP_746934.2| RNA binding protein Tma22 [Aspergillus fumigatus Af293]
g2087.t1	>ref|XP_746937.2| repressor protein [Aspergillus fumigatus Af293]
g2091.t1	>gb|KEY81129.1| exo polygalacturonase [Aspergillus fumigatus var. RP-2014]
g2092.t1	>gb|KMK56804.1| CobW domain-containing protein [Aspergillus fumigatus Z5]
g2101.t1	>gb|EDP48958.1| conserved hypothetical protein [Aspergillus fumigatus A1163]
g2108.t1	>ref|XP_754361.1| beta-glucosidase [Aspergillus fumigatus Af293]
g211.t1	>ref|XP_746441.1| MFS maltose transporter [Aspergillus fumigatus Af293]
g2112.t1	>gb|KMK60101.1| allantoicase Alc [Aspergillus fumigatus Z5]
g2113.t1	>gb|EDP52497.1| sensor histidine kinase/response regulator, putative [Aspergillus
g2116.t1	>gb|KMK60105.1| vesicular fusion ATPase, putative [Aspergillus fumigatus Z5]
g2122.t1	>gb|EDP52506.1| DIL and Ankyrin domain protein [Aspergillus fumigatus A1163]
g2123.t1	>gb|KMK60112.1| low temperature essential 1, lte1 [Aspergillus fumigatus Z5]
g2134.t1	>ref|XP_001263232.1| 60S ribosomal protein L22 [Neosartorya fischeri NRRL 181]
g2136.t1	>gb|EDP52524.1| glutathione peroxidase Hyr1, putative [Aspergillus fumigatus A1163]
g2150.t1	>gb|EDP52540.1| fatty acid oxygenase PpoC, putative [Aspergillus fumigatus A1163]
g2151.t1	>ref|XP_754410.1| dynactin Arp1 p25 subunit [Aspergillus fumigatus Af293]
g2152.t1	>ref|XP_754411.1| trehalose synthase (Ccg-9) [Aspergillus fumigatus Af293]
g2153.t1	>ref|XP_754413.1| ADP-ribosylation factor 6 [Aspergillus fumigatus Af293]
g2161.t1	>ref|XP_754422.1| C6 transcription factor (Mut3) [Aspergillus fumigatus Af293]
g2164.t1	>ref|XP_754425.1| forkhead transcription factor Fkh1/2 [Aspergillus fumigatus Af293]
g2165.t1	>gb|KMK60159.1| transcription regulator [Aspergillus fumigatus Z5]
g2169.t1	>ref|XP_754430.1| dihydrodipicolinate synthetase family protein [Aspergillus
g2173.t1	>dbj|GAO85149.1| microtubule integrity protein mal3 [Neosartorya udagawae]
g2176.t1	>ref|XP_754438.1| phosphoglucomutase PgmA [Aspergillus fumigatus Af293]
g2179.t1	>gb|EDP52572.1| conserved hypothetical protein [Aspergillus fumigatus A1163]
g2182.t1	>gb|KMK60177.1| beta-N-acetylglucosaminidase, putative [Aspergillus fumigatus Z5]
g2185.t1	>dbj|GAQ07347.1| hypothetical protein ALT_4668 [Aspergillus lentulus]
g2187.t1	>gb|EDP53847.1| conserved hypothetical protein [Aspergillus fumigatus A1163]
g219.t1	>ref|XP_755947.1| translocon-associated protein, alpha subunit [Aspergillus fumigatus
g2195.t1	>gb|EDP53855.1| glutaminyl-tRNA synthetase [Aspergillus fumigatus A1163]
g22.t1	>ref|XP_755686.1| translation elongation factor EF-2 subunit [Aspergillus fumigatus
g2200.t1	>gb|KMK62377.1| hypothetical protein Y699_04760 [Aspergillus fumigatus Z5]
g2202.t1	>dbj|GAQ07331.1| signal recognition particle subunit srp14 [Aspergillus lentulus]
g2205.t1	>gb|KMK62381.1| formamidase [Aspergillus fumigatus Z5]
g2208.t1	>gb|KMK62384.1| peptidyl-prolyl cis-trans isomerase Cpr7 [Aspergillus fumigatus Z5]
g2212.t1	>gb|KEY76833.1| methylated DNA protein cysteine methyltransferase [Aspergillus
g2213.t1	>ref|XP_749345.1| dihydrolipoamide dehydrogenase [Aspergillus fumigatus Af293]
g2218.t1	>ref|XP_749350.1| 40S ribosomal protein S10a [Aspergillus fumigatus Af293]
g2219.t1	>ref|XP_001481646.1| conserved hypothetical protein [Aspergillus fumigatus Af293]
g222.t1	>ref|XP_755944.1| karyopherin alpha subunit [Aspergillus fumigatus Af293]
g2222.t1	>sp|Q4WID9.2|GRC3_ASPFU RecName: Full=Polynucleotide 5'-hydroxyl-kinase grc3
g2224.t1	>gb|KEY76865.1| UDP glucose:sterol glycosyltransferase [Aspergillus fumigatus var.
g2225.t1	>gb|KMK62402.1| prefoldin subunit 3, putative [Aspergillus fumigatus Z5]
g223.t1	>gb|EDP55114.1| nuclear cohesin complex subunit (Psc3), putative [Aspergillus
g2230.t1	>gb|KMK62409.1| 37S ribosomal protein Rsm22 [Aspergillus fumigatus Z5]
g2232.t1	>gb|KMK62410.1| actin cortical patch protein Sur7 [Aspergillus fumigatus Z5]
g2233.t1	>gb|KMK62411.1| Hsp70 chaperone (BiP), putative [Aspergillus fumigatus Z5]
g2235.t1	>gb|KMK62413.1| MYB DNA-binding domain-containing protein [Aspergillus fumigatus
g2236.t1	>ref|XP_749371.1| UDP-glucose:glycoprotein glucosyltransferase [Aspergillus fumigatus
g2240.t1	>gb|EDP53903.1| conserved hypothetical protein [Aspergillus fumigatus A1163]
g2250.t1	>ref|XP_749386.1| TORC1 growth control complex subunit Kog1 [Aspergillus fumigatus
g2252.t1	>gb|KMK57627.1| casein kinase I, putative [Aspergillus fumigatus Z5]
g2254.t1	>gb|KMK57629.1| Phosducin family protein [Aspergillus fumigatus Z5]
g2255.t1	>ref|XP_749391.1| Coatomer subunit gamma [Aspergillus fumigatus Af293]
g2258.t1	>ref|XP_749394.1| aspartyl-tRNA synthetase Dps1 [Aspergillus fumigatus Af293]
g2263.t1	>ref|XP_749399.1| hypothetical protein AFUA_2G02640 [Aspergillus fumigatus Af293]
g2273.t1	>ref|XP_749411.1| protein-tyrosine phosphatase [Aspergillus fumigatus Af293]
g2275.t1	>gb|KMK57651.1| KH domain-containing RNA-binding protein [Aspergillus fumigatus Z5]
g2284.t1	>ref|XP_749426.1| catechol dioxygenase [Aspergillus fumigatus Af293]
g2286.t1	>gb|KEY75564.1| aldehyde reductase [Aspergillus fumigatus var. RP-2014]
g2287.t1	>ref|XP_749431.1| translation factor pelota [Aspergillus fumigatus Af293]
g229.t1	>ref|XP_755937.1| t-complex protein 1, alpha subunit [Aspergillus fumigatus Af293]
g2290.t1	>gb|KMK57668.1| hypothetical protein Y699_03088 [Aspergillus fumigatus Z5]
g2292.t1	>gb|EDP53961.1| cytochrome c subunit Vb, putative [Aspergillus fumigatus A1163]
g2294.t1	>ref|XP_749438.1| pre-mRNA splicing factor (Prp8) [Aspergillus fumigatus Af293]
g2295.t1	>dbj|GAQ07233.1| 60S ribosomal protein L34-B [Aspergillus lentulus]
g23.t1	>gb|KMK61679.1| fermentation associated protein (Csf1), putative [Aspergillus
g230.t1	>gb|KMK61431.1| prolyl-tRNA synthetase [Aspergillus fumigatus Z5]
g2301.t1	>gb|EDP53971.1| alkaline phosphatase [Aspergillus fumigatus A1163]
g2302.t1	>ref|XP_749447.1| cell wall glucanase (Utr2) [Aspergillus fumigatus Af293]
g2303.t1	>dbj|GAQ07224.1| kinesin-like protein 6 [Aspergillus lentulus]
g2309.t1	>gb|KMK57692.1| Bax Inhibitor family protein [Aspergillus fumigatus Z5]
g2312.t1	>ref|XP_749461.1| RNA binding protein (Rbm8A) [Aspergillus fumigatus Af293]
g2313.t1	>ref|XP_749462.1| glycosyl hydrolase [Aspergillus fumigatus Af293]
g2315.t1	>ref|XP_749464.1| 14-3-3 family protein ArtA [Aspergillus fumigatus Af293]
g2316.t1	>gb|KEY79677.1| mitochondrial ATPase inhibitor [Aspergillus fumigatus var.
g2317.t1	>gb|KEY79676.1| nucleoporin Nsp1 [Aspergillus fumigatus var. RP-2014]
g2321.t1	>ref|XP_749471.1| polarized growth protein (Boi2) [Aspergillus fumigatus Af293]
g2323.t1	>dbj|GAQ07204.1| histone deacetylase RPD3 [Aspergillus lentulus]
g2324.t1	>ref|XP_749475.1| proteasome regulatory particle subunit (RpnK) [Aspergillus
g2326.t1	>gb|KMK57709.1| translocase complex component (Tim50), putative [Aspergillus
g2333.t1	>gb|EDP54010.1| calcium/calmodulin-dependent protein kinase, putative [Aspergillus
g2336.t1	>gb|EDP49522.1| conserved hypothetical protein [Aspergillus fumigatus A1163]
g234.t1	>gb|KMK61435.1| phosphatidylethanolamine methyltransferase [Aspergillus fumigatus
g2341.t1	>gb|KMK63262.1| hypothetical protein Y699_04092 [Aspergillus fumigatus Z5]
g2345.t1	>gb|KEY77203.1| hypothetical protein BA78_7508 [Aspergillus fumigatus var. RP-2014]
g2348.t1	>gb|KEY77207.1| hypothetical protein BA78_6308 [Aspergillus fumigatus var. RP-2014]
g2351.t1	>ref|XP_750811.1| protein kinase [Aspergillus fumigatus Af293]
g2352.t1	>gb|KEY82470.1| SNF2 helicase/ATPase [Aspergillus fumigatus var. RP-2014]
g2354.t1	>gb|EDP49489.1| conserved hypothetical protein [Aspergillus fumigatus A1163]
g2356.t1	>gb|KEY82467.1| G1/S regulator NimO [Aspergillus fumigatus var. RP-2014]
g2359.t1	>ref|XP_750804.2| ubiquitin conjugating enzyme Ubc8 [Aspergillus fumigatus Af293]
g2361.t1	>ref|XP_001258031.1| oxidoreductase, short-chain dehydrogenase/reductase family
g2363.t1	>ref|XP_750800.1| conserved hypothetical protein [Aspergillus fumigatus Af293]
g2365.t1	>gb|KMK62255.1| sensor histidine kinase/response regulator TcsB/Sln1 [Aspergillus
g2367.t1	>ref|XP_749205.1| glycosyl hydrolase [Aspergillus fumigatus Af293]
g2368.t1	>gb|EDP53734.1| glucan 1,4-alpha-glucosidase, putative [Aspergillus fumigatus
g2369.t1	>gb|EDP53736.1| alpha-amylase, putative [Aspergillus fumigatus A1163]
g237.t1	>gb|KMK54353.1| branched-chain amino acid aminotransferase, cytosolic [Aspergillus
g2370.t1	>ref|XP_749209.1| aldehyde dehydrogenase [Aspergillus fumigatus Af293]
g2372.t1	>ref|XP_749211.1| conserved hypothetical protein [Aspergillus fumigatus Af293]
g2374.t1	>gb|KEY80440.1| pectate lyase A [Aspergillus fumigatus var. RP-2014]
g2378.t1	>ref|XP_749217.1| pectate lyase [Aspergillus fumigatus Af293]
g2380.t1	>ref|XP_749219.1| extracellular GDSL-like lipase/acylhydrolase [Aspergillus fumigatus
g239.t1	>gb|KGO75111.1| Armadillo-like helical [Penicillium italicum]
g2390.t1	>gb|KMK62278.1| Pfs, NB-ARC and TPR domain-containing protein [Aspergillus fumigatus
g2391.t1	>ref|XP_749230.1| xylosidase/glycosyl hydrolase [Aspergillus fumigatus Af293]
g2394.t1	>gb|KEY83770.1| hypothetical protein BA78_7666 [Aspergillus fumigatus var. RP-2014]
g2399.t1	>ref|XP_749237.1| myo-inositol-phosphate synthase [Aspergillus fumigatus Af293]
g24.t1	>dbj|GAO87232.1| transmembrane protein 184 homolog C30D11.06c [Neosartorya udagawae]
g2400.t1	>gb|EDP53767.1| 1-aminocyclopropane-1-carboxylate deaminase, putative [Aspergillus
g2401.t1	>ref|XP_749240.1| formaldehyde dehydrogenase [Aspergillus fumigatus Af293]
g2403.t1	>gb|KMK62291.1| Rho GTPase activator (Sac7), putative [Aspergillus fumigatus Z5]
g2404.t1	>ref|XP_749243.1| GPI-anchor biosynthesis protein (Pig-F) [Aspergillus fumigatus
g2405.t1	>ref|XP_749244.1| conserved hypothetical protein [Aspergillus fumigatus Af293]
g2409.t1	>gb|EDP53776.1| DNA repair protein, putative [Aspergillus fumigatus A1163]
g2414.t1	>sp|B0XT72.1|GEL1_ASPFC RecName: Full=1,3-beta-glucanosyltransferase gel1; AltName:
g2417.t1	>ref|XP_749257.2| ATP dependent RNA helicase (Dbp5) [Aspergillus fumigatus Af293]
g2418.t1	>gb|KEY82187.1| hypothetical protein BA78_2600 [Aspergillus fumigatus var. RP-2014]
g2419.t1	>gb|EDP53788.1| beta-fructofuranosidase, putative [Aspergillus fumigatus A1163]
g242.t1	>ref|XP_752215.1| nuclear pore complex subunit (SEC13) [Aspergillus fumigatus Af293]
g2420.t1	>gb|EDP53789.1| serine peptidase, putative [Aspergillus fumigatus A1163]
g243.t1	>gb|KMK54346.1| hypothetical protein Y699_05990 [Aspergillus fumigatus Z5]
g2437.t1	>gb|KMK62325.1| carrier protein, putative [Aspergillus fumigatus Z5]
g2444.t1	>ref|XP_749288.1| protein kinase [Aspergillus fumigatus Af293]
g2446.t1	>ref|XP_749290.1| conserved hypothetical protein [Aspergillus fumigatus Af293]
g2454.t1	>ref|XP_749299.1| tryptophanyl-tRNA synthetase [Aspergillus fumigatus Af293]
g2456.t1	>dbj|GAQ07364.1| mitochondrial import receptor subunit tom70 [Aspergillus lentulus]
g2465.t1	>gb|EDP53839.1| NACHT domain protein [Aspergillus fumigatus A1163]
g2466.t1	>gb|KMK62357.1| GMC oxidoreductase [Aspergillus fumigatus Z5]
g2473.t1	>ref|XP_755448.1| secretory pathway gdp dissociation inhibitor [Aspergillus fumigatus
g2476.t1	>gb|KMK60678.1| aminoalcoholphosphotransferase [Aspergillus fumigatus Z5]
g2477.t1	>ref|XP_753654.1| esterase [Aspergillus fumigatus Af293]
g2478.t1	>sp|B0Y4D6.2|XPOT_ASPFC RecName: Full=Exportin-T; AltName: Full=Exportin(tRNA); AltName:
g2490.t1	>ref|XP_753667.1| flavin containing polyamine oxidase [Aspergillus fumigatus Af293]
g2495.t1	>ref|XP_753672.1| RNase III domain protein [Aspergillus fumigatus Af293]
g2498.t1	>ref|XP_753675.1| conserved fungal protein [Aspergillus fumigatus Af293]
g2501.t1	>ref|XP_753678.1| cysteinyl-tRNA synthetase [Aspergillus fumigatus Af293]
g2502.t1	>gb|KMK59600.1| 2-nitropropane dioxygenase family oxidoreductase, putative
g2504.t1	>sp|P41746.2|RODL_ASPFU RecName: Full=Hydrophobin; AltName: Full=Rodlet protein; Flags:
g2509.t1	>dbj|GAO82572.1| altered inheritance of mitochondria protein 6 [Neosartorya
g2511.t1	>gb|EDP51695.1| conserved hypothetical protein [Aspergillus fumigatus A1163]
g2512.t1	>ref|XP_753689.1| conserved hypothetical protein [Aspergillus fumigatus Af293]
g2517.t1	>ref|XP_001259744.1| isoflavone reductase family protein [Neosartorya fischeri NRRL 181]
g252.t1	>ref|XP_752225.1| conserved hypothetical protein [Aspergillus fumigatus Af293]
g2521.t1	>gb|KEY83494.1| hypothetical protein BA78_8100 [Aspergillus fumigatus var. RP-2014]
g2523.t1	>ref|XP_753699.1| carbonyl reductase [Aspergillus fumigatus Af293]
g2527.t1	>ref|XP_753703.1| calcineurin catalytic subunit CnaA [Aspergillus fumigatus Af293]
g2532.t1	>ref|XP_750707.1| DNA polymerase V [Aspergillus fumigatus Af293]
g2542.t1	>ref|XP_750696.1| 6-phosphogluconate dehydrogenase Gnd1 [Aspergillus fumigatus Af293]
g2548.t1	>ref|XP_750689.1| cell division control protein 2 kinase [Aspergillus fumigatus
g2551.t1	>gb|KMK63126.1| fungal specific transcription factor, putative [Aspergillus fumigatus
g2554.t1	>gb|EDP49363.1| PH domain protein [Aspergillus fumigatus A1163]
g2560.t1	>gb|EDP49356.1| threonine rich protein [Aspergillus fumigatus A1163]
g2564.t1	>gb|KMK63111.1| stromal membrane-associated protein [Aspergillus fumigatus Z5]
g2570.t1	>ref|XP_750668.1| alanine aminotransferase [Aspergillus fumigatus Af293]
g2571.t1	>ref|XP_001257894.1| proteasome regulatory particle subunit (RpnG), putative
g2572.t1	>gb|EDP49344.1| MFS phospholipid transporter (Git1), putative [Aspergillus
g2575.t1	>ref|XP_750663.1| phosphoenolpyruvate carboxykinase AcuF [Aspergillus fumigatus
g2576.t1	>dbj|GAQ03370.1| putative mitochondrial 2-oxoglutarate/malate carrier protein
g2578.t1	>gb|EDP49338.1| mRNA cap methyltransferase [Aspergillus fumigatus A1163]
g2580.t1	>ref|XP_750658.1| cytochrome c oxidase assembly protein cox15 [Aspergillus fumigatus
g2582.t1	>ref|XP_750656.1| hypothetical protein AFUA_6G07650 [Aspergillus fumigatus Af293]
g2583.t1	>ref|XP_750655.1| lysyl-tRNA synthetase [Aspergillus fumigatus Af293]
g2585.t1	>gb|KMK63090.1| GDP-mannose pyrophosphorylase A [Aspergillus fumigatus Z5]
g2587.t1	>ref|XP_750651.1| oxidoreductase, FAD-binding [Aspergillus fumigatus Af293]
g2588.t1	>gb|EDP49328.1| conserved hypothetical protein [Aspergillus fumigatus A1163]
g259.t1	>gb|KMK54328.1| NADH-ubiquinone oxidoreductase subunit [Aspergillus fumigatus Z5]
g2592.t1	>gb|KMK63082.1| t-complex protein 1, epsilon subunit, putative [Aspergillus
g2594.t1	>gb|KMK63080.1| cell wall integrity signaling protein Lsp1, putative [Aspergillus
g2597.t1	>gb|KMK63077.1| cellulase, putative [Aspergillus fumigatus Z5]
g260.t1	>ref|XP_752234.2| conserved hypothetical protein [Aspergillus fumigatus Af293]
g2601.t1	>ref|XP_750636.1| pyruvate kinase [Aspergillus fumigatus Af293]
g2603.t1	>ref|XP_750634.1| conserved hypothetical protein [Aspergillus fumigatus Af293]
g2604.t1	>gb|KMK63070.1| hypothetical protein Y699_03900 [Aspergillus fumigatus Z5]
g2605.t1	>gb|KMK63069.1| isocitrate dehydrogenase LysB [Aspergillus fumigatus Z5]
g2607.t1	>ref|XP_750630.1| conserved hypothetical protein [Aspergillus fumigatus Af293]
g261.t1	>ref|XP_752235.1| conserved hypothetical protein [Aspergillus fumigatus Af293]
g2615.t1	>ref|XP_750622.1| endosomal cargo receptor (Erv14) [Aspergillus fumigatus Af293]
g2616.t1	>ref|XP_750621.1| ABC transporter (Adp1) [Aspergillus fumigatus Af293]
g263.t1	>ref|XP_752237.1| oxidoreductase, short-chain dehydrogenase/reductase family
g2635.t1	>ref|XP_750602.1| maleylacetate reductase [Aspergillus fumigatus Af293]
g2637.t1	>ref|XP_750600.1| cellobiohydrolase celD [Aspergillus fumigatus Af293]
g264.t1	>ref|XP_752238.1| NADH-ubiquinone oxidoreductase subunit B [Aspergillus fumigatus
g2641.t1	>ref|XP_750596.2| NACHT and Ankyrin domain protein [Aspergillus fumigatus Af293]
g2642.t1	>ref|XP_750595.2| SAM and PH domain protein (Boi1) [Aspergillus fumigatus Af293]
g2649.t1	>gb|KMK63022.1| short chain dehydrogenase [Aspergillus fumigatus Z5]
g2652.t1	>ref|XP_001257807.1| Rho GTPase Rho1 [Neosartorya fischeri NRRL 181]
g2654.t1	>gb|KEY83783.1| negative regulator of DNA transposition [Aspergillus fumigatus var.
g2655.t1	>gb|KMK63016.1| casein kinase I [Aspergillus fumigatus Z5]
g2657.t1	>gb|KMK63014.1| hypothetical protein Y699_03844 [Aspergillus fumigatus Z5]
g266.t1	>ref|XP_001267436.1| Nup133 nucleoporin, putative [Neosartorya fischeri NRRL 181]
g2664.t1	>ref|XP_750571.1| proteasome regulatory particle subunit Rpt4 [Aspergillus fumigatus
g2665.t1	>ref|XP_750570.1| enolase/allergen Asp F 22 [Aspergillus fumigatus Af293]
g2666.t1	>ref|XP_750569.1| eukaryotic translation initiation factor 3 subunit EifCj, putative
g2667.t1	>gb|KMK63004.1| 14-3-3 protein [Aspergillus fumigatus Z5]
g2669.t1	>ref|XP_750566.1| l-fucose permease [Aspergillus fumigatus Af293]
g267.t1	>ref|XP_752241.1| translation initiation factor [Aspergillus fumigatus Af293]
g2675.t1	>ref|XP_750558.1| beta-galactosidase [Aspergillus fumigatus Af293]
g268.t1	>gb|KMK59199.1| splicing factor 3b, subunit 2 [Aspergillus fumigatus Z5]
g2682.t1	>dbj|GAO87721.1| phosphomannomutase [Neosartorya udagawae]
g2683.t1	>gb|KEY82255.1| SNF2 helicase/ATPase [Aspergillus fumigatus var. RP-2014]
g269.t1	>gb|KMK59200.1| 37S ribosomal protein S27, putative [Aspergillus fumigatus Z5]
g2692.t1	>ref|XP_001257763.1| fumarylacetoacetate hydrolase family protein [Neosartorya fischeri
g2693.t1	>ref|XP_750537.1| proteasome component Pre4 [Aspergillus fumigatus Af293]
g2695.t1	>gb|EDP49210.1| proteasome component Prs3, putative [Aspergillus fumigatus A1163]
g2700.t1	>gb|KMK62966.1| NAD(+)-isocitrate dehydrogenase subunit I [Aspergillus fumigatus
g2702.t1	>ref|XP_750527.1| proteasome subunit alpha type 3 [Aspergillus fumigatus Af293]
g2703.t1	>ref|XP_001272549.1| DMRL synthase family protein [Aspergillus clavatus NRRL 1]
g2704.t1	>ref|XP_750525.1| glucosamine-fructose-6-phosphate aminotransferase [Aspergillus
g2706.t1	>ref|XP_750523.1| adoMet-dependent tRNA methyltransferase (MTase) complex subunit
g2722.t1	>gb|KMK56588.1| fungal specific transcription factor [Aspergillus fumigatus Z5]
g2735.t1	>ref|XP_747371.1| conserved hypothetical protein [Aspergillus fumigatus Af293]
g2738.t1	>dbj|GAQ11894.1| myosin-1 [Aspergillus lentulus]
g2739.t1	>ref|XP_747366.1| hypothetical protein AFUA_8G05650 [Aspergillus fumigatus Af293]
g2743.t1	>ref|XP_747362.1| cell wall glucanase (Scw11) [Aspergillus fumigatus Af293]
g2744.t1	>ref|XP_747361.1| conserved hypothetical protein [Aspergillus fumigatus Af293]
g2747.t1	>gb|KMK56616.1| transcription factor (Sin3), putative [Aspergillus fumigatus Z5]
g2748.t1	>gb|KMK56617.1| protein phosphatase PP2A regulatory B subunit [Aspergillus
g2750.t1	>ref|XP_747355.1| fumarate reductase Osm1 [Aspergillus fumigatus Af293]
g2751.t1	>ref|XP_747354.1| aldehyde dehydrogenase family protein [Aspergillus fumigatus Af293]
g2758.t1	>ref|XP_747346.1| mitochondrial ATPase subunit ATP4 [Aspergillus fumigatus Af293]
g276.t1	>ref|XP_755377.1| 40S ribosomal protein S11 [Aspergillus fumigatus Af293]
g2761.t1	>ref|XP_747343.1| extracellular matrix protein [Aspergillus fumigatus Af293]
g2762.t1	>ref|XP_747342.2| conserved hypothetical protein [Aspergillus fumigatus Af293]
g2763.t1	>gb|KMK56632.1| hypothetical protein Y699_05547 [Aspergillus fumigatus Z5]
g2767.t1	>ref|XP_747336.1| signal peptidase complex component [Aspergillus fumigatus Af293]
g2769.t1	>ref|XP_747334.1| mitochondrial F1 ATPase subunit alpha [Aspergillus fumigatus Af293]
g2773.t1	>dbj|GAQ11932.1| hypothetical protein ALT_9253 [Aspergillus lentulus]
g2774.t1	>gb|KMK56644.1| tetratricopeptide repeat protein [Aspergillus fumigatus Z5]
g278.t1	>ref|XP_755379.1| cytosolic regulator Pianissimo [Aspergillus fumigatus Af293]
g2780.t1	>gb|KMK56650.1| autophagy protein Apg6, putative [Aspergillus fumigatus Z5]
g2783.t1	>gb|KMK56653.1| oxidoreductin [Aspergillus fumigatus Z5]
g2790.t1	>ref|XP_001262053.1| dihydrodipicolinate synthetase family protein [Neosartorya fischeri
g2791.t1	>dbj|GAQ11950.1| beta-hexosaminidase 1 [Aspergillus lentulus]
g28.t1	>gb|KMK61685.1| hypothetical protein Y699_02526 [Aspergillus fumigatus Z5]
g2803.t1	>gb|KMK56676.1| COP9 signalosome subunit 1 (CsnA), putative [Aspergillus fumigatus
g281.t1	>ref|XP_755383.1| 40S ribosomal protein Rps16 [Aspergillus fumigatus Af293]
g2811.t1	>ref|XP_747287.1| casein kinase [Aspergillus fumigatus Af293]
g2812.t1	>ref|XP_747286.1| valyl-tRNA synthetase [Aspergillus fumigatus Af293]
g2814.t1	>ref|XP_747284.1| peroxisomal membrane protein (PmpP24) [Aspergillus fumigatus Af293]
g2817.t1	>gb|KEY78344.1| ureidoglycolate hydrolase [Aspergillus fumigatus var. RP-2014]
g2819.t1	>ref|XP_747280.1| pre-mRNA splicing helicase [Aspergillus fumigatus Af293]
g2820.t1	>gb|EDP48835.1| oligopeptidase family protein [Aspergillus fumigatus A1163]
g2827.t1	>ref|XP_747271.1| 3-hydroxyanthranilate 3,4-dioxygenase Bna1 [Aspergillus fumigatus
g2829.t1	>ref|XP_747269.1| C4-dicarboxylate transporter/malic acid transport protein, putative
g283.t1	>ref|XP_755385.1| urate oxydase UaZ [Aspergillus fumigatus Af293]
g2834.t1	>gb|KMK56707.1| PWWP domain-containing protein [Aspergillus fumigatus Z5]
g2836.t1	>dbj|GAO82129.1| uncharacterized transcriptional regulatory protein C3C7.04
g2838.t1	>dbj|GAQ11996.1| actin cytoskeleton-regulatory complex protein sla1 [Aspergillus
g2839.t1	>ref|XP_747257.1| mannosyltransferase PMTI [Aspergillus fumigatus Af293]
g2843.t1	>gb|EDP48860.1| dynein intermediate chain, putative [Aspergillus fumigatus A1163]
g2844.t1	>gb|KMK56719.1| hypothetical protein Y699_05634 [Aspergillus fumigatus Z5]
g2848.t1	>gb|KMK56723.1| mRNA cleavage and polyadenylation specificity factor complex
g2853.t1	>ref|XP_747244.1| GPI anchored protein [Aspergillus fumigatus Af293]
g2858.t1	>gb|KMK56733.1| NADH-ubiquinone oxidoreductase subunit, putative [Aspergillus
g2865.t1	>gb|KEY76485.1| aspartic endopeptidase AP1 [Aspergillus fumigatus var. RP-2014]
g2866.t1	>gb|KEY76484.1| hypothetical protein BA78_8652 [Aspergillus fumigatus var. RP-2014]
g2872.t1	>gb|KMK55264.1| hypothetical protein Y699_07369 [Aspergillus fumigatus Z5]
g2880.t1	>gb|EDP47639.1| C6 finger domain protein, putative [Aspergillus fumigatus A1163]
g2881.t1	>gb|KEY82335.1| fructosyl amino acid oxidase [Aspergillus fumigatus var. RP-2014]
g2885.t1	>gb|KMK55248.1| nonribosomal peptide synthase, putative [Aspergillus fumigatus Z5]
g2889.t1	>ref|XP_747725.1| short-chain dehydrogenase/reductase family protein [Aspergillus
g289.t1	>ref|XP_755393.1| NADH-ubiquinone oxidoreductase 299 kDa subunit [Aspergillus
g2891.t1	>ref|XP_747723.1| malate synthase AcuE [Aspergillus fumigatus Af293]
g2893.t1	>ref|XP_747721.1| IgE-binding protein [Aspergillus fumigatus Af293]
g2896.t1	>ref|XP_747718.1| citrate synthase Cit1 [Aspergillus fumigatus Af293]
g2898.t1	>gb|EDP47621.1| FAD/FMN-containing isoamyl alcohol oxidase MreA [Aspergillus
g290.t1	>ref|XP_755394.1| COPI vesicle coat beta' subunit [Aspergillus fumigatus Af293]
g2900.t1	>dbj|GAQ12031.1| folylpolyglutamate synthase [Aspergillus lentulus]
g2908.t1	>gb|KMK61703.1| hypothetical protein Y699_02544 [Aspergillus fumigatus Z5]
g2909.t1	>ref|XP_755660.1| alcohol dehydrogenase [Aspergillus fumigatus Af293]
g291.t1	>ref|XP_755395.1| serine/threonine protein kinase (YPK1) [Aspergillus fumigatus
g2910.t1	>dbj|GAO87208.1| hypothetical protein AUD_6168 [Neosartorya udagawae]
g2911.t1	>gb|EDP54828.1| bifunctional tryptophan synthase TRPB [Aspergillus fumigatus A1163]
g2912.t1	>ref|XP_755656.1| V-type ATPase, B subunit [Aspergillus fumigatus Af293]
g2916.t1	>gb|EDP54823.1| xylosidase : arabinofuranosidase [Aspergillus fumigatus A1163]
g2924.t1	>dbj|GAQ06463.1| hypothetical protein ALT_3784 [Aspergillus lentulus]
g2930.t1	>ref|XP_755636.1| mitochondrial co-chaperone GrpE [Aspergillus fumigatus Af293]
g2931.t1	>gb|KMK61729.1| phenylalanyl-tRNA synthetase alpha subunit (PodG) [Aspergillus
g2936.t1	>gb|EDP54800.1| protein transport protein (SEC31), putative [Aspergillus fumigatus
g2937.t1	>gb|KEY75400.1| peroxisomal membrane anchor protein [Aspergillus fumigatus var.
g2938.t1	>gb|KMK61736.1| PAPA-1-like conserved region protein [Aspergillus fumigatus Z5]
g294.t1	>ref|XP_755399.1| mannitol-1-phosphate dehydrogenase [Aspergillus fumigatus Af293]
g2940.t1	>gb|EDP54796.1| conserved hypothetical protein [Aspergillus fumigatus A1163]
g2944.t1	>ref|XP_755621.1| urease accessory protein UreG [Aspergillus fumigatus Af293]
g2947.t1	>ref|XP_755618.1| vesicular-fusion protein sec17 [Aspergillus fumigatus Af293]
g295.t1	>gb|KMK61932.1| hypothetical protein Y699_02773 [Aspergillus fumigatus Z5]
g2950.t1	>gb|KMK61747.1| 1,3-beta-glucanosyltransferase gel3 [Aspergillus fumigatus Z5]
g2956.t1	>ref|XP_755608.1| alpha-L-arabinofuranosidase [Aspergillus fumigatus Af293]
g2963.t1	>ref|XP_755597.1| DUF636 domain protein [Aspergillus fumigatus Af293]
g2965.t1	>ref|XP_755595.1| allergenic cerato-platanin Asp F13 [Aspergillus fumigatus Af293]
g2974.t1	>gb|EDP54759.1| carnitine acetyl transferase [Aspergillus fumigatus A1163]
g2975.t1	>gb|EDP54758.1| conserved hypothetical protein [Aspergillus fumigatus A1163]
g2979.t1	>ref|XP_755579.1| acetylornithine aminotransferase [Aspergillus fumigatus Af293]
g2981.t1	>ref|XP_755577.1| hydroxymethylglutaryl-CoA lyase [Aspergillus fumigatus Af293]
g2985.t1	>gb|KMK61785.1| hypothetical protein Y699_02626 [Aspergillus fumigatus Z5]
g2986.t1	>ref|XP_755572.1| ATP synthase oligomycin sensitivity conferral protein [Aspergillus
g2995.t1	>gb|KMK61794.1| HLH transcription factor [Aspergillus fumigatus Z5]
g2998.t1	>gb|KMK61797.1| DNA replication factor C subunit Rfc5, putative [Aspergillus
g300.t1	>ref|XP_755406.1| DNA polymerase alpha catalytic subunit [Aspergillus fumigatus Af293]
g3002.t1	>gb|EDP54729.1| cAMP-dependent protein kinase catalytic subunit PkaC1 [Aspergillus
g3004.t1	>ref|XP_755550.1| lectin family integral membrane protein [Aspergillus fumigatus
g3007.t1	>gb|EDP54724.1| midasin, putative [Aspergillus fumigatus A1163]
g3010.t1	>ref|XP_755544.1| conserved hypothetical protein [Aspergillus fumigatus Af293]
g3019.t1	>gb|KEY75416.1| pentatricopeptide repeat protein [Aspergillus fumigatus var.
g302.t1	>gb|KEY81145.1| ATP dependent RNA helicase dbp2 [Aspergillus fumigatus var.
g3020.t1	>ref|XP_755532.1| conserved hypothetical protein [Aspergillus fumigatus Af293]
g3024.t1	>dbj|GAQ06567.1| adenylosuccinate lyase [Aspergillus lentulus]
g3026.t1	>gb|KEY75435.1| pyruvate dehydrogenase kinase [Aspergillus fumigatus var. RP-2014]
g3029.t1	>ref|XP_755518.1| conserved hypothetical protein [Aspergillus fumigatus Af293]
g3030.t1	>gb|KEY75431.1| 60S ribosomal protein L3 [Aspergillus fumigatus var. RP-2014]
g3031.t1	>gb|KMK61829.1| transcriptional corepressor Cyc8 [Aspergillus fumigatus Z5]
g3033.t1	>ref|XP_755513.1| pre-rRNA processing protein Rrp12 [Aspergillus fumigatus Af293]
g3034.t1	>ref|XP_755512.1| small nuclear ribonucleoprotein (LSM1) [Aspergillus fumigatus
g3039.t1	>ref|XP_755507.1| mitochondrial DnaJ chaperone (Mdj1) [Aspergillus fumigatus Af293]
g3042.t1	>ref|XP_755504.1| CobW domain protein [Aspergillus fumigatus Af293]
g3044.t1	>ref|XP_755502.1| HIT domain protein [Aspergillus fumigatus Af293]
g3045.t1	>ref|XP_755500.1| HD family hydrolase [Aspergillus fumigatus Af293]
g3053.t1	>ref|XP_001260626.1| oxidoreductase, putative [Neosartorya fischeri NRRL 181]
g3059.t1	>ref|XP_755486.1| ketoreductase [Aspergillus fumigatus Af293]
g306.t1	>gb|KNG81368.1| hypothetical protein ANOM_010807 [Aspergillus nomius NRRL 13137]
g3065.t1	>ref|XP_001260614.1| BAR domain protein [Neosartorya fischeri NRRL 181]
g3066.t1	>gb|KMK61862.1| hypothetical protein Y699_02703 [Aspergillus fumigatus Z5]
g3069.t1	>gb|KMK61865.1| proteasome component Pup2 [Aspergillus fumigatus Z5]
g3074.t1	>ref|XP_755470.1| autophagy protein (Atg22) [Aspergillus fumigatus Af293]
g3075.t1	>ref|XP_755469.1| bifunctional fatty acid transporter/acyl-CoA synthetase (FAT1),
g3077.t1	>gb|KEY82116.1| peroxisomal 3 ketoacyl coA thiolase Kat1 [Aspergillus fumigatus
g3078.t1	>ref|XP_755466.1| V-type ATPase F subunit [Aspergillus fumigatus Af293]
g3081.t1	>gb|EDP54646.1| methylenetetrahydrofolate reductase, putative [Aspergillus
g3082.t1	>gb|KEY82110.1| orotate phosphoribosyltransferase [Aspergillus fumigatus var.
g3084.t1	>ref|XP_755459.1| 3-isopropylmalate dehydratase [Aspergillus fumigatus Af293]
g3085.t1	>ref|XP_755458.1| aryl-alcohol dehydrogenase Aad14 [Aspergillus fumigatus Af293]
g3093.t1	>ref|XP_750113.1| GPI anchored serine-threonine rich protein [Aspergillus fumigatus
g3095.t1	>ref|XP_750111.1| conserved hypothetical protein [Aspergillus fumigatus Af293]
g3096.t1	>sp|B0XN12.1|EXGA_ASPFC RecName: Full=Probable glucan 1,3-beta-glucosidase A; AltName:
g3099.t1	>sp|Q8X176.1|PHOA_ASPFU RecName: Full=Acid phosphatase; Flags: Precursor
g31.t1	>gb|EDP54849.1| chitin synthase ChsE [Aspergillus fumigatus A1163]
g3101.t1	>gb|KMK57379.1| dihydroxy acid dehydratase, putative [Aspergillus fumigatus Z5]
g3105.t1	>gb|KMK57383.1| ATP synthase gamma chain, mitochondrial precursor [Aspergillus
g3109.t1	>gb|KMK57388.1| hypothetical protein Y699_06929 [Aspergillus fumigatus Z5]
g3115.t1	>gb|KMK57394.1| protein transport protein Sec23 [Aspergillus fumigatus Z5]
g3116.t1	>gb|KMK57395.1| 60S ribosomal protein L12 [Aspergillus fumigatus Z5]
g3118.t1	>gb|KMK57397.1| hypothetical protein Y699_06938 [Aspergillus fumigatus Z5]
g3134.t1	>gb|EDP55658.1| glycosyl hydrolase, putative [Aspergillus fumigatus A1163]
g3137.t1	>ref|XP_750060.1| ATP synthase delta chain, mitochondrial precursor [Aspergillus
g3140.t1	>gb|KMK63448.1| aldehyde dehydrogenase AldA [Aspergillus fumigatus Z5]
g3156.t1	>ref|XP_751043.1| endoglucanase [Aspergillus fumigatus Af293]
g3157.t1	>ref|XP_751044.1| 1,4-beta-D-glucan-cellobiohydrolyase [Aspergillus fumigatus Af293]
g3158.t1	>ref|XP_751045.1| formyltetrahydrofolate deformylase [Aspergillus fumigatus Af293]
g3159.t1	>ref|XP_751049.1| amidohydrolase [Aspergillus fumigatus Af293]
g316.t1	>ref|XP_755425.1| enoyl-CoA hydratase/isomerase family protein [Aspergillus fumigatus
g3160.t1	>gb|KEY83137.1| thiamine pyrophosphate enzyme [Aspergillus fumigatus var. RP-2014]
g3163.t1	>gb|EDP49742.1| hypothetical protein AFUB_077720 [Aspergillus fumigatus A1163]
g3165.t1	>gb|KMK63476.1| C6 transcription factor, putative [Aspergillus fumigatus Z5]
g3172.t1	>gb|KMK63483.1| glycosyl hydrolase family protein [Aspergillus fumigatus Z5]
g3177.t1	>gb|KMK63488.1| dynamin GTPase [Aspergillus fumigatus Z5]
g3181.t1	>gb|EDP49761.1| WSC domain protein, putative [Aspergillus fumigatus A1163]
g3182.t1	>gb|EDP49763.1| conserved hypothetical protein [Aspergillus fumigatus A1163]
g3186.t1	>ref|XP_751079.1| hypothetical protein AFUA_6G12000 [Aspergillus fumigatus Af293]
g319.t1	>dbj|GAQ06649.1| ADP-ribosylation factor-like protein 1 [Aspergillus lentulus]
g3191.t1	>gb|EDP49773.1| nonribosomal peptide synthase, putative [Aspergillus fumigatus A1163]
g3193.t1	>ref|XP_751086.1| FAD binding domain protein [Aspergillus fumigatus Af293]
g3194.t1	>ref|XP_751087.1| nonribosomal peptide synthase [Aspergillus fumigatus Af293]
g3197.t1	>ref|XP_751091.1| BNR/Asp-box repeat domain protein [Aspergillus fumigatus Af293]
g320.t1	>gb|KMK61904.1| actin-like protein ARP8 [Aspergillus fumigatus Z5]
g3201.t1	>ref|XP_751096.1| FKBP-type peptidyl-prolyl isomerase [Aspergillus fumigatus Af293]
g3202.t1	>gb|EDP49786.1| conserved hypothetical protein [Aspergillus fumigatus A1163]
g3205.t1	>ref|XP_751100.1| endo-1,4-beta-xylanase (XynG1) [Aspergillus fumigatus Af293]
g3206.t1	>dbj|GAQ02940.1| uncharacterized isochorismatase family protein HVO_2328
g3208.t1	>gb|KMK63525.1| glycerophosphoryl diester phosphodiesterase family protein
g3209.t1	>ref|XP_751104.1| succinyl-CoA:3-ketoacid-coenzyme A transferase (ScoT) [Aspergillus
g3211.t1	>ref|XP_751106.1| NADH-ubiquinone oxidoreductase 213 kDa subunit [Aspergillus
g3213.t1	>ref|XP_751108.1| RNP domain protein [Aspergillus fumigatus Af293]
g3217.t1	>ref|XP_751112.1| GTPase activating protein (BUD2/CLA2) [Aspergillus fumigatus Af293]
g3222.t1	>ref|XP_751118.1| 1,3-beta-glucan synthase catalytic subunit FksP [Aspergillus
g3225.t1	>ref|XP_751121.1| Ran-interacting protein Mog1 [Aspergillus fumigatus Af293]
g3232.t1	>ref|XP_751128.1| AhpC/TSA family protein [Aspergillus fumigatus Af293]
g3235.t1	>dbj|GAO88380.1| uncharacterized RING finger protein C328.02 [Neosartorya udagawae]
g3236.t1	>ref|XP_751135.1| EH domain binding protein epsin 2 [Aspergillus fumigatus Af293]
g3237.t1	>dbj|GAO88383.1| anthranilate synthase component 1 [Neosartorya udagawae]
g3238.t1	>ref|XP_753515.2| translation initiation factor eIF-2B alpha subunit [Aspergillus
g3242.t1	>ref|XP_753511.1| rho-gdp dissociation inhibitor [Aspergillus fumigatus Af293]
g3243.t1	>gb|KMK59764.1| APSES transcription factor, putative [Aspergillus fumigatus Z5]
g3247.t1	>ref|XP_753506.1| quinone oxidoreductase [Aspergillus fumigatus Af293]
g325.t1	>gb|KMK61899.1| Acyl CoA binding protein family [Aspergillus fumigatus Z5]
g3255.t1	>gb|KEY78461.1| hypothetical protein BA78_8591 [Aspergillus fumigatus var. RP-2014]
g3258.t1	>dbj|GAQ09643.1| actin-related protein 3 [Aspergillus lentulus]
g3269.t1	>gb|KMK56082.1| hypothetical protein Y699_08503 [Aspergillus fumigatus Z5]
g3270.t1	>gb|KMK56081.1| hypothetical protein Y699_08502 [Aspergillus fumigatus Z5]
g3272.t1	>gb|KMK56079.1| C6 transcription factor, putative [Aspergillus fumigatus Z5]
g3273.t1	>gb|KMK56078.1| hypothetical protein Y699_08499 [Aspergillus fumigatus Z5]
g3276.t1	>gb|KMK56075.1| pre-mRNA splicing factor [Aspergillus fumigatus Z5]
g3278.t1	>gb|KMK56073.1| gamma-glutamyltranspeptidase [Aspergillus fumigatus Z5]
g3279.t1	>gb|EDP48312.1| siderochrome-iron transporter, putative [Aspergillus fumigatus
g3280.t1	>gb|KMK56070.1| alpha-1,2-mannosidase, putative [Aspergillus fumigatus Z5]
g3281.t1	>gb|KEY83477.1| NF X1 finger transcription factor, partial [Aspergillus fumigatus
g3284.t1	>ref|XP_749042.1| conserved hypothetical protein [Aspergillus fumigatus Af293]
g3287.t1	>dbj|GAO86614.1| proteasome subunit beta type-1 [Neosartorya udagawae]
g3288.t1	>gb|EDP48301.1| conserved hypothetical protein [Aspergillus fumigatus A1163]
g329.t1	>ref|XP_755443.1| AMFR protein [Aspergillus fumigatus Af293]
g3291.t1	>gb|EDP48298.1| telomerase reverse transcriptase, putative [Aspergillus fumigatus
g3292.t1	>gb|EDP48297.1| TBC domain protein, putative [Aspergillus fumigatus A1163]
g3295.t1	>ref|XP_749056.1| short chain dehydrogenase/reductase family [Aspergillus fumigatus
g3299.t1	>gb|KMK56049.1| ATP phosphoribosyltransferase His1 [Aspergillus fumigatus Z5]
g3300.t1	>gb|KMK56048.1| Ribosomal protein S28e [Aspergillus fumigatus Z5]
g3306.t1	>gb|EDP48282.1| mitochondrial ribosomal protein DAP3, putative [Aspergillus
g3309.t1	>gb|EDP48278.1| alcohol dehydrogenase, putative [Aspergillus fumigatus A1163]
g331.t1	>ref|XP_750933.1| conserved hypothetical protein [Aspergillus fumigatus Af293]
g3317.t1	>gb|KMK56030.1| RhoGAP and Fes/CIP4 domain-containing protein [Aspergillus
g3318.t1	>gb|EDP48269.1| amino acid permease (Gap1), putative [Aspergillus fumigatus A1163]
g332.t1	>gb|KMK63359.1| hypothetical protein Y699_04189 [Aspergillus fumigatus Z5]
g3324.t1	>gb|KMK56022.1| hypothetical protein Y699_08443 [Aspergillus fumigatus Z5]
g3325.t1	>ref|XP_001396216.1| tropomyosin [Aspergillus niger CBS 513.88]
g3327.t1	>ref|XP_749089.1| cyclopropane-fatty-acyl-phospholipid synthase [Aspergillus
g3332.t1	>ref|XP_749095.1| topoisomerase family protein TRF4 [Aspergillus fumigatus Af293]
g3339.t1	>ref|XP_749101.1| phospho-2-dehydro-3-deoxyheptonate aldolase [Aspergillus fumigatus
g3340.t1	>ref|XP_749102.1| conserved hypothetical protein [Aspergillus fumigatus Af293]
g3344.t1	>gb|EDP48241.1| lipase, putative [Aspergillus fumigatus A1163]
g3345.t1	>gb|KMK56001.1| hypothetical protein Y699_08422 [Aspergillus fumigatus Z5]
g3348.t1	>ref|XP_749110.1| PCI domain protein [Aspergillus fumigatus Af293]
g3349.t1	>gb|KMK55997.1| hypothetical protein Y699_08418 [Aspergillus fumigatus Z5]
g3351.t1	>dbj|GAO86680.1| putative alpha,alpha-trehalose-phosphate synthase [UDP-forming] 106
g3355.t1	>gb|KMK55990.1| hypothetical protein Y699_08411 [Aspergillus fumigatus Z5]
g3358.t1	>sp|B0YC95.1|PAN1_ASPFC RecName: Full=Actin cytoskeleton-regulatory complex protein pan1
g3364.t1	>gb|KMK55981.1| C2 domain-containing protein [Aspergillus fumigatus Z5]
g3365.t1	>gb|EDP48219.1| ARF GTPase activator (Csx2), putative [Aspergillus fumigatus A1163]
g3369.t1	>gb|KMK55977.1| phosphatidylinositol 4-kinase (STT4), putative [Aspergillus fumigatus
g3371.t1	>dbj|GAO86698.1| eburicol 14-alpha-demethylase [Neosartorya udagawae]
g3372.t1	>ref|XP_749135.1| conserved hypothetical protein [Aspergillus fumigatus Af293]
g3378.t1	>gb|KMK55969.1| SacI domain-containing and endonuclease/exonuclease/phosphatase
g338.t1	>gb|EDP49613.1| cullin binding protein CanA, putative [Aspergillus fumigatus A1163]
g3381.t1	>ref|XP_752386.1| cell cycle control protein (Cwf4) [Aspergillus fumigatus Af293]
g3384.t1	>gb|KMK61101.1| hypothetical protein Y699_08251 [Aspergillus fumigatus Z5]
g3388.t1	>gb|KMK61104.1| adenosylhomocysteinase [Aspergillus fumigatus Z5]
g3395.t1	>gb|KMK61112.1| HMG box protein, putative [Aspergillus fumigatus Z5]
g3396.t1	>ref|XP_752369.1| hypothetical protein AFUA_1G10030 [Aspergillus fumigatus Af293]
g3398.t1	>gb|KMK61115.1| hypothetical protein Y699_08265 [Aspergillus fumigatus Z5]
g34.t1	>ref|XP_755674.1| DNA mismatch repair protein (Pms1) [Aspergillus fumigatus Af293]
g3400.t1	>ref|XP_752364.1| eukaryotic translation initiation factor 3 subunit EifCh, putative
g3404.t1	>ref|XP_752360.1| glycerol dehydrogenase Gcy1 [Aspergillus fumigatus Af293]
g3410.t1	>gb|KMK61127.1| VPS9 domain-containing protein [Aspergillus fumigatus Z5]
g3411.t1	>ref|XP_752351.1| mitochondrial inner membrane translocase subunit TIM44, putative
g3412.t1	>gb|KMK61129.1| Hsc70 cochaperone (SGT) [Aspergillus fumigatus Z5]
g3414.t1	>gb|KMK61131.1| PUA RNA binding domain-containing protein, putative [Aspergillus
g3415.t1	>gb|KEY76235.1| histone transcription regulator Hir1 [Aspergillus fumigatus var.
g3417.t1	>ref|XP_752345.1| stomatin family protein [Aspergillus fumigatus Af293]
g3418.t1	>ref|XP_752344.1| La domain family [Aspergillus fumigatus Af293]
g3419.t1	>ref|XP_752343.2| UPF0171 domain protein [Aspergillus fumigatus Af293]
g3423.t1	>ref|XP_752336.1| tRNA ligase [Aspergillus fumigatus Af293]
g3425.t1	>ref|XP_752333.1| mitochondrial 2-oxodicarboxylate carrier protein [Aspergillus
g3428.t1	>gb|KMK61147.1| PAB1 binding protein (Pbp1) [Aspergillus fumigatus Z5]
g3432.t1	>ref|XP_752326.1| conserved hypothetical protein [Aspergillus fumigatus Af293]
g3436.t1	>gb|KMK61155.1| dynein light chain (Tctex1) [Aspergillus fumigatus Z5]
g3441.t1	>gb|KMK61160.1| ubiquitin-protein ligase (Rsp5), putative [Aspergillus fumigatus
g3442.t1	>dbj|GAQ10968.1| polyadenylate-binding protein 2 [Aspergillus lentulus]
g3443.t1	>ref|XP_752315.1| vacuolar protein sorting 29 [Aspergillus fumigatus Af293]
g3444.t1	>ref|XP_752314.1| aminotransferase, class V [Aspergillus fumigatus Af293]
g3445.t1	>ref|XP_752313.1| NIF domain protein [Aspergillus fumigatus Af293]
g3446.t1	>ref|XP_752312.1| translation regulator GCD7 [Aspergillus fumigatus Af293]
g3447.t1	>ref|XP_752311.1| ribosomal protein S23 (S12) [Aspergillus fumigatus Af293]
g3449.t1	>ref|XP_752308.1| 50S ribosomal protein L17 [Aspergillus fumigatus Af293]
g3453.t1	>ref|XP_752302.1| transcription initiation factor TFIID subunit 13 [Aspergillus
g3454.t1	>ref|XP_752300.1| eukaryotic translation initiation factor 3 subunit EifCf, putative
g3459.t1	>dbj|GAQ10983.1| protein phosphatase 2C homolog 3 [Aspergillus lentulus]
g3460.t1	>ref|XP_752294.1| transmembrane glycoprotein [Aspergillus fumigatus Af293]
g3470.t1	>ref|XP_752284.1| protein kinase activator (Mob2) [Aspergillus fumigatus Af293]
g3477.t1	>gb|KMK61199.1| 60S ribosomal protein L9 [Aspergillus fumigatus Z5]
g348.t1	>ref|XP_750915.1| aldehyde reductase (AKR1) [Aspergillus fumigatus Af293]
g3484.t1	>ref|XP_752270.1| conserved hypothetical protein [Aspergillus fumigatus Af293]
g3486.t1	>ref|XP_752268.1| methionyl-tRNA synthetase [Aspergillus fumigatus Af293]
g3487.t1	>ref|XP_752266.1| lactonohydrolase [Aspergillus fumigatus Af293]
g3488.t1	>ref|XP_752265.2| UPF0160 domain protein MYG1 [Aspergillus fumigatus Af293]
g349.t1	>gb|EDP49601.1| alkaline serine protease AorO, putative [Aspergillus fumigatus
g3494.t1	>gb|KEY81786.1| hypothetical protein IQ calmodulin binding domain protein
g3498.t1	>dbj|GAQ11022.1| hypothetical protein ALT_8343 [Aspergillus lentulus]
g3501.t1	>dbj|GAO88635.1| septin homolog spn2 [Neosartorya udagawae]
g3502.t1	>ref|XP_752251.1| guanylate kinase [Aspergillus fumigatus Af293]
g3506.t1	>ref|XP_752248.1| glycerol-3-phosphate dehydrogenase, mitochondrial [Aspergillus
g3509.t1	>ref|XP_007711256.1| hypothetical protein COCCADRAFT_93486 [Bipolaris zeicola 26-R-13]
g351.t1	>ref|XP_750912.1| FAD dependent oxidoreductase superfamily [Aspergillus fumigatus
g3514.t1	***** No hits found ******
g3522.t1	>ref|XP_746305.1| gentisate 1,2-dioxygenase [Aspergillus fumigatus Af293]
g3527.t1	>ref|XP_746308.1| fumarylacetoacetate hydrolase family protein [Aspergillus fumigatus
g3532.t1	>ref|XP_746313.1| glutathione S-transferase family protein [Aspergillus fumigatus
g3536.t1	>ref|XP_001481531.1| C6 transcription factor [Aspergillus fumigatus Af293]
g3545.t1	>ref|XP_746329.1| endo-chitosanase, pseudogene [Aspergillus fumigatus Af293]
g3567.t1	>ref|XP_746350.1| acid phosphatase [Aspergillus fumigatus Af293]
g3571.t1	>ref|XP_746354.1| conserved hypothetical protein [Aspergillus fumigatus Af293]
g3575.t1	>ref|XP_746358.1| MFS quinate transporter [Aspergillus fumigatus Af293]
g3577.t1	>gb|KMK58283.1| IMP-specific 5'-nucleotidase (Isn1), putative [Aspergillus
g3578.t1	>gb|KMK58284.1| 6-phosphofructokinase alpha subunit [Aspergillus fumigatus Z5]
g358.t1	>ref|XP_750902.1| N,O-diacetyl muramidase [Aspergillus fumigatus Af293]
g359.t1	>gb|EDP49588.1| zinc-binding oxidoreductase ToxD, putative [Aspergillus fumigatus
g3590.t1	>ref|XP_753488.1| pre-mRNA splicing factor RNA helicase (Prp43) [Aspergillus
g3599.t1	>gb|KKK21241.1| hypothetical protein AOCH_001879 [Aspergillus ochraceoroseus]
g3603.t1	>ref|XP_753473.1| hydroxymethylbilane synthase [Aspergillus fumigatus Af293]
g3606.t1	>gb|KMK59803.1| dynein heavy chain [Aspergillus fumigatus Z5]
g3607.t1	>gb|KMK59805.1| oxidative stress protein Svf1 [Aspergillus fumigatus Z5]
g3612.t1	>gb|KMK59810.1| WD repeat protein [Aspergillus fumigatus Z5]
g3617.t1	>gb|KMK59815.1| vacuolar ATP synthase subunit D, putative [Aspergillus fumigatus
g3618.t1	>gb|KMK59816.1| small nuclear ribonucleoprotein [Aspergillus fumigatus Z5]
g3622.t1	>ref|XP_753454.1| protein kinase c [Aspergillus fumigatus Af293]
g3626.t1	>ref|XP_753450.2| serine/threonine protein phosphatase [Aspergillus fumigatus Af293]
g3634.t1	>ref|XP_753441.1| rRNA methyltransferase Spb1 [Aspergillus fumigatus Af293]
g3637.t1	>ref|XP_753437.1| integral membrane protein [Aspergillus fumigatus Af293]
g3639.t1	>ref|XP_753435.1| alpha-1,2-mannosyltransferase (Kre5) [Aspergillus fumigatus Af293]
g364.t1	>gb|KEY77213.1| hypothetical protein BA78_6275 [Aspergillus fumigatus var. RP-2014]
g3641.t1	>dbj|GAQ09700.1| ran-specific GTPase-activating protein 1 [Aspergillus lentulus]
g3642.t1	>ref|XP_753431.1| phosducin [Aspergillus fumigatus Af293]
g3643.t1	>ref|XP_753430.2| G protein complex beta subunit SfaD [Aspergillus fumigatus Af293]
g3656.t1	>gb|KMK55738.1| hypothetical protein Y699_08727 [Aspergillus fumigatus Z5]
g3658.t1	>ref|XP_746902.1| FAD binding monooxygenase [Aspergillus fumigatus Af293]
g366.t1	>ref|XP_750893.1| fructosyl amine: oxygen oxidoreductase [Aspergillus fumigatus
g367.t1	>gb|KMK63321.1| PAP2 domain-containing protein [Aspergillus fumigatus Z5]
g3678.t1	>ref|XP_746877.2| NACHT and Ankyrin domain protein [Aspergillus fumigatus Af293]
g3680.t1	>gb|KMK55766.1| NACHT and WD domain-containing protein [Aspergillus fumigatus Z5]
g3681.t1	>gb|KMK55767.1| hypothetical protein Y699_08756 [Aspergillus fumigatus Z5]
g3682.t1	>gb|EDP48005.1| conserved hypotheitcal protein [Aspergillus fumigatus A1163]
g3683.t1	>gb|EDP48006.1| conserved hypothetical protein [Aspergillus fumigatus A1163]
g3685.t1	>gb|EDP48007.1| salicylate hydroxylase, putative [Aspergillus fumigatus A1163]
g3696.t1	>gb|KMK55781.1| oxalate/formate antiporter [Aspergillus fumigatus Z5]
g3697.t1	>gb|EDP48019.1| conserved hypothetical protein [Aspergillus fumigatus A1163]
g370.t1	>dbj|GAQ03150.1| probable importin subunit beta-4 [Aspergillus lentulus]
g371.t1	>gb|EDP49573.1| patched sphingolipid transporter (Ncr1), putative [Aspergillus
g3713.t1	>gb|KMK55798.1| Putative sterigmatocystin biosynthesis peroxidase stcC [Aspergillus
g3719.t1	>gb|EDP48039.1| conserved hypothetical protein [Aspergillus fumigatus A1163]
g3721.t1	>gb|KEY79821.1| isoamyl alcohol oxidase [Aspergillus fumigatus var. RP-2014]
g3726.t1	>gb|KMK55812.1| Protein alcS RecName: Full [Aspergillus fumigatus Z5]
g3727.t1	>ref|XP_746831.1| aldehyde dehydrogenase [Aspergillus fumigatus Af293]
g3728.t1	>gb|EDP48048.1| alcohol dehydrogenase, putative [Aspergillus fumigatus A1163]
g3733.t1	>ref|XP_746825.1| cysteine-rich secreted protein [Aspergillus fumigatus Af293]
g3734.t1	>ref|XP_746824.1| endo-1,4-beta-mannosidase [Aspergillus fumigatus Af293]
g3735.t1	>ref|XP_746823.1| proline permease PrnB [Aspergillus fumigatus Af293]
g374.t1	>gb|KMK63313.1| Ser/Thr protein phosphatase family protein [Aspergillus fumigatus
g3744.t1	>gb|EDP48066.1| extracellular lipase, putative [Aspergillus fumigatus A1163]
g3746.t1	>ref|XP_746812.1| aspergillopepsin, putaitve [Aspergillus fumigatus Af293]
g3748.t1	>ref|XP_746810.1| farnesyl-diphosphate farnesyltransferase [Aspergillus fumigatus
g3749.t1	>ref|XP_746809.1| DnaJ domain protein [Aspergillus fumigatus Af293]
g375.t1	>gb|EDP49567.1| glutaminase, putative [Aspergillus fumigatus A1163]
g3750.t1	>ref|XP_746808.1| phytase [Aspergillus fumigatus Af293]
g3752.t1	>ref|XP_746806.1| conserved hypothetical protein [Aspergillus fumigatus Af293]
g3760.t1	>ref|XP_746798.1| RPEL repeat protein [Aspergillus fumigatus Af293]
g3762.t1	>ref|XP_746795.1| thiosulfate sulfurtransferase [Aspergillus fumigatus Af293]
g3766.t1	>ref|XP_746790.1| isoleucyl-tRNA synthetase [Aspergillus fumigatus Af293]
g377.t1	>gb|KMK63310.1| hypothetical protein Y699_04140 [Aspergillus fumigatus Z5]
g3770.t1	>ref|XP_001272401.1| 40S ribosomal protein S2 [Aspergillus clavatus NRRL 1]
g3773.t1	>ref|XP_746783.1| MFS peptide transporter Ptr2 [Aspergillus fumigatus Af293]
g3775.t1	>gb|KEY79364.1| SNARE [Aspergillus fumigatus var. RP-2014]
g3776.t1	>ref|XP_746780.1| BolA domain protein [Aspergillus fumigatus Af293]
g3782.t1	>ref|XP_746773.1| cystathionine gamma-synthase [Aspergillus fumigatus Af293]
g3787.t1	>gb|KMK55876.1| MFS amino acid transporter, putative [Aspergillus fumigatus Z5]
g3789.t1	>gb|EDP48116.1| acetamidase, putative [Aspergillus fumigatus A1163]
g3791.t1	>gb|EDP48119.1| cholinesterase, putative [Aspergillus fumigatus A1163]
g3796.t1	>ref|XP_746755.1| conserved hypothetical protein [Aspergillus fumigatus Af293]
g380.t1	>gb|KMK63307.1| hypothetical protein Y699_04137 [Aspergillus fumigatus Z5]
g3802.t1	>gb|KMK55893.1| UTP-glucose-1-phosphate uridylyltransferase Ugp1, putative
g3803.t1	>gb|KMK55894.1| putative membrane bound C2 domain-containing protein (vp115)
g3805.t1	>gb|KMK55896.1| heat shock protein (Sti1), putative [Aspergillus fumigatus Z5]
g3807.t1	>gb|EDP48135.1| nicotinate phosphoribosyltransferase [Aspergillus fumigatus A1163]
g3808.t1	>gb|EDP48136.1| C6 transcription factor, putative [Aspergillus fumigatus A1163]
g3810.t1	>ref|XP_746740.1| DNA-dependent RNA polymerase II RPB140 [Aspergillus fumigatus Af293]
g3819.t1	>gb|EDP48148.1| indoleamine 2,3-dioxygenase family protein [Aspergillus fumigatus
g382.t1	>gb|KMK63305.1| hypothetical protein Y699_04135 [Aspergillus fumigatus Z5]
g3821.t1	>ref|XP_746726.1| conserved hypothetical protein [Aspergillus fumigatus Af293]
g3822.t1	>ref|XP_746725.1| AIF-like mitochondrial oxidoreductase (Nfrl) [Aspergillus fumigatus
g3829.t1	>ref|XP_746718.2| 37S ribosomal protein S24 [Aspergillus fumigatus Af293]
g3831.t1	>dbj|GAQ05583.1| peptidyl-prolyl cis-trans isomerase-like 4 [Aspergillus lentulus]
g3832.t1	>ref|XP_746714.1| UDP-N-acetylglucosamine pyrophosphorylase [Aspergillus fumigatus
g3835.t1	>gb|KMK55930.1| ribosomal small subunit assembly protein [Aspergillus fumigatus Z5]
g3837.t1	>ref|XP_746709.1| mRNA binding post-transcriptional regulator (Csx1) [Aspergillus
g3839.t1	>gb|EDP48171.1| cAMP-dependent protein kinase pathway protein (Som1), putative
g3840.t1	>dbj|GAQ05593.1| trafficking protein particle complex subunit BET3 [Aspergillus
g3846.t1	>gb|EDP51675.1| signal transduction protein Syg1, putative [Aspergillus fumigatus
g3849.t1	>gb|EDP51672.1| NAD-dependent 15-hydroxyprostaglandin dehydrogenase [Aspergillus
g3851.t1	>ref|XP_753712.1| conserved hypothetical protein [Aspergillus fumigatus Af293]
g3853.t1	>gb|KMK59564.1| putative transcription factor (Snd1/p100) [Aspergillus fumigatus
g3854.t1	>sp|Q9Y8D9.3|SODC_ASPFU RecName: Full=Superoxide dismutase [Cu-Zn]
g3855.t1	>ref|XP_753716.1| transaldolase [Aspergillus fumigatus Af293]
g3857.t1	>ref|XP_753718.1| autophagic serine protease Alp2 [Aspergillus fumigatus Af293]
g3859.t1	>gb|KMK59558.1| ABC bile acid transporter [Aspergillus fumigatus Z5]
g3860.t1	>ref|XP_753721.1| conserved hypothetical protein [Aspergillus fumigatus Af293]
g3864.t1	>ref|XP_753725.1| polysaccharide deacetylase family protein [Aspergillus fumigatus
g3868.t1	>ref|XP_001259779.1| ATP binding protein, putative [Neosartorya fischeri NRRL 181]
g3875.t1	>gb|EDP51644.1| conserved glutamic acid rich protein [Aspergillus fumigatus A1163]
g3878.t1	>ref|XP_753740.1| oligosaccharyl transferase subunit (beta) [Aspergillus fumigatus
g3879.t1	>dbj|GAQ09397.1| probable lipase C16A3.12c [Aspergillus lentulus]
g3880.t1	>ref|XP_753743.1| 3-methylcrotonyl-CoA carboxylase, beta subunit (MccB) [Aspergillus
g3881.t1	>gb|KEY79194.1| isovaleryl CoA dehydrogenase IvdA [Aspergillus fumigatus var.
g3883.t1	>gb|KMK59531.1| 3-methylcrotonyl-CoA carboxylase subunit alpha (MccA), putative
g3888.t1	>gb|EDP51626.1| transcriptional regulator (Cti6), putative [Aspergillus fumigatus
g3889.t1	>dbj|GAQ09386.1| woronin body major protein [Aspergillus lentulus]
g3892.t1	>ref|XP_753757.2| conserved hypothetical protein [Aspergillus fumigatus Af293]
g3894.t1	>sp|B0Y429.1|BTGC_ASPFC RecName: Full=Probable glucan endo-1,3-beta-glucosidase btgC;
g3895.t1	>gb|KMK59518.1| hypothetical protein Y699_00719 [Aspergillus fumigatus Z5]
g3896.t1	>gb|KEY78591.1| cohesin complex subunit Psm1 [Aspergillus fumigatus var. RP-2014]
g3897.t1	>gb|KMK60506.1| pyruvate dehydrogenase complex component Pdx1, putative
g3899.t1	>ref|XP_754785.1| aspartyl aminopeptidase [Aspergillus fumigatus Af293]
g39.t1	>ref|XP_747207.1| acetyl-CoA acetyltransferase [Aspergillus fumigatus Af293]
g3900.t1	>gb|KEY78535.1| DNA replication factor C subunit Rfc2 [Aspergillus fumigatus var.
g3907.t1	>ref|XP_754776.1| inorganic diphosphatase [Aspergillus fumigatus Af293]
g391.t1	>gb|EDP50803.1| conserved hypothetical protein [Aspergillus fumigatus A1163]
g3911.t1	>ref|XP_754772.1| cystathionine beta-synthase (beta-thionase) [Aspergillus fumigatus
g3912.t1	>gb|KMK60493.1| phosphate carrier protein, putative [Aspergillus fumigatus Z5]
g3915.t1	>dbj|GAO85447.1| 60S ribosomal protein L33-A [Neosartorya udagawae]
g3916.t1	>gb|KJJ13015.1| Glucose-6-phosphate dehydrogenase C-terminal [Penicillium solitum]
g3918.t1	>gb|KMK60486.1| morphogenesis protein (Msb1), putative [Aspergillus fumigatus Z5]
g3925.t1	>gb|KMK60479.1| glycine-rich RNA-binding protein [Aspergillus fumigatus Z5]
g3927.t1	>ref|XP_754755.1| translational initiation factor 2 beta [Aspergillus fumigatus
g3931.t1	>ref|XP_754751.1| eukaryotic translation initiation factor 3 subunit 2i [Aspergillus
g3932.t1	>gb|KEY78777.1| C1 tetrahydrofolate synthase [Aspergillus fumigatus var. RP-2014]
g3933.t1	>dbj|GAQ04569.1| isocitrate dehydrogenase [NADP], mitochondrial [Aspergillus
g3935.t1	>ref|XP_754746.1| conserved hypothetical protein [Aspergillus fumigatus Af293]
g3940.t1	>ref|XP_754741.1| conserved hypothetical protein [Aspergillus fumigatus Af293]
g3946.t1	>gb|KMK60457.1| translation repressor/antiviral protein Ski3 [Aspergillus fumigatus
g3949.t1	>gb|EDP52855.1| Coatomer subunit alpha, putative [Aspergillus fumigatus A1163]
g3950.t1	>ref|XP_754731.1| FAD dependent sulfhydryl oxidase Erv1 [Aspergillus fumigatus Af293]
g3957.t1	>gb|EDP52847.1| tripeptidyl peptidase SED3 [Aspergillus fumigatus A1163]
g3958.t1	>ref|XP_754722.1| proteasome regulatory particle subunit (RpnL) [Aspergillus
g3960.t1	>gb|KMK60443.1| epoxide hydrolase [Aspergillus fumigatus Z5]
g3961.t1	>ref|XP_754719.1| AP-1 adaptor complex subunit beta [Aspergillus fumigatus Af293]
g3962.t1	>gb|KMK60441.1| threonine synthase [Aspergillus fumigatus Z5]
g3965.t1	>gb|KMK60438.1| regulatory protein SUAPRGA1 [Aspergillus fumigatus Z5]
g3969.t1	>gb|EDP52835.1| carboxylesterase, putative [Aspergillus fumigatus A1163]
g3973.t1	>dbj|GAQ04529.1| hypothetical protein ALT_1850 [Aspergillus lentulus]
g3975.t1	>ref|XP_754703.1| oxidoreductase, short chain dehydrogenase/reductase family protein
g3977.t1	>gb|EDP52825.1| MFS transporter, putative [Aspergillus fumigatus A1163]
g3978.t1	>gb|KEY78806.1| aldehyde reductase I ARI [Aspergillus fumigatus var. RP-2014]
g3979.t1	>gb|EDP52822.1| endonuclease/exonuclease/phosphatase family protein [Aspergillus
g398.t1	>ref|XP_001481578.1| conserved hypothetical protein [Aspergillus fumigatus Af293]
g3980.t1	>ref|XP_754698.1| P450 family fatty acid hydroxylase [Aspergillus fumigatus Af293]
g3983.t1	>ref|XP_754695.2| cell wall glucanase [Aspergillus fumigatus Af293]
g3985.t1	>sp|Q4WXE9.2|EIF3K_ASPFU RecName: Full=Eukaryotic translation initiation factor 3 subunit K;
g3986.t1	>ref|XP_754690.1| phosphoglycerate mutase, 2,3-bisphosphoglycerate-independent
g3988.t1	>ref|XP_754687.1| serine hydroxymethyltransferase [Aspergillus fumigatus Af293]
g3989.t1	>gb|EDP52811.1| prenylcysteine lyase, putative [Aspergillus fumigatus A1163]
g3990.t1	>ref|XP_754685.1| PDCD2_C domain protein [Aspergillus fumigatus Af293]
g3992.t1	>ref|XP_754683.1| vacuolar sorting ATPase Vps4 [Aspergillus fumigatus Af293]
g4.t1	>gb|KMK56344.1| NADP(+)-dependent dehydrogenase, putative [Aspergillus fumigatus
g40.t1	>gb|KMK56767.1| putative U5 snRNP component Snu114 [Aspergillus fumigatus Z5]
g400.t1	>ref|XP_751413.2| conserved hypothetical protein [Aspergillus fumigatus Af293]
g4020.t1	>ref|XP_747515.1| conserved hypothetical protein [Aspergillus fumigatus Af293]
g4022.t1	>gb|KMK56485.1| aconitase family protein [Aspergillus fumigatus Z5]
g4023.t1	>ref|XP_747511.1| AhpC/TSA family thioredoxin peroxidase [Aspergillus fumigatus
g4024.t1	>ref|XP_747510.1| beta-1,6-glucanase Neg1 [Aspergillus fumigatus Af293]
g4026.t1	>ref|XP_747508.1| conserved hypothetical protein [Aspergillus fumigatus Af293]
g4028.t1	>ref|XP_747506.1| elastinolytic metalloproteinase Mep [Aspergillus fumigatus Af293]
g403.t1	>ref|XP_751415.1| conserved hypothetical protein [Aspergillus fumigatus Af293]
g4032.t1	>gb|KEY82089.1| endo 1,4 beta mannosidase [Aspergillus fumigatus var. RP-2014]
g4034.t1	>gb|KMK56497.1| C6 transcription factor [Aspergillus fumigatus Z5]
g4038.t1	>gb|KMK56502.1| glycoside hydrolase [Aspergillus fumigatus Z5]
g4040.t1	>gb|EDP48649.1| K+/H+ antiporter, putative [Aspergillus fumigatus A1163]
g4041.t1	>gb|EDP48651.1| extracellular exo-polygalacturonase, putative [Aspergillus
g4042.t1	>ref|XP_747487.1| pectin methylesterase [Aspergillus fumigatus Af293]
g4043.t1	>gb|KMK56510.1| MFS sugar transporter, putative [Aspergillus fumigatus Z5]
g4048.t1	>gb|EDP48659.1| hypothetical protein AFUB_080970 [Aspergillus fumigatus A1163]
g4057.t1	>gb|KMK56527.1| hypothetical protein Y699_05442 [Aspergillus fumigatus Z5]
g4059.t1	>gb|KMK56530.1| acyl-CoA thioesterase [Aspergillus fumigatus Z5]
g4060.t1	>ref|XP_747467.2| short-chain dehydrogenase/reductase family protein [Aspergillus
g4066.t1	>gb|KEY80545.1| acetyl xylan esterase [Aspergillus fumigatus var. RP-2014]
g4067.t1	>ref|XP_747457.1| DUF895 domain membrane protein [Aspergillus fumigatus Af293]
g4070.t1	>ref|XP_001481412.1| carbonic anhydrase family protein [Aspergillus fumigatus Af293]
g4073.t1	>ref|XP_747453.1| peptidyl-arginine deiminase domain protein [Aspergillus fumigatus
g4086.t1	>gb|EDP48702.1| flavohemoprotein, putative [Aspergillus fumigatus A1163]
g4087.t1	>dbj|GAQ11857.1| lactobacillus up-regulated protein [Aspergillus lentulus]
g4088.t1	>gb|KEY83917.1| hypothetical protein BA78_8705 [Aspergillus fumigatus var.
g409.t1	>ref|XP_751422.1| glutathione S-transferase [Aspergillus fumigatus Af293]
g4092.t1	>dbj|GAQ11865.1| glutamate decarboxylase [Aspergillus lentulus]
g4096.t1	>gb|KMK57003.1| cytochrome P450 oxidoreductase [Aspergillus fumigatus Z5]
g4097.t1	>ref|XP_747150.1| methyltransferase SirN-like [Aspergillus fumigatus Af293]
g4098.t1	>ref|XP_747151.2| hybrid PKS-NRPS enzyme [Aspergillus fumigatus Af293]
g4101.t1	>dbj|GAO86273.1| uncharacterized protein PA3568 [Neosartorya udagawae]
g4105.t1	>ref|XP_747159.1| methionine aminopeptidase, type I [Aspergillus fumigatus Af293]
g4110.t1	>sp|Q4WAY7.2|MAP21_ASPFU RecName: Full=Methionine aminopeptidase 2-1; Short=MAP 2-1;
g4113.t1	>gb|EDP49172.1| polyketide synthase, putative [Aspergillus fumigatus A1163]
g4115.t1	>gb|EDP49174.1| conserved hypothetical protein [Aspergillus fumigatus A1163]
g4121.t1	>sp|B9WZX7.1|FTMH_ASPFM RecName: Full=12-alpha,13-alpha-dihydroxyfumitremorgin C
g4122.t1	>sp|B9WZX6.1|FTMG_ASPFM RecName: Full=Fumitremorgin C monooxygenase; AltName:
g4123.t1	>sp|B9WZX5.1|FTMF_ASPFM RecName: Full=Verruculogen synthase; AltName: Full=Fumitremorgin
g4125.t1	>sp|B9WZX3.1|FTMB_ASPFM RecName: Full=Tryprostatin B synthase; AltName: Full=Brevianamide F
g4126.t1	>gb|EDP49186.1| O-methyltransferase, putative [Aspergillus fumigatus A1163]
g4128.t1	>gb|EDP49188.1| nonribosomal peptide synthase, putative [Aspergillus fumigatus A1163]
g4133.t1	>ref|XP_747194.1| aspartate-tRNA ligase [Aspergillus fumigatus Af293]
g4138.t1	>ref|XP_755799.1| eukaryotic translation initiation factor 3 subunit EifCd, putative
g414.t1	>gb|KMK56349.1| hypothetical protein Y699_09215 [Aspergillus fumigatus Z5]
g4142.t1	>gb|KMK61557.1| arsenite resistance protein Ars2 [Aspergillus fumigatus Z5]
g4144.t1	>ref|XP_755805.1| kinesin family protein [Aspergillus fumigatus Af293]
g4145.t1	>ref|XP_755806.1| DUF821 domain protein [Aspergillus fumigatus Af293]
g4146.t1	>gb|KEY79441.1| endo arabinase [Aspergillus fumigatus var. RP-2014]
g4147.t1	>ref|XP_755808.1| BCS1-like ATPase [Aspergillus fumigatus Af293]
g4148.t1	>ref|XP_755809.1| Type I phosphodiesterase / nucleotide pyrophosphatase family
g4152.t1	>gb|KMK61547.1| oxidoreductase, putative [Aspergillus fumigatus Z5]
g4155.t1	>gb|EDP54987.1| glucose oxidase, putative [Aspergillus fumigatus A1163]
g416.t1	>gb|KMK56347.1| Hsp70 family protein [Aspergillus fumigatus Z5]
g4160.t1	>dbj|GAQ06284.1| hypothetical protein ALT_3605 [Aspergillus lentulus]
g4161.t1	>ref|XP_755823.1| NADH-ubiquinone oxidoreductase 12 kda subunit [Aspergillus
g4162.t1	>ref|XP_755824.1| alpha-1,6-mannosyltransferase subunit [Aspergillus fumigatus Af293]
g4163.t1	>ref|XP_755825.1| protein kinase [Aspergillus fumigatus Af293]
g4167.t1	>gb|KMK61531.1| thioredoxin [Aspergillus fumigatus Z5]
g4168.t1	>ref|XP_755830.1| Gamma-butyrobetaine hydroxylase subfamily [Aspergillus fumigatus
g417.t1	>gb|KMK57293.1| Urea amidohydrolase [Aspergillus fumigatus Z5]
g4170.t1	>ref|XP_755832.1| tubulin subunit TubB [Aspergillus fumigatus Af293]
g4178.t1	>dbj|GAQ06266.1| 26S proteasome non-ATPase regulatory subunit 4 homolog [Aspergillus
g418.t1	>gb|KEY77827.1| transcription factor HMG box [Aspergillus fumigatus var. RP-2014]
g4182.t1	>gb|EDP55018.1| ABC multidrug transporter, putative [Aspergillus fumigatus A1163]
g4184.t1	>gb|KMK61512.1| alpha-L-arabinofuranosidase A [Aspergillus fumigatus Z5]
g4188.t1	>ref|XP_755855.1| conserved hypothetical protein [Aspergillus fumigatus Af293]
g419.t1	>ref|XP_750202.1| NADH-cytochrome b5 reductase [Aspergillus fumigatus Af293]
g4191.t1	>ref|XP_755859.1| small oligopeptide transporter, OPT family [Aspergillus fumigatus
g4196.t1	>ref|XP_755864.1| DUF636 domain protein [Aspergillus fumigatus Af293]
g420.t1	>gb|KMK57296.1| Ribosomal L18ae protein family [Aspergillus fumigatus Z5]
g4202.t1	>ref|XP_755874.1| FluG family protein [Aspergillus fumigatus Af293]
g4204.t1	>gb|KMK61489.1| hypothetical protein Y699_02330 [Aspergillus fumigatus Z5]
g4205.t1	>ref|XP_755878.1| sorbitol/xylulose reductase Sou1-like [Aspergillus fumigatus Af293]
g421.t1	>ref|XP_750200.1| conserved hypothetical protein [Aspergillus fumigatus Af293]
g4210.t1	>gb|KMK61483.1| TPR domain-containing protein [Aspergillus fumigatus Z5]
g4211.t1	>gb|KMK61482.1| hypothetical protein Y699_02323 [Aspergillus fumigatus Z5]
g4212.t1	>ref|XP_755887.1| FAD monooxygenase [Aspergillus fumigatus Af293]
g4214.t1	>ref|XP_755889.1| DDHD domain protein [Aspergillus fumigatus Af293]
g4217.t1	>ref|XP_755892.1| RAS small monomeric GTPase Rab6 [Aspergillus fumigatus Af293]
g4218.t1	>ref|XP_001261020.1| hypothetical protein NFIA_090810 [Neosartorya fischeri NRRL 181]
g4219.t1	>ref|XP_755894.1| sulfite reductase [Aspergillus fumigatus Af293]
g4221.t1	>gb|KEY79423.1| mitochondrial DNA directed RNA polymerase [Aspergillus fumigatus var.
g4226.t1	>ref|XP_755901.1| aldehyde dehydrogenase family protein [Aspergillus fumigatus Af293]
g4228.t1	>ref|XP_755903.1| transcription initiation factor iia small chain [Aspergillus
g4236.t1	>dbj|GAO87446.1| ubiquitin-activating enzyme E1 1 [Neosartorya udagawae]
g4243.t1	>gb|EDP55088.1| HET-C domain protein HetC [Aspergillus fumigatus A1163]
g4244.t1	>gb|KEY83800.1| phytanoyl CoA dioxygenase [Aspergillus fumigatus var. RP-2014]
g4246.t1	>gb|EDP55091.1| importin beta-5 subunit, putative [Aspergillus fumigatus A1163]
g4254.t1	>gb|EDP55100.1| cofactor for methionyl- and glutamyl-tRNA synthetases, putative
g4255.t1	>ref|XP_755930.2| extracellular aspartic endopeptidase [Aspergillus fumigatus Af293]
g4260.t1	>ref|XP_754818.2| alpha-ketoglutarate-dependent taurine dioxygenase [Aspergillus
g4261.t1	>gb|EDP52942.1| conserved hypothetical protein [Aspergillus fumigatus A1163]
g4268.t1	>ref|XP_754810.1| polymerase (RNA) II (DNA directed) polypeptide D [Aspergillus
g4270.t1	>ref|XP_754808.1| DUF1338 domain protein [Aspergillus fumigatus Af293]
g4271.t1	>ref|XP_754807.1| GMC oxidoreductase [Aspergillus fumigatus Af293]
g4273.t1	>dbj|GAO85483.1| ribosome biogenesis protein nsa2 [Neosartorya udagawae]
g4274.t1	>ref|XP_754804.1| checkpoint protein kinase [Aspergillus fumigatus Af293]
g4275.t1	>ref|XP_754803.1| cell wall protein [Aspergillus fumigatus Af293]
g4276.t1	>gb|KEY78549.1| mRNA processing protein [Aspergillus fumigatus var. RP-2014]
g4277.t1	>ref|XP_754801.1| conserved hypothetical protein [Aspergillus fumigatus Af293]
g4280.t1	>gb|KMK60518.1| eukaryotic translation initiation factor 4, putative [Aspergillus
g4284.t1	>ref|XP_754794.1| alpha-mannosidase [Aspergillus fumigatus Af293]
g429.t1	>gb|KMK59517.1| hypothetical protein Y699_00718 [Aspergillus fumigatus Z5]
g4295.t1	>ref|XP_753375.1| Kelch repeat protein [Aspergillus fumigatus Af293]
g4296.t1	>gb|KMK62770.1| 3-hydroxyisobutyryl-CoA hydrolase, putative [Aspergillus fumigatus
g4298.t1	>gb|EDP52018.1| mitochondrial large ribosomal subunit YmL35, putative [Aspergillus
g4301.t1	>gb|KMK62775.1| glyoxylase [Aspergillus fumigatus Z5]
g4303.t1	>gb|EDP52024.1| NAD+ kinase, putative [Aspergillus fumigatus A1163]
g4308.t1	>ref|XP_001259398.1| small nuclear ribonucleoprotein SmD2, putative [Neosartorya
g4309.t1	>gb|KMK62783.1| C6 finger domain-containing protein, putative [Aspergillus fumigatus
g4310.t1	>ref|XP_753359.1| arylsulfatase [Aspergillus fumigatus Af293]
g4316.t1	>gb|KMK62790.1| DNA polymerase alpha/primase associated subunit [Aspergillus
g4318.t1	>ref|XP_753350.1| translation initiation factor eif-2b delta subunit [Aspergillus
g4320.t1	>gb|KEY77912.1| hypothetical protein BA78_8610 [Aspergillus fumigatus var. RP-2014]
g4328.t1	>gb|EDP52050.1| chorismate mutase [Aspergillus fumigatus A1163]
g4335.t1	>dbj|GAQ09813.1| alpha-1,3/1,6-mannosyltransferase alg-2 [Aspergillus lentulus]
g4336.t1	>ref|XP_753331.1| MFS monocarboxylic acid transporter [Aspergillus fumigatus Af293]
g4337.t1	>ref|XP_753330.1| inositol hexaphosphate kinase KCS1 [Aspergillus fumigatus Af293]
g4341.t1	>ref|XP_753324.1| aspartic endopeptidase Pep1/aspergillopepsin F [Aspergillus
g4345.t1	>gb|KMK62823.1| protein phosphatase 2C [Aspergillus fumigatus Z5]
g4347.t1	>ref|XP_753318.1| YjeF_N domain protein [Aspergillus fumigatus Af293]
g4354.t1	>gb|KMK62832.1| triosephosphate isomerase [Aspergillus fumigatus Z5]
g4356.t1	>ref|XP_753307.1| 60S acidic ribosomal protein P0 [Aspergillus fumigatus Af293]
g4357.t1	>ref|XP_753306.1| U1 small nuclear ribonucleoprotein 70 kDa [Aspergillus fumigatus
g4359.t1	>gb|EDP52087.1| cell cycle control protein (Cwf8), putative [Aspergillus fumigatus
g436.t1	>ref|XP_749800.1| glucosamine-6-phosphate deaminase [Aspergillus fumigatus Af293]
g4363.t1	>ref|XP_753300.1| vacuolar armadillo repeat protein Vac8 [Aspergillus fumigatus
g4365.t1	>gb|KMK62844.1| UPF0187 domain-containing protein [Aspergillus fumigatus Z5]
g4366.t1	>gb|KEY77881.1| 3 ketosteroid delta 1 dehydrogenase [Aspergillus fumigatus var.
g4379.t1	>gb|KMK62861.1| NlpC/P60-like cell-wall peptidase [Aspergillus fumigatus Z5]
g438.t1	>ref|XP_747216.1| choline oxidase (CodA) [Aspergillus fumigatus Af293]
g4380.t1	>gb|KMK62862.1| protein phosphatase [Aspergillus fumigatus Z5]
g4384.t1	>ref|XP_753273.1| transulfuration enzyme family protein [Aspergillus fumigatus Af293]
g4388.t1	>gb|KEY79749.1| RNA annealing protein Yra1 [Aspergillus fumigatus var. RP-2014]
g439.t1	>gb|EDP48897.1| N-acetylglucosamine-6-phosphate deacetylase (NagA), putative
g4390.t1	>ref|XP_753264.1| Hsp90 binding co-chaperone (Sba1) [Aspergillus fumigatus Af293]
g4391.t1	>gb|KMK62875.1| translation machinery-associated protein 46 [Aspergillus fumigatus
g4393.t1	>ref|XP_753259.2| WD domain, G-beta repeat protein [Aspergillus fumigatus Af293]
g4394.t1	>gb|EDP52130.1| conserved hypothetical protein [Aspergillus fumigatus A1163]
g4395.t1	>gb|EDP52130.1| conserved hypothetical protein [Aspergillus fumigatus A1163]
g440.t1	>ref|XP_747218.1| DUF895 domain membrane protein [Aspergillus fumigatus Af293]
g4403.t1	>gb|EDP52140.1| conserved hypothetical protein [Aspergillus fumigatus A1163]
g4404.t1	>gb|KMK62887.1| cell-associated beta-galactosidase, putative [Aspergillus fumigatus
g4409.t1	>ref|XP_753242.1| lipase [Aspergillus fumigatus Af293]
g441.t1	>gb|AAR96054.1| carboxypeptidase 2 [Aspergillus fumigatus]
g4415.t1	>ref|XP_753236.1| glucose repressible protein Grg1 [Aspergillus fumigatus Af293]
g4420.t1	>gb|KEY79763.1| AMP binding enzyme [Aspergillus fumigatus var. RP-2014]
g4426.t1	>dbj|GAQ09922.1| 3-oxoacyl-[acyl-carrier-protein] reductase FabG [Aspergillus
g4429.t1	>gb|AFN44902.1| alpha-glucuronidase [Aspergillus fumigatus]
g4433.t1	>gb|KMK62919.1| polyketide synthase, putative [Aspergillus fumigatus Z5]
g4436.t1	>ref|XP_753206.1| beta-lactamase [Aspergillus fumigatus Af293]
g4441.t1	>gb|KMK62928.1| cellulase, putative [Aspergillus fumigatus Z5]
g4445.t1	>ref|XP_753196.1| carboxypeptidase Y [Aspergillus fumigatus Af293]
g4451.t1	>gb|EDP52196.1| conserved hypothetical protein [Aspergillus fumigatus A1163]
g4456.t1	>gb|AAM66707.1|AF517830_1 fucose-specific lectin [Aspergillus fumigatus]
g4458.t1	>ref|XP_753180.1| pyrroline-5-carboxylate reductase [Aspergillus fumigatus Af293]
g4466.t1	>ref|XP_753516.1| conserved hypothetical protein [Aspergillus fumigatus Af293]
g4467.t1	>ref|XP_753517.1| thioredoxin TrxA [Aspergillus fumigatus Af293]
g4468.t1	>ref|XP_753518.2| MHYT domain signalling protein [Aspergillus fumigatus Af293]
g447.t1	>ref|XP_747225.1| C2H2 zinc finger protein [Aspergillus fumigatus Af293]
g4470.t1	>ref|XP_753520.1| D-amino acid oxidase [Aspergillus fumigatus Af293]
g4473.t1	>ref|XP_753523.1| siderophore transcription factor SreA [Aspergillus fumigatus Af293]
g4475.t1	>gb|KMK59748.1| oxidoreductase [Aspergillus fumigatus Z5]
g4476.t1	>ref|XP_753526.1| RAS small monomeric GTPase RasA [Aspergillus fumigatus Af293]
g4478.t1	>ref|XP_753527.1| molybdopterin binding domain protein [Aspergillus fumigatus Af293]
g4497.t1	>ref|XP_753548.1| small nuclear ribonucleoprotein U2, A' [Aspergillus fumigatus
g45.t1	>dbj|GAQ12050.1| heat shock protein SSB1 [Aspergillus lentulus]
g4500.t1	>gb|KMK59722.1| hypothetical protein Y699_00923 [Aspergillus fumigatus Z5]
g4503.t1	>gb|EDP51830.1| conserved hypothetical protein [Aspergillus fumigatus A1163]
g4504.t1	>gb|KMK59718.1| hypothetical protein Y699_00919 [Aspergillus fumigatus Z5]
g4506.t1	>gb|KMK59716.1| DNA replication licensing factor Mcm6 [Aspergillus fumigatus Z5]
g4507.t1	>ref|XP_753558.2| SNF2 family helicase [Aspergillus fumigatus Af293]
g4509.t1	>ref|XP_753562.2| ribosome biogenesis protein Urb1 [Aspergillus fumigatus Af293]
g451.t1	>ref|XP_747229.1| rRNA maturation protein (Nop14) [Aspergillus fumigatus Af293]
g4515.t1	>ref|XP_753568.1| UDP-glucose 4-epimerase [Aspergillus fumigatus Af293]
g4517.t1	>ref|XP_753570.1| alpha-1,2-mannosyltransferase (Kre2) [Aspergillus fumigatus Af293]
g4523.t1	>ref|XP_753577.1| conserved hypothetical protein [Aspergillus fumigatus Af293]
g4526.t1	>ref|XP_753580.1| tyrosyl-tRNA synthetase [Aspergillus fumigatus Af293]
g4530.t1	>gb|KMK59691.1| ubiquinol-cytochrome c reductase iron-sulfur subunit precursor
g4532.t1	>gb|KMK59688.1| SH3 domain-containing protein [Aspergillus fumigatus Z5]
g4533.t1	>ref|XP_001259631.1| cofilin [Neosartorya fischeri NRRL 181]
g4534.t1	>gb|EDP51797.1| cytochrome c oxidase subunit V [Aspergillus fumigatus A1163]
g4535.t1	>ref|XP_753589.1| ATP synthase F1, beta subunit [Aspergillus fumigatus Af293]
g4536.t1	>gb|KMK59684.1| 1,4-alpha-glucan branching enzyme [Aspergillus fumigatus Z5]
g4538.t1	>ref|XP_753593.1| ABC transporter [Aspergillus fumigatus Af293]
g4539.t1	>ref|XP_753594.1| amidase [Aspergillus fumigatus Af293]
g4540.t1	>ref|XP_753595.1| molybdenum cofactor biosynthetic protein (CnxF) [Aspergillus
g4544.t1	>gb|KMK59674.1| nitrate reductase [Aspergillus fumigatus Z5]
g4547.t1	>ref|XP_753604.1| pectin lyase [Aspergillus fumigatus Af293]
g4548.t1	>ref|XP_753605.1| iron-sulfur protein subunit of succinate dehydrogenase Sdh2,
g455.t1	>gb|EDP47530.1| 37S ribosomal protein S9 [Aspergillus fumigatus A1163]
g456.t1	>ref|XP_747621.1| translation elongation factor eEF-1 subunit gamma [Aspergillus
g4574.t1	>gb|KMK59644.1| 3-hydroxyacyl-CoA dehydrogenase, putative [Aspergillus fumigatus
g4575.t1	>ref|XP_753636.1| cytochrome b5 reductase [Aspergillus fumigatus Af293]
g4576.t1	>gb|EDP51746.1| cytochrome P450 monooxygenase, putative [Aspergillus fumigatus
g4579.t1	>gb|EDP51743.1| extracellular serine-threonine rich protein [Aspergillus fumigatus
g4581.t1	>ref|XP_753642.2| acyl-CoA dehydrogenase [Aspergillus fumigatus Af293]
g4584.t1	>gb|KMK59633.1| hypothetical protein Y699_00834 [Aspergillus fumigatus Z5]
g4586.t1	>ref|XP_753647.1| conserved hypothetical protein [Aspergillus fumigatus Af293]
g4588.t1	>ref|XP_753649.1| nitroreductase family protein [Aspergillus fumigatus Af293]
g4597.t1	>ref|XP_754447.1| RNAPII degradation factor Def1 [Aspergillus fumigatus Af293]
g4600.t1	>gb|KMK60184.1| saccharopine dehydrogenase Lys1 [Aspergillus fumigatus Z5]
g4602.t1	>ref|XP_754452.1| fructose-bisphosphate aldolase, class II [Aspergillus fumigatus
g4603.t1	>ref|XP_754453.1| DUF221 domain protein [Aspergillus fumigatus Af293]
g4604.t1	>dbj|GAO85169.1| hypothetical protein AUD_4129 [Neosartorya udagawae]
g4605.t1	>ref|XP_754455.1| homoserine dehydrogenase [Aspergillus fumigatus Af293]
g4606.t1	>ref|XP_754456.1| conserved hypothetical protein [Aspergillus fumigatus Af293]
g4608.t1	>ref|XP_754458.1| nucleosome binding protein (Nhp6a) [Aspergillus fumigatus Af293]
g461.t1	>gb|KMK55134.1| NADH-ubiquinone oxidoreductase B14 subunit, putative [Aspergillus
g4610.t1	>gb|KMK60195.1| Taz1-interacting factor 1 (TAF1) [Aspergillus fumigatus Z5]
g4614.t1	>ref|XP_754464.1| LEA domain protein [Aspergillus fumigatus Af293]
g4621.t1	>gb|KEY77628.1| hypothetical protein BA78_1096 [Aspergillus fumigatus var. RP-2014]
g4622.t1	>gb|KEY77628.1| hypothetical protein BA78_1096 [Aspergillus fumigatus var. RP-2014]
g4623.t1	>ref|XP_754473.1| conserved hypothetical protein [Aspergillus fumigatus Af293]
g4624.t1	>gb|KMK60209.1| hypothetical protein Y699_01410 [Aspergillus fumigatus Z5]
g4626.t1	>ref|XP_754476.1| arginase [Aspergillus fumigatus Af293]
g4629.t1	>ref|XP_754479.1| aspartic endopeptidase Pep2 [Aspergillus fumigatus Af293]
g4630.t1	>gb|KMK60215.1| proteasome regulatory particle subunit Rpt3, putative [Aspergillus
g4633.t1	>ref|XP_754483.1| eukaryotic translation initiation factor 3 subunit EifCe, putative
g4634.t1	>ref|XP_754484.2| arsenite translocating ATPase ArsA [Aspergillus fumigatus Af293]
g4639.t1	>gb|KMK60224.1| hypothetical protein Y699_01425 [Aspergillus fumigatus Z5]
g4641.t1	>gb|EDP52624.1| class V chitinase, putative [Aspergillus fumigatus A1163]
g4642.t1	>ref|XP_754493.1| ubiquitin (UbiC) [Aspergillus fumigatus Af293]
g4643.t1	>gb|KMK60228.1| C2H2 transcription factor (Swi5), putative [Aspergillus fumigatus
g4644.t1	>gb|KMK60229.1| ribonuclease T2 family, putative [Aspergillus fumigatus Z5]
g4645.t1	>ref|XP_001263339.1| YagE family protein [Neosartorya fischeri NRRL 181]
g4646.t1	>gb|KEY77637.1| vacuolar assembly protein [Aspergillus fumigatus var. RP-2014]
g4651.t1	>gb|EDP52634.1| DNA ligase I, putative [Aspergillus fumigatus A1163]
g4657.t1	>gb|EDP52640.1| MAP kinase kinase kinase (Bck1), putative [Aspergillus fumigatus
g4658.t1	>ref|XP_754512.1| pyruvate decarboxylase PdcA [Aspergillus fumigatus Af293]
g4659.t1	>gb|EDP52642.1| THUMP domain protein [Aspergillus fumigatus A1163]
g4663.t1	>ref|XP_754517.1| CFIA complex component Rna14 [Aspergillus fumigatus Af293]
g4668.t1	>gb|KMK60253.1| cell wall protein, putative [Aspergillus fumigatus Z5]
g4672.t1	>gb|KMK60258.1| telomere and ribosome associated protein Stm1 [Aspergillus
g4673.t1	>ref|XP_754528.1| glutaminase [Aspergillus fumigatus Af293]
g4679.t1	>dbj|GAQ04380.1| branchpoint-bridging protein [Aspergillus lentulus]
g4683.t1	>gb|KMK60270.1| eukaryotic translation initiation factor 3 subunit CLU1/TIF31,
g4689.t1	>ref|XP_754545.1| RAB GTPase Vps21/Ypt51 [Aspergillus fumigatus Af293]
g469.t1	>ref|XP_747609.1| conserved hypothetical protein [Aspergillus fumigatus Af293]
g4690.t1	>ref|XP_754546.1| 40S ribosomal protein S7e [Aspergillus fumigatus Af293]
g4693.t1	>gb|KMK60280.1| Arp2/3 complex subunit Arc16 [Aspergillus fumigatus Z5]
g4694.t1	>gb|KMK60281.1| calcium-translocating P-type ATPase(PMCA-type),putative [Aspergillus
g4697.t1	>gb|EDP52681.1| hydroxymethylglutaryl-CoA synthase, putative [Aspergillus fumigatus
g4698.t1	>gb|EDP52682.1| glutamate carboxypeptidase Tre2, putative [Aspergillus fumigatus
g4709.t1	>dbj|GAQ04411.1| serine/threonine-protein kinase prp4 [Aspergillus lentulus]
g4712.t1	>dbj|GAQ04414.1| damage response protein 1 [Aspergillus lentulus]
g4713.t1	>gb|KMK60301.1| stress response protein (Ish1), putative [Aspergillus fumigatus Z5]
g4715.t1	>ref|XP_754573.1| nuclear transport factor NTF-2 [Aspergillus fumigatus Af293]
g4716.t1	>gb|EDP52702.1| conserved hypothetical protein [Aspergillus fumigatus A1163]
g4720.t1	>ref|XP_754579.1| dolichol-phosphate mannosyltransferase [Aspergillus fumigatus
g4721.t1	>ref|XP_754580.1| conserved hypothetical protein [Aspergillus fumigatus Af293]
g4724.t1	>gb|EDP52710.1| vacuolar sorting protein 35 [Aspergillus fumigatus A1163]
g4726.t1	>dbj|GAQ04428.1| GTP-binding protein rho2 [Aspergillus lentulus]
g4729.t1	>gb|KMK60316.1| acetolactate synthase, large subunit, putative [Aspergillus
g4730.t1	>ref|XP_754589.1| galactokinase [Aspergillus fumigatus Af293]
g4732.t1	>gb|EDP52718.1| DNA replication protein, putative [Aspergillus fumigatus A1163]
g4733.t1	>ref|XP_754592.1| conserved hypothetical protein [Aspergillus fumigatus Af293]
g4736.t1	>gb|EDP52723.1| Ccr4-Not transcription complex subunit (NOT1), putative [Aspergillus
g4739.t1	>gb|EDP52727.1| conserved hypothetical protein [Aspergillus fumigatus A1163]
g474.t1	>gb|EDP47512.1| bifunctional purine biosynthetic protein Ade1, putative
g4740.t1	>gb|KMK60329.1| peroxisomal membrane anchor protein (Pex14) [Aspergillus fumigatus
g475.t1	>gb|KMK55120.1| actin [Aspergillus fumigatus Z5]
g4750.t1	>ref|XP_754611.1| dihydroneopterin aldolase domain protein [Aspergillus fumigatus
g4756.t1	>gb|KMK60346.1| phosphoglycerate mutase family domain-containing protein
g4758.t1	>dbj|GAO89468.1| extracellular metalloprotease AFUB_008060 [Neosartorya udagawae]
g4759.t1	>gb|KEY83779.1| transcription elongation complex subunit Cdc68 [Aspergillus
g476.t1	>ref|XP_747603.1| Hsp70 nucleotide exchange factor (Fes1) [Aspergillus fumigatus
g4760.t1	>dbj|GAO89470.1| high-affinity glucose transporter [Neosartorya udagawae]
g4761.t1	>gb|KMK59884.1| protein O-mannosyltransferase 2 [Aspergillus fumigatus Z5]
g4765.t1	>ref|XP_750511.1| ketoreductase [Aspergillus fumigatus Af293]
g4766.t1	>dbj|GAQ11046.1| UPF0061 protein C20G4.05c [Aspergillus lentulus]
g4768.t1	>gb|KEY76485.1| aspartic endopeptidase AP1 [Aspergillus fumigatus var. RP-2014]
g4771.t1	>ref|XP_747754.1| cell wall glucanase/allergen F16-like [Aspergillus fumigatus Af293]
g4772.t1	>ref|XP_747756.1| conidiation-specific protein (Con-10) [Aspergillus fumigatus
g4777.t1	>gb|KMK55281.1| hypothetical protein Y699_07386 [Aspergillus fumigatus Z5]
g4779.t1	>gb|KMK55283.1| hypothetical protein Y699_07388 [Aspergillus fumigatus Z5]
g478.t1	>gb|KMK55117.1| hypothetical protein Y699_07222 [Aspergillus fumigatus Z5]
g4785.t1	>gb|KEY76521.1| dioxygenase [Aspergillus fumigatus var. RP-2014]
g4786.t1	>gb|EDP47675.1| MFS monosaccharide transporter, putative [Aspergillus fumigatus
g4787.t1	>dbj|GAQ03750.1| cyanovirin-N homolog [Aspergillus lentulus]
g4794.t1	>sp|Q4WCZ8.2|PGLRX_ASPFU RecName: Full=Probable exopolygalacturonase X; Short=ExoPG;
g4795.t1	>ref|XP_747779.1| UPF0041 domain protein [Aspergillus fumigatus Af293]
g4796.t1	>ref|XP_747780.1| NADH-ubiquinone oxidoreductase 105 kDa subunit [Aspergillus
g4798.t1	>gb|KMK55303.1| chitin synthase activator (Chs3), putative [Aspergillus fumigatus
g4799.t1	>ref|XP_747783.1| conserved hypothetical protein [Aspergillus fumigatus Af293]
g480.t1	>ref|XP_747599.1| proteasome component Pre5 [Aspergillus fumigatus Af293]
g4800.t1	>gb|KEY76471.1| SNARE protein Snc2 [Aspergillus fumigatus var. RP-2014]
g4801.t1	>ref|XP_747785.1| acetylglutamate kinase [Aspergillus fumigatus Af293]
g4803.t1	>ref|XP_747789.1| conserved hypothetical protein [Aspergillus fumigatus Af293]
g4804.t1	>emb|CAW40752.1| methylisocitrate lyase precursor [Aspergillus fumigatus]
g4808.t1	>gb|KMK55311.1| Putative redox protein fmp46, mitochondrial [Aspergillus fumigatus
g4809.t1	>gb|KMK55312.1| metalloreductase [Aspergillus fumigatus Z5]
g481.t1	>gb|KMK55114.1| lysine decarboxylase-like protein [Aspergillus fumigatus Z5]
g4811.t1	>gb|KEY76489.1| GPI anchored protein [Aspergillus fumigatus var. RP-2014]
g4817.t1	>ref|XP_747802.1| nascent polypeptide-associated complex (NAC) subunit [Aspergillus
g4822.t1	>gb|KMK55325.1| structural maintenance of chromosome protein [Aspergillus fumigatus
g4824.t1	>ref|XP_747809.1| ankyrin repeat and BTB/POZ domain protein [Aspergillus fumigatus
g4825.t1	>gb|KEY76498.1| G2 specific protein kinase NimA [Aspergillus fumigatus var.
g4829.t1	>ref|XP_001257453.1| ATP dependent RNA helicase (Sub2), putative [Neosartorya fischeri
g4835.t1	>gb|EDP47724.1| conserved hypothetical protein [Aspergillus fumigatus A1163]
g4836.t1	>gb|KMK55340.1| alpha-galactosidase/alpha-n-acetylgalactosaminidase [Aspergillus
g484.t1	>gb|KMK55111.1| putative HATPase c domain-containing protein [Aspergillus fumigatus
g4841.t1	>ref|XP_747826.1| eukaryotic translation initiation factor eIF-1A subunit, putative
g4842.t1	>gb|KMK55346.1| chitin biosynthesis protein (Chs5) [Aspergillus fumigatus Z5]
g4844.t1	>gb|KMK55348.1| esterase [Aspergillus fumigatus Z5]
g4845.t1	>gb|KEY76450.1| fumarate hydratase [Aspergillus fumigatus var. RP-2014]
g4848.t1	>ref|XP_749580.1| D-3-phosphoglycerate dehydrogenase [Aspergillus fumigatus Af293]
g4849.t1	>gb|EDP54101.1| xylosidase/arabinosidase, putative [Aspergillus fumigatus A1163]
g4850.t1	>gb|EDP54100.1| conserved hypothetical protein [Aspergillus fumigatus A1163]
g4853.t1	>gb|EDP54097.1| C2H2 finger domain protein, putative [Aspergillus fumigatus A1163]
g4857.t1	>gb|EDP54093.1| cytomegalovirus gH-receptor family protein, putative [Aspergillus
g486.t1	>gb|KMK55109.1| short chain dehydrogenase/reductase family protein [Aspergillus
g4863.t1	>ref|XP_749563.2| argininosuccinate synthase [Aspergillus fumigatus Af293]
g4864.t1	>gb|EDP54086.1| lipase/esterase, putative [Aspergillus fumigatus A1163]
g4869.t1	>ref|XP_749556.1| maleylacetoacetate isomerase MaiA [Aspergillus fumigatus Af293]
g487.t1	>gb|EDP47499.1| vacuolar protein sorting-associated protein VpsB [Aspergillus
g4870.t1	>ref|XP_749555.1| fumarylacetoacetate hydrolase FahA [Aspergillus fumigatus Af293]
g4871.t1	>ref|XP_749554.1| homogentisate 1,2-dioxygenase (HmgA) [Aspergillus fumigatus Af293]
g4873.t1	>ref|XP_749552.1| 4-hydroxyphenylpyruvate dioxygenase [Aspergillus fumigatus Af293]
g4876.t1	>gb|EDP54072.1| C6 transcription factor, putative [Aspergillus fumigatus A1163]
g4877.t1	>gb|EDP54071.1| conserved hypothetical protein [Aspergillus fumigatus A1163]
g4878.t1	>gb|KMK57777.1| 40S ribosomal protein S11 [Aspergillus fumigatus Z5]
g4882.t1	>ref|XP_749540.1| GPR/FUN34 family protein [Aspergillus fumigatus Af293]
g4889.t1	>gb|KMK57767.1| alpha,alpha-trehalose phosphate synthase subunit, putative
g4890.t1	>gb|KMK57766.1| alpha,alpha-trehalose-phosphate synthase subunit, putative
g4893.t1	>gb|EDP54055.1| alpha-1,3-glucanase/mutanase, putative [Aspergillus fumigatus
g4896.t1	>ref|XP_749527.1| serine/threonine protein phosphatase [Aspergillus fumigatus Af293]
g49.t1	>gb|KMK56778.1| alanyl-tRNA synthetase, putative [Aspergillus fumigatus Z5]
g490.t1	>ref|XP_747589.1| CaaX prenyl proteinase Rce1 [Aspergillus fumigatus Af293]
g4903.t1	>gb|EDP54044.1| FKBP-type peptidyl-prolyl isomerase, putative [Aspergillus
g4907.t1	>gb|EDP54040.1| allergen Asp F4 [Aspergillus fumigatus A1163]
g4914.t1	>gb|EDP54032.1| DNA excision repair protein (Rad26L), putative [Aspergillus fumigatus
g4917.t1	>ref|XP_749504.1| peptidyl-prolyl cis-trans isomerase [Aspergillus fumigatus Af293]
g492.t1	>gb|EDP47493.1| NAD-dependent formate dehydrogenase AciA/Fdh [Aspergillus fumigatus
g4927.t1	>gb|EDP54019.1| IMP dehydrogenase, putative [Aspergillus fumigatus A1163]
g4929.t1	>gb|EDP54017.1| 40S ribosomal protein S21 [Aspergillus fumigatus A1163]
g4930.t1	>gb|EDP54016.1| phenylalanyl-tRNA synthetase beta chain cytoplasmic [Aspergillus
g4931.t1	>ref|XP_749489.1| two-component osmosensing histidine kinase (Bos1) [Aspergillus
g4934.t1	>gb|EDP54012.1| pheromone processing carboxypeptidase (Sxa2), putative [Aspergillus
g4940.t1	>ref|XP_752493.1| oxidoreductase [Aspergillus fumigatus Af293]
g4942.t1	>ref|XP_752491.1| conserved hypothetical protein [Aspergillus fumigatus Af293]
g4947.t1	>ref|XP_001264650.1| eukaryotic translation elongation factor 1 subunit Eef1-beta,
g4952.t1	>ref|XP_752478.1| 60S ribosomal protein L6 [Aspergillus fumigatus Af293]
g4953.t1	>gb|KMK61009.1| hypothetical protein Y699_08159 [Aspergillus fumigatus Z5]
g4954.t1	>gb|KMK61010.1| calcium channel subunit Cch1 [Aspergillus fumigatus Z5]
g4957.t1	>gb|EDP56341.1| serine/threonine protein kinase Kin1, putative [Aspergillus fumigatus
g4962.t1	>gb|KMK59894.1| ribonuclease HI large subunit [Aspergillus fumigatus Z5]
g4963.t1	>ref|XP_750505.2| Cupin domain protein [Aspergillus fumigatus Af293]
g4969.t1	>ref|XP_750500.1| 26S proteasome regulatory particle subunit Rpn8 [Aspergillus
g497.t1	>gb|KMK57367.1| hypothetical protein Y699_06908 [Aspergillus fumigatus Z5]
g4970.t1	>ref|XP_750499.1| adenylate kinase [Aspergillus fumigatus Af293]
g4971.t1	>ref|XP_750498.1| dimeric dihydrodiol dehydrogenase [Aspergillus fumigatus Af293]
g4973.t1	>ref|XP_001264922.1| M protein repeat protein [Neosartorya fischeri NRRL 181]
g4974.t1	>ref|XP_750494.1| coproporphyrinogen III oxidase [Aspergillus fumigatus Af293]
g4976.t1	>ref|XP_750491.2| mitochondrial GTP/GDP transporter Ggc1 [Aspergillus fumigatus
g4978.t1	>ref|XP_750490.1| molecular chaperone Hsp70 [Aspergillus fumigatus Af293]
g4982.t1	>ref|XP_750485.1| glutamate synthase Glt1 [Aspergillus fumigatus Af293]
g4984.t1	>ref|XP_750483.1| conserved hypothetical protein [Aspergillus fumigatus Af293]
g4991.t1	>gb|KMK59923.1| hypothetical protein Y699_01124 [Aspergillus fumigatus Z5]
g5.t1	>ref|XP_751432.1| tripeptidyl peptidase A [Aspergillus fumigatus Af293]
g50.t1	>gb|KMK59211.1| class V myosin (Myo4), putative [Aspergillus fumigatus Z5]
g5006.t1	>ref|XP_748171.1| cytochrome P450 phenylacetate 2-hydroxylase [Aspergillus fumigatus
g5007.t1	>gb|EDP51024.1| MYB DNA-binding domain protein [Aspergillus fumigatus A1163]
g501.t1	>gb|EDP55716.1| UPF0136 domain protein [Aspergillus fumigatus A1163]
g5010.t1	>ref|XP_748166.1| nucleolar RNA methyltransferase (Nop2) [Aspergillus fumigatus
g5011.t1	>gb|EDP51028.1| conserved hypothetical protein [Aspergillus fumigatus A1163]
g5015.t1	>gb|KMK58948.1| hypothetical protein Y699_00149 [Aspergillus fumigatus Z5]
g5016.t1	>ref|XP_748159.1| extracellular endoglucanase [Aspergillus fumigatus Af293]
g5019.t1	>ref|XP_748156.1| ARP2/3 complex subunit Arc18 [Aspergillus fumigatus Af293]
g5020.t1	>ref|XP_748155.1| DNA replication factor C subunit Rfc3 [Aspergillus fumigatus Af293]
g5021.t1	>ref|XP_748154.1| conserved hypothetical protein [Aspergillus fumigatus Af293]
g5027.t1	>ref|XP_748147.1| histone H2A [Aspergillus fumigatus Af293]
g5028.t1	>ref|XP_748146.1| phosphate transporter (Pho88) [Aspergillus fumigatus Af293]
g5029.t1	>emb|CAQ53727.1| glyceraldehyde-3-phosphate dehydrogenase [Aspergillus fumigatus]
g503.t1	>ref|XP_750124.2| glutamate carboxypeptidase [Aspergillus fumigatus Af293]
g5031.t1	>gb|EDP51049.1| BYS1 domain protein, putative [Aspergillus fumigatus A1163]
g5033.t1	>gb|KMK58966.1| a-pheromone processing metallopeptidase Ste23 [Aspergillus fumigatus
g5035.t1	>ref|XP_748139.1| cleavage and polyadenylation specific factor 5 [Aspergillus
g5036.t1	>ref|XP_748137.1| conserved hypothetical protein [Aspergillus fumigatus Af293]
g5038.t1	>gb|KMK58972.1| hypothetical protein Y699_00173 [Aspergillus fumigatus Z5]
g5039.t1	>ref|XP_748134.1| NADH-ubiquinone oxidoreductase [Aspergillus fumigatus Af293]
g504.t1	>ref|XP_750125.1| conserved hypothetical protein [Aspergillus fumigatus Af293]
g5040.t1	>gb|KMK58974.1| UPF0047 domain-containing protein [Aspergillus fumigatus Z5]
g5043.t1	>gb|KMK58978.1| inositol polyphosphate phosphatase, putative [Aspergillus fumigatus
g5046.t1	>ref|XP_001266317.1| proteasome component Pre6, putative [Neosartorya fischeri NRRL 181]
g5054.t1	>gb|KMK58988.1| actin interacting protein 2 [Aspergillus fumigatus Z5]
g5055.t1	>gb|KMK58989.1| NAD dependent epimerase [Aspergillus fumigatus Z5]
g5056.t1	>ref|XP_748117.1| conserved hypothetical protein [Aspergillus fumigatus Af293]
g5057.t1	>gb|KMK58991.1| ABC multidrug transporter [Aspergillus fumigatus Z5]
g5060.t1	>gb|EDP51080.1| potassium ion transporter (Trk1), putative [Aspergillus fumigatus
g5061.t1	>gb|EDP51081.1| peroxidase, putative [Aspergillus fumigatus A1163]
g5062.t1	>dbj|GAO84605.1| putative non-heme bromoperoxidase BpoC [Neosartorya udagawae]
g5063.t1	>emb|CAA41217.1| 18-kDa antigen [Aspergillus fumigatus]
g5067.t1	>dbj|GAQ08843.1| V-type proton ATPase catalytic subunit A [Aspergillus lentulus]
g507.t1	>gb|KMK57358.1| C6 zinc finger domain-containing protein [Aspergillus fumigatus Z5]
g5070.t1	>ref|XP_001266288.1| eukaryotic translation initiation factor eIF-4A subunit, putative
g5073.t1	>gb|EDP51096.1| farnesyl-pyrophosphate synthetase [Aspergillus fumigatus A1163]
g5076.t1	>gb|EDP51099.1| glycogen synthase Gsy1, putative [Aspergillus fumigatus A1163]
g5080.t1	>ref|XP_748090.1| DNA replication licensing factor Mcm5 [Aspergillus fumigatus Af293]
g5081.t1	>gb|KMK59017.1| ribokinase [Aspergillus fumigatus Z5]
g5082.t1	>gb|EDP51105.1| conserved hypothetical protein [Aspergillus fumigatus A1163]
g5084.t1	>ref|XP_001822564.2| transcription-associated protein [Aspergillus oryzae RIB40]
g5088.t1	>gb|EDP51112.1| cytochrome P450, putative [Aspergillus fumigatus A1163]
g5090.t1	>gb|EDP51114.1| conserved hypothetical protein [Aspergillus fumigatus A1163]
g5091.t1	>gb|EDP51115.1| O-methyltransferase, putative [Aspergillus fumigatus A1163]
g5096.t1	>gb|EDP51123.1| phosphoribosylformylglycinamidine synthase [Aspergillus fumigatus
g5099.t1	>ref|XP_748067.1| cytochrome c oxidase subunit Va [Aspergillus fumigatus Af293]
g51.t1	>gb|KMK59210.1| nucleosome assembly protein Nap1 [Aspergillus fumigatus Z5]
g510.t1	>gb|EDP55725.1| oligosaccharyl transferase subunit Dad1, putative [Aspergillus
g5102.t1	>gb|KMK59041.1| nicotinamide nucleotide transhydrogenase, putative [Aspergillus
g5105.t1	>ref|XP_748062.2| C6 transcription factor [Aspergillus fumigatus Af293]
g5108.t1	>ref|XP_748058.2| conserved hypothetical protein [Aspergillus fumigatus Af293]
g511.t1	>ref|XP_750132.1| mRNA splicing factor RNA helicase (Prp16) [Aspergillus fumigatus
g5110.t1	>ref|XP_748056.1| oxidoreductase, short-chain dehydrogenase/reductase family
g5113.t1	>gb|KMK59052.1| hypothetical protein Y699_00253 [Aspergillus fumigatus Z5]
g5114.t1	>gb|EDP51141.1| NAP family protein [Aspergillus fumigatus A1163]
g5115.t1	>gb|EDP51142.1| nitrogen metabolite repression regulator NmrA [Aspergillus
g5122.t1	>ref|XP_748042.1| conserved hypothetical protein [Aspergillus fumigatus Af293]
g5123.t1	>ref|XP_748041.1| 60S ribosomal protein L4 [Aspergillus fumigatus Af293]
g5129.t1	>ref|XP_748035.1| septin [Aspergillus fumigatus Af293]
g5132.t1	>dbj|GAO84677.1| 5'-3' exoribonuclease 1 [Neosartorya udagawae]
g5133.t1	>ref|XP_748030.1| chromatin assembly factor 1 subunit C [Aspergillus fumigatus Af293]
g5134.t1	>ref|XP_748029.1| GTP cyclohydrolase I [Aspergillus fumigatus Af293]
g5137.t1	>ref|XP_748025.1| translation initiation factor eIF4E3 [Aspergillus fumigatus Af293]
g5138.t1	>gb|KMK59080.1| Ulp1 protease, putative [Aspergillus fumigatus Z5]
g5142.t1	>gb|KMK59084.1| ubiquitin C-terminal hydrolase (HAUSP) [Aspergillus fumigatus Z5]
g5143.t1	>dbj|GAO84686.1| uncharacterized membrane protein C17A5.08 [Neosartorya udagawae]
g5148.t1	>dbj|GAQ08924.1| DNA repair helicase RAD25 [Aspergillus lentulus]
g5156.t1	>gb|KMK59097.1| SH3 domain-containing protein (Cyk3), putative [Aspergillus fumigatus
g5159.t1	>gb|KMK59100.1| PHD transcription factor (Rum1), putative [Aspergillus fumigatus Z5]
g5163.t1	>gb|EDP51195.1| methylenetetrahydrofolate reductase [Aspergillus fumigatus A1163]
g5164.t1	>ref|XP_747995.1| nucleoside diphosphate kinase [Aspergillus fumigatus Af293]
g5165.t1	>gb|KMK59107.1| alpha glucosidase II, alpha subunit [Aspergillus fumigatus Z5]
g5166.t1	>dbj|GAO84710.1| chitinase 2 [Neosartorya udagawae]
g5167.t1	>gb|EDP51201.1| class III chitinase, putative [Aspergillus fumigatus A1163]
g5168.t1	>ref|XP_747990.1| thioredoxin reductase [Aspergillus fumigatus Af293]
g5169.t1	>gb|EDP51203.1| plasma membrane H(+)ATPase, putative [Aspergillus fumigatus A1163]
g5170.t1	>gb|EDP51204.1| glutamyl-tRNA synthetase [Aspergillus fumigatus A1163]
g518.t1	>gb|KMK57344.1| signal recognition particle [Aspergillus fumigatus Z5]
g5182.t1	>gb|EDP51216.1| CRAL/TRIO domain protein [Aspergillus fumigatus A1163]
g5187.t1	>gb|EDP51222.1| WW domain protein [Aspergillus fumigatus A1163]
g5188.t1	>gb|EDP51223.1| class III chitinase ChiA1 [Aspergillus fumigatus A1163]
g5189.t1	>ref|XP_747967.1| lipase [Aspergillus fumigatus Af293]
g519.t1	>gb|KMK57343.1| cytochrome P450 sterol C-22 desaturase, putative [Aspergillus
g5191.t1	>ref|XP_755071.1| gamma-glutamyl phosphate reductase [Aspergillus fumigatus Af293]
g5192.t1	>ref|XP_755074.1| 60S ribosomal protein L18 [Aspergillus fumigatus Af293]
g5194.t1	>dbj|GAO86712.1| pre-mRNA-splicing factor srp1 [Neosartorya udagawae]
g5195.t1	>ref|XP_755078.1| actin-bundling protein Sac6 [Aspergillus fumigatus Af293]
g52.t1	>gb|KMK59209.1| P-type ATPase [Aspergillus fumigatus Z5]
g5200.t1	>ref|XP_748822.2| Dyp-type peroxidase family protein [Aspergillus fumigatus Af293]
g5202.t1	>gb|EDP48525.1| class III aminotransferase, putative [Aspergillus fumigatus A1163]
g5209.t1	>gb|KMK56272.1| phosphoglycerate mutase family protein [Aspergillus fumigatus Z5]
g521.t1	>gb|KEY77113.1| mitochondrial translation initiation factor IF 2 [Aspergillus
g5212.t1	>ref|XP_748839.1| tannase [Aspergillus fumigatus Af293]
g5214.t1	>gb|EDP48511.1| conserved hypothetical protein [Aspergillus fumigatus A1163]
g5216.t1	>gb|EDP48509.1| AAA family ATPase, putative [Aspergillus fumigatus A1163]
g522.t1	>ref|XP_001481701.1| conserved hypothetical protein [Aspergillus fumigatus Af293]
g5220.t1	>gb|KMK56259.1| cytochrome P450 monooxygenase, putative [Aspergillus fumigatus Z5]
g5223.t1	>gb|KMK56256.1| NAD(P)H-dependent FMN reductase LOT6 [Aspergillus fumigatus Z5]
g5227.t1	>dbj|GAQ05917.1| hypothetical protein ALT_3238 [Aspergillus lentulus]
g5230.t1	>gb|KMK56248.1| fungal specific transcription factor [Aspergillus fumigatus Z5]
g5241.t1	>gb|EDP48477.1| maltase [Aspergillus fumigatus A1163]
g5248.t1	>gb|KMK56228.1| hypothetical protein Y699_08649 [Aspergillus fumigatus Z5]
g525.t1	>gb|KMK57337.1| RNA polymerase I specific transcription initiation factor Rrn7,
g5254.t1	>ref|XP_748888.2| serine protease [Aspergillus fumigatus Af293]
g5256.t1	>gb|EDP48460.1| ankyrin repeat protein [Aspergillus fumigatus A1163]
g526.t1	>gb|KMK57336.1| Eukaryotic translation initiation factor eIF-5A [Aspergillus
g5260.t1	>ref|XP_748895.1| endoglucanase [Aspergillus fumigatus Af293]
g5261.t1	>ref|XP_748896.1| beta-D-glucoside glucohydrolase [Aspergillus fumigatus Af293]
g5263.t1	>ref|XP_748898.2| transmembrane transporter [Aspergillus fumigatus Af293]
g5267.t1	>ref|XP_748902.1| ubiE/COQ5 methyltransferase [Aspergillus fumigatus Af293]
g5270.t1	>ref|XP_748905.1| DNA damage-inducible v-SNARE binding protein Ddi1 [Aspergillus
g5273.t1	>gb|EDP48443.1| non-repetitive nucleoporin, putative [Aspergillus fumigatus A1163]
g5274.t1	>ref|XP_748909.1| conserved hypothetical protein [Aspergillus fumigatus Af293]
g5276.t1	>gb|KMK56199.1| mRNA transport regulator (Mtr10), putative [Aspergillus fumigatus
g5278.t1	>ref|XP_001261542.1| EF-hand protein [Neosartorya fischeri NRRL 181]
g5280.t1	>ref|XP_748917.1| metallopeptidase MepB [Aspergillus fumigatus Af293]
g5281.t1	>ref|XP_748918.1| stearic acid desaturase (SdeA) [Aspergillus fumigatus Af293]
g5286.t1	>ref|XP_748923.1| proteasome component Pre8 [Aspergillus fumigatus Af293]
g5298.t1	>gb|KMK56177.1| AAA family ATPase [Aspergillus fumigatus Z5]
g5299.t1	>ref|XP_748936.1| malate dehydrogenase, NAD-dependent [Aspergillus fumigatus Af293]
g5301.t1	>ref|XP_748938.1| pyruvate dehydrogenase complex, dihydrolipoamide acetyltransferase
g5302.t1	>ref|XP_748940.1| guanyl-nucleotide exchange factor (Sec7) [Aspergillus fumigatus
g5305.t1	>ref|XP_748943.1| translation elongation factor eEF-3 [Aspergillus fumigatus Af293]
g5306.t1	>gb|KMK56169.1| glutamine-serine rich protein MS8, putative [Aspergillus fumigatus
g531.t1	>ref|XP_750161.1| coenzyme A transferase [Aspergillus fumigatus Af293]
g5313.t1	>gb|EDP48399.1| phospholipase PldA, putative [Aspergillus fumigatus A1163]
g5315.t1	>ref|XP_748954.1| sugar transporter family protein [Aspergillus fumigatus Af293]
g5316.t1	>gb|EDP48395.1| GPI maturation protein (Bst1), putative [Aspergillus fumigatus A1163]
g5319.t1	>ref|XP_748958.1| RSC complex subunit (RSC8) [Aspergillus fumigatus Af293]
g532.t1	>ref|XP_750162.2| FG-GAP repeat protein [Aspergillus fumigatus Af293]
g5323.t1	>ref|XP_001261491.1| electron transfer flavoprotein alpha subunit, putative [Neosartorya
g5325.t1	>ref|XP_748964.1| SUN domain protein (Uth1) [Aspergillus fumigatus Af293]
g5329.t1	>ref|XP_748969.1| conserved hypothetical protein [Aspergillus fumigatus Af293]
g5331.t1	>gb|KMK56142.1| Tetra-spanning protein [Aspergillus fumigatus Z5]
g5332.t1	>gb|EDP48378.1| septin AspB [Aspergillus fumigatus A1163]
g5333.t1	>ref|XP_748973.2| structure-specific recognition protein [Aspergillus fumigatus
g5335.t1	>dbj|GAQ05796.1| bud site selection protein RAX2 [Aspergillus lentulus]
g5337.t1	>ref|XP_748978.2| splicing factor u2af large subunit [Aspergillus fumigatus Af293]
g5338.t1	>gb|KMK56134.1| hypothetical protein Y699_08555 [Aspergillus fumigatus Z5]
g5339.t1	>gb|KMK56133.1| 40S ribosomal protein S13 [Aspergillus fumigatus Z5]
g5342.t1	>ref|XP_748983.1| transformer-SR ribonucleoprotein [Aspergillus fumigatus Af293]
g5343.t1	>gb|EDP48367.1| PHD finger domain protein, putative [Aspergillus fumigatus A1163]
g5347.t1	>ref|XP_748987.1| mitochondrial carrier protein [Aspergillus fumigatus Af293]
g535.t1	>ref|XP_750165.1| aspartate aminotransferase [Aspergillus fumigatus Af293]
g5355.t1	>gb|KMK56117.1| class III chitinase [Aspergillus fumigatus Z5]
g5359.t1	>ref|XP_748999.1| hexose transporter protein [Aspergillus fumigatus Af293]
g5362.t1	>gb|KMK56109.1| FAD dependent oxidoreductase, putative [Aspergillus fumigatus Z5]
g537.t1	>gb|KMK62253.1| hypothetical protein Y699_04636 [Aspergillus fumigatus Z5]
g5370.t1	>gb|KMK54739.1| class I alpha-mannosidase [Aspergillus fumigatus Z5]
g5371.t1	>gb|KEY80132.1| hypothetical protein BA78_5489 [Aspergillus fumigatus var. RP-2014]
g5372.t1	>ref|XP_013426777.1| EF-hand [Aureobasidium namibiae CBS 147.97]
g5373.t1	>ref|XP_751822.1| SNARE complex subunit (Tlg2) [Aspergillus fumigatus Af293]
g5374.t1	>gb|EDP50376.1| DUF618 domain protein [Aspergillus fumigatus A1163]
g5375.t1	>ref|XP_751824.1| clathrin light chain [Aspergillus fumigatus Af293]
g5376.t1	>ref|XP_751825.1| Hsp90 co-chaperone Cdc37 [Aspergillus fumigatus Af293]
g5381.t1	>gb|EDP50368.1| conserved hypothetical protein [Aspergillus fumigatus A1163]
g5387.t1	>gb|KMK54723.1| hypothetical protein Y699_06367 [Aspergillus fumigatus Z5]
g539.t1	>ref|XP_749200.1| GDSL lipase/acylhydrolase family protein [Aspergillus fumigatus
g5394.t1	>ref|XP_751845.2| hypothetical protein AFUA_4G09810 [Aspergillus fumigatus Af293]
g5395.t1	>ref|XP_751846.2| SYF2 splicing factor family protein [Aspergillus fumigatus Af293]
g5399.t1	>ref|XP_751851.1| 50S ribosomal protein L12 [Aspergillus fumigatus Af293]
g54.t1	>ref|XP_754080.1| D-3-phosphoglycerate dehydrogenase [Aspergillus fumigatus Af293]
g5400.t1	>dbj|GAQ08133.1| probable T-complex protein 1 subunit theta [Aspergillus lentulus]
g5404.t1	>gb|EDP50342.1| secretory component protein shr3, putative [Aspergillus fumigatus
g541.t1	>gb|KMK62250.1| GDSL-like lipase/acylhydrolase domain-containing protein
g5410.t1	>gb|EDP50336.1| GPI anchored protein, putative [Aspergillus fumigatus A1163]
g5414.t1	>ref|XP_751870.2| conserved hypothetical protein [Aspergillus fumigatus Af293]
g5416.t1	>ref|XP_751873.1| SNARE protein Ykt6 [Aspergillus fumigatus Af293]
g5419.t1	>gb|KMK54689.1| endo-1,4-beta-xylanase C [Aspergillus fumigatus Z5]
g5422.t1	>ref|XP_751881.1| sodium P-type ATPase [Aspergillus fumigatus Af293]
g5426.t1	>gb|KEY83851.1| hypothetical protein BA78_4200 [Aspergillus fumigatus var. RP-2014]
g5434.t1	>ref|XP_751893.1| extracellular dipeptidyl-peptidase Dpp4 [Aspergillus fumigatus
g5437.t1	>gb|KMK54671.1| hypothetical protein Y699_06315 [Aspergillus fumigatus Z5]
g5443.t1	>gb|EDP50299.1| conserved hypothetical protein [Aspergillus fumigatus A1163]
g5451.t1	>ref|XP_751229.1| UPF0023 family protein [Aspergillus fumigatus Af293]
g5452.t1	>gb|EDP55428.1| carboxypeptidase CpyA/Prc1, putative [Aspergillus fumigatus A1163]
g5453.t1	>gb|KMK63645.1| ribosomal protein S13p/S18e [Aspergillus fumigatus Z5]
g5454.t1	>gb|EDP55426.1| conserved hypothetical protein [Aspergillus fumigatus A1163]
g5457.t1	>ref|XP_751236.1| TPR repeat protein [Aspergillus fumigatus Af293]
g5458.t1	>gb|KEY79926.1| hypothetical protein BA78_5241 [Aspergillus fumigatus var. RP-2014]
g5463.t1	>ref|XP_751242.1| conserved hypothetical protein [Aspergillus fumigatus Af293]
g5464.t1	>gb|KMK63656.1| cwl1 [Aspergillus fumigatus Z5]
g5465.t1	>gb|KMK63657.1| APSES transcription factor Xbp1 [Aspergillus fumigatus Z5]
g5466.t1	>gb|KMK63658.1| DNA topoisomerase II [Aspergillus fumigatus Z5]
g5468.t1	>gb|EDP55412.1| hypothetical protein AFUB_001030 [Aspergillus fumigatus A1163]
g5469.t1	>gb|KMK63662.1| class V chitinase [Aspergillus fumigatus Z5]
g5472.t1	>ref|XP_751252.1| alpha-1,2-mannosidase subfamily [Aspergillus fumigatus Af293]
g5479.t1	>ref|XP_751259.1| oxidoreductase, short chain dehydrogenase/reductase family
g5486.t1	>gb|EDP55392.1| adenylate-forming enzyme, putative [Aspergillus fumigatus A1163]
g5489.t1	>dbj|GAQ03682.1| fumitremorgin C monooxygenase [Aspergillus lentulus]
g549.t1	>gb|KMK62242.1| cellulose-binding GDSL lipase/acylhydrolase, putative [Aspergillus
g5492.t1	>gb|EDP55385.1| acetyltransferase, putative [Aspergillus fumigatus A1163]
g55.t1	>ref|XP_754081.1| seryl-tRNA synthetase [Aspergillus fumigatus Af293]
g550.t1	>gb|EDP53714.1| conserved hypothetical protein [Aspergillus fumigatus A1163]
g5503.t1	>ref|XP_751284.1| mitochondrial carnitine:acyl carnitine carrier [Aspergillus
g5504.t1	>gb|EDP55373.1| conserved hypothetical protein [Aspergillus fumigatus A1163]
g5512.t1	>ref|XP_751294.1| acetyl-CoA-acetyltransferase [Aspergillus fumigatus Af293]
g5514.t1	>gb|KMK63707.1| kinesin family protein (KinA) [Aspergillus fumigatus Z5]
g5523.t1	>ref|XP_751307.1| 5-oxo-L-prolinase [Aspergillus fumigatus Af293]
g5524.t1	>ref|XP_751308.1| glucooligosaccharide oxidase [Aspergillus fumigatus Af293]
g5526.t1	>gb|KMK63721.1| hypothetical protein Y699_04551 [Aspergillus fumigatus Z5]
g5527.t1	>gb|EDP55348.1| AraC-like ligand binding domain protein, putative [Aspergillus
g5529.t1	>gb|KEY79999.1| hypothetical protein BA78_5071 [Aspergillus fumigatus var. RP-2014]
g5533.t1	>gb|EDP55342.1| hypothetical protein AFUB_000320 [Aspergillus fumigatus A1163]
g5534.t1	>ref|XP_751321.1| conserved hypothetical protein [Aspergillus fumigatus Af293]
g5536.t1	>sp|B0XM94.1|BGLH_ASPFC RecName: Full=Probable beta-glucosidase H; AltName:
g5541.t1	>ref|XP_751328.1| endo-1,3(4)-beta-glucanase [Aspergillus fumigatus Af293]
g5543.t1	>gb|EDP55332.1| xylosidase/arabinosidase, putative [Aspergillus fumigatus A1163]
g5550.t1	>ref|XP_751336.1| fungal alpha-L-arabinofuranosidase [Aspergillus fumigatus Af293]
g5554.t1	>ref|XP_749747.1| RNA polymerase II holoenzyme/mediator complex component Rgr1,
g556.t1	>gb|KMK62234.1| exo-beta-1,3-glucanase [Aspergillus fumigatus Z5]
g5560.t1	>ref|XP_751911.1| L-ornithine aminotransferase Car2 [Aspergillus fumigatus Af293]
g5563.t1	>ref|XP_751914.1| cytochrome c peroxidase Ccp1 [Aspergillus fumigatus Af293]
g5565.t1	>ref|XP_751916.1| thioredoxin [Aspergillus fumigatus Af293]
g5573.t1	>gb|KMK58328.1| hypothetical protein Y699_03748 [Aspergillus fumigatus Z5]
g5580.t1	>gb|KMK58322.1| monooxygenase, putative [Aspergillus fumigatus Z5]
g5582.t1	>gb|KMK58320.1| aryl-alcohol dehydrogenase [Aspergillus fumigatus Z5]
g5586.t1	>gb|KMK58315.1| sensor histidine kinase/response regulator, putative [Aspergillus
g5594.t1	>gb|KMK58307.1| hypothetical protein Y699_03727 [Aspergillus fumigatus Z5]
g5597.t1	>gb|EDP47137.1| conserved hypothetical protein [Aspergillus fumigatus A1163]
g5598.t1	>gb|KMK58303.1| high-affinity glucose transporter [Aspergillus fumigatus Z5]
g5605.t1	>gb|KMK62626.1| small nuclear ribonucleoprotein complex Nhp2, putative [Aspergillus
g5612.t1	>ref|XP_752720.1| transketolase TktA [Aspergillus fumigatus Af293]
g5613.t1	>ref|XP_752719.1| spermidine synthase [Aspergillus fumigatus Af293]
g5614.t1	>ref|XP_752718.1| ubiquinol-cytochrome C reductase complex subunit UcrQ
g5615.t1	>gb|EDP56585.1| prohibitin complex subunit Phb1, putative [Aspergillus fumigatus
g5617.t1	>gb|KMK62638.1| cell wall proline rich protein, putative [Aspergillus fumigatus Z5]
g5626.t1	>ref|XP_752707.1| aflatoxin B1-aldehyde reductase GliO-like [Aspergillus fumigatus
g5627.t1	>gb|KMK62648.1| MFS transporter [Aspergillus fumigatus Z5]
g5628.t1	>ref|XP_752703.1| Arp2/3 complex subunit (Arp2) [Aspergillus fumigatus Af293]
g5632.t1	>ref|XP_752698.1| mannose-6-phosphate isomerase, class I [Aspergillus fumigatus
g5634.t1	>gb|KMK62657.1| Coatomer subunit epsilon, putative [Aspergillus fumigatus Z5]
g5641.t1	>ref|XP_001481728.1| DUF543 domain protein [Aspergillus fumigatus Af293]
g5647.t1	>ref|XP_752684.1| G-protein complex alpha subunit GpaA/FadA [Aspergillus fumigatus
g5653.t1	>gb|EDP47793.1| conserved hypothetical protein [Aspergillus fumigatus A1163]
g5656.t1	>gb|EDP47788.1| dienelactone hydrolase family protein, partial [Aspergillus
g5663.t1	>ref|XP_747877.1| NCS1 allantoate transporter [Aspergillus fumigatus Af293]
g5664.t1	>gb|EDP47781.1| conserved hypothetical protein [Aspergillus fumigatus A1163]
g5667.t1	>gb|KMK55392.1| aminotransferase, putative [Aspergillus fumigatus Z5]
g567.t1	>gb|KEY82279.1| sterol delta 5,6 desaturase [Aspergillus fumigatus var. RP-2014]
g5670.t1	>pdb|4NTC|A Chain A, Crystal Structure Of Glit
g5695.t1	>gb|KMK55705.1| acyl-CoA dehydrogenase, mitochondrial precursor [Aspergillus
g5702.t1	>gb|KEY79316.1| peptidase D [Aspergillus fumigatus var. RP-2014]
g5704.t1	>ref|XP_752863.1| protein translocation complex componenet (Npl1) [Aspergillus
g5707.t1	>ref|XP_752865.1| gelsolin repeat protein [Aspergillus fumigatus Af293]
g5709.t1	>gb|KMK55692.1| hypothetical protein Y699_09126 [Aspergillus fumigatus Z5]
g571.t1	>ref|XP_749161.1| conserved hypothetical protein [Aspergillus fumigatus Af293]
g5711.t1	>ref|XP_752869.1| 2-isopropylmalate synthase [Aspergillus fumigatus Af293]
g5713.t1	>dbj|GAQ10460.1| protein sda1 [Aspergillus lentulus]
g5717.t1	>ref|XP_752877.1| conserved hypothetical protein [Aspergillus fumigatus Af293]
g5718.t1	>gb|KMK55682.1| hypothetical protein Y699_09116 [Aspergillus fumigatus Z5]
g5720.t1	>ref|XP_752880.1| conserved hypothetical protein [Aspergillus fumigatus Af293]
g5723.t1	>gb|KMK55677.1| phosphate carrier protein (Mir1) [Aspergillus fumigatus Z5]
g573.t1	>gb|KMK62216.1| aminopeptidase [Aspergillus fumigatus Z5]
g5731.t1	>ref|XP_752893.1| prefoldin subunit 4 [Aspergillus fumigatus Af293]
g5732.t1	>ref|XP_752894.1| autophagy protein Atg27 [Aspergillus fumigatus Af293]
g5735.t1	>gb|KEY79872.1| heat shock protein Hsp98/Hsp104/ClpA [Aspergillus fumigatus var.
g5741.t1	>gb|KMK55659.1| poly(A) polymerase Pap [Aspergillus fumigatus Z5]
g5751.t1	>ref|XP_752913.1| adenylosuccinate synthetase AdB [Aspergillus fumigatus Af293]
g5757.t1	>ref|XP_001264206.1| urea amidolyase, putative [Neosartorya fischeri NRRL 181]
g5758.t1	>ref|XP_752920.1| lactam utilization protein LamB [Aspergillus fumigatus Af293]
g5764.t1	>ref|XP_752926.1| succinate dehydrogenase subunit CybS [Aspergillus fumigatus Af293]
g5765.t1	>ref|XP_752927.1| oxidoreductase, zinc-binding dehydrogenase family [Aspergillus
g5766.t1	>ref|XP_752928.1| DEAD box RNA helicase HelA [Aspergillus fumigatus Af293]
g5768.t1	>gb|KMK55631.1| hypothetical protein Y699_09065 [Aspergillus fumigatus Z5]
g5771.t1	>ref|XP_752933.1| laccase TilA [Aspergillus fumigatus Af293]
g5776.t1	>ref|XP_752938.1| importin beta-1 subunit [Aspergillus fumigatus Af293]
g5777.t1	>ref|XP_752939.1| 40S ribosomal protein S22 [Aspergillus fumigatus Af293]
g5782.t1	>ref|XP_752944.1| 3-isopropylmalate dehydrogenase Leu2A [Aspergillus fumigatus Af293]
g5787.t1	>ref|XP_752948.1| fatty acid hydroxylase [Aspergillus fumigatus Af293]
g5791.t1	>ref|XP_752952.1| Coatomer subunit delta [Aspergillus fumigatus Af293]
g5795.t1	>ref|XP_752956.1| importin beta-2 subunit [Aspergillus fumigatus Af293]
g5798.t1	>gb|KMK55601.1| choline kinase, putative [Aspergillus fumigatus Z5]
g5801.t1	>gb|KMK55598.1| glutathione reductase [Aspergillus fumigatus Z5]
g5804.t1	>gb|AAN87849.1| Crh-like protein [Aspergillus fumigatus]
g5811.t1	>ref|XP_752991.1| alpha-glucosidase [Aspergillus fumigatus Af293]
g5812.t1	>ref|XP_752993.1| xylitol dehydrogenase XdhB [Aspergillus fumigatus Af293]
g5813.t1	>ref|XP_752994.1| mitochondrial F1F0-ATP synthase g subunit [Aspergillus fumigatus
g5817.t1	>ref|XP_752998.1| vacuolar protein sorting-associated protein Vps28 [Aspergillus
g5821.t1	>gb|KMK55576.1| hypothetical protein Y699_09010 [Aspergillus fumigatus Z5]
g5826.t1	>gb|KEY78509.1| hypothetical protein BA78_4284 [Aspergillus fumigatus var. RP-2014]
g5830.t1	>gb|KMK55567.1| histidine acid phosphatase, putative [Aspergillus fumigatus Z5]
g5834.t1	>gb|KEY78488.1| 40S ribosomal protein S25 [Aspergillus fumigatus var. RP-2014]
g5835.t1	>gb|EDP56866.1| WD40 domain protein [Aspergillus fumigatus A1163]
g5837.t1	>ref|XP_753021.2| conserved hypothetical protein [Aspergillus fumigatus Af293]
g584.t1	>ref|XP_749146.1| C6 transcription factor Aro80 [Aspergillus fumigatus Af293]
g5842.t1	>gb|KMK62617.1| hypothetical protein Y699_05000 [Aspergillus fumigatus Z5]
g5846.t1	>gb|KMK62612.1| isoleucyl-tRNA synthetase, cytoplasmic [Aspergillus fumigatus Z5]
g5848.t1	>ref|XP_752743.1| 5'->3' exoribonculease Dhp1 [Aspergillus fumigatus Af293]
g5849.t1	>gb|KMK62609.1| Pentafunctional AROM polypeptide [Aspergillus fumigatus Z5]
g5853.t1	>emb|CEF85879.1| unnamed protein product [Fusarium graminearum]
g5854.t1	>ref|XP_001727504.2| histone H3 [Aspergillus oryzae RIB40]
g5862.t1	>ref|XP_752760.1| DNA-directed RNA polymerase I subunit (Rpa190) [Aspergillus fumigatus
g5869.t1	>ref|XP_001264358.1| hypothetical protein NFIA_011490 [Neosartorya fischeri NRRL 181]
g5872.t1	>ref|XP_752772.1| diphthine synthase [Aspergillus fumigatus Af293]
g5876.t1	>ref|XP_752777.1| chromosome segregation protein BIR1 [Aspergillus fumigatus Af293]
g5878.t1	>gb|KMK62573.1| histidinol-phosphate aminotransferase [Aspergillus fumigatus Z5]
g5881.t1	>ref|XP_752782.1| nuclear segregation protein (Bfr1) [Aspergillus fumigatus Af293]
g5886.t1	>sp|Q4WS33.2|BGALA_ASPFU RecName: Full=Probable beta-galactosidase A; AltName: Full=Lactase A;
g5887.t1	>gb|EDP56655.1| methyltransferase (Ncl1), putative [Aspergillus fumigatus A1163]
g5889.t1	>ref|XP_752790.1| mitochondrial processing peptidase beta subunit [Aspergillus
g589.t1	>gb|KMK56785.1| cell cycle checkpoint protein rad17 [Aspergillus fumigatus Z5]
g5891.t1	>ref|XP_752792.1| fibrillarin [Aspergillus fumigatus Af293]
g5899.t1	>gb|EDP56667.1| Fasciclin domain family [Aspergillus fumigatus A1163]
g59.t1	>ref|XP_754085.1| 40S ribosomal protein S3Ae [Aspergillus fumigatus Af293]
g590.t1	>ref|XP_746923.1| dynamin-like GTPase Dnm1 [Aspergillus fumigatus Af293]
g5901.t1	>ref|XP_752802.1| UBX domain protein [Aspergillus fumigatus Af293]
g5907.t1	>dbj|GAO89143.1| 60S ribosomal protein L17 [Neosartorya udagawae]
g5909.t1	>ref|XP_752813.1| chitin binding protein [Aspergillus fumigatus Af293]
g591.t1	>ref|XP_746922.1| actin binding protein [Aspergillus fumigatus Af293]
g5911.t1	>gb|KMK62539.1| exo-beta-1,3-glucanase Exg0 [Aspergillus fumigatus Z5]
g5915.t1	>emb|CAF32165.1| hypothetical protein AfA10A1.120 [Aspergillus fumigatus]
g5916.t1	>ref|XP_752820.1| ankyrin repeat protein [Aspergillus fumigatus Af293]
g5925.t1	>gb|KMK62156.1| translational activator [Aspergillus fumigatus Z5]
g5927.t1	>gb|KMK62154.1| hypothetical protein Y699_02995 [Aspergillus fumigatus Z5]
g5928.t1	>gb|KMK62153.1| C6 finger domain-containing protein [Aspergillus fumigatus Z5]
g5930.t1	>ref|XP_755141.1| involucrin repeat protein [Aspergillus fumigatus Af293]
g5935.t1	>gb|KMK62146.1| MFS monosaccharide transporter (Hxt8), putative [Aspergillus
g5936.t1	>gb|KMK62145.1| 60S ribosomal protein L44 [Aspergillus fumigatus Z5]
g5937.t1	>emb|CEJ60933.1| Putative Bi-ubiquitin [Penicillium brasilianum]
g5943.t1	>ref|XP_755158.1| C6 transcription factor [Aspergillus fumigatus Af293]
g5944.t1	>dbj|GAO86780.1| glycerol-3-phosphate dehydrogenase [NAD(+)] [Neosartorya udagawae]
g5945.t1	>ref|XP_755163.1| conserved hypothetical protein [Aspergillus fumigatus Af293]
g5946.t1	>gb|KMK62132.1| DnaJ domain-containing protein, putative [Aspergillus fumigatus Z5]
g5958.t1	>ref|XP_755178.1| ubiquitin C-terminal hydrolase [Aspergillus fumigatus Af293]
g5961.t1	>gb|KMK62117.1| GTP binding protein (Bud4) [Aspergillus fumigatus Z5]
g5965.t1	>gb|EDP54390.1| 50S ribosomal protein L14 [Aspergillus fumigatus A1163]
g5969.t1	>gb|KMK62109.1| small subunit of nuclear cap-binding protein complex [Aspergillus
g5974.t1	>ref|XP_755197.2| DUF788 domain protein [Aspergillus fumigatus Af293]
g5978.t1	>gb|EDP54403.1| acetyl-CoA carboxylase [Aspergillus fumigatus A1163]
g598.t1	>ref|XP_750033.1| endoplasmic reticulum and nuclear membrane proteinc Npl4, putative
g5980.t1	>gb|KEY77070.1| isochorismatasehydrolase [Aspergillus fumigatus var. RP-2014]
g5984.t1	>gb|KMK62094.1| inner membrane nuclease Nuc1 [Aspergillus fumigatus Z5]
g5985.t1	>ref|XP_755210.1| RING finger domain protein [Aspergillus fumigatus Af293]
g5986.t1	>ref|XP_001481661.1| SET domain protein [Aspergillus fumigatus Af293]
g5987.t1	>gb|EDP54413.1| guanyl-nucleotide exchange factor, putative [Aspergillus fumigatus
g599.t1	>ref|XP_750032.1| NADH-quinone oxidoreductase Pst2 [Aspergillus fumigatus Af293]
g5993.t1	>gb|KEY77276.1| phospholipid transporting ATPase [Aspergillus fumigatus var. RP-2014]
g6.t1	>gb|KEY81506.1| hypothetical protein BA78_7294 [Aspergillus fumigatus var. RP-2014]
g6002.t1	>gb|KMK62077.1| isochorismatase family hydrolase [Aspergillus fumigatus Z5]
g6007.t1	>sp|B0XRV0.1|DPP5_ASPFC RecName: Full=Dipeptidyl-peptidase 5; AltName:
g6008.t1	>ref|XP_755238.1| vacuolar transporter chaperone (Vtc4) [Aspergillus fumigatus Af293]
g6009.t1	>gb|KMK62070.1| DNA replication licensing factor Mcm4 [Aspergillus fumigatus Z5]
g6010.t1	>gb|EDP54439.1| DUF221 domain protein, putative [Aspergillus fumigatus A1163]
g6011.t1	>gb|EDP54440.1| arginine N-methyltransferase (Rmt2), putative [Aspergillus
g6012.t1	>ref|XP_755243.1| prohibitin [Aspergillus fumigatus Af293]
g6013.t1	>ref|XP_755244.1| polyadenylation factor subunit CstF64 [Aspergillus fumigatus Af293]
g6016.t1	>ref|XP_755247.1| NADH-ubiquinone dehydrogenase 24 kDa subunit [Aspergillus fumigatus
g6021.t1	>ref|XP_001260416.1| Coatomer subunit zeta, putative [Neosartorya fischeri NRRL 181]
g6023.t1	>ref|XP_755254.1| 60S ribosomal protein L30 [Aspergillus fumigatus Af293]
g6024.t1	>ref|XP_755255.1| 60S ribosomal protein L10 [Aspergillus fumigatus Af293]
g6025.t1	>gb|KMK62054.1| hypothetical protein Y699_02895 [Aspergillus fumigatus Z5]
g603.t1	>ref|XP_750027.2| conserved hypothetical protein [Aspergillus fumigatus Af293]
g6030.t1	>ref|XP_755263.1| antigenic mitochondrial protein HSP60 [Aspergillus fumigatus Af293]
g6032.t1	>ref|XP_755265.1| Mitochondrial ATP synthase epsilon chain domain-containing
g6034.t1	>ref|XP_001260429.1| fungal specific transcription factor, putative [Neosartorya
g6035.t1	>gb|KMK62044.1| cellulase, putative [Aspergillus fumigatus Z5]
g6040.t1	>gb|KMK62039.1| alpha-N-acetylglucosaminidase [Aspergillus fumigatus Z5]
g6044.t1	>ref|XP_755283.1| eukaryotic translation initiation factor subunit eIF-4F, putative
g6047.t1	>ref|XP_755286.1| extracellular endoglucanase/cellulase [Aspergillus fumigatus Af293]
g6059.t1	>gb|EDP54494.1| aspartate transaminase, putative [Aspergillus fumigatus A1163]
g6062.t1	>gb|KEY79538.1| protein kinase NpkA [Aspergillus fumigatus var. RP-2014]
g6068.t1	>gb|EDP54506.1| glucose-6-phosphate isomerase [Aspergillus fumigatus A1163]
g607.t1	>gb|KMK57456.1| phosphate carrier protein (Ptp) [Aspergillus fumigatus Z5]
g6070.t1	>gb|KMK62005.1| mandelate racemase/muconate lactonizing enzyme family protein
g6071.t1	>ref|XP_755315.1| conserved hypothetical protein [Aspergillus fumigatus Af293]
g6072.t1	>gb|KMK62003.1| arf gtpase-activating protein [Aspergillus fumigatus Z5]
g6074.t1	>ref|XP_755318.1| oxidoreductase, 2-nitropropane dioxygenase family [Aspergillus
g6076.t1	>dbj|GAQ06734.1| eukaryotic translation initiation factor 3 subunit G [Aspergillus
g6078.t1	>gb|KEY79548.1| fatty acid activator Faa4 [Aspergillus fumigatus var. RP-2014]
g6080.t1	>ref|XP_755327.1| conserved hypothetical protein [Aspergillus fumigatus Af293]
g6081.t1	>gb|EDP54522.1| mitochondrial Hsp70 chaperone (Ssc70), putative [Aspergillus
g6084.t1	>ref|XP_755334.2| nonsense-mediated mRNA decay protein (Nmd5) [Aspergillus fumigatus
g6086.t1	>gb|EDP54527.1| actin cytoskeleton protein (VIP1), putative [Aspergillus fumigatus
g6089.t1	>gb|EDP54530.1| carbamoyl-phosphate synthase, large subunit [Aspergillus fumigatus
g6090.t1	>gb|EDP54531.1| SET and MYND domain protein, putative [Aspergillus fumigatus A1163]
g6091.t1	>ref|XP_755342.2| 40S ribosomal protein S15 [Aspergillus fumigatus Af293]
g6092.t1	>ref|XP_755343.1| 60S acidic ribosomal protein P2/allergen Asp F 8 [Aspergillus
g6096.t1	>gb|KMK61977.1| DNA replication licensing factor Mcm7, putative [Aspergillus
g6099.t1	>gb|EDP54540.1| conserved hypothetical protein [Aspergillus fumigatus A1163]
g61.t1	>dbj|GAO83988.1| cytokinesis protein sepA [Neosartorya udagawae]
g6100.t1	>gb|KMK61973.1| hypothetical protein Y699_02814 [Aspergillus fumigatus Z5]
g6102.t1	>ref|XP_755355.1| glycerol dehydrogenase [Aspergillus fumigatus Af293]
g6107.t1	>emb|CRL18521.1| NAD-dependent epimerase/dehydratase [Penicillium camemberti]
g6108.t1	>gb|KMK61963.1| 40S ribosomal protein S17, putative [Aspergillus fumigatus Z5]
g6110.t1	>gb|KMK61961.1| SH3 domain-containing protein [Aspergillus fumigatus Z5]
g6117.t1	>ref|XP_748571.1| C6 transcription factor [Aspergillus fumigatus Af293]
g6118.t1	>ref|XP_748573.1| MFS multidrug transporter [Aspergillus fumigatus Af293]
g6119.t1	>gb|EDP53404.1| hybrid PKS/NRPS enzyme EqiS-like, putative [Aspergillus fumigatus
g612.t1	>ref|XP_750017.1| ARP2/3 complex 34 kDa subunit [Aspergillus fumigatus Af293]
g6124.t1	>gb|EDP53399.1| hypothetical protein AFUB_045740 [Aspergillus fumigatus A1163]
g613.t1	>dbj|GAO89920.1| actin-related protein 2/3 complex subunit 2 [Neosartorya udagawae]
g6134.t1	>gb|KMK58612.1| hypothetical protein Y699_07839 [Aspergillus fumigatus Z5]
g6137.t1	>ref|XP_748578.1| polyketide synthase [Aspergillus fumigatus Af293]
g6140.t1	>gb|KMK58605.1| C6 transcription factor [Aspergillus fumigatus Z5]
g6141.t1	>gb|KMK58911.1| hypothetical protein Y699_00112 [Aspergillus fumigatus Z5]
g6143.t1	>dbj|GAA82058.1| hypothetical protein AKAW_00173 [Aspergillus kawachii IFO 4308]
g6144.t1	>gb|KMK58908.1| class V chitinase, putative [Aspergillus fumigatus Z5]
g6149.t1	>ref|XP_748209.1| acid phosphatase AphA [Aspergillus fumigatus Af293]
g6153.t1	>gb|EDP50977.1| zinc-binding oxidoreductase, putative [Aspergillus fumigatus A1163]
g6163.t1	>gb|KMK58887.1| carboxypeptidase S1, putative [Aspergillus fumigatus Z5]
g6164.t1	>gb|KMK58886.1| Alpha-L-fucosidase [Aspergillus fumigatus Z5]
g6171.t1	>dbj|GAQ08710.1| sugar transporter STL1 [Aspergillus lentulus]
g6192.t1	>gb|EDP50928.1| conserved hypothetical protein [Aspergillus fumigatus A1163]
g6194.t1	>ref|XP_748259.1| conserved hypothetical protein [Aspergillus fumigatus Af293]
g6200.t1	>ref|XP_748267.1| GNAT family acetyltransferase [Aspergillus fumigatus Af293]
g6203.t1	>gb|KMK58842.1| CRAL/TRIO domain-containing protein [Aspergillus fumigatus Z5]
g6206.t1	>dbj|GAO90448.1| protein O-glucosyltransferase 1 [Neosartorya udagawae]
g6207.t1	>gb|EDP50911.1| conserved hypothetical protein [Aspergillus fumigatus A1163]
g6208.t1	>ref|XP_748275.1| peroxisomal dehydratase [Aspergillus fumigatus Af293]
g621.t1	>ref|XP_750007.1| aspartyl-tRNA synthetase, cytoplasmic [Aspergillus fumigatus Af293]
g6212.t1	>gb|EDP50906.1| NPP1 domain protein, putative [Aspergillus fumigatus A1163]
g6218.t1	>ref|XP_748285.1| FacC-like extracellular signaling protein [Aspergillus fumigatus
g623.t1	>ref|XP_750005.1| tubulin alpha-1 subunit [Aspergillus fumigatus Af293]
g6237.t1	>gb|EDP50881.1| TPR domain protein [Aspergillus fumigatus A1163]
g624.t1	>gb|KMK57473.1| EF hand domain-containing protein [Aspergillus fumigatus Z5]
g6240.t1	>gb|KMK58805.1| ABC multidrug transporter, putative [Aspergillus fumigatus Z5]
g6242.t1	>ref|XP_748309.1| flavin-containing monooxygenase [Aspergillus fumigatus Af293]
g6250.t1	>ref|XP_747711.1| onanonoxo-7-onima-8-eninoihtemlysoneda [Aspergillus fumigatus
g6255.t1	>ref|XP_747706.1| amidohydrolase [Aspergillus fumigatus Af293]
g6257.t1	>ref|XP_747704.1| 2-methylcitrate dehydratase [Aspergillus fumigatus Af293]
g6259.t1	>gb|KMK55221.1| amidophosphoribosyltransferase [Aspergillus fumigatus Z5]
g626.t1	>ref|XP_755959.1| C2H2 finger domain protein [Aspergillus fumigatus Af293]
g6261.t1	>ref|XP_747700.1| oxidoreductase (Msc7) [Aspergillus fumigatus Af293]
g6264.t1	>gb|KMK55215.1| ATP synthase D chain, mitochondrial, putative [Aspergillus
g6265.t1	>dbj|GAO84092.1| nascent polypeptide-associated complex subunit alpha [Neosartorya
g6266.t1	>gb|KMK55213.1| ribosomal protein L14 [Aspergillus fumigatus Z5]
g6270.t1	>ref|XP_747688.1| spore-specific catalase CatA [Aspergillus fumigatus Af293]
g6275.t1	>ref|XP_747683.1| GTPase activating protein (Gyp7) [Aspergillus fumigatus Af293]
g6277.t1	>gb|EDP47588.1| conserved hypothetical protein [Aspergillus fumigatus A1163]
g628.t1	>ref|XP_755956.1| uracil phosphoribosyltransferase [Aspergillus fumigatus Af293]
g6282.t1	>gb|KMK55196.1| chromosome segregation protein Cse1, putative [Aspergillus
g6293.t1	>gb|KEY76906.1| hypothetical protein CLPTM1 [Aspergillus fumigatus var. RP-2014]
g6298.t1	>ref|XP_747660.1| conserved hypothetical protein [Aspergillus fumigatus Af293]
g63.t1	>dbj|GAQ03534.1| phosphoserine aminotransferase [Aspergillus lentulus]
g6301.t1	>gb|EDP47565.1| mannosyl-oligosaccharide glucosidase, putative [Aspergillus
g6307.t1	>ref|XP_001481451.1| MFS sugar transporter [Aspergillus fumigatus Af293]
g6318.t1	>ref|XP_747640.1| molecular chaperone (ABC1) [Aspergillus fumigatus Af293]
g6324.t1	>ref|XP_747635.1| ARD/ARD family protein [Aspergillus fumigatus Af293]
g6329.t1	>ref|XP_747629.1| camp independent regulatory protein [Aspergillus fumigatus Af293]
g6334.t1	>ref|XP_747624.1| calcineurin Ca2+-binding regulatory subunit CnaB [Aspergillus
g6335.t1	>gb|KMK55389.1| tRNA-splicing endonuclease, putative [Aspergillus fumigatus Z5]
g6336.t1	>gb|KEY80181.1| phospholipid translocating P type ATPase domain containing protein
g6338.t1	>gb|KMK55386.1| ATP synthase subunit E [Aspergillus fumigatus Z5]
g6340.t1	>ref|XP_747866.1| MADS box transcription factor Mcm1 [Aspergillus fumigatus Af293]
g6344.t1	>gb|KMK55380.1| signal peptide peptidase, putative [Aspergillus fumigatus Z5]
g6347.t1	>gb|EDP47764.1| GNAT family acetyltransferase, putative [Aspergillus fumigatus
g635.t1	>gb|KMK58150.1| short-chain dehydrogenase/reductase family protein, putative
g6350.t1	>gb|KMK55373.1| cytochrome P450 monooxygenase [Aspergillus fumigatus Z5]
g6353.t1	>ref|XP_747854.1| glucokinase GlkA [Aspergillus fumigatus Af293]
g6354.t1	>ref|XP_001481442.1| serine/threonine-protein kinase [Aspergillus fumigatus Af293]
g6355.t1	>gb|KMK55368.1| hypothetical protein Y699_07473 [Aspergillus fumigatus Z5]
g6357.t1	>ref|XP_747849.1| allergen Asp F3 [Aspergillus fumigatus Af293]
g6358.t1	>gb|KEY83679.1| hypothetical protein BA78_8227 [Aspergillus fumigatus var. RP-2014]
g6363.t1	>gb|EDP47746.1| conserved hypothetical protein [Aspergillus fumigatus A1163]
g6364.t1	>gb|KMK55358.1| ubiquitin C-terminal hydrolase [Aspergillus fumigatus Z5]
g6368.t1	>ref|XP_747835.1| ubiquitin conjugating enzyme (UbcM) [Aspergillus fumigatus Af293]
g6369.t1	>dbj|GAQ03807.1| hypothetical protein ALT_1128 [Aspergillus lentulus]
g6370.t1	>gb|EDP47736.1| glucosamine 6-phosphate acetyltransferase, putative [Aspergillus
g6371.t1	>ref|XP_755030.1| nicotinate-nucleotide pyrophosphorylase [Aspergillus fumigatus
g6373.t1	>gb|EDP53161.1| Sec7 domain protein [Aspergillus fumigatus A1163]
g6375.t1	>ref|XP_755034.1| conserved hypothetical protein [Aspergillus fumigatus Af293]
g6377.t1	>ref|XP_755036.1| alpha,alpha-trehalose-phosphate synthase subunit Tps2 [Aspergillus
g6379.t1	>gb|EDP53167.1| phospholipase D1 (PLD1), putative [Aspergillus fumigatus A1163]
g6381.t1	>dbj|GAQ04864.1| ATP-dependent RNA helicase chl1 [Aspergillus lentulus]
g6382.t1	>gb|KMK60778.1| chitin synthase activator (Chs3), putative [Aspergillus fumigatus
g6388.t1	>gb|KMK60782.1| condensin [Aspergillus fumigatus Z5]
g6389.t1	>gb|KMK60783.1| oxysterol-binding protein, putative [Aspergillus fumigatus Z5]
g639.t1	>ref|XP_746510.1| cell wall serine-threonine-rich galactomannoprotein Mp1
g6392.t1	>dbj|GAQ04873.1| nucleoporin POM152 [Aspergillus lentulus]
g6397.t1	>ref|XP_755056.1| glutamate carboxypeptidase [Aspergillus fumigatus Af293]
g6399.t1	>ref|XP_001263902.1| ATP dependent RNA helicase (Dhh1), putative [Neosartorya fischeri
g640.t1	>gb|KMK58156.1| amino acid permease [Aspergillus fumigatus Z5]
g6402.t1	>gb|EDP53193.1| dihydrolipoamide succinyltransferase, putative [Aspergillus
g6404.t1	>emb|CRK22237.1| hypothetical protein BN1723_012620 [Verticillium longisporum]
g6405.t1	>ref|XP_661073.1| H2B_EMENI Histone H2B [Aspergillus nidulans FGSC A4]
g6408.t1	>gb|KMK60803.1| C2H2 finger domain-containing protein, putative [Aspergillus
g6411.t1	>gb|KMK60681.1| proteasome regulatory particle subunit (RpnE), putative
g6414.t1	>ref|XP_001481605.1| deoxyribose-phosphate aldolase [Aspergillus fumigatus Af293]
g6418.t1	>ref|XP_754951.1| phosphoserine phosphatase [Aspergillus fumigatus Af293]
g642.t1	>ref|XP_746506.1| conserved hypothetical protein [Aspergillus fumigatus Af293]
g6420.t1	>ref|XP_754953.1| ATP sulphurylase [Aspergillus fumigatus Af293]
g6427.t1	>ref|XP_001263807.1| hypothetical protein NFIA_070810 [Neosartorya fischeri NRRL 181]
g6429.t1	>gb|KMK60700.1| pre-mRNA splicing factor [Aspergillus fumigatus Z5]
g6438.t1	>dbj|GAQ04801.1| cytochrome oxidase assembly protein shy1 [Aspergillus lentulus]
g6440.t1	>gb|KMK60712.1| hypothetical protein Y699_01913 [Aspergillus fumigatus Z5]
g6442.t1	>ref|XP_754976.1| Rho GTPase Rac [Aspergillus fumigatus Af293]
g6443.t1	>gb|KEY76379.1| transcription factor C6 [Aspergillus fumigatus var. RP-2014]
g6444.t1	>ref|XP_754978.1| Rho GTPase activator (Rgd1) [Aspergillus fumigatus Af293]
g6446.t1	>dbj|GAQ04810.1| eukaryotic translation initiation factor eIF-1 [Aspergillus
g6449.t1	>ref|XP_754984.1| complex I intermediate associated protein (Cia30) [Aspergillus
g6450.t1	>ref|XP_754985.1| phosphoribosyl-aminoimidazole-succinocarboxamide synthase
g6452.t1	>ref|XP_754987.2| cytochrome c oxidase subunit VIa [Aspergillus fumigatus Af293]
g6456.t1	>gb|KEY76360.1| cytoskeleton assembly control protein Sla2 [Aspergillus fumigatus
g6459.t1	>gb|KMK60732.1| proteasome regulatory particle subunit (RpnC) [Aspergillus
g6462.t1	>gb|KMK60735.1| multicopy suppressor of stt4 mutation [Aspergillus fumigatus Z5]
g6463.t1	>dbj|GAQ04825.1| histone H1 [Aspergillus lentulus]
g6465.t1	>gb|EDP53130.1| fungal specific transcription factor, putative [Aspergillus
g6467.t1	>ref|XP_755004.1| glyoxalase family protein [Aspergillus fumigatus Af293]
g6472.t1	>ref|XP_755009.1| eukaryotic translation initiation factor subunit eIF2A, putative
g6478.t1	>ref|XP_755015.1| transcription elongation factor SPT6 [Aspergillus fumigatus Af293]
g6479.t1	>gb|EDP53145.1| oxysterol binding protein (Osh3), putative [Aspergillus fumigatus
g6488.t1	>gb|KMK60762.1| GATA transcription factor LreA [Aspergillus fumigatus Z5]
g6494.t1	>ref|XP_749744.1| protein disulfide isomerase Pdi1 [Aspergillus fumigatus Af293]
g6497.t1	>gb|KMK57966.1| hypothetical protein Y699_03386 [Aspergillus fumigatus Z5]
g6498.t1	>gb|KMK57965.1| putative chromatin remodeling and histone acetyltransferase
g6500.t1	>ref|XP_749739.1| DUF907 domain protein [Aspergillus fumigatus Af293]
g6501.t1	>dbj|GAQ06965.1| uncharacterized RNA-binding protein C660.15 [Aspergillus lentulus]
g6503.t1	>gb|KMK57959.1| mRNA splicing factor (Prp1/Zer1), putative [Aspergillus fumigatus
g6504.t1	>dbj|GAQ06968.1| hypothetical protein ALT_4289 [Aspergillus lentulus]
g6505.t1	>dbj|GAQ06969.1| uncharacterized WD repeat-containing protein C9G1.05 [Aspergillus
g6507.t1	>gb|EDP54252.1| NAD+ dependent glutamate dehydrogenase, putative [Aspergillus
g6511.t1	>gb|KMK57950.1| PHD finger and JmjC domain-containing protein, putative [Aspergillus
g6512.t1	>ref|XP_680725.1| hypothetical protein AN7456.2 [Aspergillus nidulans FGSC A4]
g6515.t1	>ref|XP_749722.1| small nucleolar ribonucleoprotein complex subunit [Aspergillus
g6517.t1	>ref|XP_749720.1| hexokinase Kxk [Aspergillus fumigatus Af293]
g652.t1	>ref|XP_746496.1| ras-like GTP-binding protein [Aspergillus fumigatus Af293]
g6522.t1	>gb|EDP54236.1| double-strand-break repair protein rad21 [Aspergillus fumigatus
g6524.t1	>sp|Q4WHD1.2|ACUK_ASPFU RecName: Full=Transcription activator of gluconeogenesis acuK
g6525.t1	>dbj|GAO90980.1| transcription activator of gluconeogenesis acuK [Neosartorya
g6527.t1	>ref|XP_749708.1| oligosaccharyl transferase subunit (alpha) [Aspergillus fumigatus
g6530.t1	>gb|EDP54226.1| agmatinase, putative [Aspergillus fumigatus A1163]
g6531.t1	>ref|XP_749703.1| Rho GTPase ModA [Aspergillus fumigatus Af293]
g6539.t1	>ref|XP_749694.1| cytoplasmic asparaginyl-tRNA synthetase [Aspergillus fumigatus
g6543.t1	>ref|XP_749690.1| RNA binding protein Jsn1 [Aspergillus fumigatus Af293]
g6545.t1	>ref|XP_749688.1| ubiquitin C-terminal hydrolase L3 [Aspergillus fumigatus Af293]
g6552.t1	>gb|EDP54202.1| conserved hypothetical protein [Aspergillus fumigatus A1163]
g6553.t1	>ref|XP_749680.1| mitochondrial F1F0 ATP synthase subunit F (Atp17) [Aspergillus
g6554.t1	>ref|XP_749679.1| NADH-ubiquinone oxidoreductase 18 kDa subunit [Aspergillus
g6555.t1	>sp|Q4WHG5.2|DOHH_ASPFU RecName: Full=Deoxyhypusine hydroxylase; Short=DOHH; AltName:
g6558.t1	>dbj|GAQ07020.1| glucose-induced degradation protein 8 homolog [Aspergillus
g656.t1	>ref|XP_746491.1| profilin Pfy1 [Aspergillus fumigatus Af293]
g6563.t1	>ref|XP_749669.1| Dishevelled, Egl-10, and Pleckstrin domain protein [Aspergillus
g6567.t1	>gb|KEY83036.1| 1,3 beta glucanosyltransferase [Aspergillus fumigatus var. RP-2014]
g6569.t1	>gb|KMK57888.1| C6 transcription factor [Aspergillus fumigatus Z5]
g6570.t1	>ref|XP_001260156.1| hypothetical protein NFIA_082060 [Neosartorya fischeri NRRL 181]
g6575.t1	>ref|XP_749654.1| conserved hypothetical protein [Aspergillus fumigatus Af293]
g6580.t1	>gb|EDP54169.1| NF-X1 finger and helicase domain protein, putative [Aspergillus
g6581.t1	>gb|EDP54167.1| cell wall galactomannoprotein Mp2/allergen F17-like [Aspergillus
g6587.t1	>ref|XP_001260134.1| small nuclear ribonucleoprotein SmD1, putative [Neosartorya
g6593.t1	>ref|XP_749637.1| alternative oxidase AlxA [Aspergillus fumigatus Af293]
g6598.t1	>ref|XP_749631.2| proline iminopeptidase [Aspergillus fumigatus Af293]
g6599.t1	>gb|EDP54149.1| tyrosine decarboxylase, putative [Aspergillus fumigatus A1163]
g6600.t1	>ref|XP_749628.1| Kelch repeats protein [Aspergillus fumigatus Af293]
g6603.t1	>gb|EDP54145.1| KH domain RNA binding protein [Aspergillus fumigatus A1163]
g6604.t1	>ref|XP_749624.1| conserved hypothetical protein [Aspergillus fumigatus Af293]
g6605.t1	>gb|EDP54143.1| nuclear pore complex subunit Nup159, putative [Aspergillus fumigatus
g6606.t1	>gb|EDP54142.1| proteasome component Pup1, putative [Aspergillus fumigatus A1163]
g6614.t1	>ref|XP_749613.2| translation release factor eRF3 [Aspergillus fumigatus Af293]
g662.t1	>gb|KEY79128.1| patatin serine hydrolase [Aspergillus fumigatus var. RP-2014]
g6621.t1	>gb|EDP54126.1| vacuolar sorting-associated protein (Vps27), putative [Aspergillus
g6623.t1	>gb|KEY77314.1| cytochrome b5 [Aspergillus fumigatus var. RP-2014]
g6624.t1	>ref|XP_749602.1| RNA binding effector protein Scp160 [Aspergillus fumigatus Af293]
g6627.t1	>gb|KMK57824.1| SH3 domain-containing protein [Aspergillus fumigatus Z5]
g6630.t1	>ref|XP_749594.1| Hsp70 chaperone BiP/Kar2 [Aspergillus fumigatus Af293]
g6633.t1	>gb|EDP54114.1| alcohol dehydrogenase, putative [Aspergillus fumigatus A1163]
g6634.t1	>gb|KMK57817.1| BNR/Asp-box repeat domain-containing protein [Aspergillus fumigatus
g6639.t1	>ref|XP_749583.1| Fe-containing alcohol dehydrogenase [Aspergillus fumigatus Af293]
g6640.t1	>dbj|GAQ08430.1| guanine nucleotide-binding protein subunit beta-like protein
g6641.t1	>ref|XP_751515.1| TPR domain protein [Aspergillus fumigatus Af293]
g6643.t1	>gb|KMK62455.1| hypothetical protein Y699_04838 [Aspergillus fumigatus Z5]
g6644.t1	>gb|EDP50665.1| conserved hypothetical protein [Aspergillus fumigatus A1163]
g6645.t1	>ref|XP_751519.2| glutamine synthetase [Aspergillus fumigatus Af293]
g6651.t1	>gb|KEY82626.1| citrate lyase beta subunit [Aspergillus fumigatus var. RP-2014]
g6654.t1	>gb|KMK62466.1| lysine-specific histone demethylase Aof2 [Aspergillus fumigatus Z5]
g6655.t1	>gb|KMK62468.1| hypothetical protein Y699_04851 [Aspergillus fumigatus Z5]
g6656.t1	>ref|XP_751534.1| pheromone processing endoprotease KexB [Aspergillus fumigatus
g6657.t1	>gb|EDP50648.1| vacuolar targeting protein Atg24, putative [Aspergillus fumigatus
g6659.t1	>ref|XP_751538.1| ubiquinone biosynthesis monooxgenase (Coq6) [Aspergillus fumigatus
g6660.t1	>gb|EDP50645.1| histidyl-tRNA synthetase, mitochondrial precursor [Aspergillus
g6661.t1	>gb|KMK62474.1| ubiquitin carboxyl-terminal hydrolase creB [Aspergillus fumigatus
g6664.t1	>ref|XP_751544.2| conserved hypothetical protein [Aspergillus fumigatus Af293]
g6665.t1	>gb|EDP50640.1| methylmalonate-semialdehyde dehydrogenase, putative [Aspergillus
g6666.t1	>ref|XP_001266757.1| calnexin [Neosartorya fischeri NRRL 181]
g6667.t1	>ref|XP_751548.1| class II aldolase/adducin domain protein [Aspergillus fumigatus
g6668.t1	>gb|KMK62482.1| vacuolar protein sorting-associated protein Vps5, putative
g6672.t1	>dbj|GAQ08395.1| hypothetical protein ALT_5716 [Aspergillus lentulus]
g6674.t1	>gb|KMK62488.1| transcription factor, putative [Aspergillus fumigatus Z5]
g6676.t1	>gb|KEY76631.1| phosphoserine phosphatase [Aspergillus fumigatus var. RP-2014]
g6678.t1	>gb|EDP50626.1| conserved hypothetical protein [Aspergillus fumigatus A1163]
g6681.t1	>gb|KMK62495.1| DNA repair protein Rad50 [Aspergillus fumigatus Z5]
g6688.t1	>gb|EDP50616.1| phosphoribosyl-aminoimidazole carboxylase [Aspergillus fumigatus
g6689.t1	>gb|KMK62503.1| hypothetical protein Y699_04886 [Aspergillus fumigatus Z5]
g6695.t1	>gb|EDP50608.1| conserved hypothetical protein [Aspergillus fumigatus A1163]
g6699.t1	>gb|KMK62514.1| conserved lysine-rich protein [Aspergillus fumigatus Z5]
g6709.t1	>gb|EDP50594.1| conserved hypothetical protein [Aspergillus fumigatus A1163]
g6713.t1	>gb|KEY76667.1| DNA repair protein Rtt107 [Aspergillus fumigatus var. RP-2014]
g6718.t1	>ref|XP_751606.1| exosome complex exonuclease exoribonuclease (Rrp44) [Aspergillus
g672.t1	>ref|XP_746473.1| 2-ketogluconate transporter [Aspergillus fumigatus Af293]
g6720.t1	>ref|XP_751609.1| conserved hypothetical protein [Aspergillus fumigatus Af293]
g6734.t1	>ref|XP_751625.1| Vacuolar protein sorting-associated protein 26 [Aspergillus
g6737.t1	>gb|KMK54913.1| hypothetical protein Y699_06557 [Aspergillus fumigatus Z5]
g6738.t1	>gb|KMK54912.1| 2-oxo acid dehydrogenases acyltransferase, putative [Aspergillus
g6741.t1	>gb|EDP50560.1| anthranilate phosphoribosyltransferase, putative [Aspergillus
g6745.t1	>ref|XP_751637.1| formamidopyrimidine-DNA glycosylase [Aspergillus fumigatus Af293]
g6747.t1	>ref|XP_751639.1| N-terminal acetyltransferase catalytic subunit (NAT1) [Aspergillus
g6749.t1	>ref|XP_751641.1| serine/threonine protein kinase [Aspergillus fumigatus Af293]
g6750.t1	>ref|XP_751642.1| splicing factor 3a subunit 2 [Aspergillus fumigatus Af293]
g6757.t1	>ref|XP_751651.1| alkaline serine protease Alp1 [Aspergillus fumigatus Af293]
g6763.t1	>gb|EDP50537.1| glycerol dehydrogenase (GldB), putative [Aspergillus fumigatus
g6764.t1	>gb|EDP50536.1| phosphatidyl synthase [Aspergillus fumigatus A1163]
g6770.t1	>ref|XP_751665.1| alpha-ketoglutarate dehydrogenase complex subunit Kgd1, putative
g6772.t1	>gb|EDP50528.1| conserved hypothetical protein [Aspergillus fumigatus A1163]
g6774.t1	>gb|EDP50526.1| hypothetical protein AFUB_068630 [Aspergillus fumigatus A1163]
g6776.t1	>ref|XP_751672.1| Mn superoxide dismutase SodB [Aspergillus fumigatus Af293]
g6778.t1	>gb|KMK54872.1| vacuolar protein sorting-associated protein vps13 [Aspergillus
g6779.t1	>gb|EDP50521.1| conserved hypothetical protein [Aspergillus fumigatus A1163]
g6781.t1	>gb|KMK54869.1| intermembrane space AAA protease IAP-1 [Aspergillus fumigatus Z5]
g6783.t1	>sp|Q4U3E8.1|MPG1_ASPFU RecName: Full=Mannose-1-phosphate guanyltransferase; AltName:
g6788.t1	>ref|XP_751684.1| aminotransferase, classes I and II [Aspergillus fumigatus Af293]
g6789.t1	>gb|KMK54862.1| Rho guanyl nucleotide exchange factor, putative [Aspergillus
g6792.t1	>ref|XP_001266887.1| involucrin repeat protein [Neosartorya fischeri NRRL 181]
g6796.t1	>gb|KEY75838.1| glycerol 3 phosphate acyltransferase Sct1 [Aspergillus fumigatus
[truncated: 673 more rows]

## Sheet: Coniochaeta_CK134_EMSL_data_ann
g2229.t1	>gb|KKY31024.1| putative glycoside hydrolase family 16 protein [Diaporthe ampelina]
g7294.t1	>ref|XP_009849440.1| hypothetical protein NEUTE1DRAFT_136240 [Neurospora tetrasperma
g708.t1	>gb|EWG50123.1| glucan endo-1,3-beta-glucosidase [Fusarium verticillioides 7600]
g5726.t1	>gb|KIH88004.1| hypothetical protein SPBR_07245 [Sporothrix brasiliensis 5110]
g8206.t1	>ref|XP_007280948.1| extracellular conserved serine-rich protein [Colletotrichum
g5354.t1	>gb|KFY01967.1| hypothetical protein V490_00697 [Pseudogymnoascus pannorum VKM
g9792.t1	>gb|KIH88074.1| clock-controlled protein 15 [Sporothrix brasiliensis 5110]
g201.t1	>ref|XP_003721442.1| hypothetical protein MGG_09641 [Magnaporthe oryzae 70-15]
g3234.t1	>gb|KPM43248.1| hypothetical protein AK830_g3321 [Neonectria ditissima]
g4243.t1	>ref|XP_009848574.1| hypothetical protein NEUTE1DRAFT_116148 [Neurospora tetrasperma
g6809.t1	>ref|XP_001215447.1| predicted protein [Aspergillus terreus NIH2624]
g52.t1	>ref|XP_007911697.1| putative hsp70-like protein [Phaeoacremonium minimum UCRPA7]
g3738.t1	>gb|KGQ02886.1| putative glycosidase C21B10.07 [Beauveria bassiana D1-5]
g2302.t1	>gb|KJX98687.1| hypothetical protein TI39_contig397g00012 [Zymoseptoria brevis]
g4124.t1	>emb|CRG89868.1| hypothetical protein PISL3812_06907 [Talaromyces islandicus]
g4441.t1	>ref|XP_003658238.1| hypothetical protein THITE_2058411 [Thielavia terrestris NRRL 8126]
g10601.t1	>gb|KKP00141.1| hypothetical protein THAR02_07761 [Trichoderma harzianum]
g7350.t1	>ref|XP_009219756.1| enolase [Gaeumannomyces graminis var. tritici R3-111a-1]
g4386.t1	>gb|KPM39528.1| hypothetical protein AK830_g7025 [Neonectria ditissima]
g1843.t1	>ref|XP_003345550.1| hypothetical protein SMAC_06203 [Sordaria macrospora k-hell]
g8953.t1	>gb|KND87066.1| putative glucan endo-1,3-beta-glucosidase eglC, partial
g7769.t1	>gb|EKG19594.1| FAD linked oxidase [Macrophomina phaseolina MS6]
g516.t1	>ref|XP_003345822.1| hypothetical protein SMAC_07106 [Sordaria macrospora k-hell]
g6451.t1	>ref|XP_003655388.1| glycoside hydrolase family 3 protein [Thielavia terrestris NRRL
g1171.t1	>ref|XP_007915569.1| putative glycoside hydrolase family 18 protein [Phaeoacremonium
g8250.t1	>emb|CRK38944.1| hypothetical protein BN1708_007914, partial [Verticillium
g189.t1	>ref|XP_009855589.1| cyclophilin [Neurospora tetrasperma FGSC 2508]
g1895.t1	>ref|XP_003664475.1| hypothetical protein MYCTH_2307339 [Myceliophthora thermophila ATCC
g1548.t1	>ref|XP_007915890.1| putative 5-methyltetrahydropteroyltriglutamate-homocysteine
g6145.t1	>ref|XP_003663032.1| catalase [Myceliophthora thermophila ATCC 42464]
g235.t1	>ref|XP_009227002.1| heat shock protein 90 [Gaeumannomyces graminis var. tritici
g1533.t1	>ref|XP_007836143.1| Heat shock protein 60 [Pestalotiopsis fici W106-1]
g656.t1	>emb|CRK28030.1| hypothetical protein BN1708_015070 [Verticillium longisporum]
g7806.t1	>gb|KIH95114.1| 6-phosphogluconate dehydrogenase [Sporothrix brasiliensis 5110]
g2992.t1	>ref|XP_001911978.1| hypothetical protein [Podospora anserina S mat+]
g10017.t1	>gb|KIW20606.1| transaldolase [Exophiala spinifera]
g3046.t1	>ref|XP_003351540.1| hypothetical protein SMAC_00082 [Sordaria macrospora k-hell]
g3964.t1	>emb|CCF37950.1| lysophospholipase [Colletotrichum higginsianum]
g7599.t1	>ref|XP_007917534.1| putative fatty acid synthase beta subunit dehydratase protein
g7897.t1	>ref|XP_007911496.1| putative malate dehydrogenase protein [Phaeoacremonium minimum
g9608.t1	>ref|XP_003656060.1| glycoside hydrolase family 16 protein [Thielavia terrestris NRRL
g4800.t1	>dbj|GAP89099.1| putative actin [Rosellinia necatrix]
g3775.t1	>ref|XP_007833655.1| hypothetical protein PFICI_06883 [Pestalotiopsis fici W106-1]
g9728.t1	>ref|XP_007913114.1| putative glycoside hydrolase family 55 protein [Phaeoacremonium
g6724.t1	>dbj|GAP82334.1| putative feruloyl esterase b precursor [Rosellinia necatrix]
g7891.t1	>ref|XP_003663691.1| glycoside hydrolase family 13 protein [Myceliophthora thermophila
g6554.t1	>ref|XP_963017.1| acetyl-CoA carboxylase [Neurospora crassa OR74A]
g4438.t1	>ref|XP_007814298.1| tyrosinase, putative [Metarhizium acridum CQMa 102]
g568.t1	>ref|XP_007912835.1| putative dna damage checkpoint protein rad24 protein
g10198.t1	>ref|XP_006695893.1| hypothetical protein CTHT_0055620 [Chaetomium thermophilum var.
g3357.t1	>ref|XP_007912979.1| putative glucanase b protein [Phaeoacremonium minimum UCRPA7]
g1754.t1	>ref|XP_009849327.1| elongation factor 2 [Neurospora tetrasperma FGSC 2508]
g6444.t1	>ref|XP_001904289.1| hypothetical protein [Podospora anserina S mat+]
g8936.t1	>ref|XP_009853778.1| hypothetical protein NEUTE1DRAFT_117997 [Neurospora tetrasperma FGSC
g10068.t1	>ref|XP_014172693.1| translation elongation factor 1 alpha [Grosmannia clavigera kw1407]
g4630.t1	>ref|XP_001913066.1| hypothetical protein [Podospora anserina S mat+]
g4134.t1	>ref|XP_003654707.1| hypothetical protein THITE_2117870 [Thielavia terrestris NRRL 8126]
g4376.t1	>gb|KFY80943.1| hypothetical protein V499_00276 [Pseudogymnoascus pannorum VKM
g4819.t1	>gb|EXK77042.1| hypothetical protein FOQG_18233 [Fusarium oxysporum f. sp. raphani
g7768.t1	>ref|XP_003654552.1| glycoside hydrolase family 30 protein [Thielavia terrestris NRRL
g5037.t1	>ref|XP_001912586.1| hypothetical protein [Podospora anserina S mat+]
g148.t1	>emb|CCF37168.1| phosphoketolase [Colletotrichum higginsianum]
g5328.t1	>ref|XP_003650453.1| glycoside hydrolase family 47 protein [Thielavia terrestris NRRL
g1555.t1	>ref|XP_003667210.1| glycoside hydrolase family 72 protein [Myceliophthora thermophila
g4924.t1	>gb|AAA33563.1| plasma membrane H+ ATPase [Neurospora crassa]
g5693.t1	>ref|XP_007911806.1| putative outer mitochondrial membrane protein porin protein
g92.t1	>gb|EGU82755.1| hypothetical protein FOXB_06731 [Fusarium oxysporum Fo5176]
g489.t1	>ref|XP_007917060.1| putative 4-aminobutyrate aminotransferase protein [Phaeoacremonium
g5060.t1	>ref|XP_007914427.1| putative glycoside hydrolase family 31 protein [Phaeoacremonium
g1510.t1	>gb|KIH91563.1| hypothetical protein SPBR_01753 [Sporothrix brasiliensis 5110]
g3476.t1	>ref|XP_007917488.1| putative glycoside hydrolase family 55 protein [Phaeoacremonium
g5967.t1	>ref|XP_007911758.1| putative glycoside hydrolase family 31 protein [Phaeoacremonium
g4853.t1	>ref|XP_003656356.1| glycoside hydrolase family 37 protein [Thielavia terrestris NRRL
g9813.t1	>ref|XP_007911084.1| putative malate dehydrogenase protein [Phaeoacremonium minimum
g7598.t1	>gb|EWZ42123.1| fatty acid synthase subunit alpha [Fusarium oxysporum Fo47]
g5969.t1	>gb|ERT01877.1| hypothetical protein HMPREF1624_00171 [Sporothrix schenckii ATCC
g1927.t1	>ref|XP_007911507.1| putative aspartyl protease protein [Phaeoacremonium minimum UCRPA7]
g7830.t1	>ref|XP_007918416.1| putative extracellular matrix protein [Phaeoacremonium minimum
g3557.t1	>ref|XP_007914269.1| putative bile acid 7-alpha protein [Phaeoacremonium minimum UCRPA7]
g6722.t1	>gb|KEZ40723.1| hypothetical protein SAPIO_CDS8665 [Scedosporium apiospermum]
g794.t1	>ref|XP_001905531.1| hypothetical protein [Podospora anserina S mat+]
g1655.t1	>gb|KKY35805.1| putative protein bli-3 [Diaporthe ampelina]
g9244.t1	>ref|XP_007912731.1| putative histone h2b protein [Phaeoacremonium minimum UCRPA7]
g4635.t1	>ref|XP_965636.2| pyruvate carboxylase [Neurospora crassa OR74A]
g10237.t1	>ref|XP_003347957.1| MSC1 protein [Sordaria macrospora k-hell]
g6896.t1	>gb|AAB57763.1| secreted aspartic proteinase precursor [Colletotrichum
g1553.t1	>ref|XP_007915883.1| putative atp-citrate synthase subunit 1 protein [Phaeoacremonium
g3413.t1	>gb|KOP44969.1| Pyruvate kinase [Madurella mycetomatis]
g5931.t1	>gb|KKY37150.1| putative feruloyl esterase b [Diaporthe ampelina]
g4722.t1	>ref|XP_014171333.1| cholinesterase precursor [Grosmannia clavigera kw1407]
g1554.t1	>ref|XP_003667211.1| hypothetical protein MYCTH_2316731 [Myceliophthora thermophila ATCC
g2713.t1	>ref|XP_003657837.1| hypothetical protein THITE_2171621 [Thielavia terrestris NRRL 8126]
g4917.t1	>gb|KLU89651.1| rhizopuspepsin-3 [Magnaporthiopsis poae ATCC 64411]
g7295.t1	>ref|XP_009225222.1| hypothetical protein GGTG_09114 [Gaeumannomyces graminis var.
g9916.t1	>ref|XP_003650266.1| glycoside hydrolase family 25 protein [Thielavia terrestris NRRL
g7343.t1	>ref|XP_007917562.1| putative hsp70-like protein [Phaeoacremonium minimum UCRPA7]
g5332.t1	>ref|XP_007911581.1| putative hsp70-like protein [Phaeoacremonium minimum UCRPA7]
g6816.t1	>ref|XP_007915415.1| putative polyubiquitin protein [Phaeoacremonium minimum UCRPA7]
g1191.t1	>gb|KND93234.1| Acyl-CoA-binding protein 1 [Tolypocladium ophioglossoides CBS
g3208.t1	>gb|KIW16124.1| calmodulin [Exophiala spinifera]
g6113.t1	>gb|EPE09951.1| 40s ribosomal protein s3 [Ophiostoma piceae UAMH 11346]
g2576.t1	>ref|XP_007815331.1| protein rds1 [Metarhizium acridum CQMa 102]
g5902.t1	>gb|KOP50769.1| AB hydrolase superfamily protein YdjP [Madurella mycetomatis]
g1084.t1	>ref|XP_003660267.1| glycoside hydrolase family 92 protein [Myceliophthora thermophila
g6546.t1	>ref|XP_009653826.1| hypothetical protein VDAG_09229 [Verticillium dahliae VdLs.17]
g8049.t1	>ref|XP_001221023.1| hypothetical protein CHGG_01802 [Chaetomium globosum CBS 148.51]
g6742.t1	>gb|KKA29206.1| hypothetical protein TD95_000952 [Thielaviopsis punctulata]
g2241.t1	>emb|CCF38292.1| hypothetical protein CH063_00278 [Colletotrichum higginsianum]
g6674.t1	>ref|XP_009223529.1| hypothetical protein GGTG_07441 [Gaeumannomyces graminis var.
g3675.t1	>ref|XP_007278332.1| cytochrome c oxidase polypeptide vi [Colletotrichum gloeosporioides
g502.t1	>gb|KFA69999.1| hypothetical protein S40285_02081 [Stachybotrys chlorohalonata IBT
g4797.t1	>ref|XP_003661541.1| hypothetical protein MYCTH_2301054 [Myceliophthora thermophila ATCC
g4833.t1	>ref|XP_003651698.1| hypothetical protein THITE_56460 [Thielavia terrestris NRRL 8126]
g10477.t1	>gb|KOP45371.1| Ketol-acid reductoisomerase, mitochondrial [Madurella mycetomatis]
g3929.t1	>ref|XP_003656560.1| hypothetical protein THITE_2121352 [Thielavia terrestris NRRL 8126]
g432.t1	>dbj|GAP88863.1| putative tripeptidyl-peptidase 1 [Rosellinia necatrix]
g527.t1	>gb|KDQ16163.1| hypothetical protein BOTBODRAFT_173431 [Botryobasidium botryosum
g545.t1	>emb|CCC06150.1| unnamed protein product [Sordaria macrospora k-hell]
g1209.t1	>gb|KOP49083.1| Isocitrate lyase [Madurella mycetomatis]
g1832.t1	>gb|KKY37246.1| putative glycoside hydrolase family 15 protein [Diaporthe ampelina]
g9064.t1	>ref|XP_013347091.1| glycoside hydrolase family 18 protein [Aureobasidium subglaciale
g10126.t1	>ref|XP_003652726.1| glycoside hydrolase family 35 protein [Thielavia terrestris NRRL
g7048.t1	>gb|ERS96583.1| ADP,ATP carrier protein [Sporothrix schenckii ATCC 58251]
g8909.t1	>ref|XP_003665473.1| hypothetical protein MYCTH_2309261 [Myceliophthora thermophila ATCC
g6461.t1	>gb|KGO35891.1| Peptidase S10, serine carboxypeptidase [Penicillium expansum]
g4843.t1	>gb|ESZ92796.1| 60S acidic ribosomal protein P2 [Sclerotinia borealis F-4157]
g8030.t1	>ref|XP_007917317.1| putative protein disulfide isomerase protein [Phaeoacremonium
g1751.t1	>ref|XP_007918811.1| putative acetyl esterase protein [Phaeoacremonium minimum UCRPA7]
g4177.t1	>emb|CCF37832.1| FAD binding domain-containing protein [Colletotrichum higginsianum]
g768.t1	>gb|KPI42964.1| Endochitinase 3 [Phialophora attae]
g9881.t1	>ref|XP_001905352.1| hypothetical protein [Podospora anserina S mat+]
g10019.t1	>ref|XP_009855247.1| superoxide dismutase [Cu-Zn] [Neurospora tetrasperma FGSC 2508]
g4795.t1	>gb|KIL91365.1| hypothetical protein FAVG1_04981 [Fusarium avenaceum]
g553.t1	>ref|XP_014169015.1| 60S acidic ribosomal protein p0 [Grosmannia clavigera kw1407]
g6409.t1	>ref|XP_007915515.1| putative gpi anchored protein [Phaeoacremonium minimum UCRPA7]
g667.t1	>emb|CCC09978.1| unnamed protein product [Sordaria macrospora k-hell]
g347.t1	>gb|KIN05171.1| glycoside hydrolase family 105 protein, partial [Oidiodendron maius
g2234.t1	>gb|ERS97128.1| hypothetical protein HMPREF1624_06458 [Sporothrix schenckii ATCC
g3165.t1	>gb|KLU88306.1| glucose-repressible protein [Magnaporthiopsis poae ATCC 64411]
g8482.t1	>gb|KOP50192.1| putative transketolase [Madurella mycetomatis]
g9946.t1	>ref|XP_007918778.1| putative bifunctional catalase-peroxidase cat2 protein
g3193.t1	>ref|XP_009847752.1| D-3-phosphoglycerate dehydrogenase 1 [Neurospora tetrasperma FGSC
g4922.t1	>ref|XP_007915197.1| putative citrate synthase protein [Phaeoacremonium minimum UCRPA7]
g10401.t1	>gb|EMR83520.1| putative alpha glucanase protein [Botrytis cinerea BcDW1]
g1653.t1	>ref|XP_003437484.1| unnamed protein product [Podospora anserina S mat+]
g8986.t1	>emb|CRK29921.1| hypothetical protein BN1708_005060 [Verticillium longisporum]
g1132.t1	>ref|XP_007916153.1| putative malate synthase protein [Phaeoacremonium minimum UCRPA7]
g7945.t1	>gb|KLU83658.1| 14-3-3 family protein [Magnaporthiopsis poae ATCC 64411]
g9767.t1	>gb|KFH46238.1| putative serine protease K12H4-like protein [Acremonium chrysogenum
g2430.t1	>gb|KOP40783.1| Protein disulfide-isomerase erp38 [Madurella mycetomatis]
g2817.t1	>ref|XP_014175405.1| actin lateral-binding protein [Grosmannia clavigera kw1407]
g5425.t1	>ref|XP_007915734.1| putative fasciclin domain family protein [Phaeoacremonium minimum
g1321.t1	>emb|CRK28143.1| hypothetical protein BN1708_004579 [Verticillium longisporum]
g8797.t1	>ref|XP_007917572.1| putative endo- -beta- protein [Phaeoacremonium minimum UCRPA7]
g1000.t1	>ref|XP_003709763.1| 40S ribosomal protein S0 [Magnaporthe oryzae 70-15]
g7547.t1	>ref|XP_003661752.1| peptidase-like protein [Myceliophthora thermophila ATCC 42464]
g10060.t1	>ref|XP_003352379.1| hypothetical protein SMAC_01214 [Sordaria macrospora k-hell]
g3213.t1	>ref|XP_006697077.1| elongation factor 1-gamma-like protein [Chaetomium thermophilum
g5.t1	>ref|XP_001905570.1| hypothetical protein [Podospora anserina S mat+]
g8289.t1	>ref|XP_003660807.1| hypothetical protein MYCTH_73461 [Myceliophthora thermophila ATCC
g10501.t1	>gb|KOP48262.1| C-factor [Madurella mycetomatis]
g2348.t1	>tpe|CBF89828.1| TPA: ATP synthase delta chain, mitochondrial precursor, putative
g8333.t1	>ref|XP_007916429.1| putative 22kda glyco protein [Phaeoacremonium minimum UCRPA7]
g9318.t1	>gb|KGQ04043.1| Beta-hexosaminidase [Beauveria bassiana D1-5]
g6041.t1	>gb|KOP42471.1| Allergen Asp f 7 [Madurella mycetomatis]
g4482.t1	>ref|XP_003656728.1| hypothetical protein THITE_2121787 [Thielavia terrestris NRRL 8126]
g3773.t1	>ref|XP_007912635.1| putative snare domain-containing protein [Phaeoacremonium minimum
g10067.t1	>ref|XP_007916993.1| putative endo-beta- -glucanase protein [Phaeoacremonium minimum
g3440.t1	>gb|ENH77599.1| nascent polypeptide-associated complex [Colletotrichum orbiculare
g779.t1	>gb|EQB49713.1| hypothetical protein CGLO_10925 [Colletotrichum gloeosporioides
g326.t1	>ref|XP_001906722.1| hypothetical protein [Podospora anserina S mat+]
g8919.t1	>ref|XP_007913272.1| putative regulatory protein suaprga1 protein [Phaeoacremonium
g1996.t1	>gb|KKY37311.1| putative cytochrome c oxidase polypeptide 5 [Diaporthe ampelina]
g8362.t1	>ref|XP_001909234.1| hypothetical protein [Podospora anserina S mat+]
g4952.t1	>ref|XP_963324.2| 1,3-beta-glucanosyltransferase gel3 [Neurospora crassa OR74A]
g10090.t1	>ref|XP_003659934.1| hypothetical protein MYCTH_2297526 [Myceliophthora thermophila ATCC
g7810.t1	>ref|XP_007918398.1| putative chitinase 1 precursor protein [Phaeoacremonium minimum
g8383.t1	>ref|XP_007913284.1| putative vacuolar protease a protein [Phaeoacremonium minimum
g8615.t1	>ref|XP_009852652.1| hypothetical protein NEUTE1DRAFT_123473 [Neurospora tetrasperma
g4344.t1	>ref|XP_003652652.1| hypothetical protein THITE_2170264 [Thielavia terrestris NRRL 8126]
g9428.t1	>gb|KOP50474.1| Single-stranded TG1-3 DNA-binding protein [Madurella mycetomatis]
g1667.t1	>gb|KKY30129.1| putative nuclease s1 [Diaporthe ampelina]
g7904.t1	>gb|KFG85675.1| putative nitrate assimilation regulatory protein nirA [Metarhizium
g1461.t1	>ref|XP_007274609.1| glyoxalase bleomycin resistance protein dioxygenase [Colletotrichum
g593.t1	>ref|XP_001227082.1| cytochrome b5, putative [Chaetomium globosum CBS 148.51]
g4050.t1	>emb|CRK22370.1| hypothetical protein BN1708_013405 [Verticillium longisporum]
g6649.t1	***** No hits found ******
g710.t1	>ref|XP_007915944.1| putative wsc domain-containing protein [Phaeoacremonium minimum
g5897.t1	>ref|XP_007917488.1| putative glycoside hydrolase family 55 protein [Phaeoacremonium
g587.t1	>dbj|GAQ09586.1| hypothetical protein ALT_6907 [Aspergillus lentulus]
g783.t1	>ref|XP_007833751.1| hypothetical protein PFICI_06979 [Pestalotiopsis fici W106-1]
g3029.t1	>ref|XP_001221819.1| hypothetical protein CHGG_05724 [Chaetomium globosum CBS 148.51]
g2990.t1	>ref|XP_001911741.1| hypothetical protein [Podospora anserina S mat+]
g6240.t1	>gb|KOP49470.1| Meiotically up-regulated gene 157 protein [Madurella mycetomatis]
g7580.t1	>ref|XP_011323212.1| hypothetical protein FGSG_04768 [Fusarium graminearum PH-1]
g10611.t1	>ref|XP_007917386.1| putative extracellular conserved serine-rich protein
g4577.t1	>gb|KOP49740.1| putative glycosidase crf1 [Madurella mycetomatis]
g7619.t1	>ref|XP_003657649.1| hypothetical protein THITE_63893 [Thielavia terrestris NRRL 8126]
g7526.t1	>ref|XP_013941894.1| hypothetical protein TRIATDRAFT_36914 [Trichoderma atroviride IMI
g7742.t1	>gb|EPS26948.1| hypothetical protein PDE_01888 [Penicillium oxalicum 114-2]
g3597.t1	>gb|KKY30181.1| putative glycine cleavage system h protein [Diaporthe ampelina]
g5610.t1	>ref|XP_007830025.1| hypothetical protein PFICI_03253 [Pestalotiopsis fici W106-1]
g6757.t1	>ref|XP_009216562.1| polyadenylate-binding protein [Gaeumannomyces graminis var. tritici
g743.t1	>gb|KGO64726.1| FAD linked oxidase, N-terminal [Penicillium italicum]
g9862.t1	>ref|XP_007816755.2| quinone oxidoreductase [Metarhizium robertsii ARSEF 23]
g3521.t1	>gb|KND87726.1| hypothetical protein TOPH_07644 [Tolypocladium ophioglossoides CBS
g4378.t1	>ref|XP_001393507.1| FAD binding domain protein [Aspergillus niger CBS 513.88]
g1716.t1	>ref|XP_003666199.1| Aldo/keto reductase-like protein [Myceliophthora thermophila ATCC
g3446.t1	>ref|XP_001912311.1| hypothetical protein [Podospora anserina S mat+]
g8781.t1	>ref|XP_003347977.1| hypothetical protein SMAC_07352 [Sordaria macrospora k-hell]
g1460.t1	>ref|XP_007799015.1| putative 3-carboxymuconate cyclase protein [Eutypa lata UCREL1]
g2621.t1	>gb|KKY34593.1| putative acetyl-coenzyme a synthetase [Diaporthe ampelina]
g2799.t1	>ref|XP_965164.1| ribosomal protein S12 [Neurospora crassa OR74A]
g3098.t1	>emb|CRK17584.1| hypothetical protein BN1723_011349 [Verticillium longisporum]
g1984.t1	>ref|XP_001221845.1| hypothetical protein CHGG_05750 [Chaetomium globosum CBS 148.51]
g4318.t1	>ref|XP_003653572.1| hypothetical protein THITE_2116112 [Thielavia terrestris NRRL 8126]
g7223.t1	>gb|KIW89184.1| hypothetical protein Z519_10036 [Cladophialophora bantiana CBS
g627.t1	>gb|KFH40781.1| Killer toxin subunits alpha/beta-like protein [Acremonium chrysogenum
g10354.t1	>gb|KFY12426.1| hypothetical protein V491_06793 [Pseudogymnoascus pannorum VKM
g3083.t1	>ref|XP_007916234.1| putative sulfate adenylyltransferase protein [Phaeoacremonium
g8551.t1	>ref|XP_001907915.1| hypothetical protein [Podospora anserina S mat+]
g1994.t1	>ref|XP_007910948.1| putative oxoglutarate dehydrogenase protein [Phaeoacremonium minimum
g3194.t1	>gb|KFY47404.1| hypothetical protein V495_01954 [Pseudogymnoascus pannorum VKM
g4433.t1	>ref|XP_001589758.1| predicted protein [Sclerotinia sclerotiorum 1980]
g4459.t1	>ref|XP_007917403.1| putative glycerol-3-phosphate dehydrogenase protein
g1705.t1	>gb|KOP43386.1| Dihydrolipoyllysine-residue acetyltransferase component of pyruvate
g3253.t1	>ref|XP_961095.2| saccharopine dehydrogenase [Neurospora crassa OR74A]
g4204.t1	>emb|CEJ93843.1| Putative Peptidyl-prolyl cis-trans isomerase [Torrubiella
g10624.t1	>gb|KIN08360.1| glycoside hydrolase family 30 protein [Oidiodendron maius Zn]
g901.t1	>ref|XP_003664596.1| hypothetical protein MYCTH_2307578 [Myceliophthora thermophila ATCC
g2646.t1	>gb|KOP47394.1| ATP synthase subunit 5, mitochondrial [Madurella mycetomatis]
g6288.t1	>ref|XP_007281045.1| translationally-controlled tumor protein [Colletotrichum
g1735.t1	>ref|XP_007917593.1| putative long-chain-fatty-acid- ligase 1 protein [Phaeoacremonium
g3444.t1	>ref|XP_013955368.1| hypothetical protein TRIVIDRAFT_51849 [Trichoderma virens Gv29-8]
g7179.t1	>gb|KEZ39126.1| hypothetical protein SAPIO_CDS10519 [Scedosporium apiospermum]
g2171.t1	>ref|XP_007796400.1| putative neutral ceramidase protein [Eutypa lata UCREL1]
g4021.t1	>ref|XP_007596742.1| 6,7-dimethyl-8-ribityllumazine synthase [Colletotrichum fioriniae
g1049.t1	>ref|XP_003657749.1| hypothetical protein THITE_2123741 [Thielavia terrestris NRRL 8126]
g4262.t1	>ref|XP_007915596.1| putative eukaryotic aspartyl protease protein [Phaeoacremonium
g4964.t1	>ref|XP_007914536.1| putative acetyl- acetyltransferase protein [Phaeoacremonium minimum
g3651.t1	>ref|XP_008092012.1| DNase1 protein [Colletotrichum graminicola M1.001]
g6725.t1	>gb|KKY39513.1| putative pyridoxamine phosphate oxidase family protein [Diaporthe
g2740.t1	>ref|XP_013289150.1| hypothetical protein Z517_00732 [Fonsecaea pedrosoi CBS 271.37]
g6057.t1	>gb|KLU84875.1| glutamine synthetase [Magnaporthiopsis poae ATCC 64411]
g7459.t1	>ref|XP_003651839.1| hypothetical protein THITE_68146 [Thielavia terrestris NRRL 8126]
g10563.t1	>gb|KLU85650.1| glucose-6-phosphate isomerase [Magnaporthiopsis poae ATCC 64411]
g1887.t1	>gb|KOP44052.1| Cruciform DNA-recognizing protein 1 [Madurella mycetomatis]
g2165.t1	>ref|XP_003659734.1| hypothetical protein MYCTH_2297119 [Myceliophthora thermophila ATCC
g4013.t1	>ref|XP_007918334.1| putative heat shock protein 30 protein [Phaeoacremonium minimum
g4287.t1	>ref|XP_007796972.1| hypothetical protein UCREL1_9109 [Eutypa lata UCREL1]
g1576.t1	>gb|KFA50789.1| hypothetical protein S40293_06126 [Stachybotrys chartarum IBT
g2831.t1	>ref|XP_007913768.1| putative 60s ribosomal protein l4-a protein [Phaeoacremonium
g4467.t1	>gb|ENH88310.1| calnexin precursor [Colletotrichum orbiculare MAFF 240422]
g5053.t1	>ref|XP_009216970.1| mitochondrial-processing peptidase subunit beta [Gaeumannomyces
g7746.t1	>ref|XP_003652791.1| glycoside hydrolase family 18 protein [Thielavia terrestris NRRL
g8070.t1	>ref|XP_007828274.1| ADP-ribosylation factor [Pestalotiopsis fici W106-1]
g8995.t1	>ref|XP_003660166.1| hypothetical protein MYCTH_2298121 [Myceliophthora thermophila ATCC
g9282.t1	>ref|XP_003665459.1| hypothetical protein MYCTH_2309210 [Myceliophthora thermophila ATCC
g6197.t1	>gb|KOP45681.1| S-(hydroxymethyl)glutathione dehydrogenase [Madurella mycetomatis]
g1360.t1	>ref|XP_003649947.1| hypothetical protein THITE_2109117 [Thielavia terrestris NRRL 8126]
g1857.t1	>gb|KIH92802.1| mitochondrial peroxiredoxin PRX1 [Sporothrix brasiliensis 5110]
g2232.t1	>dbj|GAP86697.1| putative glycosyl hydrolase family 92 [Rosellinia necatrix]
g3695.t1	>ref|XP_007274074.1| peptidyl-prolyl cis-trans isomerase b precursor [Colletotrichum
g5619.t1	>ref|XP_003437419.1| unnamed protein product [Podospora anserina S mat+]
g7164.t1	>ref|XP_007841904.1| hypothetical protein PFICI_15132 [Pestalotiopsis fici W106-1]
g9616.t1	>ref|XP_007912388.1| putative cytochrome c oxidase polypeptide iv protein
g9778.t1	>gb|KIH88058.1| hypothetical protein SPBR_07738 [Sporothrix brasiliensis 5110]
g2595.t1	>ref|XP_007917432.1| putative 60s ribosomal protein l9 protein [Phaeoacremonium minimum
g3503.t1	>gb|KJR88348.1| hypothetical protein SPSK_07672 [Sporothrix schenckii 1099-18]
g3750.t1	>ref|XP_007915920.1| putative 60s ribosomal protein l5 protein [Phaeoacremonium minimum
g4465.t1	>gb|KOP50255.1| 2-iminobutanoate/2-iminopropanoate deaminase [Madurella
g4522.t1	>gb|EQB44614.1| hypothetical protein CGLO_16620 [Colletotrichum gloeosporioides
g4564.t1	>gb|KOP46545.1| Delta-1-pyrroline-5-carboxylate dehydrogenase, mitochondrial
g6576.t1	>ref|XP_007917363.1| putative 40s ribosomal protein s7 protein [Phaeoacremonium minimum
g9406.t1	>gb|KFY59603.1| hypothetical protein V496_05638 [Pseudogymnoascus pannorum VKM
g9630.t1	>ref|XP_003345491.1| hypothetical protein SMAC_07478 [Sordaria macrospora k-hell]
g9999.t1	>ref|XP_007913576.1| putative woronin body major protein [Phaeoacremonium minimum
g1997.t1	>ref|XP_003658110.1| hypothetical protein THITE_2124608 [Thielavia terrestris NRRL 8126]
g5124.t1	>gb|KKY18807.1| putative glutamyl-trna amidotransferase subunit a [Phaeomoniella
g5360.t1	>gb|KKY31301.1| putative late sexual development protein [Diaporthe ampelina]
g5365.t1	>ref|XP_007914809.1| putative candidapepsin precursor protein [Phaeoacremonium minimum
g5442.t1	>ref|XP_003666154.1| glycoside hydrolase family 75 protein [Myceliophthora thermophila
g6982.t1	>gb|KIM93799.1| hypothetical protein OIDMADRAFT_61431 [Oidiodendron maius Zn]
g8339.t1	>gb|KOP41284.1| Protein DJ-1 [Madurella mycetomatis]
g8367.t1	>gb|KJR80077.1| translation initiation factor 5A [Sporothrix schenckii 1099-18]
g1305.t1	>ref|XP_003655229.1| 60S ribosomal protein L1 [Thielavia terrestris NRRL 8126]
g294.t1	>gb|KOP46165.1| 40S ribosomal protein S4 [Madurella mycetomatis]
g9797.t1	>ref|XP_001224641.1| 60S acidic ribosomal protein P1 [Chaetomium globosum CBS 148.51]
g4606.t1	>emb|CRK17536.1| hypothetical protein BN1708_012094 [Verticillium longisporum]
g7262.t1	>ref|XP_003653218.1| hypothetical protein THITE_2170419 [Thielavia terrestris NRRL 8126]
g10091.t1	>ref|XP_007916138.1| putative ribosomal protein l14 protein [Phaeoacremonium minimum
g10338.t1	>gb|KOP49353.1| putative oxidoreductase bli-4, mitochondrial [Madurella
g8392.t1	>ref|XP_001587717.1| hypothetical protein SS1G_10957 [Sclerotinia sclerotiorum 1980]
g9090.t1	>ref|XP_003652157.1| hypothetical protein THITE_2113306 [Thielavia terrestris NRRL 8126]
g2343.t1	>gb|KOP41624.1| Small COPII coat GTPase SAR1 [Madurella mycetomatis]
g284.t1	>ref|XP_964736.2| glucokinase [Neurospora crassa OR74A]
g2948.t1	>ref|XP_007913467.1| putative 3-ketoacyl- thiolase protein [Phaeoacremonium minimum
g663.t1	>gb|KFA64711.1| hypothetical protein S40285_05274 [Stachybotrys chlorohalonata IBT
g8057.t1	>gb|KLU84203.1| 60S ribosomal protein L6-B [Magnaporthiopsis poae ATCC 64411]
g8578.t1	>gb|KLU89404.1| aldehyde dehydrogenase [Magnaporthiopsis poae ATCC 64411]
g881.t1	>ref|XP_013959111.1| hypothetical protein TRIVIDRAFT_199479 [Trichoderma virens Gv29-8]
g2413.t1	>gb|KLU82267.1| hypothetical protein MAPG_01341 [Magnaporthiopsis poae ATCC 64411]
g4191.t1	>ref|XP_009229834.1| hypothetical protein GGTG_13653 [Gaeumannomyces graminis var.
g4876.t1	>gb|KFH41475.1| hypothetical protein ACRE_078230 [Acremonium chrysogenum ATCC
g5651.t1	>gb|KIH93792.1| hypothetical protein SPBR_04164 [Sporothrix brasiliensis 5110]
g788.t1	>ref|XP_001221133.1| hypothetical protein CHGG_01912 [Chaetomium globosum CBS 148.51]
g8384.t1	>gb|KOP49486.1| Serine hydroxymethyltransferase, cytosolic [Madurella mycetomatis]
g3231.t1	>ref|XP_007834825.1| hypothetical protein PFICI_08053 [Pestalotiopsis fici W106-1]
g7240.t1	>ref|XP_003660869.1| hypothetical protein MYCTH_2314321 [Myceliophthora thermophila ATCC
g7443.t1	>gb|KLU92798.1| 40S ribosomal protein S13 [Magnaporthiopsis poae ATCC 64411]
g7709.t1	>ref|XP_001909095.1| hypothetical protein [Podospora anserina S mat+]
g8475.t1	>gb|KOP43929.1| 60S ribosomal protein L22 [Madurella mycetomatis]
g10564.t1	>ref|XP_003648533.1| hypothetical protein THITE_2140512 [Thielavia terrestris NRRL 8126]
g1168.t1	>ref|XP_003666010.1| tyrosinase-like protein [Myceliophthora thermophila ATCC 42464]
g1749.t1	>ref|XP_003657123.1| glycoside hydrolase family 76 protein [Thielavia terrestris NRRL
g2648.t1	>gb|EMR89350.1| putative six-hairpin glycosidase-like protein [Botrytis cinerea
g2773.t1	>ref|XP_007831191.1| hypothetical protein PFICI_04419 [Pestalotiopsis fici W106-1]
g4060.t1	>ref|XP_007918284.1| putative gtp-binding nuclear protein gsp1 ran protein
g4205.t1	>ref|XP_007917607.1| putative ubiquitin-activating enzyme e1 1 protein [Phaeoacremonium
g7280.t1	>ref|XP_007798869.1| putative profilin protein [Eutypa lata UCREL1]
g10439.t1	>gb|KJK77598.1| hypothetical protein H634G_07337 [Metarhizium anisopliae BRIP
g3183.t1	>gb|KFY04868.1| hypothetical protein O988_00467 [Pseudogymnoascus pannorum VKM
g58.t1	>ref|XP_003650032.1| hypothetical protein THITE_2109230 [Thielavia terrestris NRRL 8126]
g8189.t1	>ref|XP_007912930.1| putative endonuclease exonuclease phosphatase family protein
g8586.t1	>gb|KOP46869.1| V-type proton ATPase subunit B [Madurella mycetomatis]
g9286.t1	>ref|XP_011395164.1| RNP domain-containing protein [Neurospora crassa OR74A]
g1821.t1	>ref|XP_014175718.1| 40S ribosomal protein s10b [Grosmannia clavigera kw1407]
g2025.t1	>gb|KOP43065.1| Acyl-CoA desaturase [Madurella mycetomatis]
g3921.t1	>gb|KOP46807.1| 40S ribosomal protein S2 [Madurella mycetomatis]
g7435.t1	>gb|KOP46040.1| ATP synthase subunit 4, mitochondrial [Madurella mycetomatis]
g2435.t1	>ref|XP_003661394.1| hypothetical protein MYCTH_2314521 [Myceliophthora thermophila ATCC
g372.t1	>dbj|GAP90314.1| putative atp synthase subunit e [Rosellinia necatrix]
g4190.t1	>ref|XP_003653341.1| hypothetical protein THITE_161129 [Thielavia terrestris NRRL 8126]
g5209.t1	>ref|XP_001905999.1| hypothetical protein [Podospora anserina S mat+]
g5604.t1	>ref|XP_011392939.1| dienelactone hydrolase [Neurospora crassa OR74A]
g7046.t1	>ref|XP_003709365.1| 40S ribosomal protein S5 [Magnaporthe oryzae 70-15]
g2482.t1	>ref|XP_007915674.1| putative mitochondrial import receptor subunit tom-40 protein
g3349.t1	>ref|XP_007777709.1| 40S ribosomal protein S18 [Coniosporium apollinis CBS 100218]
g4884.t1	>ref|XP_006691903.1| hypothetical protein CTHT_0013890 [Chaetomium thermophilum var.
g4898.t1	>gb|KKY34567.1| putative hpt domain-containing protein [Diaporthe ampelina]
g7741.t1	>gb|KKY30836.1| hypothetical protein UCDDA912_g09217 [Diaporthe ampelina]
g9789.t1	>ref|XP_003649928.1| hypothetical protein THITE_2109066 [Thielavia terrestris NRRL 8126]
g10383.t1	>ref|XP_001228021.1| hypothetical protein CHGG_10094 [Chaetomium globosum CBS 148.51]
g2177.t1	>gb|KOP42706.1| putative NADP-dependent mannitol dehydrogenase [Madurella
g2200.t1	>gb|KOP43518.1| Branched-chain-amino-acid aminotransferase, mitochondrial
g3131.t1	>ref|XP_007791038.1| putative atp-dependent rna helicase ded1 protein [Eutypa lata
g4466.t1	>ref|XP_003658779.1| hypothetical protein MYCTH_76126 [Myceliophthora thermophila ATCC
g5058.t1	>emb|CRK12386.1| hypothetical protein BN1708_010478 [Verticillium longisporum]
g5611.t1	>ref|XP_007915562.1| putative 2-methylcitrate dehydratase protein [Phaeoacremonium
g962.t1	>ref|XP_007917551.1| putative isocitrate dehydrogenase subunit 2 protein
g10459.t1	>ref|XP_007831949.1| hypothetical protein PFICI_05177 [Pestalotiopsis fici W106-1]
g1106.t1	>gb|KDN68129.1| hypothetical protein CSUB01_10909 [Colletotrichum sublineola]
g3605.t1	>ref|XP_001728038.2| hypothetical protein NCU10291 [Neurospora crassa OR74A]
g715.t1	>ref|XP_007912032.1| putative lea domain-containing protein [Phaeoacremonium minimum
g9665.t1	>ref|XP_003665234.1| hypothetical protein MYCTH_2315941 [Myceliophthora thermophila ATCC
g1814.t1	>gb|KOP48966.1| Acetolactate synthase small subunit, mitochondrial [Madurella
g3526.t1	>ref|XP_007915089.1| putative acetylxylan esterase 2 protein [Phaeoacremonium minimum
g4250.t1	>ref|XP_009856288.1| hypothetical protein NEUTE1DRAFT_91189 [Neurospora tetrasperma FGSC
g5150.t1	>gb|KOP44319.1| Ribonuclease Y 1 [Madurella mycetomatis]
g569.t1	>ref|XP_003656778.1| hypothetical protein THITE_2171332 [Thielavia terrestris NRRL
g6066.t1	***** No hits found ******
g6720.t1	>ref|XP_007914596.1| putative 60s ribosomal protein l7 protein [Phaeoacremonium minimum
g8120.t1	>ref|XP_007918099.1| putative ran-specific gtpase-activating protein 1 protein
g893.t1	>gb|KOP48141.1| Endo-1,4-beta-xylanase Z [Madurella mycetomatis]
g10297.t1	>ref|XP_014175742.1| tubulin alpha-1 subunit [Grosmannia clavigera kw1407]
g1308.t1	>ref|XP_014169519.1| phosphoprotein phosphatase [Grosmannia clavigera kw1407]
g6179.t1	>ref|XP_007915742.1| putative glycoside hydrolase family 16 protein [Phaeoacremonium
g6738.t1	>ref|XP_014547291.1| nuclear transport factor 2, partial [Metarhizium brunneum ARSEF
g7458.t1	>ref|XP_957993.1| 20S proteasome subunit [Neurospora crassa OR74A]
g7837.t1	>emb|CCE32364.1| uncharacterized protein CPUR_06224 [Claviceps purpurea 20.1]
g9222.t1	>ref|XP_007915187.1| putative heat shock protein 30 protein [Phaeoacremonium minimum
g9581.t1	>ref|XP_009854174.1| hypothetical protein NEUTE1DRAFT_131795 [Neurospora tetrasperma
g10200.t1	>ref|XP_003656957.1| hypothetical protein THITE_2122261 [Thielavia terrestris NRRL 8126]
g1963.t1	>ref|XP_007912472.1| putative dtdp-d-glucose -dehydratase protein [Phaeoacremonium
g2204.t1	>gb|ERT00906.1| hypothetical protein HMPREF1624_02140 [Sporothrix schenckii ATCC
g3754.t1	>emb|CRK09747.1| hypothetical protein BN1708_002264 [Verticillium longisporum]
g4063.t1	>gb|ERT02203.1| hypothetical protein HMPREF1624_00501 [Sporothrix schenckii ATCC
g4902.t1	>ref|XP_003667011.1| hypothetical protein MYCTH_2312316 [Myceliophthora thermophila ATCC
g517.t1	>gb|KKY33855.1| putative ribosomal protein l28e [Diaporthe ampelina]
g6480.t1	>ref|XP_001907585.1| hypothetical protein [Podospora anserina S mat+]
g7348.t1	>ref|XP_003351833.1| hypothetical protein SMAC_00380 [Sordaria macrospora k-hell]
g10345.t1	>ref|XP_003667402.1| hypothetical protein MYCTH_2313219 [Myceliophthora thermophila ATCC
g1331.t1	>ref|XP_007912427.1| putative ssdna binding protein [Phaeoacremonium minimum UCRPA7]
g1728.t1	>ref|XP_007917581.1| putative glucoamylase p protein [Phaeoacremonium minimum UCRPA7]
g2957.t1	>gb|ELQ69513.1| hypothetical protein OOW_P131scaffold00149g23 [Magnaporthe oryzae
g7233.t1	>gb|KKY36949.1| putative carbohydrate esterase family 1 protein [Diaporthe
g7383.t1	>ref|XP_007914401.1| putative nadh-cytochrome b5 reductase protein [Phaeoacremonium
g766.t1	>gb|KKP02797.1| sphingolipid long chain base-responsive protein LSP1 [Trichoderma
g9114.t1	>ref|XP_003711433.1| glycosyl hydrolase family 43 protein [Magnaporthe oryzae 70-15]
g224.t1	>gb|KKY33110.1| putative glycoside hydrolase family 32 protein [Diaporthe ampelina]
g4101.t1	>ref|XP_003710952.1| carbamoyl-phosphate synthase subunit arginine-specific large
g7549.t1	>ref|XP_001226880.1| hypothetical protein CHGG_08953 [Chaetomium globosum CBS 148.51]
g7851.t1	>ref|XP_003657321.1| hypothetical protein THITE_61961, partial [Thielavia terrestris
g10228.t1	>gb|KOP41694.1| ATP synthase subunit K, mitochondrial [Madurella mycetomatis]
g1375.t1	>gb|KOP40500.1| 60S ribosomal protein L13, partial [Madurella mycetomatis]
g1909.t1	>ref|XP_007915086.1| putative glycoside catalytic core protein [Phaeoacremonium minimum
g4445.t1	>ref|XP_003352619.1| hypothetical protein SMAC_01453 [Sordaria macrospora k-hell]
g4519.t1	>ref|XP_007910922.1| putative prohibitin-2 protein [Phaeoacremonium minimum UCRPA7]
g9661.t1	>emb|CCF32503.1| 26S protease regulatory subunit 6B [Colletotrichum higginsianum]
g10574.t1	>ref|XP_003052732.1| hypothetical protein NECHADRAFT_92081 [Nectria haematococca mpVI
g2919.t1	>ref|XP_007278654.1| ankyrin repeat protein [Colletotrichum gloeosporioides Nara gc5]
g3112.t1	>ref|XP_007789834.1| putative duf1687 domain containing protein [Eutypa lata UCREL1]
g3386.t1	>ref|XP_007913035.1| putative glycine-rich cell wall structural protein 1 protein
g4059.t1	>ref|XP_007913137.1| putative glycoside hydrolase family 16 protein [Phaeoacremonium
g4624.t1	>gb|KOP42029.1| putative clathrin heavy chain [Madurella mycetomatis]
g494.t1	>gb|KPM43467.1| hypothetical protein AK830_g3067 [Neonectria ditissima]
g6820.t1	>ref|XP_958811.1| mannose-1-phosphate guanyltransferase [Neurospora crassa OR74A]
g7961.t1	***** No hits found ******
g8265.t1	>gb|KKO97045.1| linoleate diol synthase [Trichoderma harzianum]
g8585.t1	>ref|XP_007915870.1| putative aldose 1-epimerase protein [Phaeoacremonium minimum
g2089.t1	>ref|XP_003654271.1| hypothetical protein THITE_2117113 [Thielavia terrestris NRRL 8126]
g4007.t1	>ref|XP_003350917.1| hypothetical protein SMAC_04223 [Sordaria macrospora k-hell]
g4437.t1	***** No hits found ******
g4570.t1	>gb|KOP49745.1| Beta-hexosaminidase 2 [Madurella mycetomatis]
g4945.t1	>ref|XP_003657848.1| 60S ribosomal protein L3 [Thielavia terrestris NRRL 8126]
g7662.t1	>gb|KFZ24494.1| hypothetical protein V502_01029 [Pseudogymnoascus pannorum VKM
g8108.t1	>gb|KKY38189.1| putative isochorismatase family protein [Diaporthe ampelina]
g8306.t1	>ref|XP_007831308.1| hypothetical protein PFICI_04536 [Pestalotiopsis fici W106-1]
g9611.t1	>ref|XP_009222792.1| hypothetical protein GGTG_06707 [Gaeumannomyces graminis var.
g1026.t1	>ref|XP_003657814.1| 40S ribosomal protein S8 [Thielavia terrestris NRRL 8126]
g1815.t1	>gb|KOP48965.1| Ornithine carbamoyltransferase, mitochondrial [Madurella
g4296.t1	>ref|XP_007279101.1| phosphatidylserine decarboxylase family protein [Colletotrichum
g71.t1	>ref|XP_007790496.1| putative had-superfamily hydrolase protein [Eutypa lata UCREL1]
g7970.t1	>ref|XP_003651687.1| hypothetical protein THITE_126254 [Thielavia terrestris NRRL 8126]
g8111.t1	>ref|XP_007914639.1| putative nad-specific glutamate dehydrogenase protein
g8799.t1	>gb|KDN65649.1| putative acyl carrier protein [Colletotrichum sublineola]
g9317.t1	>dbj|GAP89461.1| putative penicillin-binding beta-lactamase class c [Rosellinia
g10540.t1	>ref|XP_007797841.1| putative prolyl-trna synthetase protein [Eutypa lata UCREL1]
g121.t1	>emb|CCC12188.1| unnamed protein product [Sordaria macrospora k-hell]
g3034.t1	>gb|KLU89005.1| 54S ribosomal protein L12 [Magnaporthiopsis poae ATCC 64411]
g3338.t1	>ref|XP_007796186.1| putative mitochondrial import inner membrane translocase subunit
g6111.t1	>ref|XP_009217398.1| protein phosphatase PP2A regulatory subunit A [Gaeumannomyces
g6719.t1	>ref|XP_007275959.1| 40s ribosomal protein s14 [Colletotrichum gloeosporioides Nara gc5]
g6940.t1	>ref|XP_014541625.1| Beta-lactamase/transpeptidase-like protein, partial [Metarhizium
g7187.t1	>ref|XP_009225306.1| hypothetical protein GGTG_09198 [Gaeumannomyces graminis var.
g1261.t1	>ref|XP_007598433.1| hypothetical protein CFIO01_13461 [Colletotrichum fioriniae PJ7]
g1809.t1	>ref|XP_008598818.1| alpha-soluble NSF attachment protein [Beauveria bassiana ARSEF
g2083.t1	>ref|XP_013960043.1| glycoside hydrolase family 5 protein [Trichoderma virens Gv29-8]
g2563.t1	>ref|XP_007799178.1| hypothetical protein UCREL1_11343 [Eutypa lata UCREL1]
g3188.t1	>ref|XP_007823034.2| seryl-tRNA synthetase [Metarhizium robertsii ARSEF 23]
g3761.t1	>ref|XP_003662254.1| glutamine synthetase-like protein [Myceliophthora thermophila ATCC
g4449.t1	>gb|KFY75828.1| hypothetical protein V499_04225 [Pseudogymnoascus pannorum VKM
g4757.t1	>gb|EWG40033.1| cytosolic nonspecific dipeptidase [Fusarium verticillioides 7600]
g4919.t1	>ref|XP_008094100.1| Ras family protein [Colletotrichum graminicola M1.001]
g6228.t1	>ref|XP_003051079.1| predicted protein [Nectria haematococca mpVI 77-13-4]
g7496.t1	>ref|XP_013948973.1| hypothetical protein TRIATDRAFT_314008 [Trichoderma atroviride IMI
g8074.t1	>ref|XP_007913206.1| putative bifunctional purine biosynthesis protein ade17 protein
g8093.t1	>gb|KLU84105.1| hypothetical protein MAPG_03150 [Magnaporthiopsis poae ATCC 64411]
g9056.t1	>ref|XP_003347034.1| hypothetical protein SMAC_05233 [Sordaria macrospora k-hell]
g1944.t1	>gb|ERS98061.1| 60S ribosomal protein L2 [Sporothrix schenckii ATCC 58251]
g4435.t1	>ref|XP_003710301.1| hypothetical protein MGG_05442 [Magnaporthe oryzae 70-15]
g5266.t1	>gb|KJR82423.1| feruloyl esterase [Sporothrix schenckii 1099-18]
g6736.t1	>gb|KOP43927.1| putative serine-rich protein [Madurella mycetomatis]
g8568.t1	>gb|KKY30624.1| putative mitochondrial phosphate carrier protein [Diaporthe
g8782.t1	>gb|EQB51791.1| hypothetical protein CGLO_08629 [Colletotrichum gloeosporioides
g1414.t1	>ref|XP_008097886.1| aldo/keto reductase [Colletotrichum graminicola M1.001]
g3345.t1	>ref|XP_014169789.1| hypothetical protein CMQ_7309 [Grosmannia clavigera kw1407]
g3702.t1	>ref|XP_007915689.1| putative cell wall biogenesis protein phosphatase protein
g55.t1	>gb|KND92249.1| hypothetical protein TOPH_03220 [Tolypocladium ophioglossoides CBS
g7618.t1	>gb|KOP42209.1| Oxygen-dependent coproporphyrinogen-III oxidase [Madurella
g2785.t1	>ref|XP_007840587.1| hypothetical protein PFICI_13815 [Pestalotiopsis fici W106-1]
g2821.t1	>emb|CCC08897.1| unnamed protein product [Sordaria macrospora k-hell]
g4001.t1	>ref|XP_963704.1| phosphoglucomutase 2 [Neurospora crassa OR74A]
g449.t1	>gb|KOP44897.1| RNA-binding protein rnc1 [Madurella mycetomatis]
g4579.t1	>gb|KOP49738.1| ATP synthase subunit gamma, mitochondrial [Madurella mycetomatis]
g575.t1	>gb|KOP48397.1| Eukaryotic translation initiation factor 3 subunit M [Madurella
g6231.t1	>ref|XP_003651073.1| hypothetical protein THITE_2111027 [Thielavia terrestris NRRL 8126]
g6328.t1	>ref|XP_007912984.1| putative 40s ribosomal protein s12 protein [Phaeoacremonium minimum
g7173.t1	>ref|XP_007915354.1| putative -dihydropseudooxynicotine hydrolase protein
g7510.t1	>ref|XP_001223213.1| hypothetical protein CHGG_03999 [Chaetomium globosum CBS 148.51]
g9799.t1	>ref|XP_001912130.1| hypothetical protein [Podospora anserina S mat+]
g1013.t1	>emb|CCT67208.1| probable CAP20-virulence factor [Fusarium fujikuroi IMI 58289]
g1743.t1	>gb|ENH80695.1| phosphatidylglycerol phosphatidylinositol transfer protein
g2175.t1	>ref|XP_003650383.1| hypothetical protein THITE_2109768 [Thielavia terrestris NRRL 8126]
g2332.t1	>ref|XP_007795992.1| putative proteasome component y13 protein [Eutypa lata UCREL1]
g315.t1	>gb|KOP41783.1| Mannan endo-1,6-alpha-mannosidase DFG5 [Madurella mycetomatis]
g5134.t1	>ref|XP_001910757.1| hypothetical protein [Podospora anserina S mat+]
g5344.t1	>ref|XP_007915452.1| putative glucose sorbosone dehydrogenase protein [Phaeoacremonium
g5769.t1	>gb|EQB54569.1| acetyl-CoA acetyltransferase [Colletotrichum gloeosporioides Cg-14]
g6348.t1	>gb|AFM43656.1| beta-1,3-glucanase, partial [Chaetomium cupreum]
g6514.t1	>gb|KOP46487.1| Uncharacterized protein MMYC01_G03073 [Madurella mycetomatis]
g9065.t1	>ref|XP_013346766.1| hypothetical protein AUEXF2481DRAFT_26909 [Aureobasidium
g1019.t1	>ref|XP_007911652.1| putative nadph-dependent methylglyoxal reductase gre2 protein
g10487.t1	>ref|XP_008096161.1| ubiquinol-cytochrome c reductase [Colletotrichum graminicola
g1133.t1	>ref|XP_003651420.1| hypothetical protein THITE_2111697 [Thielavia terrestris NRRL 8126]
g3655.t1	>ref|XP_003190216.1| isoflavone reductase family protein CipA [Aspergillus oryzae RIB40]
g6382.t1	>gb|KLU91851.1| hypothetical protein MAPG_10800 [Magnaporthiopsis poae ATCC 64411]
g8192.t1	>ref|XP_007911205.1| putative glucose sorbosone dehydrogenase protein [Phaeoacremonium
g837.t1	>ref|XP_003007919.1| aflatoxin B1 aldehyde reductase member 2 [Verticillium alfalfae
g8377.t1	>gb|EQB58236.1| ran-interacting Mog1 protein [Colletotrichum gloeosporioides Cg-14]
g8454.t1	***** No hits found ******
g895.t1	>ref|XP_003653997.1| hypothetical protein THITE_2170564 [Thielavia terrestris NRRL 8126]
g9252.t1	>ref|XP_003351185.1| hypothetical protein SMAC_03488 [Sordaria macrospora k-hell]
g205.t1	>gb|KOP44669.1| Heat shock protein sti1 [Madurella mycetomatis]
g2774.t1	>ref|XP_007914080.1| putative methyltransferase domain-containing protein
g2775.t1	>emb|CRK12539.1| hypothetical protein BN1708_010539 [Verticillium longisporum]
g4129.t1	>emb|CRG89869.1| hypothetical protein PISL3812_06908 [Talaromyces islandicus]
g4633.t1	>ref|XP_003652525.1| 60S ribosomal protein L11 [Thielavia terrestris NRRL 8126]
g6614.t1	>ref|XP_007910810.1| putative ntf2 and rrm domain-containing protein [Phaeoacremonium
g6713.t1	>ref|XP_009850535.1| uricase [Neurospora tetrasperma FGSC 2508]
g10214.t1	>gb|KKP03612.1| hypothetical protein THAR02_04296 [Trichoderma harzianum]
g10585.t1	>ref|XP_007917895.1| putative glycosyltransferase family 20 protein [Phaeoacremonium
g3392.t1	>gb|KJZ76243.1| 40S ribosomal protein S16 [Hirsutella minnesotensis 3608]
g4481.t1	>gb|KKY37216.1| putative eukaryotic phosphomannomutase [Diaporthe ampelina]
g5041.t1	>gb|KKY32116.1| putative 60s ribosomal protein l20 [Diaporthe ampelina]
g5042.t1	>gb|KOP47008.1| putative GMP synthase [glutamine-hydrolyzing] [Madurella
g5687.t1	>ref|XP_013959157.1| hypothetical protein TRIVIDRAFT_178518 [Trichoderma virens Gv29-8]
g5745.t1	>ref|XP_013951980.1| hypothetical protein TRIVIDRAFT_76122 [Trichoderma virens Gv29-8]
g6243.t1	>gb|KIM93866.1| carbohydrate-binding module family 24 protein, partial
g7819.t1	>ref|XP_007918408.1| putative atp synthase h chain protein [Phaeoacremonium minimum
g832.t1	>ref|XP_960786.1| 60S ribosomal protein L10 [Neurospora crassa OR74A]
g8667.t1	>ref|XP_001273695.1| valyl-tRNA synthetase [Aspergillus clavatus NRRL 1]
g8813.t1	>gb|KKY31324.1| putative alkaline serine protease [Diaporthe ampelina]
g1976.t1	>gb|KOP41213.1| Pyruvate dehydrogenase complex protein X component, mitochondrial
g2374.t1	>ref|XP_007791057.1| putative proteasome component pre6 protein [Eutypa lata UCREL1]
g2528.t1	>ref|XP_001223344.1| conserved hypothetical protein [Chaetomium globosum CBS 148.51]
g2691.t1	>gb|KOP47143.1| putative succinyl-CoA ligase [GDP-forming] subunit beta,
g3163.t1	>ref|XP_007836289.1| hypothetical protein PFICI_09517 [Pestalotiopsis fici W106-1]
g4631.t1	>gb|KOP41222.1| ATP-dependent (S)-NAD(P)H-hydrate dehydratase [Madurella
g5497.t1	>ref|XP_007913411.1| putative 40s ribosomal protein s9 protein [Phaeoacremonium minimum
g6808.t1	>ref|XP_013941345.1| hypothetical protein TRIATDRAFT_301047 [Trichoderma atroviride IMI
g7120.t1	>ref|XP_007911917.1| putative a chain endothiapepsin [Phaeoacremonium minimum UCRPA7]
g7795.t1	>ref|XP_007913648.1| putative eukaryotic translation initiation factor 3 protein
g942.t1	>ref|XP_007911944.1| putative acid proteinase protein [Phaeoacremonium minimum UCRPA7]
g9780.t1	>gb|KDN71836.1| hypothetical protein CSUB01_04237 [Colletotrichum sublineola]
g10452.t1	>gb|KOP48592.1| Eukaryotic initiation factor 4F subunit [Madurella mycetomatis]
g1739.t1	>ref|XP_957462.1| 3-isopropylmalate dehydratase [Neurospora crassa OR74A]
g1750.t1	>ref|XP_003009304.1| histidinol-phosphate aminotransferase [Verticillium alfalfae
g2979.t1	>ref|XP_003343944.1| hypothetical protein SMAC_08371 [Sordaria macrospora k-hell]
g4653.t1	>gb|KJR86001.1| isocitrate dehydrogenase (NAD+) [Sporothrix schenckii 1099-18]
g7781.t1	>ref|XP_003663200.1| hypothetical protein MYCTH_2304814 [Myceliophthora thermophila ATCC
g9533.t1	>ref|XP_007802094.1| hypothetical protein EPUS_02136 [Endocarpon pusillum Z07020]
g10241.t1	>gb|KDN61679.1| putative RHO protein GDP dissociation inhibitor [Colletotrichum
g1343.t1	>ref|XP_007912405.1| putative 60s ribosomal protein l25 protein [Phaeoacremonium minimum
g1755.t1	>ref|XP_003660846.1| hypothetical protein MYCTH_2299597 [Myceliophthora thermophila ATCC
g1983.t1	>ref|XP_956151.3| eukaryotic translation initiation factor 3 110 kDa subunit
g3025.t1	>ref|XP_003662964.1| hypothetical protein MYCTH_2304244 [Myceliophthora thermophila ATCC
g3553.t1	>ref|XP_009848127.1| hypothetical protein NEUTE1DRAFT_120062 [Neurospora tetrasperma
g4206.t1	>ref|XP_003660743.1| hypothetical protein MYCTH_2299397 [Myceliophthora thermophila ATCC
g6117.t1	>gb|KOP42768.1| Coatomer subunit delta, partial [Madurella mycetomatis]
g6232.t1	>gb|KOP49545.1| Translational activator GCN1 [Madurella mycetomatis]
g6301.t1	>ref|XP_007913034.1| putative scf complex subunit skp1 protein [Phaeoacremonium minimum
g7613.t1	>ref|XP_007914864.1| putative ras gtpase protein [Phaeoacremonium minimum UCRPA7]
g7748.t1	>ref|XP_962136.2| hypothetical protein NCU07282 [Neurospora crassa OR74A]
g7949.t1	>gb|KOP50120.1| Cytochrome c peroxidase, mitochondrial [Madurella mycetomatis]
g9870.t1	>gb|KOP42342.1| ATP synthase subunit g, mitochondrial [Madurella mycetomatis]
g9909.t1	>ref|XP_007916736.1| putative histidine acid protein [Phaeoacremonium minimum UCRPA7]
g9962.t1	>gb|EMR83520.1| putative alpha glucanase protein [Botrytis cinerea BcDW1]
g10184.t1	>ref|XP_008097014.1| glycosyl hydrolase family 43 [Colletotrichum graminicola M1.001]
g1185.t1	>ref|XP_961835.1| 40S ribosomal protein S17 [Neurospora crassa OR74A]
g1763.t1	>ref|XP_007912161.1| putative 2-nitropropane dioxygenase protein [Phaeoacremonium
g179.t1	>gb|KLU89017.1| coronin-6 [Magnaporthiopsis poae ATCC 64411]
g2932.t1	>gb|KOP42641.1| 60S ribosomal protein L8-B [Madurella mycetomatis]
g2991.t1	>emb|CRK43224.1| hypothetical protein BN1723_005545 [Verticillium longisporum]
g3321.t1	>gb|KOP45220.1| putative enoyl-CoA hydratase, mitochondrial [Madurella mycetomatis]
g3450.t1	>gb|KOP42438.1| 26S protease regulatory subunit 4 [Madurella mycetomatis]
g6702.t1	>ref|XP_007800975.1| hypothetical protein EPUS_07210 [Endocarpon pusillum Z07020]
g723.t1	>ref|XP_008099700.1| oxalate decarboxylase family bicupin [Colletotrichum graminicola
g7666.t1	>gb|KFY95491.1| hypothetical protein V500_02758 [Pseudogymnoascus pannorum VKM
g10236.t1	>gb|KOP40488.1| Importin subunit beta-5 [Madurella mycetomatis]
g1262.t1	>gb|KOP41785.1| Cystathionine beta-synthase [Madurella mycetomatis]
g2414.t1	>ref|XP_003665815.1| hypothetical protein MYCTH_2309890 [Myceliophthora thermophila ATCC
g262.t1	>ref|XP_007918585.1| putative vacuolar sorting protein 1 protein [Phaeoacremonium
g5583.t1	>ref|XP_007749593.1| pyridoxine biosynthesis protein pyroA [Cladophialophora psammophila
g6299.t1	>ref|XP_006969726.1| predicted protein [Trichoderma reesei QM6a]
g6810.t1	>dbj|GAO90519.1| uncharacterized protein C285.05 [Neosartorya udagawae]
g6814.t1	>ref|XP_003650462.1| glycoside hydrolase family 81 protein [Thielavia terrestris NRRL
g7839.t1	>ref|XP_007789207.1| putative deoxyuridine 5 -triphosphate nucleotidohydrolase protein
g8997.t1	>gb|KLU92070.1| 2-isopropylmalate synthase [Magnaporthiopsis poae ATCC 64411]
g9243.t1	>emb|CRK22237.1| hypothetical protein BN1723_012620 [Verticillium longisporum]
g9586.t1	>ref|XP_013265398.1| hypothetical protein A1O9_00781 [Exophiala aquamarina CBS 119918]
g10018.t1	>ref|XP_003651528.1| hypothetical protein THITE_2111957 [Thielavia terrestris NRRL 8126]
g10045.t1	>ref|XP_009228354.1| hypothetical protein GGTG_12195 [Gaeumannomyces graminis var.
g10209.t1	>emb|CRK27400.1| hypothetical protein BN1708_014790 [Verticillium longisporum]
g10566.t1	>ref|XP_002485282.1| alpha-N-acetylglucosaminidase, putative [Talaromyces stipitatus
g128.t1	>ref|XP_003654393.1| hypothetical protein THITE_2117382 [Thielavia terrestris NRRL 8126]
g2190.t1	>gb|KFY02474.1| hypothetical protein O988_02137 [Pseudogymnoascus pannorum VKM
g3114.t1	>ref|XP_003346229.1| hypothetical protein SMAC_05766 [Sordaria macrospora k-hell]
g3742.t1	>ref|XP_014173704.1| saccharopine dehydrogenase [Grosmannia clavigera kw1407]
g3988.t1	>ref|XP_007918359.1| putative acetate kinase protein [Phaeoacremonium minimum UCRPA7]
g4460.t1	>ref|XP_001908942.1| hypothetical protein [Podospora anserina S mat+]
g5377.t1	>gb|ELQ41963.1| 26S protease regulatory subunit 8 [Magnaporthe oryzae Y34]
g5934.t1	>gb|KOP46184.1| 26S proteasome regulatory subunit rpn2 [Madurella mycetomatis]
g6173.t1	>gb|ERS96657.1| hypothetical protein HMPREF1624_06866 [Sporothrix schenckii ATCC
g73.t1	>ref|XP_003656269.1| hypothetical protein THITE_2155971 [Thielavia terrestris NRRL 8126]
g7562.t1	>ref|XP_001226865.1| conserved hypothetical protein [Chaetomium globosum CBS 148.51]
g784.t1	>gb|KFX97957.1| hypothetical protein V490_02542 [Pseudogymnoascus pannorum VKM
g8231.t1	>gb|KOP47630.1| Trehalose phosphorylase [Madurella mycetomatis]
g8751.t1	>gb|KKF93653.1| 60S ribosomal protein L27a [Ceratocystis platani]
g8877.t1	>ref|XP_003716407.1| 26S proteasome non-ATPase regulatory subunit 8 [Magnaporthe oryzae
g8905.t1	>ref|XP_001219631.1| conserved hypothetical protein [Chaetomium globosum CBS 148.51]
g9835.t1	>ref|XP_008088662.1| Ribosomal protein L31e [Glarea lozoyensis ATCC 20868]
g10178.t1	>gb|KLU86085.1| 26S proteasome regulatory subunit rpn11 [Magnaporthiopsis poae ATCC
g2310.t1	>ref|XP_007915868.1| putative 40s ribosomal protein s6 protein [Phaeoacremonium minimum
g4179.t1	>ref|XP_962483.1| conidiation-specific protein con-10 [Neurospora crassa OR74A]
g4588.t1	>ref|XP_007917252.1| putative cytidine deaminase protein [Phaeoacremonium minimum
g4986.t1	>ref|XP_001908768.1| hypothetical protein [Podospora anserina S mat+]
g5089.t1	>gb|KKY34805.1| putative b-cell receptor-associated 31-like protein [Diaporthe
g6036.t1	>ref|XP_001910911.1| hypothetical protein [Podospora anserina S mat+]
g6101.t1	>ref|XP_007917160.1| putative ornithine aminotransferase protein [Phaeoacremonium
g6152.t1	>ref|XP_007913537.1| putative fimbrin protein [Phaeoacremonium minimum UCRPA7]
g7047.t1	>gb|KHJ30220.1| putative 40s ribosomal protein s25 [Erysiphe necator]
g7825.t1	>dbj|GAO16043.1| hypothetical protein UVI_032910 [Ustilaginoidea virens]
g8437.t1	>ref|XP_003836168.1| hypothetical protein LEMA_P055090.1 [Leptosphaeria maculans JN3]
g8741.t1	>ref|XP_003653770.1| hypothetical protein THITE_2049581 [Thielavia terrestris NRRL 8126]
g9673.t1	>gb|KOP48991.1| ATP synthase subunit 9, mitochondrial [Madurella mycetomatis]
g10508.t1	>ref|XP_003350030.1| hypothetical protein SMAC_00919 [Sordaria macrospora k-hell]
g1115.t1	>ref|XP_956937.1| hypothetical protein NCU04526 [Neurospora crassa OR74A]
g221.t1	>gb|ENH84574.1| 40s ribosomal protein s21 [Colletotrichum orbiculare MAFF 240422]
g2703.t1	>ref|XP_007911703.1| putative hsp90 associated co-chaperone protein [Phaeoacremonium
g2938.t1	>gb|KFY16329.1| hypothetical protein V492_01415 [Pseudogymnoascus pannorum VKM
g3216.t1	>gb|EQK98181.1| calcineurin subunit B [Ophiocordyceps sinensis CO18]
g4180.t1	>ref|XP_003652767.1| hypothetical protein THITE_2114534 [Thielavia terrestris NRRL 8126]
g4232.t1	>ref|XP_007916512.1| putative glutaredoxin protein [Phaeoacremonium minimum UCRPA7]
g4610.t1	>ref|XP_001223151.1| hypothetical protein CHGG_03937 [Chaetomium globosum CBS 148.51]
g5334.t1	>ref|XP_003709310.1| T-complex protein 1 subunit epsilon [Magnaporthe oryzae 70-15]
g550.t1	>ref|XP_014169032.1| protein mitochondrial targeting protein [Grosmannia clavigera
g6217.t1	>ref|XP_959841.3| rubredoxin-NAD(+) reductase [Neurospora crassa OR74A]
g695.t1	>gb|KND89522.1| WSC domain-containing protein 2 [Tolypocladium ophioglossoides CBS
g7620.t1	>gb|KOP42207.1| 26S proteasome regulatory subunit rpn-8 [Madurella mycetomatis]
g7722.t1	>ref|XP_006693895.1| hypothetical protein CTHT_0034620 [Chaetomium thermophilum var.
g8595.t1	>gb|KOP48412.1| Trans-1,2-dihydrobenzene-1,2-diol dehydrogenase [Madurella
g8620.t1	>ref|XP_009220675.1| 60S ribosomal protein L26 [Gaeumannomyces graminis var. tritici
g875.t1	>gb|KOP40464.1| Lactoylglutathione lyase [Madurella mycetomatis]
g9814.t1	>ref|XP_003649963.1| hypothetical protein THITE_2149193 [Thielavia terrestris NRRL 8126]
g10076.t1	>gb|KOP49758.1| putative coatomer subunit gamma [Madurella mycetomatis]
g1945.t1	>ref|XP_009851185.1| adenosine kinase [Neurospora tetrasperma FGSC 2508]
g2438.t1	>ref|XP_003661637.1| hypothetical protein MYCTH_2301266 [Myceliophthora thermophila ATCC
g2642.t1	>ref|XP_006968367.1| homocitrate synthase [Trichoderma reesei QM6a]
g2655.t1	>ref|XP_008094151.1| Ras family protein [Colletotrichum graminicola M1.001]
g3628.t1	>gb|KOP43596.1| Septin spn4 [Madurella mycetomatis]
g3905.t1	>ref|XP_007917288.1| putative copper radical oxidase protein [Phaeoacremonium minimum
g4598.t1	>ref|XP_003652483.1| hypothetical protein THITE_2114033 [Thielavia terrestris NRRL 8126]
g483.t1	>ref|XP_007917065.1| putative eukaryotic translation initiation factor 6 protein
g4852.t1	>gb|KFA65029.1| hypothetical protein S40285_05653 [Stachybotrys chlorohalonata IBT
g5170.t1	>ref|XP_003653878.1| hypothetical protein THITE_2050253 [Thielavia terrestris NRRL 8126]
g5271.t1	>ref|XP_001228745.1| predicted protein [Chaetomium globosum CBS 148.51]
g5445.t1	>ref|XP_001904018.1| hypothetical protein [Podospora anserina S mat+]
g5724.t1	>ref|XP_001219935.1| conserved hypothetical protein [Chaetomium globosum CBS 148.51]
g7460.t1	>ref|XP_007795425.1| putative 26s protease subunit rpt4 protein [Eutypa lata UCREL1]
g7812.t1	>ref|XP_003348431.1| hypothetical protein SMAC_02927 [Sordaria macrospora k-hell]
g823.t1	>gb|KDN59996.1| putative CS domain-containing protein [Colletotrichum sublineola]
g8619.t1	>ref|XP_003714801.1| hypothetical protein MGG_15768 [Magnaporthe oryzae 70-15]
g9040.t1	>ref|XP_001903294.1| hypothetical protein [Podospora anserina S mat+]
g9555.t1	>gb|KOP41106.1| 40S ribosomal protein S24-B [Madurella mycetomatis]
g97.t1	>ref|XP_003654284.1| hypothetical protein THITE_2117135 [Thielavia terrestris NRRL 8126]
g1872.t1	>ref|XP_003051469.1| hypothetical protein NECHADRAFT_61516 [Nectria haematococca mpVI
g1921.t1	>gb|KKY33413.1| putative glycoside hydrolase family 18 protein [Diaporthe ampelina]
g2748.t1	>ref|XP_003652755.1| hypothetical protein THITE_2144003 [Thielavia terrestris NRRL 8126]
g365.t1	>gb|KOP45294.1| Tubulin alpha chain [Madurella mycetomatis]
g3903.t1	>ref|XP_003656679.1| hypothetical protein THITE_2121649 [Thielavia terrestris NRRL 8126]
g4878.t1	>gb|EQL01058.1| Ribosomal protein L27e [Ophiocordyceps sinensis CO18]
g6540.t1	>ref|XP_003663409.1| hypothetical protein MYCTH_2305340 [Myceliophthora thermophila ATCC
g7026.t1	>ref|XP_959527.1| eukaryotic translation initiation factor 3 [Neurospora crassa
g7386.t1	>ref|XP_007919184.1| putative folylpolyglutamate synthase protein [Phaeoacremonium minimum
g7952.t1	>ref|XP_964220.2| hypothetical protein NCU03294 [Neurospora crassa OR74A]
g8164.t1	>gb|KKY33437.1| putative ubiquitin-conjugating enzyme e2 variant 1 [Diaporthe
g85.t1	>ref|XP_007916719.1| putative multicopper oxidase protein [Phaeoacremonium minimum UCRPA7]
g8904.t1	>gb|KIH88983.1| NADH dehydrogenase (ubiquinone) 1 alpha subcomplex 9 [Sporothrix
g9756.t1	>gb|KOP48324.1| Isoflavone reductase [Madurella mycetomatis]
g9779.t1	>gb|EQB59162.1| hypothetical protein CGLO_00493 [Colletotrichum gloeosporioides
g10405.t1	>gb|ETS06407.1| NAD dependent epimerase/dehydratase family protein [Trichoderma
g10456.t1	>ref|XP_007916084.1| putative methyltransferase type 11 protein [Phaeoacremonium minimum
g10490.t1	>gb|KKY38008.1| hypothetical protein UCDDA912_g01976 [Diaporthe ampelina]
g1052.t1	>ref|XP_007911634.1| hypothetical protein UCRPA7_852 [Phaeoacremonium minimum UCRPA7]
g1074.t1	>gb|KOP44034.1| Uncharacterized protein MMYC01_G05261 [Madurella mycetomatis]
g1311.t1	>ref|XP_001229857.1| heat shock protein HSP98 [Chaetomium globosum CBS 148.51]
g1452.t1	>gb|KKK24021.1| putative glucose-methanol-choline (gmc) oxidoreductase [Aspergillus
g1826.t1	>gb|KOP40843.1| Protein transport protein SEC31 [Madurella mycetomatis]
g200.t1	>gb|KOP42651.1| Nucleoside diphosphate-linked moiety X motif 19, mitochondrial
g2108.t1	>ref|XP_003652306.1| hypothetical protein THITE_2113640 [Thielavia terrestris NRRL 8126]
g2271.t1	>sp|D1ZHN6.2|CYNS_SORMK RecName: Full=Cyanate hydratase; Short=Cyanase; AltName:
g2714.t1	>gb|KKF95751.1| Actin-related protein 3 [Ceratocystis platani]
g3568.t1	>gb|KOP43142.1| putative glutamate--tRNA ligase, cytoplasmic [Madurella
g3796.t1	>gb|KOP40652.1| cAMP-dependent protein kinase regulatory subunit [Madurella
g3825.t1	>ref|XP_007912594.1| putative geranylgeranyl pyrophosphate synthetase protein
g3843.t1	>gb|KPM37058.1| hypothetical protein AK830_g9488 [Neonectria ditissima]
g4264.t1	>ref|XP_007789957.1| putative casein kinase i protein [Eutypa lata UCREL1]
g4698.t1	>ref|XP_959166.1| hypothetical protein NCU09222 [Neurospora crassa OR74A]
g5017.t1	>ref|XP_007285738.1| beta-flanking protein [Colletotrichum gloeosporioides Nara gc5]
g5224.t1	>ref|XP_003663994.1| hypothetical protein MYCTH_2306279 [Myceliophthora thermophila ATCC
g5421.t1	>gb|KEZ46254.1| hypothetical protein SAPIO_CDS1152 [Scedosporium apiospermum]
g6015.t1	>ref|XP_007912587.1| putative mismatched base pair and cruciform dna recognition protein
g6035.t1	>ref|XP_003648778.1| hypothetical protein THITE_2106608 [Thielavia terrestris NRRL 8126]
g6718.t1	>ref|XP_007916095.1| putative eukaryotic translation initiation factor 3 subunit 8
g750.t1	>ref|XP_003654642.1| hypothetical protein THITE_76291 [Thielavia terrestris NRRL 8126]
g7677.t1	>gb|KKY33387.1| putative lysyl-trna synthetase [Diaporthe ampelina]
g9361.t1	>ref|XP_001905173.1| hypothetical protein [Podospora anserina S mat+]
g9620.t1	>ref|XP_007591552.1| glycosyl hydrolase family 76 [Colletotrichum fioriniae PJ7]
g9623.t1	>ref|XP_957081.1| phenylalanyl-tRNA synthetase subunit alpha [Neurospora crassa
g9798.t1	>emb|CCT68302.1| related to chicken h-caldesmon, Uso1p and YKL201c [Fusarium
g993.t1	>ref|XP_007919157.1| hypothetical protein UCRPA7_8453 [Phaeoacremonium minimum UCRPA7]
g10325.t1	>ref|XP_007919546.1| putative acetyl- hydrolase protein [Phaeoacremonium minimum UCRPA7]
g10498.t1	>ref|XP_003666174.1| hypothetical protein MYCTH_2310678 [Myceliophthora thermophila ATCC
g1067.t1	>gb|KOP45732.1| putative glycine--tRNA ligase [Madurella mycetomatis]
g153.t1	>ref|XP_007917188.1| putative sec14 cytosolic factor protein [Phaeoacremonium minimum
g1539.t1	>ref|XP_006691384.1| long-chain fatty acid CoA ligase-like protein [Chaetomium
g2653.t1	>ref|XP_001909678.1| hypothetical protein [Podospora anserina S mat+]
g3154.t1	>gb|KKY36716.1| putative dnaj heat shock family protein [Diaporthe ampelina]
g3452.t1	>ref|XP_001225085.1| hypothetical protein CHGG_07429 [Chaetomium globosum CBS 148.51]
g3654.t1	>ref|XP_007916547.1| putative farnesyl pyrophosphate synthetase protein [Phaeoacremonium
g3920.t1	>gb|KLU92311.1| alpha-N-arabinofuranosidase 2 [Magnaporthiopsis poae ATCC 64411]
g3955.t1	>ref|XP_007912034.1| putative udp-n-acetylglucosamine pyrophosphorylase protein
g3961.t1	>gb|KJZ77692.1| hypothetical protein HIM_02869 [Hirsutella minnesotensis 3608]
g4112.t1	>ref|XP_007731005.1| hypothetical protein A1O3_02675 [Capronia epimyces CBS 606.96]
g4281.t1	>gb|KIN07568.1| hypothetical protein OIDMADRAFT_109780 [Oidiodendron maius Zn]
g4625.t1	>ref|XP_003652516.1| hypothetical protein THITE_2114094 [Thielavia terrestris NRRL 8126]
g4961.t1	>gb|ENH77335.1| C6 finger domain-containing protein [Colletotrichum orbiculare MAFF
g5132.t1	>ref|XP_003648839.1| hypothetical protein THITE_2106727 [Thielavia terrestris NRRL 8126]
g5153.t1	>ref|XP_007915933.1| hypothetical protein UCRPA7_5195 [Phaeoacremonium minimum UCRPA7]
g5642.t1	>ref|XP_003351123.1| hypothetical protein SMAC_06002 [Sordaria macrospora k-hell]
g5692.t1	>gb|KOP48277.1| putative asparagine synthetase [glutamine-hydrolyzing] [Madurella
g7272.t1	>gb|KEY71370.1| hypothetical protein S7711_08564 [Stachybotrys chartarum IBT 7711]
g8233.t1	>ref|XP_007836302.1| Argininosuccinate synthase [Pestalotiopsis fici W106-1]
g9465.t1	>ref|XP_007917819.1| putative 26s protease regulatory subunit 6a protein
g9858.t1	>gb|ENH87612.1| isocitrate dehydrogenase [Colletotrichum orbiculare MAFF 240422]
g997.t1	>ref|XP_003666688.1| hypothetical protein MYCTH_2311601 [Myceliophthora thermophila ATCC
g1136.t1	>ref|XP_003651550.1| hypothetical protein THITE_2076439 [Thielavia terrestris NRRL 8126]
g1349.t1	>ref|XP_956400.1| phosphoribosylformylglycinamidine cyclo-ligase [Neurospora crassa
g1559.t1	>gb|KOP43102.1| Zinc finger protein ZPR1 [Madurella mycetomatis]
g1597.t1	>gb|KOP45211.1| Protein arg-6, mitochondrial [Madurella mycetomatis]
g1734.t1	>gb|EQB51482.1| hypothetical protein CGLO_08980 [Colletotrichum gloeosporioides
g1801.t1	>gb|KOP40762.1| Pentafunctional AROM polypeptide [Madurella mycetomatis]
g2072.t1	>gb|KHE81491.1| NAD(P)-binding protein [Neurospora crassa]
g2471.t1	>ref|XP_003346154.1| hypothetical protein SMAC_06621 [Sordaria macrospora k-hell]
g2474.t1	>gb|KID81279.1| Hydroxyneurosporene synthase [Metarhizium guizhouense ARSEF 977]
g2565.t1	>ref|XP_003651404.1| hypothetical protein THITE_2111657 [Thielavia terrestris NRRL 8126]
g2585.t1	>ref|XP_003713746.1| hypothetical protein MGG_04816 [Magnaporthe oryzae 70-15]
g3204.t1	>ref|XP_007919080.1| putative clathrin light chain protein [Phaeoacremonium minimum
g404.t1	>ref|XP_003663295.1| hypothetical protein MYCTH_2305043 [Myceliophthora thermophila ATCC
g4303.t1	>ref|XP_007919367.1| putative wsc domain-containing protein [Phaeoacremonium minimum
g4592.t1	>ref|XP_007918290.1| putative c2 domain-containing protein [Phaeoacremonium minimum
g4762.t1	>ref|XP_003650026.1| hypothetical protein THITE_2109223 [Thielavia terrestris NRRL 8126]
g5111.t1	>ref|XP_001220952.1| hypothetical protein CHGG_01731 [Chaetomium globosum CBS 148.51]
g5157.t1	>ref|XP_003053841.1| hypothetical protein NECHADRAFT_102396 [Nectria haematococca mpVI
g5811.t1	>gb|ENH78677.1| glutathione peroxidase [Colletotrichum orbiculare MAFF 240422]
g5971.t1	>gb|KFY46288.1| hypothetical protein V495_02580 [Pseudogymnoascus pannorum VKM
g6054.t1	>gb|KKY37225.1| putative spermidine synthase [Diaporthe ampelina]
g6438.t1	>gb|KOP42180.1| putative Xaa-Pro aminopeptidase [Madurella mycetomatis]
g7402.t1	>gb|KPA42615.1| asparaginyl-trna synthetase [Fusarium langsethiae]
g744.t1	>gb|KFY05284.1| hypothetical protein O988_00123 [Pseudogymnoascus pannorum VKM
g8041.t1	>ref|XP_007917312.1| putative cytosolic cu zn superoxide dismutase protein
g8348.t1	>gb|AEV41144.1| Xyn10 [Penicillium sp. enrichment culture clone C1]
g8679.t1	>gb|KKP01815.1| histone H3, partial [Trichoderma harzianum]
g8855.t1	>ref|XP_002849891.1| carboxypeptidase S1 [Arthroderma otae CBS 113480]
g951.t1	>ref|XP_007793738.1| putative signal recognition particle 68 kda protein [Eutypa lata
g101.t1	>gb|KLU85580.1| hypothetical protein MAPG_04603 [Magnaporthiopsis poae ATCC 64411]
g1317.t1	>gb|KOP40654.1| NADH-cytochrome b5 reductase 1 [Madurella mycetomatis]
g1415.t1	>ref|XP_003345184.1| hypothetical protein SMAC_07860 [Sordaria macrospora k-hell]
g156.t1	>ref|XP_007913260.1| putative tsa family protein [Phaeoacremonium minimum UCRPA7]
g1824.t1	>ref|XP_014176086.1| hypothetical protein CMQ_6925 [Grosmannia clavigera kw1407]
g1864.t1	>ref|XP_008089939.1| hypothetical protein GLRG_01063 [Colletotrichum graminicola M1.001]
g2287.t1	>ref|XP_007915022.1| putative dihydrolipoyl dehydrogenase protein [Phaeoacremonium
g2304.t1	>ref|XP_011393580.1| 1,4-alpha-glucan branching enzyme [Neurospora crassa OR74A]
g2899.t1	>ref|XP_013314552.1| L-aminoadipate-semialdehyde dehydrogenase [Exophiala xenobiotica]
g3637.t1	>ref|XP_003711353.1| sorbitol utilization protein SOU2 [Magnaporthe oryzae 70-15]
g3663.t1	>ref|XP_001911421.1| hypothetical protein [Podospora anserina S mat+]
g3735.t1	>gb|KOP45845.1| Serine-type carboxypeptidase F [Madurella mycetomatis]
g4162.t1	>dbj|GAD94091.1| hypothetical protein ANI_1_310014 [Byssochlamys spectabilis No. 5]
g4985.t1	>ref|XP_007916895.1| putative nima-interacting protein [Phaeoacremonium minimum UCRPA7]
g4996.t1	>ref|XP_003348373.1| hypothetical protein SMAC_02870 [Sordaria macrospora k-hell]
g5220.t1	>gb|KOP50324.1| NADH-ubiquinone oxidoreductase 30.4 kDa subunit, mitochondrial
g5513.t1	>ref|XP_007829597.1| hypothetical protein PFICI_02825 [Pestalotiopsis fici W106-1]
g5581.t1	>ref|XP_009847409.1| hypothetical protein NEUTE1DRAFT_59165 [Neurospora tetrasperma FGSC
g5963.t1	>gb|ERS97370.1| hypothetical protein HMPREF1624_06702 [Sporothrix schenckii ATCC
g5988.t1	>ref|XP_003648733.1| hypothetical protein THITE_2083924 [Thielavia terrestris NRRL 8126]
g6172.t1	>ref|XP_007914904.1| putative 2-nitropropane dioxygenase protein [Phaeoacremonium
g6327.t1	>gb|KOM23325.1| hypothetical protein XA68_4624 [Ophiocordyceps unilateralis]
g6401.t1	>ref|XP_003654963.1| hypothetical protein THITE_2118206 [Thielavia terrestris NRRL 8126]
g7622.t1	>ref|XP_001909322.1| hypothetical protein [Podospora anserina S mat+]
g8393.t1	>gb|KOP42332.1| Acyl-CoA dehydrogenase [Madurella mycetomatis]
g9537.t1	>ref|XP_013257432.1| hypothetical protein A1O9_09284 [Exophiala aquamarina CBS 119918]
g1123.t1	>ref|XP_007916157.1| putative vacuolar atp synthase subunit e protein [Phaeoacremonium
g1599.t1	>ref|XP_001906895.1| hypothetical protein [Podospora anserina S mat+]
g1790.t1	>ref|XP_961802.1| palmitoyl-protein thioesterase [Neurospora crassa OR74A]
g2115.t1	>dbj|GAP89579.1| putative feruloyl esterase b [Rosellinia necatrix]
g234.t1	>ref|XP_003661966.1| hypothetical protein MYCTH_2301934 [Myceliophthora thermophila ATCC
g2375.t1	>ref|XP_007912982.1| putative d-lactate dehydrogenase 2 protein [Phaeoacremonium minimum
g2808.t1	>emb|CRK19750.1| hypothetical protein BN1708_000415 [Verticillium longisporum]
g2985.t1	>gb|KKY36719.1| putative elongation factor tu [Diaporthe ampelina]
g3187.t1	>gb|KOP48552.1| Uncharacterized protein MMYC01_G00665 [Madurella mycetomatis]
g3351.t1	>gb|KOP42514.1| Carboxypeptidase Y A [Madurella mycetomatis]
g3442.t1	>ref|XP_003348382.1| 60S ribosomal protein L24 [Sordaria macrospora k-hell]
g3699.t1	>gb|KOP46612.1| Cullin-associated NEDD8-dissociated protein 1, C-terminal part
g3844.t1	>ref|XP_001910862.1| hypothetical protein [Podospora anserina S mat+]
g4203.t1	>gb|EQB44708.1| hypothetical protein CGLO_16512 [Colletotrichum gloeosporioides
g4923.t1	>ref|XP_003715411.1| mitochondrial DNA replication protein YHM2 [Magnaporthe oryzae
g5406.t1	>ref|XP_007918469.1| putative acid phosphatase protein [Phaeoacremonium minimum UCRPA7]
g571.t1	>ref|XP_007913319.1| hypothetical protein UCRPA7_2556 [Phaeoacremonium minimum UCRPA7]
g6364.t1	>ref|XP_001912997.1| hypothetical protein [Podospora anserina S mat+]
g6710.t1	>ref|XP_003655899.1| hypothetical protein THITE_2120154 [Thielavia terrestris NRRL 8126]
g7419.t1	>ref|XP_003651800.1| hypothetical protein THITE_2112490 [Thielavia terrestris NRRL 8126]
g8658.t1	>ref|XP_009852665.1| hypothetical protein NEUTE1DRAFT_66205 [Neurospora tetrasperma FGSC
g8668.t1	>gb|KOP48095.1| Actin-related protein 2/3 complex subunit 5 [Madurella mycetomatis]
g8811.t1	>ref|XP_007917902.1| putative glycosyltransferase family 20 protein [Phaeoacremonium
g8937.t1	>ref|XP_001228000.1| hypothetical protein CHGG_10073 [Chaetomium globosum CBS 148.51]
g10087.t1	>ref|XP_964854.2| hypothetical protein NCU01989 [Neurospora crassa OR74A]
g10240.t1	>ref|XP_007918822.1| putative 3-hydroxyisobutyrate dehydrogenase protein
g1139.t1	>emb|CDP23783.1| Putative Dolichyl-diphosphooligosaccharide--protein
g1652.t1	***** No hits found ******
g1776.t1	>ref|XP_001910097.1| hypothetical protein [Podospora anserina S mat+]
g1901.t1	>ref|XP_001909805.1| hypothetical protein [Podospora anserina S mat+]
g2182.t1	>ref|XP_003650673.1| hypothetical protein THITE_2110392 [Thielavia terrestris NRRL 8126]
g2342.t1	>ref|XP_007914356.1| putative alcohol dehydrogenase protein [Phaeoacremonium minimum
g2676.t1	>gb|ELQ36412.1| hypothetical protein OOU_Y34scaffold00663g12 [Magnaporthe oryzae Y34]
g2761.t1	***** No hits found ******
g2913.t1	>ref|XP_007913078.1| putative phosphoenolpyruvate carboxykinase protein [Phaeoacremonium
g3346.t1	>ref|XP_007839725.1| Tripeptidyl-peptidase 0.0 [Pestalotiopsis fici W106-1]
g3785.t1	>ref|XP_013958215.1| hypothetical protein TRIVIDRAFT_45299 [Trichoderma virens Gv29-8]
g379.t1	>gb|KOP47552.1| Actin-related protein 2/3 complex subunit 2 [Madurella mycetomatis]
g4027.t1	>ref|XP_009856505.1| hypothetical protein NEUTE1DRAFT_114768 [Neurospora tetrasperma
g4128.t1	>emb|CRG89866.1| hypothetical protein PISL3812_06905 [Talaromyces islandicus]
g4254.t1	>gb|KJK74683.1| hypothetical protein H634G_09994 [Metarhizium anisopliae BRIP
g4516.t1	>gb|KPM34411.1| hypothetical protein AK830_g12160 [Neonectria ditissima]
g4772.t1	>ref|XP_001230084.1| predicted protein [Chaetomium globosum CBS 148.51]
g5034.t1	>gb|EGZ77253.1| NIF-domain-containing protein [Neurospora tetrasperma FGSC 2509]
g5176.t1	>ref|XP_007927974.1| hypothetical protein MYCFIDRAFT_46458 [Pseudocercospora fijiensis
g5201.t1	>ref|XP_007915437.1| putative glutathione s-transferase ii protein [Phaeoacremonium
g5606.t1	>ref|XP_009855251.1| hypothetical protein NEUTE1DRAFT_149347 [Neurospora tetrasperma
g5607.t1	>gb|KOP48942.1| putative methylcrotonoyl-CoA carboxylase beta chain, mitochondrial
g5954.t1	>ref|XP_955863.1| peptidyl-prolyl cis-trans isomerase [Neurospora crassa OR74A]
g6191.t1	>gb|EQB51762.1| V-type ATPase [Colletotrichum gloeosporioides Cg-14]
g6419.t1	>ref|XP_007790597.1| putative carbohydrate-binding domain-containing protein [Eutypa
g6790.t1	>gb|ENH79060.1| hypothetical protein Cob_11786 [Colletotrichum orbiculare MAFF
g7025.t1	>ref|XP_001905287.1| hypothetical protein [Podospora anserina S mat+]
g7617.t1	>ref|XP_007284343.1| putative Autophagy-related protein 8 [Colletotrichum
g7828.t1	>ref|XP_003658864.1| hypothetical protein MYCTH_2295190 [Myceliophthora thermophila ATCC
g8199.t1	>gb|EWG48859.1| glycerol kinase [Fusarium verticillioides 7600]
g8224.t1	>ref|XP_009848120.1| hypothetical protein NEUTE1DRAFT_144278 [Neurospora tetrasperma
g8887.t1	>ref|XP_003040744.1| hypothetical protein NECHADRAFT_92359 [Nectria haematococca mpVI
g9196.t1	>ref|XP_003666844.1| hypothetical protein MYCTH_2311912 [Myceliophthora thermophila ATCC
g9657.t1	>emb|CEO60342.1| Putative Polygalacturonase (Fragment) [Penicillium brasilianum]
g10176.t1	>ref|XP_001912742.1| hypothetical protein [Podospora anserina S mat+]
g10260.t1	>gb|KPA35562.1| d-isomer specific 2-hydroxyacid dehydrogenase [Fusarium
g10301.t1	>ref|XP_007835983.1| Leucine--tRNA ligase [Pestalotiopsis fici W106-1]
g10342.t1	>ref|XP_003667399.1| hypothetical protein MYCTH_2313212 [Myceliophthora thermophila ATCC
g10369.t1	>ref|XP_003655006.1| hypothetical protein THITE_2118263 [Thielavia terrestris NRRL 8126]
g10496.t1	>ref|XP_007914190.1| putative afg1-like atpase protein [Phaeoacremonium minimum UCRPA7]
g1097.t1	>ref|XP_003710112.1| coatomer beta' subunit [Magnaporthe oryzae 70-15]
g1145.t1	>ref|XP_001222529.1| hypothetical protein CHGG_06434 [Chaetomium globosum CBS 148.51]
g1550.t1	>gb|ENH81411.1| hypothetical protein Cob_00954 [Colletotrichum orbiculare MAFF
g1933.t1	>gb|KOP46831.1| putative aminotransferase [Madurella mycetomatis]
g2016.t1	>ref|XP_003653333.1| hypothetical protein THITE_2150567 [Thielavia terrestris NRRL 8126]
g258.t1	>ref|XP_003649744.1| hypothetical protein THITE_2108621 [Thielavia terrestris NRRL 8126]
g280.t1	>ref|XP_003651191.1| hypothetical protein THITE_129386 [Thielavia terrestris NRRL 8126]
g2939.t1	>gb|KFY44336.1| hypothetical protein V494_01520 [Pseudogymnoascus pannorum VKM F-4513
g2986.t1	>gb|ENH79695.1| transformer-sr ribonucleoprotein [Colletotrichum orbiculare MAFF
g3066.t1	>ref|XP_007590730.1| threonyl-tRNA synthetase [Colletotrichum fioriniae PJ7]
g3330.t1	>dbj|GAD92069.1| cysteine synthase [Byssochlamys spectabilis No. 5]
g3505.t1	>ref|XP_961719.1| short-chain dehydrogenase [Neurospora crassa OR74A]
g3772.t1	>ref|XP_003662241.1| hypothetical protein MYCTH_2302646 [Myceliophthora thermophila ATCC
g3790.t1	>emb|CRK41978.1| hypothetical protein BN1723_018937, partial [Verticillium
g4011.t1	>ref|XP_963776.2| proteasome component C5 [Neurospora crassa OR74A]
g4424.t1	>ref|XP_007916743.1| putative carboxyl-terminal proteinase protein [Phaeoacremonium
g459.t1	>ref|XP_007912209.1| putative nuclear transcription factor y subunit c-4 protein
g4966.t1	>gb|KHN96715.1| 40S ribosomal protein S11 [Metarhizium album ARSEF 1941]
g5441.t1	>ref|XP_011322191.1| hypothetical protein FGSG_03518 [Fusarium graminearum PH-1]
g5474.t1	>gb|KOP44539.1| Septin spn2 [Madurella mycetomatis]
g562.t1	>gb|KOP44860.1| T-complex protein 1 subunit delta [Madurella mycetomatis]
g5700.t1	>ref|XP_960897.1| arsenical pump-driving ATPase [Neurospora crassa OR74A]
g602.t1	>ref|XP_003717056.1| hypothetical protein MGG_06503 [Magnaporthe oryzae 70-15]
g6365.t1	>gb|KKP01733.1| hypothetical protein THAR02_06149 [Trichoderma harzianum]
g661.t1	>gb|KOP48901.1| Uncharacterized protein MMYC01_G01488 [Madurella mycetomatis]
g662.t1	>gb|KOP50019.1| rRNA 2'-O-methyltransferase fibrillarin [Madurella mycetomatis]
g6903.t1	>ref|XP_007919331.1| putative bax inhibitor family protein [Phaeoacremonium minimum
g6977.t1	>ref|XP_003665353.1| hypothetical protein MYCTH_2308969 [Myceliophthora thermophila ATCC
g7103.t1	>ref|XP_003345090.1| hypothetical protein SMAC_09311 [Sordaria macrospora k-hell]
g7241.t1	>ref|XP_003650927.1| hypothetical protein THITE_2110887 [Thielavia terrestris NRRL 8126]
g7632.t1	>ref|XP_007914997.1| putative histidine acid phosphatase family protein [Phaeoacremonium
g7841.t1	>ref|XP_007918426.1| putative poly -binding protein 3 protein [Phaeoacremonium minimum
g7927.t1	>gb|KOP42252.1| Tudor domain-containing protein 1 [Madurella mycetomatis]
g8162.t1	>gb|KKY33441.1| putative erythrocyte band 7 integral membrane protein [Diaporthe
g833.t1	>emb|CDP26366.1| Putative cytosolic 60S ribosomal protein Rpl30 [Podospora anserina
g8876.t1	>ref|XP_007913694.1| putative coatomer subunit protein [Phaeoacremonium minimum UCRPA7]
g9074.t1	>gb|ERS95558.1| NADH-ubiquinone oxidoreductase 12 kDa subunit, mitochondrial
g9197.t1	>ref|XP_009852198.1| hypothetical protein NEUTE1DRAFT_130518 [Neurospora tetrasperma
g9234.t1	>ref|XP_007913371.1| putative heat shock protein 70-like protein [Phaeoacremonium minimum
g9494.t1	>ref|XP_003659408.1| hypothetical protein MYCTH_2296399 [Myceliophthora thermophila ATCC
g1051.t1	>ref|XP_003350826.1| hypothetical protein SMAC_02495 [Sordaria macrospora k-hell]
g10559.t1	***** No hits found ******
g109.t1	>ref|XP_007916777.1| putative eukaryotic translation initiation factor 3 subunit e
g2032.t1	>ref|XP_007916278.1| putative nadph-cytochrome p450 reductase protein [Phaeoacremonium
g240.t1	>ref|XP_007826577.1| Glyoxalase/bleomycin resistance protein/dioxygenase [Metarhizium
g2436.t1	>ref|XP_007919045.1| putative transport protein sec23 protein [Phaeoacremonium minimum
g2704.t1	>ref|XP_003666737.1| hypothetical protein MYCTH_2311689 [Myceliophthora thermophila ATCC
g3288.t1	>ref|XP_001728316.1| arginine biosynthesis argJ [Neurospora crassa OR74A]
g3571.t1	>ref|XP_003658230.1| hypothetical protein THITE_49921 [Thielavia terrestris NRRL 8126]
g3622.t1	>ref|XP_001911692.1| hypothetical protein [Podospora anserina S mat+]
g4107.t1	>gb|KDN61367.1| hypothetical protein CSUB01_09656 [Colletotrichum sublineola]
g4109.t1	>ref|XP_003649079.1| hypothetical protein THITE_2107269 [Thielavia terrestris NRRL 8126]
g4385.t1	>gb|KIN04319.1| hypothetical protein OIDMADRAFT_102581 [Oidiodendron maius Zn]
g4389.t1	>ref|XP_003654926.1| hypothetical protein THITE_2090100 [Thielavia terrestris NRRL 8126]
g4479.t1	>ref|XP_007917943.1| hypothetical protein UCRPA7_7218 [Phaeoacremonium minimum UCRPA7]
g4634.t1	>ref|XP_007917400.1| putative upf0041 domain-containing protein [Phaeoacremonium minimum
g4981.t1	>gb|KOP42724.1| Casein kinase II subunit alpha [Madurella mycetomatis]
g5369.t1	>ref|XP_006691294.1| hypothetical protein CTHT_0007640 [Chaetomium thermophilum var.
g6055.t1	>ref|XP_009854872.1| phenylalanyl-tRNA synthetase beta chain [Neurospora tetrasperma
g6142.t1	>ref|XP_007601440.1| hypothetical protein CFIO01_04186 [Colletotrichum fioriniae PJ7]
g6156.t1	>ref|XP_003650852.1| hypothetical protein THITE_2110732 [Thielavia terrestris NRRL 8126]
g6387.t1	>gb|KFY43298.1| hypothetical protein V494_02044 [Pseudogymnoascus pannorum VKM
g6499.t1	>gb|KOP41740.1| S-formylglutathione hydrolase [Madurella mycetomatis]
g6785.t1	>ref|XP_003650431.1| hypothetical protein THITE_2109867 [Thielavia terrestris NRRL 8126]
g7798.t1	>gb|KDN67011.1| putative RNA recognition domain-containing protein [Colletotrichum
g7983.t1	>ref|XP_003659569.1| hypothetical protein MYCTH_2296792 [Myceliophthora thermophila ATCC
g8052.t1	>emb|CRK41034.1| hypothetical protein BN1708_008431 [Verticillium longisporum]
g8132.t1	>ref|XP_007911142.1| putative vesicular integral-membrane protein vip36 protein
g8536.t1	>ref|XP_661482.1| hypothetical protein AN3878.2 [Aspergillus nidulans FGSC A4]
g8927.t1	>ref|XP_007913289.1| putative vacuolar protein sorting-associated protein 74 protein
g9299.t1	>ref|XP_001227903.1| 40S ribosomal protein S26 [Chaetomium globosum CBS 148.51]
g9822.t1	>ref|XP_007912348.1| putative proteasome subunit alpha type 6 protein [Phaeoacremonium
g9944.t1	>ref|XP_013955819.1| hypothetical protein TRIVIDRAFT_52825 [Trichoderma virens Gv29-8]
g10112.t1	>ref|XP_003655430.1| hypothetical protein THITE_2119108 [Thielavia terrestris NRRL 8126]
g10386.t1	>gb|KKY30606.1| putative adenosine deaminase [Diaporthe ampelina]
g10429.t1	>ref|XP_003655465.1| 60S ribosomal protein L32 [Thielavia terrestris NRRL 8126]
g1163.t1	>ref|XP_007834543.1| hypothetical protein PFICI_07771 [Pestalotiopsis fici W106-1]
g1237.t1	>gb|KOP40478.1| Respiration factor 2 [Madurella mycetomatis]
g1980.t1	>ref|XP_007910826.1| putative serine threonine-protein phosphatase pp1 protein
g2023.t1	>ref|XP_009655075.1| ATP-dependent protease La [Verticillium dahliae VdLs.17]
g2321.t1	>ref|XP_003650169.1| hypothetical protein THITE_2109429 [Thielavia terrestris NRRL 8126]
g2336.t1	>ref|XP_007917987.1| putative mannose-1-phosphate guanyltransferase protein
g2687.t1	>gb|KOP43858.1| Glutathione reductase [Madurella mycetomatis]
g272.t1	>ref|XP_007915546.1| putative 26s proteasome non-atpase regulatory subunit 12 protein
g2772.t1	>ref|XP_007914268.1| putative bet v1-like protein [Phaeoacremonium minimum UCRPA7]
g2967.t1	>ref|XP_007919367.1| putative wsc domain-containing protein [Phaeoacremonium minimum
g3002.t1	>ref|XP_007914420.1| hypothetical protein UCRPA7_3750 [Phaeoacremonium minimum UCRPA7]
g3306.t1	>ref|XP_007283278.1| importin alpha subunit [Colletotrichum gloeosporioides Nara gc5]
g4314.t1	>ref|XP_007835882.1| hypothetical protein PFICI_09110 [Pestalotiopsis fici W106-1]
g4740.t1	>ref|XP_007912218.1| putative aspartyl aminopeptidase protein [Phaeoacremonium minimum
g4814.t1	>ref|XP_007834865.1| hypothetical protein PFICI_08093 [Pestalotiopsis fici W106-1]
g4820.t1	>ref|XP_003351910.1| hypothetical protein SMAC_00458 [Sordaria macrospora k-hell]
g5498.t1	>gb|KOP43979.1| 60S ribosomal protein L21-A [Madurella mycetomatis]
g5638.t1	>gb|KIH93743.1| scp-like extracellular protein [Sporothrix brasiliensis 5110]
g5817.t1	>gb|EQB49343.1| hypothetical protein CGLO_11330 [Colletotrichum gloeosporioides
g6166.t1	>ref|XP_001903927.1| hypothetical protein [Podospora anserina S mat+]
g6351.t1	>ref|XP_007910890.1| putative proteasome component c1 protein [Phaeoacremonium minimum
g6357.t1	>ref|XP_007918271.1| putative proteasome component pup3 protein [Phaeoacremonium minimum
g6433.t1	>ref|XP_003656700.1| hypothetical protein THITE_122814 [Thielavia terrestris NRRL 8126]
g6545.t1	>ref|XP_002484695.1| aspartic-type endopeptidase, putative [Talaromyces stipitatus ATCC
g67.t1	***** No hits found ******
g6866.t1	>gb|KIM98534.1| hypothetical protein OIDMADRAFT_31319 [Oidiodendron maius Zn]
g734.t1	>ref|XP_001227898.1| hypothetical protein CHGG_09971 [Chaetomium globosum CBS 148.51]
g792.t1	>emb|CCC05996.1| unnamed protein product [Sordaria macrospora k-hell]
g8054.t1	>gb|KOP47241.1| Uncharacterized protein MMYC01_G02304 [Madurella mycetomatis]
g8378.t1	>ref|XP_003665135.1| hypothetical protein MYCTH_2095112 [Myceliophthora thermophila ATCC
g9014.t1	>ref|XP_003652010.1| hypothetical protein THITE_2112880 [Thielavia terrestris NRRL 8126]
g9409.t1	>ref|XP_007913721.1| putative carnitine o-acetyltransferase protein [Phaeoacremonium
g9460.t1	>gb|KKY29432.1| putative coatomer subunit beta [Diaporthe ampelina]
g9720.t1	>emb|CEF88744.1| unnamed protein product [Fusarium graminearum]
g9988.t1	>gb|KOP42308.1| Methylcrotonoyl-CoA carboxylase subunit alpha, mitochondrial
g1002.t1	>ref|XP_003657486.1| hypothetical protein THITE_2123254 [Thielavia terrestris NRRL 8126]
g1028.t1	>gb|KOP50577.1| Protein sum2 [Madurella mycetomatis]
g10602.t1	>gb|KLU90881.1| hypothetical protein MAPG_09406 [Magnaporthiopsis poae ATCC 64411]
g10605.t1	>gb|ERS98792.1| hypothetical protein HMPREF1624_03982 [Sporothrix schenckii ATCC
g1241.t1	>ref|XP_007918313.1| putative dynamin central region protein [Phaeoacremonium minimum
g1580.t1	>ref|XP_007915931.1| hypothetical protein UCRPA7_5193 [Phaeoacremonium minimum UCRPA7]
g1934.t1	>gb|KOP44632.1| putative beta-glucosidase L [Madurella mycetomatis]
g1998.t1	>gb|EWY93322.1| hypothetical protein FOYG_06578 [Fusarium oxysporum FOSC 3-a]
g2029.t1	>ref|XP_007916275.1| putative 26s proteasome regulatory subunit rpn-1 protein
g2312.t1	>ref|XP_001910982.1| hypothetical protein [Podospora anserina S mat+]
g2732.t1	>gb|KOP48202.1| Endocytosis protein end4 [Madurella mycetomatis]
g3411.t1	>ref|XP_006692285.1| hypothetical protein CTHT_0017850 [Chaetomium thermophilum var.
g3466.t1	>gb|ADZ99361.1| cellobiohydrolase II [Phialophora sp. CGMCC 3328]
g373.t1	>ref|XP_007599994.1| aldo/keto reductase [Colletotrichum fioriniae PJ7]
g3810.t1	>ref|XP_007915914.1| putative kelch domain-containing protein [Phaeoacremonium minimum
g4233.t1	>ref|XP_007916510.1| putative 60s ribosomal protein l16 protein [Phaeoacremonium minimum
g4240.t1	>ref|XP_009652607.1| ATP-binding cassette sub-family F member 2 [Verticillium dahliae
g4391.t1	>ref|XP_007919252.1| putative asch domain superfamily protein [Phaeoacremonium minimum
g4888.t1	>gb|KOP49595.1| [Pyruvate dehydrogenase (acetyl-transferring)] kinase,
g4910.t1	>ref|XP_009852006.1| hypothetical protein NEUTE1DRAFT_83600 [Neurospora tetrasperma FGSC
g4975.t1	>ref|XP_003656928.1| hypothetical protein THITE_2156327 [Thielavia terrestris NRRL 8126]
g5524.t1	>ref|XP_001222722.1| hypothetical protein CHGG_06627 [Chaetomium globosum CBS 148.51]
g572.t1	>gb|KOP44093.1| Eukaryotic translation initiation factor 2 subunit gamma [Madurella
g592.t1	>ref|XP_957550.2| F-actin-capping protein subunit alpha [Neurospora crassa OR74A]
g6162.t1	>gb|KOP41611.1| Dynein light chain Tctex-type [Madurella mycetomatis]
g6344.t1	>ref|XP_007788819.1| putative cytochrome c oxidase subunit protein [Eutypa lata UCREL1]
g6407.t1	>ref|XP_003663829.1| hypothetical protein MYCTH_2306029 [Myceliophthora thermophila ATCC
g6435.t1	>ref|XP_003344312.1| hypothetical protein SMAC_08757 [Sordaria macrospora k-hell]
g6448.t1	>ref|XP_003663482.1| hypothetical protein MYCTH_2305433 [Myceliophthora thermophila ATCC
g6563.t1	>ref|XP_003659879.1| hypothetical protein MYCTH_2297401 [Myceliophthora thermophila ATCC
g6640.t1	>ref|XP_007911115.1| putative 6-phosphogluconolactonase protein [Phaeoacremonium minimum
g7339.t1	>emb|CEJ58472.1| Putative Oxidoreductase [Penicillium brasilianum]
g7449.t1	>ref|XP_007918720.1| putative eukaryotic translation initiation factor 3 protein
g7624.t1	>gb|KLU91900.1| 40S ribosomal protein S23 [Magnaporthiopsis poae ATCC 64411]
g7713.t1	>gb|KKY31386.1| putative inositol monophosphatase [Diaporthe ampelina]
g7723.t1	>ref|XP_007917830.1| putative nmda receptor-regulated protein 1 protein [Phaeoacremonium
g7774.t1	>emb|CAM98445.1| cellulose 1,4-beta-cellobiosidase [Acremonium thermophilum]
g7894.t1	>ref|XP_007917777.1| putative het-c2 protein [Phaeoacremonium minimum UCRPA7]
g8023.t1	>gb|KOP47930.1| Translation initiation factor RLI1 [Madurella mycetomatis]
g8069.t1	>ref|XP_003655999.1| hypothetical protein THITE_2120347 [Thielavia terrestris NRRL 8126]
g8326.t1	>gb|KFA67698.1| hypothetical protein S40285_00922 [Stachybotrys chlorohalonata IBT
g8370.t1	>gb|KOP46081.1| Cytochrome P450 61 [Madurella mycetomatis]
g8411.t1	>ref|XP_003654456.1| hypothetical protein THITE_2117509 [Thielavia terrestris NRRL 8126]
g8429.t1	>ref|XP_007916762.1| putative 40s ribosomal protein s20 protein [Phaeoacremonium minimum
g8621.t1	>ref|XP_007918950.1| putative vacuolar atp synthase 98 kda subunit protein
g8912.t1	>ref|XP_003654652.1| hypothetical protein THITE_2117781 [Thielavia terrestris NRRL
g8947.t1	>ref|XP_007915030.1| putative periplasmic binding ii protein [Phaeoacremonium minimum
g9054.t1	>gb|EGZ76558.1| RhoGAP-domain-containing protein [Neurospora tetrasperma FGSC 2509]
g9225.t1	>emb|CDP27221.1| Putative glutamate synthase [NADPH] [Podospora anserina S mat+]
g9355.t1	>gb|KIM95324.1| glycoside hydrolase family 32 protein [Oidiodendron maius Zn]
g9432.t1	>gb|KOP41151.1| putative isomerase [Madurella mycetomatis]
g9811.t1	>gb|KOP50607.1| putative acyl-CoA dehydrogenase 6 [Madurella mycetomatis]
g10476.t1	>gb|KOP45370.1| NEDD8-conjugating enzyme UBC12 [Madurella mycetomatis]
g1149.t1	>ref|XP_006964200.1| predicted protein [Trichoderma reesei QM6a]
g1247.t1	>gb|KOP43832.1| V-type proton ATPase subunit C [Madurella mycetomatis]
g1380.t1	>ref|XP_007916003.1| putative phospho-2-dehydro-3-deoxyheptonate aldolase protein
g1392.t1	>ref|XP_007915949.1| putative hypoxanthine guanine phosphoribosyltransferase protein
g1574.t1	>gb|KJK60892.1| hypothetical protein P875_00042853 [Aspergillus parasiticus SU-1]
g1942.t1	>ref|XP_007912449.1| putative eukaryotic peptide chain release factor subunit 1 protein
g2425.t1	>gb|KOP41384.1| putative inositol polyphosphate 5-phosphatase [Madurella mycetomatis]
g2699.t1	>gb|KOP46954.1| Diacetyl reductase [(S)-acetoin forming] [Madurella mycetomatis]
g2860.t1	>gb|KKY31761.1| putative carboxypeptidase cpds precursor [Diaporthe ampelina]
g2935.t1	>gb|KOP50387.1| Endoglucanase-1 [Madurella mycetomatis]
g3088.t1	>ref|XP_014173601.1| translation initiation factor [Grosmannia clavigera kw1407]
g3634.t1	>ref|XP_007913746.1| putative emp24 gp25l p24 family gold protein [Phaeoacremonium
g3661.t1	>gb|ENH87453.1| serine threonine-protein phosphatase 2b catalytic subunit
g3680.t1	>ref|XP_007916563.1| putative glycogen synthase protein [Phaeoacremonium minimum UCRPA7]
g3717.t1	>ref|XP_003346123.1| RhoGAP group protein [Sordaria macrospora k-hell]
g3741.t1	>gb|ERT03037.1| homoserine kinase [Sporothrix schenckii ATCC 58251]
g384.t1	>gb|KOP43823.1| Uncharacterized protein MMYC01_G07966 [Madurella mycetomatis]
g3923.t1	>ref|XP_003665393.1| hypothetical protein MYCTH_2309049 [Myceliophthora thermophila ATCC
g4307.t1	>gb|KFA76115.1| hypothetical protein S40288_00365 [Stachybotrys chartarum IBT
g4337.t1	>ref|XP_007912147.1| putative spg20 protein [Phaeoacremonium minimum UCRPA7]
g4799.t1	>ref|XP_009218708.1| hsp70-like protein [Gaeumannomyces graminis var. tritici R3-111a-1]
g4939.t1	>ref|XP_007918920.1| putative ribonucleoside-diphosphate reductase large chain protein
g4946.t1	>emb|CRJ90021.1| hypothetical protein BN1708_009318 [Verticillium longisporum]
g5038.t1	>ref|XP_003658475.1| hypothetical protein MYCTH_2073132 [Myceliophthora thermophila ATCC
g5206.t1	>ref|XP_001227096.1| conserved hypothetical protein [Chaetomium globosum CBS 148.51]
g5286.t1	>gb|KOP40989.1| Uncharacterized protein MMYC01_G09688 [Madurella mycetomatis]
g5429.t1	>ref|XP_959872.1| DUF500 and UBA/TS-N domain-containing protein [Neurospora crassa
g5537.t1	>gb|KEZ42807.1| hypothetical protein SAPIO_CDS5224 [Scedosporium apiospermum]
g561.t1	>ref|XP_003352056.1| hypothetical protein SMAC_00604 [Sordaria macrospora k-hell]
g570.t1	>ref|XP_009217618.1| hypothetical protein GGTG_01587 [Gaeumannomyces graminis var.
g6416.t1	>ref|XP_007837499.1| hypothetical protein PFICI_10727 [Pestalotiopsis fici W106-1]
g6696.t1	>dbj|GAP91326.1| putative histidyl-trna mitochondrial precursor [Rosellinia
g6723.t1	>ref|XP_003655965.1| hypothetical protein THITE_2021944, partial [Thielavia terrestris
g6904.t1	>ref|XP_007919332.1| putative peptide methionine sulfoxide protein [Phaeoacremonium
g7119.t1	>gb|KIH92321.1| mannan endo-1,6-alpha-mannosidase [Sporothrix brasiliensis 5110]
g716.t1	>ref|XP_003654607.1| hypothetical protein THITE_2117706 [Thielavia terrestris NRRL 8126]
g7273.t1	>ref|XP_013422950.1| NCA2-domain-containing protein [Aureobasidium namibiae CBS 147.97]
g7590.t1	>gb|KOP42008.1| putative quinone oxidoreductase [Madurella mycetomatis]
g7627.t1	>ref|XP_001225664.1| hypothetical protein CHGG_08008 [Chaetomium globosum CBS 148.51]
g7701.t1	>ref|XP_007917569.1| putative cytochrome b2 protein [Phaeoacremonium minimum UCRPA7]
g829.t1	>ref|XP_001912880.1| hypothetical protein [Podospora anserina S mat+]
g8319.t1	>gb|KOP50407.1| Ferrochelatase, mitochondrial [Madurella mycetomatis]
g8544.t1	>ref|XP_003655495.1| hypothetical protein THITE_2053343 [Thielavia terrestris NRRL 8126]
g8710.t1	>gb|KOP45851.1| putative aspartic-type endopeptidase OPSB [Madurella mycetomatis]
g9043.t1	>ref|XP_007678122.1| hypothetical protein BAUCODRAFT_45808, partial [Baudoinia
g9063.t1	>ref|XP_007839439.1| hypothetical protein PFICI_12667 [Pestalotiopsis fici W106-1]
g9255.t1	>gb|EPE03658.1| mitogen-activated protein kinase [Ophiostoma piceae UAMH 11346]
g9296.t1	>ref|XP_001904386.1| hypothetical protein [Podospora anserina S mat+]
g9410.t1	>ref|XP_007799213.1| putative adenylyl cyclase-associated protein [Eutypa lata UCREL1]
g9463.t1	>emb|CCF32211.1| aspartyl-tRNA synthetase [Colletotrichum higginsianum]
g9474.t1	>gb|KOP40606.1| Pore membrane protein of 33 kDa [Madurella mycetomatis]
g9511.t1	>gb|KLU84061.1| HNRNP arginine N-methyltransferase [Magnaporthiopsis poae ATCC
g9558.t1	>ref|XP_007836796.1| hypothetical protein PFICI_10024 [Pestalotiopsis fici W106-1]
g9603.t1	>gb|ERS97488.1| hypothetical protein HMPREF1624_05656 [Sporothrix schenckii ATCC
g9753.t1	>ref|XP_007805064.1| hypothetical protein EPUS_04011 [Endocarpon pusillum Z07020]
g10118.t1	>ref|XP_003044864.1| hypothetical protein NECHADRAFT_94545 [Nectria haematococca mpVI
g10428.t1	>ref|XP_003663107.1| hypothetical protein MYCTH_2304570 [Myceliophthora thermophila ATCC
g10537.t1	>ref|XP_003660857.1| hypothetical protein MYCTH_2086957 [Myceliophthora thermophila ATCC
g1108.t1	>emb|CCC11951.1| unnamed protein product [Sordaria macrospora k-hell]
g1138.t1	>gb|KOP42756.1| NADH-ubiquinone oxidoreductase 9.5 kDa subunit [Madurella
g1246.t1	>ref|XP_003652154.1| hypothetical protein THITE_2077224 [Thielavia terrestris NRRL 8126]
g1253.t1	>ref|XP_009251825.1| hypothetical protein FPSE_00430 [Fusarium pseudograminearum CS3096]
g1318.t1	>ref|XP_003663351.1| hypothetical protein MYCTH_2305190, partial [Myceliophthora
g1648.t1	>gb|KIW01176.1| hypothetical protein PV09_07460 [Verruconis gallopava]
g1717.t1	>gb|KDN66813.1| hypothetical protein CSUB01_02996 [Colletotrichum sublineola]
g1722.t1	***** No hits found ******
g1825.t1	>gb|KOP40844.1| Peptidyl-prolyl cis-trans isomerase E [Madurella mycetomatis]
g1907.t1	>gb|KKY29990.1| putative dihydrodipicolinate synthetase family protein [Diaporthe
g2010.t1	>gb|KLU81848.1| orotate phosphoribosyltransferase [Magnaporthiopsis poae ATCC
g2167.t1	***** No hits found ******
g2246.t1	>gb|KOP42697.1| putative glutamine--tRNA ligase [Madurella mycetomatis]
g2350.t1	>ref|XP_007912432.1| putative hydroxyethylthiazole kinase protein [Phaeoacremonium
g2421.t1	>gb|KIH94817.1| Ras family, other [Sporothrix brasiliensis 5110]
g2510.t1	>ref|XP_007791463.1| putative hard-surface induced protein [Eutypa lata UCREL1]
g2869.t1	>ref|XP_003041897.1| hypothetical protein NECHADRAFT_97500 [Nectria haematococca mpVI
g3160.t1	>ref|XP_007917637.1| putative matrix aaa protease map-1 protein [Phaeoacremonium minimum
g3272.t1	>emb|CCE31839.1| uncharacterized protein CPUR_05694 [Claviceps purpurea 20.1]
g3390.t1	>ref|XP_007914638.1| putative integral membrane protein [Phaeoacremonium minimum UCRPA7]
g35.t1	>ref|XP_007912792.1| putative gtp-binding protein [Phaeoacremonium minimum UCRPA7]
g3740.t1	>ref|XP_001912050.1| hypothetical protein [Podospora anserina S mat+]
g4400.t1	>ref|XP_003652045.1| glycosyltransferase family 66 protein [Thielavia terrestris NRRL
g4557.t1	>gb|KOP46537.1| Uncharacterized protein MMYC01_G03755 [Madurella mycetomatis]
g4593.t1	>ref|XP_007918272.1| putative calcium-translocating p-type atpase protein
g4756.t1	>ref|XP_007911063.1| putative short-chain dehydrogenase oxidoreductase protein
g4865.t1	>gb|KOP41945.1| T-complex protein 1 subunit gamma [Madurella mycetomatis]
g4904.t1	>ref|XP_007910994.1| putative 7alpha-cephem-methoxylase p8 chain related protein
g5070.t1	>ref|XP_003656592.1| hypothetical protein THITE_2091753 [Thielavia terrestris NRRL 8126]
g5142.t1	>ref|XP_007834054.1| hypothetical protein PFICI_07282 [Pestalotiopsis fici W106-1]
g5226.t1	>ref|XP_003663996.1| dehydrogenase-like protein [Myceliophthora thermophila ATCC 42464]
g5381.t1	>ref|XP_001225934.1| conserved hypothetical protein [Chaetomium globosum CBS 148.51]
g5473.t1	>gb|EQB44632.1| guanylate kinase [Colletotrichum gloeosporioides Cg-14]
g574.t1	>ref|XP_007600029.1| UMP-CMP kinase [Colletotrichum fioriniae PJ7]
g5833.t1	>ref|XP_008601376.1| 6-hydroxy-D-nicotine oxidase [Beauveria bassiana ARSEF 2860]
g5860.t1	>ref|XP_003649424.1| hypothetical protein THITE_38647 [Thielavia terrestris NRRL 8126]
g6525.t1	>gb|KND89046.1| hypothetical protein TOPH_06354 [Tolypocladium ophioglossoides CBS
g6880.t1	>ref|XP_007919345.1| putative mitochondrial import inner membrane translocase subunit
g7150.t1	>gb|KOP42006.1| UMP-CMP kinase 1 [Madurella mycetomatis]
g7257.t1	>ref|XP_003665781.1| hypothetical protein MYCTH_2309800 [Myceliophthora thermophila ATCC
g727.t1	>ref|XP_003664931.1| methionine synthase-like protein [Myceliophthora thermophila ATCC
g731.t1	>gb|KOP49257.1| putative T-complex protein 1 subunit eta [Madurella mycetomatis]
g7369.t1	>gb|KND93900.1| Adenylosuccinate lyase [Tolypocladium ophioglossoides CBS 100239]
g748.t1	>gb|KOP45309.1| Bifunctional protein GAL10 [Madurella mycetomatis]
g7566.t1	>ref|XP_003345833.1| hypothetical protein SMAC_07117 [Sordaria macrospora k-hell]
g7575.t1	>ref|XP_007837157.1| Xyloglucanase [Pestalotiopsis fici W106-1]
g7589.t1	>ref|XP_003665969.1| hypothetical protein MYCTH_2310252 [Myceliophthora thermophila ATCC
g7754.t1	>ref|XP_003437319.1| unnamed protein product [Podospora anserina S mat+]
g7989.t1	>emb|CDP23135.1| Putative DNA damage response protein kinase [Podospora anserina S
g8020.t1	>gb|KOP50113.1| Uncharacterized protein MMYC01_G00057 [Madurella mycetomatis]
g8061.t1	>ref|XP_965474.3| dipeptidyl peptidase [Neurospora crassa OR74A]
g8119.t1	>ref|XP_007918108.1| putative transcription initiation factor tfiid subunit 14 protein
g8450.t1	>ref|XP_007914311.1| putative dolichol-phosphate mannosyltransferase protein
g8818.t1	>emb|CRK23490.1| hypothetical protein BN1708_013690 [Verticillium longisporum]
g8933.t1	>ref|XP_007601503.1| coenzyme A transferase [Colletotrichum fioriniae PJ7]
g8983.t1	>ref|XP_007916198.1| putative duf1690 domain-containing protein [Phaeoacremonium minimum
g9075.t1	>ref|XP_001220056.1| hypothetical protein CHGG_00835 [Chaetomium globosum CBS 148.51]
g9334.t1	>ref|XP_009222483.1| hypothetical protein GGTG_06402 [Gaeumannomyces graminis var.
g9407.t1	>gb|KOP49630.1| SWI/SNF and RSC complexes subunit ssr2 [Madurella mycetomatis]
g9512.t1	>ref|XP_003659166.1| N-acetylglucosamine-phosphate mutase-like protein [Myceliophthora
g9809.t1	>gb|KDN64295.1| putative zinc knuckle [Colletotrichum sublineola]
g9861.t1	>ref|XP_006696241.1| hypothetical protein CTHT_0059220 [Chaetomium thermophilum var.
g10084.t1	>ref|XP_007916133.1| putative 6-phosphofructokinase protein [Phaeoacremonium minimum
g10247.t1	>gb|KKY35798.1| putative carnitine acyl carnitine carrier [Diaporthe ampelina]
g10314.t1	>ref|XP_007918895.1| putative chorismate synthase protein [Phaeoacremonium minimum
g1033.t1	>gb|KIH95109.1| hypothetical protein SPBR_03464 [Sporothrix brasiliensis 5110]
g10384.t1	>ref|XP_007918903.1| putative acetylornithine aminotransferase protein [Phaeoacremonium
g1263.t1	>ref|XP_011393175.1| mitochondrial phosphate carrier protein 2, variant [Neurospora
g1518.t1	>ref|XP_007910964.1| putative aaa family atpase-like protein [Phaeoacremonium minimum
g202.t1	>gb|KOP42877.1| putative exo-1,4-beta-xylosidase bxlB [Madurella mycetomatis]
g2055.t1	>ref|XP_007913735.1| putative bcp1-like protein [Phaeoacremonium minimum UCRPA7]
g2137.t1	>dbj|GAD95755.1| hypothetical protein AOR_1_1214084 [Byssochlamys spectabilis No. 5]
g2258.t1	>emb|CRJ83633.1| hypothetical protein BN1708_009089, partial [Verticillium
g2275.t1	>ref|XP_003662001.1| hypothetical protein MYCTH_2302024 [Myceliophthora thermophila ATCC
g2443.t1	>ref|XP_003661596.1| hypothetical protein MYCTH_100744 [Myceliophthora thermophila ATCC
g250.t1	>ref|XP_003661361.1| hypothetical protein MYCTH_2314506 [Myceliophthora thermophila ATCC
g2598.t1	>ref|XP_007917435.1| putative vacuolar atp synthase subunit h protein [Phaeoacremonium
g27.t1	>dbj|GAP82884.1| putative mitochondrial inner membrane translocase subunit tim44
g2800.t1	>ref|XP_009229014.1| hypothetical protein GGTG_12849 [Gaeumannomyces graminis var.
g2806.t1	>ref|XP_001907326.1| hypothetical protein [Podospora anserina S mat+]
g2897.t1	***** No hits found ******
g328.t1	>ref|XP_003344004.1| hypothetical protein SMAC_09133 [Sordaria macrospora k-hell]
g3380.t1	>ref|XP_003662627.1| hypothetical protein MYCTH_116020 [Myceliophthora thermophila ATCC
g357.t1	>ref|XP_007911947.1| putative duf833 domain-containing protein [Phaeoacremonium minimum
g3630.t1	>gb|KOP43594.1| Ubiquitin carboxyl-terminal hydrolase 21 [Madurella mycetomatis]
g3640.t1	>ref|XP_003661677.1| hypothetical protein MYCTH_2133332 [Myceliophthora thermophila ATCC
g3711.t1	>ref|XP_011394489.1| hypothetical protein, variant [Neurospora crassa OR74A]
g3992.t1	>ref|XP_007918356.1| hypothetical protein UCRPA7_7638 [Phaeoacremonium minimum UCRPA7]
g4070.t1	>ref|XP_007917271.1| putative protein phosphatase pp2a regulatory subunit b protein
g4120.t1	>gb|KKY37363.1| putative 17beta-hydroxysteroid dehydrogenase [Diaporthe ampelina]
g4125.t1	>gb|KFY28347.1| hypothetical protein V491_00516 [Pseudogymnoascus pannorum VKM
g4520.t1	>dbj|GAP83406.1| putative cleavage stimulation factor 64-kda subunit [Rosellinia
g4574.t1	>gb|KOP49743.1| Aromatic amino acid aminotransferase [Madurella mycetomatis]
g4673.t1	>ref|XP_007827813.1| hypothetical protein PFICI_01041 [Pestalotiopsis fici W106-1]
g4755.t1	>gb|KOP43708.1| Nitroalkane oxidase [Madurella mycetomatis]
g5029.t1	>ref|XP_003011344.1| hypothetical protein ARB_02403 [Arthroderma benhamiae CBS 112371]
g5168.t1	>ref|XP_009258143.1| hypothetical protein FPSE_06750 [Fusarium pseudograminearum
g5244.t1	>ref|XP_003664043.1| hypothetical protein MYCTH_2306401 [Myceliophthora thermophila ATCC
g5608.t1	>ref|XP_003052548.1| predicted protein [Nectria haematococca mpVI 77-13-4]
g5976.t1	>ref|XP_003648770.1| hypothetical protein THITE_2106580 [Thielavia terrestris NRRL 8126]
g6025.t1	>gb|EGZ74588.1| PP2C-domain-containing protein [Neurospora tetrasperma FGSC 2509]
g6062.t1	>ref|XP_960660.2| leukotriene A-4 hydrolase [Neurospora crassa OR74A]
g6092.t1	>gb|KOP41005.1| Actin cytoskeleton-regulatory complex protein PAN1 [Madurella
g6093.t1	>ref|XP_007912463.1| putative cyclopropane-fatty-acyl-phospholipid synthase protein
g6291.t1	>ref|XP_001907894.1| hypothetical protein [Podospora anserina S mat+]
g6355.t1	>ref|XP_001220750.1| hypothetical protein CHGG_01529 [Chaetomium globosum CBS 148.51]
g6663.t1	>gb|KID85103.1| adenylosuccinate synthetase [Metarhizium guizhouense ARSEF 977]
g6794.t1	>ref|XP_007913486.1| putative ph domain-containing protein [Phaeoacremonium minimum
g6853.t1	>ref|XP_013941684.1| hypothetical protein TRIATDRAFT_85692 [Trichoderma atroviride IMI
g7102.t1	>ref|XP_001228789.1| hypothetical protein CHGG_02273 [Chaetomium globosum CBS 148.51]
g7256.t1	>gb|KOP43264.1| NADH-ubiquinone oxidoreductase 21 kDa subunit, mitochondrial
g7312.t1	>ref|XP_003348664.1| hypothetical protein SMAC_01688 [Sordaria macrospora k-hell]
g7387.t1	>ref|XP_007919183.1| putative rab5-like protein ypt5 protein [Phaeoacremonium minimum
g7406.t1	>ref|XP_003656320.1| hypothetical protein THITE_2096993 [Thielavia terrestris NRRL 8126]
g752.t1	>ref|XP_007917892.1| putative t-complex protein 1 subunit zeta protein [Phaeoacremonium
g7818.t1	>gb|KOP50316.1| Serine/threonine-protein kinase SCH9 [Madurella mycetomatis]
g8196.t1	>gb|KKO99779.1| hypothetical protein THAR02_08104 [Trichoderma harzianum]
g8267.t1	>gb|KFY90769.1| hypothetical protein V500_04965 [Pseudogymnoascus pannorum VKM
g8331.t1	>ref|XP_007911353.1| putative catalase domain containing protein [Phaeoacremonium
g8341.t1	>gb|EWY97612.1| hypothetical protein FOYG_02425 [Fusarium oxysporum FOSC 3-a]
g8357.t1	>ref|XP_956324.3| DUF323 domain-containing protein [Neurospora crassa OR74A]
g8445.t1	***** No hits found ******
g861.t1	>ref|XP_003650578.1| hypothetical protein THITE_2110180 [Thielavia terrestris NRRL 8126]
g874.t1	>gb|KOP43469.1| NADP-dependent alcohol dehydrogenase 6 [Madurella mycetomatis]
g8745.t1	>ref|XP_007839458.1| hypothetical protein PFICI_12686 [Pestalotiopsis fici W106-1]
g9256.t1	>gb|KOP43988.1| Protein transport protein SEC24 [Madurella mycetomatis]
g9360.t1	>gb|ETS04831.1| putative GNAT family acetyltransferase [Trichoderma reesei RUT
g9430.t1	>gb|KOP50472.1| Electron transfer flavoprotein subunit beta [Madurella mycetomatis]
g9455.t1	>gb|KKY38226.1| putative bifunctional p-450/nadph-p450 reductase [Diaporthe ampelina]
g9863.t1	>emb|CRK26184.1| hypothetical protein BN1708_014397 [Verticillium longisporum]
g9918.t1	>ref|XP_007592622.1| hypothetical protein CFIO01_01563 [Colletotrichum fioriniae PJ7]
g998.t1	>ref|XP_003666687.1| hypothetical protein MYCTH_2316483 [Myceliophthora thermophila ATCC
g10169.t1	>emb|CEG04579.1| unnamed protein product [Fusarium sp. FIESC_5 CS3069]
g10203.t1	>gb|ERT00563.1| hypothetical protein HMPREF1624_03937 [Sporothrix schenckii ATCC
g10207.t1	>gb|KOP49088.1| Maintenance of telomere capping protein 1 [Madurella mycetomatis]
g10380.t1	>ref|XP_003663678.1| diphosphomevalonate decarboxylase [Myceliophthora thermophila ATCC
g10478.t1	>gb|KFG88142.1| putative Pyridoxal-phosphate dependent enzyme [Metarhizium
g1156.t1	>ref|XP_003721022.1| hypothetical protein MGG_02734 [Magnaporthe oryzae 70-15]
g1178.t1	>ref|XP_007915622.1| putative trans-2-enoyl- reductase protein [Phaeoacremonium minimum
g1193.t1	>ref|XP_009849467.1| hypothetical protein NEUTE1DRAFT_60401 [Neurospora tetrasperma FGSC
g1245.t1	>ref|XP_001908933.1| hypothetical protein [Podospora anserina S mat+]
g1260.t1	>ref|XP_003659148.1| hypothetical protein MYCTH_2295833 [Myceliophthora thermophila ATCC
g1348.t1	>gb|KOP46273.1| putative cysteine--tRNA ligase [Madurella mycetomatis]
g145.t1	>ref|XP_009852702.1| hypothetical protein NEUTE1DRAFT_16830, partial [Neurospora
g165.t1	>ref|XP_007917217.1| putative 26s proteasome non-atpase regulatory subunit 3 protein
g1671.t1	>ref|XP_003652868.1| hypothetical protein THITE_2114672 [Thielavia terrestris NRRL 8126]
g1752.t1	>gb|KOP45401.1| Methylenetetrahydrofolate reductase 1 [Madurella mycetomatis]
g1840.t1	>gb|KJZ70384.1| hypothetical protein HIM_10228 [Hirsutella minnesotensis 3608]
g1949.t1	>gb|KOP40552.1| NADH-ubiquinone oxidoreductase 14.8 kDa subunit [Madurella
g2002.t1	>ref|XP_003719742.1| vacuolar-sorting protein SNF7 [Magnaporthe oryzae 70-15]
g2278.t1	>gb|KPM43534.1| hypothetical protein AK830_g2986 [Neonectria ditissima]
g2419.t1	>gb|KOP44840.1| Actin-depolymerizing factor gmf1 [Madurella mycetomatis]
g2485.t1	>ref|XP_007917616.1| putative dihydroxyacetone kinase protein [Phaeoacremonium minimum
g2545.t1	>gb|KDN71325.1| putative 40S ribosomal protein S27 [Colletotrichum sublineola]
g2659.t1	>gb|KOP41755.1| putative mitochondrial carnitine O-acetyltransferase [Madurella
g2943.t1	>ref|XP_007913469.1| putative enth domain-containing protein [Phaeoacremonium minimum
g3051.t1	***** No hits found ******
g3271.t1	***** No hits found ******
g3297.t1	>ref|XP_001229080.1| hypothetical protein CHGG_02564 [Chaetomium globosum CBS 148.51]
g3525.t1	>gb|KOP47999.1| 3-ketoacyl-CoA thiolase, peroxisomal [Madurella mycetomatis]
g3594.t1	>gb|KOP44087.1| UBX domain-containing protein 1 [Madurella mycetomatis]
g3635.t1	>ref|XP_003352212.1| hypothetical protein SMAC_02647 [Sordaria macrospora k-hell]
g3708.t1	>ref|XP_961600.1| eukaryotic initiation factor 4A-12 [Neurospora crassa OR74A]
g3755.t1	>ref|XP_007832911.1| hypothetical protein PFICI_06139 [Pestalotiopsis fici W106-1]
g3811.t1	>ref|XP_001219905.1| conserved hypothetical protein [Chaetomium globosum CBS 148.51]
g3873.t1	>ref|XP_001219752.1| hypothetical protein CHGG_00531 [Chaetomium globosum CBS 148.51]
g390.t1	>ref|XP_013952076.1| hypothetical protein TRIVIDRAFT_194392 [Trichoderma virens Gv29-8]
g3973.t1	>gb|KOP48731.1| Phospho-2-dehydro-3-deoxyheptonate aldolase [Madurella mycetomatis]
g3974.t1	>ref|XP_007914769.1| putative aldose 1-epimerase protein [Phaeoacremonium minimum
g4256.t1	>gb|KOP45759.1| Uncharacterized protein MMYC01_G03979 [Madurella mycetomatis]
g4323.t1	>gb|KOP50450.1| Serine/threonine-protein phosphatase PP2A catalytic subunit
g4533.t1	>ref|XP_007918304.1| hypothetical protein UCRPA7_7585 [Phaeoacremonium minimum UCRPA7]
g4563.t1	>ref|XP_003652219.1| hypothetical protein THITE_152620 [Thielavia terrestris NRRL 8126]
g4599.t1	>ref|XP_007912007.1| putative oligosaccharyltransferase alpha subunit protein
g4601.t1	>ref|XP_007910919.1| putative tubulin-specific chaperone rbl2 protein [Phaeoacremonium
g475.t1	>gb|KPM40635.1| hypothetical protein AK830_g5920 [Neonectria ditissima]
g4926.t1	>emb|CAD11374.1| conserved hypothetical protein [Neurospora crassa]
g5074.t1	>emb|CCF35635.1| dynein light chain [Colletotrichum higginsianum]
g5118.t1	>ref|XP_003659186.1| hypothetical protein MYCTH_2295894 [Myceliophthora thermophila ATCC
g5135.t1	>gb|KKY32573.1| putative branched-chain-amino-acid aminotransferase [Diaporthe
g5397.t1	>ref|XP_006964727.1| predicted protein [Trichoderma reesei QM6a]
g5431.t1	>gb|KPM40289.1| hypothetical protein AK830_g6278 [Neonectria ditissima]
g5439.t1	>gb|KND91972.1| hypothetical protein TOPH_03280 [Tolypocladium ophioglossoides CBS
g5509.t1	>ref|XP_003651314.1| hypothetical protein THITE_2086470 [Thielavia terrestris NRRL 8126]
g5594.t1	>gb|KOP43260.1| Ribosome-associated complex subunit SSZ1 [Madurella mycetomatis]
g5620.t1	>ref|XP_007915541.1| putative isocitrate lyase protein [Phaeoacremonium minimum UCRPA7]
g5635.t1	>ref|XP_003666422.1| hypothetical protein MYCTH_2311083 [Myceliophthora thermophila ATCC
g5762.t1	>gb|KOP41473.1| Vacuolar protein sorting-associated protein 17 [Madurella
g5980.t1	>ref|XP_961530.3| transcription elongation complex subunit [Neurospora crassa OR74A]
g601.t1	>ref|XP_007913455.1| putative 26s proteasome regulatory subunit rpn7 protein
g6022.t1	>gb|KLU86408.1| hypothetical protein MAPG_05422 [Magnaporthiopsis poae ATCC 64411]
g6026.t1	>ref|XP_006696546.1| hypothetical protein CTHT_0062300 [Chaetomium thermophilum var.
g6048.t1	>ref|XP_001910783.1| hypothetical protein [Podospora anserina S mat+]
g6067.t1	>gb|ERS95922.1| hypothetical protein HMPREF1624_07456 [Sporothrix schenckii ATCC
g6081.t1	>ref|XP_006696977.1| hypothetical protein CTHT_0066810 [Chaetomium thermophilum var.
g6087.t1	>gb|KKY33332.1| putative eukaryotic translation initiation factor 3 135 kda subunit
g6167.t1	>ref|XP_003650868.1| hypothetical protein THITE_2110768 [Thielavia terrestris NRRL 8126]
g6596.t1	>gb|KKY31638.1| putative guanine nucleotide-binding protein subunit alpha
g6641.t1	>ref|XP_003347216.1| hypothetical protein SMAC_08108 [Sordaria macrospora k-hell]
g6752.t1	>gb|KOP41165.1| Nitronate monooxygenase [Madurella mycetomatis]
g6768.t1	>ref|XP_003349788.1| hypothetical protein SMAC_00676 [Sordaria macrospora k-hell]
g699.t1	>ref|XP_001908722.1| hypothetical protein [Podospora anserina S mat+]
g7113.t1	>ref|XP_007790562.1| putative ribonuclease t2 protein [Eutypa lata UCREL1]
g7266.t1	>gb|KOP43276.1| Structural maintenance of chromosomes protein 2 [Madurella
g7304.t1	>gb|KOP49401.1| U1 small nuclear ribonucleoprotein [Madurella mycetomatis]
g7305.t1	>ref|XP_003653099.1| hypothetical protein THITE_2115138 [Thielavia terrestris NRRL 8126]
g7317.t1	>ref|XP_007918628.1| putative nuclear segregation protein [Phaeoacremonium minimum
g7375.t1	>ref|XP_003652258.1| hypothetical protein THITE_2113541 [Thielavia terrestris NRRL 8126]
g7396.t1	>gb|ENH79198.1| xylitol dehydrogenase [Colletotrichum orbiculare MAFF 240422]
g7463.t1	>ref|XP_007918712.1| putative cop9 signalosome complex subunit 4 protein
g7550.t1	>ref|XP_003650628.1| hypothetical protein THITE_2110283 [Thielavia terrestris NRRL 8126]
g7649.t1	>ref|XP_003667337.1| hypothetical protein MYCTH_2313064 [Myceliophthora thermophila ATCC
g7714.t1	>gb|KKY31388.1| putative 3-phytase a [Diaporthe ampelina]
g7749.t1	>ref|XP_007910887.1| putative fad binding domain protein [Phaeoacremonium minimum
g7842.t1	>gb|KLU87679.1| hypothetical protein MAPG_06673 [Magnaporthiopsis poae ATCC
g7872.t1	>gb|EGZ77395.1| kinase-like protein [Neurospora tetrasperma FGSC 2509]
g8056.t1	>gb|KOP47233.1| 60S ribosomal protein L35 [Madurella mycetomatis]
g8296.t1	>ref|XP_003657285.1| hypothetical protein THITE_2122855 [Thielavia terrestris NRRL 8126]
g8315.t1	>ref|XP_003715318.1| isopentenyl-diphosphate Delta-isomerase [Magnaporthe oryzae 70-15]
g8478.t1	>gb|KOP42145.1| Translin-1 [Madurella mycetomatis]
g8604.t1	>ref|XP_007918929.1| putative het-c protein [Phaeoacremonium minimum UCRPA7]
g8617.t1	>ref|XP_014174792.1| mitochondrial GTP GDP transporter [Grosmannia clavigera kw1407]
g8648.t1	>gb|KOP43550.1| Carnitinyl-CoA dehydratase [Madurella mycetomatis]
g8703.t1	>ref|XP_003345195.1| hypothetical protein SMAC_07871 [Sordaria macrospora k-hell]
g872.t1	>pdb|4YCZ|A Chain A, Y-complex Hub (nup85-nup120-nup145c-sec13 Complex) From M.
g8875.t1	>gb|KOP44529.1| UDP-glucose:glycoprotein glucosyltransferase [Madurella mycetomatis]
g8951.t1	>ref|XP_007791198.1| putative beta-ig-h3 fasciclin protein [Eutypa lata UCREL1]
g9050.t1	>ref|XP_007836631.1| Phytoene dehydrogenase [Pestalotiopsis fici W106-1]
g9446.t1	>gb|ENH79411.1| lipase b precursor [Colletotrichum orbiculare MAFF 240422]
g9627.t1	>ref|XP_007839473.1| hypothetical protein PFICI_12701 [Pestalotiopsis fici W106-1]
g9749.t1	>ref|XP_007911050.1| putative mannose-6-phosphate isomerase protein [Phaeoacremonium
g9882.t1	>ref|XP_003665386.1| hypothetical protein MYCTH_2315997 [Myceliophthora thermophila ATCC
g9897.t1	>ref|XP_011395353.1| glycylpeptide N-tetradecanoyltransferase [Neurospora crassa OR74A]
g10001.t1	>ref|XP_007913632.1| putative serologically defined colon cancer antigen 1 protein
g10298.t1	>gb|KIL91603.1| hypothetical protein FAVG1_05220 [Fusarium avenaceum]
g10440.t1	>ref|XP_003655525.1| hypothetical protein THITE_2119317 [Thielavia terrestris NRRL 8126]
g1069.t1	>gb|KLU89068.1| protein kinase regulator Ste50 [Magnaporthiopsis poae ATCC 64411]
g1102.t1	>gb|KIW09933.1| hypothetical protein PV08_11709 [Exophiala spinifera]
g1180.t1	>ref|XP_007277983.1| ubiquitin conjugating enzyme [Colletotrichum gloeosporioides Nara
g1195.t1	>ref|XP_001223177.1| hypothetical protein CHGG_03963 [Chaetomium globosum CBS 148.51]
g1478.t1	>ref|XP_001906399.1| hypothetical protein [Podospora anserina S mat+]
g1483.t1	>ref|XP_003343957.1| hypothetical protein SMAC_08383 [Sordaria macrospora k-hell]
g1633.t1	>dbj|GAP90280.1| hypothetical protein LEMA_P035370.1 [Rosellinia necatrix]
g1693.t1	>gb|KOP41659.1| Acyltransferase LovD [Madurella mycetomatis]
g1704.t1	>ref|XP_006693609.1| ribose 5-phosphate isomerase-like protein [Chaetomium thermophilum
g1756.t1	>gb|KOP43632.1| Galactokinase [Madurella mycetomatis]
g1771.t1	>emb|CCF37996.1| ABC transporter [Colletotrichum higginsianum]
g1893.t1	>ref|XP_008078426.1| hypothetical protein GLAREA_10185 [Glarea lozoyensis ATCC 20868]
g2008.t1	>ref|XP_007918666.1| putative dna damage-inducible protein 1 protein [Phaeoacremonium
g2012.t1	>gb|KOP41627.1| Protein AIM2 [Madurella mycetomatis]
g2101.t1	>ref|XP_008081564.1| Lysozyme-like protein [Glarea lozoyensis ATCC 20868]
g2146.t1	>ref|XP_007917000.1| putative ubiquitin homeostasis protein lub1 protein
g223.t1	>ref|XP_011393256.1| serine/threonine-protein kinase, variant [Neurospora crassa OR74A]
g2274.t1	>ref|XP_007912329.1| putative c6 transcription factor protein [Phaeoacremonium minimum
g2371.t1	>ref|XP_009850693.1| hypothetical protein NEUTE1DRAFT_81274 [Neurospora tetrasperma FGSC
g2470.t1	>ref|XP_007918536.1| putative lysine decarboxylase protein [Phaeoacremonium minimum
g2489.t1	>ref|XP_003661602.1| hypothetical protein MYCTH_2301172 [Myceliophthora thermophila
g2507.t1	>gb|KFX49889.1| DNA repair and recombination protein RadA [Talaromyces marneffei
g2526.t1	>ref|XP_008098750.1| glycolipid 2-alpha-mannosyltransferase [Colletotrichum graminicola
g2564.t1	>emb|CCT64572.1| related to TBP-binding repressor protein [Fusarium fujikuroi IMI
g2599.t1	>ref|XP_003659519.1| hypothetical protein MYCTH_2313750 [Myceliophthora thermophila ATCC
g2634.t1	>ref|XP_001909749.1| hypothetical protein [Podospora anserina S mat+]
g2845.t1	>ref|XP_003655977.1| carbohydrate-binding module family 52 protein [Thielavia terrestris
g2868.t1	>ref|XP_003046924.1| predicted protein [Nectria haematococca mpVI 77-13-4]
g3044.t1	>ref|XP_962865.1| uracil phosphoribosyltransferase [Neurospora crassa OR74A]
g3130.t1	>ref|XP_007916574.1| putative xpg domain-containing protein [Phaeoacremonium minimum
g3132.t1	>ref|XP_007916572.1| putative proteasome subunit beta type-2 protein [Phaeoacremonium
g3140.t1	>ref|XP_001911671.1| hypothetical protein [Podospora anserina S mat+]
g3342.t1	>gb|KOM21215.1| hypothetical protein XA68_1693 [Ophiocordyceps unilateralis]
g3478.t1	>gb|EQB49565.1| hypothetical protein CGLO_11073 [Colletotrichum gloeosporioides
g3479.t1	>gb|KOP42217.1| Glutathione S-transferase [Madurella mycetomatis]
g3614.t1	>emb|CRK11974.1| hypothetical protein BN1708_002389 [Verticillium longisporum]
g3617.t1	>gb|ELQ35873.1| CAAX prenyl protease 1 [Magnaporthe oryzae Y34]
g362.t1	>gb|KOP41372.1| Cystathionine gamma-lyase [Madurella mycetomatis]
g3626.t1	>ref|XP_007913730.1| putative HypA protein [Phaeoacremonium minimum UCRPA7]
g3643.t1	>ref|XP_001225398.1| hypothetical protein CHGG_07742 [Chaetomium globosum CBS 148.51]
g3676.t1	>ref|XP_003649188.1| fatty acid elongase [Thielavia terrestris NRRL 8126]
g3935.t1	>gb|KOP44115.1| FK506-binding protein 2 [Madurella mycetomatis]
g3960.t1	>ref|XP_007914763.1| putative endothiapepsin precursor protein [Phaeoacremonium minimum
g3999.t1	>ref|XP_003659518.1| hypothetical protein MYCTH_2296676 [Myceliophthora thermophila ATCC
g4122.t1	>emb|CRG89867.1| putative transporter C1529,01 [Talaromyces islandicus]
g4222.t1	>ref|XP_007913076.1| putative eukaryotic peptide chain release factor gtp-binding
g4508.t1	>gb|KOP44317.1| Thioredoxin-like protein 1 [Madurella mycetomatis]
g4546.t1	>gb|KOP44602.1| Uroporphyrinogen decarboxylase [Madurella mycetomatis]
g4554.t1	>ref|XP_007827961.1| hypothetical protein PFICI_01189 [Pestalotiopsis fici W106-1]
g4662.t1	>ref|XP_013954351.1| glycoside hydrolase family 2 protein [Trichoderma virens Gv29-8]
g5122.t1	>gb|KOP49128.1| Uncharacterized protein MMYC01_G01524 [Madurella mycetomatis]
g5212.t1	>emb|CDP28397.1| Putative protein of unknown function [Podospora anserina S mat+]
g5248.t1	>gb|KIW39069.1| hypothetical protein PV06_08881 [Exophiala oligosperma]
g5279.t1	>ref|XP_007835204.1| Mitochondrial phosphate carrier protein 2 [Pestalotiopsis fici
g5311.t1	>ref|XP_003655335.1| hypothetical protein THITE_2118925 [Thielavia terrestris NRRL 8126]
g5318.t1	>gb|KFA67422.1| hypothetical protein S40285_00189 [Stachybotrys chlorohalonata IBT
g5364.t1	>ref|XP_003666505.1| hypothetical protein MYCTH_2311253 [Myceliophthora thermophila ATCC
g5461.t1	>gb|KOP46600.1| Isoleucine--tRNA ligase, cytoplasmic [Madurella mycetomatis]
g5523.t1	>ref|XP_007917029.1| putative ubiquitin carboxyl-terminal hydrolase 6 protein
g5601.t1	>emb|CDP23871.1| Putative protein similar to o-binding protein homolog C2F12.05c of
g5669.t1	>ref|XP_007915943.1| putative bactericidal permeability-increasing protein
g5740.t1	>ref|XP_007914910.1| putative wd repeat-containing protein 2 protein [Phaeoacremonium
g5741.t1	>gb|ERS97418.1| hypothetical protein HMPREF1624_05585 [Sporothrix schenckii ATCC
g6038.t1	>ref|XP_003344504.1| hypothetical protein SMAC_07512 [Sordaria macrospora k-hell]
g6039.t1	>ref|XP_001219742.1| hypothetical protein CHGG_00521 [Chaetomium globosum CBS 148.51]
g605.t1	>ref|XP_003053125.1| predicted protein [Nectria haematococca mpVI 77-13-4]
g6230.t1	>emb|CCF34561.1| isochorismatase [Colletotrichum higginsianum]
g6284.t1	>ref|XP_007912978.1| putative histidine acid phosphatase protein [Phaeoacremonium
g6443.t1	>gb|EGU84115.1| hypothetical protein FOXB_05362 [Fusarium oxysporum Fo5176]
g6594.t1	>gb|KJZ72902.1| Mitochondrial inner membrane organizing system protein
g664.t1	>gb|KJZ74222.1| Centromere protein cbf5 [Hirsutella minnesotensis 3608]
g6765.t1	>ref|XP_003663983.1| hypothetical protein MYCTH_2306260 [Myceliophthora thermophila ATCC
g6949.t1	>gb|KKY32364.1| putative methyltransferase type 11 [Diaporthe ampelina]
g7100.t1	>ref|XP_007911073.1| putative histidine kinase protein [Phaeoacremonium minimum UCRPA7]
g7194.t1	>ref|XP_001220756.1| hypothetical protein CHGG_01535 [Chaetomium globosum CBS 148.51]
g7229.t1	>ref|XP_009848914.1| hypothetical protein NEUTE1DRAFT_116213 [Neurospora tetrasperma
g7296.t1	>ref|XP_003720024.1| hypothetical protein MGG_03867 [Magnaporthe oryzae 70-15]
g7367.t1	>ref|XP_003303173.1| hypothetical protein PTT_15289 [Pyrenophora teres f. teres 0-1]
g7456.t1	>ref|XP_007918715.1| hypothetical protein UCRPA7_8004 [Phaeoacremonium minimum UCRPA7]
g763.t1	>ref|XP_001912427.1| hypothetical protein [Podospora anserina S mat+]
g7655.t1	>ref|XP_009851739.1| hypothetical protein NEUTE1DRAFT_83087 [Neurospora tetrasperma FGSC
g7766.t1	>gb|KIH90278.1| glutamate-1-semialdehyde 2,1-aminomutase [Sporothrix brasiliensis
g7850.t1	>gb|KKY38430.1| putative 3-hydroxyanthranilatedioxygenase [Diaporthe ampelina]
g7863.t1	>ref|XP_001905033.1| hypothetical protein [Podospora anserina S mat+]
g791.t1	>ref|XP_964763.1| beta-glucuronidase [Neurospora crassa OR74A]
g8395.t1	>gb|EXA52471.1| histone chaperone ASF1 [Fusarium oxysporum f. sp. pisi HDV247]
g8608.t1	>dbj|GAP88601.1| putative multicopper oxidase protein [Rosellinia necatrix]
g8631.t1	>ref|XP_007918935.1| putative orotidine 5 -phosphate decarboxylase protein
g8754.t1	>ref|XP_007912100.1| putative nadh:ubiquinone oxidoreductase 14kd subunit protein
g8881.t1	>ref|XP_003654026.1| hypothetical protein THITE_77005 [Thielavia terrestris NRRL 8126]
g8938.t1	>gb|KDN59813.1| hypothetical protein CSUB01_04529 [Colletotrichum sublineola]
g9018.t1	>dbj|GAP87409.1| putative glycoside hydrolase family 3 protein [Rosellinia necatrix]
g9131.t1	>ref|XP_007282836.1| methyltransferase [Colletotrichum gloeosporioides Nara gc5]
g9300.t1	>ref|XP_007913963.1| putative methyltransferase domain-containing protein
g9321.t1	>ref|XP_003649436.1| glycoside hydrolase family 11 protein [Thielavia terrestris NRRL
g9531.t1	>gb|KOP47908.1| Glycogen debranching enzyme [Madurella mycetomatis]
g965.t1	>ref|XP_001597140.1| hypothetical protein SS1G_01334 [Sclerotinia sclerotiorum 1980]
g9717.t1	>ref|XP_009254824.1| hypothetical protein FPSE_03430 [Fusarium pseudograminearum CS3096]
g9773.t1	>ref|XP_003050901.1| hypothetical protein NECHADRAFT_8856 [Nectria haematococca mpVI
g9794.t1	>ref|XP_007913348.1| putative peroxisomal-coenzyme a synthetase protein [Phaeoacremonium
g9805.t1	>emb|CDP25189.1| Putative protein of unknown function [Podospora anserina S mat+]
g9923.t1	>ref|XP_013940398.1| hypothetical protein TRIATDRAFT_146811 [Trichoderma atroviride IMI
g10044.t1	>ref|WP_052531003.1| 1,4-beta-xylanase [Kineosporia aurantiaca]
g10047.t1	>gb|KOP44224.1| Leghemoglobin reductase [Madurella mycetomatis]
g10055.t1	>ref|XP_007919448.1| hypothetical protein UCRPA7_8746 [Phaeoacremonium minimum UCRPA7]
g10061.t1	>gb|EQB58085.1| hypothetical protein CGLO_01713 [Colletotrichum gloeosporioides
g10138.t1	>ref|XP_007796932.1| putative -dichlorophenol 6- protein [Eutypa lata UCREL1]
g10177.t1	>gb|KJR85984.1| histone deacetylase 1/2 [Sporothrix schenckii 1099-18]
g10371.t1	>emb|CRL25213.1| L-asparaginase II [Penicillium camemberti]
g10406.t1	>ref|XP_957832.1| pre-mRNA-splicing factor syf-2 [Neurospora crassa OR74A]
g10450.t1	>gb|EWG46747.1| hypothetical protein FVEG_07103 [Fusarium verticillioides 7600]
g10562.t1	>ref|XP_001223629.1| hypothetical protein CHGG_04415 [Chaetomium globosum CBS 148.51]
g1126.t1	>ref|XP_007916155.1| putative mads box protein [Phaeoacremonium minimum UCRPA7]
g1328.t1	>ref|XP_001907799.1| hypothetical protein [Podospora anserina S mat+]
g1351.t1	>ref|XP_007912398.1| putative transcriptional repressor rco-1 protein [Phaeoacremonium
g1373.t1	>ref|XP_007916010.1| hypothetical protein UCRPA7_5272 [Phaeoacremonium minimum UCRPA7]
g1435.t1	>gb|KPM41085.1| hypothetical protein AK830_g5460 [Neonectria ditissima]
g1445.t1	>gb|KPM38127.1| hypothetical protein AK830_g8427 [Neonectria ditissima]
g1516.t1	>ref|XP_003051560.1| predicted protein [Nectria haematococca mpVI 77-13-4]
g1546.t1	>gb|KOP48979.1| Dolichyl-phosphate-mannose--protein mannosyltransferase 2
g1700.t1	>gb|KOP43390.1| Nucleoporin nup45 [Madurella mycetomatis]
g1702.t1	>ref|XP_007911485.1| hypothetical protein UCRPA7_700 [Phaeoacremonium minimum UCRPA7]
g1835.t1	>ref|XP_007914836.1| putative meiotically up-regulated protein [Phaeoacremonium minimum
g1879.t1	>ref|XP_007815348.1| homoaconitase precursor [Metarhizium acridum CQMa 102]
g1953.t1	>ref|XP_003346458.1| hypothetical protein SMAC_05353 [Sordaria macrospora k-hell]
g2.t1	>gb|KKO99862.1| sulfite oxidase, partial [Trichoderma harzianum]
g2004.t1	>ref|XP_960584.1| RNA methyltransferase [Neurospora crassa OR74A]
g2054.t1	>gb|KOP50465.1| Chorismate mutase [Madurella mycetomatis]
g2191.t1	>ref|XP_007913082.1| putative serine threonine-protein phosphatase 2a activator 1
g2331.t1	>gb|KOP43081.1| Transcription factor BYE1 [Madurella mycetomatis]
g2424.t1	>ref|XP_003662075.1| hypothetical protein MYCTH_2302201 [Myceliophthora thermophila ATCC
g2439.t1	>gb|KOP50169.1| Uncharacterized protein MMYC01_G00227 [Madurella mycetomatis]
g2445.t1	>ref|XP_006693354.1| translation initiation factor eif-2b-like protein [Chaetomium
g2458.t1	>ref|XP_003346166.1| hypothetical protein SMAC_06633 [Sordaria macrospora k-hell]
g259.t1	>gb|KOP41235.1| Nuclear cap-binding protein subunit 1 [Madurella mycetomatis]
g2801.t1	>gb|KOP44753.1| Nucleotide exchange factor SIL1 [Madurella mycetomatis]
g2904.t1	>gb|KEZ39113.1| hypothetical protein SAPIO_CDS10503 [Scedosporium apiospermum]
g3174.t1	>ref|XP_007913724.1| hypothetical protein UCRPA7_3073 [Phaeoacremonium minimum UCRPA7]
g3181.t1	>gb|KOP44769.1| ATP synthase F(0) complex subunit C3, mitochondrial [Madurella
g3186.t1	>ref|XP_003709650.1| uracil phosphoribosyltransferase [Magnaporthe oryzae 70-15]
g3190.t1	>ref|XP_003649151.1| hypothetical protein THITE_2141037 [Thielavia terrestris NRRL 8126]
g3336.t1	>ref|XP_011393782.1| anthranilate synthase component II [Neurospora crassa OR74A]
g3350.t1	>ref|XP_007917080.1| putative shwachman-bodian-diamond syndrome protein [Phaeoacremonium
g338.t1	>gb|KOP47111.1| Ubiquitin carboxyl-terminal hydrolase 34 [Madurella mycetomatis]
g345.t1	>gb|KOP42171.1| Uncharacterized protein MMYC01_G09105 [Madurella mycetomatis]
g3535.t1	>ref|XP_007917795.1| putative aldehyde dehydrogenase protein [Phaeoacremonium minimum
g3723.t1	>ref|XP_007917663.1| putative alkaline phosphatase protein [Phaeoacremonium minimum
g3777.t1	>gb|KOP48664.1| Uncharacterized protein MMYC01_G02526 [Madurella mycetomatis]
g3853.t1	>ref|XP_007915310.1| putative endoplasmic reticulum vesicle protein 25 protein
g3966.t1	>ref|XP_003657336.1| hypothetical protein THITE_2058539 [Thielavia terrestris NRRL 8126]
g3996.t1	>gb|KOP44186.1| Microphthalmia-associated transcription factor [Madurella
g4072.t1	>ref|XP_003658697.1| hypothetical protein MYCTH_2294791 [Myceliophthora thermophila ATCC
g4146.t1	>gb|EQB45941.1| hypothetical protein CGLO_15109 [Colletotrichum gloeosporioides
g421.t1	>ref|XP_958926.1| fructose-2,6-bisphosphatase [Neurospora crassa OR74A]
g4249.t1	>emb|CDP24087.1| Putative phosphoribosylaminoimidazole-succinocarboxamide synthase
g4317.t1	>ref|XP_007793504.1| putative eukaryotic translation initiation factor 3 subunit 3
g4332.t1	>ref|XP_962387.2| hypothetical protein NCU06353 [Neurospora crassa OR74A]
g4333.t1	>ref|XP_003665885.1| hypothetical protein MYCTH_2310072 [Myceliophthora thermophila ATCC
g4377.t1	>gb|KND90035.1| hypothetical protein TOPH_05379 [Tolypocladium ophioglossoides CBS
g4401.t1	>ref|XP_003658497.1| hypothetical protein MYCTH_2294333 [Myceliophthora thermophila ATCC
g4473.t1	***** No hits found ******
g4585.t1	>ref|XP_007917259.1| putative calcium calmodulin-dependent protein kinase protein
g4623.t1	>emb|CCC08612.1| unnamed protein product [Sordaria macrospora k-hell]
g4640.t1	>gb|KIM94066.1| glycoside hydrolase family 27 protein [Oidiodendron maius Zn]
g4670.t1	>emb|CDP31377.1| Putative Glutamyl-tRNA(Gln) amidotransferase subunit A [Podospora
g4674.t1	>gb|KOP45304.1| putative alpha,alpha-trehalose-phosphate synthase [UDP-forming] 100
g4737.t1	>gb|KOP44993.1| FACT complex subunit ctc-1 [Madurella mycetomatis]
g4770.t1	>dbj|GAP93481.1| putative galactan -beta-galactosidase [Rosellinia necatrix]
g4774.t1	***** No hits found ******
g4813.t1	>ref|XP_007918582.1| putative chromosome segregation protein [Phaeoacremonium minimum
g4823.t1	>ref|XP_003652050.1| hypothetical protein THITE_2112995 [Thielavia terrestris NRRL 8126]
g4836.t1	>gb|KOP43240.1| MMS19 nucleotide excision repair protein [Madurella mycetomatis]
g488.t1	>ref|XP_003663235.1| hypothetical protein MYCTH_2304897 [Myceliophthora thermophila ATCC
g4909.t1	>gb|KOP40649.1| Uncharacterized protein MMYC01_G09282 [Madurella mycetomatis]
g4934.t1	>ref|XP_003657421.1| hypothetical protein THITE_2123098 [Thielavia terrestris NRRL 8126]
g4953.t1	>ref|XP_007832171.1| hypothetical protein PFICI_05399 [Pestalotiopsis fici W106-1]
g5031.t1	>ref|XP_001220272.1| hypothetical protein CHGG_01051 [Chaetomium globosum CBS 148.51]
g5043.t1	>gb|KKY32114.1| hypothetical protein UCDDA912_g07939 [Diaporthe ampelina]
g5090.t1	>ref|XP_003658584.1| hypothetical protein MYCTH_2313331 [Myceliophthora thermophila ATCC
g5098.t1	>gb|KOP42958.1| Vacuolar protein sorting-associated protein 28 [Madurella
g5174.t1	>ref|XP_007928239.1| hypothetical protein MYCFIDRAFT_165730 [Pseudocercospora fijiensis
g5217.t1	>ref|XP_007915423.1| putative vacuolar protein-sorting-associated protein 25 protein
g5225.t1	>ref|XP_009854351.1| ubiquinone biosynthesis methyltransferase coq5 [Neurospora
g5324.t1	>ref|XP_007916066.1| putative mitochondrial-processing peptidase subunit alpha protein
g5338.t1	>ref|XP_007594206.1| serine carboxypeptidase [Colletotrichum fioriniae PJ7]
g5374.t1	>ref|XP_007918466.1| hypothetical protein UCRPA7_7752 [Phaeoacremonium minimum UCRPA7]
g5500.t1	>gb|KOP43976.1| IMP-specific 5'-nucleotidase 1 [Madurella mycetomatis]
g5510.t1	>ref|XP_007917035.1| putative glycosyltransferase family 39 protein [Phaeoacremonium
g5516.t1	>gb|KOP43383.1| UBX domain-containing protein 10 [Madurella mycetomatis]
g5589.t1	>gb|KPM39031.1| hypothetical protein AK830_g7537 [Neonectria ditissima]
g5637.t1	>ref|XP_003651218.1| hypothetical protein THITE_2111246 [Thielavia terrestris NRRL 8126]
g5653.t1	>ref|XP_007603429.1| hypothetical protein CFIO01_09359 [Colletotrichum fioriniae PJ7]
g5658.t1	>ref|XP_007915552.1| putative fasciclin domain-containing protein [Phaeoacremonium
g5735.t1	>gb|ESZ92679.1| hypothetical protein SBOR_6940 [Sclerotinia borealis F-4157]
g5767.t1	>ref|XP_964435.1| SUN domain-containing protein [Neurospora crassa OR74A]
g5791.t1	>ref|XP_002480836.1| ATP-binding cassette transporter, putative [Talaromyces stipitatus
g5815.t1	>ref|XP_007917653.1| putative d-galacturonic acid reductase protein [Phaeoacremonium
g5894.t1	>ref|XP_013432344.1| hypothetical protein M436DRAFT_77342 [Aureobasidium namibiae CBS
g5968.t1	>ref|XP_007914893.1| putative u3 small nucleolar ribonucleoprotein mpp10 protein
g5981.t1	>gb|KFH44709.1| steroid-binding protein-like protein [Acremonium chrysogenum ATCC
g599.t1	>gb|KKY33547.1| putative mrna cap methyltransferase [Diaporthe ampelina]
g5991.t1	>ref|XP_007911726.1| hypothetical protein UCRPA7_946 [Phaeoacremonium minimum UCRPA7]
g6206.t1	>ref|XP_007800573.1| hypothetical protein EPUS_08563 [Endocarpon pusillum Z07020]
g6319.t1	>ref|XP_009850580.1| thymine dioxygenase [Neurospora tetrasperma FGSC 2508]
g6332.t1	>ref|XP_003655308.1| hypothetical protein THITE_2118872 [Thielavia terrestris NRRL 8126]
g6422.t1	>gb|EQL02458.1| peptidyl-prolyl cis/trans isomerase [Ophiocordyceps sinensis CO18]
g6429.t1	>ref|XP_007838533.1| hypothetical protein PFICI_11761 [Pestalotiopsis fici W106-1]
g6466.t1	>ref|XP_007915504.1| putative srp receptor beta subunit protein [Phaeoacremonium minimum
g6488.t1	>gb|KJZ74094.1| hypothetical protein HIM_06543 [Hirsutella minnesotensis 3608]
g6632.t1	>gb|KOP44818.1| Uncharacterized protein MMYC01_G05415 [Madurella mycetomatis]
g6655.t1	>gb|KOP47172.1| putative eukaryotic translation initiation factor 5 [Madurella
g6787.t1	>ref|XP_007915372.1| putative bsd domain-containing protein [Phaeoacremonium minimum
g6788.t1	>gb|KLU88627.1| hypothetical protein MAPG_07612 [Magnaporthiopsis poae ATCC 64411]
g6793.t1	>ref|XP_003345913.1| hypothetical protein SMAC_06314 [Sordaria macrospora k-hell]
g68.t1	>ref|XP_009226552.1| hypothetical protein GGTG_10415 [Gaeumannomyces graminis var.
g6815.t1	>ref|XP_003650464.1| hypothetical protein THITE_2109948 [Thielavia terrestris NRRL 8126]
g6833.t1	>gb|EPS29069.1| hypothetical protein PDE_04017 [Penicillium oxalicum 114-2]
g6980.t1	>ref|XP_007917760.1| putative carbonic anhydrase protein [Phaeoacremonium minimum
g7027.t1	>ref|XP_007915788.1| putative delta fatty acid desaturase protein [Phaeoacremonium
g7045.t1	>ref|XP_013949686.1| hypothetical protein TRIVIDRAFT_38151 [Trichoderma virens Gv29-8]
g7115.t1	>gb|EXA38214.1| hypothetical protein FOVG_10182 [Fusarium oxysporum f. sp. pisi
g7156.t1	>ref|XP_007674489.1| hypothetical protein BAUCODRAFT_32464 [Baudoinia panamericana UAMH
g7189.t1	>gb|ERS97051.1| hypothetical protein HMPREF1624_06380 [Sporothrix schenckii ATCC
g7253.t1	>ref|XP_003665757.1| hypothetical protein MYCTH_2309752 [Myceliophthora thermophila ATCC
g7293.t1	>gb|KOP40599.1| Eukaryotic translation initiation factor 3 subunit G [Madurella
g7314.t1	>ref|XP_009850071.1| hypothetical protein NEUTE1DRAFT_100025 [Neurospora tetrasperma
g7400.t1	>gb|EGZ76928.1| NAD(P)-binding protein [Neurospora tetrasperma FGSC 2509]
g7551.t1	>gb|KKY35684.1| putative cell division control protein [Diaporthe ampelina]
g7859.t1	>ref|XP_003652191.1| hypothetical protein THITE_2065666 [Thielavia terrestris NRRL 8126]
g7955.t1	>ref|XP_007917946.1| putative superoxide dismutase protein [Phaeoacremonium minimum
g8082.t1	>ref|XP_011392989.1| hypothetical protein NCU02634 [Neurospora crassa OR74A]
g8123.t1	>gb|KLU89066.1| guanine nucleotide-binding protein subunit beta [Magnaporthiopsis
g8161.t1	>ref|XP_003658924.1| hypothetical protein MYCTH_2295347 [Myceliophthora thermophila ATCC
g817.t1	>ref|XP_014168042.1| mitochondrial intermembrane space translocase subunit [Grosmannia
g8194.t1	>ref|XP_003437426.1| unnamed protein product [Podospora anserina S mat+]
g8313.t1	>gb|EYB27565.1| hypothetical protein FG05_07530 [Fusarium graminearum]
g8356.t1	>ref|XP_007913824.1| putative translation initiation factor eif-2b subunit alpha protein
g8459.t1	>gb|KOP50270.1| Peroxisomal 2,4-dienoyl-CoA reductase SPS19 [Madurella mycetomatis]
g8465.t1	>ref|XP_009651197.1| ras-2 [Verticillium dahliae VdLs.17]
g8626.t1	>gb|EGU84399.1| hypothetical protein FOXB_05064 [Fusarium oxysporum Fo5176]
g863.t1	>ref|XP_007915397.1| putative glucosamine-6-phosphate isomerase protein [Phaeoacremonium
g8651.t1	>ref|XP_003657412.1| hypothetical protein THITE_2123080 [Thielavia terrestris NRRL 8126]
g8763.t1	>ref|XP_007602751.1| hypothetical protein CFIO01_09823 [Colletotrichum fioriniae PJ7]
g8956.t1	>gb|KIY00987.1| hypothetical protein Z520_03653 [Fonsecaea multimorphosa CBS
g8970.t1	>gb|KLO82986.1| fluG protein [Fusarium fujikuroi]
g8972.t1	>ref|XP_003651972.1| hypothetical protein THITE_2112789 [Thielavia terrestris NRRL 8126]
g9082.t1	>gb|KOP50259.1| ATP-dependent DNA helicase MPH1 [Madurella mycetomatis]
g912.t1	>ref|XP_003664381.1| hypothetical protein MYCTH_2307146 [Myceliophthora thermophila ATCC
g9217.t1	>ref|XP_007915212.1| putative phosphoglycerate mutase family domain-containing protein
g9266.t1	>ref|XP_007912698.1| putative ph domain-containing protein [Phaeoacremonium minimum
g9448.t1	>dbj|GAM40441.1| esterase CutA [Talaromyces cellulolyticus]
g9472.t1	>gb|KOP50495.1| tRNA ligase 1 [Madurella mycetomatis]
g9496.t1	>ref|XP_003656697.1| hypothetical protein THITE_2171303 [Thielavia terrestris NRRL 8126]
g9519.t1	>ref|XP_007599205.1| haloacid dehalogenase-like hydrolase [Colletotrichum fioriniae PJ7]
g9595.t1	>ref|XP_003656090.1| hypothetical protein THITE_2155922 [Thielavia terrestris NRRL 8126]
g9617.t1	>gb|EQB45804.1| acetyltransferase [Colletotrichum gloeosporioides Cg-14]
g9654.t1	>ref|XP_003351363.1| MSH2 protein [Sordaria macrospora k-hell]
g9721.t1	>ref|XP_011106271.1| hypothetical protein H072_279 [Dactylellina haptotyla CBS 200.50]
g9796.t1	>ref|XP_007913353.1| hypothetical protein UCRPA7_2593 [Phaeoacremonium minimum UCRPA7]
g9859.t1	>ref|XP_007916408.1| putative mucin-7 precursor protein [Phaeoacremonium minimum UCRPA7]
g9889.t1	>ref|XP_003654506.1| hypothetical protein THITE_2117591 [Thielavia terrestris NRRL 8126]
g9949.t1	>gb|KEZ39509.1| Endoglucanase EG-1 [Scedosporium apiospermum]
g9983.t1	>ref|XP_007913556.1| putative cop9 signalosome complex subunit 2 protein
g1003.t1	>gb|KIH89208.1| hypothetical protein SPBR_07445 [Sporothrix brasiliensis 5110]
g10030.t1	>gb|KNG89214.1| hypothetical protein ANOM_002152 [Aspergillus nomius NRRL 13137]
g10033.t1	>gb|KOP49777.1| Nitrate reductase [Madurella mycetomatis]
g10053.t1	>gb|KOP44457.1| Pre-mRNA-splicing factor slt-11 [Madurella mycetomatis]
g10119.t1	>gb|KPM44431.1| hypothetical protein AK830_g2082 [Neonectria ditissima]
g10154.t1	>ref|XP_003664852.1| hypothetical protein MYCTH_2308034 [Myceliophthora thermophila ATCC
g10229.t1	>gb|KOP41693.1| Mitochondrial fission process protein 1 [Madurella mycetomatis]
g10253.t1	>gb|KIV83398.1| hypothetical protein PV11_05429 [Exophiala sideris]
g10296.t1	>gb|KFA81149.1| hypothetical protein S40288_01042 [Stachybotrys chartarum IBT
g10304.t1	>gb|KOP45439.1| Frataxin, mitochondrial [Madurella mycetomatis]
g10305.t1	>ref|XP_007918900.1| putative sh3 domain-containing protein [Phaeoacremonium minimum
g10370.t1	***** No hits found ******
g10395.t1	>ref|XP_007835253.1| hypothetical protein PFICI_08481 [Pestalotiopsis fici W106-1]
g10527.t1	>ref|XP_003350087.1| hypothetical protein SMAC_00977 [Sordaria macrospora k-hell]
g10530.t1	>gb|KOP46120.1| Squalene monooxygenase [Madurella mycetomatis]
g10582.t1	>ref|XP_007917893.1| putative prenylcysteine oxidase protein [Phaeoacremonium minimum
g1086.t1	>ref|XP_007839013.1| hypothetical protein PFICI_12241 [Pestalotiopsis fici W106-1]
g1137.t1	>ref|XP_003352516.1| hypothetical protein SMAC_01350 [Sordaria macrospora k-hell]
g1153.t1	>gb|AAP89013.1| RAC1 [Colletotrichum trifolii]
g1167.t1	>ref|XP_007919305.1| putative duf1620 domain containing protein [Phaeoacremonium minimum
g125.t1	>ref|XP_003654375.1| hypothetical protein THITE_2117340 [Thielavia terrestris NRRL 8126]
g1252.t1	>ref|XP_003656429.1| hypothetical protein THITE_2121038 [Thielavia terrestris NRRL 8126]
g1300.t1	>ref|XP_007917095.1| putative cop9 signalosome subunit 1 protein [Phaeoacremonium
g1302.t1	>ref|XP_003655573.1| hypothetical protein THITE_2119408 [Thielavia terrestris NRRL 8126]
g1313.t1	>gb|KOP40414.1| Branched-chain-amino-acid aminotransferase-like protein 1
g1342.t1	>ref|XP_008092675.1| Tim10/DDP family zinc finger [Colletotrichum graminicola M1.001]
g1372.t1	>ref|XP_007916011.1| putative 3-ketoacyl- thiolase a protein [Phaeoacremonium minimum
g14.t1	>ref|XP_001227310.1| hypothetical protein CHGG_09383 [Chaetomium globosum CBS 148.51]
g1412.t1	>ref|XP_007915984.1| putative sorting assembly machinery 50 kda subunit protein
g1472.t1	>ref|XP_003653847.1| hypothetical protein THITE_2129403 [Thielavia terrestris NRRL 8126]
g1486.t1	>ref|XP_003649921.1| hypothetical protein THITE_2074679 [Thielavia terrestris NRRL 8126]
g1535.t1	>gb|KOP49609.1| 54S ribosomal protein L40, mitochondrial [Madurella mycetomatis]
g154.t1	>ref|XP_006692139.1| hypothetical protein CTHT_0016360 [Chaetomium thermophilum var.
g1543.t1	>gb|EPE08765.1| rna-binding protein fus tls [Ophiostoma piceae UAMH 11346]
g1572.t1	***** No hits found ******
g1598.t1	>ref|XP_003052678.1| hypothetical protein NECHADRAFT_92014 [Nectria haematococca mpVI
g1610.t1	>gb|KPM43363.1| hypothetical protein AK830_g3161 [Neonectria ditissima]
g1703.t1	>gb|KOP43387.1| Protein transport protein SEC7 [Madurella mycetomatis]
g1713.t1	>ref|XP_007914298.1| putative atp binding protein [Phaeoacremonium minimum UCRPA7]
g1742.t1	>ref|XP_003348735.1| hypothetical protein SMAC_01757 [Sordaria macrospora k-hell]
g180.t1	>gb|KOP50234.1| Chromatin structure-remodeling complex subunit snf21 [Madurella
g1811.t1	>ref|XP_956878.1| DUF726 domain-containing protein [Neurospora crassa OR74A]
g1823.t1	>ref|XP_011324918.1| cytochrome c oxidase polypeptide VIb [Fusarium graminearum PH-1]
g1859.t1	>ref|XP_013273893.1| hypothetical protein Z518_04733 [Rhinocladiella mackenziei CBS
g1889.t1	>ref|XP_007911798.1| putative phospholipase d1 protein [Phaeoacremonium minimum UCRPA7]
g1915.t1	>ref|XP_007279607.1| gmp synthase [Colletotrichum gloeosporioides Nara gc5]
g2009.t1	>ref|XP_001909214.1| hypothetical protein [Podospora anserina S mat+]
g2124.t1	>ref|XP_007915374.1| putative lipase esterase family protein [Phaeoacremonium minimum
g2226.t1	>gb|KOP46942.1| Ribose-phosphate pyrophosphokinase 5 [Madurella mycetomatis]
g228.t1	>gb|EQK99051.1| amidase [Ophiocordyceps sinensis CO18]
g2300.t1	>ref|XP_007912317.1| putative calcium-binding mitochondrial carrier protein aralar1
g2453.t1	>ref|XP_007913841.1| putative haloacid dehalogenase-like hydrolase protein
g2469.t1	>ref|XP_007918535.1| putative cleft lip and palate transmembrane protein 1 protein
g2492.t1	>ref|XP_013327400.1| beta-xylosidase [Rasamsonia emersonii CBS 393.64]
g2518.t1	>gb|ELQ68746.1| cell division control protein 73 [Magnaporthe oryzae P131]
g2525.t1	>ref|XP_003652638.1| hypothetical protein THITE_2114307 [Thielavia terrestris NRRL 8126]
g2529.t1	>gb|KOP47672.1| Protein kinase C-like [Madurella mycetomatis]
g2535.t1	>ref|XP_003346513.1| hypothetical protein SMAC_04686 [Sordaria macrospora k-hell]
g2537.t1	>dbj|GAP82805.1| putative hd domain-containing protein [Rosellinia necatrix]
g255.t1	>gb|KOP44380.1| putative exocyst complex component sec8 [Madurella mycetomatis]
g2580.t1	***** No hits found ******
g2590.t1	>gb|KIW09519.1| hypothetical protein PV09_00395 [Verruconis gallopava]
g2591.t1	>gb|KOP49666.1| Uncharacterized protein MMYC01_G00970 [Madurella mycetomatis]
g2594.t1	>ref|XP_007917431.1| putative vacuolar protein sorting-associated protein 26b-b protein
g2626.t1	>ref|XP_003657815.1| hypothetical protein THITE_2123882 [Thielavia terrestris NRRL 8126]
g2633.t1	>ref|XP_006692108.1| RNA polymerase II subunit 3-like protein [Chaetomium thermophilum
g2669.t1	>ref|XP_003052428.1| glycoside hydrolase family 13 [Nectria haematococca mpVI 77-13-4]
g2690.t1	>ref|XP_003351473.1| hypothetical protein SMAC_00013 [Sordaria macrospora k-hell]
g270.t1	>ref|XP_008096625.1| hypothetical protein GLRG_07619 [Colletotrichum graminicola M1.001]
g2708.t1	>gb|KOP45472.1| Syntaxin pep12 [Madurella mycetomatis]
g2711.t1	>ref|XP_007593087.1| gamma-glutamyltranspeptidase [Colletotrichum fioriniae PJ7]
g2759.t1	>gb|KOP43008.1| Vacuolar protein sorting-associated protein 35 [Madurella
g2811.t1	>gb|KKY37066.1| putative nonselective cation channel [Diaporthe ampelina]
g2813.t1	>ref|XP_003649704.1| glycoside hydrolase family 63 protein [Thielavia terrestris NRRL
g2816.t1	>ref|XP_003649701.1| hypothetical protein THITE_2108499 [Thielavia terrestris NRRL 8126]
g2882.t1	>ref|XP_007919444.1| putative nadh-ubiquinone oxidoreductase 21 kda subunit protein
g2909.t1	>ref|XP_680640.1| hypothetical protein AN7371.2 [Aspergillus nidulans FGSC A4]
g2917.t1	>gb|KOP45806.1| Casein kinase II subunit beta-1 [Madurella mycetomatis]
g2962.t1	>gb|KIM96771.1| hypothetical protein OIDMADRAFT_148030 [Oidiodendron maius Zn]
g2964.t1	>dbj|GAM42405.1| hypothetical protein TCE0_044r16355 [Talaromyces cellulolyticus]
g2981.t1	>ref|XP_003649040.1| hypothetical protein THITE_2107173 [Thielavia terrestris NRRL 8126]
g2996.t1	>gb|ERS95787.1| hypothetical protein HMPREF1624_07862 [Sporothrix schenckii ATCC
g3024.t1	>ref|XP_003662967.1| hypothetical protein MYCTH_81013 [Myceliophthora thermophila ATCC
g3033.t1	>gb|KOP50225.1| Midasin [Madurella mycetomatis]
g3105.t1	>gb|KKY33896.1| putative nadh-ubiquinone oxidoreductase kda subunit [Diaporthe
g3108.t1	>gb|KOP41717.1| Poly(A) RNA polymerase cid13 [Madurella mycetomatis]
g3120.t1	>gb|KOS20225.1| putative small nuclear ribonucleoprotein F [Escovopsis weberi]
g3126.t1	>ref|XP_007916579.1| putative c-8 sterol isomerase protein [Phaeoacremonium minimum
g3136.t1	>ref|XP_006696805.1| hypothetical protein CTHT_0065020 [Chaetomium thermophilum var.
g3153.t1	>ref|XP_007836669.1| hypothetical protein PFICI_09897 [Pestalotiopsis fici W106-1]
g3191.t1	>ref|XP_009847258.1| hypothetical protein NEUTE1DRAFT_56911 [Neurospora tetrasperma FGSC
g3203.t1	>gb|KLU84969.1| hypothetical protein MAPG_04003 [Magnaporthiopsis poae ATCC 64411]
g3205.t1	>gb|KKY34358.1| hypothetical protein UCDDA912_g05607 [Diaporthe ampelina]
g3207.t1	>ref|XP_003649608.1| hypothetical protein THITE_2108295 [Thielavia terrestris NRRL 8126]
g3222.t1	>gb|KOP40673.1| ATP-dependent permease MDL1, mitochondrial [Madurella mycetomatis]
g3230.t1	>gb|KOP50014.1| Protein CASP [Madurella mycetomatis]
g325.t1	>ref|XP_001906721.1| hypothetical protein [Podospora anserina S mat+]
g3252.t1	>gb|KOP40956.1| Eukaryotic translation initiation factor 4E type 3 [Madurella
g3258.t1	>gb|EWZ48226.1| hypothetical protein FOZG_03884 [Fusarium oxysporum Fo47]
g3263.t1	>gb|EQB53160.1| transmembrane amino acid transporter [Colletotrichum
g3312.t1	>emb|CEJ56713.1| hypothetical protein PMG11_02912 [Penicillium brasilianum]
g3326.t1	>gb|KHE85433.1| DNA repair helicase RAD25 [Neurospora crassa]
g3394.t1	>ref|XP_003651181.1| non-ribosomal peptide synthetase [Thielavia terrestris NRRL 8126]
g3418.t1	>ref|XP_003654529.1| hypothetical protein THITE_2051797 [Thielavia terrestris NRRL 8126]
g3425.t1	>ref|XP_007912946.1| putative copper amine oxidase protein [Phaeoacremonium minimum
g3454.t1	>gb|KEY73921.1| hypothetical protein S7711_07764 [Stachybotrys chartarum IBT 7711]
g3455.t1	>gb|KJR89908.1| ribonuclease T1 [Sporothrix schenckii 1099-18]
g3472.t1	>emb|CCC09027.1| unnamed protein product [Sordaria macrospora k-hell]
g3477.t1	>gb|KKY35603.1| putative nucleoside-diphosphate-sugar epimerase [Diaporthe
g3493.t1	***** No hits found ******
g3616.t1	>ref|XP_003649013.1| 60S ribosomal protein L38 [Thielavia terrestris NRRL 8126]
g3666.t1	>emb|CDP25654.1| Putative protein of unknown function [Podospora anserina S mat+]
g3671.t1	>gb|KOP50026.1| CRAL-TRIO domain-containing protein [Madurella mycetomatis]
g3704.t1	>ref|XP_007915678.1| putative nadp-specific glutamate dehydrogenase protein
g3774.t1	>ref|XP_003662240.1| hypothetical protein MYCTH_2302644 [Myceliophthora thermophila ATCC
g3789.t1	>ref|XP_007915316.1| putative multiprotein-bridging factor 1 protein [Phaeoacremonium
g3817.t1	>gb|EGZ74629.1| Pkinase-domain-containing protein [Neurospora tetrasperma FGSC
g3820.t1	>gb|KIN05688.1| hypothetical protein OIDMADRAFT_154079 [Oidiodendron maius Zn]
g3848.t1	>ref|XP_003661201.1| hypothetical protein MYCTH_2300317 [Myceliophthora thermophila ATCC
g3861.t1	>dbj|GAQ12119.1| ankyrin-1 [Aspergillus lentulus]
g3869.t1	>ref|XP_001939983.1| 3-oxoacyl-(acyl-carrier-protein) reductase [Pyrenophora
g3907.t1	>ref|XP_007918346.1| putative 26s proteasome regulatory subunit multiubiquitin chain
g3927.t1	>ref|XP_006696168.1| hypothetical protein CTHT_0058480 [Chaetomium thermophilum var.
g3941.t1	>gb|KIN02354.1| hypothetical protein OIDMADRAFT_18938 [Oidiodendron maius Zn]
g3944.t1	>ref|XP_007833735.1| hypothetical protein PFICI_06963 [Pestalotiopsis fici W106-1]
g3954.t1	>ref|XP_003656534.1| hypothetical protein THITE_2121288 [Thielavia terrestris NRRL 8126]
g3958.t1	>ref|XP_007601793.1| hsp90-like protein [Colletotrichum fioriniae PJ7]
g4023.t1	>ref|XP_003652108.1| hypothetical protein THITE_2113178 [Thielavia terrestris NRRL 8126]
g4061.t1	>ref|XP_003347539.1| hypothetical protein SMAC_04845 [Sordaria macrospora k-hell]
g4152.t1	>ref|XP_001228073.1| hypothetical protein CHGG_10146 [Chaetomium globosum CBS 148.51]
g4181.t1	>gb|KOP48646.1| Lysine acetyltransferase [Madurella mycetomatis]
g4189.t1	>ref|XP_960687.1| quinone oxidoreductase [Neurospora crassa OR74A]
g4208.t1	>ref|XP_007917604.1| putative chitin synthase protein [Phaeoacremonium minimum UCRPA7]
g4213.t1	>ref|XP_007831137.1| hypothetical protein PFICI_04365 [Pestalotiopsis fici W106-1]
g4238.t1	>gb|ERT00602.1| hypothetical protein HMPREF1624_01829 [Sporothrix schenckii ATCC
g4257.t1	>ref|XP_003651584.1| hypothetical protein THITE_2112063 [Thielavia terrestris NRRL 8126]
g4265.t1	>gb|EGZ76701.1| DNase I-like protein [Neurospora tetrasperma FGSC 2509]
g4369.t1	>ref|XP_003653596.1| hypothetical protein THITE_2116166 [Thielavia terrestris NRRL 8126]
g4448.t1	>ref|XP_007911026.1| putative ste ste20 ysk protein kinase protein [Phaeoacremonium
g4489.t1	>ref|XP_007914695.1| putative glycoside hydrolase family 7 protein [Phaeoacremonium
g4513.t1	>ref|XP_001728416.2| translation initiation protein Sua5 [Neurospora crassa OR74A]
g4514.t1	>emb|CCF33922.1| clathrin adaptor complex small chain [Colletotrichum higginsianum]
g4530.t1	>gb|KFY52346.1| hypothetical protein V496_08535 [Pseudogymnoascus pannorum VKM
g4558.t1	>ref|XP_003652223.1| hypothetical protein THITE_126073 [Thielavia terrestris NRRL 8126]
g456.t1	>ref|XP_007912205.1| putative xaa-pro aminopeptidase 1 protein [Phaeoacremonium minimum
g4571.t1	>emb|CCF35329.1| cytochrome P450 [Colletotrichum higginsianum]
g4605.t1	>ref|XP_003656653.1| 60S ribosomal protein L33 [Thielavia terrestris NRRL 8126]
g4666.t1	>ref|XP_003352630.1| hypothetical protein SMAC_01464 [Sordaria macrospora k-hell]
g4702.t1	>ref|XP_007918734.1| putative serine peptidase protein [Phaeoacremonium minimum UCRPA7]
g4732.t1	>ref|XP_003350581.1| hypothetical protein SMAC_02294 [Sordaria macrospora k-hell]
g4735.t1	>gb|AGC30579.1| glycoside hydrolase family 1 beta-glucosidase [Phialophora sp. G5]
g4743.t1	>emb|CEJ62463.1| hypothetical protein PMG11_10960 [Penicillium brasilianum]
g4745.t1	>ref|XP_007600977.1| hypothetical protein CFIO01_11370 [Colletotrichum fioriniae PJ7]
g4849.t1	>gb|KFA66559.1| hypothetical protein S40285_00720 [Stachybotrys chlorohalonata IBT
g4866.t1	>ref|XP_007915191.1| putative endothelin-converting enzyme protein [Phaeoacremonium
g4867.t1	>gb|KLU85344.1| hypothetical protein MAPG_04372 [Magnaporthiopsis poae ATCC 64411]
g4870.t1	>gb|KJK92466.1| hypothetical protein H633G_03666 [Metarhizium anisopliae BRIP
g4887.t1	>ref|XP_007911672.1| putative sphingosine-1-phosphate lyase protein [Phaeoacremonium
g4906.t1	>ref|XP_003667004.1| hypothetical protein MYCTH_57908 [Myceliophthora thermophila ATCC
g4930.t1	>gb|KOP48404.1| Nucleoporin NIC96 [Madurella mycetomatis]
g495.t1	>gb|KND95117.1| Transcription factor TFIIIB component B'' [Tolypocladium
g4959.t1	>gb|KOP41506.1| Sorting nexin-4 [Madurella mycetomatis]
g4963.t1	>ref|XP_007914389.1| putative 116 kda u5 small nuclear ribonucleoprotein component
g4999.t1	>ref|XP_003652278.1| hypothetical protein THITE_2113592 [Thielavia terrestris NRRL 8126]
g5002.t1	>ref|XP_001912522.1| hypothetical protein [Podospora anserina S mat+]
g5083.t1	>ref|XP_003658617.1| hypothetical protein MYCTH_2294589 [Myceliophthora thermophila
g5086.t1	>gb|KKK15162.1| putative CTP synthase [Aspergillus ochraceoroseus]
g511.t1	>ref|XP_003655860.1| hypothetical protein THITE_2120031 [Thielavia terrestris NRRL 8126]
g5114.t1	>ref|XP_001904635.1| hypothetical protein [Podospora anserina S mat+]
g5121.t1	>ref|XP_965255.1| thioredoxin-disulfide reductase [Neurospora crassa OR74A]
g5155.t1	>gb|KDN61572.1| hypothetical protein CSUB01_04166 [Colletotrichum sublineola]
g5165.t1	>gb|KOP46210.1| Cyclin-dependent kinase 1 [Madurella mycetomatis]
g5171.t1	>ref|XP_007928238.1| hypothetical protein MYCFIDRAFT_189246 [Pseudocercospora fijiensis
g5175.t1	>ref|XP_007783668.1| hypothetical protein W97_07609 [Coniosporium apollinis CBS 100218]
g519.t1	>ref|XP_003345825.1| hypothetical protein SMAC_07109 [Sordaria macrospora k-hell]
g5202.t1	>emb|CEF84720.1| unnamed protein product [Fusarium graminearum]
g5219.t1	>ref|XP_007915421.1| putative toxin biosynthesis protein [Phaeoacremonium minimum
g5280.t1	>emb|CAB97474.1| related to hydroxymethylglutaryl-CoA lyase [Neurospora crassa]
g530.t1	>gb|KDN68239.1| hypothetical protein CSUB01_09250 [Colletotrichum sublineola]
g5343.t1	>ref|XP_003650367.1| hypothetical protein THITE_2109730 [Thielavia terrestris NRRL 8126]
g5358.t1	>gb|KHE88629.1| hypothetical protein GE21DRAFT_6037 [Neurospora crassa]
g5379.t1	>gb|KOP44191.1| Striatin Pro11 [Madurella mycetomatis]
g5385.t1	>gb|KOP40493.1| Transcription initiation factor TFIID subunit 10 [Madurella
g5462.t1	>ref|XP_003654849.1| hypothetical protein THITE_2118049 [Thielavia terrestris NRRL 8126]
g5468.t1	>gb|KOP49350.1| Helicase required for RNAi-mediated heterochromatin assembly 1
g5503.t1	>ref|XP_007917044.1| putative importin-beta domain-containing protein [Phaeoacremonium
g556.t1	>ref|XP_001220201.1| hypothetical protein CHGG_00980 [Chaetomium globosum CBS 148.51]
g5587.t1	>gb|KOP48501.1| Peptidase M20 domain-containing protein 2 [Madurella mycetomatis]
g559.t1	>ref|XP_003714557.1| pre-mRNA branch site protein p14 [Magnaporthe oryzae 70-15]
g563.t1	>ref|XP_007912830.1| putative arsenite resistance protein ars2 protein [Phaeoacremonium
g5636.t1	>ref|XP_007915585.1| putative nucleoporin nup44 protein [Phaeoacremonium minimum UCRPA7]
g5647.t1	>ref|XP_003666421.1| hypothetical protein MYCTH_2311080 [Myceliophthora thermophila ATCC
g5682.t1	>gb|KOP48659.1| putative aconitate hydratase, mitochondrial [Madurella mycetomatis]
g5703.t1	>ref|XP_003343799.1| hypothetical protein SMAC_04457 [Sordaria macrospora k-hell]
g5721.t1	>gb|KIK58947.1| hypothetical protein GYMLUDRAFT_262271 [Gymnopus luxurians FD-317
g5732.t1	>ref|XP_007595012.1| hypothetical protein CFIO01_01049 [Colletotrichum fioriniae PJ7]
g5737.t1	>ref|XP_003650886.1| hypothetical protein THITE_2110805 [Thielavia terrestris NRRL 8126]
g5748.t1	>ref|XP_001216560.1| alpha-N-arabinofuranosidase precursor [Aspergillus terreus NIH2624]
g5777.t1	>ref|XP_960934.3| anaphase-promoting complex subunit Cut9 [Neurospora crassa OR74A]
g5778.t1	>ref|XP_007917651.1| hypothetical protein UCRPA7_6925 [Phaeoacremonium minimum UCRPA7]
g5816.t1	>gb|KKY39485.1| hypothetical protein UCDDA912_g00503 [Diaporthe ampelina]
g5888.t1	>ref|XP_007839863.1| hypothetical protein PFICI_13091 [Pestalotiopsis fici W106-1]
g5928.t1	>ref|XP_007912876.1| putative duf52 domain-containing protein [Phaeoacremonium minimum
g5985.t1	>ref|XP_014168619.1| pentatricopeptide repeat protein [Grosmannia clavigera kw1407]
g6021.t1	>ref|XP_959180.2| BAR adaptor protein RVS167 [Neurospora crassa OR74A]
g6027.t1	>ref|XP_011394849.1| heterogeneous nuclear ribonucleoprotein HRP1 [Neurospora crassa
g6031.t1	>ref|XP_007912570.1| putative peptide-n4-(n-acetyl-beta-glucosaminyl)asparagine amidase
g6053.t1	>gb|KOP45658.1| Guanine nucleotide-binding protein alpha-2 subunit [Madurella
g6083.t1	>ref|XP_007913655.1| hypothetical protein UCRPA7_2889 [Phaeoacremonium minimum UCRPA7]
g6108.t1	>ref|XP_007917158.1| putative mfs transporter protein [Phaeoacremonium minimum UCRPA7]
g6147.t1	>ref|XP_962916.2| DUF1682 domain-containing protein [Neurospora crassa OR74A]
g6193.t1	>ref|XP_007603038.1| phosphoglycerate mutase [Colletotrichum fioriniae PJ7]
g6275.t1	>gb|KKY39170.1| putative dna ligase [Diaporthe ampelina]
g6362.t1	>ref|XP_007918366.1| putative transient receptor potential ion channel protein
g6392.t1	>ref|XP_003666325.1| hypothetical protein MYCTH_2310920 [Myceliophthora thermophila ATCC
g6449.t1	>gb|KOP48475.1| putative E3 ubiquitin ligase complex SCF subunit scon-2 [Madurella
g6537.t1	>ref|XP_007917379.1| putative acyl- ligase protein [Phaeoacremonium minimum UCRPA7]
g6615.t1	>ref|XP_006969719.1| predicted protein [Trichoderma reesei QM6a]
g6617.t1	>gb|EPE10245.1| dienelactone hydrolase family protein [Ophiostoma piceae UAMH
g6630.t1	>ref|XP_001221885.1| hypothetical protein CHGG_05790 [Chaetomium globosum CBS 148.51]
g6637.t1	>ref|XP_007910795.1| hypothetical protein UCRPA7_6 [Phaeoacremonium minimum UCRPA7]
g6697.t1	>ref|XP_014540118.1| adaptor complexes medium subunit family protein, partial
g6711.t1	>ref|XP_007914631.1| putative phosphomethylpyrimidine kinase protein [Phaeoacremonium
g6769.t1	>ref|XP_001227200.1| hypothetical protein CHGG_09273 [Chaetomium globosum CBS 148.51]
g678.t1	>ref|XP_007916497.1| putative translocation protein sec72 protein [Phaeoacremonium
g6781.t1	>ref|XP_007913478.1| putative riboflavin kinase protein [Phaeoacremonium minimum UCRPA7]
g6805.t1	>ref|XP_003664249.1| hypothetical protein MYCTH_2306862 [Myceliophthora thermophila ATCC
g6864.t1	>sp|Q6RG04.1|ENO_CRYPA RecName: Full=Enolase; AltName: Full=2-phospho-D-glycerate
g6881.t1	>ref|XP_001221338.1| hypothetical protein CHGG_02117 [Chaetomium globosum CBS 148.51]
g69.t1	>ref|XP_007916621.1| putative spry domain-containing protein [Phaeoacremonium minimum
g693.t1	>gb|KOP48297.1| Meiotic chromosome segregation protein [Madurella mycetomatis]
g697.t1	>ref|XP_964591.1| hypothetical protein NCU02064 [Neurospora crassa OR74A]
g7074.t1	>gb|KIW36107.1| hypothetical protein PV06_11582 [Exophiala oligosperma]
g7175.t1	>ref|XP_013942915.1| hypothetical protein TRIATDRAFT_39861 [Trichoderma atroviride IMI
g7220.t1	>ref|XP_001225993.1| hypothetical protein CHGG_10726 [Chaetomium globosum CBS 148.51]
g7231.t1	>gb|KIL86781.1| hypothetical protein FAVG1_10037 [Fusarium avenaceum]
g7236.t1	>emb|CDP27084.1| Putative Glycoside Hydrolase Family 5 [Podospora anserina S mat+]
g7258.t1	>gb|KOP44285.1| Uncharacterized protein MMYC01_G06509 [Madurella mycetomatis]
g7286.t1	>ref|XP_961787.1| hypothetical protein NCU05250 [Neurospora crassa OR74A]
g7373.t1	>ref|XP_003658844.1| hypothetical protein MYCTH_2313457 [Myceliophthora thermophila ATCC
g7410.t1	>ref|XP_003656329.1| hypothetical protein THITE_2120775 [Thielavia terrestris NRRL 8126]
g7444.t1	>gb|KDN63258.1| putative U2 snRNP auxilliary factor [Colletotrichum sublineola]
g7521.t1	>ref|XP_009651384.1| anucleate primary sterigmata protein A [Verticillium dahliae
g7525.t1	***** No hits found ******
g757.t1	>ref|XP_003656842.1| SIN3-like protein [Thielavia terrestris NRRL 8126]
g7571.t1	>ref|XP_957654.1| GNAT family N-acetyltransferase [Neurospora crassa OR74A]
g7699.t1	>ref|XP_007917576.1| putative plasma membrane channel protein [Phaeoacremonium minimum
g7731.t1	>ref|XP_003663476.1| hypothetical protein MYCTH_2144007 [Myceliophthora thermophila ATCC
g7794.t1	>ref|XP_011393907.1| elongation factor 2 [Neurospora crassa OR74A]
g78.t1	>ref|XP_006962154.1| Hypothetical protein TRIREDRAFT_55637 [Trichoderma reesei QM6a]
g7948.t1	>gb|KOP50121.1| Pre-mRNA-processing factor 39 [Madurella mycetomatis]
g7960.t1	>gb|KFA62786.1| hypothetical protein S40285_03834 [Stachybotrys chlorohalonata IBT
g7979.t1	>gb|KOP44505.1| Nuclear protein localization protein 4 [Madurella mycetomatis]
g8012.t1	>gb|KOP46374.1| Protein KES1 [Madurella mycetomatis]
g8062.t1	>gb|KKY39894.1| hypothetical protein UCDDA912_g00047 [Diaporthe ampelina]
g8068.t1	>ref|XP_007913213.1| putative heat shock protein 78 protein [Phaeoacremonium minimum
g8071.t1	>ref|XP_007287253.1| suppressor enhancer of lin-12 protein 9 precursor [Colletotrichum
g8081.t1	>ref|XP_964058.1| nuclear mRNA splicing factor-associated protein [Neurospora crassa
g8092.t1	>ref|XP_009856020.1| hypothetical protein NEUTE1DRAFT_71892 [Neurospora tetrasperma FGSC
g8094.t1	>emb|CEJ83800.1| Putative Acid phosphatase [Torrubiella hemipterigena]
g8110.t1	>gb|KOP43626.1| YAP1-binding protein 2 [Madurella mycetomatis]
g8147.t1	>ref|XP_014172582.1| mitochondrial import receptor subunit tom22 [Grosmannia clavigera
g8186.t1	>emb|CCF44996.1| PhoD-like phosphatase [Colletotrichum higginsianum]
g8248.t1	>gb|KIL92886.1| hypothetical protein FAVG1_04067 [Fusarium avenaceum]
g8344.t1	>ref|XP_003349994.1| hypothetical protein SMAC_00884 [Sordaria macrospora k-hell]
g8363.t1	>ref|XP_009850104.1| hypothetical protein NEUTE1DRAFT_145803 [Neurospora tetrasperma FGSC
g8365.t1	>ref|XP_003711868.1| hypothetical protein MGG_06021 [Magnaporthe oryzae 70-15]
g8375.t1	>ref|XP_007913271.1| putative -beta-glucan synthase component gls1 protein
g8430.t1	>ref|XP_007916761.1| putative cue domain-containing protein [Phaeoacremonium minimum
g8495.t1	>ref|XP_007839520.1| hypothetical protein PFICI_12748 [Pestalotiopsis fici W106-1]
g8513.t1	>emb|CCF42106.1| hypothetical protein CH063_02754 [Colletotrichum higginsianum]
g8534.t1	>gb|KKY38862.1| putative lung seven transmembrane receptor domain-containing
g856.t1	>gb|KLO87023.1| putative CyPBP37 protein (protein binding to CyP41) [Fusarium
g8622.t1	>ref|XP_001909913.1| hypothetical protein [Podospora anserina S mat+]
g8627.t1	>emb|CRK14361.1| hypothetical protein BN1708_002635 [Verticillium longisporum]
g8650.t1	>gb|KDN65890.1| hypothetical protein CSUB01_09098 [Colletotrichum sublineola]
g8656.t1	>ref|XP_956018.1| alanine racemase [Neurospora crassa OR74A]
g8719.t1	>ref|XP_003655993.1| hypothetical protein THITE_2120335 [Thielavia terrestris NRRL 8126]
g8728.t1	>ref|XP_014076982.1| hypothetical protein COCC4DRAFT_143629 [Bipolaris maydis ATCC
g8812.t1	>ref|XP_001905246.1| hypothetical protein [Podospora anserina S mat+]
g8882.t1	>gb|KOP44534.1| Ubiquitin thioesterase OTU1 [Madurella mycetomatis]
g891.t1	>ref|XP_003650710.1| hypothetical protein THITE_2126725 [Thielavia terrestris NRRL 8126]
g8932.t1	>gb|KOP49978.1| putative RING finger protein [Madurella mycetomatis]
g8942.t1	>ref|XP_008098261.1| tRNA intron endonuclease [Colletotrichum graminicola M1.001]
g8992.t1	>ref|XP_011394004.1| hypothetical protein NCU11292 [Neurospora crassa OR74A]
g9023.t1	>ref|XP_007913441.1| putative methylthioadenosine phosphorylase protein [Phaeoacremonium
g9070.t1	>gb|KOP49023.1| Uncharacterized protein MMYC01_G01473 [Madurella mycetomatis]
g9080.t1	>ref|XP_964471.1| histidine kinase [Neurospora crassa OR74A]
g9122.t1	>gb|KID89492.1| epoxide hydrolase 1 [Metarhizium guizhouense ARSEF 977]
g9154.t1	>gb|EWZ89493.1| DNA-directed RNA polymerase III subunit RPC1 [Fusarium oxysporum f.
g9269.t1	>gb|KOP45186.1| H/ACA ribonucleoprotein complex subunit 1 [Madurella mycetomatis]
g9270.t1	>gb|KOP45185.1| DnaJ subfamily C member 3 [Madurella mycetomatis]
g9295.t1	>ref|XP_958048.1| vacuolar protein sorting-associated protein VPS4 [Neurospora crassa
g9297.t1	>ref|XP_007914015.1| putative glycoside hydrolase family 18 protein [Phaeoacremonium
g9335.t1	>ref|XP_007911848.1| putative copper amine oxidase 1 protein [Phaeoacremonium minimum
g9344.t1	>ref|XP_013955779.1| polysaccharide lyase family 7 protein [Trichoderma virens Gv29-8]
g939.t1	>gb|EQB53279.1| HVA22 family TB2/DP1 protein [Colletotrichum gloeosporioides Cg-14]
g9471.t1	>gb|KOP50496.1| Ankyrin repeat-containing protein [Madurella mycetomatis]
g9473.t1	>gb|KOP47875.1| Zinc-type alcohol dehydrogenase-like protein [Madurella
g9489.t1	>gb|KOP44853.1| DNA-directed RNA polymerase I subunit RPA2 [Madurella mycetomatis]
g9514.t1	>emb|CCF33200.1| riboflavin synthase [Colletotrichum higginsianum]
g9565.t1	>ref|XP_003649439.1| hypothetical protein THITE_2141265 [Thielavia terrestris NRRL 8126]
g9655.t1	>gb|KOP42333.1| NADH-ubiquinone oxidoreductase 21.3 kDa subunit [Madurella
g974.t1	>ref|XP_001909182.1| hypothetical protein [Podospora anserina S mat+]
g976.t1	>gb|KOP42765.1| Protein CSF1 [Madurella mycetomatis]
g9761.t1	>gb|EXA48941.1| hypothetical protein FOVG_02268 [Fusarium oxysporum f. sp. pisi
g9880.t1	>gb|ENH87675.1| squalene synthetase [Colletotrichum orbiculare MAFF 240422]
g9906.t1	>ref|XP_003654475.1| hypothetical protein THITE_2117536 [Thielavia terrestris NRRL 8126]
g9987.t1	>gb|EWY88323.1| hypothetical protein FOYG_09569 [Fusarium oxysporum FOSC 3-a]
g10000.t1	>ref|XP_013951964.1| hypothetical protein TRIVIDRAFT_66672 [Trichoderma virens Gv29-8]
g10003.t1	>ref|XP_007915578.1| putative pal1 cell morphology protein [Phaeoacremonium minimum
g1001.t1	>ref|XP_007911591.1| putative guanine nucleotide exchange factor lte1 protein
g10013.t1	>ref|XP_007915661.1| putative parasitic phase-specific protein psp-1 protein
g10021.t1	>emb|CCF37182.1| ABC-2 type transporter [Colletotrichum higginsianum]
g10025.t1	>ref|XP_001907478.1| hypothetical protein [Podospora anserina S mat+]
g1007.t1	>ref|XP_003709197.1| hypothetical protein MGG_02412 [Magnaporthe oryzae 70-15]
g10075.t1	>gb|KOP49761.1| Uncharacterized protein MMYC01_G00993 [Madurella mycetomatis]
g10078.t1	>ref|XP_014171329.1| bzip transcription factor [Grosmannia clavigera kw1407]
g10104.t1	>ref|XP_007916242.1| putative abc1 family protein [Phaeoacremonium minimum UCRPA7]
g10107.t1	>emb|CDP24085.1| Putative protein of unknown function [Podospora anserina S mat+]
g10108.t1	>ref|XP_003657308.1| hypothetical protein THITE_156458 [Thielavia terrestris NRRL 8126]
g10125.t1	>gb|KND86226.1| hypothetical protein TOPH_09146 [Tolypocladium ophioglossoides CBS
g10164.t1	>ref|XP_008603596.1| hypothetical protein BBA_10277 [Beauveria bassiana ARSEF 2860]
g10213.t1	>ref|XP_007918980.1| putative nad-dependent malic enzyme protein [Phaeoacremonium
g1022.t1	>gb|KOP46510.1| TNF receptor-associated factor 6 [Madurella mycetomatis]
g10220.t1	>gb|KFA52712.1| hypothetical protein S40293_10246 [Stachybotrys chartarum IBT
g10238.t1	>emb|CCF43124.1| hypothetical protein CH063_12917 [Colletotrichum higginsianum]
g10243.t1	>ref|XP_006694119.1| hypothetical protein CTHT_0036930 [Chaetomium thermophilum var.
g1025.t1	>gb|KKY32799.1| putative er lumen protein retaining receptor [Diaporthe ampelina]
g10265.t1	>ref|XP_007282813.1| endomembrane protein 70-like protein [Colletotrichum
g10266.t1	>gb|KFA62429.1| hypothetical protein S40285_06097 [Stachybotrys chlorohalonata IBT
g10271.t1	***** No hits found ******
g1030.t1	>ref|XP_003709191.1| hypothetical protein MGG_02407 [Magnaporthe oryzae 70-15]
g10327.t1	>ref|XP_003344812.1| hypothetical protein SMAC_09184 [Sordaria macrospora k-hell]
g10333.t1	>gb|EQB49931.1| hydantoinase B/oxoprolinase [Colletotrichum gloeosporioides Cg-14]
g10346.t1	>gb|KFY21413.1| hypothetical protein V493_07423 [Pseudogymnoascus pannorum VKM
g10349.t1	>ref|XP_007594729.1| FMN-dependent dehydrogenase [Colletotrichum fioriniae PJ7]
g10388.t1	>gb|KDN65669.1| putative fungal specific transcription factor domain-containing
g10399.t1	***** No hits found ******
g10407.t1	>gb|KKY35475.1| putative epoxide hydrolase [Diaporthe ampelina]
g10409.t1	>ref|XP_007917179.1| putative atp-dependent rna helicase dbp9 protein [Phaeoacremonium
g10421.t1	>gb|KDN71978.1| putative RCC1 domain-containing protein [Colletotrichum sublineola]
g10425.t1	>ref|XP_007914606.1| putative cop9 signalosome complex subunit 5 protein
g10432.t1	>ref|XP_006693159.1| hypothetical protein CTHT_0027010 [Chaetomium thermophilum var.
g10460.t1	>ref|XP_007918807.1| putative dna topoisomerase 2 protein [Phaeoacremonium minimum UCRPA7]
g10462.t1	>ref|XP_007918805.1| putative tpr repeat protein [Phaeoacremonium minimum UCRPA7]
g10463.t1	>ref|XP_007918804.1| putative major facilitator superfamily transporter protein
g10465.t1	>ref|XP_007917500.1| putative pua domain-containing protein [Phaeoacremonium minimum
g10473.t1	>ref|XP_007912040.1| putative alternative oxidase protein [Phaeoacremonium minimum
g10480.t1	>ref|XP_007833969.1| putative gamma-glutamyl phosphate reductase [Pestalotiopsis fici
g10481.t1	>ref|XP_003051233.1| hypothetical protein NECHADRAFT_61241 [Nectria haematococca mpVI
g10482.t1	>gb|KOP44802.1| Cell pattern formation-associated protein stuA [Madurella
g10488.t1	>gb|KOP41898.1| DNA damage-binding protein 1 [Madurella mycetomatis]
g10499.t1	>gb|EQB58197.1| hypothetical protein CGLO_01581 [Colletotrichum gloeosporioides
g10500.t1	>gb|KOP48655.1| Pre-rRNA-processing protein esf1 [Madurella mycetomatis]
g10507.t1	>ref|XP_007911250.1| putative 30s ribosomal subunit protein [Phaeoacremonium minimum
g10519.t1	>ref|XP_007918589.1| putative bifunctional pyrimidine biosynthesis protein
g10531.t1	>ref|XP_003350046.1| hypothetical protein SMAC_00935 [Sordaria macrospora k-hell]
g10546.t1	>ref|XP_007911488.1| putative monocarboxylate permease-like protein [Phaeoacremonium
g10551.t1	>gb|EWG54088.1| hypothetical protein FVEG_12384 [Fusarium verticillioides 7600]
g10584.t1	>ref|XP_003654645.1| hypothetical protein THITE_2117777 [Thielavia terrestris NRRL 8126]
g10595.t1	>gb|KIW34719.1| hypothetical protein PV07_01477 [Cladophialophora immunda]
g10597.t1	>gb|KOP46562.1| Glutamyl-tRNA(Gln) amidotransferase subunit B, mitochondrial
g10610.t1	>ref|XP_007914026.1| putative mfs transporter protein [Phaeoacremonium minimum UCRPA7]
g10612.t1	>ref|XP_009221764.1| hypothetical protein GGTG_05694 [Gaeumannomyces graminis var.
g1065.t1	>ref|XP_001908042.1| hypothetical protein [Podospora anserina S mat+]
g1081.t1	>gb|ERS99374.1| hypothetical protein HMPREF1624_04574 [Sporothrix schenckii ATCC
g1087.t1	>ref|XP_007836895.1| hypothetical protein PFICI_10123 [Pestalotiopsis fici W106-1]
g1090.t1	>ref|XP_007278253.1| tol-like protein [Colletotrichum gloeosporioides Nara gc5]
g1099.t1	>ref|XP_007594694.1| U-box domain-containing protein [Colletotrichum fioriniae PJ7]
g110.t1	>gb|KOP41226.1| Uncharacterized protein MMYC01_G09289 [Madurella mycetomatis]
g1103.t1	>ref|XP_003719024.1| signal peptidase I [Magnaporthe oryzae 70-15]
g1105.t1	>ref|XP_007283510.1| antigenic cell wall [Colletotrichum gloeosporioides Nara gc5]
g1146.t1	>ref|XP_007913591.1| putative protein transporter sec61 subunit gamma protein
g1154.t1	>gb|KOP41678.1| Uncharacterized protein MMYC01_G06217 [Madurella mycetomatis]
g1161.t1	>ref|XP_007913571.1| putative ras small monomeric gtpase protein [Phaeoacremonium
g1170.t1	>ref|XP_007594371.1| glutamate decarboxylase [Colletotrichum fioriniae PJ7]
g1174.t1	>ref|XP_007915617.1| putative glutamyl-trna a subunit protein [Phaeoacremonium minimum
g1186.t1	>ref|XP_007917541.1| hypothetical protein UCRPA7_6814 [Phaeoacremonium minimum UCRPA7]
g1212.t1	>ref|XP_014540609.1| reverse transcriptase, partial [Metarhizium brunneum ARSEF 3297]
g1218.t1	>ref|XP_007915304.1| putative calcium-related spray protein [Phaeoacremonium minimum
g1250.t1	>gb|KOP43830.1| Uncharacterized protein MMYC01_G08061 [Madurella mycetomatis]
g1256.t1	>ref|XP_003658467.1| hypothetical protein MYCTH_2294267 [Myceliophthora thermophila ATCC
g1266.t1	>gb|ELQ40616.1| hypothetical protein OOU_Y34scaffold00414g47 [Magnaporthe oryzae Y34]
g1267.t1	>ref|XP_003652470.1| hypothetical protein THITE_2114003 [Thielavia terrestris NRRL 8126]
g1270.t1	>ref|XP_007917232.1| putative ebs-bah-phd domain-containing protein [Phaeoacremonium
g1281.t1	>gb|KOP50547.1| putative NADPH dehydrogenase [Madurella mycetomatis]
g1292.t1	>ref|XP_003654950.1| hypothetical protein THITE_2118191 [Thielavia terrestris NRRL 8126]
g1301.t1	>gb|KOP42815.1| Activator of stress genes 1 [Madurella mycetomatis]
g1304.t1	>gb|KOP49437.1| Imitation switch two complex protein 1 [Madurella mycetomatis]
g1315.t1	>gb|KOP40763.1| Homeobox protein ANF-1 [Madurella mycetomatis]
g1316.t1	>emb|CCE31106.1| uncharacterized protein CPUR_04957 [Claviceps purpurea 20.1]
g132.t1	>gb|KOP42322.1| Cytochrome c oxidase subunit 6B-like protein new16 [Madurella
g1325.t1	>ref|XP_003655329.1| hypothetical protein THITE_2118911 [Thielavia terrestris NRRL 8126]
g1326.t1	>ref|XP_003655330.1| hypothetical protein THITE_2090506 [Thielavia terrestris NRRL 8126]
g1330.t1	>gb|KPA45410.1| glutathione synthetase [Fusarium langsethiae]
g1337.t1	>gb|EWY79981.1| hypothetical protein FOYG_16920 [Fusarium oxysporum FOSC 3-a]
g1361.t1	>ref|XP_007913347.1| putative zinc knuckle transcription factor protein [Phaeoacremonium
g1378.t1	>ref|XP_007916001.1| hypothetical protein UCRPA7_5263 [Phaeoacremonium minimum UCRPA7]
g1397.t1	>ref|XP_003650782.1| glycoside hydrolase family 3 protein [Thielavia terrestris NRRL
g140.t1	>ref|XP_007917198.1| putative metalloreductase fre8 protein [Phaeoacremonium minimum
g1421.t1	>ref|XP_003664419.1| hypothetical protein MYCTH_2139749 [Myceliophthora thermophila ATCC
g1438.t1	>gb|KOP48025.1| Cytochrome c heme lyase [Madurella mycetomatis]
g1440.t1	>ref|XP_007274821.1| methyltransferase domain-containing protein [Colletotrichum
g1444.t1	>gb|EWZ00635.1| hypothetical protein FOYG_00458 [Fusarium oxysporum FOSC 3-a]
g1450.t1	>ref|XP_007917484.1| putative glucosidase 2 subunit beta protein [Phaeoacremonium
g1453.t1	>gb|KOP40950.1| Leukotoxin secretion protein D [Madurella mycetomatis]
g1463.t1	>ref|XP_007911194.1| hypothetical protein UCRPA7_407 [Phaeoacremonium minimum UCRPA7]
g1484.t1	>gb|KOP44798.1| INO80 complex subunit 4 [Madurella mycetomatis]
g1493.t1	>gb|KKP04412.1| 2,4-dichlorophenol 6-monooxygenase [Trichoderma harzianum]
g1508.t1	>ref|XP_011315960.1| hypothetical protein FGSG_00312 [Fusarium graminearum PH-1]
g1515.t1	>ref|XP_007915234.1| hypothetical protein UCRPA7_4505 [Phaeoacremonium minimum UCRPA7]
g1517.t1	>ref|XP_007910963.1| putative lin1 family protein [Phaeoacremonium minimum UCRPA7]
g1523.t1	>emb|CCF38372.1| hypothetical protein CH063_01899 [Colletotrichum higginsianum]
g1525.t1	>ref|XP_007910968.1| hypothetical protein UCRPA7_179 [Phaeoacremonium minimum UCRPA7]
g1528.t1	>ref|XP_007910979.1| hypothetical protein UCRPA7_190 [Phaeoacremonium minimum UCRPA7]
g1529.t1	>ref|XP_007910978.1| putative aldehyde reductase 1 protein [Phaeoacremonium minimum
g1532.t1	>gb|KKY37331.1| hypothetical protein UCDDA912_g02676 [Diaporthe ampelina]
g1538.t1	>ref|XP_003657878.1| hypothetical protein THITE_2023817, partial [Thielavia terrestris
g1541.t1	>ref|XP_007915190.1| putative o-acetylhomoserine -lyase protein [Phaeoacremonium minimum
g1542.t1	>emb|CCF33992.1| hypothetical protein CH063_06074 [Colletotrichum higginsianum]
g1558.t1	>ref|XP_003657826.1| hypothetical protein THITE_2123912 [Thielavia terrestris NRRL 8126]
g1562.t1	>ref|XP_003666973.1| hypothetical protein MYCTH_2312204 [Myceliophthora thermophila ATCC
g1575.t1	>gb|KOP41131.1| Uncharacterized protein MMYC01_G09555 [Madurella mycetomatis]
g158.t1	>dbj|BAJ13350.1| MAP kinase kinase kinase [Colletotrichum orbiculare]
g1581.t1	>ref|XP_001911824.1| hypothetical protein [Podospora anserina S mat+]
g1593.t1	>ref|XP_003660172.1| hypothetical protein MYCTH_2298134 [Myceliophthora thermophila ATCC
g1604.t1	>ref|XP_001906900.1| hypothetical protein [Podospora anserina S mat+]
g1606.t1	***** No hits found ******
g1615.t1	>gb|KPM36939.1| hypothetical protein AK830_g9609 [Neonectria ditissima]
g1622.t1	>ref|XP_003349744.1| hypothetical protein SMAC_08590 [Sordaria macrospora k-hell]
g1624.t1	>gb|KND90959.1| hypothetical protein TOPH_04341 [Tolypocladium ophioglossoides CBS
g1629.t1	>gb|KOP41300.1| U1 snRNP-associated protein [Madurella mycetomatis]
g1643.t1	>ref|XP_003666155.1| hypothetical protein MYCTH_2310644 [Myceliophthora thermophila ATCC
g1687.t1	>gb|KJK60953.1| glycosyl hydrolase family 36 GH36 [Aspergillus parasiticus SU-1]
g1697.t1	>ref|XP_001224288.1| hypothetical protein CHGG_05074 [Chaetomium globosum CBS 148.51]
g1701.t1	>gb|KOP43389.1| Replicase polyprotein 1a [Madurella mycetomatis]
g1710.t1	>ref|XP_003652796.1| hypothetical protein THITE_2144021 [Thielavia terrestris NRRL 8126]
g1718.t1	>ref|XP_007914287.1| putative transcriptional corepressor of histone genes protein
g1724.t1	>ref|XP_003652804.1| hypothetical protein THITE_2114583 [Thielavia terrestris NRRL 8126]
g1732.t1	>gb|KOP41875.1| Malonyl-[acyl-carrier protein] O-methyltransferase [Madurella
[truncated: 868 more rows]

## Sheet: Embellisia_CK46_EMSL_data_annot
g4521.t1	>ref|XP_008029600.1| hypothetical protein SETTUDRAFT_156230 [Setosphaeria turcica Et28A]
g11549.t1	>gb|KNG48502.1| tripeptidyl-peptidase 1 precursor [Stemphylium lycopersici]
g1791.t1	>gb|KNG48201.1| eliciting plant response protein [Stemphylium lycopersici]
g1303.t1	>gb|KNG47560.1| cell wall protein [Stemphylium lycopersici]
g3662.t1	>gb|KNG48929.1| dipeptidyl aminopeptidase [Stemphylium lycopersici]
g2213.t1	>ref|XP_001552808.1| hypothetical protein BC1G_08990 [Botrytis cinerea B05.10]
g10.t1	>ref|XP_007706842.1| carbohydrate-binding module family 18 protein [Bipolaris zeicola
g10837.t1	>gb|KNG45261.1| gmc oxidoreductase [Stemphylium lycopersici]
g11551.t1	>gb|KNG48495.1| glycoside hydrolase family 18 protein [Stemphylium lycopersici]
g7202.t1	>gb|KNG45208.1| peptidase s28 [Stemphylium lycopersici]
g10807.t1	>gb|KNG45331.1| glycoside hydrolase family 16 protein [Stemphylium lycopersici]
g6429.t1	>ref|XP_003301517.1| hypothetical protein PTT_13037 [Pyrenophora teres f. teres 0-1]
g3613.t1	>gb|KNG47453.1| peptidase s41 family protein [Stemphylium lycopersici]
g11553.t1	>gb|KNG48497.1| glycoside hydrolase family 28 protein [Stemphylium lycopersici]
g10292.t1	>gb|KNG49906.1| glycoside hydrolase family 16 protein [Stemphylium lycopersici]
g3979.t1	>ref|XP_001938753.1| exo-beta 1,3 glucanase [Pyrenophora tritici-repentis Pt-1C-BFP]
g9198.t1	>gb|KNG45567.1| glycoside hydrolase family 17 protein [Stemphylium lycopersici]
g1087.t1	>gb|KNG47535.1| histone acetyltransferase spt10 [Stemphylium lycopersici]
g310.t1	>gb|KNG50269.1| fad binding domain-containing protein [Stemphylium lycopersici]
g1589.t1	>gb|KNG51565.1| zinc carboxypeptidase [Stemphylium lycopersici]
g10486.t1	>ref|XP_001934729.1| GPI-anchored cell wall organization protein Ecm33 [Pyrenophora
g11548.t1	>gb|KNG48501.1| carboxypeptidase cpds protein [Stemphylium lycopersici]
g853.t1	>gb|KNG44392.1| aspartic endopeptidase pep1 [Stemphylium lycopersici]
g8703.t1	>gb|KNG44063.1| gmc oxidoreductase [Stemphylium lycopersici]
g10972.t1	>gb|KNG44723.1| tripeptidyl-peptidase 1 precursor [Stemphylium lycopersici]
g6854.t1	>gb|KNG49862.1| tyrosinase [Stemphylium lycopersici]
g7667.t1	>gb|KNG49839.1| glycoside hydrolase family 31 protein [Stemphylium lycopersici]
g1038.t1	>ref|XP_007683759.1| glycoside hydrolase family 32 protein [Bipolaris oryzae ATCC 44560]
g7274.t1	>ref|XP_014551015.1| hypothetical protein COCVIDRAFT_31386 [Bipolaris victoriae FI3]
g8205.t1	>ref|XP_008030557.1| hypothetical protein SETTUDRAFT_157137 [Setosphaeria turcica Et28A]
g106.t1	>ref|XP_003834993.1| similar to subtilisin-like serine protease PR1A [Leptosphaeria
g1830.t1	>ref|XP_007710752.1| hypothetical protein COCCADRAFT_25066 [Bipolaris zeicola 26-R-13]
g8758.t1	>gb|KNG45220.1| glycoside hydrolase family 5 protein [Stemphylium lycopersici]
g481.t1	>gb|KNG48183.1| gluconolactonase [Stemphylium lycopersici]
g6266.t1	>gb|KNG47678.1| glycoside hydrolase family 20 protein [Stemphylium lycopersici]
g11512.t1	>gb|KNG48522.1| ap-1 complex subunit gamma-1 [Stemphylium lycopersici]
g3180.t1	>ref|XP_001931233.1| glucan 1,3-beta-glucosidase precursor [Pyrenophora tritici-repentis
g4215.t1	>gb|KNG46382.1| serine carboxypeptidase [Stemphylium lycopersici]
g5632.t1	>gb|KNG47157.1| fad binding domain-containing protein [Stemphylium lycopersici]
g1860.t1	>gb|KNG44441.1| glycoside hydrolase family 11 protein [Stemphylium lycopersici]
g3399.t1	>gb|KNG51281.1| glycoside hydrolase family 62 protein [Stemphylium lycopersici]
g10143.t1	>gb|KNG48035.1| phosphorylcholine phosphatase [Stemphylium lycopersici]
g8817.t1	>ref|XP_003301677.1| hypothetical protein PTT_13239 [Pyrenophora teres f. teres 0-1]
g6943.t1	>gb|KNG51192.1| carboxypeptidase s1 [Stemphylium lycopersici]
g11097.t1	>gb|KIN02962.1| hypothetical protein OIDMADRAFT_102842 [Oidiodendron maius Zn]
g4102.t1	>ref|XP_007580122.1| putative alpha-glucosidase protein [Neofusicoccum parvum UCRNP2]
g7746.t1	>ref|XP_007697074.1| glycoside hydrolase family 10 protein [Bipolaris sorokiniana
g6005.t1	>gb|KNG51720.1| glycoside hydrolase family 79 protein [Stemphylium lycopersici]
g7171.t1	>gb|KNG51151.1| glycoside hydrolase family 6 protein [Stemphylium lycopersici]
g7419.t1	>gb|KNG45104.1| hypothetical protein TW65_98121 [Stemphylium lycopersici]
g477.t1	>ref|XP_003296988.1| ubiquitin-40S ribosomal protein S31 fusion protein [Pyrenophora
g7133.t1	>ref|XP_003302169.1| hypothetical protein PTT_13892 [Pyrenophora teres f. teres 0-1]
g10710.t1	>gb|KNG45754.1| abc transporter [Stemphylium lycopersici]
g10611.t1	>gb|KNG45620.1| hypothetical protein TW65_07634 [Stemphylium lycopersici]
g505.t1	>gb|KNG45330.1| hypothetical protein TW65_07862 [Stemphylium lycopersici]
g1053.t1	>gb|KNG52697.1| carbohydrate-binding module family 43 protein [Stemphylium
g10231.t1	>gb|AET14831.1| heat shock protein 70 [Alternaria alternata]
g10170.t1	>gb|KNG46221.1| gmc oxidoreductase [Stemphylium lycopersici]
g7824.t1	>ref|XP_008027917.1| hypothetical protein SETTUDRAFT_111882 [Setosphaeria turcica Et28A]
g1426.t1	>gb|KNG52098.1| glycoside hydrolase family 3 protein [Stemphylium lycopersici]
g8482.t1	>ref|XP_003301867.1| hypothetical protein PTT_13468 [Pyrenophora teres f. teres 0-1]
g11721.t1	>gb|KNG43974.1| glycoside hydrolase family 5 protein [Stemphylium lycopersici]
g4948.t1	>gb|KNG47224.1| amine oxidase [Stemphylium lycopersici]
g3460.t1	>gb|KNG49803.1| peptidase serine carboxypeptidase [Stemphylium lycopersici]
g1100.t1	>ref|XP_001795961.1| hypothetical protein SNOG_05556 [Parastagonospora nodorum SN15]
g3577.t1	>gb|ABG33753.1| xylanase [Alternaria sp. HB186]
g3402.t1	>ref|XP_014082373.1| hypothetical protein COCC4DRAFT_187772 [Bipolaris maydis ATCC
g9243.t1	>gb|KNG45081.1| glycoside hydrolase family 131 protein [Stemphylium lycopersici]
g3853.t1	>gb|KNG45989.1| glycoside hydrolase family 32 protein [Stemphylium lycopersici]
g10635.t1	>gb|KNG50515.1| hypothetical protein TW65_01885 [Stemphylium lycopersici]
g1802.t1	>gb|KNG51621.1| hypothetical protein TW65_91107 [Stemphylium lycopersici]
g6362.t1	>gb|KNG44568.1| extracellular matrix protein [Stemphylium lycopersici]
g8249.t1	>ref|XP_008030297.1| hypothetical protein SETTUDRAFT_156821 [Setosphaeria turcica Et28A]
g1914.t1	>gb|KNG51985.1| trypsin [Stemphylium lycopersici]
g11159.t1	>ref|XP_007694688.1| carbohydrate esterase family 5 protein [Bipolaris sorokiniana
g7418.t1	>gb|KNG45103.1| hypothetical protein TW65_98120 [Stemphylium lycopersici]
g962.t1	>ref|XP_001941735.1| FAD binding domain containing protein [Pyrenophora tritici-repentis
g1940.t1	>ref|XP_014560489.1| carbohydrate esterase family 4 protein [Bipolaris victoriae FI3]
g1853.t1	>gb|KNG44436.1| glycoside hydrolase family 125 protein [Stemphylium lycopersici]
g9467.t1	>ref|XP_003838546.1| similar to L-ascorbate oxidase [Leptosphaeria maculans JN3]
g1718.t1	>ref|XP_001804088.1| hypothetical protein SNOG_13887 [Parastagonospora nodorum SN15]
g2989.t1	>ref|XP_007695310.1| hypothetical protein COCSADRAFT_218157 [Bipolaris sorokiniana
g11803.t1	>gb|KNG44715.1| fungal alpha-L-arabinofuranosidase [Stemphylium lycopersici]
g4445.t1	>gb|KNG45178.1| trichothecene efflux pump [Stemphylium lycopersici]
g5995.t1	>ref|XP_003303420.1| hypothetical protein PTT_15618 [Pyrenophora teres f. teres 0-1]
g7007.t1	>gb|KNG48769.1| glycoside hydrolase family 10 protein [Stemphylium lycopersici]
g1163.t1	>ref|XP_001932636.1| conserved hypothetical protein [Pyrenophora tritici-repentis
g9415.t1	>ref|XP_008030608.1| glycoside hydrolase family 5 protein [Setosphaeria turcica Et28A]
g2521.t1	>ref|XP_007706809.1| hypothetical protein COCCADRAFT_81870 [Bipolaris zeicola 26-R-13]
g808.t1	>ref|XP_014561075.1| hypothetical protein COCVIDRAFT_12308 [Bipolaris victoriae FI3]
g9416.t1	>ref|XP_007702165.1| hypothetical protein COCSADRAFT_38992 [Bipolaris sorokiniana
g4841.t1	>ref|XP_003306677.1| hypothetical protein PTT_19869 [Pyrenophora teres f. teres 0-1]
g235.t1	>ref|XP_007694409.1| carbohydrate-binding module family 48 protein, partial [Bipolaris
g1184.t1	>gb|KNG46055.1| glycoside hydrolase family 105 protein [Stemphylium lycopersici]
g9913.t1	>ref|XP_014557521.1| hypothetical protein COCVIDRAFT_37005 [Bipolaris victoriae FI3]
g2100.t1	>ref|XP_001791904.1| hypothetical protein SNOG_01257 [Parastagonospora nodorum SN15]
g7268.t1	>dbj|BAK07351.1| predicted protein [Hordeum vulgare subsp. vulgare]
g9188.t1	>ref|XP_003840412.1| hypothetical protein LEMA_P100640.1 [Leptosphaeria maculans JN3]
g11015.t1	>gb|KNG45749.1| cutinase 1 [Stemphylium lycopersici]
g1035.t1	>gb|KNG52705.1| acetylcholinesterase precursor [Stemphylium lycopersici]
g11350.t1	>ref|XP_001935543.1| extracellular invertase [Pyrenophora tritici-repentis Pt-1C-BFP]
g7343.t1	>gb|KNG49101.1| gamma-glutamyltranspeptidase protein [Stemphylium lycopersici]
g9442.t1	>ref|XP_007683610.1| hypothetical protein COCMIDRAFT_1453 [Bipolaris oryzae ATCC 44560]
g3535.t1	>ref|XP_007685354.1| glycoside hydrolase family 3 protein [Bipolaris oryzae ATCC 44560]
g10585.t1	>gb|KFY01052.1| hypothetical protein O988_02945 [Pseudogymnoascus pannorum VKM
g9614.t1	>ref|XP_007594959.1| hypothetical protein CFIO01_00996 [Colletotrichum fioriniae PJ7]
g11114.t1	>gb|KNG49915.1| zn-dependent exopeptidase [Stemphylium lycopersici]
g11665.t1	>ref|XP_003302894.1| hypothetical protein PTT_14879 [Pyrenophora teres f. teres 0-1]
g273.t1	>gb|KNG50098.1| carbohydrate esterase family 1 protein [Stemphylium lycopersici]
g7131.t1	>gb|KNG48731.1| glyceraldehyde 3-phosphate dehydrogenase [Stemphylium lycopersici]
g10010.t1	>gb|AAF05698.1|AF176570_1 endoxylanase [Alternaria alternata]
g2372.t1	>ref|XP_003295836.1| hypothetical protein PTT_03376 [Pyrenophora teres f. teres 0-1]
g10969.t1	>ref|XP_001223514.1| predicted protein [Chaetomium globosum CBS 148.51]
g3410.t1	>ref|XP_003300325.1| hypothetical protein PTT_11535 [Pyrenophora teres f. teres 0-1]
g11917.t1	>ref|XP_008020695.1| hypothetical protein SETTUDRAFT_162219, partial [Setosphaeria
g2319.t1	>gb|KNG46606.1| hsp70 chaperone [Stemphylium lycopersici]
g11620.t1	>ref|XP_008713902.1| hypothetical protein HMPREF1541_11011 [Cyphellophora europaea CBS
g935.t1	>gb|KNG44446.1| multicopper oxidase [Stemphylium lycopersici]
g7673.t1	>ref|XP_001932707.1| conserved hypothetical protein [Pyrenophora tritici-repentis
g10322.t1	>gb|KNG49154.1| pepsinogen c protein [Stemphylium lycopersici]
g3006.t1	>gb|KNG52019.1| fad binding domain-containing protein [Stemphylium lycopersici]
g357.t1	>ref|XP_014079940.1| hypothetical protein COCC4DRAFT_136137 [Bipolaris maydis ATCC
g11689.t1	>ref|XP_003299976.1| hypothetical protein PTT_11088 [Pyrenophora teres f. teres 0-1]
g9850.t1	>gb|KNG44643.1| glycoside hydrolase family 3 protein [Stemphylium lycopersici]
g4960.t1	>ref|XP_001257681.1| actin [Neosartorya fischeri NRRL 181]
g7871.t1	>gb|KNG46155.1| wsc domain-containing protein [Stemphylium lycopersici]
g5495.t1	>ref|XP_001937082.1| choline dehydrogenase, mitochondrial precursor [Pyrenophora
g908.t1	>gb|KNG44340.1| glycoside hydrolase family 12 protein [Stemphylium lycopersici]
g4698.t1	>ref|XP_001803697.1| hypothetical protein SNOG_13486 [Parastagonospora nodorum SN15]
g11265.t1	>ref|XP_007781509.1| hypothetical protein W97_05585 [Coniosporium apollinis CBS 100218]
g9810.t1	>gb|KNG51959.1| glycoside hydrolase family 5 protein [Stemphylium lycopersici]
g5132.t1	>gb|KNG49934.1| hypothetical protein TW65_03249 [Stemphylium lycopersici]
g2525.t1	>ref|XP_007706658.1| hypothetical protein COCCADRAFT_447 [Bipolaris zeicola 26-R-13]
g4210.t1	>gb|KNG50577.1| calcineurin-like phosphoesterase [Stemphylium lycopersici]
g450.t1	>ref|XP_001930658.1| transaldolase [Pyrenophora tritici-repentis Pt-1C-BFP]
g5428.t1	>gb|KNG50748.1| glycoside hydrolase family 3 protein [Stemphylium lycopersici]
g5816.t1	>gb|KNG45896.1| carboxylesterase family protein [Stemphylium lycopersici]
g4237.t1	>ref|XP_003303253.1| hypothetical protein PTT_15395 [Pyrenophora teres f. teres 0-1]
g11148.t1	>gb|EMD97619.1| glycoside hydrolase family 93 protein, partial [Bipolaris maydis
g4112.t1	>gb|KNG46680.1| tannase and feruloyl esterase [Stemphylium lycopersici]
g8559.t1	>ref|XP_001941013.1| cell wall glucanase (Utr2) [Pyrenophora tritici-repentis Pt-1C-BFP]
g6881.t1	>ref|XP_003306919.1| hypothetical protein PTT_20224 [Pyrenophora teres f. teres 0-1]
g8250.t1	>gb|KNG46904.1| alpha beta-hydrolase protein [Stemphylium lycopersici]
g2642.t1	>ref|XP_007688079.1| hypothetical protein COCMIDRAFT_26428 [Bipolaris oryzae ATCC 44560]
g4209.t1	>gb|KNG50577.1| calcineurin-like phosphoesterase [Stemphylium lycopersici]
g6758.t1	>ref|XP_001935790.1| transketolase [Pyrenophora tritici-repentis Pt-1C-BFP]
g8752.t1	>gb|KNG45230.1| adenine phosphoribosyltransferase [Stemphylium lycopersici]
g5210.t1	>gb|KNG45577.1| carrier protein [Stemphylium lycopersici]
g5767.t1	>ref|XP_014555814.1| hypothetical protein COCVIDRAFT_101499 [Bipolaris victoriae FI3]
g10770.t1	>gb|KNG48182.1| glycoside hydrolase family 43 protein [Stemphylium lycopersici]
g8158.t1	>gb|KNG51471.1| adenosylhomocysteinase [Stemphylium lycopersici]
g1989.t1	>gb|KNG52224.1| antigenic thaumatin domain-containing protein [Stemphylium
g4746.t1	>ref|XP_007701081.1| hypothetical protein COCSADRAFT_38129 [Bipolaris sorokiniana
g5307.t1	>gb|KNG50450.1| retrotransposon nucleocapsid protein [Stemphylium lycopersici]
g9398.t1	>gb|KNG47465.1| glycoside hydrolase family 16 protein [Stemphylium lycopersici]
g11047.t1	>ref|XP_001930631.1| elongation factor 1-alpha [Pyrenophora tritici-repentis Pt-1C-BFP]
g5973.t1	>gb|AAT66613.1| major allergen alt a1, partial [Alternaria embellisia]
g9624.t1	>gb|KNG46358.1| glycoside hydrolase family 64 protein [Stemphylium lycopersici]
g2607.t1	>sp|Q9HDT3.2|ENO_ALTAL RecName: Full=Enolase; AltName: Full=2-phospho-D-glycerate
g1085.t1	>gb|KNG47699.1| pyruvate decarboxylase [Stemphylium lycopersici]
g6219.t1	>gb|KNG47674.1| carbohydrate-binding module family 1 protein [Stemphylium
g655.t1	>gb|KNG48403.1| carbohydrate esterase family 4 protein [Stemphylium lycopersici]
g10800.t1	>ref|XP_001796406.1| hypothetical protein SNOG_06018 [Parastagonospora nodorum SN15]
g6697.t1	>gb|KNG46663.1| guanyl-specific ribonuclease f1 [Stemphylium lycopersici]
g9289.t1	>ref|XP_008030827.1| hypothetical protein SETTUDRAFT_165824 [Setosphaeria turcica Et28A]
g11537.t1	>ref|XP_003844188.1| similar to 40S ribosomal protein S3 [Leptosphaeria maculans JN3]
g8811.t1	>ref|XP_003303980.1| hypothetical protein PTT_16384 [Pyrenophora teres f. teres 0-1]
g6340.t1	>ref|XP_003296268.1| hypothetical protein PTT_05711 [Pyrenophora teres f. teres 0-1]
g7720.t1	>gb|KNG51801.1| carbohydrate-binding module family 1 protein [Stemphylium
g10704.t1	>ref|XP_003301087.1| hypothetical protein PTT_12503 [Pyrenophora teres f. teres 0-1]
g5562.t1	>gb|EMD90930.1| hypothetical protein COCHEDRAFT_1137134, partial [Bipolaris maydis
g1335.t1	>gb|KNG52038.1| hsp70-like protein [Stemphylium lycopersici]
g5523.t1	>ref|XP_008031171.1| hypothetical protein SETTUDRAFT_24332 [Setosphaeria turcica Et28A]
g7649.t1	>gb|KNG52551.1| endothelin-converting enzyme [Stemphylium lycopersici]
g5794.t1	>gb|KNG44838.1| aldose 1-epimerase [Stemphylium lycopersici]
g9518.t1	>gb|KNG50685.1| glycoside hydrolase family 131 protein [Stemphylium lycopersici]
g10463.t1	>gb|KNG52387.1| Outer mitochondrial membrane protein porin [Stemphylium
g10639.t1	>ref|XP_003302876.1| hypothetical protein PTT_14860 [Pyrenophora teres f. teres 0-1]
g11572.t1	>ref|XP_003296100.1| hypothetical protein PTT_04849 [Pyrenophora teres f. teres 0-1]
g5944.t1	>gb|KNG51028.1| chitin binding protein [Stemphylium lycopersici]
g900.t1	>ref|XP_008027706.1| hypothetical protein SETTUDRAFT_91803 [Setosphaeria turcica Et28A]
g9489.t1	>gb|KNG46324.1| nad mitochondrial precursor [Stemphylium lycopersici]
g11578.t1	>ref|XP_001792804.1| hypothetical protein SNOG_02189 [Parastagonospora nodorum SN15]
g178.t1	>gb|KNG51113.1| glycoside hydrolase family 61 protein [Stemphylium lycopersici]
g10649.t1	>gb|KNG45991.1| carbohydrate esterase family 1 protein [Stemphylium lycopersici]
g12023.t1	>ref|XP_001934792.1| 14-3-3 protein epsilon [Pyrenophora tritici-repentis Pt-1C-BFP]
g5218.t1	>ref|XP_014558252.1| hypothetical protein COCVIDRAFT_95020 [Bipolaris victoriae FI3]
g11481.t1	>gb|KNG46562.1| glycoside hydrolase family 17 protein [Stemphylium lycopersici]
g3434.t1	>ref|XP_001802636.1| hypothetical protein SNOG_12413 [Parastagonospora nodorum SN15]
g11304.t1	>ref|XP_007691663.1| hypothetical protein COCMIDRAFT_29463 [Bipolaris oryzae ATCC 44560]
g1213.t1	>gb|KNG44482.1| carboxypeptidase y-like protein a [Stemphylium lycopersici]
g87.t1	>ref|XP_007704428.1| hypothetical protein COCSADRAFT_175337 [Bipolaris sorokiniana
g5399.t1	>ref|XP_008021236.1| hypothetical protein SETTUDRAFT_25125 [Setosphaeria turcica Et28A]
g10182.t1	>gb|KNG47752.1| acyl-CoA dehydrogenase [Stemphylium lycopersici]
g1733.t1	>gb|AFZ93513.1| dehydrin-like protein 2a [Alternaria brassicicola]
g3583.t1	>ref|XP_007714781.1| hypothetical protein COCCADRAFT_102571 [Bipolaris zeicola 26-R-13]
g4745.t1	>ref|XP_014081391.1| hypothetical protein COCC4DRAFT_163447 [Bipolaris maydis ATCC
g6999.t1	>gb|KNG51088.1| pectin lyase [Stemphylium lycopersici]
g8016.t1	>gb|KNG50738.1| woronin body major protein [Stemphylium lycopersici]
g358.t1	>gb|KNG48999.1| hypothetical protein TW65_03980 [Stemphylium lycopersici]
g4963.t1	>ref|XP_014561848.1| hypothetical protein COCVIDRAFT_11667 [Bipolaris victoriae FI3]
g8500.t1	>gb|KNG52789.1| glycoside hydrolase family 115 protein [Stemphylium lycopersici]
g9634.t1	>gb|KNG46372.1| polysaccharide lyase family 4 protein [Stemphylium lycopersici]
g1549.t1	>ref|XP_009350641.1| PREDICTED: probable endo-beta-1,4-glucanase D [Pyrus x
g4348.t1	***** No hits found ******
g527.t1	>ref|XP_001930668.1| hypothetical protein PTRG_00335 [Pyrenophora tritici-repentis
g7369.t1	>ref|XP_003297052.1| hypothetical protein PTT_07333 [Pyrenophora teres f. teres 0-1]
g2712.t1	>gb|KNG45246.1| utp-glucose-1-phosphate uridylyltransferase [Stemphylium
g6947.t1	>ref|XP_001933961.1| citrate synthase, mitochondrial precursor [Pyrenophora
g6049.t1	>gb|KNG51579.1| carbohydrate-binding module family 43 protein [Stemphylium
g4512.t1	>ref|XP_003306842.1| hypothetical protein PTT_20112 [Pyrenophora teres f. teres 0-1]
g4581.t1	>gb|KNG50505.1| fad binding domain-containing protein [Stemphylium lycopersici]
g5870.t1	>ref|XP_003306500.1| hypothetical protein PTT_19654 [Pyrenophora teres f. teres 0-1]
g458.t1	>ref|XP_003297377.1| hypothetical protein PTT_07756 [Pyrenophora teres f. teres 0-1]
g7780.t1	>gb|KNG49319.1| glycoside hydrolase family 51 protein [Stemphylium lycopersici]
g2873.t1	>gb|KNG44922.1| endoglucanase e precursor [Stemphylium lycopersici]
g4397.t1	>gb|KNG45760.1| fad binding domain-containing protein [Stemphylium lycopersici]
g9096.t1	>ref|XP_003303057.1| hypothetical protein PTT_15087 [Pyrenophora teres f. teres 0-1]
g9179.t1	>gb|KNG46849.1| elongation factor 3 [Stemphylium lycopersici]
g1358.t1	>ref|XP_001802932.1| hypothetical protein SNOG_12712 [Parastagonospora nodorum SN15]
g8081.t1	>gb|KNG50521.1| glycoside hydrolase family 5 protein [Stemphylium lycopersici]
g6543.t1	>gb|KNG44138.1| atp-dependent rna helicase eif4a [Stemphylium lycopersici]
g6952.t1	>ref|XP_001933966.1| oxalate decarboxylase oxdD [Pyrenophora tritici-repentis Pt-1C-BFP]
g4425.t1	>dbj|BAK81913.1| indoleamine 2,3-dioxygenase alpha type [Alternaria brassicicola]
g640.t1	>ref|XP_001934252.1| pectin lyase A precursor [Pyrenophora tritici-repentis Pt-1C-BFP]
g8956.t1	>gb|KNG51125.1| hypothetical protein TW65_01595 [Stemphylium lycopersici]
g1845.t1	>gb|KNG44493.1| carbohydrate-binding module family 50 protein [Stemphylium
g4008.t1	>gb|KNG49603.1| outer membrane autotransporter [Stemphylium lycopersici]
g6426.t1	>gb|KNG48549.1| telomere and ribosome associated protein stm1 [Stemphylium
g4245.t1	>ref|XP_007688722.1| hypothetical protein COCMIDRAFT_26987 [Bipolaris oryzae ATCC 44560]
g118.t1	>ref|XP_001939079.1| glucosamine-fructose-6-phosphate aminotransferase [Pyrenophora
g8518.t1	>ref|XP_007714002.1| glycoside hydrolase family 93 protein [Bipolaris zeicola 26-R-13]
g3854.t1	>gb|KNG45988.1| hypothetical protein TW65_07265 [Stemphylium lycopersici]
g5573.t1	>ref|XP_001939124.1| pyruvate carboxylase [Pyrenophora tritici-repentis Pt-1C-BFP]
g6640.t1	***** No hits found ******
g1783.t1	>ref|XP_013426777.1| EF-hand [Aureobasidium namibiae CBS 147.97]
g4431.t1	>gb|KNG44036.1| lipase b precursor [Stemphylium lycopersici]
g7169.t1	>gb|KNG51149.1| mpp-like metallohydrolase [Stemphylium lycopersici]
g10161.t1	>ref|XP_007714831.1| hypothetical protein COCCADRAFT_38960 [Bipolaris zeicola 26-R-13]
g10132.t1	>ref|XP_007700758.1| hypothetical protein COCSADRAFT_200255 [Bipolaris sorokiniana
g144.t1	>ref|XP_007712538.1| glycoside hydrolase family 18 protein [Bipolaris zeicola 26-R-13]
g6656.t1	>gb|KNG52497.1| fad binding domain containing protein [Stemphylium lycopersici]
g4267.t1	>gb|KNG49084.1| secreted serine protease protein [Stemphylium lycopersici]
g4811.t1	>ref|XP_003300915.1| hypothetical protein PTT_12279 [Pyrenophora teres f. teres 0-1]
g6498.t1	>ref|XP_007696717.1| hypothetical protein COCSADRAFT_168181 [Bipolaris sorokiniana
g1980.t1	>ref|XP_003303241.1| hypothetical protein PTT_15372 [Pyrenophora teres f. teres 0-1]
g2013.t1	>gb|KNG47561.1| ribonuclease m [Stemphylium lycopersici]
g3766.t1	>ref|XP_001939279.1| alcohol dehydrogenase 1 [Pyrenophora tritici-repentis Pt-1C-BFP]
g6117.t1	>gb|KNG52074.1| glucose-6-phosphate isomerase [Stemphylium lycopersici]
g6575.t1	>ref|XP_008025972.1| hypothetical protein SETTUDRAFT_169129 [Setosphaeria turcica Et28A]
g6710.t1	>gb|KNG46660.1| hypothetical protein TW65_06664 [Stemphylium lycopersici]
g10828.t1	>ref|XP_003303732.1| hypothetical protein PTT_16074 [Pyrenophora teres f. teres 0-1]
g12021.t1	>ref|XP_003297245.1| hypothetical protein PTT_07580 [Pyrenophora teres f. teres 0-1]
g6814.t1	>gb|KNG45897.1| lysophospholipase 3 precursor [Stemphylium lycopersici]
g8328.t1	>ref|XP_003302444.1| hypothetical protein PTT_14249 [Pyrenophora teres f. teres 0-1]
g77.t1	>ref|XP_003297727.1| hypothetical protein PTT_08242 [Pyrenophora teres f. teres 0-1]
g8541.t1	>ref|XP_014083063.1| hypothetical protein COCC4DRAFT_126590 [Bipolaris maydis ATCC
g1091.t1	>ref|XP_003301379.1| hypothetical protein PTT_12864 [Pyrenophora teres f. teres 0-1]
g5048.t1	>gb|KNG49974.1| glycoside hydrolase family 7 protein [Stemphylium lycopersici]
g2082.t1	>gb|KNG45590.1| rna-directed rna polymerase 2 [Stemphylium lycopersici]
g6465.t1	>ref|XP_001930544.1| 60S ribosomal protein L4 [Pyrenophora tritici-repentis Pt-1C-BFP]
g871.t1	>ref|XP_014559000.1| multicopper oxidase [Bipolaris victoriae FI3]
g7849.t1	>ref|XP_003300159.1| hypothetical protein PTT_11324 [Pyrenophora teres f. teres 0-1]
g8337.t1	>gb|KNG51449.1| elongation factor 1-beta [Stemphylium lycopersici]
g3921.t1	>ref|XP_001941632.1| GDSL lipase/acylhydrolase family protein [Pyrenophora
g327.t1	>ref|XP_014073418.1| glycoside hydrolase family 43 protein [Bipolaris maydis ATCC 48331]
g4036.t1	>ref|XP_003842430.1| hypothetical protein LEMA_P081900.1 [Leptosphaeria maculans JN3]
g6769.t1	>gb|KNG46637.1| hypothetical protein TW65_06641 [Stemphylium lycopersici]
g7684.t1	>ref|XP_003302975.1| hypothetical protein PTT_14979 [Pyrenophora teres f. teres 0-1]
g10470.t1	>gb|KNG52393.1| pi-plc x domain-containing protein [Stemphylium lycopersici]
g3137.t1	>gb|KNG51264.1| alkaline serine protease alp1 [Stemphylium lycopersici]
g6494.t1	>ref|XP_001937964.1| 60S acidic ribosomal protein P0 [Pyrenophora tritici-repentis
g3560.t1	>ref|XP_007700836.1| hypothetical protein COCSADRAFT_91579 [Bipolaris sorokiniana
g4503.t1	>ref|XP_014073026.1| hypothetical protein COCC4DRAFT_66769 [Bipolaris maydis ATCC 48331]
g11587.t1	>gb|KNG43961.1| carbohydrate esterase family 8 protein [Stemphylium lycopersici]
g3688.t1	>ref|XP_008025459.1| hypothetical protein SETTUDRAFT_135291 [Setosphaeria turcica Et28A]
g8904.t1	>ref|XP_001937374.1| conserved hypothetical protein [Pyrenophora tritici-repentis
g10624.t1	>gb|KNG45612.1| hypothetical protein TW65_07626 [Stemphylium lycopersici]
g3223.t1	>gb|KNG51323.1| atp-citrate synthase subunit 1 [Stemphylium lycopersici]
g11083.t1	>ref|XP_014080381.1| hypothetical protein COCC4DRAFT_135089 [Bipolaris maydis ATCC
g1937.t1	>ref|XP_001938819.1| RNA-binding protein Vip1 [Pyrenophora tritici-repentis Pt-1C-BFP]
g5242.t1	>ref|XP_007701867.1| carbohydrate-binding module family 20 protein [Bipolaris
g5768.t1	>ref|XP_003301555.1| hypothetical protein PTT_13087 [Pyrenophora teres f. teres 0-1]
g11252.t1	>gb|KNG50197.1| glycoside hydrolase family 35 protein [Stemphylium lycopersici]
g3055.t1	>gb|KNG52092.1| glycoside hydrolase family 28 protein [Stemphylium lycopersici]
g9784.t1	>ref|XP_003297993.1| hypothetical protein PTT_08570 [Pyrenophora teres f. teres 0-1]
g7868.t1	>gb|KNG46153.1| alkaline phosphatase protein [Stemphylium lycopersici]
g11096.t1	>gb|KNG51697.1| hypothetical protein TW65_01094 [Stemphylium lycopersici]
g4022.t1	>ref|XP_001934788.1| 3-phytase A precursor [Pyrenophora tritici-repentis Pt-1C-BFP]
g11925.t1	>ref|XP_014550543.1| hypothetical protein COCVIDRAFT_21036 [Bipolaris victoriae FI3]
g5628.t1	>ref|XP_001791297.1| hypothetical protein SNOG_00616 [Parastagonospora nodorum SN15]
g1156.t1	>ref|XP_014075766.1| hypothetical protein COCC4DRAFT_43326 [Bipolaris maydis ATCC 48331]
g3279.t1	>ref|XP_003298600.1| hypothetical protein PTT_09362 [Pyrenophora teres f. teres 0-1]
g5327.t1	>ref|XP_003306876.1| hypothetical protein PTT_20172 [Pyrenophora teres f. teres 0-1]
g3224.t1	>ref|XP_001931115.1| ATP-citrate synthase (ATP-citrate (pro-S-)-lyase) [Pyrenophora
g3660.t1	>gb|KNG48927.1| glycoside hydrolase family 67 protein [Stemphylium lycopersici]
g10743.t1	>ref|XP_007707288.1| glycoside hydrolase family 76 protein [Bipolaris zeicola 26-R-13]
g4795.t1	>gb|KNG44011.1| family transcriptional regulator [Stemphylium lycopersici]
g8807.t1	>gb|KNG47332.1| 40s ribosomal protein s4 [Stemphylium lycopersici]
g4518.t1	>emb|CAD38167.1| putative nuclear transport factor 2 [Alternaria alternata]
g7141.t1	>gb|KNG48740.1| glycoside hydrolase family 55 protein [Stemphylium lycopersici]
g930.t1	>ref|XP_007684020.1| hypothetical protein COCMIDRAFT_84498 [Bipolaris oryzae ATCC 44560]
g6345.t1	>ref|XP_001938406.1| monothiol glutaredoxin-4 [Pyrenophora tritici-repentis Pt-1C-BFP]
g3292.t1	>gb|KNG51377.1| beta-tubulin [Stemphylium lycopersici]
g4788.t1	>gb|KNG48009.1| 40s ribosomal protein s15 [Stemphylium lycopersici]
g8345.t1	>gb|KNG51445.1| vps9 domain-containing protein [Stemphylium lycopersici]
g2557.t1	>ref|XP_001933053.1| aminopeptidase 2, mitochondrial precursor [Pyrenophora
g334.t1	>gb|KNG50289.1| glycoside hydrolase family 3 protein [Stemphylium lycopersici]
g4853.t1	>ref|XP_001935269.1| dihydrolipoamide acetyltransferase component of pyruvate
g9301.t1	>gb|KNG47345.1| major allergen alt [Stemphylium lycopersici]
g9690.t1	>ref|XP_014073972.1| hypothetical protein COCC4DRAFT_206630 [Bipolaris maydis ATCC
g2487.t1	>ref|XP_001938842.1| 60S ribosomal protein L13 [Pyrenophora tritici-repentis Pt-1C-BFP]
g5872.t1	>gb|KNG47828.1| pectin lyase [Stemphylium lycopersici]
g8740.t1	>ref|XP_003302351.1| hypothetical protein PTT_14125 [Pyrenophora teres f. teres 0-1]
g11098.t1	>ref|XP_003844882.1| hypothetical protein LEMA_P001900.1 [Leptosphaeria maculans JN3]
g1859.t1	>ref|XP_001940537.1| 60S ribosomal protein L2 [Pyrenophora tritici-repentis Pt-1C-BFP]
g1970.t1	>ref|XP_008029871.1| hypothetical protein SETTUDRAFT_173504 [Setosphaeria turcica Et28A]
g62.t1	>gb|KNG47275.1| carbohydrate-binding module family 1 protein [Stemphylium
g2091.t1	>ref|XP_007683152.1| hypothetical protein COCMIDRAFT_32344 [Bipolaris oryzae ATCC 44560]
g2199.t1	>ref|XP_001938524.1| conserved hypothetical protein [Pyrenophora tritici-repentis
g5086.t1	>ref|XP_003300621.1| hypothetical protein PTT_11915 [Pyrenophora teres f. teres 0-1]
g7794.t1	>ref|XP_001941368.1| conserved hypothetical protein [Pyrenophora tritici-repentis
g4720.t1	>ref|XP_008023512.1| hypothetical protein SETTUDRAFT_168090 [Setosphaeria turcica Et28A]
g6025.t1	>gb|KNG51726.1| glycoside hydrolase family 17 protein [Stemphylium lycopersici]
g6858.t1	>ref|XP_003301795.1| hypothetical protein PTT_13386 [Pyrenophora teres f. teres 0-1]
g1060.t1	>gb|KNG52621.1| protein disulfide-isomerase [Stemphylium lycopersici]
g10753.t1	>ref|XP_003305652.1| hypothetical protein PTT_18561 [Pyrenophora teres f. teres 0-1]
g2014.t1	>ref|XP_001936740.1| serine hydroxymethyltransferase [Pyrenophora tritici-repentis
g4166.t1	>ref|XP_003841186.1| hypothetical protein LEMA_P091160.1 [Leptosphaeria maculans JN3]
g5212.t1	>gb|KNG45579.1| polysaccharide lyase family 1 protein [Stemphylium lycopersici]
g11384.t1	>ref|XP_001932192.1| phosphoketolase [Pyrenophora tritici-repentis Pt-1C-BFP]
g6687.t1	>ref|XP_007699651.1| hypothetical protein COCSADRAFT_89072 [Bipolaris sorokiniana
g6826.t1	>ref|XP_014081137.1| hypothetical protein COCC4DRAFT_133310 [Bipolaris maydis ATCC
g7258.t1	>gb|KNG43949.1| copper radical oxidase [Stemphylium lycopersici]
g10353.t1	>gb|KNG52484.1| cell division control protein 48 [Stemphylium lycopersici]
g3031.t1	>gb|KNG49409.1| pullulan synthetase [Stemphylium lycopersici]
g4530.t1	>ref|XP_003300112.1| hypothetical protein PTT_11268 [Pyrenophora teres f. teres 0-1]
g4855.t1	>gb|KNG49927.1| heat shock 70kda protein 4 [Stemphylium lycopersici]
g7823.t1	>gb|KNG46132.1| duf1115 domain-containing protein [Stemphylium lycopersici]
g9539.t1	>gb|KNG50676.1| serine protease [Stemphylium lycopersici]
g3393.t1	>ref|XP_008030433.1| hypothetical protein SETTUDRAFT_156979 [Setosphaeria turcica Et28A]
g5550.t1	>gb|KNG49134.1| actin lateral binding protein [Stemphylium lycopersici]
g6123.t1	>gb|KNG52049.1| glycoside hydrolase family 37 protein [Stemphylium lycopersici]
g6204.t1	>ref|XP_007584397.1| putative histone h2b protein [Neofusicoccum parvum UCRNP2]
g8654.t1	>ref|XP_001931333.1| 40S ribosomal protein S1 [Pyrenophora tritici-repentis Pt-1C-BFP]
g9615.t1	>gb|KNG50548.1| glycoside hydrolase family 128 protein [Stemphylium lycopersici]
g389.t1	>gb|KNG49240.1| anchored cell wall protein 11 [Stemphylium lycopersici]
g4003.t1	>ref|XP_007703182.1| hypothetical protein COCSADRAFT_235908 [Bipolaris sorokiniana ND90Pr]
g2762.t1	>ref|XP_003304920.1| hypothetical protein PTT_17653 [Pyrenophora teres f. teres 0-1]
g3002.t1	>ref|XP_003298766.1| hypothetical protein PTT_09571 [Pyrenophora teres f. teres 0-1]
g6564.t1	>gb|KNG51204.1| calreticulin precursor [Stemphylium lycopersici]
g11922.t1	>ref|XP_007692049.1| hypothetical protein COCMIDRAFT_8859 [Bipolaris oryzae ATCC 44560]
g11667.t1	>gb|KNG47963.1| hypothetical protein TW65_05303 [Stemphylium lycopersici]
g11988.t1	>ref|XP_003295540.1| hypothetical protein PTT_01531 [Pyrenophora teres f. teres 0-1]
g3679.t1	>ref|XP_001939266.1| conserved hypothetical protein [Pyrenophora tritici-repentis
g3884.t1	>gb|KNG44409.1| gpi anchored protein [Stemphylium lycopersici]
g3993.t1	>ref|XP_007693375.1| hypothetical protein COCMIDRAFT_41515 [Bipolaris oryzae ATCC 44560]
g4460.t1	>gb|KNG45177.1| secreted protein nis1 [Stemphylium lycopersici]
g7590.t1	>gb|KNG52570.1| malate dehydrogenase [Stemphylium lycopersici]
g8661.t1	>ref|XP_007707563.1| hypothetical protein COCCADRAFT_1134 [Bipolaris zeicola 26-R-13]
g10259.t1	>gb|KNG49821.1| cell lysis protein [Stemphylium lycopersici]
g1097.t1	>ref|XP_008022839.1| hypothetical protein SETTUDRAFT_167670 [Setosphaeria turcica Et28A]
g11081.t1	>gb|KNG51768.1| malate dehydrogenase protein [Stemphylium lycopersici]
g11845.t1	>gb|KNG46893.1| hypothetical protein TW65_06398 [Stemphylium lycopersici]
g300.t1	>gb|KNG50132.1| gpi anchored protein [Stemphylium lycopersici]
g8287.t1	>gb|KNG51401.1| la domain-containing protein [Stemphylium lycopersici]
g7117.t1	>gb|KNG48752.1| uba ts-n domain containing protein [Stemphylium lycopersici]
g8658.t1	>gb|KNG48337.1| sucrose transport protein [Stemphylium lycopersici]
g9410.t1	>ref|XP_001937560.1| 40S ribosomal protein S2 [Pyrenophora tritici-repentis Pt-1C-BFP]
g10248.t1	>ref|XP_003299774.1| 60S ribosomal protein L7 [Pyrenophora teres f. teres 0-1]
g1577.t1	>gb|KKY13373.1| putative alpha beta hydrolase [Diplodia seriata]
g1911.t1	>gb|KFY34127.1| hypothetical protein V494_07031 [Pseudogymnoascus pannorum VKM
g6202.t1	>ref|XP_003841522.1| similar to dihydrolipoyllysine-residue succinyltransferase
g6988.t1	>ref|XP_003303903.1| hypothetical protein PTT_16301 [Pyrenophora teres f. teres 0-1]
g10458.t1	>gb|KNG52383.1| extracellular dioxygenase [Stemphylium lycopersici]
g1894.t1	>gb|KNG46000.1| glycoside hydrolase family 11 protein [Stemphylium lycopersici]
g4577.t1	>ref|XP_001932927.1| neutral ceramidase precursor [Pyrenophora tritici-repentis
g6262.t1	>gb|KNG47679.1| glycosyltransferase family 8 protein [Stemphylium lycopersici]
g8480.t1	>ref|XP_001940168.1| spermidine synthase [Pyrenophora tritici-repentis Pt-1C-BFP]
g9725.t1	>ref|XP_003302241.1| hypothetical protein PTT_13990 [Pyrenophora teres f. teres 0-1]
g10603.t1	>ref|XP_007697730.1| hypothetical protein COCSADRAFT_137509 [Bipolaris sorokiniana
g3817.t1	>gb|KNG47024.1| aspergillopepsin a precursor [Stemphylium lycopersici]
g4830.t1	>ref|XP_007701617.1| hypothetical protein COCSADRAFT_38420 [Bipolaris sorokiniana
g5572.t1	>ref|XP_001939123.1| clathrin heavy chain [Pyrenophora tritici-repentis Pt-1C-BFP]
g6652.t1	>ref|XP_003304303.1| hypothetical protein PTT_16836 [Pyrenophora teres f. teres 0-1]
g9914.t1	>gb|KNG47242.1| hypothetical protein TW65_05792 [Stemphylium lycopersici]
g1003.t1	>gb|KNG45640.1| arylsulfatase precursor [Stemphylium lycopersici]
g2121.t1	>ref|XP_001937596.1| peroxiredoxin-6 [Pyrenophora tritici-repentis Pt-1C-BFP]
g315.t1	>ref|XP_001935693.1| 40S ribosomal protein S10 [Pyrenophora tritici-repentis Pt-1C-BFP]
g5092.t1	>ref|XP_014552764.1| hypothetical protein COCVIDRAFT_109520 [Bipolaris victoriae FI3]
g5391.t1	>ref|XP_003295439.1| hypothetical protein PTT_00968 [Pyrenophora teres f. teres 0-1]
g156.t1	>ref|XP_003302403.1| hypothetical protein PTT_14204 [Pyrenophora teres f. teres 0-1]
g4731.t1	>ref|XP_003295853.1| 60S ribosomal protein L3 [Pyrenophora teres f. teres 0-1]
g497.t1	>gb|KNG48327.1| ferritin ribonucleotide reductase-like protein [Stemphylium
g5492.t1	>ref|XP_008024133.1| hypothetical protein SETTUDRAFT_46985 [Setosphaeria turcica
g8639.t1	>gb|KNG48352.1| carbohydrate-binding module family 63 protein [Stemphylium
g4572.t1	>gb|KNG51011.1| aspergillopepsin-2 [Stemphylium lycopersici]
g4733.t1	>ref|XP_008023527.1| hypothetical protein SETTUDRAFT_168109 [Setosphaeria turcica Et28A]
g6096.t1	>gb|KNG52655.1| carboxylesterase family protein [Stemphylium lycopersici]
g6218.t1	>gb|KNG47549.1| glycoside hydrolase family 12 protein [Stemphylium lycopersici]
g10335.t1	>ref|XP_003300256.1| hypothetical protein PTT_11446 [Pyrenophora teres f. teres 0-1]
g10961.t1	>ref|XP_003305286.1| hypothetical protein PTT_18091 [Pyrenophora teres f. teres 0-1]
g2537.t1	>emb|CCE77984.1| cell death in tomato 1 [Pyrenochaeta lycopersici]
g301.t1	>ref|XP_003836784.1| hypothetical protein LEMA_P043200.1 [Leptosphaeria maculans JN3]
g499.t1	>gb|KNG45325.1| glycoside hydrolase family 17 protein [Stemphylium lycopersici]
g6983.t1	>ref|XP_003306646.1| hypothetical protein PTT_19835 [Pyrenophora teres f. teres 0-1]
g3907.t1	>gb|KNG49646.1| hydroxymethylglutaryl-CoA synthase [Stemphylium lycopersici]
g7345.t1	>gb|KNG49099.1| hypothetical protein TW65_04080 [Stemphylium lycopersici]
g8586.t1	>ref|XP_003299521.1| hypothetical protein PTT_10529 [Pyrenophora teres f. teres 0-1]
g8660.t1	>gb|KNG48335.1| d-3-phosphoglycerate dehydrogenase 2 [Stemphylium lycopersici]
g3219.t1	>gb|KNG51320.1| superoxide dismutase [Stemphylium lycopersici]
g5464.t1	>gb|KNG47875.1| multicopper oxidase [Stemphylium lycopersici]
g5602.t1	>ref|XP_007702251.1| hypothetical protein COCSADRAFT_95101 [Bipolaris sorokiniana
g5727.t1	>ref|XP_007715334.1| hypothetical protein COCCADRAFT_28736 [Bipolaris zeicola 26-R-13]
g6941.t1	>gb|KNG51190.1| candidapepsin-4 precursor [Stemphylium lycopersici]
g7948.t1	>gb|KNG46093.1| vacuolar atp synthase catalytic subunit a [Stemphylium lycopersici]
g8018.t1	>ref|XP_003306748.1| hypothetical protein PTT_19959 [Pyrenophora teres f. teres 0-1]
g1474.t1	>ref|XP_008027756.1| hypothetical protein SETTUDRAFT_172234 [Setosphaeria turcica Et28A]
g3473.t1	>ref|XP_007590100.1| hypothetical protein CFIO01_02229 [Colletotrichum fioriniae PJ7]
g4135.t1	>ref|XP_008027373.1| hypothetical protein SETTUDRAFT_171863 [Setosphaeria turcica Et28A]
g4571.t1	>gb|KNG51010.1| glycoside hydrolase family 61 protein [Stemphylium lycopersici]
g8519.t1	>gb|KNG46729.1| 40s ribosomal protein s19 [Stemphylium lycopersici]
g10809.t1	>ref|XP_003305835.1| hypothetical protein PTT_18785 [Pyrenophora teres f. teres 0-1]
g10842.t1	>gb|KNG45201.1| leupeptin-inactivating enzyme 1 precursor [Stemphylium lycopersici]
g11238.t1	>ref|XP_001936416.1| aspartate aminotransferase, mitochondrial precursor [Pyrenophora
g2710.t1	>gb|KNG45244.1| heat shock protein sti1 [Stemphylium lycopersici]
g5123.t1	>gb|KNG46878.1| endonuclease exonuclease phosphatase family protein [Stemphylium
g5663.t1	>gb|KNG47210.1| glycyl-trna synthetase [Stemphylium lycopersici]
g5728.t1	>gb|KNG50842.1| niemann-pick c1 protein precursor [Stemphylium lycopersici]
g5850.t1	>gb|KNG50800.1| rna binding effector protein scp160 [Stemphylium lycopersici]
g8948.t1	>ref|XP_014558124.1| hypothetical protein COCVIDRAFT_36532 [Bipolaris victoriae FI3]
g9833.t1	>gb|KNG48852.1| 60s ribosomal protein l20 [Stemphylium lycopersici]
g9906.t1	>ref|XP_008021426.1| hypothetical protein SETTUDRAFT_144598 [Setosphaeria turcica Et28A]
g10991.t1	>ref|XP_007711413.1| hypothetical protein COCCADRAFT_36020 [Bipolaris zeicola 26-R-13]
g4002.t1	>gb|KNG49599.1| fatty acid synthase subunit alpha [Stemphylium lycopersici]
g4144.t1	>ref|XP_003305791.1| hypothetical protein PTT_18729 [Pyrenophora teres f. teres 0-1]
g6061.t1	>gb|KNG51568.1| carbohydrate esterase family 3 protein [Stemphylium lycopersici]
g11600.t1	>ref|XP_003835390.1| similar to cellobiohydrolase II precursor [Leptosphaeria maculans
g11882.t1	>ref|XP_003295398.1| hypothetical protein PTT_00759 [Pyrenophora teres f. teres 0-1]
g1189.t1	>gb|KNG45314.1| glutamate decarboxylase [Stemphylium lycopersici]
g11991.t1	>ref|XP_001934863.1| conserved hypothetical protein [Pyrenophora tritici-repentis
g1247.t1	>gb|KNG47576.1| 2,3-bisphosphoglycerate-independent phosphoglycerate mutase
g1511.t1	>ref|XP_001939807.1| coronin-6 [Pyrenophora tritici-repentis Pt-1C-BFP]
g1878.t1	>ref|XP_003304209.1| 40S ribosomal protein S5 [Pyrenophora teres f. teres 0-1]
g2786.t1	>gb|KNG45500.1| 60s ribosomal protein l5 [Stemphylium lycopersici]
g4515.t1	>ref|XP_014073049.1| hypothetical protein COCC4DRAFT_154154 [Bipolaris maydis ATCC
g5897.t1	>gb|KNG50963.1| hypothetical protein TW65_71792 [Stemphylium lycopersici]
g6131.t1	>ref|XP_014077626.1| hypothetical protein COCC4DRAFT_82394 [Bipolaris maydis ATCC 48331]
g9246.t1	>ref|XP_001931533.1| cyanovirin-N family protein [Pyrenophora tritici-repentis
g10002.t1	>gb|KNG50142.1| polysaccharide lyase family 4 protein [Stemphylium lycopersici]
g11151.t1	>gb|KNG50212.1| carbohydrate-binding module family 18 protein [Stemphylium
g128.t1	>ref|XP_014079740.1| glycoside hydrolase family 10 protein [Bipolaris maydis ATCC 48331]
g2294.t1	>ref|XP_003305214.1| hypothetical protein PTT_17996 [Pyrenophora teres f. teres 0-1]
g2947.t1	>ref|XP_001936023.1| hypothetical protein PTRG_05690 [Pyrenophora tritici-repentis
g3774.t1	>ref|XP_007709758.1| hypothetical protein COCCADRAFT_2960 [Bipolaris zeicola 26-R-13]
g7010.t1	>ref|XP_003833934.1| similar to glucose-methanol-choline oxidoreductase:GMC
g9466.t1	>ref|XP_003843340.1| hypothetical protein LEMA_P074500.1 [Leptosphaeria maculans JN3]
g10368.t1	>ref|XP_001936466.1| 60S ribosomal protein L22 [Pyrenophora tritici-repentis Pt-1C-BFP]
g11278.t1	>gb|KNG48395.1| hypothetical protein TW65_04917 [Stemphylium lycopersici]
g1383.t1	>ref|XP_001933362.1| 40S ribosomal protein S17 [Pyrenophora tritici-repentis Pt-1C-BFP]
g1781.t1	>gb|KNG48210.1| zinc-binding dehydrogenase [Stemphylium lycopersici]
g2954.t1	>ref|XP_008021397.1| hypothetical protein SETTUDRAFT_166568 [Setosphaeria turcica Et28A]
g4556.t1	>gb|KNG51743.1| glycoside hydrolase family 2 protein [Stemphylium lycopersici]
g6480.t1	>ref|XP_007684081.1| hypothetical protein COCMIDRAFT_33233 [Bipolaris oryzae ATCC 44560]
g6890.t1	>ref|XP_001931853.1| hypothetical protein PTRG_01520 [Pyrenophora tritici-repentis
g8222.t1	>gb|KNG48649.1| fad nad-p-binding domain-containing protein [Stemphylium
g9451.t1	>gb|KNG49563.1| glycoside hydrolase family 3 protein [Stemphylium lycopersici]
g10926.t1	>gb|KNG50935.1| alanine aminotransferase [Stemphylium lycopersici]
g1310.t1	>gb|KNG52117.1| 15-hydroxyprostaglandin dehydrogenase [Stemphylium lycopersici]
g1381.t1	>gb|KNG52181.1| aminopeptidase y [Stemphylium lycopersici]
g1677.t1	>ref|XP_007695897.1| hypothetical protein COCSADRAFT_270468 [Bipolaris sorokiniana
g176.t1	>gb|KNG51111.1| hypothetical protein TW65_01581 [Stemphylium lycopersici]
g2535.t1	>ref|XP_001936528.1| 40S ribosomal protein S8 [Pyrenophora tritici-repentis Pt-1C-BFP]
g3677.t1	>ref|XP_003305000.1| 60S ribosomal protein L9 [Pyrenophora teres f. teres 0-1]
g518.t1	>gb|KNG48150.1| hypothetical protein TW65_05058 [Stemphylium lycopersici]
g6386.t1	>ref|XP_001938235.1| conserved hypothetical protein [Pyrenophora tritici-repentis
g9027.t1	>ref|XP_003298510.1| hypothetical protein PTT_09258 [Pyrenophora teres f. teres 0-1]
g9321.t1	>gb|KNG46395.1| glycoside hydrolase family 43 protein [Stemphylium lycopersici]
g11435.t1	>gb|KNG46026.1| importin subunit beta-1 [Stemphylium lycopersici]
g1216.t1	>ref|XP_001940787.1| dienelactone hydrolase [Pyrenophora tritici-repentis Pt-1C-BFP]
g406.t1	>ref|XP_003302643.1| 60S ribosomal protein L11 [Pyrenophora teres f. teres 0-1]
g5765.t1	>ref|XP_003301552.1| hypothetical protein PTT_13084 [Pyrenophora teres f. teres 0-1]
g6203.t1	>ref|XP_001804793.1| hypothetical protein SNOG_14611 [Parastagonospora nodorum SN15]
g7059.t1	>ref|XP_001933812.1| tubulin alpha chain [Pyrenophora tritici-repentis Pt-1C-BFP]
g7368.t1	>gb|KNG47175.1| heat shock protein 60 [Stemphylium lycopersici]
g10298.t1	>ref|XP_003297272.1| hypothetical protein PTT_07610 [Pyrenophora teres f. teres 0-1]
g1673.t1	>ref|XP_001931780.1| 2-oxoglutarate dehydrogenase E1 component, mitochondrial precursor
g2773.t1	>gb|KNG48623.1| copii-coated vesicle protein [Stemphylium lycopersici]
g4013.t1	>gb|KNG46047.1| phb depolymerase family esterase [Stemphylium lycopersici]
g4869.t1	>gb|KNG45935.1| carbohydrate esterase family 5 protein [Stemphylium lycopersici]
g7831.t1	>ref|XP_008028574.1| hypothetical protein SETTUDRAFT_164445 [Setosphaeria turcica Et28A]
g8600.t1	>gb|KNG44172.1| atp synthase gamma subunit [Stemphylium lycopersici]
g9842.t1	>ref|XP_003303381.1| hypothetical protein PTT_15553 [Pyrenophora teres f. teres 0-1]
g11676.t1	>gb|KNG44901.1| diphosphomevalonate decarboxylase [Stemphylium lycopersici]
g2618.t1	>ref|XP_003296179.1| hypothetical protein PTT_05277 [Pyrenophora teres f. teres 0-1]
g3737.t1	>ref|XP_003304947.1| hypothetical protein PTT_17681 [Pyrenophora teres f. teres 0-1]
g3844.t1	>gb|KNG46996.1| hypothetical protein TW65_06170 [Stemphylium lycopersici]
g52.t1	>ref|XP_001937761.1| pyruvate kinase [Pyrenophora tritici-repentis Pt-1C-BFP]
g5347.t1	>ref|XP_001935737.1| glucokinase GLK1 [Pyrenophora tritici-repentis Pt-1C-BFP]
g6764.t1	>ref|XP_003299632.1| hypothetical protein PTT_10671 [Pyrenophora teres f. teres 0-1]
g8206.t1	>ref|XP_008030556.1| hypothetical protein SETTUDRAFT_122653 [Setosphaeria turcica Et28A]
g9373.t1	>ref|XP_001937444.1| 60S ribosomal protein L21 [Pyrenophora tritici-repentis Pt-1C-BFP]
g10811.t1	>ref|XP_003305837.1| 60S ribosomal protein L18 [Pyrenophora teres f. teres 0-1]
g11226.t1	>ref|XP_001936427.1| vacuolar ATP synthase subunit B [Pyrenophora tritici-repentis
g1362.t1	>ref|XP_003295674.1| hypothetical protein PTT_02279 [Pyrenophora teres f. teres 0-1]
g2257.t1	>ref|XP_001800955.1| hypothetical protein SNOG_10694 [Parastagonospora nodorum SN15]
g23.t1	>gb|KNG47360.1| carboxylesterase [Stemphylium lycopersici]
g4789.t1	>sp|P42037.1|RLA2_ALTAL RecName: Full=60S acidic ribosomal protein P2; AltName:
g7939.t1	>ref|XP_003303303.1| hypothetical protein PTT_15466 [Pyrenophora teres f. teres 0-1]
g9946.t1	>gb|KNG51664.1| multiprotein-bridging factor 1 [Stemphylium lycopersici]
g103.t1	>ref|XP_003298793.1| hypothetical protein PTT_09610 [Pyrenophora teres f. teres 0-1]
g10855.t1	>gb|KNG48869.1| ubiquitin-activating enzyme e1 1 [Stemphylium lycopersici]
g11671.t1	>ref|XP_001934432.1| GTP-binding protein rho1 precursor [Pyrenophora tritici-repentis
g117.t1	>gb|KNG49047.1| glucosamine-fructose-6-phosphate aminotransferase [Stemphylium
g11778.t1	>ref|XP_001798248.1| hypothetical protein SNOG_07922 [Parastagonospora nodorum SN15]
g1245.t1	***** No hits found ******
g1814.t1	>ref|XP_003305489.1| 40S ribosomal protein S22 [Pyrenophora teres f. teres 0-1]
g2673.t1	>ref|XP_008025102.1| hypothetical protein SETTUDRAFT_41184 [Setosphaeria turcica
g2868.t1	>gb|KNG44963.1| 40s ribosomal protein s6 [Stemphylium lycopersici]
g2950.t1	>gb|ADP88554.1| mitochondrial ATP synthase D chain [Alternaria longipes]
g3485.t1	>gb|KNG49798.1| protein kinase [Stemphylium lycopersici]
g3852.t1	>gb|KNG45990.1| glycoside hydrolase family 30 protein [Stemphylium lycopersici]
g4050.t1	>gb|KNG48782.1| endoglucanase-1 precursor [Stemphylium lycopersici]
g4563.t1	>ref|XP_007695297.1| hypothetical protein COCSADRAFT_217974 [Bipolaris sorokiniana
g4896.t1	>ref|XP_007701573.1| hypothetical protein COCSADRAFT_38256 [Bipolaris sorokiniana
g5812.t1	>ref|XP_003305674.1| hypothetical protein PTT_18585 [Pyrenophora teres f. teres 0-1]
g7261.t1	>gb|KNG43943.1| fad binding domain-containing protein [Stemphylium lycopersici]
g909.t1	>gb|KNG44339.1| alkaline phosphatase [Stemphylium lycopersici]
g9983.t1	>ref|XP_003303520.1| hypothetical protein PTT_15757 [Pyrenophora teres f. teres 0-1]
g10106.t1	>ref|XP_001940446.1| 60S ribosomal protein L23 [Pyrenophora tritici-repentis Pt-1C-BFP]
g11340.t1	>gb|KNG43907.1| glycosyltransferase family 35 protein [Stemphylium lycopersici]
g1428.t1	>ref|XP_003298752.1| hypothetical protein PTT_09557 [Pyrenophora teres f. teres 0-1]
g316.t1	>ref|XP_007694525.1| hypothetical protein COCSADRAFT_130460 [Bipolaris sorokiniana
g3526.t1	>ref|XP_001937483.1| eukaryotic translation initiation factor 3 110 kDa subunit
g370.t1	>ref|XP_001933275.1| ATP-dependent RNA helicase DED1 [Pyrenophora tritici-repentis
g3826.t1	>ref|XP_001939290.1| multisynthetase complex auxiliary component p43 [Pyrenophora
g433.t1	>ref|XP_001938909.1| pyruvate dehydrogenase E1 component subunit beta [Pyrenophora
g466.t1	>gb|KNG48101.1| nad-specific glutamate dehydrogenase [Stemphylium lycopersici]
g4894.t1	>gb|KNG46860.1| helix-turn-helix-domain containing protein type [Stemphylium
g4901.t1	>ref|XP_003300329.1| hypothetical protein PTT_11541 [Pyrenophora teres f. teres 0-1]
g5713.t1	>gb|KNG50834.1| sulfite reductase flavoprotein component [Stemphylium lycopersici]
g6043.t1	***** No hits found ******
g689.t1	>dbj|BAK05540.1| predicted protein [Hordeum vulgare subsp. vulgare]
g7046.t1	>gb|KNG50328.1| hypothetical protein TW65_02263 [Stemphylium lycopersici]
g8595.t1	>gb|KNG44168.1| atp synthase subunit mitochondrial precursor [Stemphylium
g939.t1	>ref|XP_003305149.1| hypothetical protein PTT_17898 [Pyrenophora teres f. teres 0-1]
g9680.t1	>gb|KNG46295.1| histone h4 [Stemphylium lycopersici]
g1083.t1	>ref|XP_001933706.1| adenylosuccinate synthetase [Pyrenophora tritici-repentis
g11892.t1	>ref|XP_008020030.1| glycoside hydrolase family 45 protein [Setosphaeria turcica Et28A]
g158.t1	>gb|KNG44280.1| atp synthase delta mitochondrial precursor [Stemphylium lycopersici]
g2558.t1	>ref|XP_003298933.1| hypothetical protein PTT_09805 [Pyrenophora teres f. teres 0-1]
g2684.t1	>ref|XP_003301911.1| hypothetical protein PTT_13535 [Pyrenophora teres f. teres 0-1]
g2713.t1	>gb|KNG45248.1| membrane bound c2 domain-containing protein [Stemphylium lycopersici]
g3734.t1	>ref|XP_003304950.1| 60S ribosomal protein L6 [Pyrenophora teres f. teres 0-1]
g3809.t1	>ref|XP_001939342.1| sulfite reductase hemoprotein beta-component [Pyrenophora
g4167.t1	>gb|KNG44329.1| duf907 domain-containing protein [Stemphylium lycopersici]
g449.t1	>gb|KNG48166.1| superoxide dismutase [Stemphylium lycopersici]
g4553.t1	>gb|KNG51743.1| glycoside hydrolase family 2 protein [Stemphylium lycopersici]
g507.t1	>ref|XP_014078471.1| hypothetical protein COCC4DRAFT_169738 [Bipolaris maydis ATCC
g5341.t1	>gb|KNG50152.1| glutamine synthetase [Stemphylium lycopersici]
g5999.t1	>ref|XP_003303423.1| hypothetical protein PTT_15621 [Pyrenophora teres f. teres 0-1]
g7042.t1	>gb|KNG50330.1| protein rna12 [Stemphylium lycopersici]
g7492.t1	>ref|XP_001939057.1| eukaryotic translation initiation factor 3 subunit M [Pyrenophora
g8557.t1	>gb|KNG45205.1| carbohydrate esterase family 8 protein [Stemphylium lycopersici]
g8997.t1	>gb|KNG46532.1| alanyl-trna synthetase [Stemphylium lycopersici]
g9076.t1	>ref|XP_003300813.1| hypothetical protein PTT_12165 [Pyrenophora teres f. teres 0-1]
g9136.t1	>gb|KNG45394.1| abc transporter-like protein [Stemphylium lycopersici]
g9374.t1	>ref|XP_003303583.1| 40S ribosomal protein S9 [Pyrenophora teres f. teres 0-1]
g9898.t1	>gb|KNG50204.1| carboxypeptidase a4 [Stemphylium lycopersici]
g10076.t1	>gb|KNG52831.1| hypothetical protein TW65_09347 [Stemphylium lycopersici]
g10418.t1	>ref|XP_003835551.1| similar to 60S acidic ribosomal protein P1 [Leptosphaeria maculans
[truncated: 2,465 more rows]

## Sheet: Chaetomium_CK152_EMSL_data_anno
g566.t1	>emb|CRK23805.1| hypothetical protein BN1708_013814 [Verticillium longisporum]
[truncated: 2,971 more rows]

[truncated: 1 more sheets: Phoma_CK108_EMSL_data_annotated]
