# Supplementary material for: Genomes and secretomes of Ascomycota fungi reveal diverse functions in plant biomass decomposition and pathogenesis
Source: BMC Genomics. 2019 Dec 12;20:976. doi: 10.1186/s12864-019-6358-x (PMC6909477; doi:10.1186/s12864-019-6358-x)
Supplement: Supplementary file 20 — Additional file 20. CAZymes. Table listing the numbers of CAZyme hits in each CAZy family in each fungal genome. [file 12864_2019_6358_MOESM20_ESM.xlsx]

## Sheet: Sheet1
AA family	1	2	3	4	5	6	7	8	9	10	11	12	13	total
Aspergillus CK392	6	3	12	6	3	1	27	13	8	0	3	0	1	83
Coniochaeta CK134	15	4	21	5	10	1	26	19	19	0	3	3	0	126
Embellisia CK46	11	7	32	5	5	1	43	35	38	0	6	3	1	209
Chaetomium CK152	11	6	35	7	9	1	34	38	42	0	6	4	1	194
Phoma CK108	11	6	25	3	7	2	23	20	20	0	5	1	1	124
GH family	1	2	3	5	6	7	8	9	10	11	12	13	15	16	17	18	20	23	24	25	26	27	28	29	30	31	32	33	35	36	37	38	39	42	43	44	45	47	49	51	53	54	55	61	62	63	64	65	67
Aspergillus CK392	5	6	18	13	2	4	0	0	4	3	4	15	5	12	4	16	2	0	0	3	0	5	12	0	1	7	4	1	5	4	1	1	0	0	18	0	0	6	0	2	1	1	7	0	2	1	0	1	1
Coniochaeta CK134	1	5	18	11	2	8	0	0	7	7	2	12	3	14	4	19	1	0	1	1	0	5	7	0	6	10	5	0	6	3	2	1	1	0	21	0	3	12	1	2	1	4	12	0	2	1	2	0	1
Embellisia CK46	3	6	14	18	2	3	0	0	6	5	4	8	2	15	4	13	2	0	0	0	1	3	7	0	5	10	3	0	3	2	2	1	0	0	18	0	3	10	0	2	1	1	4	0	2	2	1	1	1
Chaetomium CK152	2	9	17	12	4	7	0	0	10	9	4	9	3	15	2	27	1	0	1	0	2	4	3	0	5	8	4	1	5	2	2	1	0	0	16	0	2	10	1	2	1	1	12	0	4	1	1	0	1
Phoma CK108	3	7	10	16	2	3	0	0	5	3	2	7	3	12	4	10	3	0	0	0	1	3	13	0	0	9	1	0	5	2	2	1	0	0	13	0	1	10	0	2	1	0	3	0	2	2	2	1	0
PL family	1	3	4	7	8	9	11	14	20	total
Aspergillus CK392	6	3	3	0	0	1	0	0	1	14
Coniochaeta CK134	0	1	3	1	0	0	0	0	1	6
Embellisia CK46	10	5	4	0	0	1	0	0	0	20
Chaetomium CK152	5	4	4	1	0	1	1	0	1	17
Phoma CK108	14	9	5	1	0	3	0	0	0	32
CE family	1	2	3	4	5	7	8	9	10	12	15	16	total
Aspergillus CK392	4	1	1	6	5	0	4	1	38	3	1	4	68
Coniochaeta CK134	11	1	8	5	7	0	3	1	42	3	1	2	84
Embellisia CK46	6	1	5	11	13	1	4	3	49	4	2	3	152
Chaetomium CK152	11	1	7	3	6	0	1	1	41	2	3	2	78
Phoma CK108	3	1	2	4	12	0	4	2	43	4	1	3	79
CBM family	1	4	5	6	12	13	14	18	19	20	21	24	32	33	35	36	38	42	43	48	50	52	63	66	67	total
Aspergillus CK392	0	0	0	0	0	0	0	0	0	4	1	1	1	0	0	0	1	1	4	0	3	0	1	1	3	21
Coniochaeta CK134	0	0	0	3	0	0	0	1	0	3	1	12	0	0	0	2	1	3	0	0	2	2	0	1	2	33
Embellisia CK46	1	0	0	1	0	1	0	5	0	2	1	1	1	0	0	1	0	1	0	0	1	0	1	0	3	54
Chaetomium CK152	0	0	0	2	0	0	0	1	0	3	1	0	0	0	1	1	2	1	1	0	6	1	0	0	4	24
Phoma CK108	0	0	0	0	0	0	0	2	0	3	1	0	0	0	1	0	0	0	0	0	1	1	1	0	2	12
GT family	1	2	3	4	5	8	10	15	17	18	20	21	22	24	25	31	32	33	34	35	39	41	43	47	48	49	50	55	57	58	59	61	62	64	66	69	71	76	90	91	total
Aspergillus CK392	6	5	1	5	5	3	0	3	0	0	7	1	4	1	2	0	3	1	3	1	3	9	0	0	1	0	1	0	2	1	1	0	3	0	1	3	3	1	9	0	89
Coniochaeta CK134	9	2	1	5	5	3	0	3	1	0	3	1	4	1	2	0	5	1	2	1	3	15	0	0	1	0	1	0	2	1	1	0	3	0	1	4	4	1	4	0	90
Embellisia CK46	9	3	1	4	2	5	0	4	1	0	3	1	4	1	1	0	5	1	4	1	3	14	0	0	1	0	1	0	2	1	1	0	3	0	1	4	1	1	7	0	179
Chaetomium CK152	9	3	1	6	4	2	0	4	1	0	3	1	5	1	2	0	4	1	2	1	3	12	0	0	1	0	1	1	2	1	1	0	3	0	1	3	2	1	5	0	87
Phoma CK108	9	3	1	4	1	4	0	4	0	0	3	1	4	1	0	0	2	1	4	1	3	15	0	0	1	0	1	0	2	1	0	0	3	0	1	1	1	1	3	0	76
[truncated: 30 more columns]
