# Supplementary material for: Genomes and secretomes of Ascomycota fungi reveal diverse functions in plant biomass decomposition and pathogenesis
Source: BMC Genomics. 2019 Dec 12;20:976. doi: 10.1186/s12864-019-6358-x (PMC6909477; doi:10.1186/s12864-019-6358-x)
Supplement: Supplementary file 21 — Additional file 21. DbCAN hits. Table showing DbCAN hits in each fungal genome. The output of hmmscan. [file 12864_2019_6358_MOESM21_ESM.xlsx]

## Sheet: FGC_1_Aspergillus_CK392
dbCAN target	target length	protein query	query length	E-value	hmm coord from	hmm coord to	alignment coord from	alignment coord to	coverage
AA1.hmm	943	g1492.t1	592	1.2e-86	450	792	36	387	0.362672
AA11.hmm	191	g5122.t1	418	2.2e-74	1	189	22	229	0.984293
AA11.hmm	191	g7487.t1	499	5.2e-64	11	180	29	199	0.884817
AA11.hmm	191	g7654.t1	704	5.6e-67	1	185	18	216	0.963351
AA11.hmm	191	g8747.t1	285	3.7e-10	102	188	174	264	0.450262
AA13.hmm	232	g5234.t1	251	9.7e-142	1	232	19	250	0.99569
AA2.hmm	255	g5455.t1	322	4.3e-60	4	253	10	268	0.976471
AA2.hmm	255	g5563.t1	366	2.5e-65	4	254	98	350	0.980392
AA2.hmm	255	g8806.t1	759	1.5e-13	16	114	82	181	0.384314
AA2.hmm	255	g8806.t1	759	7e-12	28	253	487	745	0.882353
AA3.hmm	618	g2466.t1	599	1.8e-79	81	399	27	595	0.514563
AA3.hmm	618	g4155.t1	610	8.1e-77	83	400	13	607	0.512945
AA3.hmm	618	g4173.t1	615	6.7e-89	86	397	34	610	0.503236
AA3.hmm	618	g4271.t1	629	6.9e-88	86	399	42	627	0.506472
AA3.hmm	618	g438.t1	542	1.7e-94	85	406	10	538	0.519417
AA3.hmm	618	g5582.t1	601	3.1e-92	88	400	2	600	0.504854
AA3.hmm	618	g6209.t1	678	1.8e-75	83	400	42	676	0.512945
AA3.hmm	618	g8456.t1	562	6.2e-85	86	399	7	560	0.506472
AA3.hmm	618	g8702.t1	753	2e-52	86	405	218	744	0.516181
AA3.hmm	618	g967.t1	609	6.2e-80	85	405	23	604	0.517799
AA4.hmm	522	g1185.t1	516	6.3e-157	4	421	50	506	0.798851
AA4.hmm	522	g167.t1	952	1.5e-24	6	252	103	340	0.471264
AA4.hmm	522	g1958.t1	1144	7.6e-23	9	261	675	923	0.482759
AA4.hmm	522	g5054.t1	545	1.7e-20	20	249	79	305	0.438697
AA4.hmm	522	g7606.t1	597	2.6e-23	8	239	120	344	0.442529
AA4.hmm	522	g8736.t1	563	8e-24	12	248	92	329	0.452107
AA5.hmm	1281	g5203.t1	690	2.2e-152	550	1024	170	688	0.370023
AA6.hmm	195	g599.t1	203	6.9e-88	1	195	4	199	0.994872
AA7.hmm	458	g114.t1	597	1.4e-53	11	453	113	569	0.965066
AA7.hmm	458	g1284.t1	507	6.5e-41	5	207	67	268	0.441048
AA7.hmm	458	g1844.t1	488	1.5e-57	14	217	59	261	0.443231
AA7.hmm	458	g1845.t1	492	1.1e-56	9	456	59	483	0.975983
AA7.hmm	458	g189.t1	584	1.2e-45	19	206	119	326	0.408297
AA7.hmm	458	g2371.t1	463	1e-90	17	456	45	459	0.958515
AA7.hmm	458	g2898.t1	473	2.4e-45	21	213	32	236	0.419214
AA7.hmm	458	g3193.t1	497	4.2e-42	5	225	62	288	0.480349
AA7.hmm	458	g3721.t1	575	2.6e-43	21	195	137	326	0.379913
AA7.hmm	458	g3780.t1	485	1.6e-42	12	226	59	262	0.467249
AA7.hmm	458	g5225.t1	546	8e-44	79	453	130	504	0.816594
AA7.hmm	458	g5499.t1	336	7.8e-44	16	244	82	322	0.497817
AA7.hmm	458	g5524.t1	476	9.3e-72	6	218	40	257	0.462882
AA7.hmm	458	g5706.t1	578	8.2e-29	6	205	27	221	0.434498
AA7.hmm	458	g7432.t1	473	3.3e-64	6	223	37	253	0.473799
AA7.hmm	458	g7959.t1	686	3.3e-48	19	210	120	319	0.417031	chitin, grass, pine
AA7.hmm	458	g8044.t1	468	1.2e-60	5	248	31	274	0.530568
AA7.hmm	458	g8377.t1	536	1.2e-47	14	191	56	244	0.386463
AA7.hmm	458	g8594.t1	605	2.5e-65	12	453	120	583	0.962882
AA7.hmm	458	g8748.t1	842	3.6e-36	20	171	127	291	0.329694
AA7.hmm	458	g8754.t1	463	2.9e-73	3	450	20	433	0.975983
AA7.hmm	458	g903.t1	492	3e-51	4	188	54	236	0.401747
AA8.hmm	815	g2415.t1	820	5.6e-300	6	803	5	788	0.977914
AA8.hmm	815	g8342.t1	773	0	3	777	4	772	0.949693
AA9.hmm	220	g1079.t1	373	4.3e-74	2	219	8	232	0.986364
AA9.hmm	220	g1837.t1	290	8.7e-63	2	219	6	225	0.986364
AA9.hmm	220	g1843.t1	473	1.3e-57	2	219	8	228	0.986364
AA9.hmm	220	g3563.t1	382	4e-71	2	219	10	234	0.986364
AA9.hmm	220	g4047.t1	349	1.5e-69	2	219	8	219	0.986364
AA9.hmm	220	g5691.t1	334	1.3e-66	2	220	9	222	0.990909
AA9.hmm	220	g7494.t1	342	2.5e-71	2	219	10	234	0.986364
AA9.hmm	220	g7827.t1	250	2.3e-72	3	219	11	234	0.981818
CBM1.hmm	29	g1359.t1	410	2.6e-12	2	29	377	403	0.931034
CBM1.hmm	29	g1924.t1	286	7.5e-14	1	29	255	282	0.965517
CBM1.hmm	29	g1928.t1	292	1.3e-13	1	29	260	288	0.965517
CBM1.hmm	29	g2390.t1	1239	1e-11	2	29	22	49	0.931034
CBM1.hmm	29	g3156.t1	477	1.6e-17	1	29	445	473	0.965517
CBM1.hmm	29	g3157.t1	532	3.1e-17	1	29	500	528	0.965517
CBM1.hmm	29	g3563.t1	382	1.3e-14	2	29	349	376	0.931034
CBM1.hmm	29	g4032.t1	438	2.6e-13	1	29	22	50	0.965517
CBM1.hmm	29	g4047.t1	349	1.3e-13	2	29	316	343	0.931034
CBM1.hmm	29	g4066.t1	371	1.9e-16	1	29	339	367	0.965517
CBM1.hmm	29	g5210.t1	212	4.6e-17	2	29	180	207	0.931034
CBM1.hmm	29	g5458.t1	397	2.3e-17	1	29	365	393	0.965517
CBM1.hmm	29	g549.t1	374	4e-06	2	15	26	39	0.448276
CBM1.hmm	29	g5691.t1	334	2.9e-10	1	29	302	330	0.965517
CBM1.hmm	29	g6047.t1	477	3.2e-16	1	29	445	473	0.965517	grass, pine
CBM1.hmm	29	g7494.t1	342	2.7e-13	2	29	307	334	0.931034
CBM1.hmm	29	g8247.t1	460	2.9e-16	1	29	428	456	0.965517
CBM1.hmm	29	g8484.t1	454	7.4e-14	2	29	24	51	0.931034
CBM10.hmm	28	g7527.t1	520	0.00081	8	22	369	383	0.5
CBM13.hmm	188	g4385.t1	775	2.7e-12	10	108	663	747	0.521277
CBM14.hmm	54	g3692.t1	88	4.9e-13	8	54	29	78	0.851852
CBM18.hmm	38	g1206.t1	988	3.9e-10	8	38	479	525	0.789474
CBM18.hmm	38	g171.t1	1059	1.7e-06	4	38	11	45	0.894737
CBM18.hmm	38	g171.t1	1059	5.4e-13	2	38	51	89	0.947368
CBM18.hmm	38	g2302.t1	443	0.00019	7	35	29	57	0.736842	chitin, grass, pine
CBM18.hmm	38	g333.t1	402	4.3e-08	2	35	57	89	0.868421
CBM18.hmm	38	g5469.t1	1430	6.3e-11	7	38	463	510	0.815789
CBM18.hmm	38	g6144.t1	1098	3.1e-09	6	33	45	72	0.710526
CBM18.hmm	38	g7026.t1	1116	2.5e-12	6	38	340	388	0.842105
CBM20.hmm	90	g1622.t1	983	6.4e-21	1	87	518	608	0.955556
CBM20.hmm	90	g2368.t1	631	3.6e-33	1	87	530	619	0.955556	chitin, grass, pine
CBM20.hmm	90	g2369.t1	630	2.2e-29	3	88	531	619	0.944444	chitin, grass, pine
CBM20.hmm	90	g6894.t1	636	3.7e-24	1	87	533	624	0.955556
CBM21.hmm	107	g757.t1	707	5.1e-34	3	107	313	420	0.971963
CBM24.hmm	76	g3119.t1	760	8.1e-13	1	74	539	601	0.960526
CBM24.hmm	76	g3119.t1	760	8.6e-32	1	76	445	520	0.986842
CBM32.hmm	124	g5203.t1	690	4.7e-21	11	122	75	193	0.895161
CBM35.hmm	123	g2101.t1	206	9.7e-12	6	110	71	174	0.845528
CBM38.hmm	129	g6226.t1	708	2e-36	10	129	332	449	0.922481
CBM42.hmm	136	g5550.t1	506	9e-61	2	135	361	500	0.977941	chitin, grass, pine
CBM43.hmm	83	g2950.t1	531	1.2e-21	1	83	361	449	0.987952	chitin, grass, pine
CBM43.hmm	83	g3223.t1	541	1.2e-19	1	83	378	467	0.987952
CBM43.hmm	83	g6567.t1	532	2.5e-21	1	82	378	463	0.975904	chitin, grass, pine
CBM43.hmm	83	g8767.t1	537	1.2e-22	1	83	380	466	0.987952	grass, pine
CBM46.hmm	87	g5016.t1	570	6.2e-17	2	82	367	449	0.91954
CBM48.hmm	76	g4536.t1	692	3.8e-11	2	48	64	120	0.605263
CBM50.hmm	40	g1206.t1	988	0.00049	3	36	336	374	0.825
CBM50.hmm	40	g1206.t1	988	4.2e-05	1	28	398	425	0.675
CBM50.hmm	40	g1208.t1	378	3.7e-05	1	36	332	364	0.875
CBM50.hmm	40	g1208.t1	378	4.7e-07	1	28	154	181	0.675
CBM50.hmm	40	g1208.t1	378	6.2e-05	1	35	247	278	0.85
CBM50.hmm	40	g169.t1	667	2.2e-06	1	39	146	191	0.95	grass, pine
CBM50.hmm	40	g169.t1	667	2e-05	1	33	234	263	0.8	grass, pine
CBM50.hmm	40	g169.t1	667	8.3e-06	1	34	364	394	0.825	grass, pine
CBM50.hmm	40	g2020.t1	95	2.2e-09	1	39	49	93	0.95
CBM50.hmm	40	g386.t1	735	1.2e-05	1	39	379	423	0.95
CBM50.hmm	40	g5469.t1	1430	2.1e-06	1	39	383	429	0.95
CBM50.hmm	40	g5469.t1	1430	6.1e-06	6	38	324	361	0.8
CBM50.hmm	40	g5749.t1	299	1.6e-07	1	35	137	169	0.85
CBM50.hmm	40	g5749.t1	299	8.9e-10	1	28	213	243	0.675
CBM50.hmm	40	g7026.t1	1116	2e-07	1	39	261	307	0.95
CBM63.hmm	78	g7127.t1	344	3.6e-25	3	72	257	328	0.884615
CBM64.hmm	85	g5074.t1	603	0.00075	34	72	95	133	0.447059
CBM66.hmm	155	g7027.t1	629	2.9e-09	4	105	463	569	0.651613
CBM66.hmm	155	g7027.t1	629	2e-32	4	155	294	446	0.974194
CBM66.hmm	155	g941.t1	813	1.4e-05	89	154	276	342	0.419355
CBM67.hmm	176	g1133.t1	678	1.4e-20	1	134	288	428	0.755682
CBM67.hmm	176	g3189.t1	896	8.7e-21	12	147	128	276	0.767045
CBM67.hmm	176	g5549.t1	897	3.8e-36	7	167	129	301	0.909091
CE1.hmm	227	g1032.t1	475	2e-07	26	120	18	118	0.414097
CE1.hmm	227	g1150.t1	919	2.2e-13	15	216	658	876	0.885463
CE1.hmm	227	g1359.t1	410	5.5e-12	96	210	25	158	0.502203
CE1.hmm	227	g1838.t1	272	1.6e-21	8	140	45	173	0.581498
CE1.hmm	227	g1979.t1	865	5.5e-16	15	208	301	504	0.85022
CE1.hmm	227	g2477.t1	203	2.7e-37	67	224	20	198	0.69163
CE1.hmm	227	g2529.t1	256	3.1e-07	14	125	11	139	0.488987
CE1.hmm	227	g3708.t1	276	1.7e-06	103	207	91	252	0.45815
CE1.hmm	227	g3891.t1	396	4.8e-12	16	189	27	216	0.762115
CE1.hmm	227	g4066.t1	371	3.8e-21	10	176	49	232	0.731278
CE1.hmm	227	g4099.t1	445	5.9e-07	8	140	140	273	0.581498
CE1.hmm	227	g4813.t1	245	1.8e-11	24	193	15	199	0.744493
CE1.hmm	227	g5434.t1	765	4.6e-06	21	211	515	729	0.837004
CE1.hmm	227	g5742.t1	350	2.3e-10	92	174	108	216	0.361233
CE1.hmm	227	g6123.t1	268	1.9e-07	26	143	30	148	0.515419
CE1.hmm	227	g6181.t1	505	6.8e-06	91	207	163	437	0.511013
CE1.hmm	227	g7506.t1	292	9.3e-15	11	193	29	237	0.801762
CE1.hmm	227	g7551.t1	293	3.7e-07	1	140	20	145	0.612335
CE1.hmm	227	g8216.t1	297	3.5e-07	28	207	33	272	0.788546
CE1.hmm	227	g8337.t1	406	7.9e-11	6	141	160	294	0.594714
CE1.hmm	227	g8735.t1	266	2.3e-22	7	141	40	174	0.590308
CE1.hmm	227	g8794.t1	368	8.2e-07	14	207	54	339	0.85022
CE10.hmm	341	g129.t1	292	1.7e-43	62	325	23	278	0.771261
CE10.hmm	341	g1405.t1	584	3.8e-31	76	193	139	284	0.343109
CE10.hmm	341	g2095.t1	357	2.1e-28	86	308	82	327	0.651026
CE10.hmm	341	g2099.t1	562	2.6e-28	75	186	117	243	0.325513
CE10.hmm	341	g2482.t1	397	8.7e-29	94	235	125	279	0.41349
CE10.hmm	341	g2820.t1	794	4.3e-18	65	316	506	749	0.73607
CE10.hmm	341	g2929.t1	319	7.2e-57	66	329	53	312	0.771261
CE10.hmm	341	g2978.t1	1207	2e-37	74	336	608	1013	0.768328
CE10.hmm	341	g3123.t1	526	4.9e-34	50	202	54	229	0.445748
CE10.hmm	341	g3286.t1	311	8.4e-06	70	208	77	213	0.404692
CE10.hmm	341	g3401.t1	295	7.7e-11	98	216	31	177	0.346041
CE10.hmm	341	g3744.t1	587	7.2e-35	75	204	126	266	0.378299
CE10.hmm	341	g3791.t1	733	4.8e-38	75	193	240	382	0.346041
CE10.hmm	341	g3969.t1	688	9.9e-37	75	208	216	362	0.390029
CE10.hmm	341	g3981.t1	551	3.7e-19	39	179	72	224	0.410557
CE10.hmm	341	g3998.t1	342	4e-30	98	333	45	328	0.68915
CE10.hmm	341	g4053.t1	326	1.4e-24	79	294	27	281	0.630499
CE10.hmm	341	g4376.t1	742	6.1e-32	74	208	102	246	0.392962
CE10.hmm	341	g450.t1	533	2e-33	74	215	91	244	0.41349
CE10.hmm	341	g4613.t1	487	1.1e-49	85	334	143	420	0.730205
CE10.hmm	341	g4844.t1	369	1.1e-56	56	320	72	350	0.774194
CE10.hmm	341	g4864.t1	404	1.2e-28	92	309	119	341	0.636364
CE10.hmm	341	g5189.t1	340	3.9e-65	75	335	77	335	0.762463
CE10.hmm	341	g5633.t1	356	1.7e-30	94	313	109	332	0.642229
CE10.hmm	341	g5692.t1	927	5.3e-40	88	309	139	477	0.648094
CE10.hmm	341	g5750.t1	2700	1.2e-39	40	335	21	325	0.865103
CE10.hmm	341	g5963.t1	536	2.6e-28	70	205	89	248	0.395894
CE10.hmm	341	g6007.t1	721	1.7e-21	74	320	448	685	0.721408	chitin, grass, pine
CE10.hmm	341	g620.t1	339	6.7e-46	78	318	49	317	0.703812
CE10.hmm	341	g7663.t1	501	4.8e-26	78	206	93	231	0.375367
CE10.hmm	341	g7664.t1	1033	4.7e-31	70	229	80	258	0.466276
CE10.hmm	341	g7812.t1	543	9.1e-28	71	214	84	253	0.419355
CE10.hmm	341	g7847.t1	415	6.5e-10	93	303	107	374	0.615836
CE10.hmm	341	g7971.t1	511	3.8e-28	74	203	93	236	0.378299
CE10.hmm	341	g8120.t1	557	4.8e-32	69	205	91	253	0.398827
CE10.hmm	341	g8174.t1	347	1.7e-34	80	316	68	321	0.692082
CE10.hmm	341	g8213.t1	359	1.4e-50	40	334	38	345	0.86217
CE10.hmm	341	g8582.t1	352	2.1e-24	94	329	103	346	0.68915
CE10.hmm	341	g8607.t1	323	2.3e-57	70	339	58	319	0.788856
CE10.hmm	341	g875.t1	307	6.8e-35	63	328	32	293	0.777126
CE10.hmm	341	g948.t1	461	1.2e-46	67	302	24	258	0.68915
CE12.hmm	210	g4077.t1	276	2.7e-46	1	209	32	248	0.990476
CE12.hmm	210	g6000.t1	260	7.9e-15	2	208	20	234	0.980952
CE12.hmm	210	g8172.t1	251	5.3e-47	1	209	20	229	0.990476
CE12.hmm	210	g8308.t1	265	1.2e-44	3	209	29	227	0.980952
CE14.hmm	124	g1731.t1	303	5.4e-11	4	124	46	181	0.967742
CE14.hmm	124	g8642.t1	355	0.00034	1	64	21	78	0.508065
CE14.hmm	124	g8773.t1	302	5.9e-12	1	123	63	175	0.983871
CE15.hmm	269	g5528.t1	270	9.3e-73	62	268	12	239	0.765799
CE16.hmm	267	g303.t1	342	6.3e-85	1	264	38	331	0.985019
CE16.hmm	267	g539.t1	351	7e-79	1	266	32	337	0.992509
CE16.hmm	267	g549.t1	374	4.2e-95	5	266	111	365	0.977528
CE16.hmm	267	g6837.t1	345	2.8e-10	64	266	93	335	0.756554
CE16.hmm	267	g7438.t1	634	6.2e-58	1	266	36	326	0.992509
CE2.hmm	209	g541.t1	397	3.2e-24	3	208	163	368	0.980861
CE3.hmm	194	g3132.t1	938	1.1e-60	1	194	60	262	0.994845
CE4.hmm	130	g133.t1	455	5.3e-20	7	115	241	355	0.830769
CE4.hmm	130	g3245.t1	260	2.3e-23	5	128	60	192	0.946154
CE4.hmm	130	g333.t1	402	2.9e-29	9	124	131	258	0.884615
CE4.hmm	130	g3864.t1	308	1.8e-20	24	127	45	149	0.792308
CE4.hmm	130	g5382.t1	254	2.4e-27	9	128	52	175	0.915385
CE4.hmm	130	g5736.t1	602	8.1e-16	25	127	345	451	0.784615
CE4.hmm	130	g69.t1	305	4e-22	24	127	44	149	0.792308
CE5.hmm	189	g1850.t1	357	2.8e-43	1	187	189	351	0.984127
CE5.hmm	189	g1928.t1	292	4.8e-44	1	189	27	232	0.994709
CE5.hmm	189	g407.t1	214	6.4e-45	1	189	36	212	0.994709
CE5.hmm	189	g6038.t1	211	3.8e-43	1	188	35	210	0.989418
CE5.hmm	189	g641.t1	217	1.8e-44	1	188	38	214	0.989418
CE7.hmm	313	g3286.t1	311	2.1e-06	156	299	155	288	0.456869
CE7.hmm	313	g6598.t1	449	6.3e-07	76	246	56	232	0.543131
CE8.hmm	288	g1167.t1	392	1.3e-60	3	277	43	362	0.951389
CE8.hmm	288	g4009.t1	408	2.9e-53	3	279	48	377	0.958333
CE8.hmm	288	g4042.t1	324	4.8e-83	8	266	40	297	0.895833	chitin, grass, pine
CE8.hmm	288	g8558.t1	1790	1.1e-60	3	269	761	1043	0.923611
CE8.hmm	288	g8558.t1	1790	1.2e-34	61	286	1149	1356	0.78125
CE8.hmm	288	g8558.t1	1790	3.8e-70	3	286	404	699	0.982639
CE8.hmm	288	g8558.t1	1790	6.4e-24	2	270	55	316	0.930556
CE9.hmm	373	g439.t1	430	2.6e-120	1	371	14	412	0.991957
GH1.hmm	429	g1195.t1	483	3.4e-165	3	425	7	477	0.983683
GH1.hmm	429	g2108.t1	505	5.4e-141	5	389	13	444	0.895105
GH1.hmm	429	g4038.t1	616	2.5e-100	4	426	161	612	0.983683	grass, pine
GH1.hmm	429	g5548.t1	510	3.8e-154	5	427	38	505	0.983683
GH1.hmm	429	g5823.t1	497	1.2e-159	5	426	7	476	0.981352
GH10.hmm	303	g3172.t1	302	6.3e-35	8	195	36	211	0.617162
GH10.hmm	303	g5419.t1	315	1.1e-107	1	302	29	313	0.993399
GH10.hmm	303	g5458.t1	397	3.4e-103	2	301	22	333	0.986799
GH10.hmm	303	g8235.t1	900	1.6e-86	3	302	29	349	0.986799
GH105.hmm	332	g4134.t1	507	3.3e-100	11	324	39	370	0.942771
GH105.hmm	332	g673.t1	368	6.2e-112	7	332	44	365	0.978916
GH105.hmm	332	g964.t1	524	3.6e-42	18	332	131	519	0.945783
GH106.hmm	824	g6131.t1	978	3.6e-95	4	822	30	972	0.992718
GH109.hmm	126	g2168.t1	413	0.00018	50	120	81	152	0.555556
GH109.hmm	126	g2804.t1	398	3.3e-16	43	120	64	141	0.611111
GH109.hmm	126	g376.t1	441	1.5e-10	1	119	92	204	0.936508
GH109.hmm	126	g4971.t1	379	2.2e-11	27	121	33	122	0.746032
GH109.hmm	126	g5576.t1	476	1.4e-15	3	125	52	174	0.968254
GH109.hmm	126	g6889.t1	379	8.4e-07	64	117	58	111	0.420635
GH109.hmm	126	g7040.t1	701	1.6e-10	3	122	349	460	0.944444
GH109.hmm	126	g7520.t1	730	4.5e-08	19	117	243	339	0.777778
GH109.hmm	126	g915.t1	357	1.3e-09	1	118	8	118	0.928571
GH109.hmm	126	g987.t1	366	1e-08	1	117	3	109	0.920635
GH11.hmm	177	g1924.t1	286	9.7e-75	1	177	43	221	0.99435
GH11.hmm	177	g1937.t1	228	1.7e-78	1	177	50	226	0.99435
GH11.hmm	177	g3205.t1	221	1.1e-75	1	177	43	219	0.99435
GH114.hmm	190	g1147.t1	318	1.1e-80	1	190	83	273	0.994737	grass, pine
GH115.hmm	697	g3284.t1	989	4e-12	92	313	815	975	0.317073
GH115.hmm	697	g3284.t1	989	8.7e-249	9	596	40	670	0.842181
GH12.hmm	156	g1255.t1	269	5.2e-27	2	144	113	258	0.910256
GH12.hmm	156	g1807.t1	238	1.2e-45	2	156	90	237	0.987179
GH12.hmm	156	g5260.t1	234	1.7e-50	3	156	87	233	0.980769
GH12.hmm	156	g874.t1	334	3.6e-25	18	155	182	332	0.878205	chitin, grass, pine
GH125.hmm	402	g807.t1	535	3e-164	1	402	85	514	0.997512
GH127.hmm	524	g3495.t1	660	2.3e-153	5	524	23	562	0.990458
GH128.hmm	224	g1703.t1	269	2.3e-67	6	223	52	266	0.96875
GH128.hmm	224	g3182.t1	477	1.7e-66	5	206	38	233	0.897321
GH13.hmm	299	g117.t1	603	2.2e-78	13	292	35	407	0.93311
GH13.hmm	299	g1279.t1	2420	1.7e-27	12	289	100	499	0.926421
GH13.hmm	299	g1280.t1	548	2.7e-50	12	292	54	354	0.936455
GH13.hmm	299	g2310.t1	489	8.6e-47	28	297	1	312	0.899666
GH13.hmm	299	g2369.t1	630	9.7e-56	13	297	63	366	0.949833	chitin, grass, pine
GH13.hmm	299	g29.t1	514	6.9e-42	12	296	59	351	0.949833
GH13.hmm	299	g3051.t1	383	6.9e-28	129	291	25	257	0.541806
GH13.hmm	299	g3052.t1	602	6.5e-75	12	290	50	406	0.929766
GH13.hmm	299	g3083.t1	2393	5.5e-27	12	289	98	464	0.926421
GH13.hmm	299	g4029.t1	583	1.8e-73	12	292	38	400	0.936455
GH13.hmm	299	g4536.t1	692	3.3e-28	21	255	213	479	0.782609
GH13.hmm	299	g5241.t1	583	2.6e-77	13	292	30	390	0.93311
GH13.hmm	299	g5724.t1	559	5.6e-40	21	297	64	414	0.923077
GH13.hmm	299	g5750.t1	2700	6.9e-29	12	290	389	789	0.929766
GH13.hmm	299	g6895.t1	442	1.1e-53	28	297	1	289	0.899666
GH131.hmm	255	g3163.t1	370	5.5e-100	1	255	19	256	0.996078
GH131.hmm	255	g4204.t1	256	4.8e-92	1	254	15	253	0.992157
GH132.hmm	303	g5325.t1	414	1.4e-107	10	303	112	414	0.966997
GH132.hmm	303	g5865.t1	440	1.9e-95	19	302	22	312	0.933993
GH133.hmm	372	g7575.t1	2403	6e-146	5	360	1068	1516	0.954301
GH134.hmm	159	g7987.t1	180	3e-87	1	159	22	180	0.993711
GH135.hmm	237	g1512.t1	298	1.1e-95	1	236	54	294	0.991561
GH135.hmm	237	g355.t1	945	1.2e-14	77	229	417	563	0.64135
GH135.hmm	237	g411.t1	253	2.6e-81	1	236	7	242	0.991561
GH135.hmm	237	g412.t1	288	7.9e-84	1	236	47	284	0.991561
GH135.hmm	237	g8619.t1	280	2.6e-74	1	236	41	276	0.991561
GH15.hmm	361	g1622.t1	983	7.1e-74	6	358	51	464	0.975069
GH15.hmm	361	g2368.t1	631	3.9e-80	8	359	50	452	0.972299	chitin, grass, pine
GH15.hmm	361	g2540.t1	684	2.4e-74	2	360	280	668	0.99169
GH15.hmm	361	g6894.t1	636	2.5e-81	5	360	66	473	0.98338
GH15.hmm	361	g8569.t1	687	2.1e-76	2	360	285	678	0.99169
GH16.hmm	189	g1690.t1	400	4.2e-24	55	176	82	218	0.640212
GH16.hmm	189	g1855.t1	652	6.9e-22	12	189	45	326	0.936508
GH16.hmm	189	g1900.t1	378	7.7e-15	25	176	110	358	0.798942
GH16.hmm	189	g2302.t1	443	2.8e-27	12	185	79	278	0.915344	chitin, grass, pine
GH16.hmm	189	g3028.t1	670	4.6e-17	4	189	275	614	0.978836
GH16.hmm	189	g3983.t1	363	7.6e-23	32	188	55	242	0.825397	chitin, grass, pine
GH16.hmm	189	g4395.t1	228	1.3e-18	50	176	61	210	0.666667
GH16.hmm	189	g4399.t1	456	9.4e-19	11	188	158	387	0.936508
GH16.hmm	189	g4771.t1	348	1.1e-22	11	186	29	221	0.925926
GH16.hmm	189	g5059.t1	391	9.1e-17	12	189	112	388	0.936508
GH16.hmm	189	g5541.t1	285	8.6e-37	2	189	31	283	0.989418	chitin, grass, pine
GH16.hmm	189	g5804.t1	395	1.8e-25	54	188	81	242	0.708995	chitin, grass, pine
GH16.hmm	189	g7331.t1	1947	1.3e-20	34	149	1628	1782	0.608466
GH16.hmm	189	g921.t1	274	2.5e-35	2	177	31	259	0.925926	chitin, grass, pine
GH17.hmm	311	g1941.t1	450	1.1e-14	171	299	196	296	0.411576	chitin, grass, pine
GH17.hmm	311	g2743.t1	565	7.9e-24	13	300	326	562	0.92283
GH17.hmm	311	g3220.t1	375	9.2e-06	2	138	107	242	0.437299
GH17.hmm	311	g3894.t1	688	3.9e-32	11	306	402	674	0.948553
GH17.hmm	311	g974.t1	2510	3.1e-39	1	302	24	293	0.967846	chitin, grass, pine
GH18.hmm	296	g1206.t1	988	9.2e-49	5	278	540	887	0.922297
GH18.hmm	296	g137.t1	717	4.9e-53	29	286	35	416	0.868243
GH18.hmm	296	g143.t1	335	1.6e-23	4	203	31	286	0.672297
GH18.hmm	296	g1498.t1	1016	4.7e-16	3	211	11	254	0.702703
GH18.hmm	296	g1510.t1	947	2.1e-60	73	291	1	257	0.736486
GH18.hmm	296	g171.t1	1059	2.5e-57	5	254	106	410	0.841216
GH18.hmm	296	g387.t1	773	7.2e-51	89	278	1	233	0.638514
GH18.hmm	296	g4641.t1	398	3.8e-82	3	288	5	357	0.962838
GH18.hmm	296	g5167.t1	369	2.1e-24	4	203	31	304	0.672297
GH18.hmm	296	g5188.t1	870	2e-23	4	204	30	286	0.675676
GH18.hmm	296	g5355.t1	367	3.9e-27	3	200	29	281	0.665541
GH18.hmm	296	g5469.t1	1430	3.4e-50	6	283	527	854	0.935811
GH18.hmm	296	g601.t1	367	1.9e-69	6	284	33	353	0.939189
GH18.hmm	296	g6144.t1	1098	2e-70	2	283	85	433	0.949324
GH18.hmm	296	g7026.t1	1116	4.1e-56	3	284	402	759	0.949324
GH18.hmm	296	g8567.t1	433	6.1e-77	3	286	43	395	0.956081
GH18.hmm	296	g8636.t1	334	1.3e-25	5	280	33	310	0.929054
GH2.hmm	752	g1658.t1	931	1.1e-75	51	532	43	776	0.639628	chitin, grass, pine
GH2.hmm	752	g1840.t1	637	1.7e-97	23	407	63	512	0.510638
GH2.hmm	752	g193.t1	883	8.8e-57	36	491	36	678	0.605053	chitin, grass, pine
GH2.hmm	752	g3758.t1	845	7.6e-95	29	502	6	671	0.628989
GH2.hmm	752	g4405.t1	443	3.9e-61	24	364	22	434	0.452128
GH2.hmm	752	g4440.t1	1055	6e-226	27	750	29	926	0.961436
GH20.hmm	337	g2791.t1	831	4.8e-93	7	336	407	775	0.976261
GH20.hmm	337	g538.t1	707	6.4e-59	14	336	170	498	0.95549
GH23.hmm	135	g936.t1	247	1e-10	14	96	104	180	0.607407
GH25.hmm	177	g358.t1	228	4e-50	2	176	28	210	0.983051	chitin, grass, pine
GH25.hmm	177	g4036.t1	235	2.4e-52	2	176	33	217	0.983051
GH25.hmm	177	g7416.t1	234	1.9e-40	7	169	35	206	0.915254
GH27.hmm	375	g1361.t1	855	2.1e-22	254	374	435	551	0.32
GH27.hmm	375	g4385.t1	775	1.2e-14	97	216	352	475	0.317333
GH27.hmm	375	g4836.t1	481	2.3e-128	28	375	21	358	0.925333
GH27.hmm	375	g5043.t1	447	4.4e-32	120	239	119	262	0.317333
GH27.hmm	375	g7961.t1	406	7.2e-61	127	372	121	345	0.653333
GH28.hmm	325	g13.t1	368	3e-75	5	321	47	363	0.972308
GH28.hmm	325	g2091.t1	472	1.3e-67	58	322	142	444	0.812308
GH28.hmm	325	g214.t1	488	5.3e-48	70	309	148	395	0.735385
GH28.hmm	325	g3934.t1	440	1.2e-49	8	321	58	421	0.963077
GH28.hmm	325	g4007.t1	155	7.4e-14	181	309	8	146	0.393846
GH28.hmm	325	g4041.t1	476	2.3e-62	5	295	58	374	0.892308
GH28.hmm	325	g4537.t1	521	5.9e-56	8	320	66	375	0.96
GH28.hmm	325	g4794.t1	432	1.2e-76	7	323	72	425	0.972308
GH28.hmm	325	g5238.t1	485	9.8e-54	17	322	139	465	0.938462
GH28.hmm	325	g7255.t1	603	5.3e-24	109	219	162	288	0.338462
GH28.hmm	325	g7972.t1	485	1e-30	96	307	224	453	0.649231
GH28.hmm	325	g8713.t1	378	2.4e-74	3	321	51	373	0.978462
GH28.hmm	325	g8782.t1	364	1.1e-72	3	321	42	359	0.978462	chitin, grass, pine
GH3.hmm	216	g1672.t1	888	3.4e-60	6	216	98	328	0.972222
GH3.hmm	216	g1866.t1	354	2.5e-46	7	215	85	308	0.962963
GH3.hmm	216	g1944.t1	860	4.6e-63	3	216	41	254	0.986111
GH3.hmm	216	g2182.t1	854	3.7e-61	8	215	69	291	0.958333
GH3.hmm	216	g2894.t1	1061	2.8e-57	8	216	255	466	0.962963
GH3.hmm	216	g3180.t1	1566	3.6e-64	3	216	741	954	0.986111
GH3.hmm	216	g3187.t1	873	9.1e-60	3	216	68	282	0.986111
GH3.hmm	216	g3656.t1	1208	6.2e-38	96	216	78	193	0.555556
GH3.hmm	216	g435.t1	913	1.7e-53	8	215	60	285	0.958333
GH3.hmm	216	g5261.t1	729	9.3e-62	6	216	67	272	0.972222
GH3.hmm	216	g5536.t1	1508	8.4e-58	3	216	33	245	0.986111
GH3.hmm	216	g7047.t1	780	6e-62	3	215	113	338	0.981481
GH3.hmm	216	g7057.t1	838	8.8e-67	2	216	31	245	0.990741
GH3.hmm	216	g7286.t1	863	1.7e-56	3	216	79	301	0.986111
GH3.hmm	216	g8499.t1	771	1.8e-67	4	215	76	326	0.976852
GH3.hmm	216	g8682.t1	792	5.4e-52	4	215	96	343	0.976852
GH3.hmm	216	g8729.t1	1580	7.2e-60	2	216	902	1121	0.990741
GH3.hmm	216	g8770.t1	774	1.6e-62	6	216	96	311	0.972222
GH30.hmm	417	g4024.t1	488	1.2e-112	16	416	61	485	0.959233
GH31.hmm	427	g3134.t1	654	6.4e-146	1	422	209	653	0.985948
GH31.hmm	427	g5165.t1	967	8.2e-148	2	427	372	819	0.995316
GH31.hmm	427	g551.t1	242	8.9e-20	273	421	88	229	0.346604
GH31.hmm	427	g5811.t1	881	2.5e-150	1	427	242	763	0.997658
GH31.hmm	427	g6562.t1	759	3.8e-124	1	426	252	689	0.995316
GH31.hmm	427	g6893.t1	988	2.1e-151	3	427	307	858	0.992974
GH31.hmm	427	g7217.t1	848	5.3e-101	2	427	234	719	0.995316
GH32.hmm	293	g2419.t1	514	6.3e-92	1	287	29	337	0.976109	grass, pine
GH32.hmm	293	g6219.t1	474	5.2e-66	24	288	15	308	0.901024
GH32.hmm	293	g6226.t1	708	9.9e-74	1	233	37	312	0.791809
GH32.hmm	293	g66.t1	627	2.7e-63	1	285	52	399	0.969283
GH33.hmm	342	g1864.t1	406	7.4e-60	17	336	54	390	0.932749
GH35.hmm	307	g1930.t1	1011	6.1e-87	1	303	49	385	0.983713
GH35.hmm	307	g2675.t1	983	1.8e-84	2	304	40	373	0.983713
GH35.hmm	307	g5886.t1	1006	5.7e-99	1	304	53	385	0.986971	chitin, grass, pine
GH35.hmm	307	g6204.t1	565	2.8e-33	1	179	20	213	0.579805
GH35.hmm	307	g8658.t1	1026	4.6e-85	1	304	47	393	0.986971
GH36.hmm	688	g8598.t1	1252	1.7e-248	2	687	542	1232	0.99564
GH36.hmm	688	g8601.t1	716	2.3e-98	82	613	76	618	0.771802
GH37.hmm	491	g1886.t1	1371	6.2e-154	2	489	784	1342	0.991853
GH38.hmm	269	g4284.t1	1088	8.3e-87	2	255	284	541	0.94052
GH43.hmm	248	g1514.t1	285	7.2e-34	17	223	44	275	0.830645
GH43.hmm	248	g2016.t1	643	2.4e-43	1	247	114	414	0.991935	chitin, grass, pine
GH43.hmm	248	g2391.t1	522	1.7e-46	2	247	20	282	0.987903
GH43.hmm	248	g2822.t1	327	3.3e-48	3	247	3	323	0.983871
GH43.hmm	248	g2916.t1	558	1.2e-51	1	247	15	295	0.991935
GH43.hmm	248	g3974.t1	400	1.7e-42	10	247	46	370	0.955645
GH43.hmm	248	g4146.t1	324	4.8e-40	7	245	35	320	0.959677
GH43.hmm	248	g4413.t1	485	2.4e-25	21	223	47	285	0.814516
GH43.hmm	248	g4849.t1	375	3.3e-51	3	247	52	354	0.983871
GH43.hmm	248	g5264.t1	523	3.2e-54	1	247	2	301	0.991935
GH43.hmm	248	g537.t1	339	3.1e-18	10	169	80	289	0.641129
GH43.hmm	248	g5543.t1	513	1.7e-57	3	246	5	298	0.979839
GH43.hmm	248	g7179.t1	393	3.9e-47	4	245	91	385	0.971774
GH43.hmm	248	g732.t1	533	3.6e-49	12	224	112	403	0.854839	chitin, grass, pine
GH43.hmm	248	g7964.t1	546	1.6e-40	1	248	21	295	0.995968
GH43.hmm	248	g8182.t1	321	3.2e-43	2	247	21	319	0.987903
GH43.hmm	248	g8464.t1	329	1.1e-38	1	247	25	311	0.991935
GH43.hmm	248	g8721.t1	391	9.9e-41	12	248	55	360	0.951613
GH47.hmm	446	g2663.t1	704	5.8e-167	1	446	148	688	0.997758
GH47.hmm	446	g3219.t1	1663	3e-169	1	438	214	882	0.979821
GH47.hmm	446	g3843.t1	1065	2.5e-144	1	445	20	572	0.995516
GH47.hmm	446	g5370.t1	603	1.1e-175	1	446	110	598	0.997758
GH47.hmm	446	g8405.t1	503	4.1e-136	1	445	39	499	0.995516
GH5.hmm	275	g2350.t1	833	7e-35	25	275	468	794	0.909091
GH5.hmm	275	g2597.t1	329	1.2e-38	27	241	44	308	0.778182
GH5.hmm	275	g3096.t1	416	1.8e-55	27	274	86	387	0.898182
GH5.hmm	275	g3156.t1	477	2.7e-41	14	239	105	385	0.818182
GH5.hmm	275	g3734.t1	373	1.6e-35	14	243	47	344	0.832727
GH5.hmm	275	g3947.t1	759	4e-28	4	243	15	553	0.869091
GH5.hmm	275	g4032.t1	438	5.5e-30	11	237	113	410	0.821818
GH5.hmm	275	g4441.t1	409	1.9e-35	2	232	31	363	0.836364	chitin, grass, pine
GH5.hmm	275	g5016.t1	570	5.1e-35	24	235	55	325	0.767273
GH5.hmm	275	g5310.t1	470	1.4e-43	2	239	13	342	0.861818
GH5.hmm	275	g6035.t1	400	2.1e-35	17	244	79	379	0.825455
GH5.hmm	275	g6047.t1	477	1e-38	8	243	30	314	0.854545	grass, pine
GH5.hmm	275	g6217.t1	498	1.8e-36	1	238	28	394	0.861818
GH51.hmm	630	g3407.t1	505	1.5e-129	85	542	14	503	0.725397
GH53.hmm	342	g8416.t1	1110	1.5e-102	1	336	25	346	0.979532
GH54.hmm	316	g5550.t1	506	8.4e-163	1	315	28	343	0.993671	chitin, grass, pine
GH55.hmm	740	g108.t1	732	6.8e-224	11	739	6	728	0.983784
GH55.hmm	740	g1338.t1	801	1.8e-233	8	739	60	795	0.987838
GH55.hmm	740	g1596.t1	804	2.9e-284	6	740	61	803	0.991892	chitin, grass, pine
GH55.hmm	740	g3184.t1	793	1.5e-277	8	739	36	790	0.987838
GH55.hmm	740	g3562.t1	575	2e-98	396	739	45	377	0.463514
GH55.hmm	740	g556.t1	1012	1.5e-218	10	739	46	774	0.985135
GH55.hmm	740	g5911.t1	958	2.8e-183	319	739	529	955	0.567568	chitin, grass, pine
GH55.hmm	740	g5911.t1	958	5.3e-145	7	382	38	418	0.506757	chitin, grass, pine
GH6.hmm	294	g8484.t1	454	1.3e-97	17	290	125	414	0.928571
GH62.hmm	278	g2390.t1	1239	3.4e-118	2	278	82	363	0.992806
GH62.hmm	278	g2956.t1	332	4.4e-120	2	278	17	299	0.992806
GH63.hmm	570	g2985.t1	1025	1.6e-15	363	561	450	896	0.347368
GH63.hmm	570	g6301.t1	822	2.3e-35	319	565	595	806	0.431579
GH65.hmm	372	g8518.t1	1051	2.9e-80	3	369	407	770	0.983871	chitin, grass, pine
GH67.hmm	669	g4429.t1	840	1.6e-280	2	669	22	692	0.99701
GH7.hmm	415	g2637.t1	452	2.4e-198	1	414	19	450	0.995181
GH7.hmm	415	g3157.t1	532	1.2e-202	1	414	28	463	0.995181
GH7.hmm	415	g3778.t1	407	1.3e-144	5	414	23	405	0.985542
GH7.hmm	415	g8247.t1	460	1e-145	8	414	28	398	0.978313
GH71.hmm	375	g1505.t1	438	7.5e-143	1	370	19	410	0.984
GH71.hmm	375	g3119.t1	760	2.6e-141	1	373	17	403	0.992
GH71.hmm	375	g4092.t1	947	9.7e-136	7	374	500	884	0.978667
GH71.hmm	375	g4893.t1	496	4.3e-148	1	373	42	431	0.992	chitin, grass, pine
GH72.hmm	312	g2414.t1	452	3.8e-132	3	311	27	326	0.987179	chitin, grass, pine
GH72.hmm	312	g2950.t1	531	4.2e-128	10	311	5	310	0.964744
GH72.hmm	312	g3223.t1	541	6.1e-138	4	311	21	326	0.983974
GH72.hmm	312	g6567.t1	532	1e-136	4	312	19	328	0.987179	chitin, grass, pine
GH72.hmm	312	g7616.t1	475	7.3e-128	3	311	20	329	0.987179
GH72.hmm	312	g8064.t1	460	1.4e-108	3	290	24	300	0.919872
GH72.hmm	312	g8767.t1	537	5e-139	3	311	18	327	0.987179	grass, pine
GH74.hmm	233	g1530.t1	968	1.1e-08	49	121	628	703	0.309013
GH74.hmm	233	g1530.t1	968	8.4e-09	28	117	796	920	0.381974
GH74.hmm	233	g2080.t1	1487	1.1e-05	32	114	420	495	0.351931
GH74.hmm	233	g2080.t1	1487	6.2e-07	30	186	701	909	0.669528
GH74.hmm	233	g2080.t1	1487	6.3e-10	35	114	46	123	0.339056
GH74.hmm	233	g8561.t1	1574	1.6e-12	76	166	963	1053	0.386266
GH74.hmm	233	g8561.t1	1574	1.6e-25	5	111	822	931	0.454936
GH74.hmm	233	g8561.t1	1574	5.1e-16	14	112	1306	1399	0.420601
GH75.hmm	220	g2041.t1	319	1.2e-64	4	219	11	250	0.977273
GH75.hmm	220	g3545.t1	245	1.4e-81	5	219	9	241	0.972727
GH75.hmm	220	g8215.t1	344	8.8e-78	2	220	48	245	0.990909	chitin, grass, pine
GH75.hmm	220	g8616.t1	242	1.7e-83	10	219	14	238	0.95	chitin, grass, pine
GH76.hmm	358	g1628.t1	464	6.1e-103	13	351	40	402	0.944134
GH76.hmm	358	g1935.t1	456	4.2e-98	7	353	29	401	0.96648
GH76.hmm	358	g2313.t1	620	3.9e-53	76	329	148	507	0.706704
GH76.hmm	358	g2367.t1	375	6e-98	22	338	21	361	0.882682
GH76.hmm	358	g5583.t1	451	9.3e-115	12	352	26	390	0.949721
GH76.hmm	358	g691.t1	417	1.6e-95	21	349	2	356	0.916201
GH76.hmm	358	g8004.t1	457	5.9e-107	10	356	31	401	0.96648
GH76.hmm	358	g8494.t1	485	2.2e-96	12	355	60	426	0.958101
GH78.hmm	504	g3189.t1	896	4.1e-170	2	504	318	845	0.996032
GH78.hmm	504	g5365.t1	368	1.2e-57	170	492	1	337	0.638889
GH78.hmm	504	g5549.t1	897	2.3e-157	4	504	333	860	0.992063
GH78.hmm	504	g7256.t1	643	1.1e-98	8	504	46	599	0.984127
GH78.hmm	504	g7998.t1	676	7.8e-70	133	504	258	642	0.736111
GH78.hmm	504	g941.t1	813	9.9e-70	134	502	372	773	0.730159
GH81.hmm	622	g1472.t1	949	1.1e-232	6	622	252	940	0.990354
GH88.hmm	329	g5360.t1	415	2.2e-74	4	324	64	404	0.972644
GH88.hmm	329	g7966.t1	488	1.7e-96	6	289	77	380	0.860182
GH89.hmm	663	g6040.t1	748	1.6e-219	2	659	61	733	0.99095
GH92.hmm	491	g3280.t1	790	3.5e-164	3	490	260	767	0.991853
GH92.hmm	491	g4538.t1	2162	8.2e-88	3	329	1690	2025	0.663951
GH92.hmm	491	g5472.t1	792	4.1e-168	3	489	264	771	0.989817
GH92.hmm	491	g7359.t1	836	1.1e-168	4	489	258	766	0.98778	chitin, grass, pine
GH93.hmm	307	g3197.t1	380	3.6e-95	2	304	39	347	0.983713
GH93.hmm	307	g5236.t1	364	8.1e-69	2	277	50	306	0.895765
GH93.hmm	307	g6634.t1	375	1.1e-119	1	307	41	351	0.996743
GH95.hmm	722	g2109.t1	745	5.2e-265	8	715	4	728	0.979224
GH95.hmm	722	g6164.t1	748	2e-186	182	715	163	720	0.738227
GT1.hmm	382	g2224.t1	1421	9.5e-62	5	379	920	1333	0.979058
GT1.hmm	382	g2951.t1	608	1.4e-27	78	379	114	452	0.787958
GT1.hmm	382	g3265.t1	810	4.4e-50	10	380	120	516	0.968586
GT1.hmm	382	g405.t1	855	3.5e-25	128	381	173	480	0.662304
GT1.hmm	382	g4055.t1	977	3.9e-60	87	379	219	542	0.764398
GT15.hmm	273	g3639.t1	506	1.8e-129	1	272	117	424	0.992674
GT15.hmm	273	g4517.t1	400	1.1e-125	1	272	78	348	0.992674
GT15.hmm	273	g5098.t1	397	2e-120	1	272	77	355	0.992674
GT2.hmm	168	g1083.t1	789	5.1e-08	2	167	150	350	0.982143
GT2.hmm	168	g1420.t1	1073	1.3e-07	2	166	355	590	0.97619
GT2.hmm	168	g1530.t1	968	8.8e-11	2	167	91	264	0.982143
GT2.hmm	168	g2190.t1	912	8e-07	2	166	246	481	0.97619
GT2.hmm	168	g2741.t1	1182	4.4e-17	79	164	831	917	0.505952
GT2.hmm	168	g31.t1	1848	8.4e-14	79	163	1397	1482	0.5
GT2.hmm	168	g32.t1	1756	1e-15	79	163	1222	1307	0.5
GT2.hmm	168	g4720.t1	245	1e-43	1	168	9	183	0.994048
GT2.hmm	168	g7144.t1	421	2e-45	1	126	106	307	0.744048
GT2.hmm	168	g8165.t1	1099	2.1e-06	80	165	367	458	0.505952
GT2.hmm	168	g8637.t1	621	2.7e-21	1	166	108	281	0.982143
GT2.hmm	168	g873.t1	738	2.6e-22	2	168	220	397	0.988095
GT2.hmm	168	g8777.t1	686	3.3e-06	3	124	262	378	0.720238
GT20.hmm	475	g1568.t1	503	3.6e-187	7	475	6	464	0.985263
GT20.hmm	475	g3351.t1	1244	6.1e-51	312	475	444	609	0.343158
GT20.hmm	475	g3351.t1	1244	9.7e-90	32	289	180	445	0.541053
GT20.hmm	475	g4422.t1	474	4.4e-168	11	474	7	470	0.974737
GT20.hmm	475	g4889.t1	908	6.6e-154	34	474	166	614	0.926316
GT20.hmm	475	g4890.t1	525	1.7e-199	12	473	10	474	0.970526
GT20.hmm	475	g6377.t1	937	4.1e-157	14	473	122	649	0.966316
GT20.hmm	475	g643.t1	475	1.6e-171	10	474	7	472	0.976842
GT21.hmm	233	g2507.t1	566	2.4e-96	1	233	70	388	0.995708
GT21.hmm	233	g7602.t1	365	3.2e-10	3	231	46	285	0.978541
GT22.hmm	389	g5561.t1	771	5e-107	1	388	54	518	0.994859
GT22.hmm	389	g5859.t1	910	1.6e-97	2	389	34	458	0.994859
GT22.hmm	389	g6662.t1	575	2.2e-84	2	364	10	404	0.930591
GT22.hmm	389	g6950.t1	547	5.2e-83	1	386	5	416	0.989717
GT24.hmm	248	g2236.t1	1487	1.3e-134	1	248	1188	1435	0.995968
GT25.hmm	181	g2032.t1	448	1.1e-13	59	171	214	362	0.618785
GT25.hmm	181	g8351.t1	504	1.5e-31	1	180	174	397	0.98895
GT25.hmm	181	g8640.t1	387	2e-32	1	181	65	286	0.994475
GT28.hmm	157	g1897.t1	197	8.9e-14	29	123	39	154	0.598726
GT3.hmm	637	g5076.t1	713	0	1	637	22	659	0.99843
GT31.hmm	192	g4008.t1	498	9.8e-10	61	164	205	290	0.536458
GT31.hmm	192	g6891.t1	485	2.5e-07	41	117	192	273	0.395833
GT31.hmm	192	g8315.t1	450	1.7e-08	60	164	172	257	0.541667
GT32.hmm	90	g468.t1	356	2.9e-24	2	87	75	155	0.944444
GT32.hmm	90	g5497.t1	395	1.2e-20	7	88	83	166	0.9
GT32.hmm	90	g7178.t1	339	2.6e-21	6	88	112	192	0.911111
GT32.hmm	90	g7977.t1	304	2e-14	9	84	70	140	0.833333
GT32.hmm	90	g8641.t1	372	1.8e-09	18	88	114	180	0.777778
GT32.hmm	90	g8772.t1	342	4.7e-17	2	87	94	174	0.944444
GT32.hmm	90	g8775.t1	394	2.5e-15	4	89	116	198	0.944444
GT33.hmm	425	g5510.t1	505	3e-121	100	423	190	499	0.76
GT34.hmm	246	g3736.t1	249	1.3e-11	21	100	61	142	0.321138
GT34.hmm	246	g4162.t1	462	1.2e-86	3	245	159	419	0.98374
GT34.hmm	246	g6843.t1	318	3.1e-78	2	244	65	301	0.98374
GT35.hmm	674	g1114.t1	879	2.6e-285	2	674	157	872	0.997033
GT39.hmm	223	g2839.t1	780	5.5e-74	2	223	55	299	0.991031
GT39.hmm	223	g4761.t1	742	1.9e-76	2	223	67	305	0.991031
GT39.hmm	223	g6428.t1	946	8.7e-75	2	223	64	309	0.991031
GT4.hmm	160	g1149.t1	2425	3.6e-13	5	126	2086	2210	0.75625
GT4.hmm	160	g2152.t1	694	1.5e-32	7	159	455	625	0.95
GT4.hmm	160	g413.t1	2814	3.3e-14	6	145	2515	2661	0.86875
GT4.hmm	160	g4335.t1	1389	1e-33	8	150	483	650	0.8875
GT4.hmm	160	g4459.t1	667	9.3e-06	6	158	446	615	0.95
GT4.hmm	160	g8415.t1	560	2.2e-25	5	154	355	522	0.93125
GT4.hmm	160	g8685.t1	495	4.4e-35	8	148	215	353	0.875
GT4.hmm	160	g8694.t1	477	2e-37	6	154	217	366	0.925
GT41.hmm	705	g3117.t1	1660	1.1e-51	305	519	1380	1649	0.303546
GT48.hmm	739	g3222.t1	1904	0	1	733	845	1624	0.990528
GT5.hmm	472	g1279.t1	2420	5.4e-64	2	466	1167	1633	0.983051
GT5.hmm	472	g3083.t1	2393	9.5e-62	2	466	1129	1593	0.983051
GT5.hmm	472	g5750.t1	2700	3.5e-57	2	468	1450	1914	0.987288
GT50.hmm	262	g3756.t1	425	1.1e-95	1	261	135	417	0.992366
GT54.hmm	290	g8018.t1	426	9.5e-07	33	198	73	235	0.568966
GT57.hmm	481	g1163.t1	592	3.8e-149	3	480	66	567	0.991684
GT57.hmm	481	g814.t1	496	4.4e-152	39	479	46	488	0.914761
GT58.hmm	364	g3625.t1	419	1.9e-145	1	364	29	385	0.997253
GT59.hmm	404	g327.t1	614	1.1e-136	2	404	35	544	0.99505
GT62.hmm	268	g2438.t1	386	3.7e-105	5	268	88	352	0.981343
GT62.hmm	268	g4251.t1	375	1.5e-110	41	268	1	226	0.847015
GT62.hmm	268	g7731.t1	411	9.9e-109	3	267	100	363	0.985075
GT66.hmm	693	g2846.t1	743	2.9e-196	10	600	23	665	0.851371
GT69.hmm	239	g1135.t1	496	1.3e-90	1	238	147	399	0.991632
GT69.hmm	239	g6534.t1	524	1.5e-86	1	238	142	397	0.991632
GT69.hmm	239	g8774.t1	557	4.5e-89	1	238	180	430	0.991632
GT71.hmm	264	g4324.t1	492	3.8e-73	2	264	130	362	0.992424
GT71.hmm	264	g5535.t1	626	1.4e-54	1	262	260	534	0.988636
GT71.hmm	264	g6326.t1	493	2.2e-73	2	264	138	372	0.992424
GT76.hmm	407	g5883.t1	360	1.2e-81	74	365	53	359	0.714988
GT8.hmm	257	g2036.t1	375	1.2e-25	37	234	101	320	0.766537
GT8.hmm	257	g2088.t1	384	2e-17	30	253	81	326	0.867704
GT8.hmm	257	g7306.t1	750	7.6e-43	31	254	9	220	0.867704
GT8.hmm	257	g8801.t1	324	1e-45	29	256	15	280	0.883268
GT90.hmm	250	g4145.t1	435	3.5e-30	2	245	157	399	0.972
GT90.hmm	250	g4678.t1	445	3.3e-20	2	245	180	411	0.972
GT90.hmm	250	g5087.t1	464	1.4e-19	4	246	193	423	0.968
GT90.hmm	250	g5425.t1	560	1.1e-68	4	248	271	549	0.976
GT90.hmm	250	g6214.t1	441	2.8e-12	2	171	147	308	0.676
GT90.hmm	250	g7088.t1	632	2.8e-70	3	248	315	612	0.98
GT90.hmm	250	g7304.t1	607	1.1e-82	2	248	328	596	0.984
GT90.hmm	250	g7330.t1	997	4.3e-75	3	248	694	986	0.98
GT90.hmm	250	g7994.t1	986	4.1e-68	19	248	727	977	0.916
GT90.hmm	250	g963.t1	619	1.5e-73	3	248	304	600	0.98
PL1.hmm	202	g1134.t1	375	1.7e-55	20	200	110	297	0.891089
PL1.hmm	202	g2374.t1	321	1.1e-58	16	199	71	259	0.905941
PL1.hmm	202	g2378.t1	378	3.5e-56	20	200	109	296	0.891089
PL1.hmm	202	g4547.t1	417	1e-56	20	201	132	320	0.89604
PL1.hmm	202	g4564.t1	386	8.2e-51	21	201	107	299	0.891089
PL1.hmm	202	g5529.t1	420	2.9e-32	12	199	60	248	0.925743
PL20.hmm	229	g4503.t1	254	8.5e-125	1	229	25	254	0.995633	chitin, grass, pine
PL3.hmm	197	g2717.t1	254	1e-73	2	196	38	226	0.984772
PL3.hmm	197	g5239.t1	242	9.5e-75	2	197	24	216	0.989848
PL3.hmm	197	g7954.t1	234	6.2e-79	2	197	27	220	0.989848
PL4.hmm	567	g1383.t1	528	1.4e-149	3	567	17	517	0.994709
PL4.hmm	567	g8625.t1	559	5.2e-110	8	558	21	543	0.970018
PL4.hmm	567	g8714.t1	663	1.8e-184	3	567	16	648	0.994709
PL5.hmm	317	g1287.t1	415	3.1e-08	142	269	220	351	0.400631
PL9.hmm	374	g8207.t1	761	2.8e-122	11	370	385	754	0.959893

## Sheet: FGC_2_Coniochaeta_CK134
dbCAN target	target length	protein query	query length	E-value	hmm coord from	hmm coord to	alignment coord from	alignment coord to	coverage
AA1.hmm	943	g10593.t1	507	2.9e-74	450	737	21	333	0.304348
AA1.hmm	943	g5960.t1	585	5.3e-85	420	716	56	367	0.313892
AA1.hmm	943	g8608.t1	638	1.1e-91	450	794	36	393	0.364793	pine
AA1.hmm	943	g9579.t1	600	3.3e-83	427	748	53	391	0.340403
AA11.hmm	191	g3727.t1	410	2.5e-72	1	185	19	214	0.963351
AA11.hmm	191	g5287.t1	523	4.3e-55	11	189	39	214	0.931937
AA11.hmm	191	g8860.t1	529	5.8e-60	1	189	23	221	0.984293
AA12.hmm	401	g5344.t1	510	4e-174	7	401	41	437	0.982544
AA12.hmm	401	g6257.t1	988	2.2e-146	2	387	32	420	0.9601
AA12.hmm	401	g8192.t1	481	1.1e-176	11	401	40	430	0.972569	chitin, grass,pine
AA2.hmm	255	g3175.t1	1124	6.4e-22	19	195	62	243	0.690196
AA2.hmm	255	g7154.t1	674	9.1e-23	29	194	121	286	0.647059
AA2.hmm	255	g7949.t1	363	2.4e-60	5	254	93	344	0.976471	chitin, grass,pine
AA2.hmm	255	g9946.t1	765	3.8e-12	24	253	485	749	0.898039
AA2.hmm	255	g9946.t1	765	3e-14	17	114	83	181	0.380392	chitin, grass,pine
AA3.hmm	618	g10290.t1	579	1.3e-75	87	403	7	576	0.511327
AA3.hmm	618	g10600.t1	1754	1.6e-51	78	322	1234	1703	0.394822
AA3.hmm	618	g1452.t1	644	7.6e-80	89	400	24	642	0.503236	grass,pine
AA3.hmm	618	g2066.t1	622	5.2e-80	88	405	12	610	0.512945
AA3.hmm	618	g2378.t1	388	5.6e-48	89	285	12	337	0.317152
AA3.hmm	618	g350.t1	606	2.3e-89	87	401	28	599	0.508091
AA3.hmm	618	g4314.t1	606	2.1e-75	83	401	16	601	0.514563
AA3.hmm	618	g4659.t1	626	4.6e-75	85	401	30	615	0.511327
AA3.hmm	618	g5247.t1	348	6.8e-41	188	389	12	342	0.325243
AA3.hmm	618	g5820.t1	1382	2.8e-46	60	402	121	707	0.553398
AA3.hmm	618	g6141.t1	1144	3.7e-36	88	371	220	711	0.457929
AA3.hmm	618	g6559.t1	551	3.1e-60	87	403	20	542	0.511327
AA3.hmm	618	g7170.t1	623	3.1e-90	81	399	31	621	0.514563
AA3.hmm	618	g7179.t1	611	1.7e-72	79	399	22	608	0.517799
AA3.hmm	618	g8267.t1	650	4e-83	88	404	20	647	0.511327	chitin
AA3.hmm	618	g8313.t1	955	1.1e-89	87	434	4	673	0.561489	chitin
AA3.hmm	618	g9445.t1	893	1.4e-08	112	354	560	891	0.391586
AA3.hmm	618	g9770.t1	606	5.9e-91	82	400	26	603	0.514563
AA4.hmm	522	g2375.t1	506	9e-19	18	194	37	218	0.337165	grass
AA4.hmm	522	g295.t1	574	2.3e-24	4	252	98	340	0.475096
AA4.hmm	522	g7136.t1	606	4.8e-200	4	522	55	589	0.992337
AA4.hmm	522	g7164.t1	1096	2.1e-130	4	498	33	543	0.94636	chitin, grass,pine
AA5.hmm	1281	g3905.t1	1179	1e-155	556	1043	668	1175	0.380172
AA6.hmm	195	g6898.t1	213	2.2e-05	52	124	80	149	0.369231
AA6.hmm	195	g9862.t1	261	1.9e-83	1	195	4	201	0.994872	chitin, grass,pine
AA7.hmm	458	g1134.t1	598	1.8e-58	12	452	133	577	0.960699
AA7.hmm	458	g2844.t1	491	4.2e-95	4	458	49	487	0.991266
AA7.hmm	458	g3080.t1	641	1.7e-24	4	206	35	232	0.441048
AA7.hmm	458	g4090.t1	455	1.5e-46	13	454	41	450	0.962882
AA7.hmm	458	g4177.t1	658	1.9e-53	12	456	192	631	0.969432	chitin, grass,pine
AA7.hmm	458	g4237.t1	465	3.2e-65	66	458	82	458	0.855895
AA7.hmm	458	g4275.t1	570	1.2e-43	19	201	109	301	0.39738
AA7.hmm	458	g4378.t1	542	4.6e-51	19	452	87	530	0.945415
AA7.hmm	458	g4386.t1	459	7.3e-50	10	233	34	258	0.4869
AA7.hmm	458	g4389.t1	491	3.6e-53	21	454	63	476	0.945415
AA7.hmm	458	g4426.t1	759	2.5e-46	13	233	312	556	0.480349
AA7.hmm	458	g4441.t1	613	2.1e-41	11	184	154	338	0.377729	chitin, grass,pine
AA7.hmm	458	g5213.t1	499	3e-09	58	203	42	188	0.316594
AA7.hmm	458	g5833.t1	425	3.6e-44	20	241	6	228	0.482533
AA7.hmm	458	g6415.t1	518	1.6e-56	56	220	14	185	0.358079
AA7.hmm	458	g6982.t1	560	1.5e-41	16	211	43	248	0.425764
AA7.hmm	458	g7401.t1	568	2.4e-23	8	200	133	332	0.419214
AA7.hmm	458	g743.t1	504	3e-50	16	453	79	497	0.954148	chitin, grass,pine
AA7.hmm	458	g7749.t1	657	5.4e-49	12	195	193	393	0.399563
AA7.hmm	458	g7769.t1	469	8.8e-34	38	214	80	249	0.384279	chitin, grass,pine
AA7.hmm	458	g8976.t1	515	7.2e-08	61	199	45	183	0.30131
AA7.hmm	458	g92.t1	494	6.8e-30	3	207	64	252	0.445415
AA7.hmm	458	g9543.t1	455	4.8e-40	15	213	45	239	0.432314
AA8.hmm	815	g5743.t1	1005	1.3e-273	215	798	260	856	0.715337
AA8.hmm	815	g6529.t1	829	0	4	815	6	828	0.995092
AA9.hmm	220	g10541.t1	516	5.8e-56	4	219	9	228	0.977273
AA9.hmm	220	g145.t1	367	2.4e-71	3	219	5	218	0.981818
AA9.hmm	220	g1619.t1	349	4.4e-68	1	219	8	233	0.990909
AA9.hmm	220	g2500.t1	400	1.3e-64	2	220	6	211	0.990909
AA9.hmm	220	g2538.t1	239	2.4e-68	3	219	8	220	0.981818
AA9.hmm	220	g2884.t1	338	5.7e-72	2	219	7	225	0.986364
AA9.hmm	220	g2893.t1	202	4.7e-39	2	173	11	189	0.777273
AA9.hmm	220	g3008.t1	231	9.1e-66	3	219	10	215	0.981818
AA9.hmm	220	g3812.t1	233	1.6e-66	20	219	10	211	0.904545
AA9.hmm	220	g4436.t1	254	1.2e-57	5	218	7	225	0.968182
AA9.hmm	220	g5742.t1	237	8.1e-59	2	216	8	205	0.972727
AA9.hmm	220	g6589.t1	324	2e-63	2	219	14	249	0.986364
AA9.hmm	220	g7140.t1	286	2.4e-70	3	219	7	217	0.981818
AA9.hmm	220	g7480.t1	209	3.2e-52	87	219	15	148	0.6
AA9.hmm	220	g7683.t1	227	2.7e-70	3	219	6	211	0.981818
AA9.hmm	220	g8692.t1	317	1.9e-64	2	220	8	210	0.990909
AA9.hmm	220	g887.t1	347	8.7e-68	2	220	10	236	0.990909
AA9.hmm	220	g9147.t1	236	2.5e-66	2	219	7	217	0.986364
AA9.hmm	220	g9887.t1	269	8.9e-47	2	209	9	222	0.940909
CBM1.hmm	29	g10048.t1	545	5.9e-15	1	29	441	469	0.965517
CBM1.hmm	29	g1619.t1	349	4.9e-14	2	29	319	345	0.931034
CBM1.hmm	29	g1934.t1	804	1.9e-13	2	29	25	52	0.931034	chitin
CBM1.hmm	29	g2325.t1	545	1e-11	1	29	362	390	0.965517
CBM1.hmm	29	g2751.t1	298	5.5e-09	1	29	23	51	0.965517
CBM1.hmm	29	g2884.t1	338	3.6e-09	2	29	304	331	0.931034
CBM1.hmm	29	g3466.t1	429	8.1e-06	2	20	31	49	0.62069
CBM1.hmm	29	g5183.t1	310	3.9e-13	1	29	278	305	0.965517
CBM1.hmm	29	g6059.t1	394	1.3e-16	1	29	362	390	0.965517
CBM1.hmm	29	g6188.t1	209	2e-05	2	25	127	150	0.793103
CBM1.hmm	29	g6188.t1	209	4.9e-14	1	29	177	205	0.965517
CBM1.hmm	29	g6910.t1	576	2.2e-16	1	29	28	56	0.965517
CBM1.hmm	29	g7033.t1	611	3.7e-13	1	29	579	607	0.965517
CBM1.hmm	29	g7034.t1	386	2.6e-15	2	29	21	48	0.931034
CBM1.hmm	29	g7746.t1	918	9.7e-12	1	25	367	391	0.827586
CBM1.hmm	29	g7774.t1	503	4.6e-15	1	29	471	499	0.965517
CBM1.hmm	29	g8692.t1	317	1.1e-13	1	29	285	313	0.965517
CBM1.hmm	29	g9316.t1	710	2.6e-12	1	29	679	706	0.965517
CBM1.hmm	29	g9566.t1	857	1.2e-14	1	29	260	288	0.965517
CBM1.hmm	29	g9634.t1	413	6.8e-14	2	29	22	49	0.931034
CBM13.hmm	188	g2577.t1	195	4.7e-08	11	126	35	176	0.611702
CBM16.hmm	116	g10261.t1	625	4.2e-06	3	106	478	596	0.887931
CBM16.hmm	116	g6419.t1	254	0.00087	2	41	107	150	0.336207
CBM18.hmm	38	g1336.t1	305	2.4e-05	7	28	67	88	0.552632
CBM18.hmm	38	g1336.t1	305	3.5e-08	6	38	28	59	0.842105
CBM18.hmm	38	g1336.t1	305	3.5e-10	7	32	109	134	0.657895
CBM18.hmm	38	g4291.t1	1047	4.5e-11	8	38	257	301	0.789474
CBM18.hmm	38	g5875.t1	273	1.7e-05	2	35	113	146	0.868421
CBM18.hmm	38	g627.t1	1304	4.5e-11	9	38	450	493	0.763158	grass,pine
CBM18.hmm	38	g6455.t1	251	2.2e-07	1	27	59	85	0.684211
CBM18.hmm	38	g6809.t1	1486	2.7e-06	8	38	85	115	0.789474	chitin, grass,pine
CBM18.hmm	38	g6809.t1	1486	3.1e-13	2	38	121	159	0.947368	chitin, grass,pine
CBM18.hmm	38	g7033.t1	611	9.4e-06	2	36	29	65	0.894737
CBM18.hmm	38	g8937.t1	453	0.00015	2	38	192	232	0.947368	grass,pine
CBM18.hmm	38	g9064.t1	1133	0.00027	7	38	60	91	0.815789	chitin, grass,pine
CBM18.hmm	38	g9064.t1	1133	4.4e-07	2	31	97	128	0.763158	chitin, grass,pine
CBM18.hmm	38	g9117.t1	328	3.5e-11	2	38	96	134	0.947368
CBM18.hmm	38	g9448.t1	376	1.2e-07	6	36	46	79	0.789474
CBM18.hmm	38	g9448.t1	376	7.4e-06	5	35	109	143	0.789474
CBM20.hmm	90	g1728.t1	623	1.6e-21	3	87	512	599	0.933333	chitin, grass,pine
CBM20.hmm	90	g1832.t1	606	1.5e-22	1	68	528	599	0.744444
CBM20.hmm	90	g3847.t1	282	3.8e-05	22	65	18	71	0.477778
CBM20.hmm	90	g4456.t1	626	2.3e-23	1	84	528	614	0.922222
CBM21.hmm	107	g6487.t1	645	8e-22	31	107	270	349	0.71028
CBM24.hmm	76	g10401.t1	1429	1.8e-17	3	76	482	556	0.960526	grass
CBM24.hmm	76	g10401.t1	1429	4.4e-18	2	76	661	735	0.973684	grass
CBM24.hmm	76	g10401.t1	1429	7.6e-16	2	74	576	654	0.947368	grass
CBM24.hmm	76	g1401.t1	983	1.3e-14	1	73	482	554	0.947368
CBM24.hmm	76	g1401.t1	983	2.6e-12	2	52	403	454	0.657895
CBM24.hmm	76	g1411.t1	673	1.8e-25	2	76	590	668	0.973684
CBM24.hmm	76	g1584.t1	712	1.2e-06	6	58	42	96	0.684211
CBM24.hmm	76	g2249.t1	573	1.4e-06	1	36	536	573	0.460526
CBM24.hmm	76	g2250.t1	521	5.5e-24	1	76	393	467	0.986842
CBM24.hmm	76	g2250.t1	521	6.7e-09	1	30	488	517	0.381579
CBM24.hmm	76	g2494.t1	797	2.4e-23	2	76	210	284	0.973684
CBM24.hmm	76	g2494.t1	797	4.1e-21	1	74	303	375	0.960526
CBM24.hmm	76	g5012.t1	346	1.8e-08	8	32	212	236	0.315789
CBM24.hmm	76	g5346.t1	710	2.2e-06	1	26	383	409	0.328947
CBM24.hmm	76	g5346.t1	710	2.8e-18	1	76	286	364	0.986842
CBM24.hmm	76	g5466.t1	446	2.4e-19	1	74	344	422	0.960526
CBM24.hmm	76	g6243.t1	749	3.1e-14	2	65	565	633	0.828947
CBM24.hmm	76	g8727.t1	237	1.5e-16	1	73	163	237	0.947368
CBM24.hmm	76	g8937.t1	453	1.4e-28	1	76	375	450	0.986842	grass,pine
CBM24.hmm	76	g8937.t1	453	8.9e-19	2	76	287	361	0.973684	grass,pine
CBM24.hmm	76	g9167.t1	957	2e-14	27	74	391	438	0.618421
CBM24.hmm	76	g9167.t1	957	3.7e-20	1	76	460	533	0.986842
CBM24.hmm	76	g9192.t1	1353	1.4e-25	1	76	462	539	0.986842
CBM24.hmm	76	g9192.t1	1353	2.7e-19	1	74	558	630	0.960526
CBM24.hmm	76	g921.t1	1283	2.9e-19	1	74	520	593	0.960526
CBM24.hmm	76	g921.t1	1283	6.6e-24	2	76	425	501	0.973684
CBM24.hmm	76	g9962.t1	1473	2.8e-19	2	76	635	709	0.973684
CBM24.hmm	76	g9962.t1	1473	5.6e-18	1	73	547	627	0.947368	grass
CBM24.hmm	76	g9962.t1	1473	8.8e-11	1	47	470	517	0.605263	grass
CBM35.hmm	123	g1923.t1	553	3.7e-07	2	117	412	543	0.934959
CBM35.hmm	123	g8418.t1	449	5.8e-18	3	122	328	446	0.96748
CBM37.hmm	62	g10126.t1	995	0.00083	28	60	746	780	0.516129
CBM37.hmm	62	g9151.t1	793	0.00024	5	60	622	675	0.887097
CBM38.hmm	129	g9355.t1	692	7e-42	1	128	45	173	0.984496
CBM42.hmm	136	g3542.t1	520	1e-45	10	135	381	514	0.919118
CBM42.hmm	136	g5748.t1	501	1.7e-58	2	136	356	496	0.985294
CBM42.hmm	136	g6910.t1	576	1.1e-42	7	135	434	570	0.941176
CBM43.hmm	83	g4243.t1	534	2.3e-17	1	83	380	468	0.987952
CBM48.hmm	76	g1887.t1	731	0.00014	16	67	8	65	0.671053	chitin, grass,pine
CBM48.hmm	76	g2304.t1	703	1.4e-08	3	48	76	131	0.592105	grass
CBM50.hmm	40	g1171.t1	836	3.4e-09	2	39	361	404	0.925	chitin, grass,pine
CBM50.hmm	40	g2249.t1	573	0.00074	1	39	191	233	0.95
CBM50.hmm	40	g4292.t1	68	4.2e-05	1	39	22	66	0.95
CBM50.hmm	40	g5879.t1	332	0.0004	7	39	226	267	0.8
CBM50.hmm	40	g627.t1	1304	4.8e-06	2	39	369	414	0.925	grass,pine
CBM50.hmm	40	g627.t1	1304	5.1e-06	1	35	306	345	0.85	grass,pine
CBM50.hmm	40	g6810.t1	823	0.0001	1	28	659	690	0.675	grass,pine
CBM50.hmm	40	g6810.t1	823	1.1e-06	1	32	734	771	0.775	grass,pine
CBM50.hmm	40	g7267.t1	1029	0.00081	1	38	156	199	0.925
CBM50.hmm	40	g7802.t1	359	1.2e-08	1	34	312	342	0.825
CBM50.hmm	40	g7802.t1	359	2.2e-05	1	39	236	283	0.95
CBM50.hmm	40	g7804.t1	503	0.00036	1	40	227	272	0.975
CBM50.hmm	40	g7914.t1	948	1.6e-06	1	27	539	565	0.65
CBM50.hmm	40	g7914.t1	948	1.9e-05	1	34	470	500	0.825
CBM50.hmm	40	g9118.t1	543	0.0008	7	34	238	262	0.675
CBM50.hmm	40	g9166.t1	824	3.5e-05	1	39	202	244	0.95
CBM52.hmm	52	g1648.t1	857	2e-19	3	50	37	84	0.903846
CBM52.hmm	52	g2845.t1	572	2e-25	1	52	23	74	0.980769	chitin
CBM6.hmm	138	g2158.t1	462	1e-32	16	138	336	461	0.884058
CBM6.hmm	138	g4610.t1	443	8.9e-30	17	137	318	442	0.869565
CBM6.hmm	138	g5783.t1	462	7.1e-41	17	136	340	461	0.862319
CBM61.hmm	141	g10434.t1	292	0.00043	3	72	121	199	0.489362
CBM66.hmm	155	g3296.t1	281	7.8e-15	5	129	44	197	0.8
CBM66.hmm	155	g5266.t1	1017	4.1e-23	7	142	335	489	0.870968
CBM67.hmm	176	g3312.t1	912	1.9e-28	15	171	140	313	0.886364	chitin
CBM67.hmm	176	g4429.t1	914	2.8e-28	17	167	143	309	0.852273
CE1.hmm	227	g10014.t1	658	2e-06	23	140	129	255	0.515419
CE1.hmm	227	g10407.t1	694	1.5e-08	8	143	25	156	0.594714
CE1.hmm	227	g10576.t1	302	8.4e-20	4	138	52	185	0.590308
CE1.hmm	227	g1404.t1	329	3.3e-21	4	141	42	184	0.603524
CE1.hmm	227	g1863.t1	325	8.7e-23	11	211	58	286	0.881057
CE1.hmm	227	g2115.t1	297	2.3e-23	8	154	35	196	0.643172
CE1.hmm	227	g2256.t1	324	1.8e-07	29	207	31	274	0.784141
CE1.hmm	227	g2376.t1	293	2.1e-21	5	143	43	210	0.60793
CE1.hmm	227	g2571.t1	247	3.6e-12	14	209	13	216	0.859031
CE1.hmm	227	g3104.t1	495	7.4e-08	27	143	106	282	0.511013
CE1.hmm	227	g4646.t1	351	1.3e-25	7	145	25	185	0.60793
CE1.hmm	227	g5248.t1	485	2.9e-06	22	123	129	248	0.444934
CE1.hmm	227	g5555.t1	491	1e-08	6	145	248	377	0.612335
CE1.hmm	227	g5843.t1	382	4.6e-06	28	143	63	207	0.506608
CE1.hmm	227	g5855.t1	326	2e-08	6	120	38	163	0.502203
CE1.hmm	227	g6060.t1	301	6e-22	8	143	46	195	0.594714
CE1.hmm	227	g6499.t1	290	7.8e-50	1	224	23	285	0.982379	grass
CE1.hmm	227	g6842.t1	451	2.2e-07	11	123	144	264	0.493392
CE1.hmm	227	g6962.t1	375	4.7e-08	8	150	133	269	0.625551
CE1.hmm	227	g6988.t1	453	1.6e-08	10	123	144	260	0.497797
CE1.hmm	227	g7233.t1	307	1.2e-24	6	191	52	249	0.814978
CE1.hmm	227	g893.t1	450	9.3e-36	9	216	215	430	0.911894
CE1.hmm	227	g9327.t1	305	2.1e-20	5	143	54	220	0.60793
CE1.hmm	227	g9896.t1	336	1.1e-07	30	192	27	290	0.713656
CE10.hmm	341	g10089.t1	345	2.6e-33	93	326	96	333	0.683284
CE10.hmm	341	g10135.t1	976	7.8e-28	78	193	557	704	0.337243
CE10.hmm	341	g10174.t1	356	5.2e-35	47	333	19	340	0.83871
CE10.hmm	341	g10226.t1	738	4.4e-21	66	316	441	688	0.733138
CE10.hmm	341	g10265.t1	329	3.5e-14	72	257	10	199	0.542522
CE10.hmm	341	g10286.t1	323	3.4e-47	79	320	43	283	0.706745
CE10.hmm	341	g10385.t1	672	1.3e-42	76	334	116	547	0.756598
CE10.hmm	341	g1462.t1	695	2.2e-34	70	208	220	392	0.404692
CE10.hmm	341	g1492.t1	553	2.9e-25	74	218	88	255	0.422287
CE10.hmm	341	g1864.t1	1013	9.6e-18	96	227	488	626	0.384164	grass,pine
CE10.hmm	341	g2124.t1	868	1.7e-52	74	292	116	399	0.639296	chitin
CE10.hmm	341	g2293.t1	332	3.5e-10	93	220	36	199	0.372434
CE10.hmm	341	g3545.t1	334	3.5e-32	93	333	89	330	0.703812
CE10.hmm	341	g3564.t1	406	7.1e-07	145	316	227	371	0.501466
CE10.hmm	341	g3571.t1	813	3.3e-34	67	207	376	525	0.410557
CE10.hmm	341	g3763.t1	287	2.1e-40	80	338	55	281	0.756598
CE10.hmm	341	g4089.t1	543	1.3e-30	70	186	122	249	0.340176
CE10.hmm	341	g4500.t1	335	6.5e-46	62	316	55	309	0.744868
CE10.hmm	341	g4626.t1	944	1.2e-12	71	315	645	894	0.715543
CE10.hmm	341	g4722.t1	536	1.7e-35	71	192	120	248	0.354839	chitin, grass,pine
CE10.hmm	341	g5214.t1	513	4.4e-56	93	335	173	446	0.709677
CE10.hmm	341	g5273.t1	505	4.9e-26	75	187	115	239	0.328446
CE10.hmm	341	g5311.t1	931	1.7e-30	90	326	663	910	0.692082
CE10.hmm	341	g540.t1	537	3.8e-25	71	217	88	256	0.428152
CE10.hmm	341	g5424.t1	764	6.7e-22	73	187	121	238	0.334311
CE10.hmm	341	g5453.t1	877	1.1e-08	158	311	654	861	0.44868
CE10.hmm	341	g5869.t1	334	1.6e-35	103	315	94	312	0.621701
CE10.hmm	341	g6176.t1	691	4.5e-27	76	193	288	420	0.343109
CE10.hmm	341	g6400.t1	554	1.1e-30	72	193	93	241	0.354839
CE10.hmm	341	g6416.t1	1233	2.2e-35	72	193	751	895	0.354839	grass
CE10.hmm	341	g6656.t1	515	2.2e-22	118	226	267	394	0.316716
CE10.hmm	341	g7160.t1	543	2.8e-08	94	284	151	344	0.557185
CE10.hmm	341	g7510.t1	563	1.8e-27	47	193	74	238	0.428152
CE10.hmm	341	g7973.t1	621	1.1e-18	68	187	164	270	0.348974
CE10.hmm	341	g7990.t1	737	3.3e-18	60	320	453	704	0.762463
CE10.hmm	341	g8103.t1	1712	5.8e-36	75	193	1245	1381	0.346041
CE10.hmm	341	g8204.t1	453	6.4e-53	32	325	32	398	0.859238
CE10.hmm	341	g8411.t1	627	7.1e-34	75	209	180	325	0.392962	grass,pine
CE10.hmm	341	g870.t1	2239	1.6e-32	75	208	1751	1907	0.390029
CE10.hmm	341	g8791.t1	549	9.4e-26	74	190	87	226	0.340176
CE10.hmm	341	g8862.t1	505	3e-35	63	289	62	289	0.662757
CE10.hmm	341	g8941.t1	668	2.3e-23	93	317	425	649	0.656891
CE10.hmm	341	g8962.t1	680	4.7e-30	57	245	201	397	0.55132
CE10.hmm	341	g9141.t1	2542	3.5e-33	56	336	2191	2538	0.821114
CE10.hmm	341	g9202.t1	690	7.5e-35	76	209	101	260	0.390029
CE10.hmm	341	g9378.t1	336	3.9e-10	166	311	181	313	0.42522
CE10.hmm	341	g9464.t1	493	3.5e-50	71	331	94	379	0.762463
CE10.hmm	341	g9505.t1	348	3e-06	93	205	94	223	0.328446
CE10.hmm	341	g9658.t1	352	1.5e-59	93	331	106	350	0.697947
CE10.hmm	341	g9740.t1	491	2.3e-30	74	202	111	263	0.375367
CE10.hmm	341	g9899.t1	384	5.4e-11	93	209	114	233	0.340176
CE12.hmm	210	g2353.t1	265	1.1e-09	2	157	8	180	0.738095
CE12.hmm	210	g6200.t1	264	1.6e-46	1	209	32	241	0.990476
CE12.hmm	210	g8208.t1	245	6.4e-32	18	208	8	208	0.904762
CE12.hmm	210	g8942.t1	1081	5.5e-37	13	209	849	1034	0.933333
CE14.hmm	124	g8702.t1	291	4.2e-09	4	123	41	166	0.959677
CE15.hmm	269	g9886.t1	392	3.6e-86	1	268	41	362	0.992565
CE16.hmm	267	g1751.t1	336	2.2e-67	1	259	26	324	0.966292	chitin, grass,pine
CE16.hmm	267	g57.t1	326	3.3e-94	5	266	63	317	0.977528
CE2.hmm	209	g9005.t1	432	5.4e-20	1	209	169	404	0.995215
CE3.hmm	194	g1115.t1	262	4.1e-63	1	194	39	232	0.994845
CE3.hmm	194	g1400.t1	732	3.2e-32	1	166	29	235	0.850515
CE3.hmm	194	g1663.t1	492	2.6e-43	1	193	141	378	0.989691
CE3.hmm	194	g2393.t1	248	1.8e-54	1	193	33	225	0.989691
CE3.hmm	194	g2954.t1	790	9.4e-35	37	189	1	152	0.783505
CE3.hmm	194	g4298.t1	577	7.9e-48	4	194	1	185	0.979381
CE3.hmm	194	g7112.t1	337	1.8e-10	4	190	144	331	0.958763
CE3.hmm	194	g7464.t1	258	1e-08	1	188	11	201	0.963918
CE3.hmm	194	g80.t1	235	3.8e-55	1	188	31	219	0.963918
CE3.hmm	194	g9142.t1	274	5.7e-39	1	193	47	238	0.989691
CE4.hmm	130	g2371.t1	414	1.5e-28	7	123	81	207	0.892308
CE4.hmm	130	g366.t1	288	1.4e-21	7	126	69	202	0.915385
CE4.hmm	130	g6478.t1	369	3.9e-26	7	125	159	281	0.907692
CE4.hmm	130	g6923.t1	288	1.1e-22	23	127	44	149	0.8
CE4.hmm	130	g8332.t1	779	8.4e-16	7	120	573	694	0.869231
CE4.hmm	130	g8699.t1	244	2.6e-21	9	90	25	115	0.623077
CE4.hmm	130	g8707.t1	205	1e-06	59	127	9	79	0.523077
CE5.hmm	189	g10626.t1	248	1.7e-33	2	187	25	232	0.978836
CE5.hmm	189	g3526.t1	303	2.8e-46	3	187	46	238	0.973545	chitin, grass,pine
CE5.hmm	189	g5183.t1	310	1.3e-42	1	189	33	238	0.994709
CE5.hmm	189	g5942.t1	228	1.2e-30	2	188	44	217	0.984127
CE5.hmm	189	g6258.t1	230	1.5e-41	1	187	28	224	0.984127
CE5.hmm	189	g8567.t1	208	5.1e-46	1	187	37	205	0.984127
CE5.hmm	189	g9448.t1	376	3.6e-38	5	188	183	374	0.968254
CE8.hmm	288	g2398.t1	2185	1.2e-19	2	286	315	597	0.986111
CE8.hmm	288	g2398.t1	2185	1.6e-10	190	285	144	243	0.329861
CE8.hmm	288	g2398.t1	2185	2.4e-32	150	286	800	940	0.472222
CE8.hmm	288	g2398.t1	2185	5.5e-66	7	286	1362	1650	0.96875
CE8.hmm	288	g2398.t1	2185	5e-58	2	269	998	1286	0.927083
CE8.hmm	288	g2398.t1	2185	6.3e-11	32	149	8	122	0.40625
CE8.hmm	288	g2398.t1	2185	7.1e-14	4	108	668	781	0.361111
CE8.hmm	288	g2570.t1	410	3.2e-49	4	265	52	364	0.90625
CE8.hmm	288	g888.t1	327	4.8e-77	5	272	29	302	0.927083
CE9.hmm	373	g867.t1	434	8.9e-119	1	364	16	413	0.97319
GH1.hmm	429	g4735.t1	476	4.8e-160	4	423	2	468	0.97669
GH10.hmm	303	g10033.t1	1655	1.9e-85	2	300	1299	1618	0.983498
GH10.hmm	303	g4352.t1	359	4.7e-100	3	303	33	350	0.990099
GH10.hmm	303	g6198.t1	369	2.1e-92	3	303	23	343	0.990099
GH10.hmm	303	g683.t1	414	1.3e-79	4	301	29	322	0.980198
GH10.hmm	303	g7231.t1	2915	6.7e-82	4	258	25	290	0.838284	grass
GH10.hmm	303	g8348.t1	355	2.4e-90	3	303	21	333	0.990099
GH10.hmm	303	g8788.t1	326	1e-103	2	303	29	324	0.993399
GH105.hmm	332	g347.t1	399	1.9e-56	17	328	59	391	0.936747
GH105.hmm	332	g4278.t1	372	1.8e-106	8	331	47	368	0.972892
GH109.hmm	126	g10288.t1	775	2e-07	1	113	6	114	0.888889
GH109.hmm	126	g10364.t1	428	1.4e-15	3	124	6	127	0.960317
GH109.hmm	126	g1061.t1	416	5.3e-08	22	120	37	129	0.777778
GH109.hmm	126	g2208.t1	415	3.1e-09	45	116	59	136	0.563492
GH109.hmm	126	g2812.t1	410	7.8e-10	57	121	71	135	0.507937
GH109.hmm	126	g5581.t1	374	4.8e-12	48	123	47	124	0.595238	grass
GH109.hmm	126	g5815.t1	417	1.5e-09	3	121	31	155	0.936508
GH109.hmm	126	g7481.t1	936	0.00079	66	121	69	122	0.436508
GH109.hmm	126	g8158.t1	378	2.8e-07	41	120	50	126	0.626984
GH109.hmm	126	g8595.t1	394	4.6e-14	26	121	42	132	0.753968	grass,pine
GH109.hmm	126	g9581.t1	338	1.1e-08	3	115	4	117	0.888889	chitin, grass,pine
GH109.hmm	126	g9948.t1	377	1.2e-06	14	122	27	130	0.857143
GH11.hmm	177	g1574.t1	1099	4.7e-45	1	177	50	219	0.99435
GH11.hmm	177	g1922.t1	232	1.1e-71	1	176	50	226	0.988701
GH11.hmm	177	g6555.t1	221	7.1e-54	5	174	45	214	0.954802
GH11.hmm	177	g7168.t1	256	3.2e-67	2	171	74	243	0.954802
GH11.hmm	177	g9047.t1	226	1.1e-73	1	176	48	223	0.988701
GH11.hmm	177	g9321.t1	232	5.9e-55	4	175	59	227	0.966102
GH11.hmm	177	g9566.t1	857	4.8e-74	1	177	41	217	0.99435
GH114.hmm	190	g4435.t1	321	2.9e-56	1	190	42	255	0.994737	chitin, grass,pine
GH114.hmm	190	g5265.t1	336	1.3e-35	1	170	33	223	0.889474
GH114.hmm	190	g7503.t1	332	5.2e-65	10	190	91	278	0.947368
GH114.hmm	190	g8765.t1	551	5.6e-74	1	190	296	497	0.994737
GH115.hmm	697	g210.t1	1138	4e-238	12	599	48	710	0.842181
GH12.hmm	156	g1224.t1	1304	3.1e-12	37	129	494	592	0.589744
GH12.hmm	156	g2935.t1	249	3.6e-50	3	155	101	247	0.974359
GH12.hmm	156	g8655.t1	246	5.9e-42	3	156	98	245	0.980769
GH125.hmm	402	g1234.t1	580	1e-154	1	402	95	561	0.997512
GH125.hmm	402	g5576.t1	697	1.8e-21	190	400	464	680	0.522388
GH125.hmm	402	g6240.t1	528	1.1e-158	1	402	71	508	0.997512	chitin, grass,pine
GH125.hmm	402	g6346.t1	621	7.2e-121	86	402	229	598	0.78607
GH127.hmm	524	g4290.t1	727	3.6e-148	7	524	49	625	0.986641
GH127.hmm	524	g7130.t1	582	4.9e-35	228	524	225	519	0.564885
GH127.hmm	524	g9316.t1	710	1.8e-28	223	522	273	572	0.570611
GH127.hmm	524	g9923.t1	1227	6.1e-19	301	475	803	983	0.332061
GH128.hmm	224	g1510.t1	410	1.2e-58	6	223	197	405	0.96875	chitin, grass,pine
GH128.hmm	224	g1909.t1	338	1.2e-63	4	224	52	294	0.982143	chitin, pine
GH128.hmm	224	g6210.t1	282	3.1e-60	7	224	50	259	0.96875
GH128.hmm	224	g7149.t1	345	1e-52	5	224	41	273	0.977679
GH128.hmm	224	g8301.t1	250	1.4e-39	7	220	29	239	0.950893
GH13.hmm	299	g1405.t1	594	7.5e-72	12	292	45	407	0.936455
GH13.hmm	299	g2304.t1	703	8.1e-27	21	257	224	492	0.789298	grass
GH13.hmm	299	g2669.t1	553	5.8e-65	13	293	34	365	0.936455	grass
GH13.hmm	299	g3011.t1	1155	2.7e-68	12	291	627	956	0.93311
GH13.hmm	299	g4456.t1	626	1.6e-56	13	296	62	363	0.946488
GH13.hmm	299	g4652.t1	662	1.9e-33	23	288	204	522	0.886288
GH13.hmm	299	g5624.t1	2377	8.4e-34	12	289	96	496	0.926421
GH13.hmm	299	g6094.t1	573	6.4e-62	13	292	33	384	0.93311
GH13.hmm	299	g639.t1	2324	3.4e-31	12	289	99	498	0.926421
GH13.hmm	299	g7891.t1	530	3.1e-51	12	297	60	367	0.953177	chitin, grass,pine
GH13.hmm	299	g7892.t1	2298	7.5e-34	9	289	96	498	0.936455
GH13.hmm	299	g9168.t1	642	9.5e-24	14	218	213	433	0.682274
GH13.hmm	299	g9290.t1	353	1.1e-17	132	288	4	172	0.521739
GH13.hmm	299	g9291.t1	224	2.8e-17	18	129	37	174	0.371237
GH131.hmm	255	g10327.t1	334	4e-97	1	238	21	244	0.929412
GH131.hmm	255	g3503.t1	287	2.6e-76	3	250	25	282	0.968627	chitin, grass
GH131.hmm	255	g4625.t1	290	2.3e-81	1	250	32	287	0.976471
GH131.hmm	255	g8544.t1	258	3e-111	1	254	17	256	0.992157	chitin
GH132.hmm	303	g5767.t1	445	9.7e-66	15	301	31	304	0.943894
GH132.hmm	303	g7970.t1	421	6.9e-95	10	303	102	421	0.966997	chitin, pine
GH133.hmm	372	g9531.t1	1573	8.8e-157	6	371	1090	1547	0.981183	pine
GH135.hmm	237	g5193.t1	1088	2.9e-21	3	229	49	259	0.953586
GH135.hmm	237	g5946.t1	673	5.2e-17	3	195	453	656	0.810127
GH135.hmm	237	g7504.t1	248	4.1e-67	1	234	8	237	0.983122
GH135.hmm	237	g7742.t1	651	3.6e-21	2	225	77	309	0.940928	chitin, grass,pine
GH15.hmm	361	g1728.t1	623	7.2e-69	11	360	53	462	0.966759	chitin, grass,pine
GH15.hmm	361	g1832.t1	606	1.2e-28	222	360	262	451	0.382271
GH15.hmm	361	g1832.t1	606	1.9e-41	7	172	86	259	0.457064
GH15.hmm	361	g9070.t1	681	4.9e-77	2	360	290	667	0.99169
GH16.hmm	189	g10565.t1	335	1.5e-11	50	149	85	232	0.52381
GH16.hmm	189	g2229.t1	391	6.5e-23	50	176	76	223	0.666667	chitin, grass,pine
GH16.hmm	189	g2325.t1	545	1.6e-24	12	188	79	297	0.931217
GH16.hmm	189	g3358.t1	374	1.9e-22	5	189	64	289	0.973545
GH16.hmm	189	g3632.t1	397	8.9e-16	33	176	141	360	0.756614
GH16.hmm	189	g3738.t1	363	2.9e-19	4	176	40	310	0.910053	chitin, grass,pine
GH16.hmm	189	g4059.t1	335	1.5e-27	35	189	68	317	0.814815	chitin, grass,pine
GH16.hmm	189	g4577.t1	336	7.9e-24	56	176	42	180	0.634921	chitin, grass,pine
GH16.hmm	189	g5651.t1	577	6.9e-24	9	184	58	246	0.925926	chitin, grass,pine
GH16.hmm	189	g5656.t1	487	1.5e-40	3	189	154	478	0.984127
GH16.hmm	189	g6179.t1	280	1.8e-38	3	189	31	278	0.984127	chitin, grass,pine
GH16.hmm	189	g6531.t1	243	2.4e-19	12	175	40	228	0.862434
GH16.hmm	189	g7580.t1	285	2.3e-35	5	188	33	281	0.968254	chitin, grass,pine
GH16.hmm	189	g8537.t1	379	9.4e-26	10	188	84	304	0.941799
GH16.hmm	189	g8797.t1	698	2.9e-18	38	189	56	302	0.798942
GH16.hmm	189	g9608.t1	433	6.6e-24	55	185	99	242	0.687831	chitin, grass,pine
GH17.hmm	311	g10067.t1	776	3.9e-31	10	308	495	765	0.958199	chitin, grass,pine
GH17.hmm	311	g2606.t1	328	1.3e-23	11	298	79	325	0.92283
GH17.hmm	311	g6348.t1	537	8.5e-18	18	298	294	527	0.900322	chitin, grass,pine
GH17.hmm	311	g7294.t1	456	1.9e-17	38	310	78	315	0.874598
GH17.hmm	311	g8953.t1	404	5.7e-18	27	285	65	292	0.829582	chitin, grass,pine
GH18.hmm	296	g1171.t1	836	2.7e-22	3	204	21	281	0.679054	chitin, grass,pine
GH18.hmm	296	g1336.t1	305	4e-26	2	104	149	286	0.344595
GH18.hmm	296	g1921.t1	426	1.1e-80	3	289	41	395	0.966216
GH18.hmm	296	g3123.t1	347	8.3e-21	4	197	11	226	0.652027
GH18.hmm	296	g3408.t1	364	7.9e-54	34	285	18	345	0.847973
GH18.hmm	296	g4291.t1	1047	4.6e-26	74	286	315	557	0.716216
GH18.hmm	296	g5009.t1	1185	5.2e-58	3	282	23	343	0.942568
GH18.hmm	296	g627.t1	1304	1.3e-51	3	281	506	856	0.939189	grass,pine
GH18.hmm	296	g630.t1	1120	4.3e-38	5	284	315	634	0.942568
GH18.hmm	296	g6809.t1	1486	1.3e-69	3	287	175	524	0.959459	chitin, grass,pine
GH18.hmm	296	g7009.t1	637	2.3e-23	96	290	7	206	0.655405
GH18.hmm	296	g768.t1	371	7.1e-19	4	181	62	287	0.597973
GH18.hmm	296	g7746.t1	918	1.3e-30	3	203	29	282	0.675676	chitin, grass,pine
GH18.hmm	296	g7805.t1	1198	1.9e-61	3	288	25	375	0.962838
GH18.hmm	296	g7810.t1	527	3.5e-80	3	285	140	490	0.952703	chitin
GH18.hmm	296	g7914.t1	948	4.7e-63	29	285	13	314	0.864865
GH18.hmm	296	g8253.t1	508	1.8e-15	48	159	313	460	0.375
GH18.hmm	296	g9064.t1	1133	2.6e-70	2	281	161	504	0.942568	chitin, grass,pine
GH18.hmm	296	g9117.t1	328	4.7e-26	3	150	149	311	0.496622
GH18.hmm	296	g9297.t1	398	8.7e-80	3	285	9	360	0.952703
GH2.hmm	752	g10185.t1	853	2.4e-116	24	475	17	642	0.599734
GH2.hmm	752	g10202.t1	954	1.4e-106	330	751	332	835	0.55984
GH2.hmm	752	g2387.t1	928	2.8e-65	53	492	47	717	0.583777
GH2.hmm	752	g4662.t1	955	2.1e-63	45	550	131	804	0.671543
GH2.hmm	752	g7395.t1	853	1.7e-96	27	567	4	761	0.718085
GH20.hmm	337	g4570.t1	585	4.1e-85	7	336	183	528	0.976261	chitin, grass,pine
GH24.hmm	137	g2101.t1	248	1.3e-33	18	137	106	231	0.868613
GH25.hmm	177	g9916.t1	223	1e-50	2	176	23	205	0.983051	chitin, grass,pine
GH27.hmm	375	g10252.t1	444	5.1e-49	123	336	119	330	0.568
GH27.hmm	375	g1923.t1	553	7.8e-22	254	367	224	331	0.301333
GH27.hmm	375	g2129.t1	412	9.3e-48	116	340	90	301	0.597333
GH27.hmm	375	g9361.t1	448	3.2e-45	120	341	120	338	0.589333
GH28.hmm	325	g10504.t1	1115	2.3e-35	10	308	765	1106	0.916923
GH28.hmm	325	g218.t1	438	5.7e-74	10	322	72	423	0.96
GH28.hmm	325	g232.t1	456	3.3e-65	9	320	72	419	0.956923
GH28.hmm	325	g2569.t1	436	4.6e-65	11	323	85	428	0.96
GH28.hmm	325	g2832.t1	458	3.4e-58	13	289	130	431	0.849231
GH28.hmm	325	g7058.t1	417	4.9e-38	50	319	72	346	0.827692
GH28.hmm	325	g9657.t1	397	5.6e-68	5	309	64	385	0.935385
GH3.hmm	216	g10251.t1	645	8.6e-50	52	216	1	166	0.759259
GH3.hmm	216	g1397.t1	826	2.1e-60	3	216	125	339	0.986111
GH3.hmm	216	g1574.t1	1099	5.8e-69	3	215	384	631	0.981481
GH3.hmm	216	g1934.t1	804	3.8e-62	4	216	145	352	0.981481	chitin
GH3.hmm	216	g202.t1	713	7.5e-61	3	215	72	323	0.981481
GH3.hmm	216	g2990.t1	881	1.6e-60	5	216	97	309	0.976852	chitin, grass,pine
GH3.hmm	216	g3891.t1	226	2.1e-14	19	109	8	101	0.416667
GH3.hmm	216	g4266.t1	957	1.2e-64	7	216	173	385	0.967593
GH3.hmm	216	g5021.t1	879	5.4e-69	3	215	79	291	0.981481
GH3.hmm	216	g5354.t1	770	9.1e-57	4	215	32	282	0.976852	chitin, grass,pine
GH3.hmm	216	g6052.t1	872	1.2e-55	2	216	157	376	0.990741
GH3.hmm	216	g6451.t1	866	3.9e-58	3	216	86	307	0.986111	chitin, grass,pine
GH3.hmm	216	g6456.t1	765	1.8e-60	3	215	72	322	0.981481
GH3.hmm	216	g7531.t1	786	1.3e-54	3	214	119	344	0.976852
GH3.hmm	216	g8406.t1	848	2.2e-62	3	215	85	292	0.981481
GH3.hmm	216	g855.t1	768	5.4e-63	3	215	104	329	0.981481
GH3.hmm	216	g866.t1	923	7.4e-45	9	215	79	304	0.953704
GH3.hmm	216	g9018.t1	979	1.7e-61	4	215	181	429	0.976852	pine
GH3.hmm	216	g9318.t1	370	6e-45	7	215	102	326	0.962963	chitin, grass,pine
GH30.hmm	417	g10624.t1	852	1.7e-90	20	399	60	461	0.908873	chitin, grass,pine
GH30.hmm	417	g1086.t1	489	9.9e-97	10	416	30	475	0.973621
GH30.hmm	417	g1327.t1	487	2.1e-94	10	416	27	477	0.973621
GH30.hmm	417	g2083.t1	459	4.3e-73	13	415	18	456	0.964029	chitin, grass,pine
GH30.hmm	417	g7768.t1	482	2e-113	21	416	66	478	0.947242	chitin, grass,pine
GH30.hmm	417	g8914.t1	747	5.2e-75	10	416	26	479	0.973621
GH31.hmm	427	g10181.t1	1099	1.4e-106	3	422	329	907	0.981265
GH31.hmm	427	g10600.t1	1754	1.4e-75	2	426	235	692	0.992974
GH31.hmm	427	g1686.t1	661	1.1e-141	1	423	207	661	0.98829
GH31.hmm	427	g4796.t1	963	1.7e-150	2	426	363	810	0.992974
GH31.hmm	427	g5060.t1	1011	2.7e-142	2	427	314	880	0.995316	chitin, grass,pine
GH31.hmm	427	g5967.t1	925	2.4e-146	1	427	251	810	0.997658	chitin, grass,pine
GH31.hmm	427	g6131.t1	795	1e-126	3	426	278	713	0.990632
GH31.hmm	427	g6863.t1	825	2.9e-118	1	427	171	600	0.997658
GH31.hmm	427	g7496.t1	1459	4.3e-147	1	427	820	1328	0.997658
GH31.hmm	427	g857.t1	778	3.7e-118	1	427	255	696	0.997658
GH32.hmm	293	g10134.t1	523	2.8e-66	1	284	37	351	0.96587
GH32.hmm	293	g224.t1	586	1.2e-91	1	284	53	372	0.96587
GH32.hmm	293	g2670.t1	569	4.9e-64	1	281	11	336	0.955631
GH32.hmm	293	g4471.t1	292	9.6e-34	62	284	13	247	0.757679
GH32.hmm	293	g9355.t1	692	3.2e-83	1	286	233	529	0.972696
GH35.hmm	307	g10126.t1	995	7.2e-99	1	303	52	383	0.983713
GH35.hmm	307	g10387.t1	580	6.1e-66	21	274	32	289	0.824104
GH35.hmm	307	g2238.t1	727	2.2e-88	1	306	30	352	0.993485
GH35.hmm	307	g2323.t1	1264	7.7e-69	20	291	6	330	0.882736
GH35.hmm	307	g492.t1	994	1.3e-84	1	304	35	370	0.986971
GH35.hmm	307	g9735.t1	611	1.9e-72	1	274	43	320	0.889251
GH36.hmm	688	g10575.t1	733	1.2e-235	2	687	27	716	0.99564
GH36.hmm	688	g1687.t1	719	1.1e-98	84	645	83	660	0.815407
GH37.hmm	491	g4853.t1	680	4.2e-157	2	489	50	624	0.991853	chitin, grass,pine
GH37.hmm	491	g8479.t1	740	3.9e-154	2	490	147	706	0.99389
GH38.hmm	269	g555.t1	1376	5.4e-89	2	256	576	834	0.944238
GH39.hmm	431	g10035.t1	447	8.3e-13	113	289	133	288	0.408353
GH39.hmm	431	g1489.t1	507	4e-17	109	273	133	292	0.38051
GH39.hmm	431	g2492.t1	585	4.1e-98	53	431	99	533	0.87703
GH39.hmm	431	g7146.t1	470	4.4e-15	113	268	140	293	0.359629
GH43.hmm	248	g10184.t1	517	9.1e-48	1	247	24	290	0.991935
GH43.hmm	248	g10319.t1	528	6.1e-56	3	248	7	314	0.987903
GH43.hmm	248	g2158.t1	462	2.8e-53	3	246	30	314	0.979839
GH43.hmm	248	g3295.t1	345	9.7e-38	3	224	50	336	0.891129
GH43.hmm	248	g3541.t1	498	8.4e-28	1	194	22	235	0.778226
GH43.hmm	248	g3559.t1	597	1.4e-53	1	247	20	326	0.991935
GH43.hmm	248	g3920.t1	386	4.2e-25	1	243	49	345	0.975806
GH43.hmm	248	g4610.t1	443	2.3e-52	2	246	27	295	0.983871
GH43.hmm	248	g4770.t1	421	1.7e-20	18	226	41	260	0.83871
GH43.hmm	248	g5266.t1	1017	3.3e-60	3	247	28	315	0.983871
GH43.hmm	248	g5393.t1	100	2.1e-21	83	174	3	97	0.366935
GH43.hmm	248	g5452.t1	956	2.2e-12	171	248	716	802	0.310484
GH43.hmm	248	g5553.t1	714	5.7e-46	4	247	3	322	0.979839
GH43.hmm	248	g5623.t1	538	1.2e-44	1	247	24	292	0.991935
GH43.hmm	248	g5783.t1	462	4e-54	2	246	36	317	0.983871
GH43.hmm	248	g665.t1	396	4.9e-37	3	234	74	379	0.931452
GH43.hmm	248	g7099.t1	517	7.7e-57	2	247	5	274	0.987903
GH43.hmm	248	g7145.t1	529	1.2e-42	1	247	22	298	0.991935
GH43.hmm	248	g7662.t1	582	3.5e-54	1	247	27	305	0.991935	chitin, grass,pine
GH43.hmm	248	g8418.t1	449	7.7e-30	13	216	39	276	0.818548
GH43.hmm	248	g9114.t1	321	3.2e-38	5	233	24	305	0.919355
GH43.hmm	248	g9913.t1	333	3e-40	8	247	40	331	0.96371
GH45.hmm	198	g4984.t1	249	3.3e-90	1	197	27	227	0.989899
GH45.hmm	198	g6188.t1	209	9.9e-39	99	197	1	96	0.494949
GH47.hmm	446	g10188.t1	1359	1.4e-153	2	446	892	1357	0.995516
GH47.hmm	446	g1479.t1	599	2.3e-152	2	446	121	597	0.995516
GH47.hmm	446	g159.t1	1027	2.8e-179	3	446	239	1025	0.993274
GH47.hmm	446	g1611.t1	815	2e-158	1	446	345	814	0.997758
GH47.hmm	446	g2068.t1	440	2.1e-125	48	446	1	437	0.892377
GH47.hmm	446	g3209.t1	627	6.1e-164	2	446	118	624	0.995516
GH47.hmm	446	g4993.t1	542	2e-156	3	446	53	523	0.993274
GH47.hmm	446	g5106.t1	1146	1.1e-138	1	445	70	635	0.995516
GH47.hmm	446	g5328.t1	488	2.2e-131	1	445	10	480	0.995516	chitin, grass,pine
GH47.hmm	446	g6543.t1	594	7.4e-149	4	445	122	591	0.988789
GH47.hmm	446	g905.t1	595	2.8e-160	1	446	97	580	0.997758
GH47.hmm	446	g9499.t1	888	5.2e-158	1	446	372	862	0.997758
GH49.hmm	549	g3007.t1	594	1.4e-249	2	548	27	592	0.994536
GH5.hmm	275	g157.t1	766	2e-29	4	237	15	548	0.847273
GH5.hmm	275	g3603.t1	396	7.8e-40	27	238	47	329	0.767273
GH5.hmm	275	g5741.t1	299	4.4e-37	40	244	20	277	0.741818
GH5.hmm	275	g6784.t1	614	1.6e-29	28	275	249	575	0.898182
GH5.hmm	275	g7034.t1	386	1.9e-36	28	241	106	365	0.774545
GH5.hmm	275	g7236.t1	455	1.3e-34	2	258	17	344	0.930909
GH5.hmm	275	g7586.t1	402	5.9e-32	4	236	54	366	0.843636
GH5.hmm	275	g7996.t1	473	9.2e-47	1	245	128	449	0.887273
GH5.hmm	275	g8516.t1	415	8.5e-35	2	232	31	370	0.836364
GH5.hmm	275	g8849.t1	359	4.1e-35	40	257	35	304	0.789091
GH5.hmm	275	g9634.t1	413	5.3e-39	10	240	86	388	0.836364
GH51.hmm	630	g2624.t1	507	6.1e-125	86	545	15	506	0.728571
GH51.hmm	630	g8439.t1	662	3.9e-73	115	542	206	647	0.677778
GH53.hmm	342	g2798.t1	350	3e-107	1	342	22	347	0.997076
GH54.hmm	316	g1349.t1	1841	1.2e-152	1	315	802	1116	0.993671	chitin, grass,pine
GH54.hmm	316	g3542.t1	520	1.3e-144	1	315	33	343	0.993671
GH54.hmm	316	g5748.t1	501	2e-156	1	315	23	338	0.993671
GH54.hmm	316	g6910.t1	576	6.1e-135	1	315	92	403	0.993671
GH55.hmm	740	g2939.t1	2116	1e-241	8	733	117	868	0.97973
GH55.hmm	740	g3014.t1	760	3.3e-216	11	739	31	755	0.983784
GH55.hmm	740	g3137.t1	1194	1.1e-220	84	720	94	765	0.859459
GH55.hmm	740	g3476.t1	867	4.3e-276	7	738	121	864	0.987838	chitin, grass,pine
GH55.hmm	740	g5661.t1	728	6.6e-180	10	546	13	549	0.724324
GH55.hmm	740	g5897.t1	822	1.4e-243	5	739	67	817	0.991892	chitin, grass,pine
GH55.hmm	740	g6692.t1	1396	7.3e-203	35	724	124	821	0.931081
GH55.hmm	740	g6796.t1	947	7.8e-166	11	443	17	456	0.583784
GH55.hmm	740	g708.t1	756	1.4e-204	7	737	26	744	0.986486	chitin, grass,pine
GH55.hmm	740	g7367.t1	1069	1.2e-124	134	712	308	833	0.781081
GH55.hmm	740	g8936.t1	1786	5e-251	7	728	527	1275	0.974324	grass,pine
GH55.hmm	740	g9728.t1	790	0	7	739	33	784	0.989189	chitin, grass,pine
GH6.hmm	294	g3466.t1	429	2.7e-94	15	290	97	390	0.935374
GH6.hmm	294	g5969.t1	395	1.2e-84	9	290	64	356	0.955782	chitin, grass
GH62.hmm	278	g10044.t1	329	1.1e-135	1	278	29	299	0.996403
GH62.hmm	278	g6059.t1	394	2.4e-121	1	278	22	291	0.996403
GH63.hmm	570	g2813.t1	1032	4.2e-30	319	565	807	1018	0.431579
GH64.hmm	367	g3357.t1	611	3.9e-118	2	367	37	407	0.99455	chitin, grass,pine
GH64.hmm	367	g7468.t1	386	5.8e-107	2	367	3	375	0.99455
GH67.hmm	669	g7465.t1	836	1.3e-277	2	668	19	685	0.995516
GH7.hmm	415	g10031.t1	3969	5.8e-117	5	414	3623	3967	0.985542
GH7.hmm	415	g10048.t1	545	4e-142	3	414	26	395	0.990361
GH7.hmm	415	g1920.t1	445	3.2e-164	1	414	21	438	0.995181
GH7.hmm	415	g4489.t1	457	4.4e-190	1	414	19	454	0.995181
GH7.hmm	415	g5340.t1	440	2.7e-179	1	415	19	437	0.99759
GH7.hmm	415	g7774.t1	503	4.2e-174	1	414	19	431	0.995181
GH7.hmm	415	g8205.t1	485	1.8e-155	2	414	21	436	0.992771
GH7.hmm	415	g9949.t1	428	2.9e-159	2	414	21	416	0.992771
GH71.hmm	375	g10401.t1	1429	5.5e-112	1	335	26	383	0.890667	grass
GH71.hmm	375	g1401.t1	983	1.2e-96	1	243	23	273	0.645333
GH71.hmm	375	g1411.t1	673	1.2e-141	1	373	44	434	0.992
GH71.hmm	375	g1436.t1	1383	2.4e-130	1	367	5	375	0.976
GH71.hmm	375	g2250.t1	521	6.5e-119	40	374	4	353	0.890667
GH71.hmm	375	g5346.t1	710	5e-41	42	181	6	146	0.370667
GH71.hmm	375	g5451.t1	180	3.2e-53	1	155	27	180	0.410667
GH71.hmm	375	g5466.t1	446	6e-37	28	149	44	163	0.322667
GH71.hmm	375	g6243.t1	749	4.2e-135	1	374	46	425	0.994667
GH71.hmm	375	g8246.t1	368	5.1e-60	155	373	96	300	0.581333
GH71.hmm	375	g9167.t1	957	3.6e-124	22	374	1	368	0.938667
GH71.hmm	375	g9192.t1	1353	1.2e-140	1	330	22	358	0.877333
GH71.hmm	375	g921.t1	1283	1.2e-125	22	368	1	368	0.922667
GH71.hmm	375	g9962.t1	1473	3.4e-121	1	374	26	431	0.994667	grass
GH72.hmm	312	g1555.t1	485	1.3e-113	3	311	16	330	0.987179	chitin, grass,pine
GH72.hmm	312	g4243.t1	534	8.8e-126	3	311	19	329	0.987179	chitin, grass,pine
GH72.hmm	312	g4952.t1	441	3.1e-106	2	291	15	293	0.926282	chitin, grass,pine
GH72.hmm	312	g5726.t1	596	1.6e-118	3	311	33	332	0.987179	chitin, grass,pine
GH74.hmm	233	g4860.t1	357	9.3e-07	38	113	55	132	0.321888
GH74.hmm	233	g7575.t1	875	1.5e-13	21	116	660	750	0.407725
GH74.hmm	233	g7575.t1	875	2.9e-24	18	112	175	272	0.403433
GH74.hmm	233	g7575.t1	875	5.5e-14	56	169	295	398	0.484979
GH74.hmm	233	g7969.t1	1518	2.1e-08	45	118	58	126	0.313305
GH74.hmm	233	g7969.t1	1518	6.6e-05	47	124	1125	1198	0.330472
GH75.hmm	220	g5442.t1	298	8.9e-82	5	220	10	254	0.977273	grass, pine
GH76.hmm	358	g1749.t1	460	1.2e-92	12	347	31	392	0.935754
GH76.hmm	358	g2456.t1	461	1.7e-113	9	345	26	395	0.938547
GH76.hmm	358	g315.t1	400	8.2e-96	17	356	26	397	0.946927	chitin, grass,pine
GH76.hmm	358	g3762.t1	466	5.7e-104	10	355	27	409	0.963687
GH76.hmm	358	g6639.t1	377	2e-88	25	344	40	362	0.891061
GH76.hmm	358	g7119.t1	435	2.2e-56	147	346	154	371	0.555866
GH76.hmm	358	g7370.t1	590	7.4e-51	90	327	117	486	0.662011
GH76.hmm	358	g9620.t1	461	1.7e-89	11	341	25	388	0.921788	chitin, grass,pine
GH76.hmm	358	g9958.t1	624	3.6e-108	7	355	32	406	0.972067
GH78.hmm	504	g10432.t1	1217	2.8e-80	8	503	573	1168	0.982143
GH78.hmm	504	g3312.t1	912	7.5e-152	1	504	336	857	0.998016	chitin
GH78.hmm	504	g4429.t1	914	1.1e-168	4	504	339	864	0.992063
GH78.hmm	504	g5222.t1	698	6.4e-87	8	503	85	644	0.982143
GH79.hmm	455	g3417.t1	482	8.9e-64	5	389	45	412	0.843956
GH79.hmm	455	g4175.t1	502	4.8e-21	1	180	43	213	0.393407
GH79.hmm	455	g791.t1	1147	5.5e-90	2	426	36	510	0.931868
GH79.hmm	455	g9380.t1	924	8.6e-48	103	388	73	367	0.626374
GH81.hmm	622	g6814.t1	714	1.2e-226	16	622	35	707	0.974277	chitin, grass
GH88.hmm	329	g9383.t1	317	6.8e-76	63	325	3	307	0.796353
GH89.hmm	663	g10566.t1	764	1.7e-211	2	661	71	755	0.993967
GH92.hmm	491	g1084.t1	805	2e-149	4	489	258	750	0.98778	chitin, grass,pine
GH92.hmm	491	g2232.t1	775	8.7e-146	30	490	270	753	0.936864	grass,pine
GH92.hmm	491	g6759.t1	851	7.3e-172	3	490	318	829	0.991853
GH92.hmm	491	g965.t1	1194	1.1e-149	3	491	248	737	0.99389
GH93.hmm	307	g2296.t1	387	1.1e-89	4	306	46	348	0.983713
GH93.hmm	307	g6457.t1	407	8.6e-102	2	306	45	355	0.990228
GH93.hmm	307	g7194.t1	391	4.2e-92	4	306	47	355	0.983713
GH93.hmm	307	g9652.t1	383	3.3e-112	1	306	48	356	0.993485
GH94.hmm	1036	g7117.t1	791	7.6e-197	302	1035	48	784	0.707529
GH95.hmm	722	g10317.t1	784	1.6e-248	6	714	7	753	0.980609
GH95.hmm	722	g10320.t1	757	2.7e-254	4	714	3	720	0.98338
GH95.hmm	722	g1684.t1	795	4.9e-236	9	716	26	768	0.979224
GH95.hmm	722	g2648.t1	671	7.2e-09	379	618	369	607	0.331025	chitin
GH95.hmm	722	g6391.t1	803	1.1e-218	6	715	36	769	0.981994
GH95.hmm	722	g9743.t1	837	1.6e-218	5	716	31	800	0.984765
GT1.hmm	382	g10256.t1	472	2.6e-15	105	374	124	444	0.704188
GT1.hmm	382	g10435.t1	1269	8.1e-51	89	365	393	700	0.722513
GT1.hmm	382	g2604.t1	452	1.6e-30	165	381	213	451	0.565445
GT1.hmm	382	g3549.t1	541	1.4e-30	4	369	21	455	0.955497
GT1.hmm	382	g4102.t1	442	1.4e-44	9	382	12	426	0.97644
GT1.hmm	382	g4462.t1	453	1.2e-18	138	378	146	450	0.628272
GT1.hmm	382	g5033.t1	1276	1.1e-57	93	372	259	569	0.730366
GT1.hmm	382	g6909.t1	470	1.1e-31	111	380	154	468	0.704188
GT1.hmm	382	g8738.t1	965	1.5e-58	89	380	268	590	0.76178
GT1.hmm	382	g8761.t1	1500	9.5e-54	7	377	938	1358	0.968586
GT1.hmm	382	g957.t1	566	3.8e-17	119	378	215	519	0.67801
GT15.hmm	273	g2526.t1	423	4.1e-128	1	272	100	370	0.992674	chitin, grass
GT15.hmm	273	g3179.t1	393	3.1e-120	1	272	73	351	0.992674
GT15.hmm	273	g9612.t1	495	6.5e-109	1	272	120	413	0.992674
GT17.hmm	284	g9516.t1	249	1.1e-26	165	283	109	234	0.415493
GT17.hmm	284	g9516.t1	249	3.7e-30	26	127	1	106	0.355634
GT2.hmm	168	g10532.t1	437	2e-35	1	123	126	301	0.72619
GT2.hmm	168	g1204.t1	941	3.4e-08	79	167	557	645	0.52381
GT2.hmm	168	g2866.t1	441	3.2e-10	1	167	77	250	0.988095
GT2.hmm	168	g3745.t1	896	7.8e-06	2	166	226	461	0.97619
GT2.hmm	168	g4068.t1	1225	9.4e-16	79	164	866	952	0.505952
GT2.hmm	168	g4207.t1	1885	2.2e-14	79	166	1389	1477	0.517857
GT2.hmm	168	g4208.t1	1821	1.5e-15	79	166	1255	1343	0.517857
GT2.hmm	168	g4395.t1	657	2.7e-07	1	167	402	571	0.988095
GT2.hmm	168	g5657.t1	889	2.2e-09	78	167	497	592	0.529762
GT2.hmm	168	g7404.t1	504	1.4e-06	2	167	65	239	0.982143
GT2.hmm	168	g8450.t1	246	1.2e-45	1	168	15	184	0.994048	chitin, grass
GT20.hmm	475	g10585.t1	535	2.5e-201	12	475	11	476	0.974737	chitin, grass,pine
GT20.hmm	475	g4674.t1	908	3.5e-160	32	475	155	611	0.932632
GT20.hmm	475	g8811.t1	982	6.8e-155	11	473	128	658	0.972632	chitin
GT21.hmm	233	g8361.t1	815	6.3e-08	1	229	142	416	0.978541
GT21.hmm	233	g8943.t1	521	1.7e-89	1	233	63	350	0.995708
GT22.hmm	389	g1258.t1	505	6.7e-51	147	363	107	330	0.55527
GT22.hmm	389	g2752.t1	604	2.2e-93	2	389	40	463	0.994859
GT22.hmm	389	g6102.t1	607	4.1e-81	75	388	13	391	0.804627
GT22.hmm	389	g6302.t1	1096	3.6e-76	1	386	5	398	0.989717
GT23.hmm	318	g8064.t1	611	5.1e-08	17	220	248	463	0.638365
GT24.hmm	248	g8875.t1	1498	7.1e-134	1	248	1189	1436	0.995968
GT25.hmm	181	g6186.t1	306	7.2e-22	26	172	8	211	0.80663
GT25.hmm	181	g8156.t1	377	6.9e-12	53	172	109	285	0.657459
GT25.hmm	181	g8879.t1	432	4.5e-24	2	170	80	308	0.928177
GT26.hmm	171	g3571.t1	813	7e-05	44	99	50	105	0.321637
GT28.hmm	157	g5736.t1	288	2.4e-09	65	113	137	185	0.305732
GT3.hmm	637	g3680.t1	706	0	1	637	21	657	0.99843
GT31.hmm	192	g5430.t1	551	2.4e-05	75	161	272	344	0.447917
GT31.hmm	192	g9937.t1	529	1.2e-11	58	163	198	293	0.546875
GT32.hmm	90	g10031.t1	3969	6.9e-06	42	85	102	145	0.477778
GT32.hmm	90	g2608.t1	380	4.6e-20	7	88	128	207	0.9
GT32.hmm	90	g3584.t1	407	1.3e-11	41	88	161	208	0.522222
GT32.hmm	90	g5123.t1	341	3.6e-20	3	87	88	167	0.933333
GT32.hmm	90	g7239.t1	451	2.2e-18	6	87	74	157	0.9
GT32.hmm	90	g7476.t1	407	8.7e-20	6	88	100	184	0.911111
GT32.hmm	90	g854.t1	322	1e-16	9	88	78	155	0.877778
GT32.hmm	90	g8850.t1	388	2.5e-19	2	82	138	213	0.888889
GT33.hmm	425	g10246.t1	431	4.5e-128	48	424	60	426	0.884706
GT34.hmm	246	g4058.t1	459	2.8e-87	2	245	158	420	0.987805
GT34.hmm	246	g4886.t1	316	5.1e-82	2	242	68	295	0.97561
GT35.hmm	674	g326.t1	875	8.8e-274	2	674	163	859	0.997033	chitin, grass,pine
GT39.hmm	223	g1546.t1	744	1.6e-69	4	223	70	306	0.982063
GT39.hmm	223	g4464.t1	777	7.5e-73	2	223	60	304	0.991031
GT39.hmm	223	g5510.t1	965	1.6e-69	2	223	64	309	0.991031
GT4.hmm	160	g2710.t1	541	9e-26	5	151	346	504	0.9125
GT4.hmm	160	g3529.t1	511	7.7e-38	7	155	246	397	0.925
GT4.hmm	160	g7507.t1	2750	1e-17	7	149	2446	2596	0.8875
GT4.hmm	160	g8231.t1	714	9.1e-35	8	159	448	616	0.94375
GT4.hmm	160	g8644.t1	487	1.3e-38	7	149	228	395	0.8875
GT4.hmm	160	g9236.t1	510	4.8e-35	6	147	232	371	0.88125
GT41.hmm	705	g2434.t1	1614	5.3e-54	301	519	1328	1603	0.30922
GT48.hmm	739	g8375.t1	2505	0	1	731	866	1643	0.987821
GT5.hmm	472	g5624.t1	2377	5.4e-63	2	468	1148	1616	0.987288
GT5.hmm	472	g639.t1	2324	7.4e-63	2	468	1158	1626	0.987288
GT5.hmm	472	g7892.t1	2298	9e-61	2	466	1144	1611	0.983051
GT50.hmm	262	g9877.t1	452	7.6e-96	1	262	172	447	0.996183
GT57.hmm	481	g1303.t1	501	1.4e-179	4	479	17	493	0.987526
GT57.hmm	481	g4524.t1	935	5.9e-57	224	478	341	570	0.528067
GT57.hmm	481	g4524.t1	935	6.4e-90	3	229	71	302	0.469854
GT58.hmm	364	g2533.t1	390	8.6e-88	119	364	109	356	0.673077
GT59.hmm	404	g4307.t1	796	9.3e-125	4	404	214	718	0.990099	chitin, grass
GT62.hmm	268	g8083.t1	372	7.5e-104	5	268	74	338	0.981343
GT62.hmm	268	g965.t1	1194	2.4e-123	3	268	792	1055	0.988806
GT62.hmm	268	g9790.t1	336	2.8e-106	2	267	31	294	0.988806
GT66.hmm	693	g4400.t1	829	6.3e-193	9	600	26	676	0.852814	grass
GT69.hmm	239	g1766.t1	602	2.8e-65	1	238	257	521	0.991632
GT69.hmm	239	g1911.t1	321	4.7e-75	2	238	6	246	0.987448
GT69.hmm	239	g4286.t1	186	3.6e-26	140	238	1	111	0.410042
GT69.hmm	239	g8005.t1	425	9.5e-78	2	237	62	320	0.983264
GT71.hmm	264	g2777.t1	359	3.6e-16	106	252	212	350	0.55303
GT71.hmm	264	g2839.t1	485	3.4e-43	2	264	133	396	0.992424
GT71.hmm	264	g4432.t1	518	8.3e-53	1	263	161	390	0.992424
GT71.hmm	264	g5427.t1	507	7.4e-49	3	264	164	422	0.988636
GT76.hmm	407	g884.t1	430	1.1e-105	3	407	16	430	0.992629
GT8.hmm	257	g3180.t1	793	2.9e-38	31	254	10	212	0.867704
GT8.hmm	257	g7133.t1	199	5.2e-35	41	225	5	169	0.715953
GT8.hmm	257	g9776.t1	324	7.1e-39	31	255	19	286	0.871595
GT90.hmm	250	g3952.t1	883	7.5e-49	3	248	575	871	0.98
GT90.hmm	250	g5728.t1	471	4e-13	2	184	142	318	0.728
GT90.hmm	250	g6260.t1	352	3.8e-13	39	183	64	227	0.576
GT90.hmm	250	g6326.t1	603	6.9e-82	3	248	322	592	0.98
GT90.hmm	250	g8740.t1	555	8.2e-65	13	245	287	546	0.928
GT90.hmm	250	g9938.t1	656	5.5e-75	3	248	352	641	0.98
PL20.hmm	229	g587.t1	254	1.8e-111	1	228	24	252	0.991266	chitin, grass
PL3.hmm	197	g8852.t1	251	5.3e-74	2	197	30	221	0.989848
PL4.hmm	567	g1434.t1	539	2e-147	3	567	20	526	0.994709
PL4.hmm	567	g2561.t1	518	3e-85	3	507	18	499	0.888889
PL4.hmm	567	g314.t1	600	4.1e-147	16	541	32	595	0.925926
PL7.hmm	231	g2137.t1	249	4.8e-42	1	231	29	249	0.995671
PL7.hmm	231	g9344.t1	899	7.3e-10	156	231	18	84	0.324675

## Sheet: FGC_3_Embellisia_CK46
dbCAN target	target length	protein query	query length	E-value	hmm coord from	hmm coord to	alignment coord from	alignment coord to	coverage
AA1.hmm	943	g4675.t1	616	6.4e-93	414	767	44	426	0.374337
AA1.hmm	943	g8205.t1	601	7.1e-90	432	729	75	386	0.314952	chitin, grass, pine
AA1.hmm	943	g871.t1	571	6.2e-93	451	780	44	376	0.348887
AA11.hmm	191	g1474.t1	751	7.5e-26	29	151	427	554	0.638743	chitin, grass, pine
AA11.hmm	191	g2826.t1	276	4.9e-22	29	147	62	189	0.617801
AA11.hmm	191	g5261.t1	340	5.8e-36	25	165	54	212	0.732984
AA11.hmm	191	g6083.t1	398	1.9e-68	1	186	18	216	0.968586
AA11.hmm	191	g8371.t1	412	2.7e-71	1	188	24	216	0.979058
AA11.hmm	191	g8909.t1	418	3.1e-67	1	189	20	203	0.984293
AA12.hmm	401	g11630.t1	899	1.4e-132	2	346	550	888	0.857855
AA12.hmm	401	g2387.t1	1332	1.8e-156	1	401	255	657	0.997506
AA12.hmm	401	g8162.t1	492	1.3e-165	2	401	32	431	0.995012
AA13.hmm	232	g8717.t1	416	3.4e-138	1	232	50	279	0.99569
AA2.hmm	255	g10429.t1	374	6.6e-59	4	254	105	357	0.980392
AA2.hmm	255	g1112.t1	348	1.1e-61	1	254	81	325	0.992157
AA2.hmm	255	g1401.t1	405	2.8e-57	8	254	109	345	0.964706
AA2.hmm	255	g1551.t1	377	2.4e-53	7	254	35	256	0.968627
AA2.hmm	255	g6969.t1	328	9.8e-50	1	254	70	296	0.992157
AA2.hmm	255	g7783.t1	528	4.2e-21	17	185	69	247	0.658824
AA2.hmm	255	g9096.t1	760	3e-15	20	119	479	584	0.388235	chitin, pine
AA2.hmm	255	g9096.t1	760	6e-16	19	115	82	179	0.376471	chitin, pine
AA3.hmm	618	g10100.t1	596	2.1e-90	87	404	12	583	0.512945
AA3.hmm	618	g10170.t1	683	1.7e-76	79	402	40	680	0.522654	chitin, grass, pine
AA3.hmm	618	g10837.t1	621	5.8e-93	84	404	33	618	0.517799	chitin, grass, pine
AA3.hmm	618	g10858.t1	993	3.3e-77	98	403	437	989	0.493528
AA3.hmm	618	g11265.t1	609	3.9e-89	84	402	33	608	0.514563	chitin, grass, pine
AA3.hmm	618	g2042.t1	610	1.8e-87	84	402	8	604	0.514563
AA3.hmm	618	g2427.t1	604	1.6e-90	85	399	26	602	0.508091
AA3.hmm	618	g2432.t1	566	1.6e-64	63	399	21	561	0.543689
AA3.hmm	618	g2546.t1	955	5.9e-26	89	398	36	610	0.5
AA3.hmm	618	g2836.t1	826	6.4e-39	81	402	28	544	0.519417
AA3.hmm	618	g3851.t1	479	2.9e-70	82	398	26	476	0.511327
AA3.hmm	618	g4381.t1	1243	1.9e-32	75	385	17	544	0.501618
AA3.hmm	618	g4521.t1	645	1.2e-77	89	401	24	641	0.504854	chitin, grass, pine
AA3.hmm	618	g4538.t1	472	1.1e-83	86	405	11	466	0.516181
AA3.hmm	618	g5495.t1	602	1e-78	85	401	30	601	0.511327	chitin, grass, pine
AA3.hmm	618	g5562.t1	890	9.1e-62	85	372	34	658	0.464401	chitin, grass, pine
AA3.hmm	618	g5894.t1	618	1.9e-85	85	398	31	616	0.506472
AA3.hmm	618	g5938.t1	444	4.9e-48	86	285	38	383	0.322006
AA3.hmm	618	g6602.t1	749	1.2e-51	86	402	221	740	0.511327
AA3.hmm	618	g6687.t1	701	1.1e-80	84	399	109	699	0.509709
AA3.hmm	618	g6748.t1	611	1.9e-76	87	400	10	606	0.506472
AA3.hmm	618	g7010.t1	680	4.7e-84	86	401	86	674	0.509709	chitin, grass, pine
AA3.hmm	618	g7108.t1	628	5.5e-83	82	403	6	615	0.519417
AA3.hmm	618	g7808.t1	545	7.1e-64	86	399	19	539	0.506472
AA3.hmm	618	g79.t1	644	4.5e-83	88	405	36	623	0.512945
AA3.hmm	618	g8703.t1	614	1.2e-82	85	399	25	613	0.508091	chitin, grass, pine
AA3.hmm	618	g9213.t1	633	7.1e-72	82	400	17	632	0.514563
AA3.hmm	618	g9382.t1	631	1.1e-94	85	400	6	614	0.509709
AA3.hmm	618	g9429.t1	1156	1.4e-86	88	407	5	645	0.516181
AA4.hmm	522	g7295.t1	561	3e-244	2	522	7	555	0.996169
AA4.hmm	522	g7558.t1	569	3e-150	4	520	31	562	0.988506
AA5.hmm	1281	g10.t1	820	3.8e-127	391	1024	75	819	0.494145
AA5.hmm	1281	g11930.t1	509	2.4e-139	558	1026	22	508	0.36534
AA5.hmm	1281	g6088.t1	702	1.6e-142	550	1024	155	699	0.370023
AA5.hmm	1281	g7258.t1	947	7e-142	557	1064	403	933	0.395785	chitin, grass, pine
AA5.hmm	1281	g9277.t1	580	2e-116	508	964	7	576	0.355972
AA6.hmm	195	g9020.t1	269	1.1e-81	1	185	4	191	0.94359	chitin, pine
AA7.hmm	458	g10067.t1	509	5.2e-58	12	453	71	497	0.962882
AA7.hmm	458	g10119.t1	1150	3.9e-45	12	208	310	526	0.427948
AA7.hmm	458	g10217.t1	653	1.3e-44	25	213	200	397	0.41048
AA7.hmm	458	g10217.t1	653	7e-06	312	454	483	625	0.310044
AA7.hmm	458	g10523.t1	749	9.1e-43	38	226	353	544	0.41048	chitin, pine
AA7.hmm	458	g10701.t1	498	4e-72	12	453	47	486	0.962882
AA7.hmm	458	g10753.t1	533	4.1e-53	7	217	90	299	0.458515	chitin, grass, pine
AA7.hmm	458	g11274.t1	579	1.9e-37	15	190	66	267	0.382096
AA7.hmm	458	g11620.t1	537	2e-58	8	453	96	519	0.971616	chitin, grass, pine
AA7.hmm	458	g1163.t1	511	2.3e-38	4	206	69	270	0.441048	chitin, grass, pine
AA7.hmm	458	g1588.t1	1661	3.2e-53	8	228	1188	1423	0.480349
AA7.hmm	458	g1707.t1	1034	1.6e-32	126	457	702	1008	0.722707
AA7.hmm	458	g1747.t1	492	4.4e-73	5	238	55	287	0.508734
AA7.hmm	458	g1896.t1	587	2.4e-27	6	189	29	210	0.399563
AA7.hmm	458	g1925.t1	531	3.5e-56	6	454	90	514	0.978166
AA7.hmm	458	g3006.t1	616	2.7e-48	14	454	159	589	0.960699	chitin, grass, pine
AA7.hmm	458	g3034.t1	490	3e-81	6	219	51	270	0.465066
AA7.hmm	458	g310.t1	512	3.1e-56	5	454	62	493	0.980349	chitin, grass, pine
AA7.hmm	458	g3259.t1	1708	2.7e-71	6	211	511	721	0.447598
AA7.hmm	458	g3456.t1	522	1.5e-40	4	194	64	257	0.414847
AA7.hmm	458	g4038.t1	509	1.2e-47	4	215	58	269	0.460699
AA7.hmm	458	g4056.t1	1640	8.8e-23	10	203	173	374	0.421397
AA7.hmm	458	g4380.t1	862	1e-15	60	209	42	190	0.325328
AA7.hmm	458	g4397.t1	534	1.2e-60	6	212	88	294	0.449782	chitin, grass, pine
AA7.hmm	458	g4581.t1	564	1.4e-46	20	187	121	295	0.364629	chitin, grass, pine
AA7.hmm	458	g5307.t1	1321	1.9e-59	13	216	71	277	0.443231	chitin, pine
AA7.hmm	458	g5444.t1	753	1e-38	31	219	23	213	0.41048
AA7.hmm	458	g5632.t1	563	1.8e-44	21	225	122	335	0.445415	chitin, grass, pine
AA7.hmm	458	g5733.t1	630	6.8e-54	11	191	169	361	0.393013
AA7.hmm	458	g5754.t1	1148	4.7e-56	5	218	84	296	0.465066
AA7.hmm	458	g5756.t1	529	1.1e-55	3	223	82	301	0.480349
AA7.hmm	458	g6656.t1	490	3.2e-60	5	232	54	285	0.495633
AA7.hmm	458	g6662.t1	640	2.5e-46	19	197	188	379	0.388646
AA7.hmm	458	g7056.t1	1227	9.5e-60	6	453	779	1217	0.975983
AA7.hmm	458	g7261.t1	495	2.8e-62	13	453	59	481	0.960699	chitin
AA7.hmm	458	g7852.t1	538	1.3e-58	9	241	92	326	0.50655	chitin
AA7.hmm	458	g8345.t1	1967	9.1e-58	16	455	135	570	0.958515	chitin, grass, pine
AA7.hmm	458	g8358.t1	600	2.3e-58	12	449	119	593	0.954148
AA7.hmm	458	g8813.t1	502	3.3e-19	54	206	39	189	0.331878
AA7.hmm	458	g8814.t1	502	1.1e-13	54	208	38	191	0.336245
AA7.hmm	458	g8896.t1	657	1.5e-55	12	454	190	629	0.965066
AA7.hmm	458	g9188.t1	653	1.9e-73	6	207	213	421	0.438865	chitin, grass, pine
AA7.hmm	458	g9189.t1	420	4.6e-57	14	458	3	419	0.969432
AA7.hmm	458	g962.t1	547	2.1e-51	6	453	103	535	0.975983	chitin, grass, pine
AA7.hmm	458	g98.t1	535	1.2e-56	11	209	91	290	0.432314
AA8.hmm	815	g11630.t1	899	4.1e-42	10	259	301	547	0.305521
AA8.hmm	815	g2540.t1	948	2.1e-261	7	802	3	787	0.97546
AA8.hmm	815	g7720.t1	1764	0	5	803	6	786	0.979141
AA8.hmm	815	g858.t1	575	9.6e-139	232	777	35	574	0.668712
AA9.hmm	220	g1058.t1	244	9.5e-68	3	219	7	222	0.981818
AA9.hmm	220	g1082.t1	248	1.8e-63	2	218	5	229	0.981818
AA9.hmm	220	g11733.t1	238	3e-60	5	219	11	222	0.972727
AA9.hmm	220	g11860.t1	457	5.7e-52	2	219	8	225	0.986364
AA9.hmm	220	g1309.t1	316	2.2e-56	3	218	9	225	0.977273
AA9.hmm	220	g1549.t1	541	6.5e-63	2	219	5	223	0.986364
AA9.hmm	220	g178.t1	336	9.4e-68	2	218	9	227	0.981818	pine
AA9.hmm	220	g1851.t1	250	2.5e-67	2	219	3	225	0.986364
AA9.hmm	220	g229.t1	432	2.9e-48	32	219	9	195	0.85
AA9.hmm	220	g27.t1	230	1.1e-75	2	220	6	215	0.990909
AA9.hmm	220	g346.t1	318	9.3e-65	2	219	71	300	0.986364
AA9.hmm	220	g3755.t1	490	1.2e-55	2	219	8	225	0.986364
AA9.hmm	220	g384.t1	308	2.8e-64	37	220	18	210	0.831818
AA9.hmm	220	g4203.t1	245	1.5e-72	2	219	5	231	0.986364
AA9.hmm	220	g4297.t1	403	1.1e-56	4	218	8	224	0.972727
AA9.hmm	220	g4571.t1	327	1.8e-63	2	219	6	217	0.986364	chitin, grass, pine
AA9.hmm	220	g4584.t1	366	9e-58	3	219	7	212	0.981818
AA9.hmm	220	g5032.t1	247	5.7e-42	3	215	9	228	0.963636
AA9.hmm	220	g5050.t1	220	1.5e-68	3	219	6	204	0.981818
AA9.hmm	220	g5094.t1	232	3.7e-67	2	219	7	217	0.986364
AA9.hmm	220	g5275.t1	288	1.8e-50	5	219	13	256	0.972727
AA9.hmm	220	g5638.t1	313	5.4e-56	1	219	5	215	0.990909
AA9.hmm	220	g6219.t1	672	2.4e-54	3	219	6	217	0.981818
AA9.hmm	220	g622.t1	265	2.3e-53	5	219	10	241	0.972727
AA9.hmm	220	g6331.t1	254	3.2e-64	2	218	22	237	0.981818
AA9.hmm	220	g6411.t1	275	5.3e-58	4	219	9	226	0.977273
AA9.hmm	220	g6712.t1	288	3.4e-63	3	220	50	272	0.986364
AA9.hmm	220	g672.t1	334	6.3e-52	2	219	7	237	0.986364
AA9.hmm	220	g6979.t1	264	2e-10	2	75	5	69	0.331818
AA9.hmm	220	g6979.t1	264	4.4e-46	72	219	101	249	0.668182
AA9.hmm	220	g7387.t1	364	8.3e-56	2	219	6	219	0.986364
AA9.hmm	220	g7721.t1	412	1.3e-62	4	220	7	223	0.981818
AA9.hmm	220	g7769.t1	233	2.7e-58	2	220	6	218	0.990909
AA9.hmm	220	g7790.t1	326	9.2e-60	3	219	9	232	0.981818
AA9.hmm	220	g8516.t1	342	9.1e-66	3	219	10	234	0.981818
AA9.hmm	220	g9154.t1	328	1.1e-63	2	219	4	244	0.986364
AA9.hmm	220	g9262.t1	289	4.5e-50	2	219	11	257	0.986364	chitin, pine
AA9.hmm	220	g9461.t1	221	7.4e-59	3	220	9	207	0.986364
AA9.hmm	220	g9817.t1	227	1.8e-22	2	137	7	149	0.613636
CBM1.hmm	29	g10010.t1	429	3e-11	1	29	26	54	0.965517	chitin, grass, pine
CBM1.hmm	29	g1309.t1	316	9.9e-11	1	29	284	312	0.965517
CBM1.hmm	29	g1549.t1	541	2.1e-10	2	29	385	412	0.931034
CBM1.hmm	29	g2213.t1	419	2.1e-13	2	29	24	51	0.931034	chitin, grass, pine
CBM1.hmm	29	g2540.t1	948	2.2e-13	2	29	861	888	0.931034
CBM1.hmm	29	g384.t1	308	4.5e-11	2	29	277	304	0.931034
CBM1.hmm	29	g4584.t1	366	4.4e-13	2	29	334	361	0.931034
CBM1.hmm	29	g5369.t1	190	1.3e-08	2	29	147	178	0.931034
CBM1.hmm	29	g6219.t1	672	1.5e-12	1	27	296	322	0.896552	grass, pine
CBM1.hmm	29	g6999.t1	493	5.8e-16	2	29	448	475	0.931034
CBM1.hmm	29	g7387.t1	364	1.4e-07	1	17	276	292	0.551724
CBM1.hmm	29	g7720.t1	1764	1.3e-05	2	16	807	823	0.482759
CBM1.hmm	29	g7790.t1	326	4.7e-11	2	29	296	322	0.931034
CBM1.hmm	29	g8120.t1	396	1.7e-07	2	18	314	330	0.551724
CBM1.hmm	29	g8120.t1	396	1e-08	3	29	258	286	0.896552
CBM1.hmm	29	g9154.t1	328	3.6e-11	2	29	297	323	0.931034
CBM13.hmm	188	g10262.t1	333	6.1e-06	50	131	56	144	0.430851
CBM13.hmm	188	g11413.t1	615	1.3e-05	47	120	468	546	0.388298
CBM13.hmm	188	g11413.t1	615	2.4e-08	60	136	533	607	0.404255
CBM13.hmm	188	g6164.t1	243	1.8e-12	13	137	19	148	0.659574
CBM13.hmm	188	g7698.t1	171	1e-06	48	132	25	111	0.446809
CBM16.hmm	116	g11233.t1	659	5.9e-06	1	67	512	584	0.568966
CBM16.hmm	116	g5770.t1	310	2.1e-05	23	84	185	257	0.525862	chitin, grass, pine
CBM18.hmm	38	g11151.t1	211	1.9e-07	2	36	96	143	0.894737
CBM18.hmm	38	g11151.t1	211	2.1e-11	1	34	19	53	0.868421
CBM18.hmm	38	g11151.t1	211	2.3e-06	2	36	170	205	0.894737
CBM18.hmm	38	g11353.t1	314	1.6e-06	1	35	177	211	0.894737
CBM18.hmm	38	g11353.t1	314	5.3e-09	1	35	77	113	0.894737
CBM18.hmm	38	g11782.t1	308	1.1e-07	2	37	241	278	0.921053
CBM18.hmm	38	g1414.t1	485	1.7e-07	2	36	443	479	0.894737
CBM18.hmm	38	g1414.t1	485	3.6e-09	1	34	66	100	0.868421
CBM18.hmm	38	g1414.t1	485	7.4e-06	2	36	381	416	0.894737
CBM18.hmm	38	g1940.t1	592	2.1e-07	2	36	469	505	0.894737	chitin, grass, pine
CBM18.hmm	38	g1940.t1	592	2.4e-07	2	35	394	429	0.868421	chitin, grass, pine
CBM18.hmm	38	g1940.t1	592	2.7e-06	7	36	554	586	0.763158	chitin, grass, pine
CBM18.hmm	38	g1940.t1	592	4.1e-06	1	35	73	106	0.894737	chitin, grass, pine
CBM18.hmm	38	g4222.t1	1295	6.7e-06	2	35	1056	1091	0.868421
CBM18.hmm	38	g5847.t1	922	2e-07	6	38	399	448	0.842105
CBM18.hmm	38	g6265.t1	929	0.0004	2	38	144	178	0.947368
CBM18.hmm	38	g6265.t1	929	1.3e-09	2	36	184	222	0.894737
CBM18.hmm	38	g6988.t1	2077	1.5e-06	1	35	68	103	0.894737
CBM18.hmm	38	g6988.t1	2077	5e-08	2	35	490	525	0.868421
CBM18.hmm	38	g6988.t1	2077	8e-07	2	36	403	439	0.894737
CBM18.hmm	38	g7987.t1	1840	0.00022	7	37	116	146	0.789474
CBM18.hmm	38	g7987.t1	1840	7e-12	2	38	160	204	0.947368
CBM18.hmm	38	g8762.t1	348	1.9e-05	2	35	140	175	0.868421
CBM18.hmm	38	g8762.t1	348	7.6e-07	2	36	216	250	0.894737
CBM18.hmm	38	g8762.t1	348	9.2e-08	2	36	28	66	0.894737
CBM18.hmm	38	g8921.t1	1478	3.4e-11	3	38	440	489	0.921053
CBM18.hmm	38	g9188.t1	653	2.9e-06	2	36	116	152	0.894737	chitin, grass, pine
CBM18.hmm	38	g9188.t1	653	6.3e-07	2	36	36	72	0.894737	chitin, grass, pine
CBM18.hmm	38	g953.t1	888	1.9e-08	2	36	465	506	0.894737
CBM18.hmm	38	g953.t1	888	2.8e-06	8	35	574	609	0.710526
CBM18.hmm	38	g953.t1	888	3.9e-08	1	34	64	98	0.868421
CBM18.hmm	38	g953.t1	888	3e-07	2	36	383	425	0.894737
CBM18.hmm	38	g981.t1	447	3e-05	2	37	70	105	0.921053
CBM19.hmm	45	g8371.t1	412	1e-11	4	44	352	393	0.888889
CBM19.hmm	45	g8909.t1	418	9.9e-09	9	44	357	393	0.777778
CBM20.hmm	90	g5242.t1	587	9e-26	1	88	488	578	0.966667	chitin, grass, pine
CBM20.hmm	90	g8717.t1	416	7.5e-28	1	88	316	406	0.966667
CBM21.hmm	107	g3575.t1	728	1.2e-33	3	107	327	434	0.971963
CBM24.hmm	76	g5847.t1	922	8.4e-19	2	76	790	866	0.973684
CBM32.hmm	124	g3064.t1	1013	2.1e-07	15	107	862	966	0.741935
CBM35.hmm	123	g11665.t1	551	1.1e-09	2	122	419	549	0.97561
CBM35.hmm	123	g2574.t1	446	3.1e-16	3	120	326	441	0.95122
CBM37.hmm	62	g8328.t1	1263	4.5e-05	30	60	755	787	0.483871
CBM42.hmm	136	g11803.t1	445	1.4e-18	2	59	356	413	0.419118	chitin, grass, pine
CBM43.hmm	83	g1053.t1	536	2.7e-14	1	82	379	466	0.975904	chitin, grass, pine
CBM43.hmm	83	g6049.t1	971	1e-14	2	82	809	893	0.963855
CBM46.hmm	87	g9415.t1	576	1.3e-19	2	87	376	462	0.977011
CBM48.hmm	76	g235.t1	908	0.00031	16	60	8	59	0.578947	chitin, pine
CBM48.hmm	76	g7134.t1	697	3.8e-08	8	47	79	125	0.513158	chitin
CBM50.hmm	40	g10891.t1	393	5.4e-05	1	27	185	211	0.65
CBM50.hmm	40	g1372.t1	618	0.00075	1	40	220	263	0.975
CBM50.hmm	40	g172.t1	215	0.00087	1	33	99	139	0.8
CBM50.hmm	40	g1762.t1	183	2.6e-05	1	28	57	84	0.675
CBM50.hmm	40	g1762.t1	183	4.9e-07	1	28	135	166	0.675
CBM50.hmm	40	g1845.t1	387	2.8e-12	1	40	285	329	0.975	chitin, pine
CBM50.hmm	40	g5836.t1	497	1.7e-06	1	39	131	177	0.95
CBM50.hmm	40	g5836.t1	497	3e-06	1	27	79	105	0.65
CBM50.hmm	40	g5837.t1	359	2.3e-05	1	34	128	158	0.825
CBM50.hmm	40	g5837.t1	359	5.5e-06	1	28	313	343	0.675
CBM50.hmm	40	g5837.t1	359	7.6e-07	1	34	225	255	0.825
CBM50.hmm	40	g5847.t1	922	6.5e-09	1	28	318	345	0.675
CBM50.hmm	40	g5848.t1	506	0.00092	1	32	350	379	0.775
CBM50.hmm	40	g6450.t1	137	7.1e-09	2	40	82	124	0.95
CBM50.hmm	40	g7986.t1	719	3.1e-07	1	31	670	699	0.75
CBM6.hmm	138	g1808.t1	694	2.7e-35	19	136	574	692	0.847826
CBM63.hmm	78	g8639.t1	396	9.7e-23	3	71	308	378	0.871795	chitin, grass, pine
CBM67.hmm	176	g11316.t1	610	2e-32	7	153	128	284	0.829545
CBM67.hmm	176	g1706.t1	1206	1e-13	89	168	349	430	0.448864
CBM67.hmm	176	g1706.t1	1206	4.2e-14	1	93	150	246	0.522727
CBM67.hmm	176	g7648.t1	920	7.9e-25	12	169	152	331	0.892045
CE1.hmm	227	g10160.t1	259	1.9e-06	21	143	40	198	0.537445
CE1.hmm	227	g10649.t1	330	7.3e-20	7	209	52	295	0.889868	chitin
CE1.hmm	227	g10909.t1	403	1.4e-06	7	140	158	282	0.585903
CE1.hmm	227	g11016.t1	358	1.4e-07	29	143	54	242	0.502203
CE1.hmm	227	g11147.t1	279	2.4e-19	4	141	45	176	0.603524	chitin, grass, pine
CE1.hmm	227	g11150.t1	238	7.2e-11	25	208	15	209	0.806167
CE1.hmm	227	g11578.t1	798	1.8e-11	47	213	595	773	0.731278	chitin, pine
CE1.hmm	227	g11669.t1	531	3.6e-08	31	143	117	277	0.493392
CE1.hmm	227	g1577.t1	293	2.2e-06	25	143	22	169	0.519824
CE1.hmm	227	g2709.t1	662	1.5e-08	45	159	58	199	0.502203
CE1.hmm	227	g273.t1	300	4.8e-21	9	192	43	240	0.806167
CE1.hmm	227	g358.t1	307	1.7e-10	8	175	36	244	0.735683	chitin, grass, pine
CE1.hmm	227	g4013.t1	292	5.9e-23	6	179	33	224	0.762115
CE1.hmm	227	g4542.t1	1108	8.3e-07	105	207	678	955	0.449339
CE1.hmm	227	g4743.t1	1462	3.5e-11	15	213	879	1094	0.872247
CE1.hmm	227	g484.t1	420	4.2e-09	5	175	160	354	0.748899
CE1.hmm	227	g495.t1	401	8.2e-12	17	143	37	202	0.555066
CE1.hmm	227	g4973.t1	922	9.3e-16	10	207	383	605	0.867841
CE1.hmm	227	g5815.t1	333	2.9e-10	26	149	63	177	0.54185
CE1.hmm	227	g7355.t1	315	1.2e-06	29	140	66	167	0.488987
CE1.hmm	227	g7418.t1	691	2.4e-16	9	221	227	557	0.933921	chitin, grass, pine
CE1.hmm	227	g7652.t1	307	3.5e-08	28	132	47	143	0.45815
CE1.hmm	227	g7781.t1	271	3.1e-18	8	177	35	221	0.744493
CE1.hmm	227	g8521.t1	806	9.1e-07	12	121	214	322	0.480176
CE1.hmm	227	g867.t1	356	5.4e-09	91	222	108	232	0.577093
CE1.hmm	227	g8874.t1	275	1.9e-06	11	139	52	169	0.563877
CE1.hmm	227	g8911.t1	1344	3.8e-49	1	225	23	283	0.986784	chitin
CE1.hmm	227	g9334.t1	343	1.8e-06	15	174	33	281	0.700441
CE1.hmm	227	g9522.t1	265	7.2e-07	21	183	19	220	0.713656
CE1.hmm	227	g9656.t1	921	1.3e-06	84	175	718	814	0.400881
CE1.hmm	227	g9789.t1	644	1.4e-10	6	161	99	244	0.682819	chitin, grass, pine
CE10.hmm	341	g10069.t1	346	6.1e-40	52	333	65	340	0.824047
CE10.hmm	341	g10114.t1	371	5.5e-27	81	333	107	365	0.739003
CE10.hmm	341	g1035.t1	581	1e-24	70	179	106	256	0.319648	chitin, grass, pine
CE10.hmm	341	g10585.t1	579	2e-33	64	203	98	248	0.407625	chitin, grass, pine
CE10.hmm	341	g10787.t1	986	3.1e-23	57	314	10	309	0.753666
CE10.hmm	341	g110.t1	629	3e-27	70	193	153	306	0.360704
CE10.hmm	341	g11143.t1	1425	1.4e-39	76	334	923	1364	0.756598
CE10.hmm	341	g11356.t1	510	1.5e-30	73	182	107	233	0.319648
CE10.hmm	341	g11465.t1	554	2.2e-31	81	218	104	262	0.40176
CE10.hmm	341	g11621.t1	845	5.9e-32	79	329	509	835	0.733138
CE10.hmm	341	g11770.t1	490	4.5e-46	93	316	134	406	0.653959
CE10.hmm	341	g11815.t1	344	3.9e-43	71	316	75	317	0.718475
CE10.hmm	341	g1518.t1	314	8.3e-21	66	301	18	279	0.68915
CE10.hmm	341	g1970.t1	562	3.2e-32	74	210	94	261	0.398827
CE10.hmm	341	g2105.t1	558	7e-28	70	214	92	265	0.422287
CE10.hmm	341	g2107.t1	672	2.3e-29	74	193	121	268	0.348974
CE10.hmm	341	g213.t1	314	4.4e-29	117	334	97	309	0.636364
CE10.hmm	341	g23.t1	543	8.4e-27	70	193	96	246	0.360704
CE10.hmm	341	g285.t1	556	4e-28	75	186	95	220	0.325513
CE10.hmm	341	g3319.t1	315	5.5e-14	72	218	13	186	0.428152
CE10.hmm	341	g3516.t1	615	1.4e-32	72	184	118	238	0.328446
CE10.hmm	341	g357.t1	531	1.5e-34	76	186	121	239	0.322581	chitin, grass, pine
CE10.hmm	341	g3662.t1	722	6.2e-17	80	316	465	695	0.692082	chitin, grass, pine
CE10.hmm	341	g3850.t1	494	1e-29	76	183	98	220	0.313783
CE10.hmm	341	g3871.t1	345	1.9e-23	82	333	88	342	0.73607
CE10.hmm	341	g4274.t1	564	3.4e-29	71	212	97	250	0.41349
CE10.hmm	341	g5132.t1	540	2e-33	29	206	81	296	0.519062
CE10.hmm	341	g5142.t1	285	2.3e-18	62	329	26	277	0.782991
CE10.hmm	341	g5291.t1	494	1.5e-22	76	193	42	187	0.343109
CE10.hmm	341	g5499.t1	566	5.6e-30	68	226	102	277	0.463343
CE10.hmm	341	g5722.t1	456	1.4e-35	80	337	183	453	0.753666
CE10.hmm	341	g5816.t1	714	1.7e-35	75	208	242	388	0.390029
CE10.hmm	341	g6096.t1	667	1.8e-30	70	187	115	252	0.343109	chitin, pine
CE10.hmm	341	g6290.t1	447	1.5e-46	53	337	38	411	0.832845
CE10.hmm	341	g6512.t1	1816	3.4e-15	78	314	474	701	0.692082
CE10.hmm	341	g6646.t1	348	5.8e-33	93	317	82	320	0.656891
CE10.hmm	341	g6747.t1	293	8e-09	156	306	128	266	0.439883
CE10.hmm	341	g6774.t1	360	8.4e-23	94	293	103	310	0.583578
CE10.hmm	341	g7074.t1	593	2.9e-34	75	215	108	260	0.410557
CE10.hmm	341	g7211.t1	457	1.6e-15	46	291	22	280	0.718475
CE10.hmm	341	g7222.t1	940	1.9e-50	93	292	116	417	0.583578
CE10.hmm	341	g7417.t1	568	1.9e-30	75	203	97	246	0.375367
CE10.hmm	341	g7571.t1	347	7.6e-07	78	218	112	262	0.410557
CE10.hmm	341	g7651.t1	353	3e-56	61	333	52	338	0.797654
CE10.hmm	341	g7812.t1	573	1.5e-33	73	208	116	264	0.395894
CE10.hmm	341	g78.t1	893	1.4e-26	74	217	442	611	0.419355
CE10.hmm	341	g8092.t1	568	3.1e-28	93	245	110	277	0.445748
CE10.hmm	341	g8552.t1	561	3.3e-31	76	205	118	268	0.378299
CE10.hmm	341	g8740.t1	720	2.8e-15	69	318	453	693	0.730205	grass, pine
CE10.hmm	341	g8748.t1	570	2e-19	69	292	171	476	0.653959
CE10.hmm	341	g8974.t1	289	2.3e-38	73	331	32	281	0.756598
CE10.hmm	341	g9042.t1	576	2e-29	73	182	96	224	0.319648	chitin, grass
CE10.hmm	341	g9059.t1	401	4e-24	81	296	134	348	0.630499
CE10.hmm	341	g9853.t1	544	1.3e-31	76	247	87	287	0.501466
CE10.hmm	341	g9963.t1	524	5.2e-25	70	186	105	234	0.340176
CE12.hmm	210	g11778.t1	266	2.2e-45	1	210	30	242	0.995238
CE12.hmm	210	g2280.t1	274	5.6e-31	1	173	39	241	0.819048
CE12.hmm	210	g3839.t1	256	1.8e-07	3	202	5	236	0.947619
CE12.hmm	210	g8270.t1	261	1.6e-46	3	208	36	228	0.97619
CE12.hmm	210	g9159.t1	267	1.4e-11	2	160	8	179	0.752381
CE12.hmm	210	g9622.t1	254	2.2e-44	4	208	31	224	0.971429
CE14.hmm	124	g10340.t1	276	1e-11	1	124	36	163	0.991935
CE15.hmm	269	g6975.t1	403	5.5e-84	1	268	57	372	0.992565
CE15.hmm	269	g7612.t1	391	5.9e-86	1	268	41	361	0.992565
CE16.hmm	267	g1637.t1	327	8.1e-77	1	266	35	317	0.992509
CE16.hmm	267	g3921.t1	354	3e-77	1	266	32	340	0.992509	chitin, grass, pine
CE16.hmm	267	g7895.t1	341	3.3e-63	1	266	39	334	0.992509
CE2.hmm	209	g2873.t1	348	3.7e-53	1	208	127	341	0.990431	chitin, grass
CE3.hmm	194	g2909.t1	1037	1.3e-47	1	193	821	1017	0.989691
CE3.hmm	194	g4821.t1	243	1e-55	1	192	38	230	0.984536
CE3.hmm	194	g6061.t1	244	2.8e-47	1	192	24	219	0.984536	grass, pine
CE3.hmm	194	g620.t1	480	8.2e-58	1	194	25	220	0.994845	pine
CE3.hmm	194	g7158.t1	235	1e-63	1	192	33	227	0.984536
CE3.hmm	194	g9908.t1	368	7.2e-10	3	190	165	362	0.963918
CE4.hmm	130	g10439.t1	633	6.5e-13	23	127	369	476	0.8
CE4.hmm	130	g10704.t1	796	6.7e-17	7	114	591	705	0.823077
CE4.hmm	130	g11703.t1	184	2.3e-18	6	90	75	159	0.646154
CE4.hmm	130	g1414.t1	485	5.7e-31	6	125	141	269	0.915385
CE4.hmm	130	g1653.t1	308	5.1e-19	23	127	44	149	0.8
CE4.hmm	130	g1668.t1	950	1.1e-27	6	127	466	597	0.930769
CE4.hmm	130	g1796.t1	405	8.2e-11	24	98	89	163	0.569231
CE4.hmm	130	g1940.t1	592	2e-28	7	125	147	277	0.907692	chitin, grass, pine
CE4.hmm	130	g3322.t1	329	1e-11	15	105	83	173	0.692308
CE4.hmm	130	g3547.t1	315	2.9e-21	24	127	45	149	0.792308
CE4.hmm	130	g655.t1	252	1.3e-23	8	126	44	167	0.907692
CE4.hmm	130	g6988.t1	2077	1.2e-26	6	125	143	274	0.915385
CE4.hmm	130	g953.t1	888	3e-28	7	125	140	265	0.907692
CE4.hmm	130	g981.t1	447	1.6e-29	6	124	147	277	0.907692
CE4.hmm	130	g9875.t1	327	9e-19	24	127	45	150	0.792308
CE5.hmm	189	g11015.t1	229	1.9e-31	2	187	32	223	0.978836	chitin, grass, pine
CE5.hmm	189	g11159.t1	228	3.7e-40	1	188	26	225	0.989418
CE5.hmm	189	g11170.t1	251	1.5e-37	2	188	41	214	0.984127
CE5.hmm	189	g11942.t1	251	2.7e-40	1	188	77	249	0.989418
CE5.hmm	189	g1327.t1	237	1.2e-42	1	188	56	233	0.989418
CE5.hmm	189	g1712.t1	361	8.9e-41	1	187	189	356	0.984127
CE5.hmm	189	g2576.t1	236	7.4e-41	2	188	30	199	0.984127
CE5.hmm	189	g4869.t1	399	4.7e-36	1	189	36	244	0.994709	chitin, grass, pine
CE5.hmm	189	g5434.t1	345	2.7e-37	2	187	46	258	0.978836
CE5.hmm	189	g6124.t1	232	1.6e-40	1	188	51	228	0.989418
CE5.hmm	189	g6690.t1	707	1.5e-42	1	187	89	254	0.984127
CE5.hmm	189	g9093.t1	657	3.4e-31	2	188	31	216	0.984127
CE5.hmm	189	g9974.t1	317	2.9e-37	1	187	36	251	0.984127
CE8.hmm	288	g10800.t1	1920	1.9e-58	2	267	794	1081	0.920139	chitin, grass, pine
CE8.hmm	288	g10800.t1	1920	2.6e-65	3	286	434	731	0.982639	chitin, grass, pine
CE8.hmm	288	g10800.t1	1920	3.2e-34	2	286	51	336	0.986111	chitin, grass, pine
CE8.hmm	288	g10800.t1	1920	7.1e-66	9	284	1161	1446	0.954861	chitin, grass, pine
CE8.hmm	288	g11587.t1	336	1.3e-73	3	273	34	313	0.9375	chitin
CE8.hmm	288	g1331.t1	336	2.7e-81	7	277	39	317	0.9375	chitin, grass
CE8.hmm	288	g8557.t1	384	3.5e-56	10	281	47	358	0.940972
CE9.hmm	373	g3904.t1	432	2e-120	1	361	18	402	0.965147
CE9.hmm	373	g4606.t1	413	4.2e-92	1	373	8	392	0.997319
GH1.hmm	429	g10107.t1	626	1.7e-95	4	427	160	622	0.986014
GH1.hmm	429	g11935.t1	480	8.2e-162	3	425	4	474	0.983683
GH1.hmm	429	g7924.t1	593	4.4e-120	4	426	110	582	0.983683
GH10.hmm	303	g10010.t1	429	2.4e-99	1	302	131	426	0.993399	chitin, grass, pine
GH10.hmm	303	g11444.t1	350	4.7e-79	3	301	38	335	0.983498
GH10.hmm	303	g11520.t1	361	2.1e-92	5	302	41	351	0.980198
GH10.hmm	303	g128.t1	354	1.3e-100	2	302	30	345	0.990099
GH10.hmm	303	g7007.t1	353	2.1e-97	2	301	30	344	0.986799	chitin, grass, pine
GH10.hmm	303	g7746.t1	331	2.5e-103	2	302	36	328	0.990099
GH105.hmm	332	g1184.t1	2387	1e-69	18	307	61	380	0.870482	chitin, grass, pine
GH105.hmm	332	g3195.t1	384	4.7e-92	7	332	35	380	0.978916	grass, pine
GH105.hmm	332	g4784.t1	358	2.8e-25	78	327	87	335	0.75
GH105.hmm	332	g6.t1	378	7.8e-107	10	332	50	375	0.96988
GH106.hmm	824	g5581.t1	1018	1e-59	5	652	35	783	0.785194
GH109.hmm	126	g10033.t1	1077	4.6e-16	2	125	9	132	0.97619
GH109.hmm	126	g10333.t1	342	9.5e-10	3	116	5	116	0.896825
GH109.hmm	126	g11223.t1	365	3.6e-15	1	120	8	121	0.944444
GH109.hmm	126	g11318.t1	388	6.8e-13	1	122	18	133	0.960317
GH109.hmm	126	g11526.t1	413	3.2e-06	11	119	43	152	0.857143
GH109.hmm	126	g1695.t1	356	8.1e-13	2	120	7	119	0.936508
GH109.hmm	126	g2490.t1	382	1.3e-09	14	121	29	130	0.849206
GH109.hmm	126	g2720.t1	331	2.1e-11	3	122	4	115	0.944444
GH109.hmm	126	g2984.t1	390	1.2e-09	14	123	27	133	0.865079
GH109.hmm	126	g4814.t1	539	2.8e-07	2	114	25	151	0.888889
GH109.hmm	126	g5170.t1	381	1.4e-15	25	124	31	127	0.785714
GH109.hmm	126	g7397.t1	1539	1.1e-12	33	120	45	129	0.690476
GH109.hmm	126	g879.t1	367	1.2e-08	2	122	7	124	0.952381
GH109.hmm	126	g8817.t1	1403	6.6e-06	60	115	81	136	0.436508	chitin, grass, pine
GH109.hmm	126	g8965.t1	378	9.6e-10	1	118	4	124	0.928571
GH11.hmm	177	g1860.t1	223	2.8e-55	5	172	46	213	0.943503	chitin, grass, pine
GH11.hmm	177	g1894.t1	230	2.1e-74	1	176	50	225	0.988701
GH11.hmm	177	g3577.t1	231	2.1e-75	1	177	50	227	0.99435	chitin, grass
GH11.hmm	177	g3742.t1	789	5.2e-74	1	177	47	223	0.99435
GH11.hmm	177	g9172.t1	524	9.1e-61	2	165	43	208	0.920904
GH114.hmm	190	g11918.t1	337	1.4e-74	1	190	77	273	0.994737
GH115.hmm	697	g8500.t1	1024	2.4e-11	96	310	844	1001	0.30703
GH115.hmm	697	g8500.t1	1024	5.2e-238	4	596	42	696	0.849354
GH12.hmm	156	g4050.t1	939	8.7e-29	2	142	116	259	0.897436	pine
GH12.hmm	156	g6218.t1	238	2.4e-47	2	155	90	236	0.980769
GH12.hmm	156	g6800.t1	251	7.7e-34	2	155	96	249	0.980769
GH12.hmm	156	g908.t1	245	5.2e-42	3	155	98	243	0.974359	chitin, grass, pine
GH125.hmm	402	g1853.t1	513	2e-163	1	402	72	498	0.997512	chitin, grass, pine
GH125.hmm	402	g3682.t1	548	4.1e-161	1	402	96	527	0.997512
GH125.hmm	402	g4213.t1	1363	1.5e-138	11	402	923	1348	0.972637
GH128.hmm	224	g2331.t1	269	2.8e-64	6	223	51	265	0.96875	chitin
GH128.hmm	224	g3992.t1	336	8.2e-56	5	224	53	294	0.977679
GH128.hmm	224	g4168.t1	313	1.4e-63	4	224	48	275	0.982143
GH128.hmm	224	g5078.t1	321	7.2e-57	5	223	64	291	0.973214
GH128.hmm	224	g9615.t1	478	2.2e-55	7	224	259	474	0.96875	chitin, pine
GH13.hmm	299	g1875.t1	503	4.1e-44	10	293	15	375	0.946488
GH13.hmm	299	g428.t1	587	2.3e-68	12	292	36	404	0.936455
GH13.hmm	299	g4350.t1	596	3.5e-77	12	293	37	399	0.939799
GH13.hmm	299	g5087.t1	2452	1.1e-27	12	289	96	488	0.926421
GH13.hmm	299	g5242.t1	587	1.4e-60	13	297	60	347	0.949833	chitin, grass, pine
GH13.hmm	299	g7134.t1	697	9.2e-25	21	274	219	502	0.846154	chitin
GH13.hmm	299	g7472.t1	576	3e-74	13	291	31	387	0.929766
GH13.hmm	299	g7579.t1	1564	7.5e-06	14	227	172	383	0.712375
GH13.hmm	299	g9043.t1	625	2.6e-51	7	293	92	458	0.956522
GH131.hmm	255	g10710.t1	290	1.2e-66	1	249	36	286	0.972549	chitin, pine
GH131.hmm	255	g6386.t1	308	9.9e-64	1	250	33	305	0.976471	chitin
GH131.hmm	255	g9243.t1	386	2e-96	1	255	19	255	0.996078	chitin, grass, pine
GH131.hmm	255	g9518.t1	262	9.5e-100	1	255	20	260	0.996078
GH132.hmm	303	g8534.t1	461	2.8e-82	21	302	143	458	0.927393
GH133.hmm	372	g7579.t1	1564	3.3e-150	6	371	1085	1541	0.981183
GH134.hmm	159	g11829.t1	189	1.3e-73	1	158	31	188	0.987421
GH135.hmm	237	g11919.t1	197	1.7e-09	140	236	90	190	0.405063
GH135.hmm	237	g6350.t1	253	1e-79	1	236	3	247	0.991561
GH15.hmm	361	g3779.t1	525	1.1e-80	14	359	73	515	0.955679
GH15.hmm	361	g4140.t1	730	1.6e-80	3	360	342	718	0.98892
GH16.hmm	189	g10292.t1	386	1.4e-20	26	188	61	249	0.857143	chitin, grass, pine
GH16.hmm	189	g1078.t1	402	2.8e-18	42	176	87	327	0.708995
GH16.hmm	189	g10807.t1	443	2.4e-23	50	184	65	236	0.708995	chitin, grass, pine
GH16.hmm	189	g11189.t1	661	2.1e-19	4	189	276	607	0.978836
GH16.hmm	189	g11882.t1	369	1.2e-22	55	186	88	247	0.693122	chitin, pine
GH16.hmm	189	g2095.t1	537	1.8e-16	12	189	41	320	0.936508
GH16.hmm	189	g2914.t1	459	2.4e-40	3	189	128	449	0.984127
GH16.hmm	189	g3511.t1	398	2.4e-30	11	176	160	360	0.873016
GH16.hmm	189	g4031.t1	477	1.6e-39	3	189	138	472	0.984127
GH16.hmm	189	g453.t1	470	4.2e-21	55	188	81	240	0.703704
GH16.hmm	189	g6520.t1	592	3.2e-20	45	189	75	311	0.761905
GH16.hmm	189	g6716.t1	374	9.7e-24	35	189	105	282	0.814815	chitin
GH16.hmm	189	g7464.t1	1080	8.2e-14	4	188	62	283	0.973545
GH16.hmm	189	g8094.t1	810	3.5e-19	14	187	545	751	0.915344
GH16.hmm	189	g8559.t1	447	3.2e-21	13	185	98	281	0.910053	chitin, grass, pine
GH16.hmm	189	g9398.t1	339	1.4e-21	8	189	52	337	0.957672
GH16.hmm	189	g952.t1	381	5.4e-21	2	188	95	306	0.984127	chitin
GH17.hmm	311	g11481.t1	553	2.1e-20	19	300	308	550	0.903537	chitin, grass, pine
GH17.hmm	311	g3104.t1	415	6.1e-23	11	299	168	414	0.926045
GH17.hmm	311	g3180.t1	309	1.7e-33	2	311	26	305	0.993569
GH17.hmm	311	g499.t1	658	1.1e-32	13	306	375	639	0.942122	chitin, grass, pine
GH17.hmm	311	g6025.t1	411	3.6e-13	41	284	79	291	0.78135	chitin, grass, pine
GH17.hmm	311	g9198.t1	524	1.5e-14	35	280	70	286	0.787781	chitin, grass, pine
GH18.hmm	296	g11551.t1	457	1.2e-62	4	285	42	410	0.949324	chitin, grass, pine
GH18.hmm	296	g144.t1	427	1.6e-76	3	288	37	390	0.962838
GH18.hmm	296	g4222.t1	1295	9.3e-46	28	278	4	319	0.844595
GH18.hmm	296	g4341.t1	1254	2.1e-20	29	198	67	261	0.570946
GH18.hmm	296	g4778.t1	1223	2.5e-69	6	283	26	357	0.935811
GH18.hmm	296	g5458.t1	490	1.9e-12	81	203	82	234	0.412162
GH18.hmm	296	g5839.t1	1192	1.5e-65	6	288	26	379	0.952703
GH18.hmm	296	g5847.t1	922	4.9e-43	5	238	464	755	0.787162
GH18.hmm	296	g6230.t1	778	5.2e-79	3	288	366	730	0.962838
GH18.hmm	296	g6265.t1	929	2.6e-69	3	288	242	585	0.962838
GH18.hmm	296	g7641.t1	368	1.8e-51	23	291	7	345	0.905405
GH18.hmm	296	g7987.t1	1840	2.8e-73	2	286	217	570	0.959459
GH18.hmm	296	g8015.t1	496	1.9e-46	5	284	22	347	0.942568
GH18.hmm	296	g8921.t1	1478	2e-48	6	280	504	854	0.925676
GH2.hmm	752	g3791.t1	689	4.1e-99	28	489	20	680	0.613032
GH2.hmm	752	g4556.t1	620	9.1e-82	25	407	63	469	0.507979
GH2.hmm	752	g5429.t1	876	5.5e-87	31	534	10	716	0.668883
GH2.hmm	752	g6593.t1	840	4.9e-91	30	546	10	729	0.68617
GH2.hmm	752	g7288.t1	867	4.7e-121	18	618	34	811	0.797872
GH2.hmm	752	g7556.t1	1724	1.1e-214	16	749	36	910	0.974734
GH20.hmm	337	g4381.t1	1243	4.3e-59	8	335	688	1024	0.970326
GH20.hmm	337	g6266.t1	611	3.6e-92	6	336	179	549	0.979228	chitin, grass, pine
GH26.hmm	303	g8272.t1	335	2.4e-110	1	303	26	329	0.9967
GH27.hmm	375	g11487.t1	430	8.9e-58	90	335	86	327	0.653333
GH27.hmm	375	g11665.t1	551	2.7e-33	133	373	131	347	0.64
GH27.hmm	375	g838.t1	507	3.8e-107	28	375	22	364	0.925333
GH28.hmm	325	g1149.t1	379	1.1e-74	5	317	55	378	0.96
GH28.hmm	325	g11553.t1	365	7.8e-79	4	313	41	361	0.950769	chitin, grass, pine
GH28.hmm	325	g1342.t1	397	5.9e-52	9	322	47	375	0.963077
GH28.hmm	325	g3055.t1	639	4e-67	2	310	45	378	0.947692	chitin, grass, pine
GH28.hmm	325	g6324.t1	1583	8.9e-43	47	307	476	770	0.8
GH28.hmm	325	g7825.t1	442	1.6e-53	9	319	64	371	0.953846	pine
GH28.hmm	325	g9784.t1	448	7.6e-79	9	321	79	430	0.96	chitin, grass, pine
GH3.hmm	216	g10099.t1	632	2.1e-55	4	213	134	383	0.967593
GH3.hmm	216	g11162.t1	788	1e-54	4	215	121	349	0.976852	pine
GH3.hmm	216	g11797.t1	161	3e-17	3	99	63	160	0.444444
GH3.hmm	216	g1426.t1	818	3.6e-59	3	216	102	325	0.986111
GH3.hmm	216	g334.t1	974	6.9e-63	3	216	180	396	0.986111
GH3.hmm	216	g3535.t1	751	1.8e-49	30	216	114	295	0.861111	chitin, grass
GH3.hmm	216	g3903.t1	912	1.2e-52	9	215	58	282	0.953704
GH3.hmm	216	g5428.t1	773	2.4e-59	3	215	84	331	0.981481
GH3.hmm	216	g5580.t1	1466	5.5e-56	6	216	103	315	0.972222
GH3.hmm	216	g6429.t1	872	9.8e-57	3	216	93	312	0.986111	chitin, grass, pine
GH3.hmm	216	g7575.t1	834	1.1e-66	5	216	33	244	0.976852
GH3.hmm	216	g8903.t1	869	1.1e-59	6	216	87	298	0.972222
GH3.hmm	216	g8985.t1	897	4.8e-66	3	216	94	307	0.986111
GH3.hmm	216	g9451.t1	766	2e-58	3	216	88	302	0.986111
GH3.hmm	216	g9850.t1	798	2.6e-63	4	215	71	319	0.976852
GH30.hmm	417	g3308.t1	379	3.2e-71	10	350	22	361	0.815348
GH30.hmm	417	g3852.t1	818	1.3e-45	10	399	18	405	0.932854
GH30.hmm	417	g4646.t1	447	5.4e-83	10	397	25	431	0.928058
GH30.hmm	417	g5936.t1	241	7e-38	10	205	28	235	0.467626
GH30.hmm	417	g5937.t1	212	2.3e-24	245	392	3	155	0.352518
GH31.hmm	427	g3472.t1	1449	3.3e-133	1	421	207	643	0.983607
GH31.hmm	427	g4102.t1	1043	3.6e-152	2	427	363	913	0.995316	chitin, grass, pine
GH31.hmm	427	g4237.t1	930	6e-145	1	427	248	794	0.997658	grass, pine
GH31.hmm	427	g5004.t1	1270	5.5e-116	1	427	257	698	0.997658
GH31.hmm	427	g7585.t1	838	2.1e-121	1	427	169	594	0.997658
GH31.hmm	427	g7667.t1	928	4.3e-142	2	427	260	811	0.995316	chitin, grass, pine
GH31.hmm	427	g7850.t1	997	1.4e-148	2	427	382	828	0.995316
GH31.hmm	427	g9139.t1	850	4.3e-101	2	427	232	718	0.995316
GH31.hmm	427	g9421.t1	443	9.2e-66	1	229	209	443	0.533958
GH32.hmm	293	g1038.t1	638	3.7e-69	1	285	49	405	0.969283	chitin, grass, pine
GH32.hmm	293	g11350.t1	631	9.6e-36	1	283	52	404	0.962457	chitin, grass, pine
GH32.hmm	293	g3853.t1	562	9.2e-89	1	284	56	365	0.96587	chitin, grass, pine
GH35.hmm	307	g11252.t1	1009	6.1e-83	2	304	54	399	0.983713	chitin, grass, pine
GH35.hmm	307	g7890.t1	871	3.1e-29	1	168	19	200	0.543974
GH35.hmm	307	g8328.t1	1263	1.1e-94	1	303	52	383	0.983713	chitin, grass, pine
GH36.hmm	688	g11572.t1	739	7.1e-230	2	687	30	721	0.99564
GH37.hmm	491	g6123.t1	712	6e-159	2	490	51	628	0.99389	chitin, grass, pine
GH37.hmm	491	g9943.t1	759	6.1e-148	2	489	171	730	0.991853
GH38.hmm	269	g9888.t1	1123	6.1e-85	2	256	288	546	0.944238
GH39.hmm	431	g3473.t1	450	1.1e-15	107	268	127	282	0.37355
GH43.hmm	248	g10639.t1	365	2.4e-37	2	247	31	349	0.987903	chitin, grass, pine
GH43.hmm	248	g10770.t1	551	1.3e-43	1	247	35	312	0.991935
GH43.hmm	248	g11899.t1	486	4.7e-28	20	226	47	289	0.830645
GH43.hmm	248	g1808.t1	694	8.9e-56	2	247	26	302	0.987903
GH43.hmm	248	g2574.t1	446	1.5e-29	9	216	35	267	0.834677
GH43.hmm	248	g327.t1	564	1e-56	2	248	26	303	0.991935
GH43.hmm	248	g4443.t1	523	6.6e-59	3	247	8	307	0.983871
GH43.hmm	248	g4471.t1	397	4.7e-34	2	244	14	319	0.975806
GH43.hmm	248	g4859.t1	397	1.4e-41	8	248	88	393	0.967742
GH43.hmm	248	g5582.t1	569	2e-48	2	247	23	296	0.987903
GH43.hmm	248	g580.t1	326	2.3e-45	3	247	5	317	0.983871
GH43.hmm	248	g7157.t1	863	3.9e-53	1	247	335	634	0.991935
GH43.hmm	248	g7649.t1	1124	1.6e-38	1	247	24	309	0.991935
GH43.hmm	248	g7970.t1	747	1.6e-21	4	209	152	413	0.826613
GH43.hmm	248	g7970.t1	747	3.5e-57	4	246	442	729	0.975806
GH43.hmm	248	g809.t1	897	1.3e-39	72	247	26	235	0.705645
GH43.hmm	248	g8127.t1	1703	1.3e-55	3	245	1187	1484	0.975806
GH43.hmm	248	g8342.t1	601	3.1e-53	1	247	2	302	0.991935
GH43.hmm	248	g9321.t1	319	1.3e-41	11	247	30	317	0.951613
GH45.hmm	198	g11892.t1	227	1.9e-93	1	197	25	224	0.989899
GH45.hmm	198	g2944.t1	272	1.5e-74	2	197	32	234	0.984848
GH45.hmm	198	g8120.t1	396	8.7e-75	1	197	28	226	0.989899
GH47.hmm	446	g11512.t1	525	1.4e-126	2	445	57	514	0.993274	chitin, grass, pine
GH47.hmm	446	g1295.t1	597	7.6e-168	2	446	110	591	0.995516
GH47.hmm	446	g2685.t1	1043	8.2e-145	2	445	60	579	0.993274
GH47.hmm	446	g3181.t1	593	1.9e-150	2	445	116	589	0.993274
GH47.hmm	446	g3931.t1	639	6e-162	2	446	128	635	0.995516
GH47.hmm	446	g3953.t1	570	9.9e-115	2	445	78	567	0.993274
GH47.hmm	446	g5535.t1	716	3.5e-163	1	446	183	675	0.997758
GH47.hmm	446	g6127.t1	951	4.3e-176	3	446	195	949	0.993274
GH47.hmm	446	g9323.t1	591	3.5e-165	1	446	99	589	0.997758
GH47.hmm	446	g9361.t1	567	1.2e-157	2	446	105	564	0.995516
GH5.hmm	275	g10137.t1	404	4.4e-35	10	242	43	374	0.843636
GH5.hmm	275	g10920.t1	848	9.3e-34	27	274	476	801	0.898182	chitin, grass
GH5.hmm	275	g11317.t1	372	3e-27	29	252	71	361	0.810909
GH5.hmm	275	g1538.t1	542	2.4e-27	21	237	109	408	0.785455
GH5.hmm	275	g1834.t1	1219	1.8e-48	2	249	32	373	0.898182
GH5.hmm	275	g1947.t1	383	3.8e-20	34	238	48	338	0.741818
GH5.hmm	275	g2213.t1	419	4.7e-34	10	237	109	396	0.825455
GH5.hmm	275	g2963.t1	1495	1.6e-33	20	242	46	347	0.807273
GH5.hmm	275	g3086.t1	2078	6.3e-21	4	236	15	507	0.843636
GH5.hmm	275	g3626.t1	469	1e-30	1	232	57	420	0.84
GH5.hmm	275	g4629.t1	751	3.1e-11	13	228	239	538	0.781818
GH5.hmm	275	g561.t1	433	4e-29	2	232	40	382	0.836364
GH5.hmm	275	g5658.t1	438	4.2e-30	15	244	82	401	0.832727
GH5.hmm	275	g6009.t1	394	1.5e-26	29	235	87	359	0.749091
GH5.hmm	275	g7676.t1	424	5.2e-42	28	274	90	392	0.894545
GH5.hmm	275	g8081.t1	494	4.2e-22	11	236	51	436	0.818182	chitin, grass, pine
GH5.hmm	275	g8758.t1	407	2.3e-42	27	274	82	378	0.898182	chitin, grass, pine
GH5.hmm	275	g9415.t1	576	1.4e-31	23	234	62	333	0.767273
GH5.hmm	275	g9810.t1	421	2.5e-44	28	275	88	391	0.898182
GH51.hmm	630	g6906.t1	506	3.9e-128	84	541	13	504	0.725397
GH51.hmm	630	g7780.t1	680	4.9e-67	91	547	185	670	0.72381
GH53.hmm	342	g11538.t1	354	2.7e-109	1	342	19	351	0.997076
GH54.hmm	316	g11803.t1	445	8.6e-159	1	315	23	338	0.993671	chitin, grass, pine
GH55.hmm	740	g10074.t1	1149	5.1e-235	7	732	79	817	0.97973
GH55.hmm	740	g3979.t1	844	7.3e-256	10	712	45	759	0.948649	chitin, grass, pine
GH55.hmm	740	g7141.t1	836	2.1e-270	6	739	53	828	0.990541	chitin, grass, pine
GH55.hmm	740	g996.t1	789	6e-294	7	739	46	786	0.989189
GH6.hmm	294	g11600.t1	388	8.3e-78	12	289	57	352	0.942177	chitin, grass
GH6.hmm	294	g5642.t1	395	1.2e-87	8	290	63	356	0.959184
GH6.hmm	294	g7171.t1	420	1.2e-95	17	290	91	380	0.928571
GH62.hmm	278	g11456.t1	357	5.3e-110	3	278	33	323	0.989209
GH62.hmm	278	g3399.t1	329	3.6e-129	1	278	27	299	0.996403	chitin, grass, pine
GH63.hmm	570	g11663.t1	801	1.2e-26	318	564	538	748	0.431579
GH63.hmm	570	g2942.t1	1055	9.8e-16	363	567	450	902	0.357895
GH63.hmm	570	g9225.t1	1042	3.8e-33	319	565	586	797	0.431579
GH64.hmm	367	g9624.t1	430	2e-122	1	367	58	428	0.997275
GH65.hmm	372	g3064.t1	1013	3.4e-73	3	369	380	745	0.983871
GH67.hmm	669	g3660.t1	851	2.5e-260	1	669	19	703	0.998505
GH7.hmm	415	g10672.t1	456	3.5e-193	1	414	20	452	0.995181
GH7.hmm	415	g5048.t1	418	6.2e-148	5	414	22	406	0.985542
GH7.hmm	415	g7692.t1	456	1.7e-183	2	414	23	452	0.992771
GH71.hmm	375	g3841.t1	447	4.7e-65	1	371	30	420	0.986667
GH72.hmm	312	g1053.t1	536	4.1e-137	2	311	15	326	0.990385	chitin, grass, pine
GH72.hmm	312	g3836.t1	475	2.1e-122	3	311	20	332	0.987179
GH72.hmm	312	g4552.t1	443	4.4e-106	3	290	18	293	0.919872
GH72.hmm	312	g5380.t1	270	4.4e-48	130	304	2	180	0.557692
GH72.hmm	312	g6049.t1	971	1.6e-115	4	311	440	757	0.983974	chitin, grass, pine
GH72.hmm	312	g7873.t1	451	5.4e-117	4	310	29	330	0.980769
GH72.hmm	312	g8482.t1	454	1.4e-126	3	310	25	323	0.983974	chitin, grass, pine
GH74.hmm	233	g4734.t1	1483	0.00023	32	105	703	768	0.313305
GH74.hmm	233	g4734.t1	1483	3.4e-06	34	118	349	448	0.360515
GH74.hmm	233	g4734.t1	1483	5.7e-06	20	113	30	114	0.399142
GH74.hmm	233	g9136.t1	2319	0.00017	34	111	2216	2287	0.330472
GH74.hmm	233	g9136.t1	2319	1.7e-06	32	110	2002	2084	0.334764
GH76.hmm	358	g10111.t1	444	1e-81	22	354	34	439	0.927374
GH76.hmm	358	g10743.t1	469	1.3e-76	8	348	42	412	0.949721	chitin, grass, pine
GH76.hmm	358	g11192.t1	748	3.2e-110	12	346	257	614	0.932961
GH76.hmm	358	g1628.t1	637	3.4e-89	10	347	29	403	0.941341
GH76.hmm	358	g2526.t1	352	3e-72	27	332	28	331	0.851955
GH76.hmm	358	g4455.t1	600	1.5e-53	52	329	83	499	0.773743
GH76.hmm	358	g7638.t1	450	1.5e-110	11	346	30	387	0.935754
GH76.hmm	358	g8104.t1	474	2.3e-97	11	346	35	411	0.935754
GH76.hmm	358	g8529.t1	397	8.9e-73	23	302	36	336	0.77933
GH76.hmm	358	g895.t1	886	4.1e-98	12	346	30	394	0.932961
GH78.hmm	504	g11316.t1	610	1.3e-78	237	503	294	571	0.527778
GH78.hmm	504	g1706.t1	1206	1.8e-125	3	504	460	996	0.994048
GH78.hmm	504	g4311.t1	1577	5.3e-68	136	503	1144	1526	0.728175
GH78.hmm	504	g7648.t1	920	6.5e-123	3	502	358	879	0.990079
GH79.hmm	455	g4319.t1	540	8.6e-84	2	435	47	514	0.951648
GH79.hmm	455	g6005.t1	576	3.7e-72	1	418	43	489	0.916484	chitin, grass, pine
GH81.hmm	622	g1633.t1	1772	6.5e-204	4	622	1072	1760	0.993569
GH81.hmm	622	g8078.t1	851	3.1e-214	6	622	138	821	0.990354
GH85.hmm	315	g6980.t1	1175	3.7e-70	2	309	97	415	0.974603
GH88.hmm	329	g559.t1	464	8e-83	2	288	59	386	0.869301
GH88.hmm	329	g6325.t1	472	8.7e-90	5	323	105	455	0.966565
GH92.hmm	491	g10191.t1	827	8.5e-158	3	490	270	779	0.991853
GH92.hmm	491	g10493.t1	803	5.5e-147	3	490	265	763	0.991853
GH92.hmm	491	g2167.t1	701	1.9e-140	4	491	194	686	0.991853
GH92.hmm	491	g5884.t1	765	1.8e-141	2	491	222	739	0.995927
GH92.hmm	491	g8395.t1	1755	5.3e-138	13	491	405	935	0.973523
GH93.hmm	307	g11148.t1	387	3.7e-97	4	306	49	353	0.983713
GH93.hmm	307	g8518.t1	380	2.5e-112	2	306	48	357	0.990228
GH94.hmm	1036	g7255.t1	823	6e-200	300	1034	44	782	0.708494
GH95.hmm	722	g7776.t1	1535	3.2e-236	5	718	20	771	0.987535
GT1.hmm	382	g10569.t1	1263	7.8e-54	89	368	370	680	0.730366
GT1.hmm	382	g10634.t1	2278	3.6e-56	5	379	947	1360	0.979058
GT1.hmm	382	g11443.t1	860	8.4e-56	62	378	189	533	0.827225
GT1.hmm	382	g11998.t1	1349	9.5e-61	84	379	255	581	0.772251
GT1.hmm	382	g2157.t1	1257	9.1e-56	94	380	278	597	0.748691
GT1.hmm	382	g2614.t1	862	1.7e-56	83	380	201	527	0.777487
GT1.hmm	382	g5579.t1	1076	2.1e-54	6	375	108	506	0.965969
GT1.hmm	382	g6042.t1	812	1.4e-54	82	377	192	516	0.772251
GT1.hmm	382	g8267.t1	1098	5.2e-27	105	379	777	1090	0.717277	chitin, pine
GT15.hmm	273	g3819.t1	403	3.5e-128	1	272	81	351	0.992674
GT15.hmm	273	g5362.t1	450	4e-80	1	220	67	304	0.802198
GT15.hmm	273	g7973.t1	402	2.4e-118	1	272	82	360	0.992674
GT15.hmm	273	g8543.t1	431	2.1e-125	1	272	35	344	0.992674
GT17.hmm	284	g1922.t1	308	9.5e-48	4	147	119	288	0.503521
GT2.hmm	168	g10266.t1	243	1e-44	1	168	11	181	0.994048
GT2.hmm	168	g11986.t1	464	1.9e-10	2	167	57	221	0.982143
GT2.hmm	168	g1667.t1	565	3.2e-07	78	163	274	364	0.505952
GT2.hmm	168	g2382.t1	1216	4.7e-16	79	164	859	945	0.505952
GT2.hmm	168	g2969.t1	928	7e-08	2	166	261	495	0.97619
GT2.hmm	168	g5037.t1	854	2.4e-07	2	167	163	363	0.982143
GT2.hmm	168	g5041.t1	1773	4.8e-17	79	163	1237	1322	0.5
GT2.hmm	168	g5042.t1	1843	1.3e-12	79	167	1388	1477	0.52381
GT2.hmm	168	g7463.t1	508	1.9e-11	54	167	188	303	0.672619
GT2.hmm	168	g9071.t1	416	1.7e-46	1	123	128	299	0.72619
GT2.hmm	168	g9397.t1	649	2.5e-06	63	160	299	398	0.577381
GT2.hmm	168	g9968.t1	895	4.2e-09	79	168	508	597	0.529762
GT20.hmm	475	g10134.t1	545	1.3e-204	11	475	14	480	0.976842
GT20.hmm	475	g4189.t1	961	7.8e-152	9	473	129	656	0.976842
GT20.hmm	475	g8637.t1	920	3.3e-153	32	473	177	630	0.928421
GT21.hmm	233	g7916.t1	573	9e-92	1	233	65	392	0.995708
GT22.hmm	389	g10497.t1	823	7.6e-103	1	388	202	692	0.994859
GT22.hmm	389	g4709.t1	596	4.5e-93	2	388	29	460	0.992288
GT22.hmm	389	g6503.t1	549	7e-51	134	367	4	258	0.598972
GT22.hmm	389	g7434.t1	516	4.2e-80	2	386	6	397	0.987147
GT24.hmm	248	g9717.t1	1543	7.1e-134	1	248	1186	1433	0.995968
GT25.hmm	181	g2657.t1	434	2.1e-11	60	170	105	281	0.607735
GT25.hmm	181	g3242.t1	451	1.6e-26	2	170	71	332	0.928177
GT25.hmm	181	g7906.t1	287	1.7e-09	51	170	93	256	0.657459
GT28.hmm	157	g7677.t1	199	7.5e-09	59	115	92	148	0.356688
GT3.hmm	637	g7908.t1	704	2.8e-300	1	637	16	652	0.99843
GT31.hmm	192	g10711.t1	913	5.2e-09	54	162	601	691	0.5625
GT31.hmm	192	g10976.t1	444	3.6e-10	55	158	150	235	0.536458
GT31.hmm	192	g11891.t1	687	2.8e-12	44	188	358	487	0.75
GT31.hmm	192	g8776.t1	472	1.1e-09	61	164	159	247	0.536458
GT32.hmm	90	g10722.t1	403	5.4e-09	30	84	90	147	0.6
GT32.hmm	90	g10736.t1	412	2.1e-21	6	89	108	193	0.922222
GT32.hmm	90	g11258.t1	333	9.6e-23	3	87	76	155	0.933333
GT32.hmm	90	g5069.t1	400	4.5e-10	5	85	63	147	0.888889
GT32.hmm	90	g5637.t1	314	2.4e-20	4	88	71	154	0.933333
GT32.hmm	90	g7212.t1	634	6.9e-10	42	87	322	368	0.5
GT32.hmm	90	g8113.t1	160	7.3e-07	5	61	104	155	0.622222
GT32.hmm	90	g9194.t1	314	7.9e-20	4	87	69	153	0.922222
GT32.hmm	90	g9737.t1	485	4.1e-20	8	88	142	220	0.888889
GT32.hmm	90	g9986.t1	401	9.8e-10	27	86	89	148	0.655556
GT33.hmm	425	g538.t1	491	4.9e-154	2	421	75	483	0.985882
GT34.hmm	246	g11236.t1	333	4.1e-68	2	244	87	318	0.98374
GT34.hmm	246	g11544.t1	399	1.2e-08	34	186	149	289	0.617886
GT34.hmm	246	g2314.t1	294	1.6e-30	20	239	73	266	0.890244
GT34.hmm	246	g504.t1	351	1.8e-15	130	235	180	287	0.426829
GT34.hmm	246	g5470.t1	364	4.6e-06	28	186	134	284	0.642276
GT34.hmm	246	g8590.t1	712	5.2e-84	3	245	403	664	0.98374
GT35.hmm	674	g11340.t1	1267	7.3e-281	2	674	160	875	0.997033	pine
GT39.hmm	223	g4728.t1	772	5.3e-73	2	223	63	307	0.991031
GT39.hmm	223	g747.t1	987	1.1e-74	2	223	71	316	0.991031
GT39.hmm	223	g8927.t1	740	5.2e-74	2	223	65	303	0.991031
GT4.hmm	160	g11916.t1	3021	7.3e-11	5	149	2620	2771	0.9
GT4.hmm	160	g2447.t1	563	2.4e-25	5	127	336	476	0.7625
GT4.hmm	160	g5646.t1	721	3.2e-34	6	159	482	653	0.95625
GT4.hmm	160	g5931.t1	460	1.4e-37	7	156	215	389	0.93125
GT4.hmm	160	g851.t1	522	1.3e-33	11	149	224	360	0.8625
GT41.hmm	705	g7541.t1	328	4e-08	66	282	69	294	0.306383
GT44.hmm	100	g4657.t1	230	0.00064	16	81	128	190	0.65
GT48.hmm	739	g1051.t1	1948	0	1	734	860	1640	0.991881
GT5.hmm	472	g5087.t1	2452	1.8e-62	2	466	1162	1627	0.983051
GT50.hmm	262	g3635.t1	434	4.1e-95	1	262	136	415	0.996183
GT57.hmm	481	g2368.t1	585	2.9e-52	224	480	336	566	0.532225
GT57.hmm	481	g2368.t1	585	6.6e-91	3	229	69	300	0.469854
GT57.hmm	481	g3610.t1	489	7.6e-165	2	408	71	483	0.844075
GT58.hmm	364	g5974.t1	412	1.3e-134	20	364	32	374	0.945055
GT59.hmm	404	g10454.t1	551	1.4e-119	2	404	31	495	0.99505
GT62.hmm	268	g10487.t1	406	1.3e-105	3	268	99	365	0.988806
GT62.hmm	268	g3834.t1	584	2e-124	3	268	189	452	0.988806
GT62.hmm	268	g8538.t1	367	4.4e-103	5	267	70	332	0.977612
GT66.hmm	693	g10043.t1	2366	9.5e-198	10	599	832	1480	0.849928
GT69.hmm	239	g2126.t1	532	8.8e-75	1	238	128	392	0.991632
GT69.hmm	239	g21.t1	385	2.5e-85	1	238	55	307	0.991632
GT69.hmm	239	g2675.t1	360	3.2e-71	1	199	49	261	0.828452
GT69.hmm	239	g6280.t1	453	2.6e-73	1	238	137	378	0.991632
GT71.hmm	264	g7903.t1	503	1.2e-68	2	263	140	373	0.988636
GT76.hmm	407	g6825.t1	454	4.4e-84	4	356	67	435	0.864865
GT8.hmm	257	g10539.t1	654	4.8e-45	29	254	7	222	0.875486
GT8.hmm	257	g10734.t1	424	1.7e-17	38	221	157	347	0.712062
GT8.hmm	257	g11054.t1	383	3.6e-29	38	235	113	342	0.766537
GT8.hmm	257	g2780.t1	316	2.4e-43	23	255	13	283	0.902724
GT8.hmm	257	g6262.t1	588	1.7e-12	26	254	254	500	0.88716	chitin, grass, pine
GT8.hmm	257	g7655.t1	435	6e-33	21	254	4	284	0.906615
GT8.hmm	257	g9326.t1	305	2.1e-40	28	255	7	272	0.883268
GT90.hmm	250	g10075.t1	460	3e-21	1	245	177	413	0.976
GT90.hmm	250	g11603.t1	1456	1.1e-44	4	243	798	1148	0.956
GT90.hmm	250	g1261.t1	396	4.9e-32	2	248	120	359	0.984
GT90.hmm	250	g3013.t1	1009	3.3e-72	3	248	689	977	0.98
GT90.hmm	250	g6444.t1	987	1.1e-76	3	248	674	975	0.98
GT90.hmm	250	g9486.t1	625	2.1e-65	15	248	323	603	0.932
GT90.hmm	250	g9766.t1	335	1.7e-71	3	248	58	325	0.98
PL1.hmm	202	g10890.t1	322	1.1e-42	31	199	82	252	0.831683
PL1.hmm	202	g11642.t1	334	4.2e-56	28	199	76	252	0.846535
PL1.hmm	202	g1328.t1	402	3e-31	26	198	69	245	0.851485
PL1.hmm	202	g3327.t1	387	1.4e-53	16	201	116	310	0.915842
PL1.hmm	202	g3807.t1	336	2.7e-54	23	201	87	269	0.881188
PL1.hmm	202	g5212.t1	327	5.3e-55	26	199	88	264	0.856436	pine
PL1.hmm	202	g5872.t1	427	4.1e-43	15	201	99	291	0.920792	pine
PL1.hmm	202	g6040.t1	317	1.8e-52	37	201	83	252	0.811881
PL1.hmm	202	g640.t1	378	2.9e-51	17	201	109	300	0.910891	pine
PL1.hmm	202	g6999.t1	493	2.1e-46	18	200	105	297	0.90099	pine
PL3.hmm	197	g11900.t1	245	2.3e-65	9	197	32	216	0.954315
PL3.hmm	197	g2215.t1	307	1.5e-69	2	188	57	242	0.944162
PL3.hmm	197	g3383.t1	256	1.1e-71	2	197	41	230	0.989848
PL3.hmm	197	g8525.t1	255	4.4e-70	2	196	40	227	0.984772
PL3.hmm	197	g9722.t1	560	1.6e-73	2	197	344	533	0.989848
PL4.hmm	567	g10002.t1	544	1.3e-126	6	426	19	472	0.740741	chitin, grass, pine
PL4.hmm	567	g259.t1	548	2.2e-90	3	567	16	536	0.994709
PL4.hmm	567	g751.t1	636	1.5e-122	3	547	16	502	0.959436
PL4.hmm	567	g9634.t1	566	4.9e-106	15	559	35	551	0.959436	chitin, grass, pine
PL9.hmm	374	g4230.t1	391	7.5e-113	11	370	18	383	0.959893

## Sheet: FGC_4_Chaetomium_CK152
dbCAN target	target length	protein query	query length	E-value	hmm coord from	hmm coord to	alignment coord from	alignment coord to	coverage
AA1.hmm	943	g10019.t1	620	6.8e-83	450	737	96	394	0.304348	chitin, grass
AA1.hmm	943	g10273.t1	635	3.5e-92	451	795	60	408	0.364793
AA1.hmm	943	g10473.t1	595	9.5e-86	421	720	56	389	0.317073	chitin, grass
AA1.hmm	943	g3351.t1	577	2e-88	430	714	42	360	0.301166	chitin, grass, pine
AA1.hmm	943	g6854.t1	614	1.4e-81	390	713	27	371	0.342524	chitin, grass, pine
AA1.hmm	943	g7128.t1	544	1.7e-79	451	743	86	383	0.30965
AA11.hmm	191	g10864.t1	257	2.8e-74	1	188	19	211	0.979058
AA11.hmm	191	g11494.t1	567	1.4e-57	1	182	105	325	0.947644
AA11.hmm	191	g1846.t1	699	1.6e-46	61	182	55	203	0.633508
AA11.hmm	191	g2902.t1	337	2.4e-63	1	189	20	216	0.984293
AA11.hmm	191	g6080.t1	408	9.8e-68	11	188	32	219	0.926702	pine
AA11.hmm	191	g7223.t1	372	1.1e-65	8	188	38	220	0.942408
AA12.hmm	401	g285.t1	435	7.6e-155	1	401	30	431	0.997506
AA12.hmm	401	g3457.t1	475	6.9e-171	3	401	27	427	0.992519
AA12.hmm	401	g518.t1	541	1.5e-168	2	401	44	461	0.995012
AA12.hmm	401	g5321.t1	423	2.4e-155	7	401	30	420	0.982544
AA13.hmm	232	g1230.t1	384	3.3e-145	1	232	19	250	0.99569
AA2.hmm	255	g11268.t1	750	3e-13	24	253	479	736	0.898039	chitin
AA2.hmm	255	g11268.t1	750	8.2e-13	17	114	77	175	0.380392	chitin
AA2.hmm	255	g2134.t1	552	5.3e-22	20	182	66	232	0.635294
AA2.hmm	255	g2898.t1	1084	4.3e-17	14	116	118	221	0.4	chitin, grass, pine
AA2.hmm	255	g2898.t1	1084	7.1e-09	21	253	505	780	0.909804	chitin, grass, pine
AA2.hmm	255	g3317.t1	1043	7.3e-27	21	195	65	241	0.682353	chitin, grass, pine
AA2.hmm	255	g3437.t1	353	6.1e-50	14	193	121	302	0.701961
AA2.hmm	255	g5622.t1	354	2.6e-61	5	254	87	338	0.976471	chitin
AA3.hmm	618	g1030.t1	675	2.3e-71	85	403	30	672	0.514563
AA3.hmm	618	g10411.t1	1017	1.7e-76	84	409	20	636	0.52589	chitin, grass
AA3.hmm	618	g1148.t1	673	5.2e-84	86	405	33	644	0.516181
AA3.hmm	618	g11637.t1	644	5.2e-79	89	400	24	642	0.503236	chitin, grass, pine
AA3.hmm	618	g1360.t1	664	2.3e-75	85	399	31	662	0.508091	chitin, grass, pine
AA3.hmm	618	g1418.t1	639	9.6e-74	81	404	25	637	0.522654	chitin, grass, pine
AA3.hmm	618	g1628.t1	595	2.4e-85	87	401	7	591	0.508091
AA3.hmm	618	g1847.t1	1027	6.1e-75	77	400	406	1021	0.522654	chitin, grass, pine
AA3.hmm	618	g2172.t1	608	5.7e-89	87	401	7	605	0.508091	chitin, grass, pine
AA3.hmm	618	g3226.t1	582	3e-80	88	401	36	581	0.506472
AA3.hmm	618	g3547.t1	1384	1.5e-48	82	406	151	721	0.524272
AA3.hmm	618	g3652.t1	550	7.4e-89	86	398	1	547	0.504854
AA3.hmm	618	g4279.t1	606	3.1e-83	88	401	26	605	0.506472	chitin, grass, pine
AA3.hmm	618	g4387.t1	636	7.7e-87	79	399	25	633	0.517799	chitin, grass, pine
AA3.hmm	618	g4524.t1	1290	3.7e-80	112	401	575	1149	0.467638
AA3.hmm	618	g4710.t1	629	3.8e-86	84	401	30	624	0.512945	chitin, grass
AA3.hmm	618	g5187.t1	634	2.3e-84	88	400	44	633	0.504854	chitin, grass, pine
AA3.hmm	618	g5192.t1	618	2.3e-94	86	402	12	611	0.511327
AA3.hmm	618	g5641.t1	747	4.8e-50	87	393	229	730	0.495146
AA3.hmm	618	g573.t1	607	1.3e-85	84	399	26	606	0.509709	chitin, grass, pine
AA3.hmm	618	g5883.t1	564	4.7e-79	86	402	1	562	0.511327
AA3.hmm	618	g7271.t1	662	2.7e-76	87	400	27	658	0.506472	chitin, grass, pine
AA3.hmm	618	g7366.t1	667	2.4e-91	87	404	5	644	0.512945
AA3.hmm	618	g7453.t1	586	1.1e-81	83	399	17	584	0.511327	chitin, grass, pine
AA3.hmm	618	g7938.t1	1646	9.8e-84	85	392	37	623	0.496764
AA3.hmm	618	g8524.t1	644	3.9e-72	86	399	19	606	0.506472	chitin, grass, pine
AA3.hmm	618	g940.t1	632	1.5e-87	88	401	42	626	0.506472	chitin, grass, pine
AA3.hmm	618	g9524.t1	649	1.2e-83	65	400	30	642	0.542071
AA3.hmm	618	g9636.t1	609	4.6e-92	84	400	30	606	0.511327	grass, pine
AA3.hmm	618	g9797.t1	621	3.7e-79	85	402	31	613	0.512945	chitin, grass, pine
AA4.hmm	522	g2878.t1	606	3.1e-205	4	522	52	586	0.992337
AA4.hmm	522	g5873.t1	605	1.8e-216	4	522	52	587	0.992337
AA4.hmm	522	g6922.t1	554	5.3e-18	16	191	83	263	0.335249	chitin, grass
AA4.hmm	522	g7582.t1	571	2.2e-145	4	519	33	562	0.98659
AA4.hmm	522	g9750.t1	568	4.3e-21	13	249	101	331	0.452107
AA5.hmm	1281	g10813.t1	1109	2.5e-145	555	1039	601	1103	0.37783	chitin, grass, pine
AA6.hmm	195	g791.t1	265	2.1e-84	1	195	4	201	0.994872
AA7.hmm	458	g10634.t1	1380	1e-52	8	182	700	885	0.379913	chitin, grass, pine
AA7.hmm	458	g10789.t1	1288	9.6e-22	8	195	853	1051	0.408297
AA7.hmm	458	g10946.t1	1183	1.8e-43	13	452	330	770	0.958515
AA7.hmm	458	g10953.t1	521	3.2e-78	6	456	54	517	0.982533
AA7.hmm	458	g1256.t1	513	3.1e-39	19	453	82	507	0.947598	chitin, grass
AA7.hmm	458	g1582.t1	520	1.2e-55	6	453	62	501	0.975983
AA7.hmm	458	g1600.t1	596	9.6e-41	14	453	122	574	0.958515	chitin, grass, pine
AA7.hmm	458	g1751.t1	488	4.8e-42	12	454	42	478	0.965066
AA7.hmm	458	g2579.t1	1255	7.1e-43	13	187	152	337	0.379913	chitin, grass, pine
AA7.hmm	458	g2615.t1	522	2.9e-23	6	453	73	516	0.975983
AA7.hmm	458	g3650.t1	513	2e-74	6	198	58	258	0.419214	chitin, grass, pine
AA7.hmm	458	g3916.t1	553	8.4e-28	6	206	39	234	0.436681	chitin, pine
AA7.hmm	458	g4262.t1	574	2e-53	19	453	119	542	0.947598	chitin, grass, pine
AA7.hmm	458	g4408.t1	643	1.4e-52	13	230	170	401	0.473799	chitin, grass, pine
AA7.hmm	458	g4443.t1	480	1.8e-47	7	214	58	261	0.451965
AA7.hmm	458	g4453.t1	258	6.9e-29	7	152	88	252	0.316594
AA7.hmm	458	g4553.t1	600	4.1e-52	13	192	128	319	0.39083
AA7.hmm	458	g4815.t1	608	9.7e-38	79	452	210	579	0.81441	chitin, grass
AA7.hmm	458	g4836.t1	494	5.8e-72	6	458	52	487	0.9869
AA7.hmm	458	g5088.t1	555	8.4e-41	14	182	74	250	0.366812
AA7.hmm	458	g5159.t1	666	7.5e-49	12	195	197	395	0.399563	chitin, grass, pine
AA7.hmm	458	g5276.t1	1098	7.5e-46	12	202	172	372	0.414847	chitin, grass, pine
AA7.hmm	458	g564.t1	504	9.6e-55	13	221	62	271	0.454148
AA7.hmm	458	g5792.t1	472	1.2e-25	11	209	55	235	0.432314	chitin, grass
AA7.hmm	458	g7972.t1	567	3.5e-49	19	454	125	546	0.949782	chitin, grass, pine
AA7.hmm	458	g8066.t1	500	3.9e-42	4	453	55	492	0.980349	chitin, grass, pine
AA7.hmm	458	g8249.t1	491	1.5e-91	6	458	53	488	0.9869
AA7.hmm	458	g850.t1	295	2.4e-45	6	187	57	234	0.395197
AA7.hmm	458	g9232.t1	498	2.4e-92	5	247	50	297	0.528384	chitin, grass, pine
AA7.hmm	458	g9542.t1	511	8.5e-72	6	458	57	511	0.9869	chitin, grass, pine
AA7.hmm	458	g9545.t1	505	3.6e-59	6	453	55	496	0.975983	chitin, grass, pine
AA7.hmm	458	g9550.t1	606	9.4e-45	11	200	144	352	0.412664	chitin, grass, pine
AA7.hmm	458	g9827.t1	1132	9.7e-75	6	211	692	902	0.447598
AA8.hmm	815	g4185.t1	845	0	3	803	4	818	0.981595	chitin, grass, pine
AA8.hmm	815	g4939.t1	577	2.5e-271	232	783	22	574	0.676074
AA8.hmm	815	g5429.t1	788	0	3	777	4	787	0.949693	chitin, grass, pine
AA9.hmm	220	g1047.t1	628	1.2e-29	2	135	502	626	0.604545
AA9.hmm	220	g1071.t1	243	2.9e-71	3	218	5	221	0.977273
AA9.hmm	220	g11087.t1	296	4e-53	2	217	7	231	0.977273
AA9.hmm	220	g11122.t1	259	4.9e-39	2	215	8	228	0.968182
AA9.hmm	220	g1774.t1	434	8e-52	3	219	11	234	0.981818
AA9.hmm	220	g1800.t1	258	1.6e-58	4	218	10	229	0.972727	chitin, grass
AA9.hmm	220	g2082.t1	243	3.2e-70	3	219	11	228	0.981818
AA9.hmm	220	g208.t1	243	1.6e-71	2	219	9	224	0.986364
AA9.hmm	220	g2336.t1	259	1.6e-51	2	219	7	234	0.986364
AA9.hmm	220	g2538.t1	199	1.3e-33	142	220	105	184	0.354545
AA9.hmm	220	g2538.t1	199	2.8e-21	3	102	7	101	0.45
AA9.hmm	220	g2567.t1	249	1.3e-70	2	219	7	233	0.986364
AA9.hmm	220	g2713.t1	640	7.5e-46	92	218	77	203	0.572727
AA9.hmm	220	g2779.t1	245	9.9e-51	2	218	8	228	0.981818
AA9.hmm	220	g2787.t1	356	1.3e-67	5	218	11	229	0.968182
AA9.hmm	220	g304.t1	323	9e-69	3	219	5	218	0.981818	chitin, grass
AA9.hmm	220	g3481.t1	227	3.2e-70	2	220	6	212	0.990909
AA9.hmm	220	g3771.t1	240	3.1e-74	2	219	5	226	0.986364
AA9.hmm	220	g3796.t1	238	2.9e-71	2	220	4	223	0.990909
AA9.hmm	220	g4662.t1	292	1.5e-46	4	215	9	265	0.959091
AA9.hmm	220	g4835.t1	327	1.3e-73	1	219	6	226	0.990909	chitin, grass, pine
AA9.hmm	220	g4940.t1	225	6.5e-68	3	219	7	209	0.981818
AA9.hmm	220	g4941.t1	230	6.7e-68	2	219	5	214	0.986364
AA9.hmm	220	g5317.t1	350	6.5e-54	2	218	8	225	0.981818
AA9.hmm	220	g5365.t1	234	1.4e-65	2	218	5	218	0.981818
AA9.hmm	220	g5430.t1	88	3.5e-29	146	220	2	74	0.336364
AA9.hmm	220	g5450.t1	239	8.5e-61	2	219	6	220	0.986364
AA9.hmm	220	g5913.t1	319	2e-60	2	218	10	252	0.981818
AA9.hmm	220	g6153.t1	234	2.1e-66	1	219	7	217	0.990909
AA9.hmm	220	g6181.t1	231	6.8e-59	2	211	7	225	0.95
AA9.hmm	220	g6182.t1	1132	2e-58	4	220	6	224	0.981818
AA9.hmm	220	g6385.t1	267	5.6e-38	5	214	11	235	0.95
AA9.hmm	220	g655.t1	307	1.7e-70	3	219	5	222	0.981818	chitin, grass, pine
AA9.hmm	220	g7278.t1	313	4.4e-56	3	219	8	232	0.981818
AA9.hmm	220	g7347.t1	482	8.3e-63	2	219	9	209	0.986364
AA9.hmm	220	g7357.t1	332	2.7e-66	2	219	8	223	0.986364
AA9.hmm	220	g7664.t1	274	2.2e-71	2	219	10	235	0.986364
AA9.hmm	220	g7780.t1	585	5.2e-45	3	217	9	230	0.972727
AA9.hmm	220	g7808.t1	246	3.4e-74	2	219	6	224	0.986364
AA9.hmm	220	g8470.t1	249	1.1e-66	2	219	10	234	0.986364
AA9.hmm	220	g9161.t1	325	2e-63	2	219	7	224	0.986364
AA9.hmm	220	g974.t1	270	3.1e-57	3	214	8	232	0.959091
AA9.hmm	220	g9850.t1	298	5.5e-64	2	215	8	205	0.968182
CBM1.hmm	29	g1016.t1	407	5e-14	1	29	375	403	0.965517
CBM1.hmm	29	g10803.t1	393	1e-13	1	29	20	48	0.965517	chitin, grass, pine
CBM1.hmm	29	g1365.t1	489	7.3e-14	2	29	31	58	0.931034	chitin, grass, pine
CBM1.hmm	29	g1378.t1	472	8.5e-13	1	29	27	55	0.965517
CBM1.hmm	29	g1604.t1	376	1.2e-15	2	29	32	59	0.931034
CBM1.hmm	29	g1610.t1	408	3.4e-10	1	29	372	399	0.965517
CBM1.hmm	29	g2378.t1	391	3.2e-12	1	26	355	380	0.862069	chitin, grass, pine
CBM1.hmm	29	g2379.t1	397	2.4e-13	2	29	366	393	0.931034
CBM1.hmm	29	g2439.t1	382	1.3e-15	1	29	21	49	0.965517	chitin, grass
CBM1.hmm	29	g2787.t1	356	2.1e-15	1	29	324	352	0.965517
CBM1.hmm	29	g3008.t1	1139	5.8e-12	2	29	1108	1135	0.931034
CBM1.hmm	29	g304.t1	323	6.8e-14	1	29	291	319	0.965517	chitin, grass
CBM1.hmm	29	g4481.t1	315	2e-11	1	29	283	311	0.965517	chitin, grass
CBM1.hmm	29	g4622.t1	837	4.3e-14	1	29	805	833	0.965517	chitin, grass, pine
CBM1.hmm	29	g4835.t1	327	3.3e-10	2	29	295	322	0.931034	chitin, grass, pine
CBM1.hmm	29	g4910.t1	368	1.7e-12	2	29	24	51	0.931034	grass, pine
CBM1.hmm	29	g5081.t1	343	2.8e-12	1	29	312	339	0.965517
CBM1.hmm	29	g5134.t1	288	5.5e-15	1	29	256	284	0.965517	chitin, grass, pine
CBM1.hmm	29	g5423.t1	291	7.1e-11	2	29	261	287	0.931034
CBM1.hmm	29	g5854.t1	531	3.2e-15	1	29	499	527	0.965517
CBM1.hmm	29	g5920.t1	462	8.4e-15	1	28	430	457	0.931034	chitin, grass, pine
CBM1.hmm	29	g6182.t1	1132	3e-13	2	29	274	300	0.931034
CBM1.hmm	29	g655.t1	307	4.1e-13	2	29	276	302	0.931034	chitin, grass, pine
CBM1.hmm	29	g6651.t1	396	1.3e-15	2	29	365	392	0.931034	chitin, grass, pine
CBM1.hmm	29	g6658.t1	311	2e-12	1	29	279	306	0.965517	chitin, grass, pine
CBM1.hmm	29	g7278.t1	313	2.5e-12	2	29	283	309	0.931034
CBM1.hmm	29	g7305.t1	347	5.7e-13	1	29	315	343	0.965517
CBM1.hmm	29	g7357.t1	332	2.1e-11	2	29	297	324	0.931034
CBM1.hmm	29	g7986.t1	338	1.1e-10	1	29	306	334	0.965517	chitin, grass, pine
CBM1.hmm	29	g8032.t1	774	6.3e-09	2	29	41	69	0.931034
CBM1.hmm	29	g918.t1	817	6.5e-05	12	29	256	273	0.586207
CBM1.hmm	29	g9850.t1	298	7e-12	3	29	262	288	0.896552
CBM13.hmm	188	g1126.t1	823	1.5e-20	7	134	683	817	0.675532
CBM13.hmm	188	g1415.t1	166	1.6e-09	49	134	27	110	0.452128
CBM13.hmm	188	g4564.t1	311	1.1e-12	6	137	11	163	0.696809
CBM16.hmm	116	g8469.t1	745	4.2e-17	3	111	585	711	0.931034
CBM18.hmm	38	g10547.t1	1470	3.9e-11	6	38	435	481	0.842105
CBM18.hmm	38	g11097.t1	447	2e-05	7	38	53	88	0.815789
CBM18.hmm	38	g11097.t1	447	3e-11	7	33	104	130	0.684211
CBM18.hmm	38	g11319.t1	325	0.00012	2	35	281	316	0.868421
CBM18.hmm	38	g11319.t1	325	1.8e-06	2	37	168	204	0.921053
CBM18.hmm	38	g11319.t1	325	6.7e-07	1	36	65	100	0.921053
CBM18.hmm	38	g11376.t1	1245	1e-09	8	38	362	401	0.789474
CBM18.hmm	38	g1855.t1	1771	1.9e-07	2	33	150	191	0.815789
CBM18.hmm	38	g1855.t1	1771	5.6e-08	7	38	113	144	0.815789
CBM18.hmm	38	g1856.t1	627	1.1e-05	7	35	106	137	0.736842
CBM18.hmm	38	g1856.t1	627	1.7e-07	2	36	583	621	0.894737
CBM18.hmm	38	g1856.t1	627	1.8e-07	2	36	156	194	0.894737
CBM18.hmm	38	g1856.t1	627	2.6e-06	2	36	529	565	0.894737
CBM18.hmm	38	g1856.t1	627	4.3e-06	2	36	265	300	0.894737
CBM18.hmm	38	g1856.t1	627	4.3e-06	2	36	371	406	0.894737
CBM18.hmm	38	g1856.t1	627	4.5e-06	2	36	211	247	0.894737
CBM18.hmm	38	g1856.t1	627	5.5e-06	2	36	476	511	0.894737
CBM18.hmm	38	g1856.t1	627	5.8e-06	2	36	424	459	0.894737
CBM18.hmm	38	g1856.t1	627	6.2e-05	2	35	41	77	0.868421
CBM18.hmm	38	g1856.t1	627	7.5e-06	2	36	318	353	0.894737
CBM18.hmm	38	g1862.t1	893	0.00016	2	38	186	226	0.947368
CBM18.hmm	38	g2018.t1	369	2.6e-07	2	36	100	134	0.894737
CBM18.hmm	38	g2128.t1	1473	3.3e-10	8	38	450	494	0.789474
CBM18.hmm	38	g2302.t1	1471	6.6e-11	7	38	442	487	0.815789
CBM18.hmm	38	g2355.t1	161	1.5e-09	2	36	38	74	0.894737
CBM18.hmm	38	g2355.t1	161	6.9e-07	6	36	102	141	0.789474
CBM18.hmm	38	g2423.t1	1158	4.7e-05	7	38	52	83	0.815789	grass
CBM18.hmm	38	g2423.t1	1158	5.5e-11	6	32	99	125	0.684211	grass
CBM18.hmm	38	g2875.t1	521	1.8e-09	7	32	103	128	0.657895
CBM18.hmm	38	g3424.t1	478	1e-09	12	38	157	194	0.684211
CBM18.hmm	38	g3455.t1	1151	4.5e-05	7	38	52	83	0.815789
CBM18.hmm	38	g3455.t1	1151	4.8e-11	6	33	99	126	0.710526
CBM18.hmm	38	g3857.t1	1376	2.9e-10	7	38	398	443	0.815789
CBM18.hmm	38	g4479.t1	365	9.7e-06	2	38	185	225	0.947368
CBM18.hmm	38	g5113.t1	1186	6.3e-10	6	38	426	474	0.842105
CBM18.hmm	38	g5637.t1	1684	1.7e-09	8	38	657	704	0.789474
CBM18.hmm	38	g5650.t1	938	2.1e-10	7	32	80	105	0.657895
CBM18.hmm	38	g6675.t1	451	0.00017	8	35	29	56	0.710526	chitin, grass, pine
CBM18.hmm	38	g6852.t1	533	1.2e-09	7	33	104	130	0.684211
CBM18.hmm	38	g6852.t1	533	5.4e-05	7	38	53	88	0.815789
CBM18.hmm	38	g6972.t1	495	3e-06	1	36	74	108	0.921053
CBM18.hmm	38	g7166.t1	1245	1.1e-11	2	38	112	150	0.947368
CBM18.hmm	38	g7166.t1	1245	1.9e-08	8	38	76	106	0.789474
CBM18.hmm	38	g7167.t1	743	1.9e-06	2	36	612	646	0.894737
CBM18.hmm	38	g7167.t1	743	3.7e-07	2	36	665	699	0.894737
CBM18.hmm	38	g7167.t1	743	9.9e-06	2	36	556	590	0.894737
CBM18.hmm	38	g7268.t1	595	0.00026	1	38	119	160	0.973684
CBM18.hmm	38	g7500.t1	2166	4.3e-12	2	38	137	182	0.947368	chitin, grass, pine
CBM18.hmm	38	g8238.t1	259	5.1e-08	2	38	123	163	0.947368
CBM18.hmm	38	g8369.t1	481	2.8e-07	2	38	418	458	0.947368
CBM18.hmm	38	g8369.t1	481	5.8e-06	2	34	2	40	0.842105
CBM18.hmm	38	g8923.t1	504	8.6e-10	7	32	86	111	0.657895
CBM18.hmm	38	g9328.t1	1283	2.8e-07	2	38	90	123	0.947368
CBM18.hmm	38	g9794.t1	1483	4.7e-11	7	38	465	512	0.815789
CBM19.hmm	45	g1846.t1	699	4.7e-05	4	43	295	334	0.866667
CBM20.hmm	90	g1230.t1	384	3.7e-29	1	88	284	374	0.966667	grass
CBM20.hmm	90	g3345.t1	663	2.6e-26	1	85	558	645	0.933333	chitin, grass, pine
CBM20.hmm	90	g6162.t1	538	1.9e-22	3	86	427	513	0.922222
CBM20.hmm	90	g9289.t1	256	1.1e-05	24	76	20	78	0.577778
CBM21.hmm	107	g10848.t1	753	2.1e-34	2	107	330	438	0.981308
CBM24.hmm	76	g1862.t1	893	9e-13	1	56	295	351	0.723684
CBM24.hmm	76	g5637.t1	1684	6.2e-18	1	76	1060	1137	0.986842
CBM24.hmm	76	g8238.t1	259	4.8e-08	2	45	217	258	0.565789
CBM35.hmm	123	g2884.t1	473	1.7e-23	1	123	36	151	0.99187
CBM35.hmm	123	g4064.t1	541	1.6e-08	8	111	415	529	0.837398
CBM35.hmm	123	g7274.t1	451	6.2e-13	1	122	328	448	0.98374
CBM38.hmm	129	g566.t1	684	2e-31	2	128	41	170	0.976744	chitin, grass, pine
CBM38.hmm	129	g9540.t1	2702	2e-34	4	128	334	459	0.96124	chitin, grass, pine
CBM38.hmm	129	g9540.t1	2702	9.5e-31	11	128	497	611	0.906977	chitin, grass, pine
CBM41.hmm	102	g2825.t1	578	0.00019	7	68	195	260	0.598039
CBM42.hmm	136	g10854.t1	476	1.8e-07	20	70	407	458	0.367647
CBM42.hmm	136	g10854.t1	476	3.4e-08	3	68	344	404	0.477941
CBM42.hmm	136	g7112.t1	506	5.7e-57	2	136	361	501	0.985294
CBM43.hmm	83	g1580.t1	532	1.2e-18	2	82	382	468	0.963855	chitin, grass, pine
CBM43.hmm	83	g4119.t1	148	4.2e-05	19	73	45	96	0.650602	chitin, grass, pine
CBM48.hmm	76	g10262.t1	698	7.9e-09	3	46	74	128	0.565789
CBM48.hmm	76	g6351.t1	715	5.4e-05	16	70	8	68	0.710526	chitin, grass, pine
CBM50.hmm	40	g10547.t1	1470	0.00099	3	38	296	334	0.875
CBM50.hmm	40	g11099.t1	663	0.00038	1	28	615	642	0.675
CBM50.hmm	40	g11099.t1	663	1.7e-05	1	28	42	69	0.675
CBM50.hmm	40	g11331.t1	425	6.8e-09	1	37	137	180	0.9	chitin, grass, pine
CBM50.hmm	40	g11376.t1	1245	0.00018	1	39	280	327	0.95
CBM50.hmm	40	g11376.t1	1245	0.00068	2	37	97	137	0.875
CBM50.hmm	40	g11376.t1	1245	8.4e-05	3	37	40	79	0.85
CBM50.hmm	40	g2018.t1	369	2.4e-06	2	35	30	68	0.825
CBM50.hmm	40	g2128.t1	1473	7.8e-05	1	39	369	415	0.95
CBM50.hmm	40	g2302.t1	1471	9.1e-05	3	38	302	340	0.875
CBM50.hmm	40	g2424.t1	660	0.00096	1	28	463	493	0.675
CBM50.hmm	40	g2424.t1	660	1.6e-06	1	39	614	657	0.95
CBM50.hmm	40	g2424.t1	660	4.5e-07	1	39	559	602	0.95
CBM50.hmm	40	g2873.t1	2060	0.00036	1	28	625	655	0.675
CBM50.hmm	40	g2873.t1	2060	0.00041	1	28	41	69	0.675
CBM50.hmm	40	g3424.t1	478	1.4e-05	1	28	72	100	0.675
CBM50.hmm	40	g3424.t1	478	1.7e-05	3	36	10	48	0.825
CBM50.hmm	40	g3456.t1	664	0.00043	1	29	242	269	0.7
CBM50.hmm	40	g3456.t1	664	2.3e-07	1	39	567	610	0.95
CBM50.hmm	40	g3456.t1	664	3.9e-05	1	39	620	663	0.95
CBM50.hmm	40	g3456.t1	664	9.2e-05	3	33	298	334	0.75
CBM50.hmm	40	g5113.t1	1186	4.5e-07	1	39	347	393	0.95
CBM50.hmm	40	g5113.t1	1186	9.3e-05	3	38	285	325	0.875
CBM50.hmm	40	g5638.t1	599	0.00087	3	39	398	442	0.9
CBM50.hmm	40	g5638.t1	599	0.00089	1	27	312	338	0.65
CBM50.hmm	40	g5649.t1	557	1.8e-05	1	31	493	520	0.75
CBM50.hmm	40	g5649.t1	557	9.2e-06	1	35	316	355	0.85
CBM50.hmm	40	g6849.t1	258	0.00045	1	27	114	140	0.65
CBM50.hmm	40	g6849.t1	258	1.6e-09	1	28	49	80	0.675
CBM50.hmm	40	g699.t1	276	1.9e-08	1	28	230	257	0.675
CBM50.hmm	40	g7167.t1	743	0.00045	9	34	469	502	0.625
CBM50.hmm	40	g7167.t1	743	0.00055	3	32	221	250	0.725
CBM50.hmm	40	g7501.t1	872	5.8e-05	1	39	223	267	0.95	chitin, grass
CBM50.hmm	40	g7670.t1	379	2e-13	2	40	271	313	0.95
CBM50.hmm	40	g8922.t1	657	1.3e-07	1	34	46	86	0.825
CBM50.hmm	40	g9329.t1	577	2.2e-05	1	40	156	200	0.975
CBM50.hmm	40	g9746.t1	970	8.5e-07	1	39	362	403	0.95	chitin, grass, pine
CBM50.hmm	40	g9791.t1	428	0.00096	2	28	169	198	0.65
CBM50.hmm	40	g9794.t1	1483	2.1e-06	1	39	385	431	0.95
CBM50.hmm	40	g9794.t1	1483	2.6e-06	3	38	322	363	0.875
CBM52.hmm	52	g3472.t1	248	4.5e-17	2	48	24	69	0.884615	chitin, grass, pine
CBM52.hmm	52	g9103.t1	247	2e-29	1	51	23	73	0.961538
CBM6.hmm	138	g3541.t1	722	5.3e-30	18	138	315	444	0.869565
CBM6.hmm	138	g4066.t1	443	2.2e-39	16	137	320	442	0.876812
CBM61.hmm	141	g7456.t1	577	3.6e-07	6	139	436	569	0.943262
CBM66.hmm	155	g3221.t1	1071	1.4e-13	36	150	161	274	0.735484
CBM67.hmm	176	g3221.t1	1071	5.6e-31	14	153	326	477	0.789773
CBM67.hmm	176	g5795.t1	825	2.5e-35	1	167	13	194	0.943182
CBM67.hmm	176	g5955.t1	922	1.1e-30	15	169	156	328	0.875
CBM67.hmm	176	g7394.t1	846	5.8e-24	3	147	10	169	0.818182
CE1.hmm	227	g10096.t1	294	9e-23	8	175	35	220	0.735683	grass
CE1.hmm	227	g10097.t1	292	5.6e-18	4	141	52	188	0.603524
CE1.hmm	227	g10199.t1	355	3.5e-07	7	143	32	205	0.599119
CE1.hmm	227	g10260.t1	300	2.5e-19	7	185	41	239	0.784141
CE1.hmm	227	g11331.t1	425	2.7e-10	77	192	234	366	0.506608	chitin, grass, pine
CE1.hmm	227	g11642.t1	311	1.7e-22	9	216	55	286	0.911894
CE1.hmm	227	g1341.t1	293	1.9e-29	6	179	32	222	0.762115
CE1.hmm	227	g1610.t1	408	2.2e-21	6	183	34	234	0.779736
CE1.hmm	227	g3008.t1	1139	4.2e-24	8	194	812	1010	0.819383
CE1.hmm	227	g3097.t1	618	2.7e-11	3	147	37	178	0.634361	chitin, pine
CE1.hmm	227	g3543.t1	292	3.3e-24	6	143	32	191	0.603524
CE1.hmm	227	g4804.t1	313	1.2e-07	78	210	126	271	0.581498	chitin, grass
CE1.hmm	227	g527.t1	302	1.1e-20	8	155	47	206	0.647577
CE1.hmm	227	g5422.t1	326	8.4e-19	4	143	40	196	0.612335
CE1.hmm	227	g6003.t1	396	1.7e-06	14	140	60	170	0.555066
CE1.hmm	227	g6189.t1	285	3.2e-23	4	210	46	262	0.907489
CE1.hmm	227	g6237.t1	600	8.9e-07	13	120	116	277	0.471366
CE1.hmm	227	g649.t1	320	3.9e-07	13	193	21	272	0.792952
CE1.hmm	227	g7193.t1	249	2.6e-46	23	224	2	243	0.885463
CE1.hmm	227	g7673.t1	551	1.1e-07	50	143	182	321	0.409692
CE1.hmm	227	g9229.t1	244	3.4e-13	23	208	16	215	0.814978	chitin, grass
CE10.hmm	341	g10032.t1	1397	2.4e-31	75	208	852	1013	0.390029
CE10.hmm	341	g10036.t1	328	1.1e-29	71	312	28	306	0.706745
CE10.hmm	341	g10444.t1	642	1.4e-35	66	206	161	312	0.410557
CE10.hmm	341	g10715.t1	412	5.7e-24	90	309	154	381	0.642229
CE10.hmm	341	g10867.t1	323	3.5e-17	163	341	145	323	0.521994
CE10.hmm	341	g11002.t1	334	4.2e-06	73	186	102	213	0.331378
CE10.hmm	341	g11204.t1	285	3e-06	150	307	112	257	0.460411
CE10.hmm	341	g11272.t1	326	4.2e-27	81	308	46	289	0.665689
CE10.hmm	341	g11449.t1	419	1.3e-34	69	328	70	396	0.759531
CE10.hmm	341	g11726.t1	543	1.3e-35	66	212	138	295	0.428152	chitin, grass, pine
CE10.hmm	341	g1224.t1	509	1.7e-24	74	193	115	249	0.348974	chitin, grass
CE10.hmm	341	g1233.t1	325	3.4e-29	76	336	15	321	0.762463
CE10.hmm	341	g1292.t1	335	7.5e-28	76	188	94	221	0.328446
CE10.hmm	341	g1377.t1	377	1.6e-34	81	335	26	372	0.744868
CE10.hmm	341	g1807.t1	395	6.2e-33	39	335	89	388	0.868035
CE10.hmm	341	g1853.t1	772	1.4e-39	62	193	414	571	0.384164
CE10.hmm	341	g2022.t1	1304	8.8e-36	69	209	812	981	0.410557	chitin, grass, pine
CE10.hmm	341	g2068.t1	368	4.9e-51	42	316	36	335	0.803519
CE10.hmm	341	g2361.t1	346	2.9e-53	62	328	53	338	0.780059
CE10.hmm	341	g2788.t1	2570	2.1e-26	66	334	2227	2561	0.785924
CE10.hmm	341	g3002.t1	888	1.2e-46	93	322	119	448	0.671554
CE10.hmm	341	g363.t1	371	1.3e-10	73	254	47	217	0.530792
CE10.hmm	341	g391.t1	930	3.7e-30	77	290	588	827	0.624633
CE10.hmm	341	g4333.t1	259	2.1e-20	156	318	46	214	0.475073
CE10.hmm	341	g4365.t1	853	6e-28	74	190	112	236	0.340176	chitin, grass, pine
CE10.hmm	341	g4523.t1	632	9.7e-41	74	315	174	630	0.706745
CE10.hmm	341	g4565.t1	504	3.7e-24	74	188	126	250	0.334311
CE10.hmm	341	g4626.t1	345	9.3e-32	69	328	76	332	0.759531
CE10.hmm	341	g4673.t1	898	1.4e-33	50	201	414	585	0.442815	chitin, grass, pine
CE10.hmm	341	g4886.t1	742	4.9e-17	65	316	464	710	0.73607	chitin, grass
CE10.hmm	341	g5435.t1	387	1.6e-33	81	312	71	346	0.677419
CE10.hmm	341	g5461.t1	512	2.4e-25	74	203	117	256	0.378299	chitin, grass, pine
CE10.hmm	341	g549.t1	671	3e-34	72	285	207	419	0.624633
CE10.hmm	341	g557.t1	594	1.5e-29	72	193	98	254	0.354839
CE10.hmm	341	g5642.t1	415	5.2e-20	33	316	78	394	0.829912
CE10.hmm	341	g5655.t1	576	1.9e-29	73	186	121	249	0.331378	chitin, grass
CE10.hmm	341	g5906.t1	504	2.2e-31	76	188	132	252	0.328446
CE10.hmm	341	g607.t1	522	8.7e-32	45	190	64	225	0.42522
CE10.hmm	341	g6832.t1	576	9.9e-32	77	193	126	271	0.340176	chitin, grass, pine
CE10.hmm	341	g7017.t1	601	1e-32	38	338	250	597	0.879765
CE10.hmm	341	g7666.t1	989	8e-35	74	215	792	967	0.41349	chitin, grass
CE10.hmm	341	g7935.t1	374	8.3e-44	58	316	73	349	0.756598
CE10.hmm	341	g8159.t1	1272	4.4e-08	56	314	991	1232	0.756598
CE10.hmm	341	g9083.t1	310	2.7e-25	61	278	15	263	0.636364
CE10.hmm	341	g9806.t1	423	3.9e-25	75	192	100	232	0.343109
CE12.hmm	210	g1032.t1	247	4.8e-46	2	209	31	219	0.985714
CE12.hmm	210	g1446.t1	263	3.9e-46	1	209	31	240	0.990476
CE12.hmm	210	g9964.t1	1039	7.1e-10	1	161	7	183	0.761905	grass
CE14.hmm	124	g5150.t1	319	2.4e-11	1	122	79	191	0.975806
CE14.hmm	124	g9298.t1	288	1.6e-11	4	124	41	166	0.967742
CE15.hmm	269	g1378.t1	472	5.7e-95	2	268	117	439	0.988848
CE15.hmm	269	g2335.t1	438	1.6e-83	1	268	43	364	0.992565
CE15.hmm	269	g9362.t1	912	8.1e-77	10	267	78	387	0.95539	chitin, grass
CE16.hmm	267	g1604.t1	376	8.5e-100	1	266	110	367	0.992509
CE16.hmm	267	g4570.t1	342	1.7e-69	1	266	25	327	0.992509	chitin, grass, pine
CE2.hmm	209	g2933.t1	433	8.5e-20	1	209	171	405	0.995215	chitin, pine
CE3.hmm	194	g11452.t1	589	2.9e-42	1	194	11	248	0.994845
CE3.hmm	194	g1735.t1	233	1.3e-61	1	192	28	225	0.984536
CE3.hmm	194	g2720.t1	432	2.9e-07	4	190	231	426	0.958763
CE3.hmm	194	g3092.t1	1308	1.6e-55	1	194	64	261	0.994845
CE3.hmm	194	g5423.t1	291	2.6e-52	1	188	21	212	0.963918
CE3.hmm	194	g5770.t1	318	3.3e-56	1	193	42	238	0.989691	chitin, grass, pine
CE3.hmm	194	g681.t1	304	1.2e-06	26	190	89	294	0.845361
CE3.hmm	194	g9499.t1	238	4.8e-53	1	188	31	222	0.963918	chitin, grass, pine
CE3.hmm	194	g9952.t1	1243	1.1e-53	2	194	438	632	0.989691
CE4.hmm	130	g11446.t1	253	2.1e-26	7	125	43	165	0.907692	chitin, grass, pine
CE4.hmm	130	g3927.t1	781	6.4e-17	6	117	572	692	0.853846
CE4.hmm	130	g6972.t1	495	4.2e-29	8	124	149	275	0.892308
CE4.hmm	130	g9300.t1	257	1.2e-29	9	124	47	171	0.884615
CE5.hmm	189	g11467.t1	231	3.8e-35	2	186	50	226	0.973545
CE5.hmm	189	g3252.t1	230	3.6e-41	1	188	50	226	0.989418	chitin, grass
CE5.hmm	189	g3862.t1	226	3.6e-40	1	189	46	223	0.994709
CE5.hmm	189	g3913.t1	415	5.4e-40	1	188	235	411	0.989418
CE5.hmm	189	g5177.t1	228	3e-43	1	187	27	223	0.984127
CE5.hmm	189	g6658.t1	311	7.6e-41	1	189	38	245	0.994709	chitin, grass, pine
CE8.hmm	288	g7008.t1	336	1.5e-75	8	275	40	315	0.927083	grass, pine
CE9.hmm	373	g2521.t1	467	2.2e-115	1	365	18	445	0.975871
GH1.hmm	429	g3153.t1	476	2.4e-157	4	423	2	468	0.97669
GH1.hmm	429	g7391.t1	492	1.6e-157	4	427	12	482	0.986014
GH10.hmm	303	g1310.t1	395	7.1e-90	5	302	45	357	0.980198
GH10.hmm	303	g2379.t1	397	1.4e-101	3	303	25	332	0.990099
GH10.hmm	303	g2439.t1	382	5.1e-106	2	302	82	380	0.990099	chitin, grass
GH10.hmm	303	g395.t1	357	1.8e-99	3	302	38	352	0.986799	chitin, grass
GH10.hmm	303	g4613.t1	345	8.3e-102	2	302	47	341	0.990099
GH10.hmm	303	g6651.t1	396	3.3e-85	4	300	21	310	0.976898	chitin, grass, pine
GH10.hmm	303	g8052.t1	343	1.7e-83	4	301	37	333	0.980198
GH10.hmm	303	g8250.t1	419	2.1e-98	6	301	32	340	0.973597
GH10.hmm	303	g8454.t1	370	8e-90	2	302	21	342	0.990099
GH10.hmm	303	g9838.t1	374	3.7e-90	5	303	33	350	0.983498	chitin, grass, pine
GH105.hmm	332	g10742.t1	378	1.2e-101	9	331	48	374	0.96988
GH105.hmm	332	g2340.t1	669	1.1e-32	9	310	23	337	0.906627
GH105.hmm	332	g3311.t1	1075	1e-19	78	273	123	318	0.587349
GH109.hmm	126	g1584.t1	372	4.2e-07	65	114	64	113	0.388889	grass
GH109.hmm	126	g5784.t1	727	4.4e-06	3	116	40	145	0.896825
GH109.hmm	126	g7924.t1	382	8.4e-05	64	116	69	121	0.412698
GH109.hmm	126	g8031.t1	779	2.5e-12	41	121	55	132	0.634921	chitin
GH109.hmm	126	g8447.t1	416	9e-09	10	122	42	155	0.888889
GH109.hmm	126	g9043.t1	636	0.00033	55	120	323	382	0.515873
GH109.hmm	126	g969.t1	430	3.4e-13	2	124	6	128	0.968254
GH11.hmm	177	g11269.t1	245	2.3e-76	1	176	48	223	0.988701	chitin, grass, pine
GH11.hmm	177	g11372.t1	219	4.1e-78	1	177	41	217	0.99435
GH11.hmm	177	g3368.t1	220	1.3e-53	6	174	45	213	0.949153
GH11.hmm	177	g4157.t1	227	4.5e-49	1	176	43	221	0.988701
GH11.hmm	177	g5134.t1	288	2.4e-74	1	176	44	219	0.988701	chitin, grass, pine
GH11.hmm	177	g6072.t1	219	1.2e-65	2	172	36	206	0.960452
GH11.hmm	177	g6878.t1	230	8e-74	2	177	53	228	0.988701
GH11.hmm	177	g8908.t1	218	7.6e-72	1	176	35	212	0.988701
GH11.hmm	177	g9533.t1	221	2.5e-67	2	172	38	208	0.960452
GH114.hmm	190	g3503.t1	338	5.2e-43	1	190	32	254	0.994737	chitin, grass, pine
GH115.hmm	697	g6002.t1	983	1.7e-06	89	313	808	967	0.321377
GH115.hmm	697	g6002.t1	983	1e-228	5	597	43	697	0.849354
GH115.hmm	697	g7518.t1	1043	6.6e-237	13	597	46	724	0.837877
GH115.hmm	697	g8106.t1	963	5.3e-234	4	597	39	688	0.850789
GH115.hmm	697	g965.t1	1038	8.7e-222	11	592	43	663	0.833572
GH12.hmm	156	g1155.t1	245	2.2e-39	4	156	103	243	0.974359
GH12.hmm	156	g2130.t1	256	3e-48	3	156	102	255	0.980769
GH12.hmm	156	g4773.t1	246	6.6e-53	3	156	98	245	0.980769
GH12.hmm	156	g5926.t1	998	4.9e-22	23	156	128	266	0.852564
GH121.hmm	1392	g1126.t1	823	1.7e-28	309	777	41	510	0.336207
GH125.hmm	402	g10040.t1	529	4.8e-159	1	402	74	514	0.997512	chitin, grass, pine
GH125.hmm	402	g10673.t1	641	5.4e-167	1	402	143	616	0.997512	chitin, grass
GH125.hmm	402	g9682.t1	550	1.4e-161	1	402	85	531	0.997512
GH127.hmm	524	g7587.t1	624	8e-32	228	522	262	559	0.561069
GH128.hmm	224	g1895.t1	407	2.3e-63	5	222	193	401	0.96875
GH128.hmm	224	g4805.t1	622	3e-53	5	224	44	279	0.977679
GH128.hmm	224	g5184.t1	327	1.7e-67	5	224	48	286	0.977679
GH13.hmm	299	g10262.t1	698	1.3e-26	21	256	224	490	0.785953
GH13.hmm	299	g11279.t1	611	3.1e-74	12	292	40	402	0.936455
GH13.hmm	299	g2620.t1	534	5.9e-54	12	297	60	367	0.953177	chitin, grass, pine
GH13.hmm	299	g2622.t1	2351	2e-24	12	289	107	493	0.926421
GH13.hmm	299	g3498.t1	464	3e-61	13	297	57	345	0.949833
GH13.hmm	299	g7477.t1	845	7.7e-21	101	292	14	221	0.638796
GH13.hmm	299	g797.t1	2296	7.7e-30	10	289	97	495	0.93311
GH13.hmm	299	g9016.t1	597	2.9e-73	13	296	33	397	0.946488
GH13.hmm	299	g9138.t1	584	1.6e-74	13	292	32	390	0.93311
GH131.hmm	255	g4058.t1	891	2.9e-74	3	250	27	280	0.968627
GH131.hmm	255	g4683.t1	259	2.3e-112	1	254	18	257	0.992157	chitin, grass
GH131.hmm	255	g7305.t1	347	1.4e-112	1	254	21	260	0.992157
GH131.hmm	255	g8157.t1	292	2.8e-75	1	250	37	289	0.976471	chitin, grass, pine
GH132.hmm	303	g1289.t1	420	4.9e-97	11	302	116	416	0.960396	chitin, grass, pine
GH132.hmm	303	g6696.t1	466	1.1e-81	49	302	74	331	0.834983	chitin, grass, pine
GH133.hmm	372	g10408.t1	1562	3.3e-156	6	371	1084	1541	0.981183
GH134.hmm	159	g1632.t1	198	3.2e-88	1	159	38	198	0.993711
GH135.hmm	237	g1594.t1	311	4.7e-44	1	227	17	291	0.953586	chitin, grass, pine
GH15.hmm	361	g2949.t1	706	2.7e-75	2	360	290	695	0.99169
GH15.hmm	361	g3345.t1	663	7.3e-71	9	360	83	491	0.972299	chitin, grass, pine
GH15.hmm	361	g6162.t1	538	6.9e-57	87	360	43	368	0.756233
GH16.hmm	189	g11073.t1	482	3e-40	10	189	157	473	0.94709
GH16.hmm	189	g11104.t1	592	2.3e-24	50	176	77	229	0.666667
GH16.hmm	189	g11202.t1	362	2e-25	4	189	39	330	0.978836
GH16.hmm	189	g1716.t1	272	1.9e-34	7	189	30	269	0.962963
GH16.hmm	189	g2455.t1	390	1.6e-26	12	188	102	312	0.931217
GH16.hmm	189	g252.t1	372	3e-27	10	188	88	310	0.941799
GH16.hmm	189	g3540.t1	295	1.3e-35	2	189	31	293	0.989418
GH16.hmm	189	g3891.t1	263	2e-14	50	176	90	243	0.666667
GH16.hmm	189	g4386.t1	284	9e-39	3	189	31	282	0.984127	chitin, grass, pine
GH16.hmm	189	g5298.t1	408	5.7e-27	52	185	83	223	0.703704	chitin, grass, pine
GH16.hmm	189	g5788.t1	372	7.3e-24	52	176	80	221	0.656085	chitin, grass, pine
GH16.hmm	189	g5953.t1	270	8.8e-34	8	189	31	267	0.957672
GH16.hmm	189	g6675.t1	451	1.2e-26	36	185	110	269	0.78836	chitin, grass, pine
GH16.hmm	189	g7011.t1	283	1.3e-35	2	188	32	280	0.984127	chitin, grass, pine
GH16.hmm	189	g9035.t1	326	1.6e-17	50	150	126	276	0.529101	grass, pine
GH16.hmm	189	g9908.t1	1080	3.8e-19	34	189	69	316	0.820106	chitin, grass, pine
GH16.hmm	189	g9993.t1	389	2.5e-21	10	189	76	303	0.94709
GH17.hmm	311	g1712.t1	301	3.2e-11	45	266	94	292	0.710611
GH17.hmm	311	g2642.t1	523	1.7e-17	17	299	283	518	0.906752	chitin, grass, pine
GH17.hmm	311	g309.t1	730	6.4e-31	10	306	448	716	0.951768	chitin, grass, pine
GH17.hmm	311	g9317.t1	411	1.2e-15	166	285	194	291	0.382637	chitin, grass, pine
GH18.hmm	296	g10547.t1	1470	6.1e-45	6	281	496	843	0.929054
GH18.hmm	296	g11037.t1	1258	1.3e-15	31	202	951	1149	0.577703
GH18.hmm	296	g11097.t1	447	2.4e-55	5	236	146	442	0.780405
GH18.hmm	296	g11376.t1	1245	2.6e-55	2	284	414	766	0.952703
GH18.hmm	296	g1785.t1	376	2.7e-17	5	204	33	274	0.672297
GH18.hmm	296	g1855.t1	1771	7e-55	4	281	217	556	0.935811
GH18.hmm	296	g2128.t1	1473	2.9e-47	4	285	508	861	0.949324
GH18.hmm	296	g2302.t1	1471	2.8e-48	7	282	503	856	0.929054
GH18.hmm	296	g2423.t1	1158	1.1e-71	3	290	141	493	0.969595	grass
GH18.hmm	296	g2875.t1	521	4.1e-66	3	282	145	488	0.942568
GH18.hmm	296	g3424.t1	478	2.8e-45	6	207	211	454	0.679054
GH18.hmm	296	g3455.t1	1151	4.8e-72	3	286	141	489	0.956081
GH18.hmm	296	g3857.t1	1376	1.8e-45	6	282	458	807	0.932432
GH18.hmm	296	g5113.t1	1186	2.7e-55	6	282	491	832	0.932432
GH18.hmm	296	g5637.t1	1684	2.1e-42	6	234	721	1012	0.77027
GH18.hmm	296	g5650.t1	938	1.8e-66	3	289	120	471	0.966216
GH18.hmm	296	g6852.t1	533	9.4e-68	4	283	147	490	0.942568
GH18.hmm	296	g6860.t1	427	2.6e-75	3	283	40	390	0.945946	chitin, grass, pine
GH18.hmm	296	g7166.t1	1245	1.8e-66	3	283	166	535	0.945946
GH18.hmm	296	g7190.t1	354	1.6e-57	3	286	12	341	0.956081
GH18.hmm	296	g7500.t1	2166	2.2e-71	3	286	195	541	0.956081	chitin, grass, pine
GH18.hmm	296	g8369.t1	481	8.2e-54	4	283	65	404	0.942568
GH18.hmm	296	g8606.t1	461	4.1e-79	3	284	86	435	0.949324
GH18.hmm	296	g8734.t1	404	1.5e-80	3	283	9	362	0.945946
GH18.hmm	296	g8923.t1	504	3.4e-72	3	282	127	470	0.942568
GH18.hmm	296	g918.t1	817	1.3e-19	51	219	4	222	0.567568
GH18.hmm	296	g9328.t1	1283	2.6e-68	3	286	156	506	0.956081
GH18.hmm	296	g939.t1	392	1.1e-54	4	282	30	370	0.939189	chitin, grass
GH18.hmm	296	g9794.t1	1483	1e-52	6	283	529	884	0.935811
GH2.hmm	752	g1018.t1	884	4.7e-117	24	481	20	676	0.607713
GH2.hmm	752	g2745.t1	872	2.6e-95	29	549	6	744	0.691489
GH2.hmm	752	g4374.t1	854	1.9e-113	21	471	15	629	0.598404	chitin, grass
GH2.hmm	752	g4621.t1	1095	2.1e-206	26	751	96	954	0.964096
GH2.hmm	752	g5981.t1	1048	2.5e-228	25	751	36	922	0.965426
GH2.hmm	752	g8366.t1	892	1.7e-51	69	547	96	728	0.635638
GH2.hmm	752	g8861.t1	921	1.4e-114	20	475	33	725	0.605053
GH2.hmm	752	g9785.t1	1331	2.6e-99	22	569	481	1235	0.727394
GH2.hmm	752	g9851.t1	812	2e-99	25	398	250	678	0.496011	chitin, grass
GH20.hmm	337	g5294.t1	580	3.7e-86	7	336	183	528	0.976261	chitin, grass, pine
GH24.hmm	137	g890.t1	261	1.4e-37	3	137	104	244	0.978102	chitin, pine
GH26.hmm	303	g2884.t1	473	2e-107	1	303	166	466	0.9967
GH26.hmm	303	g8364.t1	316	9.4e-61	1	181	25	202	0.594059
GH27.hmm	375	g2032.t1	461	1.8e-46	34	338	52	336	0.810667	chitin, grass, pine
GH27.hmm	375	g2095.t1	560	7.4e-26	166	345	315	467	0.477333	chitin, grass, pine
GH28.hmm	325	g2397.t1	363	1.5e-73	4	322	40	359	0.978462	chitin, grass, pine
GH28.hmm	325	g3486.t1	454	5.3e-75	11	323	92	441	0.96
GH28.hmm	325	g6747.t1	497	2.6e-69	12	324	141	475	0.96
GH3.hmm	216	g1064.t1	1096	1.6e-60	4	216	182	395	0.981481	chitin, grass, pine
GH3.hmm	216	g11323.t1	963	3.7e-63	7	216	164	376	0.967593
GH3.hmm	216	g1231.t1	1502	1e-56	16	216	719	921	0.925926
GH3.hmm	216	g1740.t1	777	1.1e-61	3	215	112	337	0.981481
GH3.hmm	216	g1932.t1	863	3.8e-65	2	216	32	246	0.990741
GH3.hmm	216	g2293.t1	557	8.6e-61	3	215	71	324	0.981481
GH3.hmm	216	g2520.t1	927	9.3e-49	9	215	79	304	0.953704
GH3.hmm	216	g4772.t1	761	1.3e-61	3	215	71	321	0.981481
GH3.hmm	216	g4830.t1	872	2.8e-60	3	216	90	311	0.986111	chitin, grass, pine
GH3.hmm	216	g609.t1	809	4.7e-62	3	216	98	318	0.986111	grass
GH3.hmm	216	g7100.t1	619	2.8e-60	3	216	86	294	0.986111	grass, pine
GH3.hmm	216	g730.t1	794	5e-59	3	216	113	327	0.986111	chitin, grass
GH3.hmm	216	g7396.t1	853	9.7e-66	4	216	36	248	0.981481
GH3.hmm	216	g7539.t1	663	2e-60	2	216	71	280	0.990741
GH3.hmm	216	g7541.t1	759	1.9e-63	3	215	70	320	0.981481
GH3.hmm	216	g8455.t1	874	2.2e-58	4	216	172	385	0.981481	chitin, grass
GH3.hmm	216	g9483.t1	1209	2.5e-69	3	215	82	294	0.981481
GH30.hmm	417	g11492.t1	392	4.7e-43	153	415	96	389	0.628297
GH30.hmm	417	g3500.t1	480	3.7e-53	11	414	19	473	0.966427	chitin, grass, pine
GH30.hmm	417	g3745.t1	259	4.8e-41	192	416	1	248	0.53717
GH30.hmm	417	g5753.t1	245	3e-46	9	183	43	229	0.417266
GH30.hmm	417	g9967.t1	483	6.8e-97	11	415	28	477	0.968825
GH31.hmm	427	g11028.t1	1148	9e-146	1	424	695	1147	0.990632	chitin, grass, pine
GH31.hmm	427	g1739.t1	766	4.3e-120	1	426	257	697	0.995316
GH31.hmm	427	g2066.t1	842	1.3e-76	2	310	236	591	0.721311
GH31.hmm	427	g4207.t1	918	5.2e-148	2	427	253	807	0.995316	chitin, grass, pine
GH31.hmm	427	g5436.t1	850	3.2e-119	1	427	170	601	0.997658
GH31.hmm	427	g659.t1	852	9.4e-148	1	427	244	750	0.997658
GH31.hmm	427	g6785.t1	986	3e-150	2	426	383	830	0.992974
GH31.hmm	427	g8576.t1	1011	3.1e-142	2	427	315	880	0.995316	chitin, grass
GH32.hmm	293	g11101.t1	534	3.3e-69	1	285	41	353	0.969283	chitin, grass
GH32.hmm	293	g2391.t1	576	1.1e-87	1	284	47	354	0.96587	grass, pine
GH32.hmm	293	g566.t1	684	1.5e-79	1	285	229	519	0.969283	chitin, grass, pine
GH32.hmm	293	g9540.t1	2702	1.5e-72	1	225	34	296	0.764505	chitin, grass, pine
GH32.hmm	293	g9540.t1	2702	1.7e-73	1	285	930	1243	0.969283	chitin, grass, pine
GH33.hmm	342	g512.t1	445	7.9e-55	17	336	90	429	0.932749
GH35.hmm	307	g10024.t1	587	7.4e-32	1	180	28	222	0.583062
GH35.hmm	307	g3298.t1	995	1.4e-98	2	304	52	382	0.983713
GH35.hmm	307	g3386.t1	757	1.4e-82	2	304	61	403	0.983713
GH35.hmm	307	g550.t1	1170	9.9e-50	88	303	1	245	0.700326
GH36.hmm	688	g8549.t1	816	1.4e-75	98	646	93	662	0.796512
GH37.hmm	491	g10426.t1	689	1.9e-157	2	489	51	625	0.991853	chitin, grass, pine
GH37.hmm	491	g7258.t1	751	3.7e-154	2	490	158	717	0.99389
GH38.hmm	269	g1401.t1	1068	8.3e-88	2	256	284	542	0.944238
GH39.hmm	431	g1834.t1	452	5.9e-16	118	267	131	263	0.345708	chitin, grass, pine
GH43.hmm	248	g10854.t1	476	1.2e-42	1	247	30	329	0.991935
GH43.hmm	248	g2709.t1	318	9.3e-55	6	247	32	315	0.971774
GH43.hmm	248	g3464.t1	321	9.9e-44	12	247	33	319	0.947581
GH43.hmm	248	g3465.t1	322	1.5e-41	1	247	22	302	0.991935
GH43.hmm	248	g3541.t1	722	1.2e-51	2	246	23	291	0.983871
GH43.hmm	248	g3861.t1	549	3.5e-46	1	247	34	310	0.991935
GH43.hmm	248	g4066.t1	443	1.2e-55	2	246	19	298	0.983871
GH43.hmm	248	g4922.t1	327	8.9e-49	4	247	3	321	0.979839
GH43.hmm	248	g5186.t1	537	6.6e-62	2	247	5	295	0.987903
GH43.hmm	248	g5260.t1	354	5.3e-16	9	164	88	299	0.625
GH43.hmm	248	g5776.t1	362	1.1e-51	2	247	27	316	0.987903
GH43.hmm	248	g6161.t1	486	4.5e-29	20	227	46	289	0.834677
GH43.hmm	248	g7274.t1	451	3.2e-29	18	194	43	263	0.709677
GH43.hmm	248	g7393.t1	533	1.7e-58	3	245	7	304	0.975806
GH43.hmm	248	g7578.t1	319	5.9e-29	12	209	18	286	0.794355
GH43.hmm	248	g8244.t1	582	1.6e-55	1	245	23	299	0.983871
GH43.hmm	248	g9581.t1	551	1.5e-41	1	247	33	307	0.991935
GH45.hmm	198	g11744.t1	225	4.7e-91	1	197	24	223	0.989899
GH45.hmm	198	g7986.t1	338	8.9e-87	1	197	24	219	0.989899	chitin, grass, pine
GH47.hmm	446	g11479.t1	1036	2.6e-145	1	445	16	552	0.995516
GH47.hmm	446	g11737.t1	585	1.5e-138	3	445	104	578	0.991031
GH47.hmm	446	g2437.t1	590	1.2e-161	2	446	97	587	0.995516
GH47.hmm	446	g324.t1	610	1.1e-159	1	446	136	605	0.997758
GH47.hmm	446	g3685.t1	603	2.4e-153	4	445	130	599	0.988789
GH47.hmm	446	g4218.t1	530	5e-138	1	446	48	519	0.997758	chitin, grass, pine
GH47.hmm	446	g485.t1	593	3.4e-163	2	446	105	590	0.995516
GH47.hmm	446	g6723.t1	886	2.5e-163	2	446	366	858	0.995516
GH47.hmm	446	g8491.t1	967	2.1e-179	3	446	232	965	0.993274
GH47.hmm	446	g9180.t1	580	1.9e-158	1	446	73	567	0.997758
GH49.hmm	549	g2723.t1	585	2.2e-234	2	548	12	583	0.994536
GH5.hmm	275	g10803.t1	393	4.9e-36	14	241	95	372	0.825455	chitin, grass, pine
GH5.hmm	275	g11017.t1	417	6.3e-45	2	240	69	385	0.865455
GH5.hmm	275	g1304.t1	429	7.9e-36	2	231	46	383	0.832727
GH5.hmm	275	g2464.t1	368	2.4e-39	11	245	44	344	0.850909	chitin, grass, pine
GH5.hmm	275	g2581.t1	414	2.1e-32	10	242	42	380	0.843636	chitin, grass, pine
GH5.hmm	275	g2713.t1	640	5e-33	29	239	300	581	0.763636
GH5.hmm	275	g3969.t1	422	1.7e-35	2	232	35	377	0.836364
GH5.hmm	275	g4910.t1	368	3.5e-27	11	242	88	347	0.84	grass, pine
GH5.hmm	275	g5954.t1	390	2.9e-29	30	232	85	353	0.734545
GH5.hmm	275	g845.t1	558	1.6e-31	29	275	194	518	0.894545
GH5.hmm	275	g8493.t1	766	1.2e-27	2	239	13	551	0.861818
GH5.hmm	275	g959.t1	365	9.9e-37	4	242	30	346	0.865455
GH51.hmm	630	g2312.t1	2059	4.6e-50	82	290	1584	1812	0.330159
GH51.hmm	630	g2612.t1	508	9.1e-129	85	541	14	505	0.72381	chitin, grass
GH53.hmm	342	g9011.t1	330	1.3e-39	1	106	22	119	0.307018
GH53.hmm	342	g9011.t1	330	4.8e-57	127	342	119	327	0.628655
GH54.hmm	316	g7112.t1	506	3.3e-159	1	315	28	343	0.993671	chitin, grass, pine
GH55.hmm	740	g1012.t1	782	0	5	739	24	778	0.991892	chitin, grass, pine
GH55.hmm	740	g10951.t1	1199	3.8e-248	9	739	110	855	0.986486
GH55.hmm	740	g11080.t1	802	8.1e-250	10	739	15	790	0.985135
GH55.hmm	740	g3078.t1	321	3.2e-80	8	312	21	319	0.410811
GH55.hmm	740	g343.t1	1119	6.4e-79	143	417	41	327	0.37027
GH55.hmm	740	g598.t1	1616	1e-234	6	739	106	872	0.990541
GH55.hmm	740	g6384.t1	1347	5.4e-202	6	739	609	1345	0.990541	chitin, grass, pine
GH55.hmm	740	g7788.t1	957	6.8e-267	4	739	203	953	0.993243	chitin, grass, pine
GH55.hmm	740	g882.t1	788	2.3e-277	11	739	17	785	0.983784	chitin, grass, pine
GH55.hmm	740	g8927.t1	2083	6.4e-229	7	739	151	884	0.989189
GH55.hmm	740	g9253.t1	1233	9e-189	11	691	398	1083	0.918919
GH55.hmm	740	g9337.t1	406	3.2e-105	370	725	2	378	0.47973
GH6.hmm	294	g1365.t1	489	4e-90	13	290	148	450	0.942177	chitin, grass, pine
GH6.hmm	294	g2297.t1	382	1.3e-80	38	289	79	341	0.853741	chitin, grass
GH6.hmm	294	g8047.t1	381	3e-85	19	289	66	351	0.918367
GH62.hmm	278	g10853.t1	369	6.2e-110	2	276	38	323	0.985612
GH62.hmm	278	g2378.t1	391	8.4e-128	1	278	23	293	0.996403
GH62.hmm	278	g4639.t1	322	3.1e-132	1	278	22	292	0.996403
GH62.hmm	278	g9256.t1	294	1.5e-102	1	228	20	244	0.816547
GH63.hmm	570	g7831.t1	838	6.7e-33	319	565	604	815	0.431579
GH64.hmm	367	g7749.t1	422	1.1e-39	228	367	274	411	0.378747
GH64.hmm	367	g7749.t1	422	1.7e-62	2	225	3	238	0.607629
GH67.hmm	669	g2070.t1	929	3.5e-270	1	669	98	780	0.998505
GH7.hmm	415	g10838.t1	456	6.2e-185	1	414	19	453	0.995181	grass
GH7.hmm	415	g2392.t1	432	1.9e-154	5	414	25	415	0.985542	grass, pine
GH7.hmm	415	g5854.t1	531	5.7e-195	2	414	20	450	0.992771	chitin, grass, pine
GH7.hmm	415	g5920.t1	462	2.2e-141	1	414	24	396	0.995181	chitin, grass, pine
GH7.hmm	415	g7270.t1	450	2.6e-175	2	414	23	448	0.992771
GH7.hmm	415	g731.t1	430	1.3e-126	1	396	21	429	0.951807
GH7.hmm	415	g8680.t1	454	9.6e-193	1	414	19	452	0.995181
GH71.hmm	375	g11065.t1	1280	5.6e-127	7	374	865	1258	0.978667
GH71.hmm	375	g2556.t1	456	1.2e-78	1	371	27	425	0.986667
GH71.hmm	375	g2732.t1	1108	1e-44	190	365	166	347	0.466667
GH71.hmm	375	g2732.t1	1108	2e-43	1	148	25	164	0.392
GH72.hmm	312	g1305.t1	571	4e-67	3	306	21	327	0.971154
GH72.hmm	312	g1580.t1	532	8.8e-128	3	311	20	330	0.987179	chitin, grass, pine
GH72.hmm	312	g1684.t1	454	2.7e-116	3	310	33	331	0.983974
GH72.hmm	312	g3738.t1	497	3.3e-120	3	311	16	332	0.987179	chitin, grass, pine
GH72.hmm	312	g9092.t1	800	2.3e-112	3	294	29	312	0.932692	chitin, grass, pine
GH74.hmm	233	g1288.t1	1451	1.9e-08	37	114	50	122	0.330472
GH74.hmm	233	g1288.t1	1451	8.6e-06	47	118	387	471	0.304721
GH74.hmm	233	g1288.t1	1451	9.5e-06	39	110	440	506	0.304721
GH74.hmm	233	g4622.t1	837	1.5e-13	63	169	211	307	0.454936	chitin, grass, pine
GH74.hmm	233	g4622.t1	837	3.6e-16	23	131	570	675	0.463519	chitin, grass, pine
GH74.hmm	233	g4622.t1	837	3.8e-25	11	112	77	181	0.433476	chitin, grass, pine
GH75.hmm	220	g11568.t1	387	4e-73	5	220	9	266	0.977273	chitin, grass, pine
GH75.hmm	220	g2206.t1	306	2.6e-68	8	220	22	271	0.963636
GH76.hmm	358	g10393.t1	440	3.9e-58	142	357	145	383	0.600559
GH76.hmm	358	g11132.t1	409	1.1e-90	12	326	31	364	0.877095	chitin, grass, pine
GH76.hmm	358	g11531.t1	408	2.2e-80	22	332	63	397	0.865922
GH76.hmm	358	g1414.t1	492	2.8e-81	11	346	27	420	0.935754
GH76.hmm	358	g3187.t1	722	4.5e-74	117	356	401	670	0.667598	chitin, grass
GH76.hmm	358	g5247.t1	624	1.1e-54	51	328	75	496	0.773743
GH76.hmm	358	g5574.t1	1029	1.4e-104	13	353	10	375	0.949721
GH76.hmm	358	g5659.t1	473	5.2e-103	12	356	38	418	0.960894
GH76.hmm	358	g7427.t1	471	4.2e-103	10	355	25	413	0.963687
GH76.hmm	358	g9703.t1	394	1.1e-94	10	353	19	387	0.958101	chitin, grass, pine
GH78.hmm	504	g3221.t1	1071	2.7e-171	3	504	510	1020	0.994048
GH78.hmm	504	g5795.t1	825	6e-81	15	493	266	789	0.948413
GH78.hmm	504	g5955.t1	922	1.3e-120	3	503	355	881	0.992063
GH78.hmm	504	g7394.t1	846	7.9e-64	15	468	260	774	0.89881
GH79.hmm	455	g10434.t1	358	1.4e-78	2	310	33	355	0.676923	chitin, grass, pine
GH79.hmm	455	g3479.t1	483	4.3e-60	5	388	45	404	0.841758
GH79.hmm	455	g474.t1	535	3e-46	3	389	49	470	0.848352	chitin, pine
GH81.hmm	622	g1543.t1	878	3.1e-229	16	622	201	871	0.974277	chitin, grass
GH88.hmm	329	g4667.t1	568	1.6e-81	4	324	134	557	0.972644
GH92.hmm	491	g341.t1	895	3.1e-167	3	490	350	866	0.991853
GH92.hmm	491	g47.t1	601	6.3e-98	4	314	259	597	0.631365
GH92.hmm	491	g9046.t1	207	7.8e-58	312	489	1	172	0.360489	chitin, grass, pine
GH93.hmm	307	g5661.t1	365	1.7e-56	3	272	23	293	0.876221
GH93.hmm	307	g7482.t1	375	1.8e-107	1	306	41	352	0.993485	chitin, grass, pine
GH93.hmm	307	g89.t1	409	1.7e-97	2	306	56	369	0.990228
GH94.hmm	1036	g360.t1	791	7.4e-199	302	1036	52	787	0.708494
GH95.hmm	722	g556.t1	729	4.3e-208	9	670	28	725	0.915512
GT1.hmm	382	g10143.t1	880	1e-56	11	379	149	543	0.963351
GT1.hmm	382	g1022.t1	517	3.8e-17	58	374	90	506	0.827225
GT1.hmm	382	g11724.t1	511	4.9e-17	90	380	166	504	0.759162
GT1.hmm	382	g1420.t1	269	1.1e-18	207	375	11	234	0.439791
GT1.hmm	382	g354.t1	1327	1.1e-54	75	370	230	556	0.772251
GT1.hmm	382	g6038.t1	447	1.4e-33	145	380	203	443	0.615183
GT1.hmm	382	g7747.t1	522	3.9e-20	26	381	131	520	0.929319
GT1.hmm	382	g8331.t1	1183	7e-47	158	369	445	688	0.552356
GT1.hmm	382	g8333.t1	1451	1.3e-56	4	378	944	1371	0.979058
GT1.hmm	382	g855.t1	847	1.1e-58	9	375	112	507	0.958115
GT15.hmm	273	g11033.t1	395	3.8e-122	2	272	76	353	0.989011
GT15.hmm	273	g2800.t1	420	2.6e-127	1	272	96	366	0.992674
GT15.hmm	273	g2960.t1	498	5.2e-125	1	272	118	416	0.992674
GT15.hmm	273	g53.t1	454	3.1e-108	1	272	75	368	0.992674
GT17.hmm	284	g8017.t1	360	5.2e-86	5	284	53	347	0.982394
GT2.hmm	168	g10792.t1	505	2.2e-08	2	167	65	241	0.982143
GT2.hmm	168	g11072.t1	885	9.7e-08	79	167	500	588	0.52381
GT2.hmm	168	g11796.t1	1851	6e-15	79	166	1388	1476	0.517857
GT2.hmm	168	g11797.t1	1810	3.8e-15	79	163	1245	1330	0.5
GT2.hmm	168	g2644.t1	1220	5.2e-15	79	164	861	947	0.505952
GT2.hmm	168	g3606.t1	1014	2.7e-08	79	167	579	667	0.52381
GT2.hmm	168	g4223.t1	631	9.7e-12	4	166	100	269	0.964286
GT2.hmm	168	g5926.t1	998	2.1e-27	2	168	592	759	0.988095
GT2.hmm	168	g7088.t1	245	8.2e-43	1	168	14	183	0.994048
GT2.hmm	168	g8812.t1	921	1.6e-06	2	166	253	485	0.97619
GT2.hmm	168	g895.t1	446	4.1e-37	1	165	120	355	0.97619
GT20.hmm	475	g2153.t1	903	5.3e-157	32	473	155	609	0.928421
GT20.hmm	475	g5058.t1	530	9.5e-204	10	475	10	477	0.978947	chitin
GT20.hmm	475	g6704.t1	940	3.3e-154	14	473	166	693	0.966316
GT21.hmm	233	g2526.t1	920	9.9e-08	1	229	142	416	0.978541
GT21.hmm	233	g6635.t1	539	9.8e-90	1	233	59	367	0.995708
GT21.hmm	233	g87.t1	598	1e-09	88	231	264	414	0.613734
GT22.hmm	389	g1490.t1	612	2e-95	2	389	45	473	0.994859
GT22.hmm	389	g3161.t1	475	7.7e-51	139	358	2	260	0.562982
GT22.hmm	389	g348.t1	185	1.1e-32	9	135	46	184	0.323907
GT22.hmm	389	g4727.t1	603	1.2e-80	1	386	5	396	0.989717
GT22.hmm	389	g616.t1	726	1e-103	2	388	104	565	0.992288
GT23.hmm	318	g10653.t1	620	1.3e-07	13	222	251	475	0.657233
GT24.hmm	248	g7841.t1	1511	5.9e-133	1	248	1198	1445	0.995968
GT25.hmm	181	g373.t1	393	2e-29	1	174	43	288	0.955801
GT25.hmm	181	g9445.t1	346	1.4e-30	1	170	11	253	0.933702
GT28.hmm	157	g3668.t1	731	5.9e-09	29	130	200	317	0.643312
GT3.hmm	637	g9887.t1	707	0	1	637	21	657	0.99843
GT31.hmm	192	g2244.t1	520	7.5e-11	60	164	189	281	0.541667
GT31.hmm	192	g538.t1	588	1.1e-10	56	122	193	260	0.34375
GT32.hmm	90	g10919.t1	480	1.3e-19	4	89	98	185	0.944444
GT32.hmm	90	g11389.t1	426	3.9e-07	41	85	101	145	0.488889
GT32.hmm	90	g11583.t1	374	1.3e-19	4	89	122	205	0.944444
GT32.hmm	90	g2778.t1	327	1.6e-21	3	87	81	160	0.933333
GT32.hmm	90	g3651.t1	273	2.7e-17	6	88	81	162	0.911111
GT32.hmm	90	g4612.t1	409	1.2e-09	51	88	166	203	0.411111
GT32.hmm	90	g5149.t1	335	1.2e-19	3	86	105	183	0.922222
GT32.hmm	90	g5931.t1	347	1.4e-17	13	88	70	147	0.833333
GT32.hmm	90	g5949.t1	462	9.7e-12	48	88	169	208	0.444444
GT33.hmm	425	g9052.t1	458	3.2e-148	3	423	43	451	0.988235
GT34.hmm	246	g11201.t1	457	6.6e-87	2	245	156	418	0.987805
GT34.hmm	246	g9454.t1	315	5.4e-75	2	242	68	294	0.97561
GT35.hmm	674	g5808.t1	883	2e-279	2	674	162	877	0.997033	chitin, grass
GT39.hmm	223	g11251.t1	742	1.1e-67	2	223	68	304	0.991031	chitin
GT39.hmm	223	g2650.t1	775	1e-71	1	223	58	303	0.995516
GT39.hmm	223	g7656.t1	966	3.6e-69	2	223	62	307	0.991031
GT4.hmm	160	g11025.t1	436	2.4e-11	20	154	259	400	0.8375
GT4.hmm	160	g11290.t1	444	1.8e-09	25	124	274	366	0.61875
GT4.hmm	160	g3808.t1	570	3.4e-25	6	152	369	528	0.9125
GT4.hmm	160	g3985.t1	518	9e-34	8	157	246	398	0.93125
GT4.hmm	160	g4118.t1	268	7.7e-29	27	158	5	139	0.81875
GT4.hmm	160	g8901.t1	969	2e-35	7	149	214	354	0.8875
GT4.hmm	160	g8990.t1	906	1.2e-33	7	159	640	809	0.95	chitin
GT4.hmm	160	g9662.t1	406	4.2e-27	8	121	232	373	0.70625
GT41.hmm	705	g4581.t1	1602	1.9e-49	302	519	1297	1591	0.307801
GT48.hmm	739	g4655.t1	1944	0	2	735	871	1651	0.991881
GT5.hmm	472	g2622.t1	2351	2.6e-68	2	471	1152	1626	0.993644
GT5.hmm	472	g797.t1	2296	9e-66	1	469	1171	1648	0.991525
GT50.hmm	262	g2179.t1	431	5.9e-96	1	255	160	430	0.969466
GT55.hmm	383	g6502.t1	455	2.7e-122	3	383	24	448	0.992167
GT57.hmm	481	g10215.t1	471	3.3e-161	3	390	16	408	0.804574
GT57.hmm	481	g4637.t1	616	1e-57	228	480	360	591	0.523909
GT57.hmm	481	g4637.t1	616	2e-91	3	229	68	321	0.469854
GT58.hmm	364	g3329.t1	825	1.7e-149	2	364	425	789	0.994505
GT59.hmm	404	g8846.t1	531	6.8e-121	2	365	76	461	0.898515
GT62.hmm	268	g10668.t1	371	2.9e-103	5	267	73	336	0.977612
GT62.hmm	268	g5102.t1	404	3.7e-109	3	267	100	362	0.985075
GT62.hmm	268	g8616.t1	489	9.2e-124	3	268	103	366	0.988806
GT66.hmm	693	g5528.t1	1556	1.7e-195	9	600	22	669	0.852814	chitin
GT69.hmm	239	g10915.t1	408	3.8e-87	1	238	56	308	0.991632
GT69.hmm	239	g369.t1	441	2.1e-74	1	238	119	364	0.991632
GT69.hmm	239	g5505.t1	421	4.9e-71	1	238	101	346	0.991632
GT71.hmm	264	g6870.t1	574	2.3e-64	2	264	142	404	0.992424
GT71.hmm	264	g6946.t1	1282	4.8e-61	2	264	147	407	0.992424
GT76.hmm	407	g4122.t1	455	2.1e-117	3	407	27	455	0.992629
GT8.hmm	257	g1072.t1	363	1.7e-41	26	254	9	311	0.88716
GT8.hmm	257	g651.t1	819	4.1e-41	33	254	12	216	0.859922
GT90.hmm	250	g11471.t1	920	2.4e-50	20	248	638	908	0.912
GT90.hmm	250	g1343.t1	926	5.2e-59	8	247	641	916	0.956
GT90.hmm	250	g3662.t1	473	2.1e-16	2	178	160	346	0.704
GT90.hmm	250	g5848.t1	605	7.1e-69	3	247	302	597	0.976
GT90.hmm	250	g9220.t1	670	5.8e-70	3	248	347	659	0.98
PL1.hmm	202	g11145.t1	323	4.1e-46	32	200	84	254	0.831683
PL1.hmm	202	g1986.t1	318	2.4e-53	21	200	74	256	0.886139	chitin, grass
PL1.hmm	202	g592.t1	336	1.7e-55	22	199	73	254	0.876238
PL1.hmm	202	g9091.t1	329	6.6e-56	23	201	83	264	0.881188
PL1.hmm	202	g9234.t1	375	2.7e-51	20	201	109	297	0.89604	chitin, grass, pine
PL11.hmm	606	g11465.t1	594	5.9e-136	3	584	22	593	0.958746
PL20.hmm	229	g4334.t1	249	8.9e-96	1	229	22	249	0.995633
PL3.hmm	197	g1857.t1	342	1.9e-73	2	196	121	312	0.984772	chitin, grass, pine
PL3.hmm	197	g3762.t1	267	7.9e-68	23	196	68	238	0.878173	chitin, pine
PL3.hmm	197	g4617.t1	233	1.5e-54	2	197	28	205	0.989848
PL3.hmm	197	g5326.t1	226	3.4e-68	1	196	25	218	0.989848
PL4.hmm	567	g1121.t1	537	1.9e-122	4	560	19	511	0.9806
PL4.hmm	567	g159.t1	574	1.2e-100	13	560	34	561	0.964727
PL4.hmm	567	g2734.t1	539	7.8e-148	6	567	23	527	0.989418	chitin, grass, pine
PL4.hmm	567	g389.t1	642	8.1e-148	2	567	14	627	0.996473
PL7.hmm	231	g7748.t1	256	2e-26	1	230	30	253	0.991342	chitin, grass, pine
PL9.hmm	374	g6235.t1	390	9e-112	11	370	18	382	0.959893

## Sheet: FGC_5_Phoma_CK108
dbCAN target	target length	protein query	query length	E-value	hmm coord from	hmm coord to	alignment coord from	alignment coord to	coverage
AA11.hmm	191	g2862.t1	413	1.2e-66	1	188	18	217	0.979058
AA11.hmm	191	g3151.t1	331	2.5e-64	1	186	24	208	0.968586
AA11.hmm	191	g4488.t1	1034	9e-50	1	149	19	168	0.774869
AA11.hmm	191	g6087.t1	430	3.2e-26	29	149	67	192	0.628272
AA11.hmm	191	g6394.t1	186	7e-08	29	137	70	181	0.565445
AA11.hmm	191	g7608.t1	438	5.1e-68	1	188	21	203	0.979058
AA12.hmm	401	g1395.t1	453	6.2e-150	29	401	16	387	0.927681
AA13.hmm	232	g6015.t1	371	1.1e-118	1	232	18	230	0.99569
AA2.hmm	255	g2934.t1	262	1.1e-49	7	230	38	231	0.87451
AA2.hmm	255	g4532.t1	318	1.3e-45	1	254	61	286	0.992157
AA2.hmm	255	g5401.t1	233	2.2e-06	146	254	107	200	0.423529
AA2.hmm	255	g6303.t1	346	5.6e-59	2	253	81	319	0.984314
AA2.hmm	255	g6631.t1	761	2.4e-15	16	118	78	181	0.4
AA2.hmm	255	g6631.t1	761	6.5e-20	20	253	481	740	0.913725
AA2.hmm	255	g7389.t1	206	4.4e-43	14	188	8	183	0.682353
AA2.hmm	255	g8131.t1	377	1.5e-58	14	254	120	360	0.941176
AA3.hmm	618	g2048.t1	913	1.6e-75	78	393	25	610	0.509709
AA3.hmm	618	g243.t1	980	6.1e-89	86	416	13	550	0.533981
AA3.hmm	618	g3783.t1	581	6.5e-83	82	401	31	580	0.516181	grass
AA3.hmm	618	g3968.t1	661	5.2e-78	105	416	21	650	0.503236
AA3.hmm	618	g449.t1	546	3.5e-78	84	401	25	545	0.512945
AA3.hmm	618	g4787.t1	407	6.8e-50	203	394	48	395	0.309061
AA3.hmm	618	g6066.t1	520	4.7e-57	82	399	6	507	0.512945
AA3.hmm	618	g6944.t1	1101	1.5e-73	88	386	36	604	0.482201
AA3.hmm	618	g8020.t1	642	7.7e-80	88	401	22	639	0.506472	chitin, grass, pine
AA3.hmm	618	g8472.t1	622	1.9e-92	85	403	14	617	0.514563
AA3.hmm	618	g8535.t1	874	1.3e-84	87	418	22	617	0.535599
AA3.hmm	618	g8888.t1	447	7.6e-51	173	401	16	444	0.368932
AA3.hmm	618	g9390.t1	438	5.8e-48	86	323	11	424	0.383495
AA3.hmm	618	g9549.t1	693	5.5e-59	84	285	258	600	0.325243
AA3.hmm	618	g9659.t1	880	5.9e-16	103	323	80	435	0.355987
AA3.hmm	618	g9823.t1	1065	1.7e-36	86	366	219	684	0.453074
AA3.hmm	618	g9995.t1	1097	2.4e-75	96	401	526	1080	0.493528
AA4.hmm	522	g2022.t1	516	1.8e-19	17	191	48	226	0.333333
AA5.hmm	1281	g7569.t1	813	8.3e-134	387	1024	68	812	0.497268	chitin, grass, pine
AA5.hmm	1281	g8799.t1	669	1.6e-111	550	961	102	631	0.320843
AA6.hmm	195	g1509.t1	206	4e-85	1	195	4	201	0.994872
AA6.hmm	195	g5530.t1	204	1.7e-83	1	195	4	201	0.994872
AA7.hmm	458	g10170.t1	494	1.8e-17	8	209	43	251	0.438865
AA7.hmm	458	g1572.t1	998	6.8e-42	21	210	558	750	0.412664
AA7.hmm	458	g1576.t1	371	2.4e-24	82	222	2	140	0.305677
AA7.hmm	458	g1951.t1	524	5.2e-33	3	213	93	289	0.458515
AA7.hmm	458	g2151.t1	421	1.9e-45	32	453	12	415	0.919214
AA7.hmm	458	g26.t1	1009	9.7e-41	9	194	159	364	0.40393
AA7.hmm	458	g3377.t1	583	1.3e-52	11	191	126	318	0.393013	chitin, grass, pine
AA7.hmm	458	g4591.t1	524	1.1e-50	4	212	58	266	0.454148	chitin, grass, pine
AA7.hmm	458	g4684.t1	640	2.3e-50	19	448	27	462	0.936681
AA7.hmm	458	g4933.t1	453	1.2e-76	6	211	13	225	0.447598	chitin, grass, pine
AA7.hmm	458	g5640.t1	508	3.5e-16	60	203	47	192	0.312227
AA7.hmm	458	g5641.t1	1636	4.9e-13	59	208	43	194	0.325328
AA7.hmm	458	g5656.t1	380	2.2e-44	67	454	1	363	0.844978	chitin, grass, pine
AA7.hmm	458	g7305.t1	424	4.4e-46	20	188	89	264	0.366812
AA7.hmm	458	g7471.t1	626	4.4e-27	6	184	38	215	0.388646
AA7.hmm	458	g7586.t1	423	3e-11	45	204	31	201	0.347162
AA7.hmm	458	g7919.t1	502	1.3e-54	33	454	87	486	0.919214
AA7.hmm	458	g8370.t1	668	1.2e-45	31	230	1	223	0.434498
AA7.hmm	458	g9294.t1	521	5.9e-52	9	209	100	299	0.436681
AA7.hmm	458	g9324.t1	532	5.2e-68	6	453	88	514	0.975983
AA7.hmm	458	g9619.t1	443	4e-77	6	234	39	266	0.497817
AA7.hmm	458	g981.t1	607	5.7e-22	12	207	173	376	0.425764
AA7.hmm	458	g9920.t1	961	6.1e-17	60	212	42	193	0.331878
AA7.hmm	458	g9984.t1	798	1.4e-54	22	455	203	632	0.945415
AA8.hmm	815	g2148.t1	950	5.7e-273	8	801	4	790	0.973006
AA8.hmm	815	g6149.t1	555	8e-144	231	776	17	555	0.668712	chitin, grass, pine
AA8.hmm	815	g8492.t1	703	6.7e-276	155	777	78	703	0.76319
AA9.hmm	220	g1087.t1	209	5.3e-47	71	219	49	193	0.672727
AA9.hmm	220	g2183.t1	156	4.5e-30	3	142	10	153	0.631818
AA9.hmm	220	g2936.t1	570	1e-63	1	219	4	223	0.990909	chitin, grass, pine
AA9.hmm	220	g3324.t1	251	6.6e-63	4	219	11	234	0.977273
AA9.hmm	220	g3635.t1	290	2.1e-50	3	219	10	257	0.981818	chitin, grass, pine
AA9.hmm	220	g4014.t1	556	9.3e-09	10	84	343	423	0.336364	chitin, pine
AA9.hmm	220	g4241.t1	260	3.5e-65	22	220	27	227	0.9
AA9.hmm	220	g460.t1	318	4.7e-59	2	219	7	219	0.986364
AA9.hmm	220	g5173.t1	212	1.2e-25	4	137	15	140	0.604545
AA9.hmm	220	g5412.t1	223	1.1e-61	2	220	9	209	0.990909
AA9.hmm	220	g5477.t1	349	3.4e-62	2	219	6	217	0.986364
AA9.hmm	220	g5999.t1	253	1.7e-60	3	220	8	221	0.986364
AA9.hmm	220	g6395.t1	352	1.5e-68	2	219	9	228	0.986364
AA9.hmm	220	g6649.t1	323	5.2e-61	2	219	6	229	0.986364
AA9.hmm	220	g704.t1	229	3e-63	3	219	6	214	0.981818
AA9.hmm	220	g7206.t1	598	9.1e-73	2	219	5	232	0.986364
AA9.hmm	220	g7931.t1	332	1.3e-58	3	219	7	212	0.981818
AA9.hmm	220	g8491.t1	309	9.9e-73	3	220	74	294	0.986364
AA9.hmm	220	g9453.t1	512	4.1e-55	2	219	8	225	0.986364	chitin, grass, pine
AA9.hmm	220	g9489.t1	354	4.2e-65	2	219	6	231	0.986364
CBM1.hmm	29	g2148.t1	950	1.9e-13	2	29	886	913	0.931034
CBM1.hmm	29	g2936.t1	570	7.2e-14	2	29	453	480	0.931034	chitin, grass, pine
CBM1.hmm	29	g4325.t1	474	4.3e-11	1	29	27	55	0.965517
CBM1.hmm	29	g460.t1	318	1e-15	1	29	286	314	0.965517
CBM1.hmm	29	g6335.t1	419	4.6e-09	2	29	389	415	0.931034
CBM1.hmm	29	g6649.t1	323	3.4e-12	2	29	292	318	0.931034
CBM1.hmm	29	g7685.t1	466	1.6e-13	2	29	435	462	0.931034
CBM1.hmm	29	g8325.t1	384	2.6e-13	2	29	354	380	0.931034
CBM13.hmm	188	g4196.t1	667	0.00015	31	95	35	104	0.340426
CBM13.hmm	188	g6393.t1	497	4.7e-07	46	132	346	436	0.457447
CBM13.hmm	188	g6393.t1	497	6e-05	70	134	419	487	0.340426
CBM16.hmm	116	g3225.t1	659	0.0004	49	110	553	617	0.525862
CBM18.hmm	38	g2174.t1	187	4.3e-07	2	35	25	62	0.868421
CBM18.hmm	38	g227.t1	960	2e-07	2	31	317	348	0.763158
CBM18.hmm	38	g3051.t1	540	6.2e-05	7	35	390	425	0.736842
CBM18.hmm	38	g3051.t1	540	8.8e-08	1	33	68	109	0.842105
CBM18.hmm	38	g4361.t1	223	1.1e-10	2	34	24	57	0.842105	chitin, grass, pine
CBM18.hmm	38	g4361.t1	223	1.6e-07	2	36	177	212	0.894737	chitin, grass, pine
CBM18.hmm	38	g4361.t1	223	6.6e-08	2	36	102	149	0.894737	chitin, grass, pine
CBM18.hmm	38	g7341.t1	522	1.4e-07	2	36	224	262	0.894737
CBM18.hmm	38	g8326.t1	393	1.8e-06	2	35	70	102	0.868421	chitin, grass, pine
CBM18.hmm	38	g9791.t1	494	1.7e-07	6	36	455	488	0.789474	chitin, grass, pine
CBM18.hmm	38	g9791.t1	494	5.1e-07	2	36	380	416	0.894737
CBM18.hmm	38	g9805.t1	1909	2.4e-06	2	33	100	141	0.815789
CBM19.hmm	45	g2862.t1	413	0.00035	9	43	349	383	0.755556
CBM19.hmm	45	g3151.t1	331	6e-09	5	43	272	310	0.844444
CBM19.hmm	45	g7608.t1	438	8.8e-09	7	43	374	410	0.8
CBM20.hmm	90	g1331.t1	589	3e-28	2	87	490	578	0.944444
CBM20.hmm	90	g6015.t1	371	5.2e-25	1	89	271	362	0.977778
CBM20.hmm	90	g6016.t1	592	4e-23	1	88	493	583	0.966667
CBM21.hmm	107	g8253.t1	729	1.4e-33	3	107	330	437	0.971963
CBM32.hmm	124	g2014.t1	1117	3.4e-06	15	71	864	925	0.451613
CBM35.hmm	123	g1197.t1	463	7.7e-22	1	121	25	138	0.97561
CBM35.hmm	123	g9292.t1	1038	5.2e-08	2	86	407	504	0.682927
CBM37.hmm	62	g6805.t1	1014	0.00092	30	59	760	791	0.467742
CBM43.hmm	83	g4202.t1	530	1e-13	1	82	379	466	0.975904	chitin, grass, pine
CBM43.hmm	83	g5304.t1	552	8.8e-15	6	82	400	481	0.915663
CBM46.hmm	87	g1060.t1	570	1.6e-18	3	87	321	408	0.965517
CBM48.hmm	76	g4714.t1	1090	2.3e-05	16	59	8	58	0.565789	chitin, pine
CBM48.hmm	76	g6485.t1	634	1.7e-09	3	48	8	63	0.592105
CBM50.hmm	40	g173.t1	1576	0.00016	1	27	760	786	0.65
CBM50.hmm	40	g2913.t1	114	2.3e-10	2	40	57	99	0.95
CBM50.hmm	40	g7978.t1	286	1.7e-06	7	31	243	266	0.6
CBM50.hmm	40	g8232.t1	364	1e-12	1	40	265	309	0.975
CBM52.hmm	52	g8040.t1	188	2.3e-19	2	51	84	134	0.942308
CBM52.hmm	52	g8040.t1	188	8.1e-13	2	49	24	71	0.903846
CBM63.hmm	78	g1802.t1	345	2e-24	3	71	257	327	0.871795
CBM67.hmm	176	g1773.t1	934	5.5e-35	10	171	154	326	0.914773
CBM67.hmm	176	g5393.t1	800	3.2e-27	12	169	32	211	0.892045
CBM67.hmm	176	g7638.t1	877	0.0006	35	110	704	772	0.426136
CE1.hmm	227	g151.t1	331	6.1e-07	3	149	43	175	0.643172
CE1.hmm	227	g2031.t1	302	6.6e-07	15	131	33	137	0.511013
CE1.hmm	227	g2220.t1	365	6.4e-08	29	177	54	277	0.651982
CE1.hmm	227	g2266.t1	441	1.8e-08	13	143	35	191	0.572687
CE1.hmm	227	g3343.t1	1154	1.6e-14	5	142	942	1086	0.603524
CE1.hmm	227	g382.t1	909	1.1e-11	15	212	654	868	0.867841
CE1.hmm	227	g3901.t1	265	9.4e-09	13	143	16	175	0.572687
CE1.hmm	227	g4363.t1	237	1.7e-12	24	209	14	210	0.814978
CE1.hmm	227	g5741.t1	331	3e-06	8	143	15	162	0.594714
CE1.hmm	227	g6650.t1	1257	1.8e-06	51	147	848	957	0.422907
CE1.hmm	227	g6729.t1	420	8e-08	6	153	161	299	0.647577
CE1.hmm	227	g7212.t1	386	2.1e-11	17	143	36	203	0.555066
CE1.hmm	227	g7590.t1	1578	1e-48	1	225	255	514	0.986784
CE1.hmm	227	g7654.t1	872	1.4e-18	8	210	349	569	0.889868
CE1.hmm	227	g7990.t1	306	3.6e-18	7	178	35	222	0.753304
CE1.hmm	227	g8017.t1	242	9.6e-07	8	123	15	141	0.506608
CE1.hmm	227	g8287.t1	630	9.7e-07	102	207	439	577	0.462555
CE1.hmm	227	g8725.t1	281	4.4e-09	30	188	21	209	0.696035
CE1.hmm	227	g8790.t1	412	9.3e-08	7	139	165	288	0.581498
CE1.hmm	227	g8922.t1	827	1e-06	14	121	434	590	0.471366
CE1.hmm	227	g9599.t1	269	3.3e-06	5	211	15	221	0.907489
CE1.hmm	227	g9683.t1	325	4e-07	44	143	56	190	0.436123
CE1.hmm	227	g9878.t1	924	0.00017	83	156	721	785	0.321586
CE10.hmm	341	g1061.t1	561	3.1e-29	55	209	83	262	0.451613	chitin, grass, pine
CE10.hmm	341	g1146.t1	556	3.4e-25	71	192	95	235	0.354839
CE10.hmm	341	g152.t1	692	4.9e-37	75	208	220	366	0.390029
CE10.hmm	341	g1661.t1	504	5.2e-26	93	209	52	184	0.340176
CE10.hmm	341	g1785.t1	334	6.7e-37	65	311	67	307	0.721408
CE10.hmm	341	g2006.t1	931	3.3e-49	93	332	135	456	0.70088
CE10.hmm	341	g2007.t1	564	3.2e-31	50	185	49	192	0.395894
CE10.hmm	341	g2032.t1	357	6.1e-58	49	333	42	342	0.832845
CE10.hmm	341	g2383.t1	520	7.2e-31	69	182	103	241	0.331378	chitin, grass
CE10.hmm	341	g2496.t1	526	3.2e-29	76	187	98	223	0.325513
CE10.hmm	341	g2562.t1	363	6e-06	67	281	27	286	0.627566
CE10.hmm	341	g2599.t1	1314	2.2e-23	73	179	103	218	0.31085
CE10.hmm	341	g2849.t1	563	1.5e-34	73	220	101	265	0.431085
CE10.hmm	341	g3200.t1	561	3.2e-29	75	187	117	244	0.328446
CE10.hmm	341	g354.t1	1161	1.4e-16	80	321	903	1137	0.706745
CE10.hmm	341	g4159.t1	565	8e-33	74	188	97	230	0.334311
CE10.hmm	341	g4461.t1	769	8.1e-42	71	335	164	622	0.774194
CE10.hmm	341	g455.t1	592	2.4e-32	74	218	106	262	0.422287	chitin, grass, pine
CE10.hmm	341	g5332.t1	347	4.9e-11	94	287	75	265	0.565982
CE10.hmm	341	g5599.t1	254	9.2e-25	71	179	63	173	0.316716
CE10.hmm	341	g5740.t1	577	6.6e-31	72	187	96	230	0.337243
CE10.hmm	341	g705.t1	522	3e-13	70	311	33	255	0.706745
CE10.hmm	341	g7179.t1	316	8.9e-32	77	316	28	297	0.70088
CE10.hmm	341	g7228.t1	334	8e-25	83	335	79	333	0.739003
CE10.hmm	341	g7331.t1	490	3e-44	22	316	95	405	0.86217
CE10.hmm	341	g7355.t1	439	3e-43	93	328	66	394	0.68915
CE10.hmm	341	g7394.t1	1468	2e-49	63	333	52	323	0.791789
CE10.hmm	341	g766.t1	871	1.1e-27	71	205	154	319	0.392962	chitin, pine
CE10.hmm	341	g7767.t1	817	6.2e-13	178	314	4	139	0.398827
CE10.hmm	341	g8058.t1	584	2.9e-28	90	209	124	257	0.348974
CE10.hmm	341	g8083.t1	252	2.2e-08	102	208	109	236	0.31085
CE10.hmm	341	g831.t1	303	1.5e-20	163	330	134	294	0.489736
CE10.hmm	341	g836.t1	567	6.6e-31	71	190	91	234	0.348974
CE10.hmm	341	g8389.t1	529	7.5e-27	74	299	76	416	0.659824
CE10.hmm	341	g8726.t1	364	3e-35	74	206	48	207	0.387097
CE10.hmm	341	g8801.t1	409	3.8e-28	70	200	28	172	0.381232
CE10.hmm	341	g9073.t1	312	8.9e-26	93	311	44	271	0.639296
CE10.hmm	341	g9166.t1	262	3e-24	80	209	67	210	0.378299
CE10.hmm	341	g9326.t1	376	1.6e-36	80	335	107	373	0.747801
CE10.hmm	341	g9409.t1	292	3.8e-43	73	333	22	281	0.762463
CE10.hmm	341	g9554.t1	591	1.1e-44	79	339	332	590	0.762463
CE10.hmm	341	g9695.t1	718	1.5e-19	76	317	458	690	0.706745
CE10.hmm	341	g9887.t1	508	4.4e-31	77	183	100	221	0.31085
CE10.hmm	341	g9934.t1	962	7.1e-22	75	184	535	633	0.319648
CE10.hmm	341	g9974.t1	724	1.1e-19	67	312	453	693	0.718475	chitin, grass, pine
CE12.hmm	210	g1964.t1	266	3.1e-14	2	206	8	227	0.971429
CE12.hmm	210	g3889.t1	938	8.9e-43	4	208	722	908	0.971429
CE12.hmm	210	g4221.t1	257	4.8e-44	2	208	30	222	0.980952
CE12.hmm	210	g643.t1	1296	1.2e-28	1	196	23	234	0.928571
CE12.hmm	210	g9734.t1	270	1.2e-44	1	210	31	246	0.995238
CE12.hmm	210	g996.t1	110	2.5e-11	115	210	3	86	0.452381
CE15.hmm	269	g8203.t1	353	4e-68	1	223	40	297	0.825279
CE16.hmm	267	g3595.t1	641	7.7e-68	1	266	319	626	0.992509
CE16.hmm	267	g6853.t1	337	4e-59	1	264	36	326	0.985019
CE16.hmm	267	g6916.t1	325	5.9e-72	1	266	32	314	0.992509
CE2.hmm	209	g2012.t1	359	8.8e-49	1	207	132	351	0.985646
CE3.hmm	194	g10191.t1	159	1.1e-16	108	191	55	141	0.427835
CE3.hmm	194	g2542.t1	335	7.8e-51	1	191	24	217	0.979381	chitin, grass, pine
CE4.hmm	130	g3051.t1	540	8.4e-29	7	125	144	269	0.907692
CE4.hmm	130	g4300.t1	329	3.8e-12	15	105	83	173	0.692308
CE4.hmm	130	g5629.t1	315	1.2e-08	25	128	86	189	0.792308
CE4.hmm	130	g6255.t1	491	9e-23	5	129	287	417	0.953846
CE4.hmm	130	g8326.t1	393	6.1e-31	6	124	142	270	0.907692
CE4.hmm	130	g8475.t1	307	3.4e-14	36	127	53	145	0.7
CE4.hmm	130	g946.t1	746	8.7e-11	18	105	83	169	0.669231
CE4.hmm	130	g9791.t1	494	1e-29	7	125	128	258	0.907692
CE4.hmm	130	g9857.t1	308	2.5e-15	34	127	36	130	0.715385
CE4.hmm	130	g9893.t1	766	1.4e-17	7	117	561	679	0.846154	chitin, grass, pine
CE5.hmm	189	g1222.t1	228	1.5e-39	1	188	48	225	0.989418
CE5.hmm	189	g1678.t1	221	3.5e-28	2	187	32	193	0.978836
CE5.hmm	189	g2182.t1	226	8.1e-40	1	188	47	223	0.989418
CE5.hmm	189	g3097.t1	345	3.5e-38	2	188	44	256	0.984127
CE5.hmm	189	g3498.t1	214	5e-21	80	188	114	210	0.571429
CE5.hmm	189	g5465.t1	301	6.1e-31	2	187	37	251	0.978836
CE5.hmm	189	g6119.t1	166	1.6e-21	1	134	31	149	0.703704	chitin, grass, pine
CE5.hmm	189	g7880.t1	229	6.7e-40	1	189	27	227	0.994709
CE5.hmm	189	g7929.t1	253	4.6e-42	2	188	43	216	0.984127
CE5.hmm	189	g9589.t1	342	4e-41	1	187	170	337	0.984127
CE5.hmm	189	g9675.t1	235	3.1e-43	1	189	61	234	0.994709
CE5.hmm	189	g9840.t1	253	3.3e-42	1	189	79	252	0.994709
CE8.hmm	288	g1908.t1	562	3.3e-68	16	274	279	539	0.895833
CE8.hmm	288	g3181.t1	364	1.2e-56	10	281	27	339	0.940972
CE8.hmm	288	g3501.t1	431	2.1e-77	7	275	39	315	0.930556
CE8.hmm	288	g4813.t1	999	2.6e-38	87	261	13	196	0.604167
CE8.hmm	288	g4813.t1	999	2.9e-20	11	161	284	424	0.520833
CE9.hmm	373	g8685.t1	1042	1.2e-91	1	373	8	392	0.997319
CE9.hmm	373	g9778.t1	438	2.9e-120	1	361	23	407	0.965147
GH1.hmm	429	g1242.t1	495	5.3e-154	2	424	16	488	0.983683
GH1.hmm	429	g2846.t1	595	4.1e-118	3	426	110	583	0.986014
GH1.hmm	429	g985.t1	480	4.2e-160	4	425	5	474	0.981352
GH10.hmm	303	g2871.t1	330	2.4e-104	2	302	35	327	0.990099
GH10.hmm	303	g3393.t1	351	1.5e-91	3	302	32	344	0.986799
GH10.hmm	303	g3412.t1	353	3.2e-96	2	302	30	345	0.990099
GH10.hmm	303	g4325.t1	474	2.6e-100	2	302	178	471	0.990099
GH10.hmm	303	g5188.t1	304	4.5e-72	32	302	37	298	0.891089
GH105.hmm	332	g3664.t1	313	9.9e-30	58	280	29	259	0.668675
GH105.hmm	332	g5899.t1	386	1.4e-91	8	330	40	382	0.96988
GH105.hmm	332	g7119.t1	386	6.1e-83	6	306	57	382	0.903614
GH105.hmm	332	g7550.t1	377	3.5e-110	10	332	50	374	0.96988
GH105.hmm	332	g9720.t1	379	3.9e-99	7	331	32	376	0.975904
GH109.hmm	126	g1710.t1	400	1.5e-12	30	121	42	130	0.722222
GH109.hmm	126	g216.t1	380	7.4e-10	2	122	6	123	0.952381
GH109.hmm	126	g2667.t1	434	9e-17	3	124	11	132	0.960317
GH109.hmm	126	g4501.t1	338	1.2e-11	61	118	33	90	0.452381
GH109.hmm	126	g4931.t1	238	9.9e-09	60	120	40	100	0.47619
GH109.hmm	126	g5404.t1	339	2.8e-10	5	122	7	122	0.928571
GH109.hmm	126	g5688.t1	334	9e-11	3	120	6	116	0.928571
GH109.hmm	126	g6195.t1	167	7.8e-05	2	44	19	61	0.333333
GH109.hmm	126	g6421.t1	1252	2.1e-12	34	117	896	976	0.65873
GH109.hmm	126	g8112.t1	388	1.3e-08	29	122	42	132	0.738095
GH109.hmm	126	g9261.t1	413	5.7e-06	11	118	43	151	0.849206
GH11.hmm	177	g2865.t1	231	3.4e-73	1	176	51	226	0.988701
GH11.hmm	177	g3171.t1	192	2.4e-31	91	174	100	184	0.468927
GH11.hmm	177	g3171.t1	192	8.3e-14	9	73	36	99	0.361582
GH11.hmm	177	g5951.t1	227	6.6e-75	1	177	47	223	0.99435
GH115.hmm	697	g9672.t1	1022	2.5e-238	4	593	41	691	0.84505
GH115.hmm	697	g9672.t1	1022	3.7e-07	99	310	845	998	0.302726
GH12.hmm	156	g10208.t1	270	1.5e-29	2	144	115	260	0.910256
GH12.hmm	156	g223.t1	249	5e-42	3	154	102	246	0.967949
GH125.hmm	402	g5409.t1	2122	3.4e-131	1	378	829	1239	0.937811
GH125.hmm	402	g7464.t1	513	2e-163	1	402	72	498	0.997512	grass, pine
GH125.hmm	402	g9432.t1	547	5.1e-160	1	402	95	526	0.997512
GH127.hmm	524	g5963.t1	613	7e-152	50	524	7	513	0.90458
GH128.hmm	224	g1567.t1	281	1.5e-62	4	224	54	277	0.982143
GH128.hmm	224	g2685.t1	474	2.4e-55	7	224	255	470	0.96875	chitin, grass
GH128.hmm	224	g3727.t1	273	2.9e-63	5	223	52	270	0.973214	chitin, grass, pine
GH128.hmm	224	g6140.t1	935	6.6e-52	5	224	214	455	0.977679	grass
GH128.hmm	224	g6365.t1	352	3.2e-63	6	224	48	273	0.973214
GH13.hmm	299	g2658.t1	510	7.9e-45	14	294	29	383	0.936455
GH13.hmm	299	g4040.t1	533	1.1e-37	20	291	49	395	0.906355
GH13.hmm	299	g444.t1	217	3.5e-35	76	282	1	217	0.688963
GH13.hmm	299	g6016.t1	592	8.8e-63	13	297	60	347	0.949833
GH13.hmm	299	g6485.t1	634	1.1e-24	20	257	154	423	0.792642
GH13.hmm	299	g8733.t1	577	2.3e-71	12	292	31	388	0.936455
GH13.hmm	299	g9969.t1	601	2.1e-76	12	292	42	403	0.936455
GH131.hmm	255	g10088.t1	372	8.2e-98	1	254	20	255	0.992157
GH131.hmm	255	g7186.t1	261	1.2e-99	1	254	20	259	0.992157
GH131.hmm	255	g9890.t1	275	1.1e-32	119	248	140	270	0.505882
GH131.hmm	255	g9890.t1	275	6.3e-15	1	99	39	139	0.384314
GH132.hmm	303	g2078.t1	468	4.4e-83	32	299	148	461	0.881188
GH133.hmm	372	g4894.t1	2106	1.6e-150	6	371	1633	2089	0.981183
GH134.hmm	159	g8639.t1	96	1.4e-31	95	159	32	96	0.402516
GH135.hmm	237	g5264.t1	399	1.3e-34	16	132	150	265	0.489451
GH135.hmm	237	g6846.t1	284	4.1e-51	2	236	8	269	0.987342	chitin, grass, pine
GH15.hmm	361	g1331.t1	589	2e-77	17	359	62	457	0.947368
GH15.hmm	361	g2720.t1	1668	1.5e-53	3	283	1357	1656	0.775623
GH15.hmm	361	g5946.t1	526	8.2e-82	14	359	72	516	0.955679
GH16.hmm	189	g110.t1	535	2.9e-22	50	189	78	311	0.73545
GH16.hmm	189	g1236.t1	375	5.7e-24	50	186	76	249	0.719577
GH16.hmm	189	g2155.t1	792	6.8e-13	39	120	95	177	0.428571
GH16.hmm	189	g2295.t1	403	4.2e-16	39	175	80	327	0.719577
GH16.hmm	189	g2692.t1	472	1.5e-25	53	176	78	222	0.650794	chitin, grass, pine
GH16.hmm	189	g3047.t1	367	7.1e-21	2	188	89	300	0.984127
GH16.hmm	189	g3775.t1	457	2.9e-40	3	189	126	447	0.984127
GH16.hmm	189	g4017.t1	314	1.1e-18	22	176	52	229	0.814815	grass, pine
GH16.hmm	189	g4425.t1	662	5.2e-15	4	189	279	609	0.978836
GH16.hmm	189	g5157.t1	1289	3.5e-19	10	189	1012	1287	0.94709
GH16.hmm	189	g5454.t1	400	1.6e-30	12	176	163	362	0.867725
GH16.hmm	189	g7111.t1	375	9.4e-22	35	189	108	285	0.814815
GH16.hmm	189	g7250.t1	531	3.5e-23	56	186	82	227	0.687831
GH16.hmm	189	g7555.t1	364	1e-12	24	148	46	195	0.656085
GH16.hmm	189	g8750.t1	1042	7.4e-13	12	188	70	281	0.931217
GH16.hmm	189	g8867.t1	567	6.8e-38	3	176	114	403	0.915344
GH16.hmm	189	g9301.t1	698	6.2e-21	24	185	104	274	0.851852	chitin, grass, pine
GH17.hmm	311	g2343.t1	397	2.4e-12	46	285	86	291	0.768489
GH17.hmm	311	g25.t1	310	3e-14	85	285	120	288	0.643087
GH17.hmm	311	g322.t1	466	6.1e-21	16	300	217	462	0.913183
GH17.hmm	311	g35.t1	305	1.7e-30	2	311	26	305	0.993569	chitin, grass, pine
GH17.hmm	311	g7216.t1	648	1.5e-32	14	306	368	631	0.938907	chitin, grass, pine
GH17.hmm	311	g7714.t1	574	1.1e-15	27	288	57	292	0.839228	chitin, grass, pine
GH17.hmm	311	g9011.t1	426	5.4e-20	6	299	173	425	0.942122
GH18.hmm	296	g1538.t1	1185	5.7e-52	37	286	355	663	0.841216
GH18.hmm	296	g1846.t1	549	1.5e-14	105	240	25	174	0.456081
GH18.hmm	296	g227.t1	960	1.2e-59	32	283	353	670	0.847973
GH18.hmm	296	g3220.t1	668	2.2e-15	53	211	339	545	0.533784
GH18.hmm	296	g349.t1	1154	4.2e-71	5	283	4	336	0.939189
GH18.hmm	296	g5805.t1	944	4.2e-61	50	291	15	311	0.814189
GH18.hmm	296	g679.t1	666	2.5e-56	51	283	16	299	0.783784
GH18.hmm	296	g856.t1	369	1.3e-58	12	288	4	339	0.932432
GH18.hmm	296	g9297.t1	1137	1.7e-63	29	291	101	434	0.885135
GH18.hmm	296	g9615.t1	398	3.9e-78	3	285	7	358	0.952703
GH18.hmm	296	g9805.t1	1909	1.7e-54	3	279	168	504	0.932432
GH18.hmm	296	g9869.t1	640	2.3e-52	4	288	19	414	0.959459
GH2.hmm	752	g1051.t1	864	7.1e-110	45	479	85	658	0.577128
GH2.hmm	752	g3865.t1	670	1.1e-95	23	405	58	506	0.507979
GH2.hmm	752	g5932.t1	679	2.7e-96	28	490	15	670	0.614362
GH2.hmm	752	g6135.t1	1767	4.5e-86	36	528	367	1025	0.654255
GH2.hmm	752	g7638.t1	877	2.1e-108	13	491	24	704	0.635638
GH2.hmm	752	g8510.t1	900	2.8e-58	68	526	96	709	0.609043
GH2.hmm	752	g877.t1	1037	4.5e-211	17	749	37	910	0.973404
GH20.hmm	337	g10060.t1	765	3.6e-56	8	336	170	507	0.973294
GH20.hmm	337	g2318.t1	1052	1.9e-93	7	336	185	554	0.976261	chitin, grass, pine
GH20.hmm	337	g3285.t1	600	1.6e-84	8	336	198	543	0.973294
GH25.hmm	177	g5605.t1	1120	0.00024	95	159	733	794	0.361582
GH26.hmm	303	g1197.t1	463	5e-104	2	303	156	456	0.993399
GH27.hmm	375	g3797.t1	202	4.7e-19	136	252	1	132	0.309333
GH27.hmm	375	g9292.t1	1038	7.1e-40	133	352	124	321	0.584
GH27.hmm	375	g9774.t1	483	3.2e-29	27	153	21	148	0.336
GH27.hmm	375	g9774.t1	483	7.1e-57	194	375	160	343	0.482667
GH28.hmm	325	g1224.t1	495	6.1e-64	2	307	147	468	0.938462
GH28.hmm	325	g1426.t1	452	1.1e-69	35	323	107	439	0.886154
GH28.hmm	325	g1918.t1	178	2.2e-23	73	239	8	174	0.510769
GH28.hmm	325	g2993.t1	366	6.6e-78	4	320	40	358	0.972308	chitin, grass, pine
GH28.hmm	325	g3069.t1	351	2.5e-53	5	316	55	349	0.956923
GH28.hmm	325	g3175.t1	446	3.4e-78	8	310	76	429	0.929231
GH28.hmm	325	g4208.t1	259	1.2e-31	8	166	71	246	0.486154
GH28.hmm	325	g4209.t1	148	7.6e-23	211	323	1	131	0.344615
GH28.hmm	325	g4605.t1	921	1.3e-41	28	304	28	332	0.849231
GH28.hmm	325	g8520.t1	917	3.5e-31	119	255	674	833	0.418462
GH28.hmm	325	g8530.t1	443	1.9e-50	9	317	66	371	0.947692
GH28.hmm	325	g8554.t1	827	3.7e-52	10	318	56	426	0.947692
GH28.hmm	325	g9565.t1	1465	9.8e-66	10	321	431	787	0.956923
GH3.hmm	216	g2941.t1	871	2.6e-59	3	216	91	310	0.986111	grass, pine
GH3.hmm	216	g3568.t1	949	1e-57	3	216	99	322	0.986111	grass, pine
GH3.hmm	216	g4351.t1	980	7.7e-64	3	216	180	396	0.986111
GH3.hmm	216	g4891.t1	1993	3.3e-65	5	216	33	244	0.976852
GH3.hmm	216	g5391.t1	735	9.5e-39	12	193	66	255	0.837963
GH3.hmm	216	g5521.t1	886	3.9e-68	5	216	101	312	0.976852
GH3.hmm	216	g7890.t1	1339	3.9e-56	4	215	120	348	0.976852
GH3.hmm	216	g9499.t1	607	2.3e-54	3	213	109	358	0.972222
GH3.hmm	216	g9502.t1	806	3e-38	13	212	77	334	0.921296
GH3.hmm	216	g9779.t1	733	8.6e-50	8	215	69	294	0.958333
GH31.hmm	427	g1740.t1	838	3.9e-122	1	427	170	595	0.997658
GH31.hmm	427	g2085.t1	1322	2.3e-144	2	427	723	1215	0.995316
GH31.hmm	427	g4055.t1	661	9e-147	1	422	207	660	0.985948
GH31.hmm	427	g638.t1	900	6e-146	2	427	258	783	0.995316	grass, pine
GH31.hmm	427	g6835.t1	937	5.5e-147	2	427	249	795	0.995316	grass, pine
GH31.hmm	427	g8011.t1	999	1e-148	2	427	382	828	0.995316
GH31.hmm	427	g8065.t1	751	2.1e-114	1	427	240	681	0.997658
GH31.hmm	427	g8369.t1	731	1.8e-104	2	427	104	590	0.995316
GH31.hmm	427	g8896.t1	1013	5.3e-153	2	427	334	882	0.995316
GH32.hmm	293	g6301.t1	644	1.2e-69	1	284	58	413	0.96587	grass, pine
GH35.hmm	307	g2458.t1	986	9.5e-91	2	304	36	369	0.983713
GH35.hmm	307	g4480.t1	1007	4.5e-80	2	304	52	397	0.983713
GH35.hmm	307	g4527.t1	1012	1.4e-91	1	304	50	378	0.986971
GH35.hmm	307	g6805.t1	1014	1.6e-91	2	303	53	388	0.980456
GH35.hmm	307	g9829.t1	570	6.9e-33	1	163	18	204	0.527687
GH36.hmm	688	g3360.t1	631	4.7e-97	90	613	9	539	0.760174
GH36.hmm	688	g5989.t1	689	3.3e-157	2	512	30	550	0.741279
GH37.hmm	491	g1214.t1	675	5.6e-156	2	490	46	625	0.99389
GH37.hmm	491	g3747.t1	714	5.1e-150	2	489	122	685	0.991853
GH38.hmm	269	g9848.t1	1119	4.5e-85	3	256	292	549	0.94052
GH43.hmm	248	g1134.t1	365	6.3e-36	1	247	29	349	0.991935
GH43.hmm	248	g1217.t1	321	8.8e-41	1	247	19	319	0.991935
GH43.hmm	248	g1260.t1	486	1.8e-26	20	200	47	262	0.725806
GH43.hmm	248	g2033.t1	323	1.4e-39	1	247	23	305	0.991935
GH43.hmm	248	g2061.t1	355	7.6e-43	7	248	44	353	0.971774
GH43.hmm	248	g2323.t1	235	9.9e-14	3	90	33	159	0.350806
GH43.hmm	248	g2883.t1	275	3.6e-15	10	186	17	240	0.709677
GH43.hmm	248	g3648.t1	356	9.4e-32	2	236	22	319	0.943548
GH43.hmm	248	g4024.t1	378	2.2e-35	3	247	29	272	0.983871
GH43.hmm	248	g564.t1	325	4.6e-44	1	247	21	323	0.991935
GH43.hmm	248	g589.t1	539	1.3e-64	2	247	5	295	0.987903
GH43.hmm	248	g6922.t1	336	3.8e-46	3	245	5	313	0.975806
GH43.hmm	248	g7234.t1	537	1.2e-42	1	248	25	302	0.995968
GH43.hmm	248	g9317.t1	668	6.6e-57	3	246	366	649	0.979839
GH43.hmm	248	g9317.t1	668	7.8e-18	10	209	81	334	0.802419
GH43.hmm	248	g9504.t1	638	7.6e-50	1	248	83	391	0.995968
GH45.hmm	198	g8924.t1	466	1.8e-85	1	181	26	209	0.909091	grass, pine
GH47.hmm	446	g10149.t1	538	1.6e-151	2	445	52	535	0.993274
GH47.hmm	446	g2292.t1	600	8.8e-165	2	445	115	594	0.993274
GH47.hmm	446	g2799.t1	711	1.2e-165	1	446	173	665	0.997758
GH47.hmm	446	g2920.t1	1260	2.3e-115	30	445	824	1256	0.930493
GH47.hmm	446	g34.t1	600	8e-154	2	445	121	596	0.993274
GH47.hmm	446	g3456.t1	744	1.7e-159	2	446	113	622	0.995516
GH47.hmm	446	g3616.t1	574	7e-114	2	445	78	571	0.993274
GH47.hmm	446	g8342.t1	578	1.8e-161	1	446	69	574	0.997758
GH47.hmm	446	g9052.t1	1593	4.5e-165	2	435	201	992	0.970852
GH47.hmm	446	g9461.t1	1009	1.7e-139	10	445	1	520	0.975336
GH5.hmm	275	g1060.t1	570	3.8e-30	24	234	7	277	0.763636
GH5.hmm	275	g1232.t1	426	2.5e-43	28	275	88	392	0.898182
GH5.hmm	275	g1514.t1	398	8.2e-34	24	245	50	351	0.803636
GH5.hmm	275	g2691.t1	386	9.4e-36	24	236	71	357	0.770909
GH5.hmm	275	g3019.t1	945	1.4e-31	10	240	640	922	0.836364
GH5.hmm	275	g3183.t1	258	6.5e-10	100	229	87	258	0.469091
GH5.hmm	275	g3378.t1	870	4.2e-29	28	275	503	827	0.898182
GH5.hmm	275	g3890.t1	399	1.4e-34	35	243	59	371	0.756364
GH5.hmm	275	g4802.t1	424	2.8e-45	27	274	90	392	0.898182
GH5.hmm	275	g4917.t1	466	1.2e-29	1	231	54	416	0.836364
GH5.hmm	275	g5047.t1	431	2.8e-32	1	232	36	379	0.84
GH5.hmm	275	g5612.t1	452	2.1e-23	29	253	148	436	0.814545
GH5.hmm	275	g7909.t1	568	1.1e-07	14	239	198	505	0.818182
GH5.hmm	275	g8121.t1	419	2.1e-22	29	253	112	402	0.814545
GH5.hmm	275	g82.t1	500	2.1e-28	27	232	191	462	0.745455
GH5.hmm	275	g8992.t1	2005	2.2e-25	4	241	15	552	0.861818
GH5.hmm	275	g9229.t1	711	5e-24	26	237	114	409	0.767273
GH5.hmm	275	g9637.t1	415	9.7e-41	25	274	85	382	0.905455
GH51.hmm	630	g6019.t1	507	6.2e-131	84	542	13	505	0.726984
GH51.hmm	630	g9328.t1	694	1.1e-72	110	543	207	671	0.687302
GH55.hmm	740	g4151.t1	777	8.4e-251	7	738	45	772	0.987838	chitin, grass, pine
GH55.hmm	740	g6122.t1	1247	6e-293	5	739	502	1244	0.991892
GH55.hmm	740	g6478.t1	1355	1.4e-277	11	739	107	873	0.983784
GH6.hmm	294	g1774.t1	396	2.5e-86	10	289	66	355	0.94898
GH6.hmm	294	g4539.t1	1520	1.1e-86	14	284	74	359	0.918367
GH6.hmm	294	g8110.t1	380	7.2e-79	8	289	48	347	0.955782
GH62.hmm	278	g5006.t1	328	1.2e-126	1	278	25	297	0.996403
GH62.hmm	278	g5314.t1	2283	3.2e-44	77	211	1435	1570	0.482014	pine
GH63.hmm	570	g7763.t1	1000	5.9e-35	319	564	775	985	0.429825
GH63.hmm	570	g8098.t1	837	2.1e-25	318	565	554	765	0.433333
GH63.hmm	570	g8663.t1	1311	1.7e-15	363	567	705	1157	0.357895
GH64.hmm	367	g6355.t1	503	7.3e-112	2	365	53	421	0.989101
GH64.hmm	367	g994.t1	887	3.7e-106	3	367	455	819	0.991826
GH65.hmm	372	g2014.t1	1117	1.2e-73	5	369	384	747	0.978495
GH7.hmm	415	g2850.t1	416	3.3e-100	168	414	145	410	0.592771
GH7.hmm	415	g5954.t1	457	1e-193	1	414	20	451	0.995181
GH7.hmm	415	g8055.t1	412	7.4e-148	6	414	23	404	0.983133
GH71.hmm	375	g6607.t1	1591	2.8e-48	3	372	5	361	0.984
GH72.hmm	312	g10020.t1	843	5e-124	3	311	28	327	0.987179	chitin, grass, pine
GH72.hmm	312	g2531.t1	495	8.4e-122	3	311	20	332	0.987179
GH72.hmm	312	g3861.t1	434	2.7e-105	3	291	17	293	0.923077
GH72.hmm	312	g4202.t1	530	3e-136	3	311	16	326	0.987179	chitin, grass, pine
GH72.hmm	312	g5304.t1	552	1.5e-115	3	311	27	345	0.987179	chitin, grass, pine
GH72.hmm	312	g7808.t1	699	1.5e-53	86	299	1	218	0.682692
GH72.hmm	312	g8516.t1	447	1.7e-114	4	310	28	329	0.980769
GH74.hmm	233	g289.t1	1480	1.3e-05	27	112	37	113	0.364807
GH74.hmm	233	g289.t1	1480	5.2e-06	29	119	344	449	0.386266
GH76.hmm	358	g1981.t1	476	1.9e-95	12	353	36	415	0.952514
GH76.hmm	358	g2891.t1	350	5.4e-76	23	330	24	328	0.857542
GH76.hmm	358	g3205.t1	465	2.8e-81	6	354	22	461	0.972067
GH76.hmm	358	g3637.t1	932	6.9e-38	71	258	165	436	0.522346
GH76.hmm	358	g6059.t1	449	8.1e-85	10	342	28	390	0.927374	chitin, grass
GH76.hmm	358	g7493.t1	630	7.7e-98	12	346	30	395	0.932961
GH76.hmm	358	g779.t1	641	4.9e-90	11	348	29	402	0.941341
GH76.hmm	358	g8653.t1	449	1.9e-105	10	356	29	395	0.96648
GH76.hmm	358	g9639.t1	425	1e-71	23	301	69	366	0.776536
GH78.hmm	504	g1773.t1	934	2.7e-169	3	502	353	877	0.990079
GH78.hmm	504	g2127.t1	1144	6.4e-59	6	504	525	1106	0.988095
GH78.hmm	504	g2599.t1	1314	1.6e-59	135	504	878	1284	0.732143
GH78.hmm	504	g5354.t1	457	2e-124	101	504	2	431	0.799603
GH78.hmm	504	g5393.t1	800	4.3e-120	3	502	238	759	0.990079
GH78.hmm	504	g6825.t1	452	2.2e-38	129	338	67	278	0.414683
GH78.hmm	504	g8823.t1	445	8.3e-16	212	431	134	358	0.434524
GH79.hmm	455	g2579.t1	588	4.1e-73	2	416	49	493	0.90989	chitin, grass, pine
GH81.hmm	622	g3753.t1	860	2.4e-200	3	622	162	848	0.995177
GH81.hmm	622	g6367.t1	934	1.7e-216	11	622	91	774	0.982315
GH85.hmm	315	g6513.t1	424	3.1e-74	2	309	96	410	0.974603
GH88.hmm	329	g5048.t1	454	4.3e-87	2	325	56	444	0.981763
GH92.hmm	491	g10202.t1	782	2.9e-142	2	490	242	758	0.99389
GH92.hmm	491	g6962.t1	583	1.2e-43	306	464	401	560	0.321792
GH92.hmm	491	g6962.t1	583	1.2e-48	66	264	210	399	0.403259
GH92.hmm	491	g7056.t1	775	2e-158	3	490	265	772	0.991853
GH92.hmm	491	g7542.t1	689	5.7e-142	3	489	177	667	0.989817
GH92.hmm	491	g8547.t1	1084	1.8e-158	3	490	543	1053	0.991853
GH93.hmm	307	g5448.t1	216	5.7e-31	107	268	2	155	0.52443
GH93.hmm	307	g9490.t1	388	2.1e-111	1	306	45	362	0.993485
GH94.hmm	1036	g6535.t1	787	2.2e-199	301	1032	45	780	0.705598
GH95.hmm	722	g1241.t1	782	1.7e-184	9	588	2	607	0.801939
GH95.hmm	722	g3085.t1	809	2e-191	4	706	20	794	0.972299
GT1.hmm	382	g1132.t1	2571	4.7e-55	4	379	1277	1691	0.981675	grass
GT1.hmm	382	g1259.t1	1386	1.1e-58	89	379	316	637	0.759162
GT1.hmm	382	g1668.t1	441	8.9e-29	57	380	64	430	0.84555
GT1.hmm	382	g171.t1	1265	1e-61	88	381	272	596	0.767016
GT1.hmm	382	g2867.t1	580	9.4e-25	192	365	280	473	0.45288
GT1.hmm	382	g3584.t1	689	5.8e-28	97	380	357	679	0.740838
GT1.hmm	382	g5995.t1	1255	1e-50	80	369	343	663	0.756545
GT1.hmm	382	g7147.t1	1147	1.1e-61	93	381	257	577	0.753927
GT1.hmm	382	g9450.t1	1760	9e-27	88	380	206	476	0.764398
GT15.hmm	273	g2888.t1	401	2.2e-118	1	272	81	359	0.992674
GT15.hmm	273	g4368.t1	297	4e-81	17	272	24	289	0.934066
GT15.hmm	273	g5312.t1	451	9.7e-126	1	272	93	363	0.992674
GT15.hmm	273	g6660.t1	1419	3.4e-123	1	272	117	427	0.992674	chitin, grass, pine
GT2.hmm	168	g1028.t1	464	8.4e-11	2	167	57	221	0.982143
GT2.hmm	168	g5040.t1	907	3.6e-07	80	165	359	450	0.505952
GT2.hmm	168	g5472.t1	886	1.8e-10	4	168	354	591	0.97619
GT2.hmm	168	g5531.t1	1845	1.3e-15	79	164	847	933	0.505952
GT2.hmm	168	g6388.t1	441	4e-46	2	138	127	314	0.809524
GT2.hmm	168	g7006.t1	845	6.4e-08	2	167	165	365	0.982143
GT2.hmm	168	g7009.t1	1765	7.7e-17	79	163	1231	1316	0.5
GT2.hmm	168	g7010.t1	1842	3.9e-13	79	166	1387	1475	0.517857
GT2.hmm	168	g7403.t1	1122	9.6e-07	70	166	524	627	0.571429
GT2.hmm	168	g8751.t1	508	3e-10	39	167	174	304	0.761905
GT2.hmm	168	g930.t1	1445	1.8e-07	2	166	246	480	0.97619
GT2.hmm	168	g9742.t1	244	4e-45	1	168	12	182	0.994048
GT20.hmm	475	g5424.t1	954	9.5e-156	9	473	127	654	0.976842
GT20.hmm	475	g7207.t1	550	7.4e-203	10	475	14	481	0.978947
GT20.hmm	475	g8768.t1	909	1e-154	22	473	153	622	0.949474
GT21.hmm	233	g8557.t1	557	4.7e-90	2	233	52	375	0.991416
GT22.hmm	389	g122.t1	431	4.5e-59	113	383	7	296	0.694087
GT22.hmm	389	g1793.t1	520	2.5e-78	1	386	5	398	0.989717
GT22.hmm	389	g2710.t1	861	1.2e-36	2	137	33	176	0.347044
GT22.hmm	389	g2710.t1	861	8.9e-44	195	389	176	389	0.498715
GT22.hmm	389	g6266.t1	516	1.5e-52	182	388	163	386	0.529563
GT23.hmm	318	g553.t1	614	9.8e-08	17	221	255	474	0.641509
GT24.hmm	248	g5580.t1	1502	9.4e-133	1	248	1198	1445	0.995968
GT25.hmm	181	g6666.t1	437	1.6e-11	58	170	103	281	0.618785
GT25.hmm	181	g8571.t1	393	1.7e-09	67	173	103	268	0.585635
GT28.hmm	157	g4801.t1	196	1.2e-10	58	114	88	144	0.356688
GT3.hmm	637	g8569.t1	704	1.2e-299	1	637	15	651	0.99843
GT31.hmm	192	g5068.t1	913	8.2e-11	62	163	220	314	0.526042
GT31.hmm	192	g5647.t1	450	5.4e-12	55	163	157	247	0.5625
GT31.hmm	192	g8875.t1	474	5.1e-12	46	188	148	275	0.739583
GT31.hmm	192	g9315.t1	548	4.6e-08	63	138	387	478	0.390625
GT31.hmm	192	g9891.t1	471	1.3e-09	55	163	160	250	0.5625
GT32.hmm	90	g1347.t1	332	2.6e-24	2	87	75	155	0.944444
GT32.hmm	90	g3304.t1	385	2.4e-20	3	89	131	215	0.955556
GT32.hmm	90	g9119.t1	329	2.8e-11	48	88	54	94	0.444444
GT32.hmm	90	g9203.t1	227	1.5e-13	25	89	2	67	0.711111
GT32.hmm	90	g9333.t1	626	4.5e-09	48	87	328	368	0.433333
GT32.hmm	90	g9353.t1	318	4.4e-11	38	88	42	98	0.555556
GT33.hmm	425	g5608.t1	810	1.5e-151	2	421	74	480	0.985882
GT34.hmm	246	g1041.t1	319	2e-54	3	244	60	296	0.979675
GT34.hmm	246	g2903.t1	328	3e-68	4	245	82	311	0.979675
GT34.hmm	246	g3000.t1	942	1.3e-06	34	184	692	830	0.609756
GT34.hmm	246	g3061.t1	366	7.8e-07	32	187	142	289	0.630081
GT34.hmm	246	g420.t1	410	6.5e-09	18	189	138	305	0.695122
GT34.hmm	246	g5541.t1	285	8.7e-27	19	239	63	255	0.894309
GT34.hmm	246	g9205.t1	354	9.1e-87	3	245	49	310	0.98374
GT35.hmm	674	g2376.t1	887	5.4e-283	2	674	162	877	0.997033	pine
GT39.hmm	223	g292.t1	773	3.4e-73	2	223	62	306	0.991031
GT39.hmm	223	g5117.t1	975	2.1e-74	2	223	73	318	0.991031
GT39.hmm	223	g6505.t1	737	9.2e-75	2	223	62	300	0.991031
GT4.hmm	160	g10070.t1	722	4.4e-32	7	159	467	637	0.95
GT4.hmm	160	g5203.t1	460	1.2e-37	7	157	215	390	0.9375
GT4.hmm	160	g653.t1	507	4.6e-34	10	144	212	344	0.8375
GT4.hmm	160	g6574.t1	542	5.8e-26	5	149	335	495	0.9
GT48.hmm	739	g4203.t1	1957	0	1	733	865	1644	0.990528
GT50.hmm	262	g568.t1	342	1.9e-67	1	187	136	334	0.709924
GT54.hmm	290	g4580.t1	534	1.1e-12	33	190	66	213	0.541379
GT57.hmm	481	g3669.t1	583	1.2e-141	3	480	69	564	0.991684
GT57.hmm	481	g8345.t1	502	1.9e-174	2	479	15	494	0.991684
GT58.hmm	364	g2589.t1	402	4.7e-119	1	364	21	364	0.997253
GT62.hmm	268	g2069.t1	732	6.3e-101	5	267	71	333	0.977612
GT62.hmm	268	g5292.t1	518	1.1e-124	3	268	89	352	0.988806
GT62.hmm	268	g6552.t1	576	1.8e-104	3	267	269	534	0.985075
GT66.hmm	693	g5517.t1	1004	2.5e-176	50	599	316	925	0.792208
GT69.hmm	239	g8331.t1	532	1.5e-78	1	238	125	392	0.991632
GT71.hmm	264	g8574.t1	501	1.8e-54	2	264	158	375	0.992424
GT76.hmm	407	g755.t1	409	1.2e-90	4	407	15	409	0.990172
GT8.hmm	257	g10042.t1	313	2.7e-42	22	255	9	280	0.906615
GT8.hmm	257	g2319.t1	392	8.3e-18	23	254	53	304	0.898833
GT8.hmm	257	g2966.t1	815	7.9e-47	30	256	8	224	0.879377
GT8.hmm	257	g4564.t1	394	4.8e-17	38	220	129	319	0.708171
GT8.hmm	257	g4975.t1	402	3.2e-32	22	254	5	282	0.902724
GT8.hmm	257	g6390.t1	232	3.2e-21	36	151	60	168	0.447471
GT90.hmm	250	g2311.t1	342	4.5e-32	2	248	66	305	0.984
GT90.hmm	250	g3432.t1	1464	7.3e-71	3	248	1158	1446	0.98
GT90.hmm	250	g3872.t1	484	7.8e-18	2	248	205	439	0.984
GT90.hmm	250	g9232.t1	2867	2.3e-75	3	243	2246	2534	0.96
PL1.hmm	202	g2064.t1	833	3.5e-21	31	189	380	555	0.782178
PL1.hmm	202	g2575.t1	315	1.4e-54	12	199	56	248	0.925743
PL1.hmm	202	g277.t1	378	4e-53	21	201	112	298	0.891089
PL1.hmm	202	g2926.t1	277	9e-14	114	201	154	248	0.430693
PL1.hmm	202	g3499.t1	401	4.6e-33	14	199	57	245	0.915842
PL1.hmm	202	g424.t1	321	1.4e-45	32	201	82	253	0.836634
PL1.hmm	202	g5528.t1	378	5.7e-39	17	201	124	301	0.910891
PL1.hmm	202	g6335.t1	419	1e-22	14	188	84	257	0.861386
PL1.hmm	202	g6450.t1	378	1.2e-51	20	200	109	300	0.891089
PL1.hmm	202	g6568.t1	192	4.6e-19	127	202	56	134	0.371287
PL1.hmm	202	g6605.t1	335	6.3e-57	28	199	76	253	0.846535
PL1.hmm	202	g717.t1	327	4.8e-55	29	200	91	265	0.846535
PL1.hmm	202	g7359.t1	332	6.7e-55	24	201	84	265	0.876238
PL1.hmm	202	g7685.t1	466	2.3e-47	15	199	101	296	0.910891
PL3.hmm	197	g1885.t1	307	1.5e-69	2	187	60	244	0.939086
PL3.hmm	197	g3057.t1	247	3.3e-77	2	197	26	219	0.989848
PL3.hmm	197	g3064.t1	256	2e-70	1	196	40	228	0.989848
PL3.hmm	197	g4764.t1	255	4.7e-74	2	196	41	229	0.984772
PL3.hmm	197	g5064.t1	322	8.1e-80	2	197	115	308	0.989848
PL3.hmm	197	g5441.t1	236	5.5e-80	2	197	29	222	0.989848
PL3.hmm	197	g6029.t1	248	6.9e-63	5	197	26	216	0.974619
PL3.hmm	197	g8325.t1	384	4.6e-65	8	197	32	217	0.959391
PL3.hmm	197	g9560.t1	428	1.6e-68	2	196	214	400	0.984772
PL4.hmm	567	g3759.t1	661	1.3e-165	5	567	18	646	0.991182
PL4.hmm	567	g4890.t1	558	8.3e-99	9	555	23	538	0.962963
PL4.hmm	567	g5490.t1	550	1.3e-91	3	566	16	537	0.992945
PL4.hmm	567	g6042.t1	569	3.7e-103	15	559	38	554	0.959436
PL4.hmm	567	g7576.t1	732	7.7e-80	16	427	273	613	0.724868
PL7.hmm	231	g2720.t1	1668	2.1e-34	1	228	772	982	0.982684
PL9.hmm	374	g1468.t1	117	5e-25	242	361	6	117	0.318182
PL9.hmm	374	g1469.t1	201	1.6e-53	10	193	16	190	0.489305
PL9.hmm	374	g9219.t1	399	1.7e-111	13	370	19	392	0.954545
