# Supplementary material for: Genomes and secretomes of Ascomycota fungi reveal diverse functions in plant biomass decomposition and pathogenesis
Source: BMC Genomics. 2019 Dec 12;20:976. doi: 10.1186/s12864-019-6358-x (PMC6909477; doi:10.1186/s12864-019-6358-x)
Supplement: Supplementary file 22 — Additional file 22. Table showing Pfam hits in each fungal genome. The output of hmmscan. [file 12864_2019_6358_MOESM22_ESM.xlsx]

## Sheet: FGC_1_Aspergillus_CK392
Pfam target	target length	protein query	query length	E-value	hmm coord from	hmm coord to	alignment coord from	alignment coord to	coverage
Ribosomal_L1	205	g1000.t1	241	1.4e-42	5	205	24	236	0.97561
Arf	175	g1002.t1	183	2.8e-79	1	174	5	176	0.988571
SURF4	267	g1005.t1	303	1.9e-92	3	267	39	303	0.988764
IU_nuc_hydro	305	g1007.t1	421	1.1e-58	1	287	4	378	0.937705
HLH	55	g1008.t1	399	8e-15	1	55	160	211	0.981818
Pyr_redox_2	292	g1010.t1	762	3.4e-10	1	160	5	243	0.544521
MFS_1	353	g1011.t1	466	1.3e-29	4	352	47	432	0.985836
Sugar_tr	452	g1012.t1	509	1.8e-99	2	452	16	468	0.995575
DUF4211	144	g1013.t1	588	3e-42	1	144	329	464	0.993056
Tom22	138	g1014.t1	153	2.3e-53	1	138	1	138	0.992754
Peptidase_M16	149	g1015.t1	581	4.3e-40	1	148	49	195	0.986577
Peptidase_M16_C	183	g1015.t1	581	6e-54	2	183	202	479	0.989071
AMP-binding_C	76	g1016.t1	699	0.00067	12	76	588	661	0.842105
ACAS_N	55	g1016.t1	699	1.4e-10	1	54	48	105	0.963636
AMP-binding	423	g1016.t1	699	6.7e-38	9	421	115	565	0.973995
Aminotran_1_2	363	g1017.t1	680	3.1e-65	2	361	254	611	0.988981
PQ-loop	61	g1018.t1	431	1.7e-18	2	59	259	316	0.934426
PQ-loop	61	g1018.t1	431	9.2e-18	1	57	43	99	0.918033
SNARE	53	g101.t1	346	5.9e-13	1	53	290	342	0.981132
Syntaxin-5_N	23	g101.t1	346	9e-10	2	23	2	23	0.913043
SH3_1	48	g1020.t1	755	6.5e-06	2	48	137	183	0.958333
Pkinase	264	g1021.t1	644	2.7e-49	1	264	320	626	0.996212
Ribosomal_L27A	121	g1022.t1	315	7.5e-30	1	120	68	196	0.983471
Cyclin	161	g1023.t1	638	7.6e-14	32	161	110	291	0.801242
Pyr_redox_2	292	g1024.t1	581	1.2e-52	2	292	116	450	0.993151
Dynamin_M	284	g1025.t1	918	2.9e-10	3	150	426	582	0.517606
Dynamin_N	168	g1025.t1	918	6.5e-45	1	168	242	416	0.994048
GATase_4	272	g1026.t1	372	3.2e-12	32	146	44	166	0.419118
PIG-Y	71	g1027.t1	379	0.00024	1	71	293	372	0.985915
RRM_1	70	g1028.t1	477	1.6e-18	1	70	93	164	0.985714
RRM_1	70	g1028.t1	477	1.7e-15	2	70	312	375	0.971429
RRM_1	70	g1028.t1	477	2.6e-21	1	70	185	255	0.985714
Arrestin_C	137	g1030.t1	814	8.5e-23	1	136	432	631	0.985401
Arrestin_N	146	g1030.t1	814	9.6e-05	72	130	342	400	0.39726
ABM	78	g1031.t1	107	1.5e-09	3	77	7	80	0.948718
Chs3p	287	g1033.t1	331	8.7e-127	1	286	2	285	0.993031
Acetyltransf_10	127	g1034.t1	240	3.8e-11	57	117	152	212	0.472441
4HBT_3	249	g1035.t1	366	2.1e-32	4	248	51	355	0.97992
Ribosomal_S6	90	g1036.t1	121	2.3e-23	2	90	3	94	0.977778
GCV_H	122	g1037.t1	175	9e-39	2	119	53	171	0.959016
zf-rbx1	55	g1038.t1	802	2.9e-09	2	55	731	796	0.963636
Cation_efflux	199	g1039.t1	463	9.9e-15	10	199	167	374	0.949749
Peptidase_M50B	200	g103.t1	268	3.5e-60	3	199	41	241	0.98
COMPASS-Shg1	102	g1042.t1	732	1.3e-27	2	101	49	149	0.970588
IF4E	159	g1043.t1	233	9.9e-31	1	147	49	196	0.918239
DUF4598	111	g1044.t1	257	3.3e-36	1	111	139	251	0.990991
GDA1_CD39	423	g1045.t1	503	7.3e-100	9	414	63	492	0.957447
IF3_N	70	g1046.t1	227	1.1e-09	3	69	63	131	0.942857
IF3_C	86	g1046.t1	227	1.6e-09	2	84	138	223	0.953488
GTP_EFTU	194	g1047.t1	440	3.5e-57	1	193	50	243	0.989691
GTP_EFTU_D3	111	g1047.t1	440	4.3e-21	2	110	342	437	0.972973
GTP_EFTU_D2	74	g1047.t1	440	6e-17	1	73	267	336	0.972973
RHD3	743	g1048.t1	1493	0	1	741	58	840	0.995962
Cyclase	136	g1048.t1	1493	3.4e-09	17	135	933	1104	0.867647
4HBT_2	123	g1048.t1	1493	7.6e-08	5	106	1243	1370	0.821138
Oxidored_FMN	341	g1049.t1	444	7.5e-36	6	256	21	283	0.733138
ECH_1	251	g104.t1	280	1.2e-20	87	198	113	224	0.442231
Ank_2	84	g1050.t1	717	2.5e-08	27	83	123	185	0.666667
Ank_2	84	g1050.t1	717	3.1e-09	15	78	221	295	0.75
Ank_2	84	g1050.t1	717	5.4e-13	11	84	70	153	0.869048
PTR2	395	g1051.t1	603	4.5e-81	2	385	152	544	0.96962
HIG_1_N	52	g1052.t1	268	8.1e-09	10	51	121	164	0.788462
Med26	53	g1053.t1	473	1.3e-11	2	53	300	351	0.962264
Tom5	48	g1054.t1	87	9e-13	14	48	52	86	0.708333
Nucleoporin_FG	91	g1055.t1	456	1.1e-07	6	91	69	170	0.934066
Nup54	140	g1055.t1	456	1.5e-40	4	140	248	382	0.971429
Nucleoporin_FG	91	g1055.t1	456	6.7e-11	1	91	2	93	0.989011
CHCH	35	g1056.t1	159	5.5e-08	1	34	91	124	0.942857
AA_permease_2	425	g1057.t1	932	1.4e-57	1	425	27	472	0.997647
ACBP	85	g1057.t1	932	9.3e-21	2	84	538	625	0.964706
zf-HC5HC2H_2	110	g1058.t1	1426	1.9e-17	2	97	591	691	0.863636
JmjN	34	g1058.t1	1426	6.4e-13	1	34	83	116	0.970588
JmjC	114	g1058.t1	1426	6.4e-38	1	114	375	492	0.991228
Carn_acyltransf	584	g1059.t1	805	2.3e-210	1	584	45	698	0.998288
DUF1275	192	g105.t1	294	3.9e-43	1	191	61	276	0.989583
CAP	126	g1060.t1	320	5.9e-16	1	126	164	295	0.992063
Thioredox_DsbH	163	g1061.t1	788	7e-72	2	162	24	189	0.981595
WD40	38	g1062.t1	376	4.7e-07	5	38	75	109	0.868421
FDF	104	g1063.t1	568	6.3e-27	2	103	411	515	0.971154
LSM14	75	g1063.t1	568	7.3e-29	2	74	6	80	0.96
Cyclase	136	g1064.t1	360	9.6e-12	10	135	97	294	0.919118
FAD_binding_3	356	g1065.t1	470	4.3e-10	158	353	171	380	0.547753
NAD_binding_8	68	g1065.t1	470	4.4e-08	1	43	28	74	0.617647
NmrA	233	g1068.t1	310	8.1e-20	1	228	14	232	0.974249
Ion_trans_2	79	g106.t1	631	3e-15	2	78	349	425	0.962025
Ion_trans_2	79	g106.t1	631	8.9e-13	2	76	198	269	0.936709
NmrA	233	g1070.t1	298	1.1e-21	1	223	5	221	0.95279
Velvet	250	g1073.t1	570	1.2e-31	142	249	110	233	0.428
NmrA	233	g1074.t1	314	3.2e-31	1	227	8	242	0.969957
Rad51	255	g1075.t1	653	2.2e-39	18	192	187	369	0.682353
DUF3474	128	g1076.t1	469	6.8e-06	60	123	42	102	0.492188
FA_desaturase	254	g1076.t1	469	8.4e-23	3	250	128	415	0.972441
TRAPPC10	158	g1077.t1	1443	4e-43	1	158	1252	1410	0.993671
TIG	85	g1078.t1	1407	4.4e-09	2	72	817	885	0.823529
Ank_5	56	g1078.t1	1407	5.6e-09	1	56	1027	1081	0.982143
Glyco_hydro_61	205	g1079.t1	373	2.1e-69	1	201	20	235	0.97561
SUR7	207	g107.t1	677	1.5e-26	4	207	8	166	0.980676
SUI1	76	g1080.t1	652	2.3e-21	2	75	559	637	0.960526
Dabb	97	g1081.t1	99	1.5e-15	1	81	3	84	0.824742
La	59	g1082.t1	398	2e-21	1	58	114	170	0.966102
RRM_1	70	g1082.t1	398	3.8e-06	10	57	226	273	0.671429
Chitin_synth_2	527	g1083.t1	789	1e-21	204	499	259	546	0.559772
HSP70	599	g1084.t1	714	6.9e-166	1	598	3	648	0.996661
MFS_1	353	g1085.t1	551	5.9e-40	1	352	47	449	0.994334
LicD	227	g1086.t1	658	2.4e-18	3	107	106	212	0.45815
WLM	191	g1086.t1	658	4.4e-55	7	191	462	645	0.963351
Thiolase_N	260	g1087.t1	418	1.4e-71	1	260	32	286	0.996154
Thiolase_C	123	g1087.t1	418	5.5e-41	3	121	295	413	0.95935
DASH_Ask1	64	g1089.t1	426	1.5e-30	1	64	18	81	0.984375
Pectate_lyase_3	215	g108.t1	732	1.4e-12	8	73	380	442	0.302326
Pectate_lyase_3	215	g108.t1	732	7.4e-56	1	215	34	256	0.995349
LIM	58	g1090.t1	1091	0.00046	1	55	78	130	0.931034
LIM	58	g1090.t1	1091	2.1e-09	1	54	21	75	0.913793
RhoGAP	152	g1090.t1	1091	7.8e-47	1	148	912	1060	0.967105
ABC_tran	137	g1091.t1	1344	1.7e-30	1	137	390	582	0.992701
ABC_tran	137	g1091.t1	1344	1.8e-29	1	137	1118	1270	0.992701
SMC_N	220	g1091.t1	1344	2.3e-06	133	213	550	626	0.363636
ABC_membrane	274	g1091.t1	1344	2.3e-44	2	271	746	1017	0.981752
ABC_membrane	274	g1091.t1	1344	5.6e-44	2	254	38	300	0.919708
CLASP_N	227	g1092.t1	1388	4.5e-91	2	227	429	654	0.991189
CLASP_N	227	g1092.t1	1388	5.9e-64	1	226	65	279	0.991189
BSP	207	g1093.t1	316	3.3e-86	2	207	45	295	0.990338
dsrm	67	g1094.t1	406	2.8e-06	3	65	307	370	0.925373
Ribonuclease_3	105	g1094.t1	406	3.5e-06	1	105	121	277	0.990476
PfkB	302	g1096.t1	440	7e-13	30	273	77	346	0.804636
CAP_C	157	g1097.t1	526	1.4e-56	1	157	366	524	0.993631
CAP_N	318	g1097.t1	526	1.7e-111	1	317	11	337	0.993711
Chromosome_seg	55	g1098.t1	756	1.5e-23	1	55	559	611	0.981818
DUF4210	68	g1098.t1	756	8e-33	1	68	334	408	0.985294
DUF3433	91	g109.t1	830	2.1e-25	1	90	608	698	0.978022
DUF3433	91	g109.t1	830	3.2e-10	1	90	298	388	0.978022
Acetyltransf_10	127	g10.t1	177	3.1e-14	18	114	49	149	0.755906
Vps51	87	g1100.t1	1035	3.3e-06	1	69	112	180	0.781609
Sec5	189	g1100.t1	1035	7.6e-35	2	188	151	396	0.984127
Iso_dh	348	g1101.t1	385	7.7e-102	1	348	56	381	0.997126
Eaf7	101	g1102.t1	279	1.9e-15	1	101	47	130	0.990099
Spc97_Spc98	537	g1103.t1	963	8.7e-98	3	537	188	866	0.994413
NAD_binding_1	109	g1104.t1	869	1.5e-33	1	108	747	853	0.981651
Mo-co_dimer	138	g1104.t1	869	1.6e-59	1	137	309	454	0.985507
Oxidored_molyb	172	g1104.t1	869	1e-52	1	171	105	280	0.988372
FAD_binding_6	99	g1104.t1	869	5.6e-35	2	99	622	727	0.979798
Cyt-b5	74	g1104.t1	869	8.2e-16	1	73	519	589	0.972973
Rieske_2	104	g1105.t1	1102	1.5e-15	2	102	932	1040	0.961538
NIR_SIR	159	g1105.t1	1102	1.7e-21	3	151	712	847	0.930818
NIR_SIR_ferr	69	g1105.t1	1102	2.3e-10	3	67	639	700	0.927536
Fer2_BFD	51	g1105.t1	1102	2.7e-11	2	49	499	546	0.921569
Pyr_redox_2	292	g1105.t1	1102	4.7e-45	2	276	45	332	0.938356
MFS_1	353	g1106.t1	508	1.1e-28	2	352	41	465	0.991501
rhaM	108	g1107.t1	116	1.3e-38	1	107	6	114	0.981481
FTA4	201	g1109.t1	235	2.5e-60	1	201	6	203	0.995025
HAD_2	178	g1110.t1	260	6.9e-08	115	178	158	231	0.353933
Ribosomal_L18_c	93	g1111.t1	300	1.3e-34	1	93	195	294	0.989247
Ribosomal_L5e	163	g1111.t1	300	1.7e-82	1	163	14	179	0.993865
ABC_tran	137	g1113.t1	707	1.9e-18	2	137	479	621	0.985401
ABC_membrane_2	282	g1113.t1	707	2.7e-110	2	282	86	366	0.992908
Phosphorylase	711	g1114.t1	879	0	1	711	157	871	0.998594
G-alpha	354	g1115.t1	356	1.8e-113	1	354	16	345	0.997175
Pkinase	264	g1116.t1	366	1.7e-67	1	264	20	299	0.996212
Avl9	379	g1117.t1	740	2.1e-120	49	379	21	349	0.870712
Cullin_Nedd8	63	g1118.t1	768	1e-26	1	62	700	761	0.968254
Cullin	618	g1118.t1	768	5.7e-192	36	618	74	669	0.941748
Cupin_2	71	g1119.t1	178	1.6e-08	11	57	66	118	0.647887
RRM_1	70	g111.t1	2031	0.00011	23	62	1660	1700	0.557143
G-patch	45	g111.t1	2031	1.3e-11	1	44	1948	1991	0.955556
NACHT	166	g111.t1	2031	5.5e-06	1	150	191	354	0.89759
zf-RanBP	30	g111.t1	2031	7.7e-09	2	29	1545	1572	0.9
Mit_KHE1	186	g1121.t1	277	4.6e-64	1	186	2	176	0.994624
4HBT_3	249	g1123.t1	282	1.1e-36	36	249	1	266	0.855422
Helicase_C	111	g1124.t1	867	1.5e-21	5	111	629	739	0.954955
SNF2_N	350	g1124.t1	867	1.9e-64	54	314	218	471	0.742857
End3	199	g1125.t1	1076	2.9e-71	1	199	864	1066	0.994975
EF-hand_4	104	g1125.t1	1076	7.1e-47	2	102	676	776	0.961538
DSPc	133	g1126.t1	327	1.7e-13	1	131	102	247	0.977444
zf-C2H2_aberr	176	g1127.t1	265	1.2e-06	1	67	98	166	0.375
AAA_11	259	g1128.t1	1079	1.8e-31	159	259	529	628	0.3861
AAA_11	259	g1128.t1	1079	2.6e-21	2	114	426	522	0.432432
AAA_12	200	g1128.t1	1079	3.2e-60	1	199	635	831	0.99
UPF1_Zn_bind	152	g1128.t1	1079	3.3e-72	1	152	71	222	0.993421
Brix	192	g1129.t1	299	1.6e-30	1	191	97	267	0.989583
Pro_isomerase	158	g112.t1	163	2.2e-49	2	157	7	161	0.981013
GATase	190	g1131.t1	764	3.6e-47	2	187	28	216	0.973684
PRAI	194	g1131.t1	764	5.8e-54	4	194	567	758	0.979381
IGPS	254	g1131.t1	764	7.9e-97	1	254	250	512	0.996063
Nup188	925	g1132.t1	1815	1.9e-81	9	924	54	1146	0.989189
Pec_lyase_C	211	g1134.t1	375	4.4e-15	30	211	122	295	0.85782
CAP59_mtransfer	241	g1135.t1	496	1.9e-89	1	241	147	397	0.995851
F-box-like	48	g1137.t1	645	0.0002	2	41	100	165	0.8125
dUTPase	129	g1138.t1	171	2.9e-10	28	112	78	158	0.651163
adh_short_C2	234	g1139.t1	256	1.3e-58	1	234	12	254	0.995726
Ferric_reduct	125	g1140.t1	633	1.5e-25	2	124	187	306	0.976
NAD_binding_6	156	g1140.t1	633	5.5e-09	5	80	486	562	0.480769
FAD_binding_8	109	g1140.t1	633	8.8e-06	3	57	350	401	0.495413
Acetyltransf_10	127	g1141.t1	182	1.4e-06	31	115	63	156	0.661417
Inhibitor_I9	82	g1143.t1	349	0.00084	51	80	31	60	0.353659
Peptidase_S8	298	g1143.t1	349	4.5e-14	1	133	96	208	0.442953
Jacalin	135	g1144.t1	152	0.00035	68	134	92	151	0.488889
Chromo	54	g1146.t1	2156	1.1e-09	1	53	2097	2152	0.962963
RVT_1	222	g1146.t1	2156	2.4e-07	66	219	1248	1365	0.689189
rve	119	g1146.t1	2156	3.1e-10	2	115	1793	1905	0.94958
Glyco_hydro_114	232	g1147.t1	318	4.9e-88	1	232	82	314	0.99569
Glycos_transf_1	172	g1149.t1	2425	1.3e-09	6	132	2081	2209	0.732558
BBE	46	g114.t1	597	3.9e-09	1	42	531	571	0.891304
FAD_binding_4	139	g114.t1	597	4.8e-20	3	138	119	266	0.971223
DPPIV_N	354	g1150.t1	919	2.5e-115	1	354	230	604	0.997175
Peptidase_S9	212	g1150.t1	919	9.7e-54	4	211	689	892	0.976415
Cpn60_TCP1	491	g1152.t1	535	2.9e-148	1	486	34	531	0.98778
AAA	132	g1153.t1	439	5e-40	2	131	219	350	0.977273
Succ_DH_flav_C	128	g1154.t1	647	5.9e-45	1	128	512	647	0.992188
FAD_binding_2	417	g1154.t1	647	9.2e-126	1	417	62	457	0.997602
ASL_C2	69	g1156.t1	464	6.3e-24	2	69	373	440	0.971014
Lyase_1	312	g1156.t1	464	6e-90	1	312	15	310	0.996795
p450	463	g1157.t1	413	1e-23	1	311	30	315	0.669546
FR47	86	g1158.t1	384	4.3e-07	13	85	294	377	0.837209
RRM_1	70	g1162.t1	546	3.8e-19	1	69	304	373	0.971429
RRM_1	70	g1162.t1	546	6.8e-20	1	70	410	480	0.985714
Alg6_Alg8	458	g1163.t1	592	3.9e-82	4	218	67	297	0.467249
Alg6_Alg8	458	g1163.t1	592	4.7e-48	213	456	331	567	0.530568
COX17	48	g1164.t1	76	2e-22	1	48	27	76	0.979167
TFIIS_C	39	g1166.t1	588	1.3e-12	2	31	379	408	0.74359
TFIIS_M	113	g1166.t1	588	3.5e-30	1	112	256	364	0.982301
Med26	53	g1166.t1	588	5.3e-10	2	52	144	193	0.943396
Pectinesterase	298	g1167.t1	392	4.8e-22	88	289	162	365	0.674497
Cation_ATPase_N	69	g1168.t1	988	1.1e-10	12	68	83	138	0.811594
E1-E2_ATPase	181	g1168.t1	988	1.9e-38	5	180	182	404	0.966851
Hydrolase	210	g1168.t1	988	3.7e-17	2	210	422	688	0.990476
ABC1	119	g1171.t1	671	2.4e-21	15	119	224	329	0.87395
Gti1_Pac2	180	g1173.t1	476	4.4e-37	1	87	3	88	0.477778
RRM_1	70	g1174.t1	1613	3.1e-13	1	69	600	669	0.971429
tRNA-synt_2	314	g1174.t1	1613	3.8e-53	4	263	1115	1435	0.824841
tRNA_anti-codon	76	g1174.t1	1613	8e-05	2	75	1023	1095	0.960526
MOZ_SAS	179	g1175.t1	340	2.4e-63	1	175	63	262	0.972067
Nop	229	g1176.t1	522	1.5e-88	2	228	181	413	0.9869
NOP5NT	64	g1176.t1	522	2.2e-19	1	64	4	70	0.984375
Cpn60_TCP1	491	g1177.t1	540	4.2e-164	1	490	30	527	0.995927
DUF3767	101	g1179.t1	205	8.4e-36	2	100	74	174	0.970297
Malt_amylase_C	75	g117.t1	603	5.9e-07	1	59	519	579	0.773333
Alpha-amylase	337	g117.t1	603	7.3e-110	1	334	35	407	0.988131
DUF1744	401	g1180.t1	2230	2.6e-152	1	400	1523	1912	0.995012
DNA_pol_B_exo1	337	g1180.t1	2230	8.9e-85	2	337	98	438	0.994065
Pkinase	264	g1181.t1	403	3.6e-67	1	264	18	288	0.996212
FAD_binding_3	356	g1182.t1	388	4.5e-35	20	351	2	321	0.929775
p450	463	g1183.t1	513	4.8e-37	147	446	193	474	0.645788
adh_short	195	g1184.t1	468	7.5e-44	1	183	13	203	0.933333
FAD_binding_4	139	g1185.t1	516	2.2e-27	2	139	109	249	0.985612
NAD_binding_11	122	g1186.t1	692	2.6e-10	3	116	564	672	0.92623
NAD_binding_2	158	g1186.t1	692	2.8e-22	19	157	390	559	0.873418
adh_short	195	g1186.t1	692	3.5e-32	2	178	5	190	0.902564
Lactamase_B	197	g1187.t1	319	3.5e-09	33	143	105	238	0.558376
Abhydrolase_1	256	g1188.t1	292	9.2e-20	3	255	37	268	0.984375
DDE_1	176	g1189.t1	627	1.2e-18	7	138	107	242	0.744318
Methyltransf_23	165	g1189.t1	627	1.4e-14	20	161	387	540	0.854545
MoaE	113	g118.t1	188	6.5e-35	2	112	41	151	0.973451
WD40	38	g1190.t1	479	0.00041	8	38	25	53	0.789474
WD40	38	g1190.t1	479	1.3e-05	5	38	61	95	0.868421
RNA_pol_Rpb1_3	158	g1191.t1	1747	1.6e-46	1	158	525	689	0.993671
RNA_pol_Rpb1_1	312	g1191.t1	1747	3.2e-115	2	312	14	355	0.99359
RNA_pol_Rpb1_2	166	g1191.t1	1747	5.2e-77	1	166	357	522	0.993976
RNA_pol_Rpb1_5	267	g1191.t1	1747	5e-105	1	265	827	1421	0.988764
RNA_pol_Rpb1_4	108	g1191.t1	1747	9e-37	2	108	714	820	0.981481
Sel1	38	g1192.t1	842	2.7e-06	3	38	412	445	0.921053
Sel1	38	g1192.t1	842	3.1e-05	1	38	176	213	0.973684
Sel1	38	g1192.t1	842	7.5e-06	1	36	138	172	0.921053
MFS_1	353	g1194.t1	517	8.1e-26	2	352	67	436	0.991501
Glyco_hydro_1	453	g1195.t1	483	1.6e-159	3	449	7	477	0.984547
Kelch_4	49	g1196.t1	711	2.5e-08	2	43	99	140	0.836735
Kelch_3	49	g1196.t1	711	3.2e-06	2	49	57	107	0.959184
Kelch_4	49	g1196.t1	711	3.3e-05	1	37	198	233	0.734694
BTB	111	g1196.t1	711	5.2e-09	23	108	506	594	0.765766
Kelch_5	42	g1196.t1	711	6e-07	1	41	147	187	0.952381
ANAPC4_WD40	92	g1197.t1	619	2.8e-05	23	90	416	481	0.728261
ANAPC4_WD40	92	g1197.t1	619	6.5e-06	32	91	332	398	0.641304
TFIIA	415	g1198.t1	404	1.3e-91	1	415	9	404	0.99759
SCO1-SenC	174	g119.t1	303	3.7e-59	3	169	94	271	0.954023
UQ_con	140	g11.t1	1132	8.6e-07	49	115	1017	1090	0.471429
Dus	310	g1200.t1	726	3.2e-30	2	177	321	531	0.564516
Bap31	200	g1201.t1	213	6.9e-61	1	199	1	194	0.99
MMM1	331	g1202.t1	439	1.1e-06	178	314	281	434	0.410876
Pkinase	264	g1204.t1	1164	4.1e-64	3	264	311	603	0.988636
Senescence	180	g1205.t1	500	7.2e-53	2	180	246	420	0.988889
LysM	44	g1206.t1	988	0.00066	1	37	398	438	0.818182
Glyco_hydro_18	311	g1206.t1	988	4.7e-44	3	287	541	865	0.913183
Chitin_bind_1	38	g1206.t1	988	5.2e-05	9	38	480	525	0.763158
Aspzincin_M35	144	g1207.t1	406	0.00024	96	143	326	375	0.326389
LysM	44	g1208.t1	378	8.2e-06	1	37	154	192	0.818182
Peptidase_M18	432	g1209.t1	516	7.3e-136	1	432	57	503	0.997685
NOB1_Zn_bind	72	g1210.t1	435	1.7e-32	1	72	285	356	0.986111
PIN_6	89	g1210.t1	435	9.1e-29	1	89	14	105	0.988764
Nop10p	52	g1211.t1	66	2.2e-22	1	52	3	51	0.980769
tRNA_int_endo	85	g1212.t1	484	9.2e-20	1	78	349	444	0.905882
Rad9_Rad53_bind	131	g1213.t1	1446	2.7e-40	1	131	952	1099	0.992366
BRCT	79	g1213.t1	1446	3.1e-06	5	79	1147	1258	0.936709
Ribosomal_L27	79	g1214.t1	295	3.7e-29	2	79	83	165	0.974684
Scramblase	221	g1215.t1	416	4.9e-22	147	221	171	262	0.334842
Scramblase	221	g1215.t1	416	6.5e-15	48	138	1	128	0.40724
UQ_con	140	g1216.t1	166	8e-51	1	138	8	158	0.978571
TP6A_N	62	g1217.t1	370	5.2e-11	27	62	95	130	0.564516
SQHop_cyclase_C	319	g1218.t1	627	5.1e-48	4	318	288	618	0.984326
SQHop_cyclase_N	291	g1218.t1	627	5e-40	42	290	18	275	0.852234
CS	76	g1219.t1	481	1e-15	1	76	251	331	0.986842
SGS	83	g1219.t1	481	8.2e-28	1	76	378	480	0.903614
PQ-loop	61	g1220.t1	391	3.4e-21	1	59	14	72	0.95082
PQ-loop	61	g1220.t1	391	6.8e-20	2	55	270	323	0.868852
SIR2	177	g1221.t1	381	6.7e-32	1	176	62	316	0.988701
Pkinase	264	g1222.t1	389	3.4e-76	1	264	72	354	0.996212
7tm_2	245	g1223.t1	358	1.1e-08	71	192	17	149	0.493878
Nnf1	110	g1224.t1	226	3.7e-37	2	109	72	176	0.972727
RRM_1	70	g1227.t1	537	1.6e-08	2	66	407	465	0.914286
NTF2	120	g1227.t1	537	1.8e-27	1	120	61	176	0.991667
HSP90	518	g1228.t1	706	2e-224	1	511	183	694	0.984556
HATPase_c	111	g1228.t1	706	7.4e-16	1	110	26	180	0.981982
Septin	281	g1229.t1	739	1.9e-11	4	209	238	470	0.729537
Yae1_N	39	g122.t1	213	1.5e-11	1	38	49	86	0.948718
adh_short	195	g1230.t1	259	2.5e-16	3	137	4	127	0.687179
Paf67	404	g1231.t1	1152	3.2e-157	2	403	752	1150	0.992574
Fungal_trans	267	g1231.t1	1152	3.8e-13	2	174	186	350	0.644195
Fe-S_biosyn	111	g1232.t1	239	6.8e-10	3	110	110	232	0.963964
DUF1318	92	g1233.t1	388	0.00044	6	69	5	69	0.684783
Methyltransf_11	95	g1233.t1	388	0.00056	33	94	264	327	0.642105
MFS_1	353	g1234.t1	508	1.1e-35	1	352	51	421	0.994334
MFS_1	353	g1235.t1	582	2e-09	22	218	75	295	0.555241
MFS_1	353	g1235.t1	582	3.7e-09	13	145	337	474	0.373938
Abhydrolase_4	103	g1236.t1	693	2e-11	52	103	597	648	0.495146
Abhydrolase_1	256	g1236.t1	693	5.6e-11	1	107	139	354	0.414062
GFA	93	g1237.t1	146	7.1e-27	2	91	31	123	0.956989
Aldolase_II	186	g1238.t1	291	9e-51	2	186	55	236	0.989247
S-methyl_trans	268	g1239.t1	313	7.7e-43	5	267	16	310	0.977612
Pyr_redox_2	292	g1242.t1	382	1.4e-33	2	292	7	310	0.993151
Abhydrolase_6	212	g1243.t1	308	2.6e-16	1	211	26	290	0.990566
Acetyltransf_1	117	g1244.t1	219	1.9e-10	33	117	61	196	0.717949
adh_short	195	g1246.t1	196	8.6e-18	4	125	27	151	0.620513
Sugar_tr	452	g1248.t1	537	4.5e-89	2	450	39	479	0.99115
Asp	315	g1249.t1	435	1.6e-50	2	314	95	433	0.990476
PDR_CDR	92	g124.t1	1484	0.00023	32	79	1428	1474	0.51087
ABC_tran	137	g124.t1	1484	1.2e-15	1	136	162	322	0.985401
ABC2_membrane	210	g124.t1	1484	1.6e-40	2	209	1162	1371	0.985714
PDR_CDR	92	g124.t1	1484	2.8e-31	5	91	711	797	0.934783
ABC2_membrane	210	g124.t1	1484	2.9e-43	2	210	490	699	0.990476
ABC_trans_N	80	g124.t1	1484	3.9e-14	3	80	57	141	0.9625
ABC_tran	137	g124.t1	1484	8.5e-18	1	137	859	1010	0.992701
DJ-1_PfpI	165	g1250.t1	253	3.5e-15	11	164	36	248	0.927273
DAO	352	g1252.t1	381	3e-43	1	352	5	356	0.997159
Cys_Met_Meta_PP	382	g1253.t1	416	6.3e-55	2	382	31	409	0.994764
Rieske	89	g1254.t1	412	5.6e-13	2	85	52	136	0.932584
Ring_hydroxyl_A	214	g1254.t1	412	8.2e-22	2	212	191	364	0.981308
Glyco_hydro_12	214	g1255.t1	269	4.9e-16	2	202	48	257	0.934579
Fungal_trans	267	g1256.t1	673	9.5e-06	1	162	88	246	0.602996
HsbA	120	g1258.t1	180	7.9e-20	2	118	30	148	0.966667
MFS_1	353	g1259.t1	499	1.1e-51	1	353	64	449	0.997167
GATase	190	g1260.t1	539	1.7e-40	3	189	17	202	0.978947
GMP_synt_C	92	g1260.t1	539	5e-38	2	92	448	538	0.978261
zf-C2H2	23	g1261.t1	247	0.00012	2	23	77	100	0.913043
zf-C2H2	23	g1261.t1	247	0.00028	1	23	46	70	0.956522
zf-H2C2_2	26	g1261.t1	247	2.1e-05	1	25	62	88	0.923077
zf-H2C2_2	26	g1261.t1	247	6.1e-06	1	25	92	118	0.923077
DUF3292	650	g1263.t1	656	2.1e-204	36	650	47	655	0.944615
Tyrosinase	222	g1264.t1	383	4.9e-57	1	222	96	324	0.995495
NAAA-beta	63	g1266.t1	450	8.8e-16	3	62	10	69	0.936508
Zn_clus	40	g1267.t1	392	1.7e-06	2	33	12	42	0.775
RTA1	207	g1268.t1	276	1.3e-69	1	203	52	259	0.975845
Acatn	548	g126.t1	681	2.9e-51	376	547	493	675	0.312044
Acatn	548	g126.t1	681	9.7e-83	2	226	196	406	0.408759
TauD	269	g1270.t1	388	2.5e-58	2	269	86	351	0.992565
MFS_1	353	g1272.t1	528	6.9e-34	9	344	78	451	0.949008
DUF1993	161	g1274.t1	170	2e-59	1	161	5	165	0.993789
Ank_2	84	g1275.t1	199	4.3e-10	1	73	85	166	0.857143
Ank_2	84	g1275.t1	199	6e-11	21	84	40	111	0.75
Methyltransf_25	97	g1276.t1	470	1.4e-13	1	97	43	132	0.989691
Methyltransf_11	95	g1276.t1	470	6e-06	44	89	293	338	0.473684
Zn_clus	40	g1277.t1	474	2.7e-07	2	37	56	90	0.875
RTA1	207	g1278.t1	299	3.6e-50	1	204	55	270	0.980676
Glyco_transf_5	244	g1279.t1	2420	4.9e-14	2	214	1167	1372	0.868852
Alpha-amylase	337	g1279.t1	2420	9.2e-16	1	217	101	349	0.64095
CENP-O	206	g127.t1	316	9.2e-70	1	206	90	306	0.995146
DUF1966	90	g1280.t1	548	1.5e-31	1	90	404	493	0.988889
Alpha-amylase	337	g1280.t1	548	2.4e-52	1	334	55	354	0.988131
GPI-anchored	93	g1281.t1	247	8.7e-20	1	93	20	112	0.989247
Acetyltransf_10	127	g1282.t1	311	3.9e-09	40	111	64	141	0.559055
Flavin_Reduct	155	g1282.t1	311	4.1e-07	6	109	194	308	0.664516
FAD_binding_4	139	g1284.t1	507	5.7e-19	3	138	79	212	0.971223
BBE	46	g1284.t1	507	6.6e-05	1	41	462	502	0.869565
PNP_UDP_1	234	g1285.t1	1696	4.1e-09	2	228	1355	1646	0.965812
Alginate_lyase	272	g1287.t1	415	1.5e-85	2	272	78	358	0.992647
2OG-FeII_Oxy	101	g1288.t1	371	3.4e-11	18	101	215	305	0.821782
DIOX_N	118	g1288.t1	371	5.3e-19	3	104	39	143	0.855932
MAAL_N	159	g1289.t1	416	1.9e-56	1	158	1	160	0.987421
MAAL_C	249	g1289.t1	416	9.1e-114	2	249	165	411	0.991968
Dicty_CAR	305	g1290.t1	355	3.5e-08	8	179	9	191	0.560656
Acetyltransf_1	117	g1292.t1	419	1.4e-08	16	117	265	365	0.863248
adh_short	195	g1292.t1	419	8.3e-18	3	157	8	187	0.789744
ApbA	152	g1293.t1	335	4.5e-25	2	150	8	165	0.973684
ApbA_C	125	g1293.t1	335	5.7e-27	1	125	199	323	0.992
GST_C_2	69	g1294.t1	248	1.2e-06	3	54	170	223	0.73913
GST_N_3	75	g1294.t1	248	4.9e-08	8	73	25	103	0.866667
Ysc84	128	g1295.t1	434	6.6e-47	1	128	170	295	0.992188
UBA	37	g1295.t1	434	8.1e-07	2	37	362	397	0.945946
AMPK1_CBM	85	g1296.t1	1166	1.8e-09	10	82	18	107	0.847059
PX	113	g1297.t1	925	2.8e-06	14	112	495	595	0.867257
PXA	162	g1297.t1	925	7.8e-16	82	161	202	302	0.487654
Nexin_C	112	g1297.t1	925	9.1e-23	1	111	789	905	0.982143
PC4	52	g1298.t1	126	4.4e-25	1	50	17	66	0.942308
MIT	65	g1299.t1	1177	2.3e-11	1	64	211	276	0.969231
Abhydrolase_3	211	g129.t1	292	3.4e-40	1	209	62	265	0.985782
CRAL_TRIO_N	54	g12.t1	469	1.3e-11	3	53	92	142	0.925926
CRAL_TRIO	159	g12.t1	469	4.8e-45	4	159	189	336	0.974843
Peptidase_M24	209	g1301.t1	955	3.4e-57	2	209	669	933	0.990431
AMP_N	123	g1301.t1	955	7.6e-25	3	118	507	621	0.934959
Peptidase_M1	236	g1303.t1	617	1.3e-48	7	223	224	434	0.915254
Leuk-A4-hydro_C	112	g1303.t1	617	4.1e-35	2	112	500	611	0.982143
Ubiq_cyt_C_chap	141	g1304.t1	232	3.4e-38	1	135	60	204	0.950355
TIP41	171	g1305.t1	242	4.9e-64	1	152	50	209	0.883041
Pkinase	264	g1306.t1	396	3.8e-72	1	264	120	373	0.996212
AA_kinase	241	g1307.t1	420	4e-40	2	240	7	235	0.987552
PUA	74	g1307.t1	420	9e-16	2	70	306	391	0.918919
KRE9	102	g1308.t1	259	1.2e-11	4	83	167	248	0.77451
GPI-anchored	93	g1308.t1	259	2e-17	1	93	23	126	0.989247
SRPRB	181	g1309.t1	319	4.2e-23	5	181	54	285	0.972376
adh_short	195	g1310.t1	345	1.9e-20	1	137	21	169	0.697436
PALP	294	g1311.t1	534	1.4e-65	1	294	17	316	0.996599
CBS	57	g1311.t1	534	5.4e-08	3	55	367	420	0.912281
Na_Ca_ex	151	g1312.t1	471	1.3e-14	4	150	313	453	0.966887
Na_Ca_ex	151	g1312.t1	471	3.9e-10	2	150	108	276	0.980132
HAUS-augmin3	258	g1313.t1	541	3.2e-06	12	153	57	203	0.546512
Cyclin	161	g1315.t1	254	1.2e-39	38	161	107	228	0.763975
Ank_5	56	g1316.t1	738	1.1e-09	7	56	221	270	0.875
Ank_2	84	g1316.t1	738	1.6e-12	2	84	136	227	0.97619
Ank_2	84	g1316.t1	738	1e-11	13	84	79	161	0.845238
DHHC	134	g1316.t1	738	2.8e-33	2	132	451	586	0.970149
K_oxygenase	341	g1317.t1	501	7.5e-112	2	341	39	409	0.994135
Pkinase	264	g1318.t1	1077	8.4e-40	24	260	747	1039	0.893939
HA2	102	g1319.t1	1120	2.2e-20	1	102	865	955	0.990196
DEAD	176	g1319.t1	1120	2e-06	5	174	479	634	0.960227
OB_NTP_bind	83	g1319.t1	1120	4.1e-22	1	83	1014	1092	0.987952
Helicase_C	111	g1319.t1	1120	5.6e-13	12	111	677	803	0.891892
Cyt-b5	74	g1320.t1	84	2.5e-23	1	73	6	78	0.972973
Mcp5_PH	122	g1321.t1	1266	6e-47	1	122	899	1046	0.991803
HAD_2	178	g1322.t1	265	5.3e-08	31	178	62	220	0.825843
Ras	162	g1323.t1	243	9.7e-51	1	160	9	191	0.981481
ACAS_N	55	g1324.t1	685	2.6e-15	2	55	5	66	0.963636
AMP-binding_C	76	g1324.t1	685	2e-14	2	76	552	634	0.973684
AMP-binding	423	g1324.t1	685	6.9e-76	3	422	70	542	0.990544
SHMT	399	g1326.t1	537	3.4e-195	1	398	68	471	0.994987
MOSC_N	120	g1327.t1	396	1.3e-14	3	118	2	144	0.958333
MOSC	131	g1327.t1	396	2.2e-35	1	130	243	382	0.984733
CinA	155	g1329.t1	173	1.9e-35	4	154	13	166	0.967742
Fringe	252	g132.t1	443	5.6e-07	81	200	182	285	0.472222
Patatin	204	g1330.t1	1379	1.4e-13	1	193	20	278	0.941176
Mg_trans_NIPA	295	g1330.t1	1379	2.5e-93	4	293	671	958	0.979661
Na_Ca_ex	151	g1334.t1	723	3.6e-20	2	150	563	706	0.980132
Na_Ca_ex	151	g1334.t1	723	7.8e-18	3	150	114	268	0.97351
Anoctamin	447	g1336.t1	729	1.6e-95	1	435	173	623	0.970917
ThrE_2	129	g1337.t1	864	2.8e-11	4	128	701	849	0.96124
ThrE	241	g1337.t1	864	7.3e-70	1	240	421	671	0.991701
Pectate_lyase_3	215	g1338.t1	801	1.9e-49	1	215	93	311	0.995349
Pectate_lyase_3	215	g1338.t1	801	8.9e-09	8	119	438	554	0.516279
Polysacc_deac_1	124	g133.t1	455	2.4e-18	6	115	242	356	0.879032
AA_permease_2	425	g1340.t1	537	9.8e-66	2	424	47	495	0.992941
MIP	227	g1341.t1	313	2.7e-45	7	225	33	247	0.960352
NAD_binding_1	109	g1343.t1	413	1.4e-14	1	106	276	386	0.963303
Globin	110	g1343.t1	413	1.6e-07	1	109	7	103	0.981818
Ribonuc_L-PSP	121	g1344.t1	134	5.4e-22	5	120	16	132	0.950413
Zn_clus	40	g1345.t1	641	2.2e-09	1	34	16	49	0.825
Fungal_trans	267	g1345.t1	641	5.5e-25	1	187	174	350	0.696629
Form_Nir_trans	236	g1346.t1	260	1.6e-37	128	236	110	224	0.457627
Form_Nir_trans	236	g1346.t1	260	6.2e-16	1	83	13	97	0.347458
NmrA	233	g1348.t1	312	2.3e-18	1	230	5	241	0.982833
HLH	55	g1349.t1	299	1.5e-10	1	55	204	265	0.981818
DEAD	176	g134.t1	584	1.2e-43	1	174	151	342	0.982955
Helicase_C	111	g134.t1	584	3.6e-25	2	111	380	492	0.981982
Tannase	469	g1350.t1	588	4.1e-149	1	468	78	572	0.995736
Peptidase_S8	298	g1352.t1	602	5.4e-07	108	264	335	519	0.52349
Pro-kuma_activ	142	g1352.t1	602	7.6e-39	1	142	35	175	0.992958
AA_permease_2	425	g1354.t1	535	4.9e-58	1	424	37	489	0.995294
NmrA	233	g1355.t1	328	4.2e-36	1	229	8	251	0.978541
DUF3425	124	g1356.t1	275	2.5e-11	16	120	178	273	0.83871
CBM_1	29	g1359.t1	410	1.3e-11	1	29	376	403	0.965517
Peptidase_S9	212	g1359.t1	410	5.9e-06	59	189	26	158	0.613208
Fumble	330	g135.t1	456	1.3e-143	1	329	86	419	0.993939
His_Phos_1	194	g1361.t1	855	2e-28	1	160	9	170	0.819588
Melibiase_2	284	g1361.t1	855	4.5e-48	1	284	237	519	0.996479
MFS_1	353	g1362.t1	458	3.8e-14	2	241	69	308	0.677054
MFS_1	353	g1362.t1	458	4.5e-07	9	173	286	450	0.464589
Acetyltransf_1	117	g1364.t1	255	3.1e-08	31	93	144	211	0.529915
Sugar_tr	452	g1365.t1	566	1.1e-48	3	448	49	535	0.984513
Con-6	34	g1366.t1	103	2.9e-20	1	34	16	49	0.970588
Con-6	34	g1366.t1	103	3.9e-12	1	34	62	95	0.970588
DUF3533	377	g1367.t1	462	2.3e-131	2	377	53	445	0.994695
Sterol_MT_C	66	g1368.t1	377	4.5e-30	1	66	312	377	0.984848
Methyltransf_11	95	g1368.t1	377	8.3e-22	1	93	132	228	0.968421
RRM_1	70	g1369.t1	383	2.2e-08	1	69	244	308	0.971429
GPI2	279	g136.t1	508	9.1e-135	1	279	107	497	0.996416
Complex1_LYR	59	g1370.t1	101	1.8e-05	3	49	9	59	0.779661
DnaJ	63	g1371.t1	446	1.6e-17	1	63	100	168	0.984127
RAC_head	98	g1371.t1	446	7.3e-32	1	97	346	443	0.979592
Phosphoesterase	356	g1372.t1	943	6.3e-33	102	356	66	298	0.713483
Fungal_trans_2	384	g1372.t1	943	9.8e-34	2	360	568	919	0.932292
adh_short_C2	234	g1373.t1	277	6.3e-58	1	234	14	258	0.995726
Aldedh	462	g1374.t1	469	1.4e-129	7	461	3	461	0.982684
GATase	190	g1375.t1	254	4.3e-15	10	174	35	199	0.863158
Gln-synt_C	345	g1376.t1	479	3.3e-80	2	345	116	475	0.994203
Ala_racemase_N	219	g1377.t1	394	1.2e-15	6	199	31	239	0.881279
D-ser_dehydrat	96	g1377.t1	394	4.3e-24	1	96	280	378	0.989583
MFS_1	353	g1379.t1	581	1e-16	34	344	128	503	0.878187
Glyco_hydro_18	311	g137.t1	717	1.4e-78	1	311	19	410	0.996785
MFS_1	353	g1380.t1	484	2.9e-37	2	352	53	423	0.991501
GDC-P	430	g1381.t1	1060	1.5e-09	29	283	557	830	0.590698
GDC-P	430	g1381.t1	1060	8.3e-167	1	430	83	539	0.997674
Amidohydro_1	344	g1382.t1	550	5.5e-62	2	344	93	496	0.994186
fn3_3	75	g1383.t1	528	3.7e-22	1	74	276	349	0.973333
CBM-like	169	g1383.t1	528	5.4e-44	1	169	361	526	0.994083
RhgB_N	251	g1383.t1	528	7.5e-110	1	251	22	270	0.996016
Peptidase_S28	434	g1384.t1	543	1.6e-58	11	396	82	486	0.887097
p450	463	g1385.t1	515	4.6e-60	24	436	67	481	0.889849
Med27	86	g1386.t1	346	5.8e-23	3	85	244	334	0.953488
Helicase_C	111	g1389.t1	1214	1.4e-18	6	111	765	874	0.945946
SNF2_N	350	g1389.t1	1214	7.2e-67	39	349	422	741	0.885714
Pkinase	264	g1390.t1	894	6e-49	4	264	348	676	0.984848
PCI	105	g1391.t1	862	2.8e-12	13	105	676	771	0.87619
eIF-3c_N	593	g1391.t1	862	7.1e-139	209	591	241	630	0.644182
EAP30	237	g1392.t1	260	2.1e-70	1	236	7	241	0.991561
Ribosomal_L30_N	72	g1393.t1	251	1.2e-26	1	72	16	87	0.986111
Ribosomal_L30	52	g1393.t1	251	4.9e-19	1	52	92	142	0.980769
IBR	62	g1395.t1	1650	0.00016	14	55	1440	1481	0.66129
adh_short	195	g1395.t1	1650	1.1e-45	1	189	330	512	0.964103
adh_short	195	g1395.t1	1650	2.1e-30	1	180	9	210	0.917949
MaoC_dehydratas	123	g1395.t1	1650	2.8e-33	4	120	790	900	0.943089
MFS_1	353	g1396.t1	588	7.6e-36	7	316	63	423	0.875354
Ferric_reduct	125	g1397.t1	1147	1.4e-20	1	124	700	817	0.984
FAD_binding_8	109	g1397.t1	1147	1.5e-12	3	106	855	958	0.944954
Rhodanese	107	g1397.t1	1147	1.7e-08	15	104	385	486	0.831776
PALP	294	g1397.t1	1147	3.8e-33	9	277	28	293	0.911565
NAD_binding_6	156	g1397.t1	1147	7.7e-14	1	155	971	1124	0.987179
Cys_Met_Meta_PP	382	g1399.t1	443	4.1e-143	2	381	50	419	0.992147
Aldedh	462	g139.t1	502	1.1e-157	1	461	30	493	0.995671
Glyco_hydro_28	325	g13.t1	368	1.9e-124	1	325	50	368	0.996923
Fungal_trans	267	g1400.t1	864	8.1e-33	2	246	193	418	0.913858
PigN	458	g1401.t1	1027	1.8e-166	1	458	454	935	0.997817
PKcGMP_CC	35	g1402.t1	529	0.0004	11	30	337	356	0.542857
Csm1	84	g1402.t1	529	1.9e-30	1	83	421	507	0.97619
AAA	132	g1403.t1	419	3.2e-37	1	130	149	281	0.977273
COesterase	514	g1405.t1	584	9.1e-84	55	489	110	550	0.844358
FKBP_C	94	g1406.t1	120	7.5e-28	2	94	14	112	0.978723
PHP	167	g1407.t1	308	1.8e-14	1	166	4	214	0.988024
ACPS	114	g1408.t1	153	1e-15	2	114	12	149	0.982456
DUF2611	68	g1409.t1	81	4.9e-24	1	59	1	58	0.852941
Amidohydro_2	291	g140.t1	860	2.7e-16	144	291	262	407	0.505155
Gln-synt_C	345	g140.t1	860	5.2e-63	2	335	533	846	0.965217
MTP18	171	g1410.t1	362	1.7e-82	1	171	55	248	0.994152
Ribonuc_L-PSP	121	g1412.t1	140	1.9e-39	4	121	14	129	0.966942
Vps36-NZF-N	65	g1415.t1	624	1.8e-22	3	62	136	198	0.907692
Vps36_ESCRT-II	92	g1415.t1	624	1.9e-20	3	89	9	92	0.934783
EAP30	237	g1415.t1	624	3.2e-42	1	237	352	590	0.995781
PB1	84	g1416.t1	1068	1.9e-08	2	81	992	1065	0.940476
SAC3_GANP	293	g1416.t1	1068	2.6e-24	50	287	260	471	0.808874
SH3_1	48	g1416.t1	1068	3.2e-11	1	48	631	679	0.979167
PX	113	g1416.t1	1068	4.9e-12	16	111	805	903	0.840708
SH3_1	48	g1416.t1	1068	7.7e-11	1	47	509	559	0.958333
AFG1_ATPase	362	g1417.t1	563	1.5e-92	3	337	106	466	0.922652
DUF4246	452	g1418.t1	567	2e-161	2	451	41	500	0.993363
Amidase	451	g1419.t1	547	1.4e-103	1	451	78	526	0.997783
HATPase_c	111	g141.t1	1266	1.3e-22	3	110	764	881	0.963964
HisKA	64	g141.t1	1266	2.4e-12	1	61	593	655	0.9375
Response_reg	112	g141.t1	1266	7.2e-21	1	107	1127	1241	0.946429
Chitin_synth_1	163	g1420.t1	1073	1.4e-78	1	163	359	521	0.993865
Chitin_synth_2	527	g1420.t1	1073	1.5e-20	204	388	499	687	0.349146
Chitin_synth_1N	73	g1420.t1	1073	2.8e-28	1	73	286	358	0.986301
DUF1774	95	g1421.t1	289	2.8e-33	1	95	186	283	0.989474
Inositol_P	272	g1422.t1	357	1.5e-36	27	271	27	352	0.897059
Peptidase_M28	198	g1423.t1	388	6.3e-29	2	195	171	377	0.974747
R3H-assoc	134	g1424.t1	383	5e-22	1	134	108	210	0.992537
MFS_1	353	g1426.t1	478	2.7e-29	3	352	53	424	0.988669
TGT	223	g1427.t1	402	2.1e-90	2	223	133	373	0.991031
Thymidylat_synt	268	g1428.t1	344	5.4e-106	1	268	40	344	0.996269
zf-AN1	40	g1429.t1	312	1.9e-10	1	37	103	143	0.9
zf-AN1	40	g1429.t1	312	3.5e-12	1	38	35	72	0.925
MFS_1	353	g142.t1	764	5.7e-36	6	338	185	695	0.94051
Hist_deacetyl	307	g1430.t1	1191	4.2e-64	2	307	205	596	0.993485
Ala_racemase_N	219	g1431.t1	267	8.2e-20	20	219	36	259	0.908676
Alpha_adaptin_C	113	g1432.t1	939	1.7e-46	1	112	811	921	0.982301
Alpha_adaptinC2	111	g1432.t1	939	2.9e-18	1	111	700	805	0.990991
Adaptin_N	524	g1432.t1	939	6.2e-126	1	520	23	572	0.990458
Homeobox	57	g1434.t1	575	4.1e-16	2	57	189	245	0.964912
efThoc1	489	g1435.t1	659	1.5e-140	1	475	93	598	0.969325
Aquarius_N	797	g1436.t1	1418	0	2	797	24	807	0.997491
AAA_12	200	g1436.t1	1418	1.1e-24	2	199	1119	1310	0.985
AAA_11	259	g1436.t1	1418	2.7e-22	6	256	811	1107	0.965251
4HBT	79	g1437.t1	155	9.7e-10	3	78	53	126	0.949367
Tfb2	356	g1438.t1	468	2.8e-128	1	356	10	371	0.997191
Glyco_hydro_18	311	g143.t1	335	8.6e-17	1	232	31	286	0.742765
PhzC-PhzF	283	g1440.t1	320	1.4e-43	1	283	10	313	0.996466
TIMELESS_C	566	g1441.t1	1176	2.8e-69	1	349	648	1021	0.614841
TIMELESS	276	g1441.t1	1176	6.8e-90	1	276	40	308	0.996377
3HCDH_N	180	g1442.t1	319	1.8e-51	2	178	35	219	0.977778
3HCDH	97	g1442.t1	319	6.8e-34	1	97	223	319	0.989691
Actin	407	g1443.t1	468	7.8e-119	3	406	21	464	0.990172
GCIP	261	g1444.t1	370	2.3e-25	4	247	46	311	0.931034
LRR_8	61	g1445.t1	998	0.0002	15	61	595	641	0.754098
LRR_4	43	g1445.t1	998	0.00055	6	42	795	834	0.837209
LRR_8	61	g1445.t1	998	1e-07	2	61	511	569	0.967213
LRR_8	61	g1445.t1	998	6.2e-05	23	61	461	498	0.622951
Ribosomal_L13e	180	g1447.t1	226	1e-75	1	180	8	202	0.994444
Oxidored-like	46	g1449.t1	270	2.7e-24	1	45	148	192	0.956522
DUF3245	149	g1450.t1	232	1.7e-58	1	148	14	157	0.986577
HSF_DNA-bind	96	g1451.t1	583	3.5e-30	1	96	112	211	0.989583
F-box-like	48	g1452.t1	500	0.00013	4	39	62	97	0.729167
ATP-grasp_2	202	g1453.t1	444	1.6e-77	2	201	36	242	0.985149
Ligase_CoA	153	g1453.t1	444	2.9e-25	1	152	302	421	0.986928
adh_short	195	g1454.t1	230	1.2e-25	88	191	26	128	0.528205
SLAC1	324	g1455.t1	169	3.2e-21	208	324	1	131	0.358025
DPM3	91	g1457.t1	92	1.4e-34	1	91	1	90	0.989011
UPF0016	75	g145.t1	522	4.4e-19	2	75	440	513	0.973333
UPF0016	75	g145.t1	522	9.8e-21	3	75	257	329	0.96
ABC1	119	g1460.t1	638	1.2e-11	36	117	246	327	0.680672
Cyto_heme_lyase	292	g1461.t1	330	1.2e-128	1	292	1	311	0.996575
UQ_con	140	g1462.t1	277	5.5e-20	1	113	9	120	0.8
Bac_surface_Ag	324	g1463.t1	516	1.9e-38	1	324	173	515	0.996914
AZUL	59	g1465.t1	795	1e-06	4	34	658	688	0.508475
UFD1	173	g1465.t1	795	3e-16	86	171	168	255	0.491329
UFD1	173	g1465.t1	795	9.2e-07	34	86	80	133	0.300578
AAA	132	g1467.t1	389	3.2e-43	1	131	169	301	0.984848
RRM_1	70	g1469.t1	753	1.6e-06	36	69	420	453	0.471429
RRM_1	70	g1469.t1	753	1.8e-17	1	68	142	209	0.957143
RRM_1	70	g1469.t1	753	1e-17	1	69	54	123	0.971429
RRM_1	70	g1469.t1	753	2.4e-09	1	36	338	375	0.5
RRM_1	70	g1469.t1	753	4.1e-22	1	69	235	303	0.971429
PABP	68	g1469.t1	753	6.1e-29	2	68	654	720	0.970588
Myb_DNA-binding	47	g146.t1	911	7.8e-06	1	46	817	873	0.957447
MRP-L27	113	g1470.t1	1351	1.4e-12	6	70	13	78	0.566372
HECT	307	g1470.t1	1351	7.7e-86	11	307	1017	1351	0.964169
Utp14	713	g1471.t1	960	2.2e-209	2	713	227	958	0.997195
Glyco_hydro_81	682	g1472.t1	949	1.9e-297	2	682	248	939	0.997067
Na_Ca_ex	151	g1473.t1	440	1.1e-22	3	150	284	426	0.97351
Na_Ca_ex	151	g1473.t1	440	2.9e-18	3	150	84	242	0.97351
Na_sulph_symp	472	g1474.t1	1400	1.4e-30	9	465	940	1392	0.966102
SPX	383	g1474.t1	1400	5.9e-23	172	381	600	814	0.545692
Ribosomal_S7	149	g1474.t1	1400	7.7e-30	19	147	192	342	0.85906
DUF2470	77	g1476.t1	439	1.8e-17	1	77	226	299	0.987013
Ribosomal_S8e	137	g1477.t1	201	1.9e-57	1	137	1	187	0.992701
SH3_1	48	g1479.t1	2079	0.00011	1	35	13	49	0.708333
DOCK_N	373	g1479.t1	2079	3.6e-116	1	373	198	617	0.997319
DOCK-C2	194	g1479.t1	2079	8.9e-37	1	193	620	813	0.989691
DHR-2	528	g1479.t1	2079	9.4e-44	10	521	1360	1838	0.967803
WSC	82	g147.t1	235	4.8e-10	16	82	36	99	0.804878
Sec3_C	700	g1481.t1	1497	1e-212	2	700	741	1480	0.997143
Sec3-PIP2_bind	90	g1481.t1	1497	3.7e-28	1	90	96	195	0.988889
SRP40_C	76	g1482.t1	437	3.7e-17	30	76	389	435	0.605263
F-box-like	48	g1483.t1	603	0.00012	2	38	4	41	0.75
p450	463	g1484.t1	413	6.1e-47	88	448	2	395	0.777538
DUF1992	70	g1486.t1	451	3.1e-21	1	70	176	247	0.985714
OCD_Mu_crystall	318	g1489.t1	471	8.6e-10	86	240	182	356	0.484277
Peptidase_M20	207	g148.t1	564	3.1e-31	1	206	142	549	0.990338
Acetyltransf_8	145	g1490.t1	484	1.9e-46	3	127	358	484	0.855172
Ribonuc_L-PSP	121	g1491.t1	128	4.1e-39	3	120	11	127	0.966942
Cu-oxidase	159	g1492.t1	592	3.7e-36	1	157	154	300	0.981132
Cu-oxidase_2	137	g1492.t1	592	3.8e-43	2	135	362	494	0.970803
Cu-oxidase_3	119	g1492.t1	592	5.3e-41	2	118	29	145	0.97479
FTR1	306	g1493.t1	323	4e-73	38	301	5	270	0.859477
KGG	21	g1496.t1	125	1.9e-05	1	19	69	88	0.857143
KGG	21	g1496.t1	125	9.6e-07	1	20	41	61	0.904762
adh_short_C2	234	g1497.t1	317	2.7e-58	4	234	76	315	0.982906
Glyco_hydro_18	311	g1498.t1	1016	1.9e-13	1	185	12	200	0.59164
PhoD	350	g1498.t1	1016	2.3e-42	2	348	610	936	0.988571
SRP_SPB	99	g1499.t1	522	1.6e-29	2	98	329	429	0.969697
SRP54	196	g1499.t1	522	2.1e-74	2	196	102	296	0.989796
SRP54_N	75	g1499.t1	522	7.7e-21	1	75	6	83	0.986667
DUF5127	227	g149.t1	691	2.2e-85	1	227	103	335	0.995595
DUF1793	166	g149.t1	691	2.5e-66	1	165	516	685	0.987952
DUF4964	88	g149.t1	691	4.5e-07	25	79	27	88	0.613636
DUF4965	174	g149.t1	691	6.5e-79	2	174	340	510	0.988506
Rrp15p	134	g1500.t1	300	4.2e-39	1	133	149	287	0.985075
Fer2	78	g1501.t1	162	9.6e-15	2	77	53	135	0.961538
bZIP_1	64	g1503.t1	491	1.4e-05	7	62	59	118	0.859375
Hap4_Hap_bind	17	g1503.t1	491	8.2e-09	1	17	36	52	0.941176
ADH_N_assoc	23	g1504.t1	448	4.9e-05	2	22	43	63	0.869565
ADH_N	109	g1504.t1	448	5.4e-28	2	105	67	189	0.944954
Glyco_hydro_71	375	g1505.t1	438	2e-136	1	372	19	410	0.989333
Pkinase	264	g1506.t1	875	1.8e-33	43	264	219	432	0.837121
Annexin	66	g150.t1	886	2.7e-05	2	47	726	771	0.681818
Glyco_hydro_18	311	g1510.t1	947	4.1e-53	82	311	1	246	0.736334
DUF3435	418	g1511.t1	782	9.5e-153	1	418	228	636	0.997608
Spherulin4	240	g1512.t1	298	1e-73	1	239	53	295	0.991667
GDP_Man_Dehyd	332	g1513.t1	428	1.5e-37	1	329	50	414	0.987952
Glyco_hydro_43	288	g1514.t1	285	6.6e-23	15	225	45	246	0.729167
GST_N	76	g1515.t1	255	1.5e-11	5	74	11	85	0.907895
GST_C_3	99	g1515.t1	255	1.7e-07	19	90	160	235	0.717172
PAN_1	79	g1516.t1	242	8.3e-05	9	61	164	227	0.658228
MFS_1	353	g1518.t1	835	6.4e-26	35	352	98	441	0.898017
Septin	281	g151.t1	553	1.4e-07	5	124	175	301	0.423488
Septin	281	g151.t1	553	3.1e-14	183	277	437	530	0.33452
FA_hydroxylase	133	g1520.t1	300	2.2e-26	2	133	145	281	0.984962
ADH_N	109	g1522.t1	361	1.2e-20	2	109	36	156	0.981651
ADH_zinc_N	130	g1522.t1	361	1.7e-18	1	129	197	323	0.984615
HRI1	230	g1523.t1	262	4.3e-29	1	206	15	228	0.891304
UbiA	252	g1524.t1	341	1.1e-33	6	242	45	301	0.936508
polyprenyl_synt	254	g1525.t1	357	1.3e-67	4	253	71	309	0.980315
MBOAT_2	83	g1527.t1	830	4.5e-26	1	82	637	724	0.975904
FAD_binding_3	356	g1527.t1	830	5.6e-24	3	333	8	345	0.926966
SAT	239	g1528.t1	1834	1.4e-10	75	239	90	255	0.686192
Ketoacyl-synt_C	118	g1528.t1	1834	1.4e-34	1	117	638	752	0.983051
ketoacyl-synt	253	g1528.t1	1834	1.6e-72	3	251	387	628	0.980237
Acyl_transf_1	319	g1528.t1	1834	2.4e-10	19	263	919	1163	0.76489
PP-binding	67	g1528.t1	1834	4.1e-06	3	67	1740	1803	0.955224
PP-binding	67	g1528.t1	1834	4.9e-06	5	65	1624	1684	0.895522
PS-DH	298	g1528.t1	1834	4.9e-12	20	292	1291	1572	0.912752
Glyco_tranf_2_3	230	g1530.t1	968	4.3e-30	1	229	86	332	0.991304
Aldedh	462	g1533.t1	504	9.6e-181	4	462	31	496	0.991342
FMN_dh	348	g1534.t1	366	1.1e-122	3	347	24	355	0.988506
NmrA	233	g1535.t1	338	7.7e-09	1	87	7	93	0.369099
Fungal_trans_2	384	g1536.t1	705	3e-50	1	378	231	699	0.981771
DHDPS	289	g1537.t1	296	8.1e-59	2	286	4	288	0.982699
Aa_trans	409	g1538.t1	446	7.2e-44	3	406	44	426	0.98533
DUF1751	99	g1539.t1	371	1.8e-32	1	99	53	151	0.989899
DOPA_dioxygen	107	g153.t1	189	7.4e-43	1	106	60	166	0.981308
L51_S25_CI-B8	52	g1540.t1	204	6.8e-21	1	51	57	133	0.961538
tRNA-synt_1	602	g1541.t1	1127	5.8e-23	115	601	222	802	0.807309
Anticodon_1	152	g1541.t1	1127	7.7e-15	1	115	840	944	0.75
Telomere_Sde2	164	g1543.t1	309	9.4e-70	1	164	6	176	0.993902
S10_plectin	94	g1544.t1	179	2.8e-42	1	93	27	118	0.978723
Peptidase_M20	207	g1545.t1	469	2.5e-32	2	206	109	460	0.985507
HIT	98	g1546.t1	135	7.6e-23	2	95	14	103	0.94898
CRAL_TRIO	159	g1547.t1	463	2.8e-44	4	159	199	346	0.974843
CRAL_TRIO_N	54	g1547.t1	463	6.5e-14	3	53	103	153	0.925926
UCH	257	g1548.t1	481	1.1e-50	1	257	154	471	0.996109
DASH_Dam1	56	g1548.t1	481	4.2e-27	1	54	53	106	0.946429
DUF2427	105	g1549.t1	594	2.5e-33	3	104	55	155	0.961905
Ytp1	277	g1549.t1	594	6.5e-118	2	276	285	574	0.98917
DLH	217	g1550.t1	245	3.5e-29	2	217	31	245	0.990783
Gaa1	498	g1551.t1	891	3.8e-188	1	496	383	881	0.993976
Rhomboid	150	g1551.t1	891	4.7e-15	6	146	64	206	0.933333
PCI	105	g1552.t1	381	6.2e-09	2	104	236	338	0.971429
Methyltransf_23	165	g1553.t1	234	1.4e-16	24	159	43	199	0.818182
NmrA	233	g1554.t1	382	2.3e-15	2	227	59	283	0.965665
HEM4	232	g1555.t1	341	5.6e-41	3	229	30	326	0.974138
Pkinase	264	g1556.t1	353	3.4e-68	1	264	21	309	0.996212
Sec23_helical	103	g1557.t1	919	1.3e-22	1	102	656	758	0.980583
Gelsolin	76	g1557.t1	919	1.5e-09	2	73	785	856	0.934211
Sec23_trunk	243	g1557.t1	919	1.7e-70	1	242	315	556	0.99177
zf-Sec23_Sec24	39	g1557.t1	919	2.6e-16	1	38	241	278	0.948718
Sec23_BS	96	g1557.t1	919	3.4e-16	1	96	562	645	0.989583
Kinesin	333	g1558.t1	688	4.7e-84	22	333	29	353	0.933934
AIM24	202	g1559.t1	399	1.7e-46	1	202	71	308	0.99505
ABC_tran	137	g1560.t1	727	2.4e-34	1	137	472	621	0.992701
ABC_membrane	274	g1560.t1	727	2.7e-39	5	274	135	409	0.981752
Vac14_Fig4_bd	179	g1562.t1	927	1.7e-81	1	179	594	772	0.994413
Vac14_Fab1_bd	97	g1562.t1	927	3.5e-41	2	97	60	156	0.979381
Rad54_N	181	g1563.t1	702	1.5e-20	112	181	1	67	0.381215
Helicase_C	111	g1563.t1	702	2.5e-15	10	110	464	569	0.900901
SNF2_N	350	g1563.t1	702	3.4e-56	52	349	129	419	0.848571
Mito_carr	97	g1564.t1	307	1.1e-19	6	95	192	292	0.917526
Mito_carr	97	g1564.t1	307	1.6e-08	7	88	3	77	0.835052
Mito_carr	97	g1564.t1	307	1.6e-15	4	95	96	182	0.938144
zf-C2H2_jaz	27	g1565.t1	111	9.3e-10	1	27	46	72	0.962963
Aconitase_C	131	g1566.t1	787	3.9e-42	3	130	589	716	0.969466
Aconitase	462	g1566.t1	787	6.2e-159	1	462	72	508	0.997835
Lactamase_B	197	g1567.t1	295	3e-13	5	162	36	167	0.796954
Glyco_transf_20	474	g1568.t1	503	6.9e-187	2	473	13	463	0.993671
Ribosomal_S17	68	g1569.t1	220	1.6e-12	1	66	83	149	0.955882
Ribosomal_S4	83	g156.t1	193	1.1e-05	12	81	17	62	0.831325
S4	48	g156.t1	193	1.1e-12	1	44	107	150	0.895833
WD40	38	g1570.t1	467	0.00012	5	38	288	343	0.868421
WD40	38	g1570.t1	467	0.00016	2	38	148	187	0.947368
WD40	38	g1570.t1	467	1.5e-06	2	38	243	280	0.947368
WD40	38	g1570.t1	467	1.6e-09	5	38	109	143	0.868421
WD40	38	g1570.t1	467	2.4e-06	2	38	193	238	0.947368
WD40	38	g1570.t1	467	6.9e-08	1	38	346	384	0.973684
Ribosomal_L7Ae	95	g1572.t1	263	3.7e-23	3	93	123	214	0.947368
Clat_adaptor_s	142	g1573.t1	185	6.5e-43	1	137	1	155	0.957746
MMR_HSR1	114	g1574.t1	321	2.7e-18	1	114	98	216	0.991228
WD40	38	g1575.t1	1061	1e-05	1	38	944	979	0.973684
WD40	38	g1575.t1	1061	3.7e-05	5	38	710	742	0.868421
WD40	38	g1575.t1	1061	3.9e-05	4	38	825	858	0.894737
F-box-like	48	g1575.t1	1061	5.4e-08	3	46	464	507	0.895833
HORMA	212	g1576.t1	747	1.6e-65	1	212	59	298	0.995283
Nuc_sug_transp	315	g1578.t1	463	4.7e-86	5	314	16	373	0.980952
Helicase_C	111	g1579.t1	1153	0.00049	42	109	234	309	0.603604
DEAD	176	g1579.t1	1153	1.7e-14	38	171	7	136	0.755682
Sec63	257	g1579.t1	1153	2.1e-35	2	249	427	736	0.961089
Ribosomal_L21e	97	g157.t1	158	1.8e-45	1	97	3	99	0.989691
Acid_PPase	169	g1581.t1	232	9.4e-66	1	169	27	225	0.994083
TPR_MLP1_2	129	g1583.t1	1980	1.5e-34	2	128	1070	1196	0.976744
TFIIE_beta	68	g1584.t1	290	1.5e-18	1	68	74	147	0.985294
DHBP_synthase	192	g1585.t1	232	1.8e-80	1	192	15	219	0.994792
Pkinase	264	g1586.t1	1233	3.1e-49	4	264	19	272	0.984848
F-box-like	48	g1586.t1	1233	3.3e-06	2	43	554	594	0.854167
UQ_con	140	g1587.t1	181	1.7e-50	1	136	36	170	0.964286
A_deaminase	328	g1588.t1	574	3.3e-23	55	327	235	533	0.829268
Nucleos_tra2_N	74	g1589.t1	620	1.3e-23	1	71	210	280	0.945946
Nucleos_tra2_C	194	g1589.t1	620	2.7e-70	2	194	396	610	0.989691
Mito_carr	97	g158.t1	395	2.4e-24	2	95	181	276	0.958763
Mito_carr	97	g158.t1	395	5.8e-23	3	95	57	172	0.948454
Mito_carr	97	g158.t1	395	8.2e-21	8	94	301	392	0.886598
ATG_C	96	g1590.t1	2139	1.7e-28	1	96	2042	2137	0.989583
ATG2_CAD	146	g1590.t1	2139	5.8e-45	2	146	1320	1472	0.986301
adh_short	195	g1591.t1	794	1.9e-10	48	190	547	704	0.728205
CN_hydrolase	261	g1593.t1	292	3.2e-61	1	261	10	272	0.996169
Ribosomal_L31e	82	g1594.t1	123	9.7e-41	1	81	18	98	0.97561
NUP50	71	g1595.t1	1386	0.00037	25	67	7	48	0.591549
Ran_BP1	122	g1595.t1	1386	2e-15	4	120	1276	1385	0.95082
Pectate_lyase_3	215	g1596.t1	804	1.7e-14	1	128	441	561	0.590698
Pectate_lyase_3	215	g1596.t1	804	2.2e-83	1	213	92	314	0.986047
SCP2	102	g1597.t1	129	2.1e-26	2	102	18	121	0.980392
Helicase_C	111	g1598.t1	1238	1.1e-14	5	111	1069	1180	0.954955
zf-C3HC4_2	40	g1598.t1	1238	1.4e-07	1	30	896	925	0.725
SNF2_N	350	g1598.t1	1238	9.4e-68	51	350	548	858	0.854286
PDZ	82	g1599.t1	410	1e-07	23	77	136	201	0.658537
Ras	162	g1599.t1	410	2.7e-41	13	160	217	361	0.907407
MFS_1	353	g15.t1	490	4e-33	2	322	49	382	0.906516
SBDS	88	g1601.t1	112	1.6e-25	3	86	8	97	0.943182
UDG	155	g1602.t1	364	4.3e-18	3	154	171	346	0.974194
FAD_binding_8	109	g1604.t1	549	2.6e-21	7	108	246	358	0.926606
Ferric_reduct	125	g1604.t1	549	4.4e-20	10	124	66	184	0.912
NAD_binding_6	156	g1604.t1	549	4.5e-23	5	155	369	532	0.961538
NRDE-2	325	g1605.t1	1161	1.7e-90	2	324	276	585	0.990769
U3snoRNP10	114	g1606.t1	1798	1e-27	2	113	247	360	0.973684
BP28CT	158	g1606.t1	1798	6e-40	3	158	1504	1653	0.981013
Arrestin_N	146	g1607.t1	511	8e-07	12	127	39	185	0.787671
DAO	352	g1608.t1	515	3.6e-29	2	349	63	466	0.985795
Rhodanese	107	g1609.t1	158	3.7e-06	4	105	33	132	0.943925
Helicase_C	111	g160.t1	1796	1.7e-07	33	111	1239	1318	0.702703
DEAD	176	g160.t1	1796	7.7e-15	3	170	747	905	0.948864
MMS1_N	490	g1610.t1	1209	1.6e-161	1	490	82	608	0.997959
CPSF_A	324	g1610.t1	1209	7.7e-102	1	323	854	1175	0.993827
ubiquitin	72	g1611.t1	1138	4.9e-21	2	70	16	86	0.944444
EMP70	515	g1611.t1	1138	9.2e-194	1	515	489	1095	0.998058
Sulfatase_C	124	g1612.t1	589	0.0005	51	104	406	459	0.427419
Sulfatase	309	g1612.t1	589	1.7e-59	1	309	6	350	0.996764
Choline_sulf_C	53	g1612.t1	589	3.5e-21	1	53	520	574	0.981132
CN_hydrolase	261	g1613.t1	419	6.8e-29	1	254	6	384	0.969349
Pyridoxal_deC	375	g1614.t1	1704	5e-78	1	374	54	399	0.994667
Zn_clus	40	g1616.t1	468	2.4e-07	1	33	39	69	0.8
Fungal_trans	267	g1616.t1	468	2.8e-08	5	171	202	359	0.621723
4HBT_2	123	g1617.t1	325	9.1e-07	5	92	88	184	0.707317
Aegerolysin	131	g1619.t1	139	6.9e-54	1	131	8	138	0.992366
WD40	38	g161.t1	660	0.00036	6	38	365	400	0.842105
ADH_N	109	g1622.t1	983	1.9e-26	2	104	636	738	0.93578
CBM_20	97	g1622.t1	983	2.2e-24	1	92	517	609	0.938144
Glyco_hydro_15	448	g1622.t1	983	3.2e-92	7	446	49	465	0.979911
ADH_zinc_N	130	g1622.t1	983	6e-15	1	111	787	900	0.846154
DUF2235	288	g1624.t1	403	1.3e-68	1	288	10	269	0.996528
Peptidase_M28	198	g1625.t1	521	1.4e-40	1	188	258	463	0.944444
PA	93	g1625.t1	521	8e-13	2	93	145	232	0.978495
DUF1275	192	g1626.t1	239	2.4e-43	2	191	25	227	0.984375
Cu_amine_oxid	406	g1627.t1	673	1.7e-159	3	405	237	647	0.990148
Glyco_hydro_76	366	g1628.t1	464	3.4e-154	2	365	41	407	0.991803
Fungal_trans	267	g1629.t1	711	1.6e-12	91	232	307	448	0.52809
Zn_clus	40	g1629.t1	711	7.7e-07	1	34	20	52	0.825
RRM_1	70	g162.t1	535	0.00023	3	59	116	176	0.8
PX	113	g162.t1	535	9.3e-26	2	111	414	526	0.964602
MFS_1	353	g1632.t1	543	1e-44	1	352	52	448	0.994334
Flavoprotein	158	g1633.t1	627	7.6e-14	52	137	129	219	0.537975
GAT	77	g1635.t1	401	0.00035	31	72	260	300	0.532468
VHS	141	g1635.t1	401	2.2e-24	4	140	8	142	0.964539
Inositol_P	272	g1636.t1	415	6.5e-53	9	269	73	411	0.955882
Ribosomal_L6	76	g1637.t1	253	1.1e-08	14	76	84	146	0.815789
Ribosomal_L6	76	g1637.t1	253	4e-11	1	73	154	238	0.947368
Tht1	544	g1638.t1	526	2.2e-08	118	316	171	379	0.363971
Tannase	469	g1639.t1	526	5.9e-127	1	469	74	526	0.997868
Myb_DNA-bind_6	60	g163.t1	642	1.3e-06	1	60	302	365	0.983333
Myb_DNA-bind_6	60	g163.t1	642	9.9e-08	1	46	474	523	0.75
Gpi16	559	g1642.t1	604	1.5e-235	3	558	12	589	0.992844
LUC7	251	g1643.t1	274	3.2e-75	2	240	4	234	0.948207
TFIIS_M	113	g1644.t1	887	1.1e-22	2	113	287	410	0.982301
PHD	52	g1644.t1	887	1.8e-10	1	51	62	113	0.961538
SPOC	150	g1644.t1	887	8.2e-27	3	147	553	706	0.96
FF	51	g1646.t1	574	2.3e-11	1	49	294	343	0.941176
WW	31	g1646.t1	574	8.3e-10	1	31	12	41	0.967742
Proteasome	190	g1647.t1	255	1.4e-61	2	190	29	215	0.989474
Proteasome_A_N	23	g1647.t1	255	7.9e-13	1	23	5	27	0.956522
NAD_binding_10	184	g1649.t1	234	2.6e-08	1	146	8	157	0.788043
FAD_binding_1	222	g1650.t1	1045	1.3e-63	2	222	654	866	0.990991
POR	177	g1650.t1	1045	1.8e-10	6	118	417	533	0.632768
NAD_binding_1	109	g1650.t1	1045	9.2e-09	3	100	899	999	0.889908
PFOR_II	102	g1650.t1	1045	9.5e-06	4	77	263	344	0.715686
FtsJ	177	g1651.t1	426	1.7e-63	1	177	21	267	0.99435
Helicase_C	111	g1652.t1	777	1.2e-27	2	111	493	604	0.981982
DEAD	176	g1652.t1	777	2.5e-43	1	174	225	431	0.982955
4HBT	79	g1653.t1	268	1.4e-09	2	72	164	233	0.886076
HECT	307	g1654.t1	1748	9.1e-80	3	307	1401	1748	0.990228
CTP_transf_like	143	g1655.t1	288	4.1e-25	1	141	49	236	0.979021
SIS	131	g1656.t1	426	1.5e-13	6	131	80	215	0.954198
Ubie_methyltran	233	g1657.t1	313	3.7e-80	4	233	57	309	0.982833
Glyco_hydro_2	110	g1658.t1	931	1.7e-08	41	110	265	339	0.627273
E1_dh	300	g1659.t1	446	5.4e-87	2	299	96	401	0.99
RasGEF	177	g165.t1	513	3.2e-06	71	157	408	494	0.485876
RRM_1	70	g1660.t1	1555	2e-05	16	70	145	202	0.771429
zf-RING_4	48	g1660.t1	1555	4.2e-19	1	48	18	66	0.979167
Complex1_30kDa	122	g1661.t1	285	7.4e-45	1	121	101	222	0.983607
BUD22	432	g1662.t1	448	1.5e-116	2	432	29	448	0.99537
Zn_clus	40	g1663.t1	803	1e-05	1	33	27	58	0.8
Fungal_trans	267	g1663.t1	803	2e-26	2	240	232	464	0.891386
OCD_Mu_crystall	318	g1664.t1	356	7.9e-06	35	308	47	338	0.858491
Ank_2	84	g1665.t1	606	3.5e-08	1	80	153	261	0.940476
Clr5	54	g1665.t1	606	8.7e-13	3	54	3	53	0.944444
Pro_dh	296	g1666.t1	479	4.5e-67	3	296	131	458	0.989865
Aldedh	462	g1667.t1	578	1.4e-111	5	460	86	560	0.984848
AP_endonuc_2	210	g1668.t1	353	2.2e-41	1	209	37	293	0.990476
NAD_binding_2	158	g1669.t1	518	1.2e-32	1	152	13	186	0.955696
6PGD	289	g1669.t1	518	5.4e-89	1	289	196	515	0.99654
40S_S4_C	48	g166.t1	261	2.5e-24	1	46	212	256	0.9375
S4	48	g166.t1	261	2e-06	3	48	44	90	0.9375
Ribosomal_S4e	75	g166.t1	261	2e-38	1	75	95	169	0.986667
RS4NT	37	g166.t1	261	6.3e-18	1	37	3	39	0.972973
KOW	32	g166.t1	261	7.2e-05	4	32	180	211	0.875
PNP_UDP_1	234	g1670.t1	342	7.7e-41	1	233	44	293	0.991453
PhoD	350	g1671.t1	622	2.1e-115	1	350	196	559	0.997143
PhoD_N	90	g1671.t1	622	2.5e-34	1	90	61	183	0.988889
Glyco_hydro_3_C	204	g1672.t1	888	1.1e-47	1	204	429	678	0.995098
Fn3-like	71	g1672.t1	888	2.3e-19	1	70	799	871	0.971831
Glyco_hydro_3	319	g1672.t1	888	5.7e-41	62	317	97	367	0.799373
DUF572	330	g1673.t1	338	8.3e-66	7	273	6	301	0.806061
PTPA	301	g1674.t1	489	3.4e-114	1	301	24	371	0.996678
Peptidase_M3	458	g1678.t1	689	6.1e-40	261	449	459	654	0.41048
ApoO	130	g1679.t1	247	4.1e-41	4	130	71	199	0.969231
Semialdhyde_dhC	184	g167.t1	952	1.4e-33	3	183	754	932	0.978261
FAD_binding_4	139	g167.t1	952	2.9e-34	2	138	152	287	0.978417
Semialdhyde_dh	121	g167.t1	952	4.8e-29	1	119	597	721	0.975207
FAD-oxidase_C	250	g167.t1	952	8.4e-64	1	248	324	566	0.988
GRASP55_65	138	g1680.t1	353	5.6e-41	1	137	80	213	0.985507
DUF3591	441	g1681.t1	1395	6.2e-181	1	441	740	1187	0.997732
Methyltransf_15	165	g1681.t1	1395	8.7e-47	2	159	76	230	0.951515
Pkinase	264	g1682.t1	961	1.2e-23	21	146	461	588	0.473485
Pkinase	264	g1682.t1	961	1e-17	154	255	660	755	0.382576
FKBP_C	94	g1683.t1	489	8.3e-32	3	94	399	486	0.968085
IMS	150	g1684.t1	1154	1.8e-39	1	148	378	540	0.98
IMS_HHH	32	g1684.t1	1154	1.9e-05	1	32	554	585	0.96875
IMS_C	118	g1684.t1	1154	2.2e-13	6	108	627	745	0.864407
DUF4414	116	g1684.t1	1154	2.7e-08	2	65	821	892	0.543103
BRCT_2	85	g1684.t1	1154	2.7e-08	3	84	64	147	0.952941
REV1_C	125	g1684.t1	1154	7.2e-06	26	92	1040	1108	0.528
DUF4414	116	g1684.t1	1154	9.2e-07	29	77	963	1011	0.413793
AMP-binding	423	g1685.t1	1049	3.2e-20	47	332	93	362	0.673759
PP-binding	67	g1685.t1	1049	3.4e-10	3	67	569	637	0.955224
NAD_binding_4	257	g1685.t1	1049	3.8e-38	1	254	682	921	0.984436
Fungal_trans	267	g1686.t1	775	3.1e-36	2	266	240	495	0.988764
Zn_clus	40	g1686.t1	775	7.1e-07	1	33	56	87	0.8
HeH	35	g1688.t1	728	5.3e-17	1	35	14	48	0.971429
MSC	338	g1688.t1	728	7.8e-112	2	337	345	668	0.991124
LRR_8	61	g1689.t1	2117	0.00021	3	60	864	919	0.934426
PP2C	258	g1689.t1	2117	1.2e-53	16	256	1401	1638	0.930233
LRR_8	61	g1689.t1	2117	2.3e-09	1	61	1194	1254	0.983607
LRR_8	61	g1689.t1	2117	2.4e-05	5	61	727	782	0.918033
Ad_cyc_g-alpha	48	g1689.t1	2117	2.6e-16	1	47	479	528	0.958333
Guanylate_cyc	183	g1689.t1	2117	3.4e-28	5	153	1703	1861	0.808743
LRR_8	61	g1689.t1	2117	6.4e-05	3	61	796	852	0.95082
LRR_8	61	g1689.t1	2117	8.1e-05	1	59	950	1007	0.95082
Fungal_trans_2	384	g168.t1	571	1.4e-09	27	144	352	461	0.304688
DUF3435	418	g168.t1	571	1.5e-63	34	295	1	250	0.624402
Glyco_hydro_16	177	g1690.t1	400	2.7e-41	16	176	64	220	0.903955
His_Phos_1	194	g1691.t1	267	4.2e-05	1	64	5	84	0.324742
His_Phos_1	194	g1691.t1	267	7.3e-10	67	135	110	184	0.350515
Pyrophosphatase	160	g1692.t1	321	8.2e-47	1	160	69	251	0.99375
MIP	227	g1693.t1	335	1.8e-58	4	227	52	298	0.982379
FGGY_N	245	g1694.t1	593	1.6e-70	2	245	9	261	0.991837
FGGY_C	198	g1694.t1	593	5.7e-75	1	197	270	459	0.989899
p450	463	g1695.t1	540	3e-57	44	434	101	493	0.842333
zf-CCCH_2	18	g1696.t1	492	6.2e-05	2	18	382	398	0.888889
Amino_oxidase	451	g1697.t1	603	2e-30	1	447	43	552	0.988914
Mago-bind	27	g1698.t1	220	1.8e-13	1	27	15	41	0.962963
UCR_UQCRX_QCR9	53	g1699.t1	118	1e-25	7	53	63	109	0.867925
LysM	44	g169.t1	667	0.00034	1	28	234	264	0.613636
RNase_H	143	g169.t1	667	1.9e-10	4	142	514	645	0.965035
Ala_racemase_N	219	g16.t1	464	8.2e-13	2	201	39	269	0.908676
D-ser_dehydrat	96	g16.t1	464	9.7e-25	1	96	333	443	0.989583
zf-UBR	70	g1700.t1	2150	2.8e-18	2	70	85	153	0.971429
RED_N	233	g1701.t1	545	9.1e-08	12	115	89	189	0.44206
Glyco_hydro_cc	239	g1703.t1	269	5.8e-73	1	239	38	267	0.995816
WD40	38	g1704.t1	591	0.00034	1	38	424	471	0.973684
WD40	38	g1704.t1	591	1.5e-11	1	38	254	292	0.973684
WD40	38	g1704.t1	591	2.6e-05	7	38	303	335	0.815789
WD40	38	g1704.t1	591	3.7e-05	1	38	381	420	0.973684
WD40	38	g1704.t1	591	4.8e-05	4	38	342	377	0.894737
WD40	38	g1704.t1	591	9.9e-08	7	38	218	250	0.815789
Exo_endo_phos	212	g1705.t1	481	5.6e-13	1	191	21	314	0.896226
Thi4	235	g1706.t1	332	2.3e-109	1	235	60	305	0.995745
Ppx-GppA	285	g1707.t1	586	9.4e-46	8	284	36	345	0.968421
MFS_1	353	g1708.t1	516	5.5e-37	2	352	74	436	0.991501
SWI-SNF_Ssr4	719	g1709.t1	664	6e-256	1	719	2	655	0.998609
Ank_2	84	g170.t1	269	0.00064	11	82	146	226	0.845238
Ank_2	84	g170.t1	269	6e-08	1	76	56	154	0.892857
Pil1	265	g1711.t1	314	1.2e-94	49	264	26	243	0.811321
Proteasome	190	g1712.t1	296	2.5e-33	47	190	124	262	0.752632
RNA_pol_Rpa2_4	58	g1713.t1	1235	1.1e-25	1	58	603	660	0.982759
RNA_pol_Rpb2_7	87	g1713.t1	1235	1.4e-14	1	47	1091	1137	0.528736
RNA_pol_Rpb2_3	68	g1713.t1	1235	2.9e-27	2	68	499	563	0.970588
RNA_pol_Rpb2_1	203	g1713.t1	1235	2e-37	3	177	40	433	0.857143
RNA_pol_Rpb2_6	390	g1713.t1	1235	4.5e-116	1	390	709	1089	0.997436
Arf	175	g1714.t1	163	3.4e-42	17	173	3	159	0.891429
RCR	119	g1715.t1	136	1.8e-19	1	119	21	130	0.991597
CwfJ_C_2	99	g1717.t1	556	2e-14	37	98	493	552	0.616162
CwfJ_C_1	122	g1717.t1	556	5.9e-25	10	116	301	425	0.868852
DRIM	623	g1718.t1	2615	6.1e-199	2	623	869	1479	0.99679
zf-DNL	64	g1719.t1	195	2.2e-28	1	63	101	163	0.96875
MU117	101	g171.t1	1059	1.8e-13	1	101	928	1025	0.990099
Glyco_hydro_18	311	g171.t1	1059	8.3e-59	2	273	106	405	0.871383
Chitin_bind_1	38	g171.t1	1059	8.6e-14	1	38	50	89	0.973684
Cullin	618	g1720.t1	826	1.7e-207	1	618	28	721	0.998382
Cullin_Nedd8	63	g1720.t1	826	2.6e-25	2	63	757	818	0.968254
UPF0052	293	g1721.t1	488	2e-53	1	199	10	343	0.675768
DNA_pol_A	376	g1722.t1	1014	5.5e-60	70	371	478	845	0.800532
CorA	292	g1724.t1	646	2.9e-18	190	286	516	612	0.328767
SQS_PSY	263	g1725.t1	393	1.6e-51	3	260	64	383	0.977186
zf-C3HC4_3	50	g1726.t1	1245	0.00013	3	49	939	991	0.92
HIRAN	96	g1726.t1	1245	2.5e-25	1	95	244	349	0.979167
Helicase_C	111	g1726.t1	1245	5.6e-15	2	111	1044	1185	0.981982
SNF2_N	350	g1726.t1	1245	7.1e-72	1	349	486	870	0.994286
GTP_EFTU	194	g1728.t1	613	1.2e-18	4	193	187	408	0.974227
GTP_EFTU_D2	74	g1728.t1	613	1.3e-05	1	73	433	503	0.972973
GTP_EFTU_D3	111	g1728.t1	613	7.1e-05	2	71	511	584	0.621622
LSM	67	g1729.t1	93	7.2e-14	4	47	20	63	0.641791
Peptidase_A4	209	g172.t1	280	1.3e-56	1	203	69	269	0.966507
PPR_3	63	g1730.t1	732	0.00018	12	59	196	243	0.746032
ATP13	115	g1730.t1	732	9.3e-30	2	112	308	424	0.956522
PIG-L	131	g1731.t1	303	4.8e-34	1	130	43	192	0.984733
LDB19	193	g1732.t1	525	2.6e-59	3	193	147	321	0.984456
AMP-binding	423	g1734.t1	481	7.7e-54	78	423	4	350	0.815603
AMP-binding_C	76	g1734.t1	481	7e-17	1	76	358	438	0.986842
Ferritin_2	137	g1736.t1	462	1.4e-17	4	134	115	244	0.948905
adh_short	195	g1737.t1	301	6.6e-34	2	191	16	239	0.969231
2OG-FeII_Oxy	101	g1738.t1	354	4.8e-16	5	101	200	314	0.950495
DIOX_N	118	g1738.t1	354	5e-27	1	117	23	147	0.983051
Amidohydro_2	291	g1739.t1	384	1.1e-25	1	291	7	383	0.996564
DnaJ	63	g1741.t1	441	4.7e-20	1	63	16	79	0.984127
GCV_T_C	95	g1742.t1	447	2.2e-05	1	67	273	353	0.694737
NUDIX	131	g1743.t1	865	2.6e-18	4	122	124	242	0.900763
DCP2	83	g1743.t1	865	2e-29	3	83	38	119	0.963855
DUF4112	105	g1744.t1	258	6e-34	2	105	64	167	0.980952
CTU2	112	g1745.t1	370	2.3e-07	1	64	288	346	0.5625
Lung_7-TM_R	295	g1746.t1	536	1.2e-70	1	295	146	435	0.99661
DUF1308	365	g1747.t1	550	1.1e-106	1	365	71	485	0.99726
WD40	38	g1748.t1	368	3.3e-06	4	38	123	158	0.894737
Mito_carr	97	g1749.t1	310	1.1e-12	7	94	212	295	0.896907
Mito_carr	97	g1749.t1	310	1.4e-18	6	94	5	97	0.907216
Mito_carr	97	g1749.t1	310	2.7e-17	6	96	110	203	0.927835
TMF_DNA_bd	74	g174.t1	851	3.1e-05	3	71	477	545	0.918919
Ribonuc_red_sm	278	g1750.t1	386	9.4e-125	1	278	63	331	0.996403
SRP9-21	97	g1751.t1	165	4.7e-33	2	94	5	101	0.948454
OHCU_decarbox	155	g1752.t1	1145	1.4e-43	2	144	13	168	0.916129
WD40	38	g1752.t1	1145	3.4e-05	3	37	489	526	0.894737
WD40	38	g1752.t1	1145	5.1e-06	2	37	563	598	0.921053
TruB_N	149	g1754.t1	403	2.5e-46	8	135	68	197	0.852349
TruB_C_2	64	g1754.t1	403	3.6e-07	1	41	335	377	0.625
Ebp2	268	g1756.t1	380	3e-93	1	268	112	373	0.996269
HSBP1	51	g1757.t1	90	2.8e-16	4	44	35	75	0.784314
Thioredoxin	104	g1758.t1	368	1.3e-26	2	103	146	251	0.971154
Thioredoxin	104	g1758.t1	368	1.7e-30	3	103	26	130	0.961538
ERp29	95	g1758.t1	368	1.8e-24	1	95	268	356	0.989474
MKT1_N	90	g1759.t1	742	8.6e-31	1	90	312	401	0.988889
MKT1_C	240	g1759.t1	742	8.6e-74	1	211	484	695	0.875
RdRP	587	g175.t1	1247	5.4e-191	1	587	318	894	0.998296
2OG-FeII_Oxy	101	g1760.t1	382	1.3e-14	5	101	192	316	0.950495
DIOX_N	118	g1760.t1	382	6.7e-12	1	70	13	80	0.584746
zf-MYND	38	g1761.t1	605	1.5e-07	3	38	562	601	0.921053
DUF3445	226	g1762.t1	71	6e-07	13	81	1	69	0.300885
PHD	52	g1763.t1	1693	1.2e-07	2	51	402	450	0.942308
zf-HC5HC2H_2	110	g1763.t1	1693	2.5e-22	13	95	1117	1200	0.745455
PHD_2	36	g1763.t1	1693	3.4e-08	4	35	1010	1041	0.861111
BAH	122	g1763.t1	1693	5.3e-17	2	113	245	353	0.909836
PDEase_I	238	g1764.t1	1008	6.3e-69	1	237	363	620	0.991597
G-gamma	68	g1765.t1	90	5.5e-24	2	68	21	90	0.970588
PCI	105	g1766.t1	1043	2.5e-09	9	103	398	518	0.895238
Acetyltransf_1	117	g1768.t1	190	9.1e-08	34	117	41	135	0.709402
MFS_1	353	g1769.t1	436	6.7e-16	5	292	56	330	0.813031
MFS_1	353	g1769.t1	436	8.1e-09	2	173	252	425	0.484419
DNA_pol_B	464	g176.t1	1547	4.9e-106	2	462	1027	1480	0.991379
DNA_pol_B_exo1	337	g176.t1	1547	4e-12	157	337	785	967	0.534125
RNA_pol_Rpb6	49	g1770.t1	161	1.9e-16	3	49	90	141	0.938776
GAGA	54	g1771.t1	554	0.00072	20	48	261	289	0.518519
zf-C2H2	23	g1771.t1	554	0.00086	1	23	75	99	0.956522
zf-H2C2_2	26	g1771.t1	554	5.4e-05	2	25	92	117	0.884615
zf-C2H2	23	g1771.t1	554	8.2e-06	1	23	300	325	0.956522
PH	105	g1773.t1	1170	3.6e-06	2	102	108	221	0.952381
COPIIcoated_ERV	221	g1774.t1	438	3e-83	7	221	154	422	0.968326
ERGIC_N	91	g1774.t1	438	7.8e-30	1	90	7	96	0.978022
TAP_C	49	g1775.t1	669	5.7e-14	1	40	619	658	0.795918
LRR_9	175	g1775.t1	669	7.2e-06	67	160	284	380	0.531429
Vps53_N	380	g1776.t1	854	3.2e-110	2	376	27	400	0.984211
DUF2451	233	g1776.t1	854	6.9e-09	67	172	542	643	0.450644
Ribosomal_L10	100	g1777.t1	313	1.1e-23	3	95	5	100	0.92
Ribosomal_60s	88	g1777.t1	313	1.9e-24	1	88	229	312	0.988636
URO-D	346	g1779.t1	364	9.3e-129	2	345	9	360	0.991329
Slu7	269	g177.t1	625	1.4e-84	1	269	112	357	0.996283
Ribosomal_L37e	54	g177.t1	625	6.4e-27	2	54	536	587	0.962963
dCMP_cyt_deam_1	101	g1780.t1	148	4.7e-23	10	100	9	100	0.891089
DnaJ_C	148	g1781.t1	413	1.5e-40	1	148	119	339	0.993243
DnaJ	63	g1781.t1	413	1.7e-26	2	63	7	68	0.968254
Sulfate_transp	381	g1782.t1	847	1e-109	1	380	94	483	0.994751
STAS	117	g1782.t1	847	7.9e-08	7	78	579	677	0.606838
MFS_1	353	g1783.t1	693	1.1e-28	5	175	96	293	0.481586
Rab5ip	82	g1784.t1	139	3.3e-21	1	79	26	132	0.95122
SAM_2	66	g1785.t1	612	4e-08	6	66	543	600	0.909091
TPR_16	68	g1786.t1	1096	2.1e-05	2	58	272	326	0.823529
TPR_19	68	g1786.t1	1096	5.7e-06	2	61	170	229	0.867647
Patatin	204	g1787.t1	755	4.7e-18	1	202	318	507	0.985294
DUF3336	138	g1787.t1	755	5.1e-51	1	137	158	310	0.985507
LRR_8	61	g1788.t1	796	0.00068	24	61	474	509	0.606557
LRR_8	61	g1788.t1	796	3.4e-09	3	61	405	463	0.95082
STPPase_N	48	g1789.t1	323	3.4e-23	1	48	8	55	0.979167
Metallophos	204	g1789.t1	323	4.5e-40	2	201	57	248	0.97549
Arf	175	g1790.t1	189	2.9e-66	1	175	7	189	0.994286
DUF2457	468	g1791.t1	693	2.5e-143	1	468	259	693	0.997863
PCNA_C	128	g1793.t1	871	2.6e-51	2	127	741	866	0.976562
PCNA_N	127	g1793.t1	871	3.4e-55	1	123	614	736	0.96063
Vezatin	279	g1793.t1	871	9.3e-71	3	277	155	433	0.982079
Sec61_beta	41	g1794.t1	131	2.4e-17	1	41	83	123	0.97561
SSF	406	g1796.t1	679	5.4e-19	1	395	52	451	0.970443
Dynein_light	86	g1797.t1	112	6e-38	2	86	11	111	0.976744
RRM_1	70	g1798.t1	825	2.6e-19	1	69	303	372	0.971429
RRM_1	70	g1798.t1	825	3.9e-15	1	69	704	772	0.971429
RRM_1	70	g1798.t1	825	3e-13	1	69	599	673	0.971429
RRM_1	70	g1798.t1	825	6.2e-10	1	66	486	546	0.928571
RRM_1	70	g1798.t1	825	7.9e-09	1	69	6	69	0.971429
TEA	509	g1799.t1	797	9.1e-280	4	509	69	570	0.992141
Zn_clus	40	g179.t1	672	1.6e-09	2	39	11	47	0.925
Fungal_trans	267	g179.t1	672	2.3e-25	1	180	211	374	0.670412
Gal4_dimer	55	g179.t1	672	6.7e-05	1	32	51	82	0.563636
AAA_16	170	g17.t1	679	1.8e-06	21	167	178	313	0.858824
Ank_2	84	g17.t1	679	7.5e-09	1	76	573	658	0.892857
Aldo_ket_red	292	g1800.t1	585	4e-40	2	291	17	301	0.989726
LRR_4	43	g1801.t1	356	0.00032	2	41	78	118	0.906977
LRR_4	43	g1801.t1	356	1.1e-05	2	42	189	229	0.930233
LRR_4	43	g1801.t1	356	1.9e-09	2	42	211	251	0.930233
LRR_4	43	g1801.t1	356	3.5e-10	1	40	232	271	0.906977
LRR_9	175	g1801.t1	356	3e-07	23	115	104	193	0.525714
LRR_4	43	g1801.t1	356	6.6e-08	1	39	254	292	0.883721
NIF	156	g1802.t1	577	1.8e-54	1	155	408	569	0.987179
ABC_membrane_2	282	g1803.t1	829	4.2e-91	3	282	144	424	0.989362
ABC_tran	137	g1803.t1	829	7.8e-14	2	136	552	696	0.978102
Clr2	146	g1804.t1	730	3.8e-35	1	146	403	535	0.993151
Clr2_transil	68	g1804.t1	730	7.4e-16	1	68	68	130	0.985294
2OG-FeII_Oxy	101	g1805.t1	356	0.00015	36	94	262	322	0.574257
Cyclin_N	127	g1806.t1	427	2.1e-13	34	126	69	171	0.724409
	214	g1807.t1	238	3.8e-49	2	213	33	237	0.985981
ERG2_Sigma1R	209	g1808.t1	239	3.3e-99	2	209	33	238	0.990431
ATP_bind_3	182	g1809.t1	420	2.9e-19	2	167	54	233	0.906593
zn-ribbon_14	32	g1809.t1	420	2e-19	1	31	361	391	0.9375
Sugar_tr	452	g180.t1	579	1.5e-118	3	452	28	538	0.993363
Complex1_LYR_2	82	g1810.t1	109	1.9e-22	2	82	6	99	0.97561
zf-HIT	30	g1811.t1	1113	1.2e-07	3	29	3	30	0.866667
RasGEF	177	g1811.t1	1113	1.3e-44	1	176	863	1045	0.988701
RasGEF_N	105	g1811.t1	1113	2.5e-14	5	105	617	710	0.952381
Nfu_N	87	g1812.t1	326	2.2e-30	1	87	87	181	0.988506
NifU	67	g1812.t1	326	4e-28	1	67	217	283	0.985075
PSP1	86	g1813.t1	881	8.3e-28	3	86	667	750	0.965116
Ribosomal_L15e	191	g1814.t1	203	3.1e-90	1	187	2	187	0.973822
HECT	307	g1815.t1	1194	3.9e-73	2	306	878	1193	0.990228
ADH_zinc_N	130	g1816.t1	348	2.6e-16	1	127	177	307	0.969231
ADH_N	109	g1816.t1	348	9e-35	2	109	33	138	0.981651
FRG1	191	g1817.t1	341	2.2e-60	1	191	89	280	0.994764
zf-RING_2	44	g1818.t1	421	9e-11	2	44	350	394	0.954545
Ada3	131	g1819.t1	669	3.1e-52	1	131	483	621	0.992366
DJ-1_PfpI	165	g181.t1	244	3.2e-12	29	161	50	188	0.8
NPR2	421	g1820.t1	583	4.4e-136	3	419	2	573	0.988124
Lactamase_B_2	201	g1822.t1	744	1.1e-07	27	151	12	138	0.616915
MFS_1	353	g1824.t1	511	1e-25	2	350	70	457	0.985836
Phe_hydrox_dim	166	g1825.t1	813	4e-29	2	166	611	780	0.987952
FAD_binding_3	356	g1825.t1	813	9e-57	140	354	367	580	0.601124
Ank_5	56	g1827.t1	346	1.5e-07	14	54	287	327	0.714286
Ank_2	84	g1827.t1	346	1.5e-13	1	82	179	269	0.964286
Cupin_1	151	g1829.t1	470	1.6e-20	9	149	324	456	0.927152
Cupin_1	151	g1829.t1	470	4e-15	24	145	144	272	0.801325
Peptidase_C65	246	g182.t1	419	2.2e-45	2	246	24	250	0.99187
Abhydro_lipase	64	g1830.t1	641	9.9e-20	1	64	228	313	0.984375
Sugar_tr	452	g1831.t1	530	1e-126	3	452	23	478	0.993363
Metallophos	204	g1832.t1	673	4.8e-07	2	173	125	398	0.838235
Cation_efflux	199	g1833.t1	536	1e-45	2	199	10	390	0.98995
DHDPS	289	g1834.t1	350	1.1e-37	16	281	57	334	0.916955
Glyco_hydro_61	205	g1837.t1	290	5.3e-49	1	199	18	226	0.965854
SMP	59	g1839.t1	112	0.00077	18	57	71	109	0.661017
PCI	105	g183.t1	504	2e-20	2	104	315	416	0.971429
Glyco_hydro_2_C	302	g1840.t1	637	1.3e-13	36	287	362	615	0.831126
Glyco_hydro_2	110	g1840.t1	637	3.6e-09	17	110	243	320	0.845455
Glyco_hydro_2_N	169	g1840.t1	637	8.2e-14	66	168	120	228	0.60355
DUF3433	91	g1841.t1	1264	2e-18	2	91	699	788	0.978022
DUF3433	91	g1841.t1	1264	5.6e-20	1	90	92	182	0.978022
ApbA_C	125	g1842.t1	318	1.2e-28	1	124	190	313	0.984
ApbA	152	g1842.t1	318	2.5e-32	1	151	8	158	0.986842
Glyco_hydro_61	205	g1843.t1	473	2.2e-55	1	199	20	229	0.965854
FAD_binding_4	139	g1844.t1	488	6.6e-25	1	138	60	195	0.985612
FAD_binding_4	139	g1845.t1	492	7e-29	1	138	65	200	0.985612
adh_short	195	g1846.t1	277	5.7e-33	1	189	5	180	0.964103
p450	463	g1848.t1	429	8.9e-22	137	393	140	393	0.552916
p450	463	g1849.t1	538	1.2e-24	201	451	273	521	0.539957
Ras	162	g184.t1	157	3.8e-36	38	160	9	139	0.753086
Cutinase	178	g1850.t1	357	3.1e-43	1	176	189	351	0.983146
RPE65	407	g1851.t1	546	1.3e-100	3	407	18	536	0.992629
DUF2235	288	g1852.t1	455	3e-76	1	288	15	305	0.996528
Methyltransf_23	165	g1853.t1	246	3e-16	11	163	37	211	0.921212
Glyco_hydro_16	177	g1855.t1	652	5e-06	28	95	88	167	0.378531
bZIP_1	64	g1856.t1	466	1.2e-05	7	44	144	181	0.578125
NmrA	233	g1857.t1	300	2e-11	1	226	4	215	0.965665
Con-6	34	g1859.t1	118	1.4e-15	4	32	19	47	0.823529
Con-6	34	g1859.t1	118	2.1e-10	2	34	68	100	0.941176
Hemerythrin	131	g1860.t1	192	2.2e-10	4	128	6	119	0.946565
PRK	197	g1861.t1	403	4.1e-07	2	141	195	344	0.705584
GFA	93	g1862.t1	143	3.6e-13	9	93	39	124	0.903226
MFS_1	353	g1863.t1	505	1.5e-30	3	351	44	441	0.985836
BNR_2	278	g1864.t1	406	1.1e-15	1	274	69	367	0.982014
Glyco_hydro_3	319	g1866.t1	354	2.6e-58	25	318	46	347	0.918495
Sua5_yciO_yrdC	179	g1867.t1	227	8.3e-12	2	179	17	204	0.988827
Peptidase_M35	359	g1869.t1	370	3.1e-204	1	356	1	353	0.988858
Putative_PNPOx	88	g186.t1	243	1.6e-10	6	69	31	98	0.715909
DUF2370	226	g1871.t1	389	2.1e-91	5	226	167	372	0.977876
Pkinase	264	g1873.t1	424	2.5e-67	1	264	23	314	0.996212
DUF604	255	g1874.t1	481	8.8e-12	5	92	274	359	0.341176
tRNA_SAD	44	g1875.t1	737	3.3e-14	2	43	242	289	0.931818
tRNA-synt_2b	179	g1875.t1	737	6.4e-28	5	150	392	569	0.810056
HGTP_anticodon	94	g1875.t1	737	8.5e-17	1	93	633	726	0.978723
Gar1	154	g1876.t1	202	1.5e-39	9	115	29	130	0.688312
CDP-OH_P_transf	66	g1877.t1	239	1.9e-11	2	66	48	116	0.969697
SKG6	38	g1878.t1	269	2.7e-09	3	38	167	202	0.921053
WSC	82	g1878.t1	269	8.4e-14	22	82	26	87	0.731707
MFS_1	353	g1879.t1	1684	6.5e-33	77	352	149	468	0.779037
NIPSNAP	102	g187.t1	385	3e-29	1	102	286	383	0.990196
NIPSNAP	102	g187.t1	385	9.3e-11	4	100	177	273	0.941176
G_glu_transpept	512	g1882.t1	602	1.2e-146	2	512	46	596	0.996094
TPMT	218	g1883.t1	282	2e-25	37	175	73	218	0.633028
OTU	127	g1884.t1	331	4e-21	1	127	174	324	0.992126
adh_short_C2	234	g1885.t1	262	9.1e-49	1	232	18	255	0.987179
TrkH	502	g1886.t1	1371	1.2e-108	114	499	284	688	0.766932
Trehalase_Ca-bi	30	g1886.t1	1371	1.4e-16	1	30	725	754	0.966667
Trehalase	512	g1886.t1	1371	9.6e-198	1	512	782	1345	0.998047
KR	180	g1887.t1	199	0.00086	10	78	24	90	0.377778
ICL	526	g1888.t1	538	2.1e-303	1	526	14	536	0.998099
Aldedh	462	g1889.t1	514	4.5e-78	30	458	16	438	0.926407
CDP-OH_P_transf	66	g188.t1	493	1.9e-18	1	66	46	121	0.984848
Adap_comp_sub	264	g1890.t1	624	1.2e-52	1	259	181	500	0.977273
DUF4588	247	g1891.t1	272	3.2e-06	49	230	17	214	0.732794
SNF2_N	350	g1892.t1	1120	1.1e-74	49	349	209	480	0.857143
HAND	111	g1892.t1	1120	1.3e-38	1	111	767	872	0.990991
Helicase_C	111	g1892.t1	1120	1.6e-17	2	111	502	615	0.981982
SLIDE	114	g1892.t1	1120	3.3e-44	2	114	930	1045	0.982456
SpoU_sub_bind	76	g1893.t1	484	2.2e-08	1	74	169	249	0.960526
SpoU_methylase	142	g1893.t1	484	8.1e-26	2	141	301	463	0.978873
zf-PHD-like	169	g1894.t1	1491	1.3e-67	1	169	306	470	0.994083
Helicase_C	111	g1894.t1	1491	1.4e-16	6	111	993	1103	0.945946
SNF2_N	350	g1894.t1	1491	3.3e-52	55	348	691	964	0.837143
MRP-S28	127	g1896.t1	383	1.5e-46	1	127	189	311	0.992126
Glyco_tran_28_C	167	g1897.t1	197	1.1e-19	1	134	6	158	0.796407
Actin	407	g1898.t1	381	6.5e-127	3	406	7	380	0.990172
DUF3602	81	g1899.t1	161	8.1e-22	1	81	33	110	0.987654
FAD_binding_4	139	g189.t1	584	1.6e-19	5	136	119	260	0.942446
BBE	46	g189.t1	584	2.1e-10	1	45	525	568	0.956522
Glyco_hydro_16	177	g1900.t1	378	2.3e-06	19	93	129	216	0.418079
zf-U1	38	g1901.t1	209	4.3e-06	18	38	1	21	0.526316
TRP	425	g1902.t1	721	3.3e-166	1	425	168	610	0.997647
TRP_N	139	g1902.t1	721	8.2e-43	2	139	27	163	0.985612
DEAD	176	g1903.t1	622	1.7e-46	1	176	164	336	0.994318
DUF4217	61	g1903.t1	622	2.7e-18	1	61	523	583	0.983607
Helicase_C	111	g1903.t1	622	9.7e-23	6	110	378	481	0.936937
Lactamase_B	197	g1905.t1	298	3.1e-06	11	163	86	244	0.771574
HAD_2	178	g1907.t1	246	7.4e-14	1	176	34	197	0.983146
Ank_2	84	g190.t1	643	3e-08	28	83	261	322	0.654762
SesA	122	g190.t1	643	6.2e-06	6	115	20	125	0.893443
ORMDL	136	g1910.t1	181	7.5e-59	1	136	35	169	0.992647
CH	109	g1912.t1	621	1.3e-14	4	108	24	127	0.954128
NDUFA12	96	g1913.t1	250	9.1e-11	6	91	72	165	0.885417
Sdh5	73	g1916.t1	512	7.8e-24	1	61	366	425	0.821918
EMP24_GP25L	182	g1916.t1	512	8.5e-40	3	182	28	214	0.983516
AAA_33	143	g1918.t1	187	1.1e-18	1	143	26	176	0.993007
SIR2	177	g1919.t1	327	2.5e-52	1	177	24	207	0.99435
MARVEL	144	g1921.t1	178	4.7e-12	6	144	13	134	0.958333
Fungal_trans_2	384	g1922.t1	355	1.8e-28	62	371	36	334	0.804688
RTA1	207	g1923.t1	291	1.8e-37	4	206	8	230	0.975845
Glyco_hydro_11	178	g1924.t1	286	2.1e-80	1	178	42	221	0.994382
CBM_1	29	g1924.t1	286	5.3e-12	1	29	255	282	0.965517
NAD_binding_10	184	g1926.t1	707	1.3e-12	2	145	419	553	0.777174
Sugar_tr	452	g1927.t1	544	2.8e-104	2	452	62	522	0.995575
Cutinase	178	g1928.t1	292	1.2e-56	1	178	27	232	0.994382
CBM_1	29	g1928.t1	292	4.4e-11	2	29	261	288	0.931034
Methyltransf_25	97	g192.t1	228	1.9e-19	1	96	54	147	0.979381
BetaGal_dom2	181	g1930.t1	1011	2.1e-60	2	180	399	574	0.983425
BetaGal_dom3	77	g1930.t1	1011	2.3e-22	1	76	576	656	0.974026
BetaGal_dom4_5	114	g1930.t1	1011	2.4e-17	1	114	690	803	0.991228
Glyco_hydro_35	316	g1930.t1	1011	2e-83	1	311	48	385	0.981013
BetaGal_dom4_5	114	g1930.t1	1011	4e-34	1	113	858	973	0.982456
XFP	176	g1931.t1	812	3.9e-80	2	176	416	593	0.988636
XFP_C	202	g1931.t1	812	4.3e-84	1	202	604	805	0.99505
XFP_N	379	g1931.t1	812	8.3e-182	2	378	25	401	0.992084
RibD_C	200	g1933.t1	280	6e-36	1	200	39	274	0.995
ABM	78	g1934.t1	107	0.00014	2	75	5	77	0.935897
Glyco_hydro_76	366	g1935.t1	456	1.1e-144	1	360	35	396	0.980874
Epimerase	241	g1936.t1	354	1.6e-11	1	231	10	241	0.954357
Glyco_hydro_11	178	g1937.t1	228	1.3e-82	1	178	49	226	0.994382
His_Phos_2	383	g1938.t1	524	5.7e-39	1	374	67	435	0.97389
adh_short	195	g1939.t1	515	6.4e-35	1	192	16	224	0.979487
Glyco_hydro_2	110	g193.t1	883	1.5e-11	2	110	214	327	0.981818
Glyco_hydro_2_N	169	g193.t1	883	5.5e-07	50	167	87	209	0.692308
Lactamase_B	197	g1940.t1	302	1.3e-18	5	197	16	208	0.974619
Glyco_hydro_17	309	g1941.t1	450	2.9e-06	68	255	88	265	0.605178
FAD_binding_3	356	g1942.t1	407	4.4e-29	3	353	6	358	0.983146
TPR_12	77	g1943.t1	581	0.00012	10	69	438	498	0.766234
Fn3-like	71	g1944.t1	860	1.2e-16	2	70	767	839	0.957746
Glyco_hydro_3	319	g1944.t1	860	7.6e-46	63	318	44	288	0.799373
Glyco_hydro_3_C	204	g1944.t1	860	9.1e-55	1	204	331	727	0.995098
Sugar_tr	452	g1945.t1	534	9.8e-77	36	452	72	487	0.920354
Zn_clus	40	g1946.t1	746	2.3e-08	2	32	43	72	0.75
Sugar_tr	452	g1947.t1	536	3.6e-86	46	452	85	496	0.89823
adh_short	195	g1948.t1	272	2.3e-24	2	186	3	206	0.94359
adh_short	195	g1949.t1	267	1.8e-36	1	190	6	198	0.969231
Aa_trans	409	g1952.t1	472	3.4e-39	3	405	53	445	0.982885
Aldedh	462	g1953.t1	499	9.9e-167	1	462	24	486	0.997835
Ribonuc_L-PSP	121	g1954.t1	603	2.1e-15	9	120	16	127	0.917355
Amino_oxidase	451	g1954.t1	603	4.6e-60	1	450	153	591	0.995565
ApbA	152	g1955.t1	346	1.4e-28	1	150	8	166	0.980263
ApbA_C	125	g1955.t1	346	1.9e-29	1	125	200	325	0.992
FMN_dh	348	g1956.t1	371	2.4e-115	3	347	24	360	0.988506
Aldolase_II	186	g1957.t1	294	9.1e-49	2	186	60	241	0.989247
FAD_binding_4	139	g1958.t1	1144	5.9e-33	1	138	722	860	0.985612
FAD-oxidase_C	250	g1958.t1	1144	6.4e-57	2	245	898	1137	0.972
Fungal_trans_2	384	g1958.t1	1144	8.4e-51	2	337	201	594	0.872396
PTR2	395	g1959.t1	325	1.9e-46	85	386	2	287	0.762025
Amidase	451	g195.t1	536	6.2e-93	1	450	80	523	0.995565
HLH	55	g1962.t1	742	2.4e-14	1	54	599	675	0.963636
HTH_9	62	g1963.t1	636	2.1e-06	1	57	8	64	0.903226
RNA_pol_Rpc82	258	g1963.t1	636	4.4e-25	3	258	172	469	0.988372
Peptidase_M16_C	183	g1964.t1	460	2.4e-13	1	180	197	378	0.978142
Peptidase_M16	149	g1964.t1	460	4.8e-18	11	137	54	179	0.845638
Mito_carr	97	g1965.t1	298	0.00016	7	81	23	91	0.762887
Mito_carr	97	g1965.t1	298	2.5e-12	2	85	213	295	0.85567
Mito_carr	97	g1965.t1	298	5.4e-06	12	91	119	200	0.814433
Citrate_synt	361	g1966.t1	474	2.1e-101	1	361	80	459	0.99723
RRM_1	70	g1967.t1	754	1.7e-05	2	69	522	582	0.957143
CTD_bind	63	g1967.t1	754	5.1e-09	1	60	61	135	0.936508
Cys_Met_Meta_PP	382	g1968.t1	434	6.7e-151	1	382	8	426	0.997382
AA_permease	479	g1969.t1	713	2.6e-135	1	471	215	672	0.981211
MARVEL	144	g1969.t1	713	6.6e-20	9	143	11	128	0.930556
AMP-binding	423	g1970.t1	708	1e-84	4	422	69	555	0.98818
DUF2012	123	g1971.t1	312	8.7e-26	1	111	38	173	0.894309
WW	31	g1972.t1	290	1.6e-10	1	31	14	44	0.967742
DUF2076	260	g1972.t1	290	4e-09	73	206	147	274	0.511538
Mito_carr	97	g1974.t1	337	1.7e-15	2	94	121	221	0.948454
Mito_carr	97	g1974.t1	337	1.7e-16	4	95	23	110	0.938144
Mito_carr	97	g1974.t1	337	1.8e-14	8	92	231	312	0.865979
Ras	162	g1975.t1	202	1.1e-65	1	161	11	171	0.987654
Peptidase_M1	236	g1976.t1	881	1.5e-90	2	236	234	468	0.991525
ERAP1_C	315	g1976.t1	881	1e-85	1	314	543	858	0.993651
Ssl1	193	g1977.t1	189	5.3e-32	1	93	96	188	0.476684
PUF	35	g1978.t1	746	6e-05	8	30	411	433	0.628571
PUF	35	g1978.t1	746	7.6e-06	2	29	441	467	0.771429
TPT	290	g1980.t1	552	1.3e-60	2	289	130	451	0.989655
NADH-G_4Fe-4S_3	40	g1981.t1	737	2.6e-17	1	38	115	152	0.925
Molybdopterin	432	g1981.t1	737	3.3e-36	1	174	305	463	0.400463
Molybdopterin	432	g1981.t1	737	5.1e-33	232	430	471	629	0.458333
Fer2_4	82	g1981.t1	737	7e-21	2	81	32	108	0.963415
NADH_dhqG_C	51	g1981.t1	737	8.2e-18	2	51	661	711	0.960784
Methyltransf_16	174	g1985.t1	338	5.6e-12	10	155	109	268	0.833333
PP-binding	67	g1986.t1	644	2.5e-06	14	66	486	538	0.776119
KR	180	g1986.t1	644	6.7e-43	2	176	175	348	0.966667
Methyltransf_12	99	g1987.t1	670	6.1e-19	1	99	186	287	0.989899
PS-DH	298	g1988.t1	192	4.4e-18	51	221	1	176	0.57047
ketoacyl-synt	253	g1989.t1	829	1.9e-42	40	253	38	230	0.841897
Ketoacyl-synt_C	118	g1989.t1	829	2.7e-09	2	57	239	298	0.466102
Acyl_transf_1	319	g1989.t1	829	6.8e-30	61	279	468	705	0.683386
KAsynt_C_assoc	112	g1989.t1	829	7.1e-09	24	105	294	383	0.723214
FA_hydroxylase	133	g198.t1	348	2.2e-23	3	133	179	325	0.977444
ADH_zinc_N	130	g1990.t1	329	4e-14	2	83	172	251	0.623077
p450	463	g1991.t1	861	1.5e-60	117	439	175	498	0.695464
Aldose_epim	301	g1991.t1	861	1e-26	7	257	567	846	0.830565
FSH1	212	g1992.t1	247	1.6e-28	3	211	5	215	0.981132
adh_short	195	g1994.t1	192	3.1e-25	3	181	6	190	0.912821
APH	240	g1995.t1	364	1.1e-42	2	210	31	261	0.866667
dUTPase	129	g1996.t1	199	1.1e-44	3	129	71	198	0.976744
Phos_pyr_kin	246	g1997.t1	388	8.2e-12	87	215	135	273	0.520325
SPA	114	g1999.t1	783	3.6e-37	2	113	376	485	0.973684
Afi1	133	g1999.t1	783	6e-46	1	133	84	208	0.992481
TauD	269	g19.t1	400	1.6e-35	7	269	89	355	0.973978
EF-hand_7	71	g2000.t1	169	4.8e-08	3	66	26	115	0.887324
RabGAP-TBC	215	g2001.t1	446	1.8e-25	88	210	276	398	0.567442
RRM_1	70	g2002.t1	862	1.5e-13	1	69	710	779	0.971429
FAD_binding_3	356	g2002.t1	862	2.9e-13	4	307	5	325	0.851124
Glucosamine_iso	225	g2003.t1	265	6.4e-71	2	225	13	247	0.991111
WD40	38	g2005.t1	1102	2.1e-05	4	37	39	73	0.868421
SET	169	g2006.t1	557	3.8e-08	2	156	252	492	0.911243
MA3	113	g2007.t1	861	4.7e-28	1	112	428	533	0.982301
DPM2	76	g2008.t1	88	4.5e-32	3	76	4	77	0.960526
HisKA	64	g200.t1	1585	3e-14	4	62	918	978	0.90625
Ligase_CoA	153	g200.t1	1585	6.6e-08	1	86	287	348	0.555556
Response_reg	112	g200.t1	1585	8.1e-18	1	111	1454	1580	0.982143
HATPase_c	111	g200.t1	1585	8.9e-21	6	110	1102	1224	0.936937
ATP-grasp_2	202	g200.t1	1585	9.2e-52	2	201	26	227	0.985149
HD	122	g2010.t1	459	1.1e-06	4	121	249	378	0.959016
Helicase_C	111	g2011.t1	1107	1.6e-19	13	110	663	770	0.873874
ResIII	171	g2011.t1	1107	1.6e-21	24	169	308	452	0.847953
F_actin_cap_B	238	g2012.t1	266	2.4e-107	1	238	6	238	0.995798
Med11	137	g2013.t1	167	4.6e-42	1	136	17	148	0.985401
WD40	38	g2014.t1	745	0.00019	3	38	441	489	0.921053
LisH	27	g2014.t1	745	1.2e-06	1	27	57	83	0.962963
WD40	38	g2014.t1	745	1.3e-06	2	38	578	615	0.947368
WD40	38	g2014.t1	745	2.2e-07	1	37	493	530	0.947368
TFIID_NTD2	130	g2014.t1	745	2e-38	4	130	101	230	0.969231
WD40	38	g2014.t1	745	3.8e-09	3	37	537	572	0.894737
WD40	38	g2014.t1	745	4.2e-08	2	38	620	658	0.947368
Abhydrolase_6	212	g2015.t1	420	1.6e-18	1	211	109	366	0.990566
Glyco_hydro_43	288	g2016.t1	643	1.6e-30	12	288	128	414	0.958333
GST_N	76	g2016.t1	643	1.7e-12	21	74	462	517	0.697368
GST_C	93	g2016.t1	643	3e-07	5	75	560	630	0.752688
TPP_enzyme_M	137	g2017.t1	575	1.5e-19	2	135	203	331	0.970803
TPP_enzyme_C	153	g2017.t1	575	2.4e-14	17	90	400	485	0.477124
TPP_enzyme_N	172	g2017.t1	575	3.1e-31	3	164	8	173	0.936047
FA_hydroxylase	133	g2018.t1	285	6.7e-20	2	133	97	258	0.984962
Hce2	102	g2019.t1	196	2.9e-09	39	98	119	176	0.578431
LysM	44	g2020.t1	95	4.2e-08	1	31	49	80	0.681818
MFS_1	353	g2021.t1	494	1.6e-34	2	351	51	415	0.988669
DUF3328	220	g2023.t1	192	2.5e-52	67	220	9	167	0.695455
NAD_binding_8	68	g2025.t1	400	2.6e-06	1	31	8	38	0.441176
MFS_1	353	g2028.t1	519	2.4e-29	1	353	55	443	0.997167
MFS_1	353	g202.t1	407	5.1e-15	65	351	2	295	0.810198
DUF1962	64	g2030.t1	95	7.6e-28	1	64	30	95	0.984375
Ank_2	84	g2033.t1	396	3.7e-08	22	84	71	139	0.738095
Ank_2	84	g2033.t1	396	3e-10	11	83	188	270	0.857143
Ank_2	84	g2033.t1	396	4.6e-12	13	82	125	202	0.821429
Ank_2	84	g2033.t1	396	8e-07	4	63	282	350	0.702381
PhyH	211	g2037.t1	304	2.1e-12	3	210	35	240	0.981043
ADH_N	109	g2040.t1	334	3.8e-23	2	109	29	131	0.981651
ADH_zinc_N	130	g2040.t1	334	8.4e-14	1	128	172	292	0.976923
Glyco_hydro_75	163	g2041.t1	319	1.2e-59	1	162	86	250	0.98773
DUF521	401	g2042.t1	573	2.2e-143	2	400	156	553	0.992519
DUF126	80	g2042.t1	573	3.5e-32	1	79	24	108	0.975
Zip	333	g2043.t1	519	1e-52	3	332	139	515	0.987988
Tannase	469	g2045.t1	525	3.2e-126	1	469	75	525	0.997868
Cation_efflux	199	g2046.t1	521	2.2e-21	2	198	235	425	0.984925
ZT_dimer	79	g2046.t1	521	4.4e-08	19	77	449	506	0.734177
Acetyltransf_7	76	g2048.t1	87	1.8e-07	28	76	14	65	0.631579
AA_permease_2	425	g2049.t1	298	8.6e-27	110	354	13	267	0.574118
AA_permease	479	g204.t1	611	2.3e-64	12	469	61	555	0.954071
Fungal_trans_2	384	g2050.t1	379	2.4e-58	3	383	1	378	0.989583
Aminotran_1_2	363	g2051.t1	400	3.6e-41	31	348	46	371	0.873278
Aminotran_1_2	363	g2052.t1	438	2.9e-23	35	363	39	425	0.903581
PrpF	371	g2053.t1	505	3.4e-112	3	370	135	500	0.989218
Peptidase_S10	419	g2056.t1	521	7.8e-80	9	414	75	504	0.966587
Aminotran_1_2	363	g2057.t1	613	1.8e-64	2	361	193	552	0.988981
Aminotran_1_2	363	g2058.t1	408	1.1e-45	41	363	64	391	0.887052
NmrA	233	g2059.t1	296	9.9e-13	1	185	7	198	0.7897
zf-met2	38	g205.t1	78	1.3e-18	1	37	36	71	0.947368
4F5	38	g205.t1	78	3.4e-05	1	37	1	33	0.947368
PS_Dcarbxylase	200	g2061.t1	480	2.6e-31	2	179	247	450	0.885
PSDC	140	g2061.t1	480	6.5e-43	2	139	62	209	0.978571
AP_endonuc_2	210	g2062.t1	583	1.3e-24	2	194	26	237	0.914286
NmrA	233	g2063.t1	331	1.8e-22	3	227	41	256	0.961373
Fungal_trans	267	g2064.t1	517	1e-12	2	171	12	176	0.632959
MFS_1	353	g2065.t1	234	4.7e-07	44	213	37	191	0.478754
Fungal_trans	267	g2066.t1	839	3.7e-11	4	224	280	488	0.82397
Zn_clus	40	g2066.t1	839	4.4e-07	1	34	23	56	0.825
2OG-FeII_Oxy	101	g206.t1	374	2.6e-18	7	99	199	317	0.910891
DIOX_N	118	g206.t1	374	8.9e-26	2	117	8	147	0.974576
5_nucleotid_C	158	g2070.t1	665	0.00026	18	83	421	494	0.411392
Metallophos	204	g2070.t1	665	5.2e-08	2	203	53	282	0.985294
MFS_1	353	g2073.t1	753	1.9e-13	100	352	405	678	0.713881
Fungal_trans	267	g2073.t1	753	1e-30	3	266	134	397	0.985019
DHDPS	289	g2074.t1	310	4.3e-39	3	288	7	302	0.986159
Pkinase	264	g2076.t1	839	1.4e-66	2	264	270	542	0.992424
DUF3361	154	g2077.t1	684	2.4e-15	1	129	35	174	0.831169
ELMO_CED12	178	g2077.t1	684	3e-50	2	177	212	396	0.983146
PH_12	134	g2077.t1	684	4.6e-31	1	134	467	625	0.992537
Sec10	711	g2079.t1	896	6.4e-247	1	710	117	892	0.997187
PP-binding	67	g207.t1	2087	1e-08	5	67	2021	2083	0.925373
ketoacyl-synt	253	g207.t1	2087	2.2e-72	3	253	704	953	0.988142
Lactamase_B	197	g207.t1	2087	2.6e-19	5	197	49	207	0.974619
Ketoacyl-synt_C	118	g207.t1	2087	3.1e-35	2	117	962	1079	0.974576
SAT	239	g207.t1	2087	4.8e-48	10	236	332	565	0.945607
KAsynt_C_assoc	112	g207.t1	2087	5.8e-09	2	108	1084	1195	0.946429
Acyl_transf_1	319	g207.t1	2087	6e-33	2	318	1232	1552	0.990596
Sortilin_C	171	g2080.t1	1487	2e-51	1	171	504	666	0.994152
Sortilin_C	171	g2080.t1	1487	3.4e-44	1	171	1171	1339	0.994152
Sortilin-Vps10	445	g2080.t1	1487	6.1e-141	2	443	59	500	0.991011
Sortilin-Vps10	445	g2080.t1	1487	9.3e-156	2	445	719	1169	0.995506
Mito_carr	97	g2081.t1	324	2e-21	2	93	230	323	0.938144
Mito_carr	97	g2081.t1	324	3.5e-16	3	96	127	219	0.958763
Mito_carr	97	g2081.t1	324	3.7e-21	4	93	28	116	0.917526
Cgr1	108	g2082.t1	114	1.1e-32	2	107	14	113	0.972222
SUI1	76	g2084.t1	190	8.8e-25	2	74	95	170	0.947368
DUF1752	28	g2085.t1	550	4.1e-12	1	28	169	196	0.964286
Zn_clus	40	g2086.t1	858	0.00096	7	39	10	41	0.8
Fungal_trans	267	g2086.t1	858	1.7e-18	1	228	192	413	0.850187
Shikimate_DH	138	g2087.t1	805	1.1e-06	16	59	615	658	0.311594
Shikimate_dh_N	83	g2087.t1	805	4e-15	1	83	473	553	0.987952
DHquinase_I	229	g2087.t1	805	5.5e-35	12	227	242	458	0.938865
SKI	158	g2087.t1	805	8.1e-19	1	119	26	150	0.746835
Chromate_transp	157	g2089.t1	523	4.9e-28	3	154	40	208	0.961783
Chromate_transp	157	g2089.t1	523	6.2e-34	2	156	335	514	0.980892
F-box-like	48	g208.t1	447	5.9e-07	3	46	6	47	0.895833
ABC2_membrane	210	g2090.t1	2119	1.2e-37	2	207	1092	1299	0.97619
ABC_tran	137	g2090.t1	2119	1.5e-07	8	96	147	248	0.642336
Fungal_trans	267	g2090.t1	2119	1.5e-16	2	193	1584	1771	0.715356
ABC_tran	137	g2090.t1	2119	1.6e-19	1	137	797	944	0.992701
PDR_CDR	92	g2090.t1	2119	2.1e-23	1	90	648	735	0.967391
ABC2_membrane	210	g2090.t1	2119	4.7e-34	2	210	423	635	0.990476
Glyco_hydro_28	325	g2091.t1	472	2.1e-54	51	316	150	439	0.815385
CobW_C	93	g2092.t1	607	1.4e-15	24	93	438	531	0.741935
cobW	177	g2092.t1	607	3.4e-36	1	111	51	168	0.621469
cobW	177	g2092.t1	607	4.9e-11	109	176	195	281	0.378531
p450	463	g2093.t1	519	5.7e-72	58	434	119	513	0.812095
adh_short	195	g2094.t1	334	8.9e-40	2	192	74	260	0.974359
Abhydrolase_3	211	g2095.t1	357	5.3e-24	1	207	112	327	0.976303
FMO-like	532	g2096.t1	486	3.8e-15	28	332	31	341	0.571429
Gp_dh_N	101	g2097.t1	360	1.9e-31	2	100	21	123	0.970297
Gp_dh_C	158	g2097.t1	360	2.2e-56	2	158	180	336	0.987342
PTR2	395	g2098.t1	624	9.7e-78	1	386	169	566	0.974684
COesterase	514	g2099.t1	562	1.2e-81	23	513	43	552	0.953307
Ifi-6-16	79	g209.t1	1280	1.1e-05	4	60	1225	1277	0.708861
An_peroxidase	530	g209.t1	1280	7.6e-26	226	498	310	624	0.513208
MFS_1	353	g20.t1	508	1.2e-36	3	353	79	459	0.991501
Sulfatase	309	g2100.t1	598	2.1e-66	1	309	36	387	0.996764
Fungal_trans_2	384	g2102.t1	624	2.5e-12	260	378	460	618	0.307292
Zn_clus	40	g2102.t1	624	3.7e-06	2	36	4	38	0.85
Fungal_trans_2	384	g2102.t1	624	4.6e-15	3	200	162	390	0.513021
tRNA-synt_2b	179	g2104.t1	517	2.6e-19	12	178	294	488	0.927374
Seryl_tRNA_N	108	g2104.t1	517	4e-09	3	107	45	161	0.962963
Cytochrom_B561	137	g2105.t1	377	1.7e-14	2	130	212	339	0.934307
AAT	226	g2106.t1	365	2.2e-19	3	175	116	286	0.761062
Glyco_hydro_1	453	g2108.t1	505	1.4e-137	4	449	12	499	0.98234
Glyco_hyd_65N_2	237	g2109.t1	745	4e-63	1	236	5	245	0.991561
adh_short	195	g210.t1	338	2.2e-17	1	126	23	155	0.641026
Sugar_tr	452	g2110.t1	537	1.3e-59	12	452	69	507	0.973451
Allantoicase	142	g2112.t1	370	4.7e-38	1	142	216	364	0.992958
Allantoicase	142	g2112.t1	370	4.8e-44	3	142	33	189	0.978873
GAF_2	138	g2113.t1	2333	1.9e-14	3	137	1683	1830	0.971014
AAA_16	170	g2113.t1	2333	3.7e-12	21	161	563	760	0.823529
HisKA	64	g2113.t1	2333	4.5e-19	2	64	1888	1952	0.96875
HATPase_c	111	g2113.t1	2333	7.8e-32	1	109	2000	2115	0.972973
Response_reg	112	g2113.t1	2333	9.9e-20	1	111	2157	2275	0.982143
PAS_4	110	g2114.t1	1931	1.5e-06	14	109	926	1024	0.863636
HisKA	64	g2114.t1	1931	4.4e-16	1	64	1229	1294	0.984375
Response_reg	112	g2114.t1	1931	5.3e-22	1	110	1783	1899	0.973214
HATPase_c	111	g2114.t1	1931	6.4e-21	1	109	1341	1460	0.972973
KxDL	86	g2115.t1	208	4.8e-24	1	72	82	153	0.825581
CDC48_2	64	g2116.t1	847	2.3e-12	1	64	212	286	0.984375
AAA	132	g2116.t1	847	5.2e-10	1	126	640	764	0.94697
CDC48_N	85	g2116.t1	847	6.5e-08	1	83	104	183	0.964706
AAA	132	g2116.t1	847	9.6e-38	1	131	358	499	0.984848
Cir_N	37	g2117.t1	314	1.8e-07	1	37	10	46	0.972973
Methyltransf_25	97	g2118.t1	545	1.3e-10	1	97	248	345	0.989691
Mo25	327	g2119.t1	382	4.8e-136	1	327	3	358	0.996942
Sugar_tr	452	g211.t1	537	2.2e-67	1	452	64	517	0.997788
RabGAP-TBC	215	g2120.t1	846	3.5e-35	1	192	569	757	0.888372
DIL	104	g2122.t1	893	4.4e-31	1	103	619	740	0.980769
Ank_2	84	g2122.t1	893	5.9e-14	1	83	207	302	0.97619
RasGEF	177	g2123.t1	1684	1.6e-43	2	177	1442	1634	0.988701
RasGEF_N	105	g2123.t1	1684	9.3e-14	3	102	387	477	0.942857
Peptidase_M13	205	g2124.t1	786	1.1e-61	1	196	581	781	0.95122
Peptidase_M13_N	378	g2124.t1	786	3e-89	1	378	133	519	0.997354
G-alpha	354	g2125.t1	359	7.9e-107	4	354	20	349	0.988701
DUF1713	33	g2127.t1	344	1.4e-10	1	33	311	343	0.969697
ATP-synt_C	60	g2128.t1	161	1.2e-13	1	60	16	75	0.983333
ATP-synt_C	60	g2128.t1	161	1e-21	1	60	92	151	0.983333
MFS_1	353	g212.t1	539	3.2e-17	3	351	86	461	0.985836
Hydrolase_6	101	g2131.t1	445	1.3e-22	2	101	91	195	0.980198
Hydrolase_like	75	g2131.t1	445	7.9e-12	2	75	321	408	0.973333
DUF676	219	g2132.t1	433	2e-35	33	214	15	187	0.826484
Ribosomal_L22e	109	g2134.t1	124	7.7e-47	1	109	13	121	0.990826
Translin	206	g2135.t1	327	2.8e-40	17	206	136	318	0.917476
DIM1	133	g2135.t1	327	9.3e-67	1	131	5	135	0.977444
GSHPx	108	g2136.t1	191	2.5e-39	1	108	7	117	0.990741
Pcc1	74	g2137.t1	115	2.7e-32	1	74	14	100	0.986486
DSPn	141	g2139.t1	613	3.9e-41	2	141	14	180	0.985816
DSPc	133	g2139.t1	613	6e-16	23	127	264	373	0.781955
TauD	269	g213.t1	374	4e-54	3	268	85	349	0.98513
ABC_tran	137	g2141.t1	1387	1.5e-17	4	134	29	162	0.948905
ABC_membrane	274	g2141.t1	1387	1.7e-14	49	264	285	500	0.784672
Fungal_trans_2	384	g2141.t1	1387	2.5e-11	36	277	975	1221	0.627604
ABC_tran	137	g2141.t1	1387	3.9e-27	1	137	574	717	0.992701
Peptidase_S10	419	g2142.t1	1068	1.9e-61	88	415	1	349	0.78043
OPT	618	g2142.t1	1068	1e-52	62	272	480	702	0.339806
OPT	618	g2142.t1	1068	3.2e-70	310	618	705	1027	0.498382
zf-RING_2	44	g2143.t1	156	1.8e-10	3	43	96	137	0.909091
Fungal_trans	267	g2144.t1	622	2.6e-07	108	191	263	341	0.310861
Sugar_tr	452	g2145.t1	501	1e-92	2	452	10	471	0.995575
Homeobox	57	g2146.t1	590	2.2e-14	1	57	53	109	0.982456
Amino_oxidase	451	g2147.t1	515	6.9e-46	1	450	14	484	0.995565
DUF2235	288	g2149.t1	647	5.1e-98	1	288	13	435	0.996528
Glyco_hydro_28	325	g214.t1	488	2.7e-30	50	314	139	396	0.812308
An_peroxidase	530	g2150.t1	1121	8.3e-26	147	507	264	641	0.679245
Hexapep	36	g2151.t1	187	5.6e-05	2	35	108	140	0.916667
Glycos_transf_1	172	g2152.t1	694	1.7e-16	14	169	456	628	0.901163
Arf	175	g2153.t1	184	1.7e-71	2	175	6	178	0.988571
DUF2945	61	g2154.t1	76	1.7e-23	1	60	7	72	0.967213
Meth_synt_2	324	g2155.t1	401	4.1e-15	6	322	15	393	0.975309
F-box-like	48	g2156.t1	361	0.0004	2	47	9	73	0.9375
PHD	52	g2158.t1	861	1.2e-10	1	51	497	545	0.961538
Sugar_tr	452	g2160.t1	487	1.6e-96	1	452	9	447	0.997788
Zn_clus	40	g2161.t1	1045	4.6e-11	1	39	73	109	0.95
Fungal_trans	267	g2161.t1	1045	7.2e-12	122	265	391	525	0.535581
2OG-FeII_Oxy_3	96	g2162.t1	323	7e-13	1	95	176	315	0.979167
zf-C2H2	23	g2163.t1	676	3.1e-05	1	23	146	168	0.956522
zf-H2C2_2	26	g2163.t1	676	5.9e-05	3	26	134	157	0.884615
Forkhead	86	g2164.t1	706	1e-35	1	84	342	425	0.965116
FHA	69	g2164.t1	706	4.9e-08	3	68	128	215	0.942029
ING	102	g2167.t1	709	1.7e-07	2	96	27	123	0.921569
PHD	52	g2167.t1	709	3e-05	1	51	645	693	0.961538
GFO_IDH_MocA	120	g2168.t1	413	2.9e-06	62	119	103	160	0.475
DHDPS	289	g2169.t1	343	1.3e-26	4	173	10	188	0.584775
Cyclin_C	119	g216.t1	668	1.2e-33	1	117	520	633	0.97479
Cyclin_N	127	g216.t1	668	7.3e-44	1	126	392	517	0.984252
ADH_zinc_N	130	g2170.t1	361	3.3e-18	1	129	191	316	0.984615
ADH_N	109	g2170.t1	361	4.6e-26	3	109	35	150	0.972477
Asparaginase_II	322	g2171.t1	355	3.4e-112	2	320	11	334	0.987578
WD40	38	g2172.t1	680	4.7e-06	7	38	343	373	0.815789
F-box-like	48	g2172.t1	680	5e-09	3	47	246	289	0.916667
WD40	38	g2172.t1	680	6.4e-05	2	38	467	502	0.947368
EB1	41	g2173.t1	247	1.8e-16	1	41	182	227	0.97561
GFO_IDH_MocA	120	g2175.t1	574	1.9e-10	1	109	20	152	0.9
PGM_PMM_I	138	g2176.t1	583	1e-32	2	137	14	154	0.978261
PGM_PMM_IV	74	g2176.t1	583	2.1e-07	5	60	461	518	0.743243
PGM_PMM_II	103	g2176.t1	583	2.2e-15	2	99	185	288	0.941748
PGM_PMM_III	114	g2176.t1	583	9.4e-26	1	114	296	417	0.991228
RNase_T	165	g2177.t1	190	3.1e-27	1	164	11	177	0.987879
DEAD	176	g217.t1	1344	1.1e-08	2	171	570	736	0.960227
Helicase_C	111	g217.t1	1344	1.6e-12	12	110	825	942	0.882883
HA2	102	g217.t1	1344	2.1e-14	1	101	1007	1093	0.980392
RWD	116	g217.t1	1344	2.9e-11	2	115	390	488	0.974138
OB_NTP_bind	83	g217.t1	1344	5.1e-16	1	83	1170	1271	0.987952
JmjC	114	g2180.t1	658	3.6e-05	68	106	225	263	0.333333
Sugar_tr	452	g2181.t1	648	7.5e-93	52	452	183	586	0.884956
Acetyltransf_1	117	g2182.t1	854	6.5e-11	14	92	564	639	0.666667
Glyco_hydro_3	319	g2182.t1	854	7.9e-88	2	319	6	330	0.99373
ATG22	478	g2183.t1	457	1.5e-85	1	401	29	434	0.83682
RRM_occluded	79	g2185.t1	1474	1.1e-30	1	79	1117	1195	0.987342
RRM_1	70	g2185.t1	1474	2.6e-09	1	68	836	901	0.957143
RRM_1	70	g2185.t1	1474	4.4e-16	3	69	1005	1070	0.942857
RRM_1	70	g2185.t1	1474	7.7e-13	1	65	912	975	0.914286
Ribosomal_L22	103	g2186.t1	351	2e-31	2	103	183	309	0.980583
His_Phos_1	194	g2187.t1	317	6e-11	18	156	119	273	0.71134
PhyH	211	g2188.t1	320	1.3e-43	1	210	12	286	0.990521
TMEM234	116	g2189.t1	231	8.7e-25	38	116	138	225	0.672414
zf-C2HE	64	g218.t1	280	4.7e-19	1	64	219	276	0.984375
HIT	98	g218.t1	280	6.5e-16	6	96	80	203	0.918367
Chitin_synth_1	163	g2190.t1	912	1.8e-75	1	163	250	413	0.993865
Chitin_synth_2	527	g2190.t1	912	1.9e-17	204	406	391	597	0.383302
Chitin_synth_1N	73	g2190.t1	912	7.6e-29	2	73	175	249	0.972603
LMWPc	142	g2191.t1	200	3.7e-26	1	96	15	109	0.669014
COQ7	172	g2192.t1	235	1.7e-69	2	172	55	235	0.988372
Plus-3	109	g2193.t1	607	1.4e-31	1	108	270	377	0.981651
MRC1	146	g2194.t1	1284	1.2e-41	1	145	872	1011	0.986301
tRNA-synt_1c_C	174	g2195.t1	664	2.9e-30	2	158	429	607	0.896552
tRNA-synt_1c	314	g2195.t1	664	3.2e-98	1	313	110	425	0.993631
Hydrolase_like	75	g2196.t1	311	4.4e-05	4	56	230	291	0.693333
FAD_binding_3	356	g2198.t1	444	4.5e-16	3	354	9	377	0.985955
UbiA	252	g2199.t1	349	1.6e-17	19	208	71	272	0.75
TRAP_alpha	285	g219.t1	261	4.3e-14	88	275	53	257	0.65614
PWI	72	g21.t1	628	1.4e-11	2	68	10	78	0.916667
Nup35_RRM_2	56	g21.t1	628	7e-06	15	55	363	400	0.714286
MA3	113	g2201.t1	850	2.1e-17	1	113	601	731	0.99115
MIF4G	213	g2201.t1	850	6.8e-22	4	212	300	494	0.976526
SRP14	95	g2202.t1	139	6.3e-30	1	95	5	117	0.989474
Inp1	137	g2203.t1	539	9.4e-40	3	137	43	173	0.978102
EI24	179	g2204.t1	366	2.7e-08	19	177	46	289	0.882682
FmdA_AmdA	372	g2205.t1	411	3e-181	1	372	11	390	0.997312
DAO	352	g2206.t1	445	7.9e-39	2	351	12	386	0.991477
MFS_1	353	g2207.t1	545	1.1e-29	5	328	67	457	0.915014
TPR_1	34	g2208.t1	373	2.4e-08	1	33	310	342	0.941176
Pro_isomerase	158	g2208.t1	373	6.8e-51	2	157	12	173	0.981013
Tyr_Deacylase	145	g2209.t1	214	1.3e-47	1	141	2	161	0.965517
NOT2_3_5	133	g2210.t1	620	2.1e-44	2	133	487	616	0.984962
Not3	231	g2210.t1	620	7.5e-88	2	230	3	231	0.987013
zf-C2H2	23	g2211.t1	206	8.2e-07	1	23	131	154	0.956522
DNA_binding_1	81	g2212.t1	154	2.3e-27	2	81	47	131	0.975309
Pyr_redox_dim	110	g2213.t1	513	1.2e-40	1	110	394	503	0.990909
Pyr_redox_2	292	g2213.t1	513	5.8e-73	1	292	49	375	0.996575
Sugar_tr	452	g2214.t1	558	1.8e-83	2	452	24	500	0.995575
PGM_PMM_II	103	g2215.t1	642	1.1e-23	2	100	258	361	0.951456
PGM_PMM_III	114	g2215.t1	642	1.5e-15	1	111	371	493	0.964912
PGM_PMM_IV	74	g2215.t1	642	3.9e-07	26	66	564	604	0.540541
PGM_PMM_I	138	g2215.t1	642	4.7e-23	2	101	52	157	0.717391
FA_desaturase	254	g2216.t1	565	6e-24	7	251	251	522	0.96063
Cyt-b5	74	g2216.t1	565	7.9e-10	15	72	36	91	0.77027
CUE	42	g2217.t1	512	6e-08	3	42	148	187	0.928571
Ribosomal_S10	98	g2218.t1	116	6.8e-26	1	98	20	113	0.989796
ELYS	220	g2219.t1	811	1e-64	1	219	66	283	0.990909
POT1PC	153	g221.t1	540	3.7e-49	1	152	186	339	0.986928
POT1	143	g221.t1	540	6.7e-33	2	142	10	147	0.979021
SMC_N	220	g2220.t1	1441	2.5e-77	2	218	239	1427	0.981818
Folliculin	178	g2221.t1	457	4.3e-49	2	177	203	383	0.983146
CLP1_P	188	g2222.t1	841	1.2e-26	1	187	338	540	0.989362
RNA_polI_A34	202	g2223.t1	303	2.3e-45	2	200	99	302	0.980198
GRAM	114	g2224.t1	1421	1.5e-05	6	53	239	284	0.412281
PH	105	g2224.t1	1421	4.1e-15	2	104	287	383	0.971429
GRAM	114	g2224.t1	1421	5.1e-23	2	110	741	847	0.947368
Glyco_transf_28	139	g2224.t1	1421	6e-28	1	139	920	1055	0.992806
Prefoldin	120	g2225.t1	205	5.8e-28	1	120	51	177	0.991667
Vma12	137	g2226.t1	314	1.8e-41	1	137	68	246	0.992701
Amidohydro_1	344	g2227.t1	508	4.1e-29	1	344	64	486	0.997093
Ribosomal_S14	54	g2228.t1	529	3.4e-20	1	54	59	112	0.981481
DASH_Spc19	149	g2229.t1	170	1.1e-51	1	149	5	152	0.993289
Arm_3	53	g222.t1	552	1.7e-23	1	53	469	523	0.981132
Arm	41	g222.t1	552	2.1e-07	1	40	283	322	0.95122
Arm	41	g222.t1	552	2.6e-13	1	40	367	406	0.95122
Arm	41	g222.t1	552	4.1e-14	2	40	157	195	0.926829
IBB	87	g222.t1	552	4.5e-27	1	87	10	104	0.988506
Arm	41	g222.t1	552	5.7e-10	1	41	198	239	0.97561
Arm	41	g222.t1	552	6.2e-05	11	40	251	280	0.707317
Arm	41	g222.t1	552	6.3e-10	2	41	115	154	0.95122
Arm	41	g222.t1	552	9.5e-14	1	41	325	365	0.97561
Arm	41	g222.t1	552	9.6e-08	2	39	413	450	0.902439
Rsm22	275	g2230.t1	860	1.2e-27	6	274	372	764	0.974545
Rogdi_lz	267	g2231.t1	313	2.4e-85	1	266	25	300	0.992509
SUR7	207	g2232.t1	246	1.9e-41	3	206	10	204	0.980676
HSP70	599	g2233.t1	571	7.5e-81	1	385	16	408	0.641068
KH_6	46	g2234.t1	274	8.6e-17	1	45	168	231	0.956522
Myb_DNA-binding	47	g2235.t1	937	0.00017	1	46	341	407	0.957447
Myb_DNA-bind_6	60	g2235.t1	937	3.7e-12	1	60	292	352	0.983333
UDP-g_GGTase	1202	g2236.t1	1487	0	1	1202	28	1147	0.999168
STAG	113	g223.t1	1213	1.3e-37	2	111	240	350	0.964602
Rpp20	137	g2240.t1	239	2.4e-51	1	137	46	235	0.992701
FHA	69	g2241.t1	746	1.7e-17	2	69	189	266	0.971014
Romo1	66	g2242.t1	108	3e-28	1	66	14	79	0.984848
LRR_8	61	g2244.t1	530	2.9e-09	6	61	253	306	0.901639
PA	93	g2247.t1	857	4.3e-10	22	91	218	291	0.741935
zf-RING_2	44	g2247.t1	857	8.5e-13	2	44	708	752	0.954545
EI24	179	g2248.t1	690	1.1e-12	3	178	33	244	0.977654
GST_N_2	70	g2248.t1	690	2.5e-07	2	69	448	510	0.957143
NAD_binding_10	184	g2248.t1	690	3.9e-05	1	60	314	376	0.320652
GST_C_2	69	g2248.t1	690	5.4e-06	7	68	578	634	0.884058
DUF2263	146	g2249.t1	271	3.1e-22	31	146	38	143	0.787671
UreD	213	g224.t1	355	3.3e-78	1	212	65	330	0.99061
Raptor_N	147	g2250.t1	1435	2.2e-65	1	147	192	346	0.993197
Kelch_4	49	g2251.t1	1496	1.7e-05	1	42	235	279	0.836735
Kelch_1	46	g2251.t1	1496	1.9e-12	1	42	298	339	0.891304
Kelch_4	49	g2251.t1	1496	3.6e-05	1	47	181	229	0.938776
Kelch_3	49	g2251.t1	1496	9.1e-06	1	49	358	408	0.979592
Pkinase	264	g2252.t1	402	4e-26	1	213	12	231	0.80303
bZIP_1	64	g2253.t1	313	3.3e-07	16	63	141	188	0.734375
Phosducin	265	g2254.t1	239	1.2e-14	93	247	61	211	0.581132
Coatomer_g_Cpla	115	g2255.t1	867	1.1e-32	1	114	752	865	0.982609
COP-gamma_platf	150	g2255.t1	867	2.4e-58	1	150	601	750	0.993333
Adaptin_N	524	g2255.t1	867	6.3e-107	37	521	4	506	0.923664
F-box-like	48	g2256.t1	378	1.9e-08	3	47	8	56	0.916667
Hydrolase_6	101	g2257.t1	401	3.2e-25	1	101	39	147	0.990099
Hydrolase_like	75	g2257.t1	401	3e-18	2	75	299	387	0.973333
tRNA-synt_2	314	g2258.t1	555	3.1e-71	3	313	222	549	0.987261
tRNA_anti-codon	76	g2258.t1	555	8e-07	1	75	97	182	0.973684
SIP1	219	g2259.t1	440	6.5e-08	8	202	66	301	0.885845
PX	113	g2260.t1	381	8.7e-16	7	111	8	112	0.920354
Ku_N	220	g2261.t1	721	1.1e-13	1	153	6	164	0.690909
Ku_PK_bind	119	g2261.t1	721	1.8e-38	1	119	595	715	0.991597
Ku	203	g2261.t1	721	5.2e-32	5	187	241	449	0.896552
DUF4149	102	g2262.t1	173	5.1e-24	2	102	8	117	0.980392
Toprim	103	g2265.t1	629	2.3e-19	2	102	7	153	0.970874
Topoisom_bac	413	g2265.t1	629	4e-104	2	413	169	595	0.995157
DUF1295	235	g2266.t1	369	2.1e-38	6	235	76	330	0.974468
FtsH_ext	109	g2267.t1	1753	1.8e-10	8	107	1105	1205	0.908257
AAA	132	g2267.t1	1753	2.1e-42	2	131	1309	1441	0.977273
Fungal_trans	267	g2267.t1	1753	3.3e-24	4	266	330	571	0.981273
Zn_clus	40	g2267.t1	1753	4.7e-09	1	39	67	105	0.95
Peptidase_M41	211	g2267.t1	1753	9.4e-74	1	210	1504	1707	0.990521
Pam16	127	g2268.t1	105	1.4e-07	48	109	40	103	0.480315
Ribosomal_L24e	66	g2269.t1	188	1.4e-29	1	64	1	64	0.954545
Methyltransf_31	152	g2272.t1	441	1.2e-08	6	83	123	198	0.506579
DSPc	133	g2273.t1	709	6.5e-20	45	131	424	511	0.646617
KH_1	66	g2275.t1	360	1.4e-08	3	65	46	107	0.939394
KH_1	66	g2275.t1	360	4.6e-17	1	65	280	344	0.969697
KH_1	66	g2275.t1	360	8.3e-14	2	64	131	193	0.939394
ADH_N	109	g2276.t1	356	1.7e-30	3	104	33	133	0.926606
ADH_zinc_N	130	g2276.t1	356	5.5e-15	1	100	187	287	0.761538
RabGAP-TBC	215	g2278.t1	751	5.7e-34	41	215	141	356	0.809302
Pkinase	264	g2279.t1	1112	6.5e-58	1	264	849	1109	0.996212
S1	75	g227.t1	1822	1.9e-07	3	75	833	904	0.96
S1	75	g227.t1	1822	2.4e-09	2	75	1228	1300	0.973333
S1	75	g227.t1	1822	3.2e-09	10	75	656	720	0.866667
S1	75	g227.t1	1822	4.6e-06	4	75	1136	1206	0.946667
S1	75	g227.t1	1822	5.2e-15	2	75	1317	1391	0.973333
F-box-like	48	g2280.t1	727	2.8e-11	2	45	177	219	0.895833
Efg1	114	g2281.t1	318	1.8e-31	1	114	53	173	0.991228
zinc_ribbon_16	125	g2282.t1	969	7.2e-22	1	123	841	968	0.976
PTS_2-RNA	181	g2283.t1	346	4.4e-69	1	181	14	273	0.994475
Dioxygenase_C	182	g2284.t1	287	1.4e-50	1	180	105	282	0.983516
Dioxygenase_N	75	g2284.t1	287	1.5e-27	1	68	23	90	0.893333
Hydrolase_4	239	g2285.t1	526	4.4e-19	5	232	288	505	0.949791
Aldo_ket_red	292	g2286.t1	286	2.9e-33	21	288	38	269	0.914384
eRF1_3	113	g2287.t1	410	1.1e-16	1	113	291	395	0.99115
eRF1_1	129	g2287.t1	410	5.2e-46	1	128	1	136	0.984496
eRF1_2	133	g2287.t1	410	8.9e-17	3	132	148	287	0.969925
ER_lumen_recept	146	g2289.t1	337	2.5e-43	1	146	30	182	0.993151
WD40	38	g228.t1	695	0.00078	2	38	303	342	0.947368
Transp_cyt_pur	440	g2291.t1	529	4.6e-16	11	372	89	444	0.820455
COX5B	129	g2292.t1	191	2.9e-56	4	129	39	165	0.968992
Myb_DNA-binding	47	g2293.t1	341	0.00032	3	43	297	338	0.851064
Myb_DNA-bind_6	60	g2293.t1	341	3e-07	1	46	249	294	0.75
Hom_end	110	g2294.t1	3170	0.0001	2	64	2196	2260	0.563636
U6-snRNA_bdg	159	g2294.t1	3170	1.1e-26	1	65	1458	1522	0.402516
PROCT	123	g2294.t1	3170	1.6e-47	1	122	3047	3167	0.98374
U5_2-snRNA_bdg	134	g2294.t1	3170	2.8e-70	1	134	1226	1359	0.992537
PRP8_domainIV	230	g2294.t1	3170	2.9e-126	3	230	2597	2824	0.986957
Hom_end_hint	228	g2294.t1	3170	3.3e-09	1	83	1523	1597	0.359649
RRM_4	92	g2294.t1	3170	3.8e-47	1	91	1002	1092	0.978261
U6-snRNA_bdg	159	g2294.t1	3170	5.3e-57	55	159	2318	2435	0.654088
PRO8NT	152	g2294.t1	3170	6.7e-80	1	152	67	218	0.993421
PROCN	407	g2294.t1	3170	8.9e-236	3	407	413	817	0.992629
Ribosomal_L34e	94	g2295.t1	176	1.6e-39	10	94	70	154	0.893617
Forkhead	86	g2296.t1	973	1.1e-20	4	82	756	836	0.906977
Cactin_mid	196	g2296.t1	973	1.1e-62	2	196	68	253	0.989796
CactinC_cactus	125	g2296.t1	973	8.3e-50	1	109	419	540	0.864
XLF	179	g2297.t1	523	6.9e-45	29	179	1	147	0.837989
WD40	38	g2298.t1	1359	0.00016	7	38	198	231	0.815789
WD40	38	g2298.t1	1359	4.9e-06	4	38	291	326	0.894737
ABC_membrane	274	g2299.t1	873	2.2e-37	1	274	250	525	0.99635
ABC_tran	137	g2299.t1	873	3e-33	1	137	587	736	0.992701
Cpn60_TCP1	491	g229.t1	566	1.3e-152	1	489	37	554	0.99389
GTP_EFTU	194	g22.t1	839	1.1e-65	2	193	18	339	0.984536
EFG_C	89	g22.t1	839	1.4e-21	2	83	720	802	0.910112
EFG_II	75	g22.t1	839	3.5e-11	4	66	483	544	0.826667
EFG_IV	121	g22.t1	839	8.5e-33	2	120	601	716	0.975207
GTP_EFTU_D2	74	g22.t1	839	8.8e-12	2	74	390	466	0.972973
DUF498	109	g2300.t1	234	1e-29	1	109	100	227	0.990826
Alk_phosphatase	416	g2301.t1	607	3.9e-109	1	414	93	535	0.992788
Glyco_hydro_16	177	g2302.t1	443	2.7e-44	5	176	100	272	0.966102
PMSR	153	g2303.t1	566	4.7e-62	1	152	7	161	0.986928
Kinesin	333	g2304.t1	1009	3e-116	28	333	81	379	0.915916
F-box-like	48	g2306.t1	1144	1.5e-05	4	38	766	800	0.708333
cNMPbd_u2	157	g2306.t1	1144	2.4e-36	1	135	615	745	0.853503
cNMP_binding	88	g2306.t1	1144	4.2e-20	5	85	309	387	0.909091
cNMP_binding	88	g2306.t1	1144	5.4e-11	2	86	510	609	0.954545
Slx4	61	g2308.t1	1020	1.1e-24	2	59	938	1009	0.934426
CGI-121	162	g2308.t1	1020	7.8e-52	1	147	24	171	0.901235
Bax1-I	207	g2309.t1	337	2e-32	1	207	114	329	0.995169
tRNA-synt_2b	179	g230.t1	623	3.8e-19	8	176	186	361	0.938547
ProRS-C_1	69	g230.t1	623	5.5e-22	1	67	510	599	0.956522
HGTP_anticodon	94	g230.t1	623	9.7e-11	2	92	381	482	0.957447
DUF1966	90	g2310.t1	489	8.3e-32	1	90	355	443	0.988889
Alpha-amylase	337	g2310.t1	489	9.6e-43	16	337	1	310	0.952522
RRM_1	70	g2312.t1	158	4.5e-15	4	70	46	113	0.942857
Glyco_hydro_76	366	g2313.t1	620	5.2e-13	171	290	298	437	0.325137
DUF2205	75	g2314.t1	168	4.4e-34	1	74	85	161	0.973333
14-3-3	222	g2315.t1	261	3.4e-106	1	222	9	231	0.995495
IATP	98	g2316.t1	99	1.6e-30	1	98	1	92	0.989796
Nsp1_C	116	g2317.t1	703	3.3e-41	3	110	470	578	0.922414
DUF5102	289	g2318.t1	578	7.9e-113	2	289	292	578	0.99308
Fcf1	99	g2319.t1	485	2.5e-32	1	99	383	479	0.989899
PhyH	211	g2319.t1	485	7.2e-12	2	210	41	260	0.985782
zf-MIZ	50	g2320.t1	1147	1.5e-10	6	48	993	1042	0.84
SAM_2	66	g2321.t1	979	1.9e-10	1	65	246	312	0.969697
SH3_9	49	g2321.t1	979	2.1e-11	1	48	18	70	0.959184
PH	105	g2321.t1	979	6.7e-11	3	103	724	870	0.952381
Ribosomal_L14	122	g2323.t1	836	1.2e-32	5	119	719	833	0.934426
Hist_deacetyl	307	g2323.t1	836	4.7e-80	1	305	37	326	0.990228
JAB	118	g2324.t1	335	2.4e-33	3	117	32	142	0.966102
MitMem_reg	111	g2324.t1	335	4.2e-12	1	80	177	292	0.711712
NIF	156	g2326.t1	517	1.3e-41	1	156	239	386	0.99359
Zn_clus	40	g2327.t1	696	1.3e-06	1	35	32	67	0.85
Fungal_trans	267	g2327.t1	696	2.3e-15	3	266	232	464	0.985019
F-box-like	48	g2328.t1	970	0.00075	4	44	44	83	0.833333
GRDP-like	142	g2329.t1	752	2.3e-15	64	141	412	489	0.542254
Fungal_trans	267	g2330.t1	712	1.2e-09	2	181	195	359	0.670412
Pkinase	264	g2333.t1	628	3.6e-73	2	264	114	401	0.992424
MFS_1	353	g2334.t1	587	1e-10	39	171	444	576	0.373938
MFS_1	353	g2334.t1	587	3.6e-20	13	268	130	461	0.72238
Aminotran_5	371	g2335.t1	453	3.6e-16	42	222	60	246	0.485175
Gln-synt_C	345	g2336.t1	433	6e-43	2	334	118	418	0.962319
Methyltransf_25	97	g2337.t1	522	1.9e-08	2	96	263	353	0.969072
p450	463	g2338.t1	522	3.1e-66	6	458	51	512	0.976242
RNase_PH	132	g233.t1	320	1.6e-32	1	132	42	208	0.992424
AAA	132	g2340.t1	734	0.00011	4	72	304	373	0.515152
RyR	91	g2340.t1	734	0.00042	20	87	653	720	0.736264
Laminin_G_3	152	g2341.t1	1807	1.9e-11	5	151	505	663	0.960526
Laminin_G_3	152	g2341.t1	1807	5.2e-14	16	151	737	883	0.888158
Fig1	188	g2343.t1	258	1.9e-52	8	186	60	245	0.946809
CorA	292	g2344.t1	949	1.4e-10	88	287	491	690	0.681507
HATPase_c	111	g2349.t1	1342	2.5e-17	1	109	870	1005	0.972973
Response_reg	112	g2349.t1	1342	4.9e-15	1	109	1185	1309	0.964286
HisKA	64	g2349.t1	1342	4e-13	3	64	761	824	0.953125
PEMT	106	g234.t1	997	2.5e-37	1	104	504	607	0.971698
PEMT	106	g234.t1	997	4.4e-22	4	103	232	331	0.933962
Cellulase	281	g2350.t1	833	5.3e-12	18	251	473	712	0.829181
Pkinase	264	g2351.t1	567	1.8e-61	2	256	21	265	0.962121
Helicase_C	111	g2352.t1	1129	2.9e-15	2	110	893	1003	0.972973
SNF2_N	350	g2352.t1	1129	3e-66	56	350	352	676	0.84
SIR2	177	g2353.t1	318	9.6e-41	1	177	29	262	0.99435
Pyridox_ox_2	141	g2354.t1	266	5e-38	4	141	28	187	0.971631
Peptidase_M24	209	g2355.t1	498	1.4e-49	3	207	256	474	0.976077
AMP_N	123	g2355.t1	498	5e-30	1	97	83	179	0.780488
zf-DBF	45	g2356.t1	650	2.4e-21	1	45	590	634	0.977778
Dfp1_Him1_M	127	g2356.t1	650	4.3e-40	1	126	227	356	0.984252
Pantoate_transf	259	g2357.t1	355	1.2e-108	1	258	71	330	0.992278
APG12	87	g2358.t1	114	7.7e-30	1	87	28	114	0.988506
UQ_con	140	g2359.t1	196	1.3e-35	26	139	39	153	0.807143
ParA	246	g235.t1	345	8.1e-97	1	245	73	324	0.99187
LAMTOR	75	g2360.t1	166	2e-18	2	72	19	89	0.933333
adh_short_C2	234	g2361.t1	277	5.2e-60	1	230	14	245	0.978632
DUF2011	146	g2362.t1	307	4.6e-45	1	145	114	277	0.986301
Response_reg	112	g2365.t1	1093	1.5e-24	1	111	962	1077	0.982143
HATPase_c	111	g2365.t1	1093	3.1e-25	1	109	696	861	0.972973
HisKA	64	g2365.t1	1093	8.4e-15	1	61	553	615	0.9375
Pkinase	264	g2366.t1	206	6.6e-13	139	263	52	203	0.469697
Glyco_hydro_76	366	g2367.t1	375	7.6e-54	12	332	29	351	0.874317
Glyco_hydro_15	448	g2368.t1	631	1.5e-105	2	446	41	452	0.991071
CBM_20	97	g2368.t1	631	6.9e-37	2	96	530	624	0.969072
Alpha-amylase	337	g2369.t1	630	1.1e-66	1	337	63	364	0.997033
CBM_20	97	g2369.t1	630	2.8e-34	2	96	529	623	0.969072
DUF1966	90	g2369.t1	630	8.9e-36	1	90	409	499	0.988889
Aldedh	462	g2370.t1	492	2e-164	3	462	28	487	0.993506
BBE	46	g2371.t1	463	1.7e-09	2	45	420	461	0.934783
FAD_binding_4	139	g2371.t1	463	1.7e-34	3	138	45	177	0.971223
DIOX_N	118	g2373.t1	347	1.2e-28	1	117	7	127	0.983051
2OG-FeII_Oxy	101	g2373.t1	347	1.5e-16	10	99	179	267	0.881188
Pec_lyase_C	211	g2374.t1	321	3.7e-45	25	211	82	258	0.881517
FAD_binding_3	356	g2375.t1	442	5.7e-11	4	353	6	374	0.980337
MFS_1	353	g2376.t1	484	2.7e-38	2	320	28	384	0.90085
DUF4440	107	g2377.t1	128	4.9e-12	5	107	16	120	0.953271
Pec_lyase_C	211	g2378.t1	378	8.5e-15	31	211	122	294	0.853081
NUP	313	g2379.t1	403	1.1e-135	2	313	40	359	0.99361
Aminotran_4	223	g237.t1	414	1.6e-34	2	223	118	370	0.991031
Lipase_GDSL_2	179	g2380.t1	441	3.5e-19	2	179	229	426	0.988827
adh_short	195	g2381.t1	308	4.8e-35	1	191	9	216	0.974359
MFS_1	353	g2383.t1	510	1.1e-34	2	322	68	402	0.906516
DUF2855	337	g2386.t1	391	2.6e-72	1	210	47	284	0.620178
Pkinase	264	g238.t1	921	4.2e-18	42	264	75	348	0.840909
Glyco_hydro_62	272	g2390.t1	1239	1.2e-62	2	271	82	362	0.988971
NB-ARC	288	g2390.t1	1239	1.5e-12	1	230	736	968	0.795139
PNP_UDP_1	234	g2390.t1	1239	3.1e-13	32	200	422	679	0.717949
CBM_1	29	g2390.t1	1239	3e-10	2	29	22	49	0.931034
TPR_10	42	g2390.t1	1239	4.6e-12	4	40	1141	1177	0.857143
Glyco_hydro_43	288	g2391.t1	522	2.9e-34	2	288	20	282	0.993056
DUF3425	124	g2392.t1	564	2.6e-33	7	123	423	537	0.935484
SNF2_N	350	g2393.t1	788	3.1e-24	206	347	370	512	0.402857
Helicase_C	111	g2393.t1	788	3.2e-11	15	111	626	727	0.864865
SNF2_N	350	g2393.t1	788	9e-27	1	187	205	370	0.531429
Cupin_2	71	g2394.t1	188	5.4e-09	2	66	90	151	0.901408
ADH_zinc_N	130	g2395.t1	355	1.7e-26	1	128	183	315	0.976923
ADH_N	109	g2395.t1	355	1.9e-08	2	104	31	132	0.93578
DUF4291	181	g2396.t1	199	1.9e-77	1	181	8	186	0.994475
GDPD	259	g2397.t1	279	4.4e-28	7	238	29	236	0.891892
LIM	58	g2398.t1	801	5.7e-09	1	54	651	710	0.913793
LIM	58	g2398.t1	801	9.2e-11	1	56	588	645	0.948276
NAD_binding_5	322	g2399.t1	534	1.9e-148	1	322	80	516	0.996894
Peptidase_M49	551	g239.t1	1195	1.2e-231	6	528	220	757	0.947368
PALP	294	g2400.t1	350	1.9e-41	2	291	18	332	0.982993
ADH_zinc_N	130	g2401.t1	379	5.9e-19	2	118	206	326	0.892308
ADH_N	109	g2401.t1	379	6.3e-25	2	82	36	136	0.733945
zf-Tim10_DDP	64	g2402.t1	90	8.6e-20	4	64	16	76	0.9375
RhoGAP	152	g2403.t1	849	5.8e-39	1	149	90	256	0.973684
PIG-F	180	g2404.t1	297	4.6e-71	1	179	46	273	0.988889
AAA_11	259	g2406.t1	685	2.1e-64	1	258	245	460	0.992278
AAA_12	200	g2406.t1	685	4.7e-48	1	183	492	682	0.91
Pirin	108	g2407.t1	287	3.4e-23	9	108	22	137	0.916667
HhH-GPD	108	g2409.t1	432	1.8e-21	1	107	189	356	0.981481
SNF5	237	g240.t1	563	1.7e-87	1	237	123	423	0.995781
UQ_con	140	g2410.t1	164	4.4e-41	1	138	9	149	0.978571
PBP	132	g2412.t1	211	2.9e-13	11	129	64	196	0.893939
FA_hydroxylase	133	g2413.t1	245	2.5e-24	1	133	113	236	0.992481
Glyco_hydro_72	315	g2414.t1	452	2.4e-143	3	314	23	327	0.987302
CDH-cyt	182	g2415.t1	820	1.2e-59	1	181	28	203	0.989011
GMC_oxred_C	144	g2415.t1	820	6.6e-19	25	143	651	754	0.819444
GMC_oxred_N	296	g2415.t1	820	9.6e-31	1	295	247	545	0.993243
C1_1	53	g2416.t1	910	4.4e-15	1	51	408	458	0.943396
SH3_9	49	g2416.t1	910	4.8e-10	2	49	587	635	0.959184
FCH	78	g2416.t1	910	6.7e-23	2	77	18	107	0.961538
DEAD	176	g2417.t1	489	2.1e-34	2	174	102	270	0.977273
Helicase_C	111	g2417.t1	489	7.3e-24	6	111	312	427	0.945946
DHDPS	289	g2418.t1	783	1.2e-38	5	237	472	718	0.802768
GTP_CH_N	193	g2418.t1	783	2.2e-88	1	193	30	222	0.994819
GTP_cyclohydro2	163	g2418.t1	783	4.7e-17	38	163	263	397	0.766871
Glyco_hydro_32N	305	g2419.t1	514	3e-80	1	296	29	334	0.967213
Peptidase_S28	434	g2420.t1	551	1.8e-32	47	190	121	267	0.329493
HLH	55	g2421.t1	988	9.2e-18	1	55	166	237	0.981818
DUF2014	263	g2421.t1	988	9.3e-105	2	262	501	762	0.988593
NAD_binding_6	156	g2422.t1	347	3.7e-18	2	155	172	329	0.980769
FAD_binding_8	109	g2422.t1	347	8.1e-11	4	62	46	101	0.53211
2-Hacid_dh_C	178	g2423.t1	350	2.9e-41	2	178	126	307	0.988764
Ketoacyl-synt_C	118	g2424.t1	2609	1.7e-38	2	115	270	384	0.957627
PP-binding	67	g2424.t1	2609	1e-05	3	61	2526	2584	0.865672
ketoacyl-synt	253	g2424.t1	2609	3.2e-68	3	251	12	259	0.980237
KAsynt_C_assoc	112	g2424.t1	2609	4.1e-14	2	112	391	557	0.982143
KR	180	g2424.t1	2609	4.9e-57	2	178	2232	2407	0.977778
PS-DH	298	g2424.t1	2609	5.1e-47	3	293	985	1299	0.973154
Methyltransf_12	99	g2424.t1	2609	5.4e-15	1	99	1493	1603	0.989899
Acyl_transf_1	319	g2424.t1	2609	6.9e-50	2	313	585	926	0.974922
ADH_N	109	g2424.t1	2609	8.4e-05	2	61	1913	1967	0.541284
ADH_zinc_N_2	134	g2424.t1	2609	8.6e-14	5	134	2071	2207	0.962687
FSH1	212	g2425.t1	231	1.2e-12	64	205	55	203	0.665094
FSH1	212	g2426.t1	260	1e-28	6	209	2	244	0.957547
Cation_ATPase_N	69	g2427.t1	1079	1.1e-17	2	69	77	144	0.971014
Cation_ATPase_C	182	g2427.t1	1079	1.6e-28	3	182	833	1035	0.983516
E1-E2_ATPase	181	g2427.t1	1079	1e-34	2	118	184	317	0.640884
E1-E2_ATPase	181	g2427.t1	1079	3.7e-08	93	180	309	399	0.480663
Hydrolase	210	g2427.t1	1079	6.6e-18	4	210	419	756	0.980952
NAD_kinase	292	g2429.t1	657	2e-77	1	290	277	575	0.989726
ANAPC4_WD40	92	g242.t1	306	0.00038	25	90	98	163	0.706522
WD40	38	g242.t1	306	2e-05	3	37	207	245	0.894737
WD40	38	g242.t1	306	2e-05	4	37	47	83	0.868421
GAF_2	138	g2430.t1	214	1.2e-14	43	134	123	209	0.65942
AA_permease_2	425	g2431.t1	524	1.1e-60	1	424	35	482	0.995294
Acetyltransf_1	117	g2432.t1	444	4.1e-15	24	117	316	413	0.794872
Methyltransf_11	95	g2432.t1	444	6.2e-16	1	95	41	135	0.989474
adh_short	195	g2433.t1	265	1.2e-54	1	189	13	203	0.964103
CVNH	101	g2434.t1	111	3e-27	1	100	6	106	0.980198
Aldo_ket_red	292	g2435.t1	344	9.7e-73	1	291	15	335	0.993151
Mito_carr	97	g2437.t1	358	1.1e-18	7	96	58	143	0.917526
Mito_carr	97	g2437.t1	358	6.4e-14	6	93	266	357	0.896907
Mito_carr	97	g2437.t1	358	6.8e-16	2	96	165	259	0.969072
Anp1	264	g2438.t1	386	1.1e-107	2	264	88	352	0.992424
Zip	333	g2439.t1	411	7.5e-59	7	330	88	410	0.96997
Nop16	195	g2440.t1	241	1.1e-69	1	195	5	236	0.994872
ABC_membrane	274	g2442.t1	1353	1.1e-08	96	270	282	454	0.635036
ABC_tran	137	g2442.t1	1353	1.1e-15	1	136	517	651	0.985401
ABC_tran	137	g2442.t1	1353	1.8e-27	1	137	1147	1290	0.992701
ABC_membrane	274	g2442.t1	1353	5.1e-20	9	249	784	1062	0.875912
Pex24p	366	g2443.t1	388	8.3e-66	75	366	1	366	0.795082
Pkinase	264	g2444.t1	1315	1.5e-54	1	264	897	1193	0.996212
COPIIcoated_ERV	221	g2445.t1	428	1.6e-35	51	219	221	395	0.760181
ERGIC_N	91	g2445.t1	428	2.4e-19	8	89	62	142	0.89011
Maf1	174	g2447.t1	479	1.1e-62	1	174	169	369	0.994253
[truncated: 9,130 more rows]

## Sheet: FGC_2_Coniochaeta_CK134
Pfam target	target length	protein query	query length	E-value	hmm coord from	hmm coord to	alignment coord from	alignment coord to	coverage
DUF3441	116	g10001.t1	1066	1.4e-41	3	115	923	1034	0.965517
FbpA	455	g10001.t1	1066	3.6e-35	2	403	7	516	0.881319
DUF814	90	g10001.t1	1066	7.3e-23	1	90	556	649	0.988889
Pal1	138	g10003.t1	522	2.7e-48	1	138	223	364	0.992754
adh_short	195	g10004.t1	249	1.7e-12	2	190	2	184	0.964103
Pro-kuma_activ	142	g10006.t1	654	2e-43	2	142	40	182	0.985915
Metallophos	204	g10009.t1	403	7.4e-12	2	203	13	249	0.985294
Ribosomal_S2	215	g1000.t1	501	5.4e-15	147	212	324	389	0.302326
Ribosomal_S2	215	g1000.t1	501	7.9e-10	1	98	225	320	0.451163
Pro_CA	156	g10011.t1	160	1.5e-05	2	64	15	73	0.397436
RTA1	207	g10013.t1	351	8.7e-74	2	206	89	313	0.985507
Abhydrolase_1	256	g10014.t1	658	1.9e-25	2	254	132	427	0.984375
Abhydro_lipase	64	g10014.t1	658	4.6e-22	1	62	81	148	0.953125
Pet191_N	67	g10015.t1	109	1.9e-16	23	67	2	47	0.656716
TAL_FSA	287	g10017.t1	288	2.3e-27	1	108	15	123	0.372822
TAL_FSA	287	g10017.t1	288	5.8e-43	142	284	127	279	0.494774
SNase	108	g10018.t1	880	1.2e-11	5	105	199	302	0.925926
SNase	108	g10018.t1	880	4.8e-20	1	107	340	450	0.981481
TUDOR	122	g10018.t1	880	5e-20	3	120	639	763	0.959016
SNase	108	g10018.t1	880	6.9e-19	2	108	508	606	0.981481
Sod_Cu	142	g10019.t1	154	1.7e-46	5	142	11	150	0.964789
RasGEF_N	105	g1001.t1	1676	1.4e-12	2	99	367	456	0.92381
RasGEF	177	g1001.t1	1676	1.5e-43	2	177	1424	1626	0.988701
RhoGEF	181	g10020.t1	1778	1.8e-32	1	181	955	1142	0.994475
PH_5	135	g10020.t1	1778	3.2e-09	1	133	1180	1342	0.977778
CNH	275	g10020.t1	1778	3.8e-65	5	272	1424	1717	0.970909
PDR_CDR	92	g10021.t1	1473	1.5e-28	5	90	713	798	0.923913
ABC_trans_N	80	g10021.t1	1473	1e-13	2	79	61	145	0.9625
ABC_tran	137	g10021.t1	1473	2.5e-18	1	137	855	1006	0.992701
ABC2_membrane	210	g10021.t1	1473	2.7e-43	2	209	1155	1366	0.985714
ABC2_membrane	210	g10021.t1	1473	3.1e-41	2	210	492	701	0.990476
ABC_tran	137	g10021.t1	1473	5.1e-17	2	136	168	327	0.978102
MMR_HSR1	114	g10022.t1	389	3.1e-12	2	58	176	248	0.491228
PHD	52	g10023.t1	591	3e-10	8	51	109	150	0.826923
TPR_12	77	g10026.t1	499	1.4e-18	6	76	259	329	0.909091
TPR_12	77	g10026.t1	499	2.3e-16	2	61	123	182	0.766234
TPR_12	77	g10026.t1	499	2.6e-16	16	76	53	113	0.779221
TPR_12	77	g10026.t1	499	2.9e-19	6	76	302	371	0.909091
TPR_12	77	g10026.t1	499	2e-19	3	76	382	455	0.948052
TPR_12	77	g10026.t1	499	3.4e-19	7	76	2	71	0.896104
TPR_12	77	g10026.t1	499	3.6e-20	6	76	427	497	0.909091
TPR_12	77	g10026.t1	499	6.1e-14	4	60	215	271	0.727273
TPR_10	42	g10026.t1	499	6.3e-05	5	32	182	209	0.642857
ketoacyl-synt	253	g10027.t1	944	1.4e-63	2	235	35	268	0.920949
Ketoacyl-synt_C	118	g10027.t1	944	4.6e-27	37	118	270	351	0.686441
KAsynt_C_assoc	112	g10027.t1	944	6.7e-08	8	48	359	399	0.357143
PS-DH	298	g10027.t1	944	8e-47	1	272	646	929	0.909396
PP-binding	67	g10028.t1	11798	1.1e-08	1	64	4878	4940	0.940299
PP-binding	67	g10028.t1	11798	1.1e-08	2	50	10276	10324	0.716418
PP-binding	67	g10028.t1	11798	1.1e-08	3	60	8116	8173	0.850746
AMP-binding	423	g10028.t1	11798	1.1e-60	3	423	3275	3658	0.992908
AMP-binding	423	g10028.t1	11798	1.2e-67	10	423	8680	9074	0.976359
PP-binding	67	g10028.t1	11798	1.3e-07	3	63	698	757	0.895522
PP-binding	67	g10028.t1	11798	1.3e-09	2	64	5951	6012	0.925373
Condensation	457	g10028.t1	11798	1.3e-41	2	448	8224	8643	0.97593
Condensation	457	g10028.t1	11798	1.6e-24	165	437	11499	11776	0.595186
Condensation	457	g10028.t1	11798	1.6e-33	119	439	10443	10748	0.700219
AMP-binding	423	g10028.t1	11798	1.6e-57	3	423	10787	11162	0.992908
AMP-binding	423	g10028.t1	11798	1.7e-24	213	423	348	555	0.496454
AMP-binding	423	g10028.t1	11798	2.5e-65	1	423	1163	1560	0.997636
PP-binding	67	g10028.t1	11798	2.6e-07	2	59	11299	11355	0.850746
AMP-binding	423	g10028.t1	11798	2.6e-39	3	265	2253	2494	0.619385
Condensation	457	g10028.t1	11798	2.8e-10	2	157	6057	6194	0.339168
PP-binding	67	g10028.t1	11798	3.1e-08	2	64	3777	3838	0.925373
AMP-binding	423	g10028.t1	11798	3.2e-71	8	423	7582	7977	0.981087
Condensation	457	g10028.t1	11798	3.7e-37	109	436	5056	5371	0.715536
AMP-binding	423	g10028.t1	11798	3.7e-72	3	423	4330	4734	0.992908
Condensation	457	g10028.t1	11798	4.3e-43	2	439	9326	9734	0.956236
PP-binding	67	g10028.t1	11798	4.5e-11	2	65	1703	1765	0.940299
Condensation	457	g10028.t1	11798	4.6e-39	2	440	7125	7538	0.958425
PP-binding	67	g10028.t1	11798	4.7e-08	3	64	7019	7079	0.910448
Condensation	457	g10028.t1	11798	4.9e-35	2	440	1811	2214	0.958425
PP-binding	67	g10028.t1	11798	5.1e-05	2	65	9217	9279	0.940299
Condensation	457	g10028.t1	11798	5.8e-38	2	447	2841	3244	0.973742
Condensation	457	g10028.t1	11798	7.6e-44	2	448	3887	4301	0.97593
AMP-binding	423	g10028.t1	11798	8.2e-80	4	423	5416	5812	0.990544
AMP-binding	423	g10028.t1	11798	8.3e-57	4	423	9774	10141	0.990544
Condensation	457	g10028.t1	11798	8e-25	188	449	6197	6451	0.571116
Condensation	457	g10028.t1	11798	9.9e-28	113	446	836	1134	0.728665
AMP-binding	423	g10028.t1	11798	9e-69	3	423	6479	6878	0.992908
AAA	132	g1002.t1	845	1.7e-13	1	131	634	764	0.984848
AAA	132	g1002.t1	845	2e-38	1	131	352	493	0.984848
CDC48_2	64	g1002.t1	845	6.4e-08	1	45	210	255	0.6875
Abhydrolase_1	256	g10030.t1	419	1.3e-13	55	231	88	347	0.6875
ketoacyl-synt	253	g10031.t1	3969	1.2e-53	34	253	467	684	0.865613
PS-DH	298	g10031.t1	3969	1.4e-47	1	295	1394	1722	0.986577
Glyco_hydro_7	434	g10031.t1	3969	1e-56	5	177	3624	3795	0.396313
Acyl_transf_1	319	g10031.t1	3969	2.4e-48	2	312	1011	1342	0.971787
KAsynt_C_assoc	112	g10031.t1	3969	2.5e-08	1	108	811	978	0.955357
Ketoacyl-synt_C	118	g10031.t1	3969	3.1e-39	1	117	692	808	0.983051
PP-binding	67	g10031.t1	3969	3.6e-07	8	66	2957	3015	0.865672
Methyltransf_12	99	g10031.t1	3969	3e-17	1	99	1906	2011	0.989899
KR	180	g10031.t1	3969	6.4e-55	1	179	2658	2837	0.988889
Caps_synth	278	g10031.t1	3969	8.7e-12	38	226	32	232	0.676259
ADH_zinc_N_2	134	g10031.t1	3969	8.7e-13	11	134	2504	2634	0.91791
Carn_acyltransf	584	g10031.t1	3969	9.4e-85	3	553	3075	3606	0.941781
Methyltransf_21	173	g10032.t1	278	2.1e-17	1	172	66	247	0.988439
Molydop_binding	111	g10033.t1	1655	2.6e-24	1	109	924	1035	0.972973
SLAC1	324	g10033.t1	1655	3.3e-56	1	310	23	361	0.953704
Glyco_hydro_10	316	g10033.t1	1655	4.1e-87	2	314	1299	1619	0.987342
Molybdopterin	432	g10033.t1	1655	7.6e-68	1	431	371	799	0.99537
NTP_transf_3	160	g10034.t1	167	4.8e-09	66	156	40	128	0.5625
Sugar_tr	452	g10036.t1	540	3.4e-88	7	452	62	512	0.984513
Sugar_tr	452	g10038.t1	523	2.5e-90	2	452	20	476	0.995575
Aconitase	462	g10039.t1	655	2.3e-64	82	460	36	378	0.818182
Aconitase_C	131	g10039.t1	655	2e-16	72	128	509	564	0.427481
Band_7	178	g1003.t1	351	6.4e-28	2	177	84	253	0.983146
Glyco_hydro_62	272	g10044.t1	329	3.5e-155	1	272	29	299	0.996324
SBDS	88	g10045.t1	123	4.6e-21	3	83	9	95	0.909091
Arginase	280	g10047.t1	727	2.1e-17	18	274	426	708	0.914286
Pyr_redox_dim	110	g10047.t1	727	2.3e-22	1	95	332	426	0.854545
Pyr_redox_2	292	g10047.t1	727	9.8e-48	2	282	9	301	0.958904
Glyco_hydro_7	434	g10048.t1	545	6.7e-128	2	433	26	394	0.993088
CBM_1	29	g10048.t1	545	8.2e-13	1	29	441	469	0.965517
Beta_helix	158	g10049.t1	619	1.2e-10	8	157	108	264	0.943038
SET	169	g1004.t1	754	3.5e-13	1	168	369	552	0.988166
Helicase_C	111	g10050.t1	428	0.00014	3	81	334	414	0.702703
SNF2_N	350	g10050.t1	428	4e-23	181	345	55	214	0.468571
zf-C2H2	23	g10051.t1	1003	0.00014	1	23	828	850	0.956522
Zn_clus	40	g10052.t1	692	3.3e-08	2	35	5	37	0.825
Fungal_trans	267	g10052.t1	692	5.1e-06	1	122	232	345	0.453184
RRM_1	70	g10053.t1	386	1.8e-11	1	69	236	300	0.971429
Complex1_LYR	59	g10054.t1	110	0.00017	4	55	3	57	0.864407
DnaJ	63	g10055.t1	448	1.9e-18	1	63	101	168	0.984127
RAC_head	98	g10055.t1	448	2.2e-31	1	97	349	444	0.979592
Tyrosinase	222	g10056.t1	378	8.7e-56	1	222	96	320	0.995495
OPT	618	g10057.t1	773	2.7e-166	2	618	87	728	0.996764
DUF3632	175	g10058.t1	438	1.3e-11	1	175	233	403	0.994286
Lactamase_B_2	201	g10059.t1	412	2.3e-17	2	145	106	278	0.711443
Pirin_C	104	g1005.t1	302	2.2e-24	2	103	177	284	0.971154
Pirin	108	g1005.t1	302	6.7e-30	4	108	24	120	0.962963
Methyltransf_11	95	g10060.t1	818	1.6e-20	1	93	134	230	0.968421
Transket_pyr	178	g10060.t1	818	4.6e-45	3	176	492	666	0.97191
Sterol_MT_C	66	g10060.t1	818	5.2e-30	1	66	314	379	0.984848
Transketolase_C	124	g10060.t1	818	7.7e-35	1	122	685	806	0.975806
Pkinase	264	g10061.t1	573	1.6e-23	1	132	104	246	0.496212
Pkinase	264	g10061.t1	573	2e-15	137	264	380	540	0.481061
Med26	53	g10062.t1	475	4.4e-09	4	53	300	349	0.924528
Brr6_like_C_C	133	g10063.t1	504	7.4e-44	1	131	259	389	0.977444
Fungal_trans	267	g10064.t1	862	4.4e-20	2	242	344	573	0.898876
Zn_clus	40	g10064.t1	862	9e-09	2	39	103	139	0.925
Acetyltransf_7	76	g10065.t1	472	2e-06	12	75	75	145	0.828947
Peptidase_S10	419	g10066.t1	591	3.1e-61	10	414	50	507	0.9642
GTP_EFTU_D3	111	g10068.t1	488	1.3e-40	4	110	363	468	0.954955
GTP_EFTU	194	g10068.t1	488	1.5e-52	1	190	6	261	0.974227
GTP_EFTU_D2	74	g10068.t1	488	5.8e-13	1	72	287	352	0.959459
SLS	223	g10069.t1	807	2.1e-42	1	223	200	407	0.995516
Cir_N	37	g1006.t1	325	5.7e-07	1	34	10	43	0.891892
MAGE	213	g10070.t1	367	1.2e-56	1	212	61	268	0.99061
SF3b10	78	g10071.t1	74	4.4e-29	1	68	3	70	0.858974
Complex1_LYR	59	g10074.t1	113	2.8e-22	1	58	13	70	0.966102
Coatomer_g_Cpla	115	g10076.t1	955	1.2e-05	1	38	820	858	0.321739
Coatomer_g_Cpla	115	g10076.t1	955	1.8e-20	39	115	879	954	0.66087
Adaptin_N	524	g10076.t1	955	3.3e-116	5	522	22	555	0.986641
COP-gamma_platf	150	g10076.t1	955	5e-53	1	149	669	817	0.986667
CDP-OH_P_transf	66	g10077.t1	454	5.3e-17	1	66	46	121	0.984848
bZIP_1	64	g10078.t1	333	9.7e-08	7	63	150	206	0.875
SUR7	207	g10080.t1	700	8.3e-26	6	206	9	165	0.966184
Phosphodiest	357	g10081.t1	786	6.7e-94	1	357	270	609	0.997199
PFK	284	g10084.t1	806	7.5e-82	1	283	419	715	0.992958
PFK	284	g10084.t1	806	8.7e-106	1	283	28	336	0.992958
EI24	179	g10087.t1	289	2.7e-14	2	178	40	251	0.98324
Abhydrolase_3	211	g10089.t1	345	9.4e-32	1	210	112	320	0.990521
NAC	57	g10090.t1	449	1.2e-09	30	56	109	135	0.45614
Mt_ATP-synt_D	154	g10090.t1	449	2.9e-20	7	140	284	420	0.863636
NAC	57	g10090.t1	449	3.3e-05	1	29	52	80	0.491228
Ribosomal_L14e	75	g10091.t1	145	2.6e-32	1	75	56	131	0.986667
KOW	32	g10091.t1	145	4.9e-05	1	32	15	45	0.96875
PI3_PI4_kinase	250	g10092.t1	2464	1.5e-52	2	248	2155	2397	0.984
UME	102	g10092.t1	2464	4.3e-35	1	102	942	1044	0.990196
FATC	32	g10092.t1	2464	4.8e-15	1	32	2433	2464	0.96875
FAT	345	g10092.t1	2464	5.4e-41	2	345	1586	1918	0.994203
TauD	269	g10093.t1	230	4.9e-09	173	269	76	181	0.356877
polyprenyl_synt	254	g100.t1	450	2.9e-77	3	253	109	401	0.984252
ABC1	119	g10104.t1	685	1.5e-22	15	119	232	337	0.87395
Med17	462	g10105.t1	673	1.2e-73	40	461	20	432	0.911255
PAS	113	g10106.t1	1466	1.4e-06	2	107	599	730	0.929204
Response_reg	112	g10106.t1	1466	3.4e-12	44	111	1380	1454	0.598214
HATPase_c	111	g10106.t1	1466	3.4e-23	2	108	1056	1201	0.954955
HisKA	64	g10106.t1	1466	5.7e-09	2	63	902	1003	0.953125
Dabb	97	g10107.t1	142	1.6e-08	3	84	37	120	0.835052
Pkinase	264	g10109.t1	636	8.9e-26	54	191	221	360	0.518939
KxDL	86	g1010.t1	194	3.9e-32	1	86	97	182	0.988372
MFS_1	353	g10110.t1	627	2.7e-27	1	352	88	496	0.994334
PS-DH	298	g10111.t1	2447	1.1e-38	1	287	948	1271	0.959732
Acyl_transf_1	319	g10111.t1	2447	2.2e-44	3	300	565	881	0.931034
Ketoacyl-synt_C	118	g10111.t1	2447	2.3e-33	2	117	269	385	0.974576
KAsynt_C_assoc	112	g10111.t1	2447	4.2e-15	2	112	389	532	0.982143
KR	180	g10111.t1	2447	5.5e-55	2	178	2060	2237	0.977778
ketoacyl-synt	253	g10111.t1	2447	8.4e-71	2	253	10	260	0.992095
F-box	48	g10112.t1	1197	0.00077	3	40	48	85	0.770833
Mpv17_PMP22	62	g10112.t1	1197	1.6e-07	7	41	460	494	0.548387
tRNA-synt_1g	391	g10112.t1	1197	5.1e-140	1	390	535	957	0.994885
adh_short	195	g10118.t1	269	1.4e-27	5	184	6	202	0.917949
Amidase	451	g10119.t1	807	4.3e-48	1	379	41	445	0.838137
NB-ARC	288	g10120.t1	1228	2.8e-12	16	179	495	650	0.565972
TPR_12	77	g10120.t1	1228	5.8e-08	3	76	948	1021	0.948052
COX16	79	g10121.t1	115	5.1e-34	1	79	32	109	0.987342
YIF1	239	g10122.t1	329	6e-99	1	239	74	327	0.995816
SRP-alpha_N	291	g10123.t1	660	2e-77	1	291	26	313	0.996564
SRP54	196	g10123.t1	660	3.2e-53	2	195	450	657	0.984694
SRP54_N	75	g10123.t1	660	3.5e-08	4	64	343	402	0.8
BetaGal_dom4_5	114	g10126.t1	995	1.1e-27	1	113	673	785	0.982456
BetaGal_dom2	181	g10126.t1	995	1.2e-61	4	181	399	569	0.977901
BetaGal_dom4_5	114	g10126.t1	995	2e-27	1	113	842	957	0.982456
Glyco_hydro_35	316	g10126.t1	995	3.3e-101	1	311	51	383	0.981013
BetaGal_dom3	77	g10126.t1	995	3.8e-20	1	76	570	639	0.974026
Ank_2	84	g10127.t1	1367	0.00023	13	65	1275	1340	0.619048
Ank_5	56	g10127.t1	1367	1.6e-08	14	55	964	1005	0.732143
NACHT	166	g10127.t1	1367	1e-08	3	149	240	401	0.879518
Ank_4	55	g10127.t1	1367	2.3e-05	1	53	910	984	0.945455
Ank_2	84	g10127.t1	1367	3.3e-09	22	84	1139	1219	0.738095
Ank_2	84	g10127.t1	1367	3.6e-10	11	84	1058	1143	0.869048
Ank_2	84	g10127.t1	1367	5.9e-15	1	84	777	870	0.988095
Ank_2	84	g10127.t1	1367	6.4e-08	10	74	682	758	0.761905
DUF1664	124	g10129.t1	339	1.9e-05	47	108	53	115	0.491935
Helicase_C	111	g1012.t1	639	2.5e-23	2	111	280	394	0.981982
DUF4217	61	g1012.t1	639	7.1e-19	3	61	441	499	0.95082
DEAD	176	g1012.t1	639	8.9e-34	1	175	39	235	0.988636
Fungal_trans	267	g10133.t1	608	3.1e-06	1	174	240	401	0.64794
Glyco_hydro_32N	305	g10134.t1	523	1.1e-47	1	296	37	351	0.967213
Glyco_hydro_32C	161	g10134.t1	523	3.2e-21	29	161	388	515	0.819876
Sugar_tr	452	g10135.t1	976	8.7e-77	9	452	43	477	0.980088
COesterase	514	g10135.t1	976	9.1e-45	53	476	514	927	0.822957
TPR_12	77	g10136.t1	1210	3.2e-13	5	66	826	886	0.792208
TPR_12	77	g10136.t1	1210	3.8e-15	2	76	992	1066	0.961039
TPR_10	42	g10136.t1	1210	5.6e-11	1	41	780	820	0.952381
TPR_12	77	g10136.t1	1210	7.1e-16	2	76	950	1024	0.961039
TPR_12	77	g10136.t1	1210	8.4e-16	4	74	910	980	0.909091
DUF1989	167	g10138.t1	85	1.3e-12	113	167	5	59	0.323353
DUF924	181	g10140.t1	325	1.8e-17	51	179	90	274	0.707182
DUF3328	220	g10142.t1	187	1.3e-35	97	220	7	134	0.559091
MFS_1	353	g10145.t1	486	8.8e-14	29	351	79	424	0.912181
PhyH	211	g10146.t1	307	6e-17	3	210	39	235	0.981043
Fungal_trans_2	384	g10147.t1	380	1.8e-36	1	364	12	365	0.945312
Ank_2	84	g10148.t1	54	6.4e-11	26	71	2	54	0.535714
zf-HIT	30	g1014.t1	528	3.3e-10	3	30	8	36	0.9
DUF2306	147	g10150.t1	188	1.7e-11	3	119	58	175	0.789116
HEAT_2	88	g10152.t1	1812	2.8e-12	2	88	1570	1658	0.977273
NACHT	166	g10152.t1	1812	2.8e-14	2	160	527	679	0.951807
HEAT_2	88	g10152.t1	1812	3.1e-06	13	65	1447	1504	0.590909
HEAT_2	88	g10152.t1	1812	3.2e-12	3	88	1505	1592	0.965909
HEAT_2	88	g10152.t1	1812	3.6e-14	5	88	1160	1245	0.943182
HEAT_2	88	g10152.t1	1812	4.5e-10	3	87	1637	1723	0.954545
HEAT_2	88	g10152.t1	1812	4.8e-12	3	87	1059	1145	0.954545
HEAT_2	88	g10152.t1	1812	8.6e-08	10	79	1364	1437	0.784091
HEAT_2	88	g10152.t1	1812	9.7e-16	5	88	1259	1344	0.943182
DUF3638	226	g10154.t1	3530	5.1e-91	3	224	1983	2207	0.977876
DUF3645	33	g10154.t1	3530	6.3e-18	4	33	2340	2372	0.878788
uDENN	66	g1015.t1	909	6.2e-06	1	66	106	170	0.984848
DENN	186	g1015.t1	909	8.7e-40	1	186	202	383	0.994624
HNH_2	72	g10163.t1	438	1.1e-06	1	71	191	265	0.972222
HNH_2	72	g10164.t1	871	1.7e-09	10	71	129	187	0.847222
HET	146	g10166.t1	670	1.8e-21	1	146	216	367	0.993151
HTH_Tnp_Tc5	66	g10167.t1	342	5.9e-06	4	65	58	117	0.924242
DUF2278	204	g10169.t1	224	7.2e-71	1	203	1	210	0.990196
Y_phosphatase2	165	g1016.t1	358	1e-43	3	150	144	289	0.890909
GFO_IDH_MocA	120	g10170.t1	160	6.1e-05	51	94	96	140	0.358333
HNH_2	72	g10172.t1	456	7.4e-05	1	72	212	285	0.986111
HET	146	g10173.t1	353	1.4e-09	1	85	22	126	0.575342
Abhydrolase_3	211	g10174.t1	356	7.8e-27	4	195	76	272	0.905213
MFS_1	353	g10175.t1	399	3.6e-22	32	312	19	296	0.793201
Peptidase_A4	209	g10176.t1	293	1e-46	2	208	75	290	0.985646
Hist_deacetyl	307	g10177.t1	630	6.9e-77	1	305	42	331	0.990228
MitMem_reg	111	g10178.t1	335	3.2e-11	1	76	175	288	0.675676
JAB	118	g10178.t1	335	7.8e-32	3	117	30	140	0.966102
Aim19	115	g1017.t1	140	5.5e-06	35	95	34	93	0.521739
Glyco_hydro_31	435	g10181.t1	1099	1.4e-101	2	431	329	908	0.986207
Gal_mutarotas_2	66	g10181.t1	1099	3.2e-07	3	66	230	307	0.954545
Glyco_hydro_43	288	g10184.t1	517	2.2e-36	1	288	24	290	0.996528
Glyco_hydro_2_N	169	g10185.t1	853	2.1e-14	32	167	89	212	0.798817
DUF4982	61	g10185.t1	853	2.4e-21	1	60	673	734	0.967213
Glyco_hydro_2	110	g10185.t1	853	4.8e-18	8	110	226	338	0.927273
Glyco_hydro_2_C	302	g10185.t1	853	9.1e-27	6	164	346	500	0.523179
MFS_1	353	g10187.t1	475	3.7e-19	5	180	52	225	0.495751
MFS_1	353	g10187.t1	475	8.1e-11	3	181	251	427	0.504249
Ank_2	84	g10188.t1	1359	1.2e-09	5	83	359	446	0.928571
Ank_2	84	g10188.t1	1359	2.1e-10	1	84	254	348	0.988095
Ank_2	84	g10188.t1	1359	3.3e-12	2	83	527	616	0.964286
Glyco_hydro_47	458	g10188.t1	1359	3.3e-162	2	458	892	1357	0.995633
DUF1977	105	g1018.t1	330	3.2e-27	5	104	223	324	0.942857
DnaJ	63	g1018.t1	330	3.6e-21	2	63	49	109	0.968254
p450	463	g10190.t1	449	6.4e-49	111	459	74	442	0.75162
p450	463	g10191.t1	447	1.1e-56	90	446	67	424	0.768898
TPR_10	42	g10192.t1	1429	1.5e-05	14	42	1143	1171	0.666667
TPR_10	42	g10192.t1	1429	1.5e-12	1	42	1220	1261	0.97619
HET	146	g10192.t1	1429	2.4e-09	1	84	24	111	0.568493
NB-ARC	288	g10192.t1	1429	5.6e-08	2	189	275	462	0.649306
TPR_12	77	g10192.t1	1429	5.7e-13	5	68	736	798	0.818182
NB-ARC	288	g10192.t1	1429	7.4e-07	22	201	827	1007	0.621528
TPR_12	77	g10192.t1	1429	7e-09	11	73	699	761	0.805195
DJ-1_PfpI	165	g10193.t1	215	1.1e-13	61	164	79	182	0.624242
Oxidored_FMN	341	g10194.t1	389	7.8e-38	27	333	6	335	0.897361
Aa_trans	409	g10195.t1	578	8.6e-84	5	408	191	573	0.98533
PALP	294	g10196.t1	379	2.7e-60	3	290	38	365	0.97619
RNase_PH	132	g10199.t1	275	7e-36	1	132	22	164	0.992424
Epimerase	241	g1019.t1	340	5.6e-12	6	225	21	250	0.908714
Thioredoxin	104	g10200.t1	500	0.00086	41	102	180	241	0.586538
Thioredoxin	104	g10200.t1	500	1.4e-24	2	101	31	137	0.951923
Vta1	145	g10201.t1	415	2.8e-51	2	145	16	163	0.986207
DUF4981	87	g10202.t1	954	1.9e-19	3	86	542	631	0.954023
Bgal_small_N	242	g10202.t1	954	1e-62	4	242	665	949	0.983471
Glyco_hydro_2_N	169	g10202.t1	954	2.9e-33	4	157	42	192	0.905325
Glyco_hydro_2_C	302	g10202.t1	954	3.7e-67	77	301	296	532	0.741722
Glyco_hydro_2	110	g10202.t1	954	9.9e-07	3	97	200	297	0.854545
LSM	67	g10203.t1	98	1e-12	3	66	26	94	0.940299
ADH_zinc_N	130	g10204.t1	341	1.4e-17	1	127	181	302	0.969231
ADH_N	109	g10204.t1	341	3.4e-28	1	108	33	139	0.981651
2OG-FeII_Oxy_3	96	g10205.t1	305	1.8e-07	2	94	160	297	0.958333
Amidohydro_3	473	g10206.t1	550	7.4e-66	2	472	62	545	0.993658
DUF5427	465	g10207.t1	538	1.4e-182	2	465	17	509	0.995699
Ribosomal_L14	122	g10209.t1	139	9.7e-33	4	119	21	136	0.942623
ORC6	357	g1020.t1	332	6.2e-12	66	357	20	299	0.815126
Peptidase_C14	248	g10212.t1	451	2.4e-61	1	245	156	445	0.983871
malic	182	g10213.t1	606	3.3e-66	2	182	92	272	0.989011
Malic_M	257	g10213.t1	606	8e-89	1	256	282	542	0.992218
NPP1	196	g10214.t1	281	2.3e-07	17	124	59	179	0.545918
Dimer_Tnp_hAT	86	g10216.t1	130	6.9e-05	51	85	76	110	0.395349
RVT_1	222	g10219.t1	958	1.2e-17	57	221	440	625	0.738739
AAA	132	g1021.t1	841	1.6e-41	1	131	381	510	0.984848
Peptidase_M41	211	g1021.t1	841	2.6e-64	2	211	572	771	0.990521
MFS_1	353	g10220.t1	563	6.7e-19	6	297	71	351	0.824363
MFS_1	353	g10220.t1	563	7.7e-15	10	197	277	468	0.529745
WD40	38	g10221.t1	308	0.00032	6	38	90	121	0.842105
Glycos_transf_4	160	g10222.t1	390	8.4e-33	11	159	80	245	0.925
SAC3_GANP	293	g10223.t1	534	3e-21	43	284	276	488	0.822526
Vps36_ESCRT-II	92	g10224.t1	605	2.7e-19	3	70	39	106	0.728261
EAP30	237	g10224.t1	605	3.8e-46	1	237	328	564	0.995781
Peptidase_S9	212	g10226.t1	738	1.4e-54	1	211	490	705	0.990566
SGL	246	g10227.t1	395	4.2e-13	84	244	201	375	0.650407
DUF2611	68	g10228.t1	68	7.1e-20	1	67	1	61	0.970588
MTP18	171	g10229.t1	311	8.8e-82	1	171	94	270	0.994152
zf-TRAF	60	g1022.t1	535	0.00014	8	56	178	224	0.8
zf-C3HC4_2	40	g1022.t1	535	3.2e-06	2	39	116	153	0.925
zf-TRAF	60	g1022.t1	535	8.2e-06	1	60	253	311	0.983333
zf-AN1	40	g10230.t1	314	3.1e-13	1	37	31	67	0.9
zf-AN1	40	g10230.t1	314	3.2e-12	1	38	100	141	0.925
BHD_2	64	g10231.t1	988	2.2e-15	1	63	662	723	0.96875
BHD_3	76	g10231.t1	988	2.6e-26	1	75	731	803	0.973684
Rad4	146	g10231.t1	988	5.4e-34	26	145	449	592	0.815068
BHD_1	51	g10231.t1	988	9.4e-20	1	51	604	658	0.980392
RhoGEF	181	g10234.t1	1556	1.9e-24	4	178	256	457	0.961326
HORMA	212	g10235.t1	301	1.3e-10	6	172	26	227	0.783019
IBN_N	74	g10236.t1	1050	5.6e-11	1	72	23	97	0.959459
Ish1	37	g10237.t1	561	0.00016	3	35	72	105	0.864865
Ish1	37	g10237.t1	561	2.1e-07	2	37	249	283	0.945946
Ish1	37	g10237.t1	561	4.6e-11	1	36	380	420	0.945946
Ish1	37	g10237.t1	561	5.9e-06	1	37	26	61	0.972973
Ish1	37	g10237.t1	561	5.9e-11	2	37	333	367	0.945946
Ish1	37	g10237.t1	561	6.6e-13	2	37	128	162	0.945946
Ish1	37	g10237.t1	561	6.9e-13	1	36	452	486	0.945946
Ish1	37	g10237.t1	561	9.2e-16	1	37	182	217	0.972973
O-FucT	328	g10238.t1	551	3.6e-15	6	325	121	449	0.972561
PI31_Prot_C	78	g10239.t1	381	3.6e-19	1	78	270	347	0.987179
PI31_Prot_N	162	g10239.t1	381	8.3e-51	2	159	28	185	0.969136
Peptidase_C2	297	g1023.t1	924	2.5e-61	29	291	240	525	0.882155
NAD_binding_2	158	g10240.t1	770	1.2e-38	1	158	462	635	0.993671
NAD_binding_11	122	g10240.t1	770	7.3e-28	1	122	638	766	0.991803
Rho_GDI	194	g10241.t1	198	4.2e-66	12	194	10	196	0.938144
Metallophos	204	g10242.t1	320	4.3e-36	2	201	51	243	0.97549
zf-CCHC	18	g10243.t1	631	0.00061	2	18	15	31	0.888889
UQ_con	140	g10245.t1	179	1.4e-36	2	137	15	165	0.964286
Mito_carr	97	g10247.t1	943	2.6e-14	4	95	855	940	0.938144
Mito_carr	97	g10247.t1	943	3.9e-17	3	93	747	840	0.927835
Mito_carr	97	g10247.t1	943	5.4e-18	6	96	651	738	0.927835
Cation_efflux	199	g10247.t1	943	8.5e-50	2	199	204	441	0.98995
Pyr_redox_3	305	g10249.t1	607	2.9e-11	1	220	7	236	0.718033
Histone	131	g10250.t1	137	2e-21	1	125	1	127	0.946565
Fn3-like	71	g10251.t1	645	1.1e-22	1	71	568	634	0.985915
Glyco_hydro_3_C	204	g10251.t1	645	1.5e-41	2	204	248	514	0.990196
Glyco_hydro_3	319	g10251.t1	645	9.7e-38	110	317	1	198	0.648903
Melibiase_2	284	g10252.t1	444	1e-15	138	284	183	328	0.514085
Melibiase_2	284	g10252.t1	444	4.3e-40	2	137	29	158	0.475352
Abhydrolase_6	212	g10253.t1	181	1.1e-06	1	145	6	172	0.679245
2OG-FeII_Oxy	101	g10255.t1	333	6e-10	14	82	193	269	0.673267
DIOX_N	118	g10255.t1	333	9.5e-18	1	98	12	107	0.822034
Kinesin	333	g10258.t1	881	4.9e-54	31	299	53	536	0.804805
ER_lumen_recept	146	g1025.t1	216	1.1e-53	1	146	30	170	0.993151
2-Hacid_dh_C	178	g10260.t1	716	1.9e-45	1	178	504	688	0.994382
NicO	283	g10260.t1	716	1e-52	2	281	56	345	0.985866
Sulfate_transp	381	g10264.t1	796	1.5e-79	1	365	185	570	0.955381
STAS	117	g10264.t1	796	5.3e-17	4	117	645	769	0.965812
Abhydrolase_3	211	g10265.t1	329	1.7e-07	1	95	35	129	0.445498
PAS_8	67	g10266.t1	1233	0.00054	1	38	643	682	0.552239
HisKA	64	g10266.t1	1233	1.3e-05	2	63	787	863	0.953125
Response_reg	112	g10266.t1	1233	2.2e-18	12	111	1114	1226	0.883929
HATPase_c	111	g10266.t1	1233	3.5e-22	2	108	916	1060	0.954955
NB-ARC	288	g10269.t1	1390	2.5e-10	5	210	631	841	0.711806
Pkinase	264	g10269.t1	1390	6.1e-09	107	257	328	549	0.568182
Ribosomal_S8e	137	g1026.t1	203	1.4e-56	1	137	1	189	0.992701
Ank_2	84	g10272.t1	523	1.3e-09	1	77	88	186	0.904762
Ank_2	84	g10272.t1	523	1.4e-10	1	77	360	452	0.904762
SnoaL_4	127	g10273.t1	166	4.1e-24	2	127	13	142	0.984252
zf-Di19	54	g10276.t1	725	0.00087	12	50	373	413	0.703704
adh_short_C2	234	g1027.t1	313	5.7e-58	4	234	57	302	0.982906
Goodbye	121	g10285.t1	1544	5.6e-24	1	121	17	145	0.991736
Abhydrolase_3	211	g10286.t1	323	1.3e-51	1	209	63	273	0.985782
NUDIX	131	g10287.t1	205	1.7e-13	14	128	62	188	0.870229
GFO_IDH_MocA	120	g10288.t1	775	6.3e-16	1	117	6	127	0.966667
DegT_DnrJ_EryC1	360	g10288.t1	775	7.9e-58	7	351	376	753	0.955556
FDF	104	g1028.t1	522	4.4e-21	3	103	374	476	0.961538
LSM14	75	g1028.t1	522	5e-29	1	74	3	78	0.973333
GMC_oxred_N	296	g10290.t1	579	3.9e-60	1	295	10	325	0.993243
GMC_oxred_C	144	g10290.t1	579	4.9e-29	1	144	426	566	0.993056
adh_short	195	g10292.t1	270	1.6e-22	4	188	5	206	0.94359
MFS_1	353	g10293.t1	472	1.8e-22	3	152	38	186	0.422096
NACHT	166	g10295.t1	377	8e-07	1	143	86	245	0.855422
Fructosamin_kin	288	g10296.t1	373	4.3e-31	39	268	68	320	0.795139
Tubulin	197	g10297.t1	450	1.9e-67	1	196	3	213	0.989848
Tubulin_C	125	g10297.t1	450	7.6e-49	1	124	263	391	0.984
UBA	37	g10298.t1	1301	1.4e-06	6	37	1266	1297	0.837838
EF-hand_4	104	g10298.t1	1301	1.4e-11	9	96	305	395	0.836538
EF-hand_4	104	g10298.t1	1301	5.9e-13	5	93	152	240	0.846154
Tcf25	349	g1029.t1	743	2e-54	1	349	264	579	0.997135
p450	463	g102.t1	546	2.8e-18	97	393	98	424	0.639309
zf-CSL	59	g10300.t1	79	9e-13	1	39	11	49	0.644068
Anticodon_1	152	g10301.t1	1117	1.1e-13	5	137	831	950	0.868421
tRNA-synt_1	602	g10301.t1	1117	6.7e-28	115	601	218	789	0.807309
Clat_adaptor_s	142	g10303.t1	188	3e-43	1	139	1	158	0.971831
Frataxin_Cyay	108	g10304.t1	205	6.8e-37	1	105	82	197	0.962963
DOCK-C2	194	g10305.t1	2091	2.8e-37	1	193	622	816	0.989691
SH3_1	48	g10305.t1	2091	3.8e-05	1	35	13	48	0.708333
DOCK_N	373	g10305.t1	2091	4.9e-122	1	373	183	619	0.997319
DHR-2	528	g10305.t1	2091	8.9e-32	34	434	1394	1753	0.757576
DAO	352	g10307.t1	487	1.1e-31	1	348	26	434	0.985795
AA_permease	479	g10308.t1	592	2.2e-130	1	475	84	552	0.989562
HMA	62	g1030.t1	86	7e-16	2	62	10	68	0.967742
CN_hydrolase	261	g10310.t1	942	2.8e-28	13	233	509	763	0.842912
HATPase_c_3	137	g10312.t1	1841	1.9e-15	2	109	22	126	0.781022
zf-C3H2C3	35	g10312.t1	1841	2.2e-05	1	25	1746	1770	0.685714
MutL_C	147	g10312.t1	1841	2.9e-07	22	113	712	808	0.619048
Clathrin	143	g10312.t1	1841	5.6e-23	2	134	1260	1394	0.923077
VPS11_C	45	g10312.t1	1841	6.6e-19	1	44	1792	1835	0.955556
BPL_LplA_LipB	131	g10313.t1	350	2.6e-06	21	128	50	154	0.816794
Chorismate_synt	327	g10314.t1	424	3.7e-140	1	327	8	389	0.996942
DNA_binding_1	81	g10315.t1	142	9.8e-26	1	81	9	98	0.987654
Sugar_tr	452	g10316.t1	547	1.1e-68	2	452	62	515	0.995575
Glyco_hyd_65N_2	237	g10317.t1	784	9.6e-59	1	236	10	275	0.991561
DUF1479	415	g10318.t1	436	7e-120	5	386	28	410	0.918072
Glyco_hydro_43	288	g10319.t1	528	9.3e-73	2	288	6	313	0.993056
Glyco_hyd_65N_2	237	g10320.t1	757	2.5e-38	1	121	8	129	0.506329
Clr5	54	g10321.t1	718	2.8e-09	2	54	238	291	0.962963
2OG-FeII_Oxy_3	96	g10322.t1	292	4.2e-08	2	94	151	283	0.958333
RasGEF_N	105	g10323.t1	1183	2e-13	1	105	740	836	0.990476
RasGEF	177	g10323.t1	1183	6.9e-51	1	176	920	1100	0.988701
SH3_9	49	g10323.t1	1183	7.8e-07	1	47	73	126	0.938776
UNC-93	157	g10324.t1	513	5.5e-13	44	143	91	194	0.630573
AcetylCoA_hyd_C	154	g10325.t1	526	2.1e-38	1	153	334	484	0.987013
AcetylCoA_hydro	198	g10325.t1	526	9.1e-45	7	197	21	232	0.959596
MFS_1	353	g10326.t1	520	1.1e-22	39	352	109	478	0.886686
Thiolase_N	260	g1032.t1	458	1.8e-13	1	259	9	231	0.992308
Thiolase_C	123	g1032.t1	458	5e-09	26	99	275	366	0.593496
DUF829	241	g10330.t1	279	1.1e-35	2	208	51	260	0.854772
MFS_1	353	g10331.t1	683	2.4e-48	2	352	62	461	0.991501
Hydant_A_N	178	g10333.t1	1304	4.7e-60	1	178	9	224	0.994382
Hydantoinase_B	516	g10333.t1	1304	5.8e-205	1	516	724	1254	0.998062
Hydantoinase_A	291	g10333.t1	1304	6.9e-77	1	290	244	516	0.993127
MFS_1	353	g10334.t1	518	1e-25	21	353	96	442	0.94051
Fungal_trans_2	384	g10335.t1	453	1.1e-53	4	364	88	432	0.9375
DAO	352	g10336.t1	423	1.6e-36	2	350	8	381	0.988636
Cnn_1N	73	g10337.t1	829	1.1e-08	2	69	42	108	0.917808
adh_short	195	g10338.t1	342	5.6e-27	2	188	36	246	0.953846
MFS_1	353	g10339.t1	438	3.7e-25	5	352	64	392	0.983003
COX7C	64	g1033.t1	446	3.4e-24	2	64	380	443	0.96875
Zn_clus	40	g10340.t1	579	0.00084	2	22	35	54	0.5
Fungal_trans	267	g10340.t1	579	2.9e-08	15	210	135	326	0.730337
Trp_syntA	259	g10342.t1	716	1.2e-95	1	241	8	249	0.926641
PALP	294	g10342.t1	716	3.9e-49	7	294	368	690	0.97619
Ribosomal_L28	60	g10343.t1	218	1.9e-16	4	59	80	137	0.916667
Aminotran_1_2	363	g10345.t1	421	1.1e-91	2	363	51	416	0.99449
TRAM_LAG1_CLN8	198	g10346.t1	491	1.4e-43	1	198	165	395	0.994949
TRAM1	63	g10346.t1	491	2.6e-21	1	63	103	161	0.984127
Lactamase_B_2	201	g10347.t1	386	1.5e-26	2	201	109	343	0.99005
FMN_dh	348	g10349.t1	434	5.2e-103	1	347	47	419	0.994253
PPR_2	50	g1034.t1	474	4.7e-05	2	46	181	225	0.88
PPR_2	50	g1034.t1	474	9.8e-05	14	46	157	190	0.64
WD40	38	g10351.t1	469	0.00018	2	38	149	188	0.947368
WD40	38	g10351.t1	469	1.2e-06	5	38	110	144	0.868421
WD40	38	g10351.t1	469	1.4e-07	1	38	349	387	0.973684
WD40	38	g10351.t1	469	2.5e-07	2	38	244	281	0.947368
WD40	38	g10351.t1	469	4.2e-06	2	38	194	239	0.947368
MIP	227	g10353.t1	281	1.2e-40	10	227	42	261	0.955947
EF1_GNE	90	g10354.t1	233	3.7e-32	2	90	150	233	0.977778
EF-1_beta_acid	28	g10354.t1	233	8.5e-12	1	28	110	138	0.964286
PhyH	211	g10355.t1	289	2.8e-07	2	199	11	212	0.933649
Clr5	54	g10356.t1	264	1.6e-07	2	52	93	141	0.925926
Inositol_P	272	g10359.t1	355	9.3e-37	17	270	13	343	0.930147
MRP-S25	229	g1035.t1	216	2.9e-59	85	224	47	186	0.606987
Amino_oxidase	451	g10360.t1	486	3.1e-43	1	451	22	477	0.997783
Ank_2	84	g10361.t1	444	1e-10	3	73	298	377	0.833333
Zn_clus	40	g10362.t1	681	2.2e-06	1	37	36	70	0.9
Fungal_trans	267	g10362.t1	681	9.9e-13	83	192	294	397	0.40824
MFS_1	353	g10363.t1	452	6.4e-11	2	163	268	433	0.456091
MFS_1	353	g10363.t1	452	6.9e-23	3	226	68	281	0.631728
GFO_IDH_MocA_C	116	g10364.t1	428	7e-18	2	77	145	221	0.646552
GFO_IDH_MocA	120	g10364.t1	428	8.2e-17	2	120	5	132	0.983333
MFS_1	353	g10365.t1	449	2e-11	151	353	128	339	0.572238
GCFC	277	g10367.t1	947	2.5e-73	3	277	477	762	0.98917
G-patch	45	g10367.t1	947	2e-12	3	44	237	278	0.911111
TIP_N	104	g10367.t1	947	3.8e-09	4	101	32	129	0.932692
DUF924	181	g10368.t1	279	7.6e-54	2	181	17	231	0.98895
Con-6	34	g10369.t1	92	2.1e-16	1	34	56	89	0.970588
Con-6	34	g10369.t1	92	5.5e-17	3	34	8	39	0.911765
Alg14	175	g1036.t1	367	1.3e-42	2	169	159	352	0.954286
Methyltransf_2	227	g10372.t1	398	1.1e-18	30	226	172	382	0.863436
DUF3176	107	g10376.t1	180	5.6e-31	1	106	47	158	0.981308
S36_mt	115	g10377.t1	136	3.9e-41	1	115	17	132	0.991304
Cyto_heme_lyase	292	g10378.t1	371	1.7e-40	114	291	220	366	0.606164
DUF647	241	g10379.t1	430	2.3e-99	9	240	39	270	0.958506
Ima1_N	136	g1037.t1	507	1.1e-36	1	136	10	137	0.992647
GHMP_kinases_N	66	g10380.t1	395	9.8e-09	2	65	114	170	0.954545
SKG6	38	g10381.t1	519	2.9e-07	2	38	409	445	0.947368
Ketoacyl-synt_C	118	g10382.t1	2859	1.1e-30	2	117	543	678	0.974576
Acyl_transf_1	319	g10382.t1	2859	2.1e-47	3	305	858	1178	0.946708
PS-DH	298	g10382.t1	2859	2.5e-44	1	294	1245	1552	0.983221
KR	180	g10382.t1	2859	3.8e-46	2	178	2397	2570	0.977778
ketoacyl-synt	253	g10382.t1	2859	5.7e-70	11	253	293	534	0.956522
KAsynt_C_assoc	112	g10382.t1	2859	7e-09	13	92	692	796	0.705357
Globin	110	g10383.t1	418	1.6e-07	1	108	8	103	0.972727
NAD_binding_1	109	g10383.t1	418	7e-06	1	105	278	389	0.954128
Aminotran_3	406	g10384.t1	431	5.1e-112	12	406	46	426	0.970443
Abhydrolase_3	211	g10385.t1	672	1.1e-07	115	195	402	485	0.379147
Abhydrolase_3	211	g10385.t1	672	1.4e-25	5	138	160	316	0.630332
A_deaminase	328	g10386.t1	365	7.8e-72	2	328	13	351	0.993902
BetaGal_dom4_5	114	g10387.t1	580	3.3e-05	34	106	478	548	0.631579
Glyco_hydro_35	316	g10387.t1	580	3.4e-64	22	284	32	289	0.829114
Fungal_trans	267	g10388.t1	844	2.3e-18	3	197	282	465	0.726592
Zn_clus	40	g10388.t1	844	9.2e-08	2	39	127	164	0.925
Exo_endo_phos	212	g10389.t1	371	8.6e-10	1	212	48	361	0.995283
Peptidase_S28	434	g10390.t1	640	6e-25	2	256	52	332	0.585253
Cation_ATPase_C	182	g10392.t1	1104	1.1e-36	1	181	887	1089	0.989011
E1-E2_ATPase	181	g10392.t1	1104	1e-38	2	181	219	417	0.98895
Cation_ATPase	91	g10392.t1	1104	4.5e-14	1	90	486	593	0.978022
Cation_ATPase_N	69	g10392.t1	1104	4.8e-07	1	67	102	168	0.956522
HET	146	g10394.t1	1136	7.3e-13	1	83	871	961	0.561644
SLT	117	g10395.t1	179	2.1e-07	7	102	53	153	0.811966
TPR_12	77	g10397.t1	1819	1.1e-11	5	67	1638	1699	0.805195
TPR_12	77	g10397.t1	1819	1.9e-12	5	73	1596	1663	0.883117
TPR_12	77	g10397.t1	1819	2.1e-12	4	76	1342	1414	0.935065
TPR_10	42	g10397.t1	1819	3.9e-09	2	42	1761	1801	0.952381
TPR_12	77	g10397.t1	1819	5.3e-11	3	66	1467	1530	0.818182
TPR_12	77	g10397.t1	1819	5e-07	9	52	1725	1768	0.558442
TPR_12	77	g10397.t1	1819	6.5e-14	4	74	1427	1496	0.909091
TPR_12	77	g10397.t1	1819	8.1e-11	4	67	1511	1573	0.818182
TPR_12	77	g10397.t1	1819	9.6e-11	9	65	1683	1739	0.727273
RabGAP-TBC	215	g1039.t1	861	4.5e-48	25	214	449	637	0.87907
Glyco_hydro_71	375	g10401.t1	1429	2.2e-110	1	337	26	385	0.896
Ins_P5_2-kin	333	g10403.t1	338	2.5e-26	1	185	16	190	0.552553
YEATS	81	g10404.t1	263	3.4e-30	1	79	45	128	0.962963
NAD_binding_10	184	g10405.t1	289	3.3e-06	1	150	12	212	0.809783
SYF2	159	g10406.t1	336	3.3e-54	2	159	153	331	0.987421
Abhydrolase_1	256	g10407.t1	694	2.6e-18	2	128	39	165	0.492188
Chlorophyllase2	254	g10407.t1	694	5.3e-07	14	111	367	488	0.38189
Helicase_C	111	g10409.t1	607	1.7e-29	4	111	260	415	0.963964
DEAD	176	g10409.t1	607	3.5e-39	2	175	51	222	0.982955
Steroid_dh	150	g1040.t1	291	6e-19	5	148	121	289	0.953333
PHF5	104	g10411.t1	110	4.2e-52	1	103	1	103	0.980769
Pinin_SDK_memA	130	g10412.t1	340	6.4e-32	1	129	115	230	0.984615
Ecl1	43	g10413.t1	269	3e-12	3	41	77	115	0.883721
PhoLip_ATPase_N	67	g10414.t1	1337	2.1e-25	1	67	202	268	0.985075
Cation_ATPase	91	g10414.t1	1337	2.3e-10	19	88	672	752	0.758242
PhoLip_ATPase_C	249	g10414.t1	1337	3.8e-81	1	249	1002	1254	0.995984
E1-E2_ATPase	181	g10414.t1	1337	8.4e-09	2	138	296	486	0.751381
Cript	89	g10415.t1	120	2.9e-22	1	84	12	107	0.932584
Abhydrolase_6	212	g10416.t1	519	1.1e-08	50	178	23	187	0.603774
DSPc	133	g10416.t1	519	1.1e-08	76	127	454	505	0.383459
Alk_phosphatase	416	g10418.t1	585	4.5e-100	1	414	83	527	0.992788
Kinesin	333	g1041.t1	1752	2.6e-90	34	333	90	438	0.897898
Rad9	250	g10420.t1	455	8.2e-49	4	249	19	287	0.98
RCC1_2	30	g10421.t1	365	0.00076	1	29	39	67	0.933333
RCC1	50	g10421.t1	365	6.2e-09	1	50	175	222	0.98
RCC1_2	30	g10421.t1	365	7.2e-06	1	30	289	318	0.966667
RCC1	50	g10421.t1	365	8.9e-10	4	50	4	52	0.92
PDH	258	g10422.t1	454	2e-15	44	254	85	289	0.813953
MAP65_ASE1	598	g10424.t1	795	1.4e-73	35	593	61	655	0.93311
JAB	118	g10425.t1	351	2.3e-30	3	117	44	159	0.966102
tRNA-synt_1c	314	g10426.t1	536	2.1e-60	50	297	4	253	0.786624
Pept_tRNA_hydro	160	g10427.t1	94	2.3e-10	75	146	5	86	0.44375
DnaJ_C	148	g10428.t1	429	1e-36	4	148	136	356	0.972973
DnaJ	63	g10428.t1	429	7.9e-24	1	63	18	82	0.984127
Ribosomal_L32e	108	g10429.t1	131	4.6e-49	1	108	15	122	0.990741
ERCC4	157	g1042.t1	729	6.9e-17	11	155	398	607	0.917197
Zn_clus	40	g10431.t1	706	0.00051	2	39	24	63	0.925
Fungal_trans	267	g10431.t1	706	5.3e-23	1	249	212	435	0.928839
Bac_rhamnosid6H	340	g10432.t1	1217	2e-14	34	245	766	985	0.620588
Aminotran_5	371	g10432.t1	1217	5.4e-09	2	207	60	280	0.552561
Bac_rhamnosid_C	78	g10432.t1	1217	9.4e-10	1	74	1107	1180	0.935897
Glyco_transf_28	139	g10435.t1	1269	1.6e-15	1	139	277	438	0.992806
UDPGT	499	g10435.t1	1269	2.6e-06	262	412	539	690	0.300601
ATG_C	96	g10435.t1	1269	9.1e-05	10	85	993	1068	0.78125
PAN_4	51	g10436.t1	285	0.00011	5	51	210	260	0.901961
ABC2_membrane	210	g10437.t1	648	1.1e-22	3	210	367	576	0.985714
RsgA_GTPase	167	g10437.t1	648	4.2e-05	52	122	26	99	0.419162
ABC_tran	137	g10437.t1	648	7.6e-24	2	137	67	219	0.985401
DUF1996	233	g10439.t1	625	1.1e-65	1	233	40	300	0.995708
WSC	82	g10439.t1	625	4.3e-17	1	82	507	586	0.987805
UQ_con	140	g1043.t1	1183	1.1e-05	49	109	1059	1126	0.428571
TPR_16	68	g10440.t1	1678	0.00095	1	60	774	831	0.867647
SAM_2	66	g10440.t1	1678	1.1e-08	6	66	540	597	0.909091
Mito_carr	97	g10441.t1	345	1.3e-15	4	94	127	213	0.927835
Mito_carr	97	g10441.t1	345	4.9e-18	3	95	10	119	0.948454
Mito_carr	97	g10441.t1	345	6.5e-15	3	92	219	309	0.917526
Peptidase_C2	297	g10442.t1	1026	2e-28	21	294	132	408	0.919192
Zeta_toxin	199	g10443.t1	318	3e-48	11	196	35	227	0.929648
FA_hydroxylase	133	g10446.t1	366	2.6e-22	2	133	202	337	0.984962
LON_substr_bdg	208	g10449.t1	505	1.1e-22	10	205	279	496	0.9375
Guanylate_kin	182	g10450.t1	845	3e-31	2	179	619	799	0.972527
efThoc1	489	g10450.t1	845	8.9e-138	1	477	106	609	0.973415
Aquarius_N	797	g10451.t1	1428	0	3	797	34	803	0.996236
AAA_12	200	g10451.t1	1428	1e-26	1	199	1114	1306	0.99
AAA_11	259	g10451.t1	1428	6.3e-21	16	256	816	1103	0.926641
eIF_4G1	70	g10452.t1	1618	1.3e-18	3	70	946	1020	0.957143
MIF4G	213	g10452.t1	1618	1.4e-51	1	212	1204	1446	0.99061
zf-DNA_Pol	185	g10453.t1	1485	3.8e-64	1	185	1267	1467	0.994595
DNA_pol_alpha_N	66	g10453.t1	1485	5.5e-24	2	66	12	76	0.969697
DNA_pol_B	464	g10453.t1	1485	6.6e-121	2	463	781	1225	0.993534
DNA_pol_B_exo1	337	g10453.t1	1485	7e-40	2	337	372	720	0.994065
PPR_2	50	g10454.t1	640	1.3e-16	3	50	120	167	0.94
PPR_2	50	g10454.t1	640	1.7e-05	1	48	193	240	0.94
PhyH	211	g10455.t1	322	2.6e-22	3	210	41	221	0.981043
Methyltransf_11	95	g10456.t1	253	6.1e-22	1	95	48	147	0.989474
RabGAP-TBC	215	g10458.t1	1043	5.1e-49	3	215	268	468	0.986047
Reticulon	157	g10459.t1	342	6.2e-32	2	157	81	239	0.987261
NUDIX	131	g1045.t1	157	5.2e-17	3	121	18	141	0.900763
DNA_gyraseB	174	g10460.t1	1717	2e-24	2	168	363	530	0.954023
HATPase_c	111	g10460.t1	1717	5.8e-11	4	93	174	279	0.801802
DNA_topoisoIV	426	g10460.t1	1717	6.1e-123	1	426	809	1268	0.997653
TOPRIM_C	128	g10460.t1	1717	8.9e-48	1	128	674	807	0.992188
ANAPC3	82	g10462.t1	407	0.00032	30	77	159	207	0.573171
MFS_1	353	g10463.t1	539	6e-07	6	181	328	516	0.495751
MFS_1	353	g10463.t1	539	8.1e-27	15	234	37	318	0.620397
Inhibitor_I78	65	g10464.t1	82	1.4e-11	7	65	22	82	0.892308
PUA	74	g10465.t1	193	1.7e-13	1	73	89	182	0.972973
DUF1772	137	g10467.t1	230	1.7e-08	1	136	22	210	0.985401
ATE_C	134	g1046.t1	423	2.9e-46	1	133	135	270	0.985075
ADH_N	109	g10470.t1	362	2.1e-05	2	61	30	92	0.541284
ADH_zinc_N	130	g10470.t1	362	2.9e-14	2	81	172	253	0.607692
zf-C2H2	23	g10471.t1	718	2.1e-06	1	23	494	516	0.956522
zf-H2C2_2	26	g10471.t1	718	3.3e-08	1	25	508	532	0.923077
AOX	215	g10473.t1	340	5.6e-90	1	215	89	301	0.995349
Opy2	35	g10474.t1	425	1.9e-05	1	35	20	57	0.971429
Chitin_synth_1	163	g10475.t1	891	1.3e-69	1	163	223	391	0.993865
Chitin_synth_2	527	g10475.t1	891	3.7e-21	203	422	368	602	0.41556
Chitin_synth_1N	73	g10475.t1	891	5.8e-27	1	73	144	222	0.986301
UQ_con	140	g10476.t1	195	9.8e-35	20	138	62	178	0.842857
IlvC	144	g10477.t1	403	1.9e-40	1	143	255	399	0.986111
IlvN	165	g10477.t1	403	3.2e-46	2	161	82	247	0.963636
PALP	294	g10478.t1	366	4.4e-63	21	275	62	329	0.863946
MFS_1	353	g10479.t1	584	3.1e-44	1	352	130	532	0.994334
RNase_PH	132	g1047.t1	390	3.8e-13	1	132	35	195	0.992424
Aldedh	462	g10480.t1	452	4.4e-09	28	281	5	274	0.547619
Kinetocho_Slk19	77	g10481.t1	791	2.3e-12	3	58	538	593	0.714286
BRCT_2	85	g10483.t1	280	2e-07	2	83	141	242	0.952941
HET	146	g10485.t1	620	4.6e-12	1	146	22	150	0.993151
Rieske	89	g10487.t1	238	6e-11	32	87	170	224	0.617978
UCR_TM	66	g10487.t1	238	7.1e-07	6	66	60	109	0.909091
CPSF_A	324	g10488.t1	1162	1.2e-58	2	324	794	1131	0.993827
MMS1_N	490	g10488.t1	1162	2e-118	1	490	73	582	0.997959
DJ-1_PfpI	165	g10490.t1	227	4.1e-16	15	164	28	224	0.90303
MFS_1	353	g10492.t1	551	1.9e-30	3	347	114	492	0.974504
Ion_trans	245	g10494.t1	708	9.3e-08	7	240	295	511	0.95102
Brix	192	g10495.t1	484	1.2e-46	2	192	43	357	0.989583
AFG1_ATPase	362	g10496.t1	640	1.9e-90	60	337	246	531	0.765193
DUF1295	235	g10497.t1	261	7.6e-23	85	234	112	251	0.634043
Peptidase_M28	198	g10498.t1	408	3.7e-29	2	197	176	384	0.984848
PLDc_2	133	g10499.t1	770	2.6e-11	4	122	568	706	0.887218
Cytochrom_C	92	g1049.t1	108	6.5e-12	1	90	8	105	0.967391
ELYS	220	g104.t1	334	2.3e-67	2	219	38	254	0.986364
NUC153	29	g10500.t1	727	1.7e-14	1	29	648	676	0.965517
adh_short	195	g10501.t1	240	3.3e-26	2	187	3	200	0.948718
Peptidase_S10	419	g10502.t1	635	1.4e-46	76	418	112	513	0.816229
Zn_clus	40	g10503.t1	573	1.6e-06	1	37	11	47	0.9
Ank_2	84	g10504.t1	1115	4.2e-12	12	84	493	574	0.857143
Glyco_hydro_28	325	g10504.t1	1115	4e-10	182	309	953	1103	0.390769
Glyco_hydro_28	325	g10504.t1	1115	7.8e-09	12	157	774	952	0.446154
MFS_1	353	g10505.t1	581	2.4e-37	2	353	145	530	0.994334
La	59	g10506.t1	486	1.3e-13	1	58	131	187	0.966102
RRM_1	70	g10506.t1	486	8.9e-09	1	61	224	285	0.857143
S4	48	g10507.t1	426	2.6e-16	1	47	134	180	0.958333
Septin	281	g10508.t1	543	1.4e-121	1	279	167	446	0.989324
PLA2_B	491	g10509.t1	702	3.7e-27	1	351	113	479	0.712831
AAA	132	g1050.t1	758	1.2e-34	1	130	226	356	0.977273
AAA	132	g1050.t1	758	1.2e-46	1	131	522	651	0.984848
dsrm	67	g10510.t1	387	2.7e-05	4	65	289	351	0.910448
Metallophos	204	g10513.t1	449	2.4e-06	115	201	269	350	0.421569
Metallophos	204	g10513.t1	449	2.6e-22	2	123	45	165	0.593137
GATase	190	g10519.t1	2464	1.2e-46	3	189	237	413	0.978947
CPSase_L_D2	211	g10519.t1	2464	1.4e-83	1	210	567	770	0.990521
CPSase_sm_chain	127	g10519.t1	2464	1.7e-45	4	126	25	162	0.96063
PNP_phzG_C	43	g10519.t1	2464	2e-19	1	43	2422	2464	0.976744
CPSase_L_D2	211	g10519.t1	2464	3.5e-27	2	209	1105	1305	0.981043
OTCace	157	g10519.t1	2464	4.8e-27	1	153	2089	2236	0.968153
Putative_PNPOx	88	g10519.t1	2464	5.7e-11	8	87	2271	2359	0.897727
CPSase_L_D3	123	g10519.t1	2464	6.6e-40	2	123	856	978	0.98374
MGS	95	g10519.t1	2464	7.1e-21	1	95	1385	1483	0.989474
OTCace_N	148	g10519.t1	2464	8.9e-44	2	148	1943	2083	0.986486
Mito_carr	97	g1051.t1	3071	1.4e-13	10	94	2874	2972	0.865979
Mito_carr	97	g1051.t1	3071	1.5e-13	6	93	2761	2841	0.896907
Thr_synth_N	79	g1051.t1	3071	1.6e-22	10	79	1473	1541	0.873418
PALP	294	g1051.t1	3071	1.9e-08	8	285	1550	1889	0.942177
RTP1_C1	112	g1051.t1	3071	2.7e-26	10	111	553	652	0.901786
Sugar_tr	452	g1051.t1	3071	3.3e-55	194	452	2293	2552	0.570796
RTP1_C2	34	g1051.t1	3071	3.6e-10	4	32	823	851	0.823529
Sugar_tr	452	g1051.t1	3071	3.8e-34	3	174	2138	2298	0.378319
Mito_carr	97	g1051.t1	3071	5.7e-07	4	94	2982	3066	0.927835
Ion_trans	245	g10520.t1	1151	3.2e-07	18	243	347	557	0.918367
TAP42	319	g10522.t1	365	2.7e-106	1	319	8	355	0.996865
Ribonuclease_3	105	g10523.t1	1565	1.3e-16	1	103	1081	1187	0.971429
Helicase_C	111	g10523.t1	1565	1.3e-17	2	108	501	625	0.954955
ResIII	171	g10523.t1	1565	1e-13	19	169	179	342	0.877193
Dicer_dimer	92	g10523.t1	1565	2.5e-19	1	91	703	789	0.978261
Ribonuclease_3	105	g10523.t1	1565	4.2e-19	1	105	1279	1405	0.990476
Peptidase_C12	212	g10527.t1	255	4.9e-54	1	199	23	222	0.933962
SUV3_C	48	g10528.t1	793	1.2e-16	1	47	646	692	0.958333
Helicase_C	111	g10528.t1	793	1.3e-08	16	110	369	473	0.846847
Synaptobrevin	89	g10529.t1	236	2.8e-31	2	87	146	231	0.955056
Longin	84	g10529.t1	236	8.6e-16	1	83	38	129	0.97619
DUF2183	99	g1052.t1	504	4.7e-21	2	99	320	412	0.979798
SE	276	g10530.t1	546	1.7e-81	2	265	233	506	0.952899
Glycos_transf_2	170	g10532.t1	437	4.6e-23	1	147	126	324	0.858824
ANAPC8	140	g10533.t1	163	3.6e-27	57	140	32	131	0.592857
CENP-T_C	108	g10536.t1	149	0.00063	23	77	62	116	0.5
Svf1	164	g10537.t1	383	1.7e-51	1	164	55	214	0.993902
Svf1_C	165	g10537.t1	383	2.8e-58	1	164	216	380	0.987879
Ribosomal_L11	70	g10538.t1	154	1.1e-26	1	70	75	152	0.985714
Ribosomal_L11_N	58	g10538.t1	154	6.4e-25	1	58	12	70	0.982759
Pkinase	264	g10539.t1	628	2.4e-47	4	264	262	594	0.984848
HGTP_anticodon	94	g10540.t1	692	1.4e-16	2	91	361	458	0.946809
tRNA-synt_2b	179	g10540.t1	692	3.9e-17	11	176	173	341	0.921788
Cpn10	93	g10540.t1	692	9.5e-28	2	93	599	690	0.978495
ProRS-C_1	69	g10540.t1	692	9.6e-13	1	44	487	552	0.623188
Glyco_hydro_61	205	g10541.t1	516	2.6e-54	1	199	19	229	0.965854
Homeobox_KN	40	g10542.t1	1244	2.9e-16	1	40	161	200	0.975
HTH_Tnp_Tc5	66	g10542.t1	1244	6.7e-05	2	60	653	711	0.878788
Abhydrolase_1	256	g10544.t1	305	1.6e-18	2	255	39	289	0.988281
DUF676	219	g10545.t1	1162	1.1e-28	77	214	426	574	0.625571
MFS_1	353	g10546.t1	432	1.2e-27	4	353	53	386	0.988669
Fungal_trans	267	g10547.t1	678	1.1e-12	1	248	151	383	0.925094
PAP2	136	g10549.t1	286	2.3e-25	2	132	77	237	0.955882
SET	169	g10550.t1	560	4.3e-12	1	169	39	268	0.994083
Abhydrolase_1	256	g10551.t1	273	7.6e-14	1	126	26	150	0.488281
NAD_binding_10	184	g10555.t1	238	1e-08	1	113	7	141	0.608696
APH	240	g10557.t1	215	2e-14	49	204	7	172	0.645833
Abhydrolase_2	217	g10558.t1	320	2.1e-12	36	167	64	202	0.603687
Senescence	180	g10559.t1	96	0.00086	56	139	16	90	0.461111
PRMT5_TIM	256	g1055.t1	1320	3.1e-74	1	255	45	365	0.992188
PRMT5	173	g1055.t1	1320	3.4e-65	8	173	379	560	0.953757
PRMT5_C	177	g1055.t1	1320	4.1e-46	1	143	563	752	0.80226
p450	463	g10560.t1	531	2.5e-61	9	450	64	516	0.952484
Ribosomal_L1	205	g10561.t1	392	1.2e-64	1	204	30	288	0.990244
Pkinase	264	g10562.t1	645	1e-70	1	264	299	556	0.996212
Pkinase_C	46	g10562.t1	645	8.7e-13	1	46	577	618	0.978261
PGI	486	g10563.t1	703	4.9e-229	1	486	62	551	0.997942
DUF3237	149	g10564.t1	163	2.5e-19	1	88	24	115	0.583893
Glyco_hydro_16	177	g10565.t1	335	0.00048	20	85	85	153	0.367232
NAGLU	333	g10566.t1	764	2.8e-134	1	332	131	467	0.993994
NAGLU_N	82	g10566.t1	764	2e-21	2	81	30	116	0.963415
NAGLU_C	266	g10566.t1	764	7.1e-75	1	264	476	755	0.988722
MFS_1	353	g10569.t1	449	8.8e-39	3	351	64	444	0.985836
OB_NTP_bind	83	g1056.t1	780	2.4e-23	1	83	670	748	0.987952
Helicase_C	111	g1056.t1	780	2.7e-10	7	110	315	453	0.927928
DEAD	176	g1056.t1	780	3.6e-08	11	174	126	276	0.926136
HA2	102	g1056.t1	780	4.2e-19	1	102	516	604	0.990196
FAD_binding_3	356	g10570.t1	1117	2e-12	4	352	698	1055	0.977528
Zn_clus	40	g10570.t1	1117	6.1e-08	2	34	45	76	0.8
Fungal_trans	267	g10570.t1	1117	7.3e-21	1	191	228	411	0.71161
Sugar_tr	452	g10571.t1	551	7.2e-85	1	452	28	501	0.997788
DUF1996	233	g10572.t1	354	1.7e-65	1	233	41	277	0.995708
Zn_clus	40	g10573.t1	610	1.2e-05	2	37	8	46	0.875
Fungal_trans_2	384	g10573.t1	610	2.1e-10	143	338	396	598	0.507812
Hydrolase_4	239	g10574.t1	465	4.1e-08	26	237	167	416	0.882845
Glyco_hydro_36C	77	g10575.t1	733	3e-21	1	77	655	730	0.987013
Melibiase	347	g10575.t1	733	4.7e-150	1	347	293	642	0.997118
Glyco_hydro_36N	253	g10575.t1	733	8.9e-77	3	252	47	288	0.98419
adh_short_C2	234	g10577.t1	255	3.8e-54	2	234	16	253	0.991453
MFS_1	353	g10578.t1	567	9e-27	3	329	75	455	0.923513
Fungal_trans_2	384	g10579.t1	404	1.6e-28	26	364	48	376	0.880208
OrsD	114	g10580.t1	783	3.2e-12	3	113	26	137	0.964912
Prenylcys_lyase	363	g10582.t1	490	1.7e-70	5	354	97	463	0.961433
Amino_oxidase	451	g10582.t1	490	4.3e-07	15	162	14	179	0.325942
Acetyltransf_10	127	g10583.t1	244	1.5e-09	49	110	147	206	0.480315
VID27	803	g10584.t1	812	0	1	800	1	782	0.995019
Glyco_transf_20	474	g10585.t1	535	7e-198	2	473	13	475	0.993671
MatE	161	g10586.t1	673	1.9e-29	1	160	234	393	0.987578
MatE	161	g10586.t1	673	2.6e-18	5	159	458	613	0.956522
Ank_4	55	g10587.t1	1525	0.00095	13	55	1216	1257	0.763636
Ank_2	84	g10587.t1	1525	2e-09	1	84	1051	1169	0.988095
HeLo	205	g10587.t1	1525	4.3e-13	1	188	6	175	0.912195
Pro_CA	156	g10588.t1	170	1e-11	1	155	32	165	0.987179
HET	146	g10589.t1	637	2.3e-20	1	100	212	319	0.678082
Adaptin_N	524	g10592.t1	747	2.6e-136	4	521	16	531	0.986641
Cu-oxidase	159	g10593.t1	507	1.9e-25	5	148	133	275	0.899371
Cu-oxidase_2	137	g10593.t1	507	3e-10	33	99	411	491	0.481752
Cu-oxidase_3	119	g10593.t1	507	5.5e-37	6	118	12	122	0.941176
p450	463	g10595.t1	1481	1.9e-76	11	456	1020	1470	0.961123
MFS_1	353	g10595.t1	1481	2.1e-23	102	346	106	383	0.691218
Fungal_trans	267	g10595.t1	1481	2.7e-36	1	241	495	727	0.898876
JAB	118	g10596.t1	549	1.5e-14	14	117	379	474	0.872881
GatB_Yqey	148	g10597.t1	634	2.1e-06	11	145	460	623	0.905405
GatB_N	273	g10597.t1	634	2.5e-101	2	273	104	394	0.992674
MFS_1	353	g10599.t1	553	1.4e-32	3	353	82	447	0.991501
PTR2	395	g1059.t1	541	6.1e-75	1	383	111	497	0.967089
SMC_N	220	g105.t1	1480	1.5e-72	2	219	204	1445	0.986364
Gal_mutarotas_2	66	g10600.t1	1754	1.7e-11	5	64	151	212	0.893939
GMC_oxred_N	296	g10600.t1	1754	3.6e-55	2	294	1247	1559	0.986486
Glyco_hydro_31	435	g10600.t1	1754	4.1e-67	1	434	235	692	0.995402
An_peroxidase	530	g10602.t1	1116	6.2e-27	219	507	300	634	0.543396
DUF2235	288	g10603.t1	658	1.3e-101	1	288	11	403	0.996528
Cnn_1N	73	g10604.t1	1588	1.2e-21	1	72	471	542	0.972603
Mto2_bdg	52	g10604.t1	1588	1.4e-09	1	51	1489	1539	0.961538
MARVEL	144	g10606.t1	163	1.3e-06	43	140	40	152	0.673611
Hydantoinase_B	516	g10607.t1	1279	4.1e-215	2	515	746	1276	0.994186
Hydantoinase_A	291	g10607.t1	1279	8.1e-104	1	290	241	540	0.993127
Hydant_A_N	178	g10607.t1	1279	9.4e-57	1	177	9	222	0.988764
DUF1445	143	g10608.t1	293	1.5e-60	2	143	130	284	0.986014
Fungal_trans	267	g10609.t1	719	3e-22	93	187	240	333	0.35206
MFS_1	353	g10610.t1	477	8.7e-35	2	352	45	409	0.991501
GPI-anchored	93	g10611.t1	168	2.6e-15	1	93	21	114	0.989247
DUF2828	629	g10612.t1	812	2.8e-166	173	629	324	800	0.72496
HET	146	g10613.t1	654	1.6e-35	1	146	57	222	0.993151
MFS_1	353	g10614.t1	518	2.6e-40	1	352	69	443	0.994334
Mito_carr	97	g10616.t1	482	7.8e-09	5	91	187	294	0.886598
DeoC	235	g10618.t1	266	3.7e-10	3	208	12	216	0.87234
GFO_IDH_MocA	120	g1061.t1	416	4.7e-11	1	119	7	137	0.983333
DnaJ	63	g10620.t1	858	3.3e-08	12	63	9	62	0.809524
Glyco_hydro_30C	67	g10624.t1	852	0.00041	14	49	423	460	0.522388
Glyco_hydro_30	348	g10624.t1	852	4.1e-24	1	348	68	407	0.997126
LIP	290	g10624.t1	852	5.5e-54	19	285	557	814	0.917241
DUF4246	452	g10625.t1	677	1.2e-174	1	452	51	615	0.997788
Cutinase	178	g10626.t1	248	7.9e-29	2	176	25	232	0.977528
TPR_12	77	g10628.t1	60	5.2e-16	7	65	2	60	0.753247
HMG_box	69	g1062.t1	112	1.6e-05	30	66	14	50	0.521739
DUF155	176	g1063.t1	516	8.6e-51	1	175	292	463	0.988636
AMP-binding	423	g1064.t1	688	2.1e-38	12	421	115	558	0.966903
AMP-binding_C	76	g1064.t1	688	3e-06	11	76	580	650	0.855263
ACAS_N	55	g1064.t1	688	6.4e-06	3	54	46	101	0.927273
Aminotran_1_2	363	g1065.t1	648	9.1e-61	2	360	222	578	0.986226
Brix	192	g1066.t1	428	1.7e-21	6	192	206	395	0.96875
tRNA-synt_2b	179	g1067.t1	663	1.7e-06	12	73	218	281	0.340782
HGTP_anticodon	94	g1067.t1	663	2.2e-22	1	93	546	637	0.978723
DUF4211	144	g1068.t1	669	5.5e-34	2	142	369	517	0.972222
SAM_2	66	g1069.t1	487	1.7e-14	3	65	68	129	0.939394
RA	93	g1069.t1	487	4.3e-11	16	92	377	453	0.817204
RPAP1_C	66	g106.t1	431	1.1e-25	2	65	291	357	0.954545
RPAP1_N	46	g106.t1	431	6e-17	1	46	80	125	0.978261
AAA_18	130	g1071.t1	197	3.2e-10	1	126	15	150	0.961538
SNF5	237	g1073.t1	859	9e-64	1	237	170	396	0.995781
PHD	52	g1074.t1	1739	5e-07	1	47	1409	1454	0.884615
PHD	52	g1074.t1	1739	6.7e-09	1	50	1282	1326	0.942308
PUF	35	g1075.t1	1134	4.5e-05	2	35	616	649	0.942857
RRM_1	70	g1075.t1	1134	7.6e-13	1	64	406	464	0.9
Pkinase	264	g1076.t1	862	5.6e-69	1	264	573	842	0.996212
PBD	59	g1076.t1	862	8e-24	2	59	194	251	0.966102
Ras_bdg_2	100	g1077.t1	871	1.7e-25	1	99	218	319	0.98
SAM_2	66	g1077.t1	871	1.9e-16	1	66	64	128	0.984848
Pkinase	264	g1077.t1	871	7.7e-69	3	264	597	865	0.988636
ARID	89	g107.t1	1078	1.9e-19	3	89	354	439	0.966292
adh_short	195	g1080.t1	312	8.9e-38	8	192	22	209	0.94359
SNF2_N	350	g1081.t1	1037	6.6e-10	53	246	373	675	0.551429
Exo5	368	g1083.t1	584	8e-138	1	368	188	561	0.997283
Glyco_hydro_92	485	g1084.t1	805	1.3e-142	1	484	261	749	0.995876
Glyco_hydr_30_2	366	g1086.t1	489	2.8e-11	3	225	36	253	0.606557
Glyco_hydro_30C	67	g1086.t1	489	3e-13	1	67	385	473	0.985075
Peptidase_S8	298	g1087.t1	1002	5.1e-13	4	262	702	910	0.865772
Ank_2	84	g1089.t1	1813	0.00065	20	83	1320	1388	0.75
Ank_2	84	g1089.t1	1813	1.6e-06	25	80	1575	1648	0.654762
Ank_4	55	g1089.t1	1813	2.4e-06	5	54	1121	1179	0.890909
Ank_2	84	g1089.t1	1813	2.4e-09	1	82	1234	1324	0.964286
Ank_2	84	g1089.t1	1813	2.9e-09	11	82	1030	1113	0.845238
Ank_2	84	g1089.t1	1813	3.3e-18	1	84	919	1013	0.988095
Ank_2	84	g1089.t1	1813	4.4e-12	11	83	1174	1257	0.857143
Ank_2	84	g1089.t1	1813	7.4e-10	12	82	1374	1455	0.833333
Img2	80	g108.t1	152	3.8e-26	2	80	71	152	0.975
Pkinase	264	g1090.t1	1397	1.3e-18	25	191	451	658	0.628788
HET	146	g1090.t1	1397	3.6e-21	1	146	992	1136	0.993151
Pkinase	264	g1092.t1	542	7.4e-06	7	106	206	315	0.375
Glyoxalase	128	g1093.t1	335	2.7e-06	1	127	178	298	0.984375
Acid_PPase	169	g1094.t1	235	2.3e-56	1	168	43	230	0.988166
CRAL_TRIO	159	g1095.t1	480	1.6e-24	9	158	147	325	0.937107
CRAL_TRIO_N	54	g1095.t1	480	1.7e-08	27	53	61	90	0.481481
Coatomer_WDAD	445	g1097.t1	852	1.3e-174	1	445	318	763	0.997753
WD40	38	g1097.t1	852	1.5e-05	6	38	178	214	0.842105
WD40	38	g1097.t1	852	1.7e-05	3	38	89	125	0.921053
WD40	38	g1097.t1	852	3.4e-06	3	37	220	255	0.894737
WD40	38	g1097.t1	852	3.9e-05	1	38	130	169	0.973684
Mannitol_dh_C	246	g1098.t1	400	1.9e-39	4	242	161	380	0.96748
Mannitol_dh	151	g1098.t1	400	2.3e-20	2	150	9	130	0.980132
TPR_2	34	g1099.t1	270	0.00092	2	31	73	102	0.852941
U-box	73	g1099.t1	270	5e-19	1	73	195	266	0.986301
TPR_11	42	g1099.t1	270	7e-05	1	41	11	51	0.952381
eIF3_N	133	g109.t1	448	1.7e-48	1	133	17	160	0.992481
PCI	105	g109.t1	448	2.5e-11	7	104	320	418	0.92381
Aldo_ket_red	292	g10.t1	345	2e-69	2	290	21	317	0.986301
Pkinase	264	g1101.t1	232	4.2e-16	137	264	69	228	0.481061
Asparaginase	191	g1102.t1	380	7.8e-26	52	181	96	229	0.675393
Peptidase_S24	70	g1103.t1	172	6.2e-07	2	51	45	97	0.7
HsbA	120	g1105.t1	172	5e-26	2	119	22	140	0.975
Pkinase	264	g1107.t1	386	7.9e-32	14	259	114	380	0.92803
FCH	78	g1108.t1	880	0.00015	3	77	23	94	0.948718
muHD	262	g1108.t1	880	1.3e-68	2	261	593	879	0.98855
adh_short	195	g110.t1	1130	9.5e-09	1	90	763	859	0.45641
Mg_trans_NIPA	295	g1110.t1	767	1.6e-89	4	293	40	327	0.979661
BTB	111	g1111.t1	340	1.1e-07	13	75	87	148	0.558559
DUF1349	178	g1112.t1	207	2.8e-17	14	176	4	204	0.910112
TFIIB	71	g1113.t1	895	1.8e-09	1	56	155	211	0.774648
BRF1	101	g1113.t1	895	2.3e-19	2	95	668	762	0.920792
TFIIB	71	g1113.t1	895	7e-16	1	71	253	326	0.985915
PhoLip_ATPase_N	67	g1114.t1	1322	1.3e-21	11	67	75	131	0.835821
Hydrolase	210	g1114.t1	1322	2.9e-06	89	186	812	909	0.461905
PhoLip_ATPase_C	249	g1114.t1	1322	3.5e-67	1	246	1025	1275	0.983936
E1-E2_ATPase	181	g1114.t1	1322	3e-12	6	157	177	386	0.834254
Cation_ATPase	91	g1114.t1	1322	4.6e-11	20	87	560	643	0.736264
Lipase_GDSL_2	179	g1115.t1	262	1.1e-18	2	178	44	222	0.98324
Ank_2	84	g1117.t1	754	0.00052	9	58	387	449	0.583333
Ank_2	84	g1117.t1	754	7.5e-11	8	84	322	405	0.904762
ABC_tran	137	g1118.t1	1520	1.2e-25	1	137	1318	1467	0.992701
ABC_tran	137	g1118.t1	1520	1.4e-14	1	137	682	817	0.992701
ABC_membrane	274	g1118.t1	1520	2.6e-09	96	273	440	615	0.645985
ABC_membrane	274	g1118.t1	1520	2.8e-22	34	265	1018	1247	0.843066
SMC_N	220	g1118.t1	1520	5.1e-05	135	206	1437	1504	0.322727
PhoLip_ATPase_C	249	g1121.t1	1542	6.1e-78	1	248	1102	1351	0.991968
Cation_ATPase	91	g1121.t1	1542	7.2e-14	11	88	743	831	0.846154
PhoLip_ATPase_N	67	g1121.t1	1542	7.4e-19	5	62	104	161	0.850746
Mg_trans_NIPA	295	g1122.t1	609	5.3e-13	6	289	15	308	0.959322
vATP-synt_E	199	g1123.t1	232	5.8e-66	1	199	22	222	0.994975
SRF-TF	48	g1126.t1	219	5.7e-21	1	48	62	109	0.979167
Ctr	148	g1127.t1	140	4.3e-09	4	56	34	86	0.351351
CorA	292	g1128.t1	541	1e-15	99	289	275	481	0.650685
PH_9	119	g112.t1	1569	1.2e-16	1	119	1177	1312	0.991597
Sec7	185	g112.t1	1569	1.3e-27	43	162	783	902	0.643243
Pirin	108	g1130.t1	285	1.5e-24	10	107	20	136	0.898148
zf-C2H2	23	g1131.t1	268	0.00015	1	23	200	222	0.956522
Malate_synthase	526	g1132.t1	542	5.4e-230	2	525	12	530	0.994297
Lyase_1	312	g1133.t1	473	8.6e-111	1	312	14	347	0.996795
FumaraseC_C	54	g1133.t1	473	8.7e-21	1	52	413	464	0.944444
BBE	46	g1134.t1	598	5.4e-12	1	41	540	579	0.869565
FAD_binding_4	139	g1134.t1	598	7.8e-24	3	138	138	281	0.971223
Inhibitor_I9	82	g1136.t1	531	2.3e-21	1	82	41	135	0.987805
Peptidase_S8	298	g1136.t1	531	8.7e-36	1	282	182	432	0.942953
PH_BEACH	100	g1137.t1	2586	4.1e-11	27	99	1861	1933	0.72
Beach	276	g1137.t1	2586	4.7e-120	2	276	1987	2265	0.992754
Laminin_G_3	152	g1137.t1	2586	7.2e-09	4	112	369	493	0.710526
DDOST_48kD	416	g1139.t1	468	3.1e-160	1	415	26	461	0.995192
TPR_12	77	g113.t1	774	1.3e-06	9	76	592	659	0.87013
Isy1	255	g1140.t1	248	1.5e-87	1	255	1	247	0.996078
Metallophos	204	g1141.t1	618	3.2e-09	2	203	40	263	0.985294
ATP-synt_C	60	g1143.t1	164	1.7e-17	1	60	99	158	0.983333
ATP-synt_C	60	g1143.t1	164	1.8e-10	2	60	20	78	0.966667
WD40	38	g1144.t1	1659	0.00015	7	38	1382	1416	0.815789
PH_5	135	g1144.t1	1659	1.4e-42	1	135	472	597	0.992593
CNH	275	g1144.t1	1659	1.5e-78	1	274	626	911	0.992727
RhoGEF	181	g1144.t1	1659	2.6e-33	1	181	249	434	0.994475
DEP	72	g1144.t1	1659	5.4e-15	5	72	80	146	0.930556
SecE	54	g1146.t1	70	7.7e-15	2	54	14	66	0.962963
SET	169	g1147.t1	376	2.7e-13	1	169	30	225	0.994083
Coq4	221	g1148.t1	292	3.5e-93	1	221	41	261	0.995475
ApbA	152	g1149.t1	502	0.0004	79	149	117	193	0.460526
dsDNA_bind	111	g1149.t1	502	3.1e-39	1	111	377	488	0.990991
ApbA_C	125	g1149.t1	502	4e-19	2	124	238	369	0.976
Sas10_Utp3	87	g1150.t1	177	1.5e-16	1	87	10	87	0.988506
RRM_1	70	g1152.t1	360	9.3e-12	2	67	209	275	0.928571
Ras	162	g1153.t1	199	1e-53	1	161	10	182	0.987654
CENP-T_C	108	g1154.t1	518	2.8e-46	1	107	390	496	0.981481
SURF1	176	g1155.t1	313	3.9e-48	2	176	77	286	0.988636
UBX	81	g1156.t1	483	6.2e-08	6	80	292	373	0.91358
CHCH	35	g1157.t1	129	0.0002	1	34	91	124	0.942857
CMS1	252	g1159.t1	255	1.8e-92	18	252	23	255	0.928571
PQ-loop	61	g1160.t1	311	1.3e-12	12	59	12	59	0.770492
Ras	162	g1161.t1	186	3.6e-38	18	161	7	144	0.882716
Methyltransf_2	227	g1163.t1	410	2.5e-20	77	226	246	394	0.656388
DUF1989	167	g1164.t1	194	3.5e-36	2	166	3	157	0.982036
LRR_8	61	g1166.t1	542	2.8e-09	6	61	210	263	0.901639
PQQ_2	237	g1167.t1	965	3.7e-21	3	236	65	320	0.983122
DUF1620	213	g1167.t1	965	7.8e-76	1	213	733	963	0.995305
Tyrosinase	222	g1168.t1	409	8.5e-49	1	221	114	345	0.990991
THUMP	144	g116.t1	340	4.1e-08	84	143	243	303	0.409722
Pyridoxal_deC	375	g1170.t1	591	7.5e-60	22	358	76	389	0.896
LysM	44	g1171.t1	836	1.4e-09	1	43	360	404	0.954545
Glyco_hydro_18	311	g1171.t1	836	2.2e-19	3	307	24	311	0.977492
PRP38	174	g1173.t1	268	4.4e-57	4	173	29	192	0.971264
Amidase	451	g1174.t1	2264	3.8e-108	53	451	1814	2252	0.882483
Nse4-Nse3_bdg	56	g1176.t1	454	1.7e-10	1	56	139	193	0.982143
Nse4_C	91	g1176.t1	454	2e-32	2	91	346	438	0.978022
PI3_PI4_kinase	250	g1177.t1	911	1.1e-44	2	249	653	856	0.988
PI3Ka	185	g1177.t1	911	3.3e-57	1	163	361	532	0.875676
PI3K_C2	136	g1177.t1	911	8.1e-34	2	136	51	213	0.985294
ADH_zinc_N	130	g1178.t1	439	6.2e-14	1	117	244	372	0.892308
NTP_transferase	248	g117.t1	743	4.5e-06	2	138	32	172	0.548387
W2	79	g117.t1	743	9.3e-22	1	79	651	738	0.987342
UQ_con	140	g1180.t1	150	2.5e-47	1	138	6	141	0.978571
WD40	38	g1181.t1	1473	0.00088	2	38	208	246	0.947368
Zn_ribbon_17	58	g1181.t1	1473	1.2e-08	3	56	1325	1377	0.913793
SH3_1	48	g1183.t1	1154	6.9e-11	1	47	5	54	0.958333
RPAP2_Rtr1	75	g1184.t1	300	4.7e-22	2	75	87	161	0.973333
Ribosomal_S17e	119	g1185.t1	148	5.2e-59	1	115	1	121	0.957983
Mit_ribos_Mrp51	365	g1186.t1	601	2.6e-116	25	364	169	536	0.928767
PLDc	28	g1187.t1	843	0.00058	3	25	217	239	0.785714
PLDc_2	133	g1187.t1	843	4.2e-06	80	120	611	653	0.300752
Acetyltransf_10	127	g1188.t1	167	6e-08	52	111	77	143	0.464567
Thioredoxin	104	g1189.t1	695	1e-13	3	86	40	139	0.798077
Thioredoxin	104	g1189.t1	695	6.5e-26	3	102	237	335	0.951923
Tyr-DNA_phospho	422	g1190.t1	579	2.2e-157	1	422	104	553	0.99763
ACBP	85	g1191.t1	104	1.7e-23	2	83	7	87	0.952941
Pyr_redox_2	292	g1192.t1	372	1.3e-36	2	280	4	287	0.952055
EF-hand_4	104	g1193.t1	396	1.5e-48	2	104	3	105	0.980769
End3	199	g1193.t1	396	2.3e-73	1	199	191	386	0.994975
Abhydrolase_1	256	g1195.t1	514	6.3e-18	2	224	139	437	0.867188
Spo7	221	g1196.t1	427	1.1e-95	1	219	45	273	0.986425
DSPc	133	g1197.t1	322	1.4e-12	1	131	98	237	0.977444
Kelch_5	42	g1198.t1	879	1.3e-11	2	42	375	423	0.952381
Fungal_trans_2	384	g11.t1	385	7.5e-06	11	254	78	330	0.632812
DDE_3	146	g1201.t1	231	4e-28	2	137	30	167	0.924658
Glyco_trans_2_3	197	g1204.t1	941	6.9e-50	1	195	559	772	0.984772
MFS_1	353	g1205.t1	547	5.3e-30	2	336	85	421	0.946176
DUF3405	517	g1206.t1	770	9.1e-213	1	517	225	761	0.998066
Acyl-CoA_dh_M	97	g1207.t1	640	1.5e-08	3	94	191	312	0.938144
Acyl-CoA_dh_1	150	g1207.t1	640	6.9e-10	1	148	324	506	0.98
Helicase_C	111	g1208.t1	1064	2.8e-20	3	111	569	680	0.972973
VIGSSK	62	g1208.t1	1064	3.9e-24	1	62	803	861	0.983871
SNF2_N	350	g1208.t1	1064	5.6e-50	55	316	207	475	0.745714
ICL	526	g1209.t1	1091	1.3e-272	1	519	23	522	0.984791
MFS_1	353	g1209.t1	1091	3.5e-14	3	320	525	847	0.898017
zf-H2C2	39	g1212.t1	1856	0.00028	5	39	1410	1444	0.871795
RVT_1	222	g1212.t1	1856	1.7e-24	2	222	871	1030	0.990991
rve	119	g1212.t1	1856	2.8e-07	8	117	1470	1580	0.915966
Chromo	54	g1212.t1	1856	8.7e-06	4	54	1785	1834	0.925926
MFS_MOT1	118	g1213.t1	182	5.3e-34	1	118	27	143	0.991525
SUR7	207	g1214.t1	236	7.5e-21	3	206	9	193	0.980676
TRP	425	g1218.t1	774	2.7e-163	1	425	174	628	0.997647
TRP_N	139	g1218.t1	774	4.7e-41	1	139	30	169	0.992806
DUF3433	91	g1219.t1	882	1.9e-19	1	81	371	452	0.879121
DUF3433	91	g1219.t1	882	2.6e-20	6	89	643	725	0.912088
Linker_histone	74	g121.t1	222	6.6e-27	1	74	22	96	0.986486
Ank_2	84	g1222.t1	391	4.6e-13	21	84	305	378	0.75
Ank_2	84	g1222.t1	391	4.7e-18	1	84	215	310	0.988095
Glyco_hydro_12	214	g1224.t1	1304	3.2e-09	2	190	425	594	0.878505
DUF2235	288	g1224.t1	1304	8.3e-39	3	214	9	228	0.732639
FPN1	435	g1226.t1	418	3.9e-47	202	423	120	346	0.508046
adh_short	195	g1227.t1	452	5.8e-07	25	121	23	123	0.492308
Kelch_4	49	g1227.t1	452	5.8e-12	3	48	244	288	0.918367
Abhydrolase_6	212	g1228.t1	251	1.9e-08	1	177	7	203	0.830189
Gti1_Pac2	180	g122.t1	492	4.7e-36	1	86	4	88	0.472222
TRAPPC-Trs85	389	g1230.t1	800	5.2e-113	2	378	302	687	0.966581
Snf7	173	g1231.t1	488	1.3e-15	2	159	250	409	0.907514
SAP	35	g1232.t1	423	0.00011	1	34	250	283	0.942857
zf-C3HC4_2	40	g1232.t1	423	3.3e-10	1	40	34	72	0.975
CDC27	427	g1233.t1	438	2.2e-83	1	427	17	437	0.997658
Glyco_hydro_125	416	g1234.t1	580	4.4e-174	1	416	95	561	0.997596
TauD	269	g1235.t1	376	2e-50	9	268	23	361	0.962825
MRP-L47	87	g1236.t1	349	3.7e-21	1	87	181	272	0.988506
zf-H2C2_2	26	g1237.t1	942	0.00011	1	25	165	189	0.923077
Fungal_trans	267	g1237.t1	942	5.5e-15	6	200	468	680	0.726592
DDE_1	176	g1238.t1	907	3.7e-05	79	141	360	423	0.352273
tRNA-synt_2	314	g123.t1	493	1.7e-75	4	313	116	487	0.984076
tRNA_anti-codon	76	g123.t1	493	3e-09	1	75	22	96	0.973684
Dynamin_M	284	g1241.t1	810	1.2e-110	1	283	235	521	0.992958
Dynamin_N	168	g1241.t1	810	3.7e-57	1	168	33	226	0.994048
GED	92	g1241.t1	810	6.6e-31	1	92	718	809	0.98913
Ligase_CoA	153	g1242.t1	679	3.8e-17	1	153	554	674	0.993464
CoA_binding	96	g1242.t1	679	9.3e-07	44	95	108	159	0.53125
MFS_1	353	g1243.t1	495	9.1e-26	10	343	71	393	0.943343
LIM	58	g1244.t1	871	1.7e-07	1	38	695	732	0.637931
LIM	58	g1244.t1	871	6.4e-09	1	56	791	846	0.948276
Rad60-SLD	72	g1245.t1	99	1.6e-19	5	70	26	91	0.902778
Nup84_Nup100	692	g1246.t1	1205	1.2e-175	2	692	174	959	0.99711
APS_kinase	158	g1246.t1	1205	2.9e-70	1	154	1020	1177	0.968354
MTCP1	62	g1246.t1	1205	5.7e-14	11	47	4	40	0.580645
V-ATPase_C	370	g1247.t1	393	1.7e-126	1	370	7	386	0.997297
DUF2263	146	g124.t1	343	3.5e-10	47	144	55	150	0.664384
Mod_r	146	g1251.t1	247	1.7e-25	1	145	70	234	0.986301
COG4	333	g1252.t1	951	6.5e-105	1	333	212	541	0.996997
Ribosomal_S28e	64	g1253.t1	208	5.1e-17	1	45	6	48	0.6875
ThiS	77	g1253.t1	208	7.6e-11	1	75	126	206	0.961039
Dynamitin	388	g1254.t1	413	3.3e-93	15	388	15	405	0.96134
RTC4	121	g1255.t1	575	1.1e-34	5	121	430	540	0.958678
RA	93	g1256.t1	2205	0.00059	3	77	645	713	0.795699
LRR_8	61	g1256.t1	2205	1.3e-09	2	61	1267	1326	0.967213
Ad_cyc_g-alpha	48	g1256.t1	2205	1.4e-15	2	43	550	591	0.854167
LRR_8	61	g1256.t1	2205	2.2e-05	1	42	833	874	0.672131
LRR_8	61	g1256.t1	2205	3.2e-05	3	61	882	938	0.95082
Guanylate_cyc	183	g1256.t1	2205	3.5e-26	7	152	1776	1931	0.79235
LRR_8	61	g1256.t1	2205	5.9e-08	2	61	927	984	0.967213
LRR_8	61	g1256.t1	2205	8.6e-07	1	61	1037	1095	0.983607
PP2C	258	g1256.t1	2205	8e-58	2	258	1457	1709	0.992248
IBR	62	g1257.t1	703	4.5e-06	8	57	346	392	0.790323
IBR	62	g1257.t1	703	4e-06	15	58	288	333	0.693548
Glyco_transf_22	417	g1258.t1	505	3.8e-27	161	369	97	310	0.498801
F_actin_cap_B	238	g1259.t1	281	3.4e-106	1	238	5	253	0.995798
zf-Sec23_Sec24	39	g125.t1	1035	1.5e-14	1	39	317	355	0.974359
Sec23_trunk	243	g125.t1	1035	1e-50	4	240	395	641	0.971193
Sec23_BS	96	g125.t1	1035	6.8e-17	1	94	649	732	0.96875
Sec23_helical	103	g125.t1	1035	8.8e-23	1	99	745	845	0.951456
Epimerase	241	g1260.t1	378	2.9e-19	1	234	10	241	0.966805
Mito_carr	97	g1263.t1	379	5.5e-17	4	95	179	265	0.938144
Mito_carr	97	g1263.t1	379	7.2e-11	6	92	281	362	0.886598
Mito_carr	97	g1263.t1	379	9e-17	5	93	83	166	0.907216
UCH	257	g1264.t1	764	4.2e-53	1	257	30	443	0.996109
Yos1	80	g1265.t1	83	2.3e-35	1	80	4	83	0.9875
FAA_hydrolase	218	g1267.t1	289	4.2e-67	2	217	72	279	0.986239
DUF3602	81	g1268.t1	134	6e-23	1	81	20	96	0.987654
ATG22	478	g1269.t1	586	1.1e-193	1	477	24	547	0.995816
CPSF100_C	169	g126.t1	979	1.2e-53	1	169	801	973	0.994083
Beta-Casp	106	g126.t1	979	1.8e-17	1	101	286	436	0.943396
RMMBL	62	g126.t1	979	5.4e-17	1	62	713	784	0.983871
Lactamase_B_6	193	g126.t1	979	6.4e-66	1	193	20	243	0.994819
Sugar_tr	452	g1271.t1	524	1.6e-83	2	450	41	490	0.99115
MutS_I	113	g1272.t1	1128	1.1e-27	1	112	207	332	0.982301
MutS_III	191	g1272.t1	1128	2.3e-33	1	191	525	826	0.994764
MutS_V	188	g1272.t1	1128	4.6e-69	1	188	881	1091	0.994681
MutS_II	137	g1272.t1	1128	5.2e-10	2	103	350	469	0.737226
WLM	191	g1273.t1	374	1.8e-25	5	144	21	174	0.727749
DUF4110	95	g1275.t1	703	1.3e-31	3	92	603	691	0.936842
Kelch_3	49	g1275.t1	703	2.9e-08	2	49	146	200	0.959184
Kelch_5	42	g1275.t1	703	3.3e-05	1	39	188	228	0.904762
Kelch_4	49	g1275.t1	703	7.6e-05	4	48	81	130	0.897959
zf-HIT	30	g1277.t1	227	1.8e-08	2	29	187	214	0.9
TPR_10	42	g1278.t1	1015	2.6e-09	2	42	534	574	0.952381
Acetyltransf_10	127	g1279.t1	222	2.1e-08	30	124	98	199	0.740157
Amidase	451	g1280.t1	473	2.3e-41	2	268	28	310	0.5898
Oxidored_FMN	341	g1281.t1	430	3.3e-33	1	175	72	253	0.510264
Oxidored_FMN	341	g1281.t1	430	8e-07	197	333	254	400	0.398827
UvdE	276	g1284.t1	656	1.4e-112	1	275	213	522	0.992754
TPR_12	77	g1285.t1	697	2.2e-11	2	77	462	537	0.974026
TPR_12	77	g1285.t1	697	2.3e-16	8	72	510	574	0.831169
TPR_12	77	g1285.t1	697	9.5e-11	8	74	594	660	0.857143
TPR_12	77	g1285.t1	697	9.7e-18	5	76	550	620	0.922078
Rrp15p	134	g1286.t1	312	3e-37	1	133	137	297	0.985075
Fer2	78	g1287.t1	126	2.7e-13	2	78	20	103	0.974359
Mito_carr	97	g1288.t1	483	0.00027	5	49	247	288	0.453608
Mito_carr	97	g1288.t1	483	8.1e-07	17	82	101	214	0.670103
HAD_2	178	g128.t1	242	5e-07	1	178	8	203	0.994382
Asp	315	g1292.t1	642	3e-33	2	315	60	435	0.993651
MFS_1	353	g1294.t1	748	2.9e-33	3	342	313	688	0.96034
PBP	132	g1295.t1	142	8e-13	10	100	6	107	0.681818
DUF2076	260	g1297.t1	123	9.1e-06	107	193	4	107	0.330769
SAP18	140	g1298.t1	212	5.8e-41	5	140	11	165	0.964286
PRP4	29	g1299.t1	365	1.2e-13	1	29	144	172	0.965517
Prp18	143	g1299.t1	365	5.9e-53	2	142	218	356	0.979021
PCI	105	g1300.t1	459	4.2e-12	2	101	287	386	0.942857
RPN7	177	g1300.t1	459	5.2e-53	1	177	95	271	0.99435
Fungal_trans	267	g1301.t1	1468	2.4e-31	4	248	286	524	0.913858
Zn_clus	40	g1301.t1	1468	2.8e-10	1	39	79	115	0.95
Peptidase_M24	209	g1301.t1	1468	3e-25	104	209	1253	1444	0.502392
Peptidase_M24	209	g1301.t1	1468	5.6e-13	2	68	1170	1235	0.315789
AMP_N	123	g1301.t1	1468	5e-15	12	117	1008	1108	0.853659
Lectin_leg-like	230	g1302.t1	457	6.1e-25	19	227	40	236	0.904348
Alg6_Alg8	458	g1303.t1	501	8.9e-174	3	456	17	492	0.989083
WAC_Acf1_DNA_bd	101	g1304.t1	1055	1.7e-37	1	101	23	141	0.990099
WSD	100	g1304.t1	1055	2.4e-16	2	98	795	919	0.96
DDT	60	g1304.t1	1055	3.4e-17	2	59	402	459	0.95
WHIM1	46	g1304.t1	1055	6.7e-06	6	46	595	635	0.869565
Ribosomal_L1	205	g1305.t1	217	1.2e-44	4	205	23	212	0.980488
AAA_2	171	g1311.t1	927	2.6e-46	5	170	630	791	0.964912
AAA	132	g1311.t1	927	2e-14	2	112	221	339	0.833333
ClpB_D2-small	81	g1311.t1	927	3.3e-22	1	81	798	880	0.987654
Mhr1	85	g1312.t1	232	5.1e-31	1	84	27	112	0.976471
Lipase_3	141	g1313.t1	673	1.1e-21	2	137	77	213	0.957447
PIG-X	210	g1314.t1	386	1.6e-67	1	210	157	361	0.995238
Homeobox	57	g1315.t1	1044	1.1e-09	8	56	599	647	0.842105
Rhodanese	107	g1315.t1	1044	1.5e-06	3	106	677	791	0.962617
Homeobox_KN	40	g1316.t1	115	3.5e-16	1	40	21	60	0.975
NAD_binding_1	109	g1317.t1	309	6.1e-28	1	107	177	284	0.972477
FAD_binding_6	99	g1317.t1	309	8.5e-30	2	99	65	167	0.979798
DUF3605	153	g1318.t1	216	1.6e-56	2	153	40	197	0.986928
DUF788	168	g1319.t1	162	2.3e-53	1	162	1	160	0.958333
PIP5K	274	g131.t1	1022	2.6e-103	2	272	435	752	0.985401
TPR_1	34	g1320.t1	832	1.9e-05	2	34	675	707	0.941176
TPR_11	42	g1320.t1	832	4.9e-05	1	42	647	688	0.97619
TPR_19	68	g1320.t1	832	5.4e-09	3	68	720	785	0.955882
ANAPC3	82	g1320.t1	832	7e-24	1	81	21	101	0.97561
TPR_1	34	g1320.t1	832	8.1e-07	2	34	607	639	0.941176
CENP-T_C	108	g1321.t1	103	7.8e-09	15	79	32	96	0.592593
Sedlin_N	131	g1322.t1	198	1.8e-47	1	131	7	163	0.992366
L31	102	g1323.t1	110	8.1e-47	2	102	10	110	0.980392
RRM_1	70	g1324.t1	184	1.6e-15	1	69	50	119	0.971429
Glyco_hydro_30C	67	g1327.t1	487	3.6e-11	1	67	389	475	0.985075
Glyco_hydr_30_2	366	g1327.t1	487	5.1e-15	3	224	33	250	0.603825
Aminotran_1_2	363	g1328.t1	1236	9.8e-82	3	363	185	540	0.991736
Helicase_C	111	g1329.t1	2060	1.6e-18	6	111	1382	1490	0.945946
SNF2_N	350	g1329.t1	2060	8.7e-38	52	307	993	1275	0.728571
COX6B	76	g132.t1	116	9.5e-22	2	76	23	97	0.973684
GSH_synth_ATP	375	g1330.t1	514	2.2e-140	2	375	16	513	0.994667
SSB	104	g1331.t1	148	6.2e-20	2	103	28	129	0.971154
STE3	289	g1332.t1	614	6.8e-63	2	289	36	327	0.99308
Glyco_hydro_18	311	g1336.t1	305	2.8e-29	1	137	151	303	0.437299
Chitin_bind_1	38	g1336.t1	305	7.6e-05	7	34	29	59	0.710526
Chitin_bind_1	38	g1336.t1	305	7.7e-09	9	33	111	135	0.631579
HLH	55	g1337.t1	377	1.5e-08	2	54	283	357	0.945455
Histone	131	g1338.t1	154	3.7e-43	35	131	46	145	0.732824
DER1	191	g1339.t1	247	2.1e-53	1	190	20	209	0.989529
SYS1	144	g133.t1	205	1.1e-49	3	144	13	155	0.979167
Pkinase	264	g1341.t1	381	1.8e-07	172	264	227	364	0.348485
Pkinase	264	g1341.t1	381	6.1e-06	1	119	44	169	0.44697
zf-Tim10_DDP	64	g1342.t1	91	2.5e-20	1	63	23	86	0.96875
Ribosomal_L23eN	51	g1343.t1	157	2.9e-28	2	51	18	67	0.960784
Ribosomal_L23	86	g1343.t1	157	3e-15	1	61	75	136	0.697674
Bmt2	220	g1344.t1	293	5.3e-92	2	220	60	287	0.990909
Pkinase	264	g1347.t1	678	2.5e-55	1	254	18	270	0.958333
DALR_2	63	g1348.t1	814	0.00015	2	54	531	582	0.825397
tRNA-synt_1e	301	g1348.t1	814	1.3e-113	5	299	44	479	0.976744
AIRS	94	g1349.t1	1841	1.2e-12	8	93	495	595	0.904255
Aa_trans	409	g1349.t1	1841	1.6e-56	2	406	1429	1825	0.987775
GARS_A	194	g1349.t1	1841	2.2e-83	1	194	108	300	0.994845
GARS_N	90	g1349.t1	1841	2.4e-33	2	90	6	107	0.977778
GARS_C	80	g1349.t1	1841	6.2e-27	2	80	336	424	0.975
ArabFuran-catal	317	g1349.t1	1841	8.3e-150	1	317	802	1115	0.996845
AIRS_C	156	g1349.t1	1841	9.6e-34	2	150	610	777	0.948718
GARS_C	80	g1350.t1	598	1.9e-25	1	80	242	331	0.9875
GARS_A	194	g1350.t1	598	5.3e-51	28	194	55	205	0.85567
GARS_N	90	g1350.t1	598	5.6e-12	2	46	7	51	0.488889
WD40	38	g1351.t1	539	0.00046	3	38	229	263	0.921053
WD40	38	g1351.t1	539	2.5e-05	4	38	499	534	0.894737
WD40	38	g1351.t1	539	3.9e-05	11	37	367	393	0.684211
Tup_N	77	g1351.t1	539	3e-15	1	75	21	88	0.961039
WD40	38	g1351.t1	539	5.4e-08	1	38	454	492	0.973684
WD40	38	g1351.t1	539	5e-07	13	38	286	311	0.657895
WD40	38	g1351.t1	539	8.1e-07	8	37	408	438	0.763158
WD40	38	g1351.t1	539	8.3e-09	5	38	319	353	0.868421
DUF3328	220	g1354.t1	197	3.9e-44	46	220	5	189	0.790909
HET	146	g1357.t1	551	3e-30	1	145	55	248	0.986301
FA_desaturase	254	g1359.t1	383	4.3e-25	6	245	104	331	0.940945
Lipid_DES	37	g1359.t1	383	7.7e-18	3	37	40	74	0.918919
PAP2_3	190	g135.t1	479	8.3e-25	18	190	172	351	0.905263
Aldo_ket_red	292	g1360.t1	347	2.2e-70	2	291	25	335	0.989726
zf-CCHC	18	g1361.t1	523	0.00035	2	18	315	331	0.888889
zf-C2H2_10	23	g1361.t1	523	0.0004	2	21	457	476	0.826087
zf-CCHC	18	g1361.t1	523	0.00064	2	18	436	452	0.888889
zf-CCHC	18	g1361.t1	523	1.6e-06	2	17	343	358	0.833333
zf-CCHC	18	g1361.t1	523	2.2e-05	2	18	366	382	0.888889
zf-CCHC	18	g1361.t1	523	4.1e-05	2	17	105	120	0.833333
zf-CCHC	18	g1361.t1	523	4.4e-05	2	18	126	142	0.888889
zf-CCHC	18	g1361.t1	523	6e-05	2	18	81	97	0.888889
zf-CCHC	18	g1361.t1	523	7.1e-06	2	18	147	163	0.888889
zf-CCHC	18	g1361.t1	523	8.7e-07	2	17	390	405	0.833333
zf-CCHC	18	g1361.t1	523	9.8e-06	2	18	412	428	0.888889
FMO-like	532	g1368.t1	373	1.7e-12	294	489	144	358	0.366541
LRR_8	61	g1369.t1	655	0.00098	1	49	517	567	0.786885
LRR_4	43	g1369.t1	655	1.2e-05	2	41	142	179	0.906977
LRR_8	61	g1369.t1	655	6.9e-06	5	61	263	317	0.918033
LRR_4	43	g1369.t1	655	9.3e-05	3	38	72	105	0.813953
Pkinase	264	g136.t1	438	5.2e-72	1	264	22	283	0.996212
Thiolase_C	123	g1372.t1	420	2.5e-41	3	121	295	417	0.95935
Thiolase_N	260	g1372.t1	420	4.5e-70	2	260	21	284	0.992308
Dynamin_N	168	g1373.t1	1025	1.4e-09	2	153	125	393	0.89881
VWA	175	g1374.t1	742	2.7e-16	1	165	61	237	0.937143
Vwaint	70	g1374.t1	742	4.9e-28	1	70	434	509	0.985714
Vint	167	g1374.t1	742	7e-62	1	167	540	718	0.994012
Ribosomal_L13e	180	g1375.t1	237	3.8e-75	3	180	38	214	0.983333
Ribosomal_L50	109	g1377.t1	346	6.8e-15	8	107	197	297	0.908257
COX14	59	g1378.t1	353	1.1e-20	3	57	103	157	0.915254
RF-1	116	g137.t1	95	0.0005	42	116	17	89	0.637931
DAHP_synth_1	275	g1380.t1	379	1.8e-104	9	274	49	346	0.963636
IBR	62	g1382.t1	452	0.00022	8	58	242	293	0.806452
IBR	62	g1382.t1	452	0.00053	14	58	310	351	0.709677
MFS_1	353	g1384.t1	571	4e-35	2	352	76	478	0.991501
DUF3818	340	g1386.t1	1024	1.7e-17	209	339	664	797	0.382353
PXB	130	g1386.t1	1024	5.1e-36	3	129	300	427	0.969231
DUF3818	340	g1386.t1	1024	5e-34	4	172	472	656	0.494118
F-box	48	g1387.t1	225	0.00032	6	46	53	93	0.833333
Cu-oxidase_3	119	g1388.t1	661	1.5e-25	2	116	37	151	0.957983
Cu-oxidase	159	g1388.t1	661	4.1e-24	34	158	184	314	0.779874
Cu-oxidase_2	137	g1388.t1	661	8e-23	7	134	452	609	0.927007
DPM3	91	g1389.t1	92	1.3e-36	1	91	1	90	0.989011
RRM_1	70	g138.t1	830	1.1e-11	1	69	378	440	0.971429
Oxidored-like	46	g1391.t1	290	1e-23	2	45	155	198	0.934783
Pribosyltran	159	g1392.t1	209	7.4e-07	11	112	12	129	0.63522
Fn3-like	71	g1397.t1	826	2.3e-23	1	71	745	814	0.985915
Glyco_hydro_3_C	204	g1397.t1	826	2.7e-42	1	204	415	688	0.995098
Glyco_hydro_3	319	g1397.t1	826	4.9e-37	63	317	128	370	0.796238
Acetyltransf_1	117	g1399.t1	230	9.8e-06	31	117	49	212	0.735043
Pkinase	264	g13.t1	264	4.2e-15	42	152	117	228	0.416667
Glyco_hydro_71	375	g1401.t1	983	1.7e-92	1	244	23	271	0.648
Alpha-amylase	337	g1405.t1	594	2.4e-108	1	334	46	407	0.988131
Sugar_tr	452	g1406.t1	546	2.5e-84	5	452	65	515	0.988938
ketoacyl-synt	253	g1408.t1	2323	1.1e-72	3	253	132	381	0.988142
PS-DH	298	g1408.t1	2323	1.2e-49	3	294	1050	1367	0.97651
PP-binding	67	g1408.t1	2323	1.5e-05	3	65	2248	2310	0.925373
Ketoacyl-synt_C	118	g1408.t1	2323	2.5e-39	2	117	390	506	0.974576
KAsynt_C_assoc	112	g1408.t1	2323	2.8e-18	1	97	509	614	0.857143
Acyl_transf_1	319	g1408.t1	2323	3.5e-53	2	310	664	990	0.965517
ADH_zinc_N	130	g1408.t1	2323	3.7e-14	1	98	1758	1856	0.746154
KR	180	g1408.t1	2323	8.9e-59	1	179	1957	2135	0.988889
ADH_N	109	g1408.t1	2323	9e-06	2	61	1641	1695	0.541284
FSH1	212	g1409.t1	255	8.1e-31	5	210	3	239	0.966981
Ferric_reduct	125	g140.t1	610	1.8e-20	1	122	136	251	0.968
NAD_binding_6	156	g140.t1	610	2.2e-16	1	155	424	591	0.987179
ABC_tran	137	g1410.t1	1304	1.1e-32	1	137	1079	1230	0.992701
ABC_tran	137	g1410.t1	1304	1.5e-29	1	137	421	592	0.992701
ABC_membrane	274	g1410.t1	1304	1.6e-18	88	224	191	327	0.49635
ABC_membrane	274	g1410.t1	1304	3e-44	2	273	737	1009	0.989051
Glyco_hydro_71	375	g1411.t1	673	2.8e-126	1	374	44	433	0.994667
Bac_surface_Ag	324	g1412.t1	537	2e-40	1	322	175	534	0.990741
UQ_con	140	g1413.t1	268	3.1e-20	1	116	9	123	0.821429
Aldo_ket_red	292	g1414.t1	358	3.4e-66	3	290	32	348	0.982877
Peptidase_A4	209	g1415.t1	361	2.8e-49	2	203	158	355	0.961722
Sugar_tr	452	g1416.t1	559	7.7e-79	8	452	38	510	0.982301
Ldh_2	333	g1417.t1	361	1.5e-127	2	332	14	343	0.990991
RNA_polI_A34	202	g141.t1	812	5.6e-42	2	188	295	500	0.920792
AZUL	59	g1420.t1	778	1.2e-06	6	31	664	689	0.423729
UFD1	173	g1420.t1	778	1.4e-20	38	171	85	244	0.768786
F-box-like	48	g1421.t1	522	0.00016	2	47	9	68	0.9375
PDR_CDR	92	g1422.t1	1968	0.00016	40	76	1504	1540	0.391304
Actin	407	g1422.t1	1968	1.1e-96	9	406	1542	1961	0.97543
ABC2_membrane	210	g1422.t1	1968	1.4e-44	1	210	549	759	0.995238
ABC_tran	137	g1422.t1	1968	1e-13	4	136	226	383	0.963504
ABC_tran	137	g1422.t1	1968	2.6e-16	1	137	924	1075	0.992701
PDR_CDR	92	g1422.t1	1968	3.3e-33	2	90	773	861	0.956522
ABC_trans_N	80	g1422.t1	1968	3.6e-17	2	80	116	201	0.975
ABC2_membrane	210	g1422.t1	1968	8.4e-46	2	208	1224	1439	0.980952
NTP_transf_2	95	g1423.t1	795	2.8e-06	2	78	480	583	0.8
PAP_assoc	62	g1423.t1	795	5.3e-12	3	62	657	712	0.951613
Aldo_ket_red	292	g1425.t1	441	2.1e-47	1	281	21	353	0.958904
CDH-cyt	182	g1426.t1	316	6.4e-53	2	180	28	204	0.978022
AA_permease	479	g1428.t1	576	6.9e-131	1	472	57	524	0.983299
CLP1_P	188	g142.t1	435	5.3e-23	24	187	24	187	0.867021
Sugar_tr	452	g1430.t1	493	3.6e-95	1	452	18	471	0.997788
MFS_1	353	g1431.t1	633	5.7e-18	34	353	145	584	0.903683
Fungal_trans_2	384	g1432.t1	548	6.3e-24	18	359	176	530	0.888021
RhgB_N	251	g1434.t1	539	2.3e-107	1	251	25	279	0.996016
CBM-like	169	g1434.t1	539	2.9e-43	1	169	371	535	0.994083
fn3_3	75	g1434.t1	539	9e-24	1	74	285	358	0.973333
Glyco_hydro_71	375	g1436.t1	1383	1.2e-128	1	370	5	376	0.984
HET	146	g1436.t1	1383	2.3e-10	1	83	415	515	0.561644
Ank_2	84	g1436.t1	1383	4.3e-06	27	76	1031	1085	0.583333
Ank_2	84	g1436.t1	1383	8.2e-12	24	82	1191	1257	0.690476
CIAPIN1	100	g1437.t1	1011	2.5e-39	3	100	212	310	0.97
ABC1	119	g1437.t1	1011	3e-07	4	53	551	604	0.411765
DRE2_N	131	g1437.t1	1011	6.3e-34	1	131	30	157	0.992366
ABC1	119	g1437.t1	1011	9.1e-12	36	116	620	700	0.672269
Cyto_heme_lyase	292	g1438.t1	279	2.3e-113	56	292	15	260	0.808219
Methyltransf_23	165	g1440.t1	427	2.4e-22	16	164	173	329	0.89697
Haem_degrading	119	g1443.t1	820	1.2e-31	1	118	677	813	0.983193
DUF2985	78	g1443.t1	820	9.3e-21	1	77	342	415	0.974359
Tyrosinase	222	g1445.t1	401	9.1e-49	2	221	108	343	0.986486
WSC	82	g1446.t1	1060	0.00041	3	61	86	149	0.707317
Fungal_trans	267	g1447.t1	718	1.9e-06	3	175	279	447	0.644195
Zn_clus	40	g1447.t1	718	4.9e-10	2	34	127	158	0.8
PI3_PI4_kinase	250	g1448.t1	2684	1.4e-72	2	249	2102	2350	0.988
DUF3385	161	g1448.t1	2684	1.8e-64	1	161	744	947	0.993789
FRB_dom	99	g1448.t1	2684	2.9e-44	1	98	1935	2032	0.979798
FAT	345	g1448.t1	2684	4.6e-127	1	344	1440	1826	0.994203
FATC	32	g1448.t1	2684	8.6e-12	2	31	2468	2497	0.90625
Rtf2	262	g1449.t1	295	2.5e-47	1	227	1	263	0.862595
PRKCSH_1	154	g1450.t1	563	4.2e-32	9	131	405	552	0.792208
PRKCSH-like	176	g1450.t1	563	7.5e-16	12	73	18	77	0.346591
PRKCSH-like	176	g1450.t1	563	8.2e-24	68	171	94	203	0.585227
GCIP	261	g1451.t1	402	3.6e-18	4	180	60	244	0.67433
GMC_oxred_N	296	g1452.t1	644	3.2e-29	72	295	125	392	0.753378
GMC_oxred_C	144	g1452.t1	644	3.6e-30	3	144	498	635	0.979167
Helo_like_N	209	g1453.t1	511	1.2e-08	146	209	123	178	0.301435
Helo_like_N	209	g1453.t1	511	1.4e-29	10	111	25	122	0.483254
DAO	352	g1455.t1	376	4.2e-35	2	336	10	376	0.948864
MFS_1	353	g1456.t1	507	3.8e-10	28	329	86	410	0.852691
MFS_1	353	g1459.t1	573	2.3e-35	1	352	117	515	0.994334
Glyco_hydro_61	205	g145.t1	367	1.5e-59	1	205	16	225	0.995122
Lactonase	344	g1460.t1	389	1.9e-78	2	338	16	376	0.976744
Glyoxalase	128	g1461.t1	130	0.00097	75	128	67	122	0.414062
COesterase	514	g1462.t1	695	1.1e-70	24	484	180	657	0.894942
Mito_carr	97	g1464.t1	218	2.4e-13	24	96	13	85	0.742268
Mito_carr	97	g1464.t1	218	4.1e-15	4	96	90	181	0.948454
PrpF	371	g1465.t1	370	2.4e-52	2	303	27	345	0.811321
Fungal_trans	267	g1466.t1	1293	2.6e-21	2	266	702	958	0.988764
Sugar_tr	452	g1466.t1	1293	2.7e-89	4	452	24	473	0.99115
DUF2263	146	g1471.t1	353	4.4e-16	54	122	81	156	0.465753
MFS_1	353	g1472.t1	519	8.3e-21	67	339	112	441	0.770538
Sugar_tr	452	g1474.t1	535	6e-87	2	452	42	496	0.995575
WW	31	g1475.t1	1142	2.6e-08	1	31	587	616	0.967742
NUDIX	131	g1475.t1	1142	3.9e-10	2	115	11	137	0.862595
FF	51	g1475.t1	1142	4.5e-11	1	51	873	924	0.980392
IF-2B	282	g1475.t1	1142	6.3e-14	165	281	388	530	0.411348
DUF747	319	g1476.t1	1014	4.5e-121	2	318	495	929	0.990596
Acetyltransf_1	117	g1477.t1	217	4e-07	12	99	66	160	0.74359
DLH	217	g1478.t1	251	4e-30	2	216	31	249	0.986175
Glyco_hydro_47	458	g1479.t1	599	5.4e-163	2	458	121	597	0.995633
TPR_12	77	g1482.t1	1051	1.2e-17	2	71	548	617	0.896104
NB-ARC	288	g1482.t1	1051	1.7e-11	16	229	134	342	0.739583
TPR_12	77	g1482.t1	1051	1.7e-18	2	76	506	580	0.961039
TPR_10	42	g1482.t1	1051	4.2e-11	1	41	632	672	0.952381
TPR_12	77	g1482.t1	1051	6.1e-08	3	59	760	815	0.727273
TPR_12	77	g1482.t1	1051	6.9e-14	6	70	469	532	0.831169
TPR_12	77	g1482.t1	1051	8.9e-16	4	76	676	748	0.935065
LisH	27	g1483.t1	731	2.4e-05	1	26	448	473	0.925926
SPRY	120	g1483.t1	731	2.4e-24	2	119	290	412	0.975
CLTH	148	g1483.t1	731	3.1e-34	3	147	501	705	0.972973
INO80_Ies4	242	g1484.t1	281	3.6e-78	13	237	12	245	0.92562
IDO	433	g1485.t1	505	2.7e-31	2	377	21	429	0.866051
XFP_N	379	g148.t1	820	1.2e-174	3	379	26	402	0.992084
XFP_C	202	g148.t1	820	1.7e-81	1	202	604	805	0.99505
XFP	176	g148.t1	820	2.2e-81	3	176	417	593	0.982955
CorA	292	g1490.t1	1519	4.6e-14	148	287	1269	1408	0.476027
DUF4246	452	g1491.t1	719	1.4e-171	2	451	47	615	0.993363
COesterase	514	g1492.t1	553	8.6e-61	15	474	25	487	0.892996
FAD_binding_3	356	g1493.t1	423	4.5e-20	99	292	7	206	0.542135
Dioxygenase_C	182	g1494.t1	457	1e-35	2	181	260	436	0.983516
Nitroreductase	170	g1494.t1	457	2.2e-12	3	164	11	171	0.947059
Dioxygenase_N	75	g1494.t1	457	3.7e-13	1	43	207	249	0.56
GST_N	76	g1496.t1	235	2.9e-05	26	75	19	72	0.644737
p450	463	g1497.t1	400	6.4e-38	19	360	52	389	0.736501
p450	463	g149.t1	522	3.1e-43	31	436	20	447	0.87473
HET	146	g1501.t1	627	8.4e-30	1	146	39	168	0.993151
Cauli_VI	44	g1503.t1	347	1.3e-17	1	44	76	120	0.977273
Cauli_VI	44	g1503.t1	347	1.7e-18	1	44	12	55	0.977273
RNase_H	143	g1503.t1	347	8.6e-33	4	142	199	344	0.965035
dCMP_cyt_deam_1	101	g1504.t1	412	3.8e-08	6	99	200	347	0.920792
His_Phos_1	194	g1505.t1	606	2.7e-28	1	191	400	581	0.979381
6PF2K	223	g1505.t1	606	3e-46	58	221	230	395	0.730942
LtrA	353	g1507.t1	558	4.2e-46	2	351	103	498	0.988669
Glyco_hydro_cc	239	g1510.t1	410	2.9e-53	2	238	183	405	0.987448
Rgp1	417	g1511.t1	674	3.6e-159	2	416	149	558	0.992806
UFD1	173	g1516.t1	399	1.4e-67	1	173	32	209	0.99422
GYF	53	g1517.t1	488	8.5e-10	1	40	434	477	0.735849
TIP49	398	g1518.t1	469	8e-172	2	397	20	409	0.992462
UPF0061	468	g1528.t1	672	1.8e-125	19	466	64	591	0.955128
Aldo_ket_red	292	g1529.t1	311	3.3e-42	2	289	40	290	0.982877
Mis14	133	g152.t1	244	3.8e-11	2	93	70	165	0.684211
XRCC4	337	g1530.t1	371	1.7e-06	25	205	25	203	0.534125
Blt1	150	g1532.t1	224	2.9e-40	1	150	6	148	0.993333
Blt1_C	51	g1532.t1	224	5e-21	4	50	177	223	0.901961
PUF	35	g1533.t1	1563	2e-05	8	33	476	501	0.714286
PUF	35	g1533.t1	1563	5.8e-06	1	35	505	538	0.971429
Cpn60_TCP1	491	g1533.t1	1563	8.8e-79	1	480	807	1299	0.97556
PUF	35	g1533.t1	1563	8.9e-05	7	29	703	725	0.628571
Cofilin_ADF	126	g1533.t1	1563	9.6e-38	1	125	1421	1554	0.984127
MRP-S33	88	g1534.t1	110	4.1e-30	1	88	6	94	0.988636
ACBP	85	g1536.t1	267	2.6e-24	2	84	7	98	0.964706
Ribonuclease_3	105	g1538.t1	399	1.4e-13	1	104	162	259	0.980952
AMP-binding	423	g1539.t1	691	8.1e-73	1	422	69	539	0.995272
CRAL_TRIO	159	g153.t1	347	1.1e-35	2	159	107	272	0.987421
CRAL_TRIO_N	54	g153.t1	347	1.6e-06	30	54	58	83	0.444444
MARVEL	144	g1540.t1	167	9.1e-19	8	142	11	133	0.930556
Cys_Met_Meta_PP	382	g1541.t1	453	5.5e-150	1	382	9	427	0.997382
DUF2012	123	g1542.t1	244	5.4e-26	1	123	31	151	0.99187
WW	31	g1543.t1	255	8.2e-10	1	31	15	45	0.967742
Choline_transpo	326	g1544.t1	762	6.4e-28	6	324	412	731	0.97546
Ras	162	g1545.t1	200	1.6e-25	63	161	51	155	0.604938
PMT	245	g1546.t1	744	1.8e-80	3	244	68	309	0.983673
PMT_4TMC	200	g1546.t1	744	2.3e-64	1	200	542	739	0.995
MIR	186	g1546.t1	744	8.2e-37	11	184	357	518	0.930108
Meth_synt_2	324	g1548.t1	766	6e-148	1	323	435	758	0.993827
Meth_synt_1	313	g1548.t1	766	7.6e-112	2	311	4	317	0.98722
CENP-Q	155	g1549.t1	219	3.4e-25	1	83	85	180	0.529032
Prefoldin	120	g154.t1	206	1.4e-35	1	120	54	176	0.991667
Cnl2_NKP2	65	g1551.t1	185	2.6e-28	1	65	5	69	0.984615
MRG	192	g1552.t1	479	1.9e-59	8	191	293	466	0.953125
Tudor-knot	55	g1552.t1	479	7.3e-07	4	53	15	65	0.890909
Citrate_synt	361	g1553.t1	714	1.1e-17	166	354	439	635	0.520776
Ligase_CoA	153	g1553.t1	714	2e-14	1	151	215	338	0.980392
CoA_binding	96	g1553.t1	714	5e-18	3	96	51	155	0.96875
ATP-grasp_2	202	g1554.t1	488	5.7e-08	40	202	72	228	0.80198
Citrate_bind	178	g1554.t1	488	7.4e-88	1	176	297	473	0.983146
Glyco_hydro_72	315	g1555.t1	485	5.4e-114	4	314	13	331	0.984127
WLM	191	g1556.t1	375	4.8e-47	28	191	177	347	0.853403
tRNA_int_end_N2	72	g1557.t1	473	8.3e-19	2	72	85	190	0.972222
zf-ZPR1	159	g1559.t1	468	1.3e-54	1	158	43	198	0.987421
zf-ZPR1	159	g1559.t1	468	4.8e-56	1	159	255	416	0.993711
FRQ	982	g155.t1	930	0	50	951	5	917	0.917515
Rpr2	91	g1560.t1	178	2.4e-12	2	80	10	86	0.857143
DUF866	155	g1561.t1	105	1.6e-36	64	155	12	103	0.587097
WW	31	g1563.t1	399	3.7e-09	2	31	20	49	0.935484
ABC_tran	137	g1565.t1	719	1.8e-16	2	137	490	633	0.985401
ABC_membrane_2	282	g1565.t1	719	9e-108	3	282	98	377	0.989362
Aa_trans	409	g1566.t1	683	2.1e-22	8	369	115	487	0.882641
MULE	96	g1567.t1	683	6.4e-06	3	82	335	416	0.822917
Histone	131	g1569.t1	557	6.9e-30	10	130	379	500	0.916031
Redoxin	148	g156.t1	201	5.5e-29	2	148	37	189	0.986486
HNH_2	72	g1570.t1	326	8.2e-10	1	71	158	256	0.972222
HET	146	g1571.t1	700	5e-08	1	86	22	111	0.582192
F-box-like	48	g1573.t1	685	7e-08	5	47	216	258	0.875
Glyco_hydro_11	178	g1574.t1	1099	1.6e-49	1	178	49	219	0.994382
Fn3-like	71	g1574.t1	1099	1.7e-05	2	66	987	1054	0.901408
Glyco_hydro_3	319	g1574.t1	1099	2.4e-41	82	317	418	660	0.736677
WSC	82	g1574.t1	1099	3.2e-06	1	47	289	333	0.560976
Glyco_hydro_3_C	204	g1574.t1	1099	9.7e-45	2	204	700	928	0.990196
ADIP	152	g1575.t1	768	1.3e-40	2	150	9	162	0.973684
ADH_zinc_N	130	g1576.t1	1034	2.7e-20	2	124	858	988	0.938462
RabGAP-TBC	215	g1576.t1	1034	4.7e-48	2	213	288	540	0.981395
ADH_N	109	g1576.t1	1034	6.1e-25	2	82	688	788	0.733945
zf-AN1	40	g1577.t1	72	1.8e-12	1	39	8	47	0.95
HhH-GPD	108	g1578.t1	448	1e-17	1	107	176	325	0.981481
DUF676	219	g1579.t1	743	3.5e-40	14	214	316	504	0.913242
GDPD	259	g1579.t1	743	7.7e-30	1	258	44	272	0.992278
Cellulase	281	g157.t1	766	5.5e-08	28	132	71	249	0.370107
MRP-L20	164	g1581.t1	218	7.4e-55	3	164	37	213	0.981707
Hydrolase	210	g1583.t1	664	2.7e-31	1	210	284	550	0.995238
Pkinase	264	g158.t1	1724	5e-64	4	262	1434	1698	0.977273
CHAT	290	g1591.t1	1040	5.2e-33	3	289	744	1039	0.986207
HAD	188	g1593.t1	490	2.3e-21	1	187	272	443	0.989362
Ribosomal_S14	54	g1596.t1	113	2.7e-22	1	54	59	112	0.981481
Semialdhyde_dh	121	g1597.t1	885	2.7e-30	1	119	568	693	0.975207
NAT	170	g1597.t1	885	2e-50	1	169	315	484	0.988235
AA_kinase	241	g1597.t1	885	7.1e-34	3	229	83	298	0.937759
Synaptobrevin	89	g1598.t1	153	1.8e-32	3	86	45	128	0.932584
QRPTase_N	88	g1599.t1	756	1.3e-19	2	88	475	570	0.977273
LIAS_N	108	g1599.t1	756	3.1e-15	68	108	90	136	0.37037
Radical_SAM	167	g1599.t1	756	7.2e-14	5	166	161	323	0.964072
QRPTase_C	169	g1599.t1	756	8.4e-50	1	169	572	746	0.994083
Glyco_hydro_47	458	g159.t1	1027	3e-183	3	458	239	1025	0.99345
NMT1	216	g15.t1	340	4.6e-78	2	216	16	238	0.990741
Acyl_transf_3	340	g1609.t1	478	1.1e-34	2	340	28	444	0.994118
Fig1	188	g160.t1	267	9.4e-57	3	188	76	258	0.984043
GFA	93	g1610.t1	183	9.9e-18	1	93	23	112	0.989247
Glyco_hydro_47	458	g1611.t1	815	2.7e-167	1	458	345	814	0.997817
HMA	62	g1612.t1	1178	1.4e-10	1	62	217	278	0.983871
HMA	62	g1612.t1	1178	1.6e-12	1	62	31	92	0.983871
E1-E2_ATPase	181	g1612.t1	1178	3.3e-50	14	180	570	752	0.917127
HMA	62	g1612.t1	1178	3.4e-10	2	62	127	187	0.967742
HMA	62	g1612.t1	1178	6.5e-06	11	61	310	360	0.806452
Hydrolase	210	g1612.t1	1178	6e-39	4	210	772	1022	0.980952
DUF155	176	g1613.t1	735	1.4e-55	1	176	435	617	0.994318
zinc_ribbon_15	86	g1613.t1	735	9.8e-05	2	51	25	74	0.569767
RNase_P_p30	215	g1614.t1	165	5.9e-32	1	148	3	148	0.683721
PPR	31	g1616.t1	1185	0.00074	2	28	394	420	0.83871
PPR_2	50	g1616.t1	1185	1.1e-05	6	47	956	998	0.82
PPR_2	50	g1616.t1	1185	6.1e-09	1	50	880	929	0.98
PPR_2	50	g1616.t1	1185	6.2e-06	5	45	276	321	0.8
DUF4217	61	g1617.t1	834	2.3e-13	10	59	711	762	0.803279
DEAD	176	g1617.t1	834	3.3e-43	1	176	179	382	0.994318
Helicase_C	111	g1617.t1	834	3.9e-14	40	111	524	606	0.63964
NAD_binding_1	109	g1618.t1	287	1.2e-28	1	106	151	258	0.963303
FAD_binding_6	99	g1618.t1	287	2.3e-16	2	90	43	133	0.888889
CBM_1	29	g1619.t1	349	3.4e-13	1	29	318	345	0.965517
Glyco_hydro_61	205	g1619.t1	349	4.1e-64	1	199	21	234	0.965854
DSBA	193	g161.t1	218	1.3e-41	1	190	5	209	0.979275
Acetyltransf_1	117	g1620.t1	488	3.5e-09	17	117	45	201	0.854701
TauD	269	g1622.t1	375	1.1e-63	2	269	91	361	0.992565
Alpha_kinase	179	g1626.t1	324	3.9e-42	1	179	71	252	0.994413
RVT_2	243	g1627.t1	591	5e-11	19	176	387	550	0.646091
ECH_1	251	g1628.t1	228	8.5e-44	6	191	29	226	0.737052
PWI	72	g1629.t1	710	5.2e-12	1	71	635	704	0.972222
DASH_Spc34	253	g162.t1	349	6.5e-27	93	252	150	326	0.628458
Ribosomal_S21	55	g1630.t1	225	8.5e-14	6	55	157	206	0.890909
HAUS6_N	223	g1631.t1	797	3e-59	1	223	57	293	0.995516
DUF3716	59	g1632.t1	611	1.4e-12	1	56	110	163	0.932203
Zn_clus	40	g1634.t1	775	1.9e-06	1	34	17	49	0.825
DUF2781	145	g1635.t1	189	1.1e-37	1	145	9	171	0.993103
Methyltransf_2	227	g1636.t1	370	1e-23	77	225	181	352	0.651982
FMO-like	532	g1637.t1	621	2.2e-39	2	453	2	462	0.847744
Cupin_2	71	g1638.t1	240	3.9e-09	8	70	152	213	0.873239
Helo_like_N	209	g1639.t1	212	1.1e-17	1	143	2	152	0.679426
p450	463	g1641.t1	492	6.1e-55	3	447	15	474	0.958963
SGL	246	g1642.t1	346	2e-08	137	245	207	320	0.439024
Nucleoporin_N	434	g1643.t1	2577	1.7e-91	2	433	113	569	0.993088
Nucleoporin_C	596	g1643.t1	2577	1e-46	177	594	798	1259	0.699664
SET	169	g1643.t1	2577	4e-08	1	168	1462	1616	0.988166
adh_short	195	g1644.t1	343	2.6e-37	2	191	69	263	0.969231
Erg28	110	g1645.t1	169	1.5e-40	1	109	14	153	0.981818
GalP_UDP_tr_C	167	g1646.t1	385	1.7e-57	4	155	219	373	0.904192
GalP_UDP_transf	184	g1646.t1	385	2.7e-69	6	184	7	210	0.967391
Carb_bind	49	g1648.t1	857	2e-18	2	49	37	84	0.959184
TFIID_20kDa	68	g164.t1	741	6.8e-19	2	68	627	700	0.970588
HD	122	g1651.t1	243	2e-07	1	92	65	156	0.745902
DSS1_SEM1	60	g1652.t1	100	6.3e-25	2	60	28	93	0.966667
PGK	379	g1653.t1	418	1.2e-154	1	379	9	406	0.997361
TP_methylase	213	g1654.t1	284	1.1e-22	1	213	1	237	0.995305
Pyrid_ox_like	149	g1655.t1	219	9.6e-25	1	147	32	187	0.979866
Nuf2	139	g1658.t1	462	8.7e-41	2	139	27	168	0.985612
Rpn3_C	67	g165.t1	587	1.3e-25	1	66	513	576	0.970149
PCI	105	g165.t1	587	8.9e-20	3	102	408	507	0.942857
Adaptin_N	524	g1660.t1	1124	2.1e-95	9	520	41	612	0.975191
Aldo_ket_red	292	g1660.t1	1124	2e-28	100	291	918	1114	0.65411
RTA1	207	g1662.t1	340	7.4e-67	2	206	68	292	0.985507
Lipase_GDSL_2	179	g1663.t1	492	2.7e-10	1	176	145	367	0.977654
GPR_Gpa2_C	76	g1664.t1	541	1.3e-20	2	76	395	469	0.973684
Git3	202	g1664.t1	541	5.7e-57	9	199	5	179	0.940594
GATase	190	g1665.t1	254	2.9e-11	40	175	69	207	0.710526
DHHA2	143	g1666.t1	408	4.5e-38	1	143	250	402	0.993007
DHH	101	g1666.t1	408	6.8e-12	3	91	32	180	0.871287
S1-P1_nuclease	252	g1667.t1	287	2.5e-70	1	251	21	284	0.992063
RsfS	96	g1668.t1	337	6.2e-14	2	96	126	286	0.979167
RPOL_N	336	g1669.t1	1431	1.3e-101	1	336	360	693	0.997024
RNA_pol	414	g1669.t1	1431	4.7e-190	1	414	817	1431	0.997585
GST_C_2	69	g1671.t1	403	0.0008	14	68	35	91	0.782609
tRNA_bind	96	g1671.t1	403	3.2e-21	1	95	215	329	0.979167
SNF2_N	350	g1672.t1	932	2.4e-61	51	320	172	441	0.768571
Helicase_C	111	g1672.t1	932	8.9e-22	4	111	692	803	0.963964
Clp1	117	g1673.t1	476	1.3e-23	1	117	368	469	0.991453
CLP1_N	92	g1673.t1	476	2e-19	15	90	63	141	0.815217
CLP1_P	188	g1673.t1	476	4.6e-32	1	187	152	361	0.989362
IPK	197	g1674.t1	393	1.6e-54	2	197	137	386	0.989848
Arb1	400	g1675.t1	509	1.1e-127	4	400	94	482	0.99
Pmp3	49	g1676.t1	162	2.2e-20	1	48	5	53	0.959184
AAA_22	137	g1677.t1	1193	2.2e-06	4	128	543	679	0.905109
S1	75	g1677.t1	1193	2.9e-13	6	74	223	292	0.906667
Helicase_C	111	g1677.t1	1193	3.4e-13	9	111	730	858	0.918919
HA2	102	g1677.t1	1193	7.7e-23	1	101	920	1007	0.980392
OB_NTP_bind	83	g1677.t1	1193	9.9e-23	1	81	1066	1141	0.963855
Aldedh	462	g1679.t1	580	5.6e-160	4	462	115	571	0.991342
Zn_clus	40	g1680.t1	556	0.00055	11	34	85	107	0.575
Abhydrolase_1	256	g1681.t1	318	8.9e-17	1	102	34	129	0.394531
ADH_zinc_N	130	g1682.t1	269	3.8e-16	1	102	155	261	0.776923
Glyco_hyd_65N_2	237	g1684.t1	795	1.1e-59	2	235	27	263	0.983122
Gal_mutarotas_2	66	g1686.t1	661	0.00015	1	62	135	185	0.924242
Glyco_hydro_31	435	g1686.t1	661	5e-109	2	431	209	661	0.986207
Melibiase	347	g1687.t1	719	2e-39	27	339	309	617	0.899135
Glyco_hydro_36N	253	g1687.t1	719	7.6e-09	73	213	85	225	0.55336
Sugar_tr	452	g1688.t1	1328	6.4e-75	3	452	67	518	0.993363
HlyIII	224	g1689.t1	320	1.5e-67	3	224	80	302	0.986607
zinc_ribbon_16	125	g168.t1	1034	5.6e-11	39	118	966	1033	0.632
Pkinase	264	g1691.t1	499	7.6e-54	4	258	58	314	0.962121
Beta-lactamase	330	g1693.t1	392	4.5e-42	1	313	7	369	0.945455
Fungal_trans	267	g1695.t1	546	4.2e-07	91	205	50	161	0.426966
MFS_1	353	g1696.t1	513	3.5e-08	20	181	281	450	0.456091
Sugar_tr	452	g1696.t1	513	3.5e-32	16	209	70	263	0.426991
Methyltransf_10	299	g1698.t1	796	2.9e-16	11	111	41	137	0.334448
Methyltransf_10	299	g1698.t1	796	6.6e-29	130	299	135	295	0.565217
XAP5	249	g1698.t1	796	7.4e-92	1	248	513	783	0.991968
Fip1	43	g1699.t1	400	1.3e-20	1	43	167	210	0.976744
Efg1	114	g169.t1	281	1.1e-32	1	114	46	160	0.991228
Lipase_3	141	g16.t1	423	3.7e-14	26	136	189	301	0.780142
Nucleoporin_FG	91	g1700.t1	511	1.8e-08	22	83	15	77	0.67033
Nucleoporin_FG	91	g1700.t1	511	4.1e-05	21	87	78	150	0.725275
RNA_pol_3_Rpc31	229	g1701.t1	276	7.2e-63	1	227	6	258	0.9869
DUF1981	84	g1703.t1	1869	3.3e-32	1	83	1177	1259	0.97619
Sec7	185	g1703.t1	1869	6.7e-67	2	185	633	815	0.989189
DCB	178	g1703.t1	1869	7e-20	29	175	22	186	0.820225
Sec7_N	158	g1703.t1	1869	9.8e-42	1	158	308	480	0.993671
Rib_5-P_isom_A	173	g1704.t1	285	1.3e-47	2	161	68	252	0.919075
Biotin_lipoyl	73	g1705.t1	462	1.6e-18	2	73	37	110	0.972603
E3_binding	36	g1705.t1	462	1.8e-09	6	35	183	212	0.805556
2-oxoacid_dh	233	g1705.t1	462	3.3e-76	3	233	230	462	0.987124
adh_short	195	g1706.t1	269	1.2e-43	1	189	4	189	0.964103
RNase_H2_suC	141	g1707.t1	161	8.2e-27	1	140	22	148	0.985816
CwfJ_C_1	122	g1710.t1	708	1.5e-23	5	122	464	591	0.959016
CwfJ_C_2	99	g1710.t1	708	8.7e-29	1	99	600	702	0.989899
p450	463	g1711.t1	530	7.2e-34	270	436	294	473	0.358531
ATP_bind_1	238	g1713.t1	402	1.9e-75	1	236	21	288	0.987395
DNA_RNApol_7kD	32	g1714.t1	78	6.7e-15	1	32	37	68	0.96875
HIT	98	g1715.t1	219	6.4e-19	6	95	76	165	0.908163
Aldo_ket_red	292	g1716.t1	428	2e-46	2	291	152	407	0.989726
ChAPs	395	g1717.t1	701	1.8e-152	2	395	49	435	0.994937
Fungal_trans	267	g1719.t1	623	2.6e-07	85	182	221	308	0.363296
F-box-like	48	g171.t1	691	7.8e-09	1	43	174	215	0.875
ABC_membrane	274	g1720.t1	1176	1.3e-45	2	256	56	316	0.927007
ABC_membrane	274	g1720.t1	1176	3.3e-46	3	272	581	851	0.981752
ABC_tran	137	g1720.t1	1176	6.9e-18	38	137	322	443	0.722628
ABC_tran	137	g1720.t1	1176	8.2e-31	1	137	922	1079	0.992701
HLH	55	g1721.t1	354	6.1e-11	2	54	236	317	0.945455
RabGAP-TBC	215	g1723.t1	1071	1.5e-18	61	155	763	856	0.437209
UQ_con	140	g1724.t1	168	3.4e-43	1	139	6	146	0.985714
Fungal_trans	267	g1725.t1	950	1.8e-66	1	266	422	721	0.992509
SAP30_Sin3_bdg	54	g1726.t1	174	2.5e-07	22	54	121	153	0.592593
DnaJ_C	148	g1727.t1	538	3.3e-38	1	148	214	441	0.993243
DnaJ	63	g1727.t1	538	7e-24	1	63	77	138	0.984127
Glyco_hydro_15	448	g1728.t1	623	1.7e-80	1	447	40	462	0.995536
CBM_20	97	g1728.t1	623	4.6e-21	3	93	511	601	0.927835
Zn_clus	40	g1729.t1	824	1.2e-08	1	37	42	77	0.9
Fungal_trans	267	g1729.t1	824	1.5e-18	2	199	222	415	0.737828
Pkinase	264	g172.t1	1197	4.7e-57	2	263	937	1193	0.988636
MFS_1	353	g1730.t1	587	6.5e-22	2	352	77	459	0.991501
Cupin_8	253	g1731.t1	538	2.5e-30	10	248	258	538	0.940711
Methyltransf_23	165	g1732.t1	314	9.5e-16	2	141	58	199	0.842424
CDC45	627	g1733.t1	869	6e-250	1	627	26	865	0.998405
EF-hand_7	71	g1734.t1	330	1.1e-15	2	68	239	311	0.929577
EF-hand_7	71	g1734.t1	330	1.4e-06	16	69	180	228	0.746479
Hemerythrin	131	g1734.t1	330	2.9e-06	34	104	13	84	0.534351
AMP-binding_C	76	g1735.t1	702	0.00019	1	38	576	610	0.486842
AMP-binding	423	g1735.t1	702	1.2e-87	18	422	107	566	0.955083
Methyltransf_16	174	g1736.t1	247	8.3e-07	9	96	9	96	0.5
Transglut_core	112	g1737.t1	617	7.4e-12	11	111	290	400	0.892857
F-box-like	48	g1738.t1	991	3.1e-06	3	45	22	62	0.875
Aconitase_C	131	g1739.t1	776	3.4e-40	2	130	540	662	0.977099
Aconitase	462	g1739.t1	776	9.7e-162	1	462	13	472	0.997835
RabGAP-TBC	215	g173.t1	729	1.4e-12	47	168	114	267	0.562791
DUF2418	96	g1741.t1	1493	1.2e-35	1	96	165	269	0.989583
ATP-synt_F	91	g1742.t1	124	4.8e-33	2	91	15	118	0.978022
E1_DerP2_DerF2	134	g1743.t1	176	1.1e-29	3	132	40	163	0.962687
PHD	52	g1744.t1	934	1.6e-06	2	51	50	98	0.942308
SH3_1	48	g1745.t1	613	1.3e-13	1	47	36	84	0.958333
PX	113	g1745.t1	613	1.5e-14	17	112	342	441	0.840708
SH3_1	48	g1745.t1	613	5.2e-11	1	48	152	200	0.979167
PB1	84	g1745.t1	613	5.8e-09	2	68	537	604	0.785714
HTH_Tnp_Tc5	66	g1746.t1	398	1.9e-16	1	62	87	149	0.924242
F-box-like	48	g1747.t1	509	9.6e-07	2	47	5	50	0.9375
TPR_12	77	g1748.t1	259	4.3e-06	23	75	115	167	0.675325
Glyco_hydro_76	366	g1749.t1	460	8.2e-135	1	364	32	397	0.991803
Aminotran_1_2	363	g1750.t1	420	2.8e-67	4	360	34	389	0.980716
Lipase_GDSL	200	g1751.t1	336	1.6e-09	2	192	27	323	0.95
MTHFR	287	g1752.t1	616	5.2e-113	5	286	10	291	0.979094
PWI	72	g1753.t1	773	1.1e-07	3	65	11	75	0.861111
RRM_1	70	g1753.t1	773	5e-06	1	67	350	411	0.942857
EFG_IV	121	g1754.t1	844	1.2e-33	3	120	607	721	0.966942
EFG_II	75	g1754.t1	844	1.4e-11	4	66	488	549	0.826667
EFG_C	89	g1754.t1	844	1.6e-21	2	83	725	807	0.910112
GTP_EFTU	194	g1754.t1	844	5.8e-67	2	193	18	344	0.984536
GTP_EFTU_D2	74	g1754.t1	844	8.4e-13	2	74	395	471	0.972973
TPP_enzyme_C	153	g1755.t1	699	1.1e-49	1	153	507	654	0.993464
TPP_enzyme_M	137	g1755.t1	699	1.3e-37	1	137	297	442	0.992701
TPP_enzyme_N	172	g1755.t1	699	2.3e-53	2	164	99	260	0.94186
GHMP_kinases_N	66	g1756.t1	533	1.1e-13	2	65	156	222	0.954545
GalKase_gal_bdg	49	g1756.t1	533	2.1e-20	2	48	35	82	0.938776
GHMP_kinases_C	85	g1756.t1	533	8.1e-13	12	84	429	499	0.847059
Pex2_Pex12	225	g1757.t1	433	7.7e-49	2	225	26	280	0.991111
4HBT	79	g1758.t1	194	5.4e-10	2	76	90	167	0.936709
DUF3328	220	g1761.t1	484	2.1e-15	80	217	314	459	0.622727
MscL	121	g1762.t1	513	2e-17	2	93	357	468	0.752066
SUR7	207	g1762.t1	513	7.8e-22	3	205	8	297	0.975845
NMO	331	g1763.t1	377	2.5e-56	2	279	9	282	0.836858
HPPK	112	g1764.t1	456	3.5e-36	1	112	6	133	0.991071
Pterin_bind	244	g1764.t1	456	6.4e-76	1	244	185	438	0.995902
CAP59_mtransfer	241	g1766.t1	602	1.1e-63	1	241	257	519	0.995851
Sugar_tr	452	g1767.t1	656	1.1e-122	1	451	30	512	0.995575
zf-C2H2	23	g1768.t1	387	0.00039	1	23	29	51	0.956522
zf-H2C2_2	26	g1768.t1	387	4.6e-05	3	25	45	69	0.846154
DPM2	76	g176.t1	92	2.5e-32	2	76	6	80	0.973684
ABC_tran_Xtn	85	g1771.t1	1173	1.5e-08	3	69	791	863	0.776471
ABC_tran	137	g1771.t1	1173	1.9e-22	1	136	940	1078	0.985401
Bromodomain	84	g1771.t1	1173	4.6e-15	16	83	326	395	0.797619
ABC_tran	137	g1771.t1	1173	8.6e-18	1	137	494	746	0.992701
G-patch	45	g1773.t1	236	2.1e-08	2	45	140	185	0.955556
adh_short	195	g1774.t1	427	4.8e-14	1	186	55	272	0.948718
Mito_carr	97	g1775.t1	685	1.2e-18	4	94	323	412	0.927835
Peptidase_S24	70	g1775.t1	685	1e-05	23	67	81	124	0.628571
Mito_carr	97	g1775.t1	685	4e-19	2	93	520	671	0.938144
Mito_carr	97	g1775.t1	685	7.6e-19	5	93	419	512	0.907216
S1	75	g1776.t1	310	1.4e-13	2	75	14	88	0.973333
EIF_2_alpha	116	g1776.t1	310	8.2e-37	1	116	126	237	0.991379
cNMP_binding	88	g1777.t1	1520	7.6e-15	3	88	860	946	0.965909
Patatin	204	g1777.t1	1520	8.7e-14	1	200	1217	1377	0.97549
Pyridoxal_deC	375	g1779.t1	486	8.3e-65	104	374	125	417	0.72
MIF4G	213	g177.t1	726	1.7e-12	2	213	127	309	0.99061
MA3	113	g177.t1	726	5.9e-25	1	112	410	515	0.982301
EMP70	515	g1780.t1	705	3.1e-202	1	515	55	662	0.998058
Zip	333	g1782.t1	421	8.6e-54	7	332	84	417	0.975976
YqeY	143	g1784.t1	198	3.2e-22	3	124	46	174	0.846154
Helicase_C	111	g1786.t1	1081	1.7e-13	13	111	919	1019	0.882883
SNF2_N	350	g1786.t1	1081	5.2e-74	1	346	361	733	0.985714
zf-RING_5	44	g1786.t1	1081	8.2e-05	1	43	787	851	0.954545
MFS_1	353	g1788.t1	582	2.1e-06	149	352	293	493	0.575071
MFS_1	353	g1788.t1	582	8.9e-24	1	218	82	283	0.614731
Palm_thioest	279	g1790.t1	363	5.1e-51	4	266	72	334	0.939068
adh_short	195	g1791.t1	254	1.3e-18	3	186	4	183	0.938462
Macro	118	g1792.t1	198	2.7e-06	1	116	30	176	0.974576
HET	146	g1793.t1	543	7.9e-15	25	95	9	79	0.479452
GGACT	121	g1794.t1	345	1.4e-12	1	90	12	110	0.735537
Amidoligase_2	253	g1794.t1	345	5.4e-19	45	249	110	314	0.806324
Piwi	301	g1795.t1	829	2.7e-44	115	299	583	791	0.611296
ArgoL2	47	g1795.t1	829	6.2e-06	1	47	349	398	0.978723
PAZ	137	g1795.t1	829	9.8e-09	55	136	267	339	0.591241
Ank_4	55	g1799.t1	902	2.8e-09	1	51	844	893	0.909091
NACHT	166	g1799.t1	902	3.5e-07	2	116	394	541	0.686747
WD40	38	g179.t1	612	0.0002	8	38	175	207	0.789474
WD40	38	g179.t1	612	0.00068	7	37	77	109	0.789474
DUF1899	66	g179.t1	612	3.5e-35	1	66	4	69	0.984848
WD40_4	44	g179.t1	612	4.2e-18	1	42	347	387	0.931818
GRDP-like	142	g17.t1	497	9.8e-16	58	140	313	395	0.577465
EPSP_synthase	417	g1801.t1	2293	1.1e-131	4	417	1120	1549	0.990408
DHquinase_I	229	g1801.t1	2293	1.3e-55	1	229	1775	1996	0.995633
Shikimate_dh_N	83	g1801.t1	2293	3.6e-24	1	83	2009	2089	0.987952
DHQ_synthase	262	g1801.t1	2293	4.8e-102	2	261	795	1076	0.98855
SKI	158	g1801.t1	2293	9.2e-36	1	142	1592	1741	0.892405
RasGAP	208	g1803.t1	3296	1.5e-21	104	208	2172	2272	0.5
RasGAP	208	g1803.t1	3296	3.4e-12	1	77	2100	2176	0.365385
XRN_N	242	g1803.t1	3296	3.4e-99	1	241	1	259	0.991736
Methyltransf_25	97	g1804.t1	1520	5.1e-11	1	97	1218	1315	0.989691
Uso1_p115_head	310	g1804.t1	1520	5.1e-112	1	310	339	650	0.996774
Uso1_p115_C	126	g1804.t1	1520	5.8e-15	7	126	808	932	0.944444
OPT	618	g1805.t1	735	6.5e-133	2	601	71	726	0.969256
CtaG_Cox11	151	g1806.t1	2103	1.9e-55	1	150	523	688	0.986755
Amino_oxidase	451	g1806.t1	2103	1e-15	2	266	21	296	0.585366
Rav1p_C	638	g1806.t1	2103	5.5e-284	1	638	1372	2024	0.998433
V-SNARE	79	g1807.t1	200	3.3e-22	1	78	21	98	0.974684
V-SNARE_C	66	g1807.t1	200	3.7e-15	1	64	132	195	0.954545
NUC173	204	g1808.t1	1250	2.7e-74	1	204	383	585	0.995098
SNAP	282	g1809.t1	324	7.3e-95	53	282	87	317	0.812057
SnAC	78	g180.t1	1455	1.1e-12	14	78	1102	1156	0.820513
Helicase_C	111	g180.t1	1455	1.1e-19	2	111	881	994	0.981982
QLQ	35	g180.t1	1455	1.4e-10	2	35	154	187	0.942857
Bromodomain	84	g180.t1	1455	1.5e-18	8	83	1303	1378	0.892857
SNF2_N	350	g180.t1	1455	1.5e-72	49	349	573	857	0.857143
HSA	71	g180.t1	1455	2.8e-15	1	71	393	463	0.985915
Glu-tRNAGln	62	g1810.t1	199	4e-06	2	62	91	192	0.967742
DUF726	343	g1811.t1	757	1.8e-141	3	343	339	691	0.991254
DENN	186	g1812.t1	1143	1.3e-58	1	185	427	623	0.989247
dDENN	50	g1812.t1	1143	8.9e-12	1	50	959	1008	0.98
uDENN	66	g1812.t1	1143	9.1e-14	1	65	254	320	0.969697
KH_1	66	g1813.t1	849	2e-07	13	64	250	311	0.772727
DUF974	246	g1813.t1	849	3.9e-81	1	245	576	843	0.99187
ALS_ss_C	74	g1814.t1	326	4.3e-14	14	73	240	299	0.797297
ACT	67	g1814.t1	326	5.3e-15	1	65	92	156	0.955224
OTCace	157	g1815.t1	358	4.3e-44	1	155	192	348	0.980892
OTCace_N	148	g1815.t1	358	4.6e-42	1	148	31	178	0.993243
L51_S25_CI-B8	52	g1818.t1	212	5.8e-15	2	52	50	140	0.961538
DUF3712	125	g1819.t1	252	1.6e-06	3	80	61	140	0.616
HECT	307	g1820.t1	1037	1.7e-76	2	306	718	1036	0.990228
S10_plectin	94	g1821.t1	167	1.6e-36	1	93	3	93	0.978723
Telomere_Sde2	164	g1822.t1	289	1.7e-63	1	164	6	168	0.993902
B12D	69	g1824.t1	114	7.7e-05	4	42	66	106	0.550725
RRM_1	70	g1825.t1	153	2.2e-17	1	70	11	84	0.985714
Sec16_C	305	g1826.t1	1251	2.5e-10	1	237	554	773	0.77377
SRA1	146	g1826.t1	1251	3.5e-10	2	131	1114	1246	0.883562
GET2	309	g1827.t1	356	7.7e-42	4	309	15	352	0.987055
HLH	55	g1829.t1	466	4.8e-06	1	52	398	446	0.927273
PTH2	117	g1830.t1	251	7.8e-46	1	117	129	251	0.991453
CPT	174	g1831.t1	264	0.00063	3	58	8	61	0.316092
CBM_20	97	g1832.t1	606	1.4e-25	1	73	527	599	0.742268
Glyco_hydro_15	448	g1832.t1	606	4.1e-49	2	192	78	260	0.424107
Glyco_hydro_15	448	g1832.t1	606	6.6e-48	257	447	264	451	0.424107
SART-1	630	g1833.t1	650	1.6e-178	2	630	4	614	0.996825
C2	103	g1835.t1	1299	2.2e-16	2	94	488	589	0.893204
C2	103	g1835.t1	1299	2.9e-09	1	103	675	805	0.990291
IMS	150	g1837.t1	590	1.5e-35	2	149	21	220	0.98
IMS_C	118	g1837.t1	590	8e-11	1	108	327	483	0.90678
BING4CT	79	g1838.t1	552	6.1e-35	1	79	378	456	0.987342
AARP2CN	86	g1839.t1	820	1.3e-17	1	86	232	308	0.988372
RIBIOP_C	292	g1839.t1	820	3e-108	1	292	493	795	0.996575
MFS_1	353	g183.t1	491	1.2e-34	1	350	59	435	0.988669
cobW	177	g1840.t1	279	1.5e-34	3	174	61	230	0.966102
DJ-1_PfpI	165	g1841.t1	250	2e-14	48	164	93	210	0.70303
Epimerase	241	g1842.t1	347	9.3e-17	1	234	9	264	0.966805
Gp_dh_N	101	g1843.t1	338	5.1e-39	1	100	3	103	0.980198
Gp_dh_C	158	g1843.t1	338	7.2e-72	1	158	156	313	0.993671
Stig1	139	g1845.t1	184	4.9e-05	53	123	108	181	0.503597
Acetyltransf_8	145	g1849.t1	552	9.4e-44	3	145	235	378	0.97931
HET	146	g184.t1	1394	1.7e-26	1	114	1007	1120	0.773973
NAD_binding_8	68	g184.t1	1394	3.9e-13	1	56	426	484	0.808824
FAD_binding_3	356	g184.t1	1394	8e-08	3	182	8	183	0.502809
AMP-binding_C	76	g1850.t1	578	1.8e-11	1	76	474	556	0.986842
AMP-binding	423	g1850.t1	578	8.4e-96	16	422	59	465	0.959811
PIG-S	516	g1855.t1	549	7.2e-169	1	516	42	535	0.998062
AMP-binding	423	g1856.t1	637	8e-74	6	422	64	495	0.983452
AMP-binding_C	76	g1856.t1	637	9.7e-09	1	73	504	587	0.947368
1-cysPrx_C	40	g1857.t1	224	1.6e-11	1	37	169	205	0.9
AhpC-TSA	124	g1857.t1	224	6.8e-29	2	123	12	148	0.975806
Kelch_5	42	g1858.t1	965	6.1e-05	1	41	315	370	0.952381
Kelch_3	49	g1858.t1	965	9.2e-08	1	47	273	325	0.938776
Methyltransf_23	165	g1859.t1	823	2.9e-09	48	164	610	734	0.70303
DnaJ	63	g1861.t1	453	1.2e-18	1	63	7	70	0.984127
DnaJ	63	g1861.t1	453	2e-18	1	63	289	352	0.984127
Peptidase_S15	269	g1862.t1	553	6.8e-43	1	268	43	312	0.992565
PepX_C	226	g1862.t1	553	7.4e-22	20	215	345	534	0.862832
DLH	217	g1863.t1	325	1.3e-07	95	187	189	281	0.423963
O-FucT	328	g1864.t1	1013	1.1e-12	5	326	86	416	0.978659
Phosphoesterase	356	g1864.t1	1013	1e-32	111	355	777	999	0.685393
Abhydrolase_3	211	g1864.t1	1013	5.8e-17	1	145	490	638	0.682464
K_oxygenase	341	g1865.t1	568	2.2e-07	88	221	86	218	0.390029
NAD_binding_8	68	g1865.t1	568	8.5e-05	2	62	23	86	0.882353
Fungal_trans_2	384	g186.t1	628	5.9e-52	2	372	155	614	0.963542
Patatin	204	g1870.t1	797	2e-20	1	200	217	410	0.97549
DUF3336	138	g1870.t1	797	6.1e-34	4	122	69	188	0.855072
SnoaL_4	127	g1871.t1	526	0.00053	2	66	37	104	0.503937
Pyr_redox_3	305	g1871.t1	526	9.2e-08	76	188	218	344	0.367213
ADH_N_2	108	g1872.t1	349	1.7e-16	2	103	6	113	0.935185
ADH_zinc_N	130	g1872.t1	349	2.2e-23	1	123	167	294	0.938462
Pkinase	264	g1873.t1	339	3.1e-09	97	190	238	326	0.352273
NACHT	166	g1875.t1	1639	1.1e-07	3	112	672	795	0.656627
Ank_2	84	g1875.t1	1639	1e-13	2	81	1449	1555	0.940476
Aldedh	462	g1875.t1	1639	5.8e-30	268	458	119	306	0.411255
Helicase_C	111	g1876.t1	864	1.5e-13	3	111	698	808	0.972973
SNF2_N	350	g1876.t1	864	3.2e-17	1	165	323	454	0.468571
SNF2_N	350	g1876.t1	864	6.7e-27	198	348	464	607	0.428571
Aconitase	462	g1879.t1	686	2.1e-97	18	462	17	426	0.961039
Aconitase_C	131	g1879.t1	686	7e-21	20	130	498	614	0.839695
Acetyltransf_7	76	g1880.t1	276	1.6e-06	24	75	189	248	0.671053
TauD	269	g1881.t1	914	1.5e-17	75	267	671	857	0.713755
Tubulin_C	125	g1885.t1	1402	1.2e-44	1	124	955	1082	0.984
zf-C3HC4	41	g1885.t1	1402	1.5e-07	1	41	191	249	0.97561
Tubulin	197	g1885.t1	1402	1.9e-66	1	196	695	905	0.989848
Amidohydro_3	473	g1886.t1	251	1.6e-37	251	473	3	248	0.469345
AMPK1_CBM	85	g1887.t1	731	1.1e-23	4	81	5	84	0.905882
Ino80_Iec3	237	g1888.t1	398	1.1e-22	128	237	124	238	0.459916
PLDc	28	g1889.t1	1892	4.1e-08	2	28	952	978	0.928571
ENTH	125	g188.t1	512	8e-46	1	124	32	155	0.984
DDHD	240	g1890.t1	1030	2.4e-67	1	240	661	1015	0.995833
RNA_pol_Rpb1_3	158	g1891.t1	1480	1.1e-36	1	158	524	699	0.993671
RNA_pol_Rpb1_5	267	g1891.t1	1480	1.9e-76	1	265	837	1376	0.988764
RNA_pol_Rpb1_1	312	g1891.t1	1480	3.5e-70	2	312	22	351	0.99359
RNA_pol_Rpb1_4	108	g1891.t1	1480	4.9e-30	6	108	729	830	0.944444
RNA_pol_Rpb1_2	166	g1891.t1	1480	6.4e-71	1	166	353	521	0.993976
Endosulfine	80	g1892.t1	157	1.1e-27	1	74	10	82	0.9125
UPF0160	317	g1893.t1	368	1.9e-134	1	317	26	366	0.996845
Oxidored_q6	131	g1894.t1	214	2.9e-22	3	130	89	197	0.969466
DUF4965	174	g1895.t1	684	1.3e-71	2	174	337	507	0.988506
DUF5127	227	g1895.t1	684	3.3e-81	1	227	100	332	0.995595
DUF4964	88	g1895.t1	684	4e-09	17	79	19	84	0.704545
DUF1793	166	g1895.t1	684	7.8e-63	1	166	513	682	0.993976
Pro_isomerase	158	g189.t1	180	4e-44	5	157	26	178	0.962025
DAO	352	g1901.t1	571	1.3e-41	1	351	45	410	0.994318
Rieske	89	g1901.t1	571	2.7e-10	23	86	495	556	0.707865
Zn_clus	40	g1902.t1	693	0.00014	12	35	12	35	0.575
Peptidase_S10	419	g1903.t1	404	2.7e-54	49	417	24	399	0.878282
Whi5	25	g1904.t1	838	1.3e-11	1	25	474	498	0.96
bZIP_1	64	g1905.t1	80	1.4e-07	8	61	20	73	0.828125
DHDPS	289	g1907.t1	329	6.7e-30	18	271	33	302	0.875433
MR_MLE_N	117	g1908.t1	381	3.4e-14	28	117	16	108	0.760684
MR_MLE_C	219	g1908.t1	381	5e-58	5	218	132	354	0.972603
Glyco_hydro_cc	239	g1909.t1	338	3.9e-68	1	239	35	294	0.995816
RNA_pol_Rpc34	336	g190.t1	378	1.8e-105	7	335	17	375	0.97619
CAP59_mtransfer	241	g1911.t1	321	6.3e-73	2	241	6	244	0.991701
p450	463	g1912.t1	524	7e-63	3	449	47	507	0.963283
BCS1_N	187	g1913.t1	487	3.4e-20	87	187	2	113	0.534759
AAA	132	g1913.t1	487	8.2e-18	2	131	151	288	0.977273
CTP_transf_1	266	g1916.t1	606	2.7e-80	2	266	106	436	0.992481
DUF3669	72	g1917.t1	1005	1.6e-12	1	40	960	999	0.541667
DUF3636	148	g1917.t1	1005	1.6e-33	1	126	373	523	0.844595
zf-C2HC5	54	g1919.t1	549	9.1e-21	2	54	256	307	0.962963
LSM	67	g191.t1	81	2.4e-21	2	66	7	70	0.955224
Glyco_hydro_7	434	g1920.t1	445	6e-172	2	434	23	438	0.995392
Glyco_hydro_18	311	g1921.t1	426	7.8e-87	3	311	44	386	0.990354
Glyco_hydro_11	178	g1922.t1	232	2.2e-76	1	177	49	226	0.988764
Melibiase_2	284	g1923.t1	553	8.5e-49	2	284	25	306	0.992958
HET	146	g1924.t1	766	7.1e-34	1	146	46	208	0.993151
MFS_1	353	g1926.t1	486	1.2e-21	1	352	55	412	0.994334
Asp	315	g1927.t1	447	9.7e-68	1	314	136	445	0.993651
Myb_DNA-bind_3	96	g1928.t1	418	1.5e-22	1	96	28	122	0.989583
DUF5353	67	g1929.t1	480	3.1e-15	4	66	416	479	0.925373
CHCH	35	g1929.t1	480	3.6e-05	1	35	174	210	0.971429
NTR2	257	g192.t1	493	8.7e-72	1	257	158	427	0.996109
TPK_B1_binding	69	g1930.t1	267	1.6e-25	1	69	188	258	0.985507
TPK_catalytic	120	g1930.t1	267	5.3e-30	2	113	49	163	0.925
V-SNARE_C	66	g1931.t1	259	3.5e-15	2	65	169	232	0.954545
Aminotran_5	371	g1933.t1	471	6.9e-19	11	317	52	376	0.824798
Glyco_hydro_3_C	204	g1934.t1	804	1.5e-50	1	204	426	670	0.995098
CBM_1	29	g1934.t1	804	2.2e-12	1	29	24	52	0.965517
Glyco_hydro_3	319	g1934.t1	804	7.2e-42	61	318	145	390	0.805643
Fn3-like	71	g1934.t1	804	8.3e-26	1	71	722	792	0.985915
Pro-kuma_activ	142	g1935.t1	1177	2.1e-25	2	142	279	416	0.985915
SET	169	g1935.t1	1177	3.5e-10	1	168	897	1033	0.988166
Peptidase_S8	298	g1935.t1	1177	5.5e-06	123	264	595	773	0.473154
Bac_rhodopsin	223	g1938.t1	1021	2.3e-18	76	216	840	978	0.627803
BIR	73	g1938.t1	1021	4.5e-18	17	72	20	75	0.753425
BIR	73	g1938.t1	1021	6.9e-22	1	72	101	173	0.972603
DUF3844	105	g193.t1	409	5.3e-37	1	105	292	402	0.990476
PDT	183	g1941.t1	342	3.1e-42	41	181	13	215	0.765027
ACT	67	g1941.t1	342	8.1e-06	4	51	255	304	0.701493
eRF1_2	133	g1942.t1	435	1.1e-46	1	131	146	276	0.977444
eRF1_3	113	g1942.t1	435	2.6e-40	1	113	281	418	0.99115
eRF1_1	129	g1942.t1	435	3.4e-21	1	128	19	140	0.984496
Ribosomal_L2	77	g1944.t1	254	5e-14	6	76	16	89	0.909091
Ribosomal_L2_C	126	g1944.t1	254	7.7e-41	2	115	98	224	0.896825
PfkB	302	g1945.t1	347	6.5e-64	4	301	28	341	0.983444
EST1	136	g1946.t1	985	2.7e-13	1	135	74	194	0.985294
EST1_DNA_bind	284	g1946.t1	985	7e-49	1	281	205	484	0.985915
G10	146	g1948.t1	150	1.4e-55	1	134	1	134	0.910959
Complex1_LYR	59	g1949.t1	132	1.3e-07	1	56	23	82	0.932203
RNA_pol_L_2	74	g1950.t1	164	8.6e-31	2	73	72	144	0.959459
Pkinase	264	g1953.t1	519	1.6e-49	5	263	222	505	0.977273
Pkinase	264	g1954.t1	715	1.6e-49	43	264	195	412	0.837121
Sybindin	143	g1955.t1	161	1.3e-23	1	142	3	159	0.986014
Yippee-Mis18	105	g1956.t1	121	1.2e-13	2	93	14	120	0.866667
Nuc_sug_transp	315	g1957.t1	412	5.9e-09	82	183	124	236	0.320635
DUF2985	78	g1958.t1	294	7.3e-36	1	77	29	111	0.974359
Sen15	100	g1959.t1	159	6.6e-24	2	100	14	159	0.98
ADH_N	109	g1960.t1	288	1.1e-19	35	104	1	71	0.633028
ADH_zinc_N	130	g1960.t1	288	1.4e-18	1	96	125	221	0.730769
Methyltransf_23	165	g1962.t1	439	1.6e-14	10	124	147	262	0.690909
GDP_Man_Dehyd	332	g1963.t1	441	2.9e-71	1	331	47	356	0.993976
TPT	290	g1964.t1	375	2.9e-06	9	290	75	363	0.968966
Asp	315	g1965.t1	441	1.3e-74	2	314	36	367	0.990476
ATP-synt_C	60	g1966.t1	167	4.5e-07	1	60	19	78	0.983333
ATP-synt_C	60	g1966.t1	167	9.2e-21	1	60	95	154	0.983333
Pep3_Vps18	150	g1967.t1	969	6e-50	1	149	284	439	0.986667
Clathrin	143	g1967.t1	969	7.2e-08	24	132	657	775	0.755245
RIX1	190	g1969.t1	642	2.1e-24	105	189	2	97	0.442105
Beta-lactamase	330	g196.t1	586	8.9e-29	37	309	101	410	0.824242
DHFR_1	161	g1970.t1	1340	7e-18	38	128	1182	1287	0.559006
Ketoacyl-synt_C	118	g1971.t1	743	1.4e-34	1	117	266	385	0.983051
ketoacyl-synt	253	g1971.t1	743	2.1e-58	1	253	1	258	0.996047
Ubiq_cyt_C_chap	141	g1971.t1	743	6e-36	2	134	543	678	0.93617
OPT	618	g1972.t1	844	9.6e-180	1	618	147	802	0.998382
Dioxygenase_N	75	g1973.t1	339	4.7e-27	1	68	35	102	0.893333
Dioxygenase_C	182	g1973.t1	339	7e-41	38	180	189	330	0.78022
Fungal_trans	267	g1974.t1	653	2.3e-22	2	187	30	217	0.692884
CoA_transf_3	368	g1975.t1	623	5.3e-24	1	128	263	380	0.345109
E3_binding	36	g1976.t1	393	4.2e-08	4	36	139	174	0.888889
Biotin_lipoyl	73	g1976.t1	393	4.2e-19	5	73	1	71	0.931507
zf-HC5HC2H_2	110	g1979.t1	1130	1e-33	2	110	369	485	0.981818
EPL1	157	g1979.t1	1130	3.6e-29	1	157	30	273	0.993631
PHD_2	36	g1979.t1	1130	3e-14	1	35	327	360	0.944444
STPPase_N	48	g1980.t1	326	3.7e-23	1	48	9	56	0.979167
Metallophos	204	g1980.t1	326	7.8e-40	2	201	58	249	0.97549
Rdx	74	g1981.t1	275	5.8e-28	1	74	19	141	0.986486
G-gamma	68	g1982.t1	170	4e-25	2	68	101	170	0.970588
PCI	105	g1983.t1	1078	1.7e-07	22	103	434	517	0.771429
WSC	82	g1984.t1	579	2.9e-20	1	82	39	118	0.987805
WSC	82	g1984.t1	579	5.8e-19	2	82	144	226	0.97561
ADH_N	109	g1985.t1	369	1e-20	2	108	37	166	0.972477
ADH_zinc_N	130	g1985.t1	369	3.3e-16	1	129	208	333	0.984615
MFS_1	353	g1986.t1	574	1.3e-41	2	345	75	486	0.971671
Peptidase_S8	298	g1989.t1	704	6.5e-33	1	298	235	552	0.996644
Hce2	102	g198.t1	647	1.6e-18	9	102	86	175	0.911765
Zip	333	g198.t1	647	7.4e-47	39	332	277	643	0.87988
AA_permease	479	g1992.t1	582	5.7e-145	1	473	79	539	0.985386
WD40	38	g1993.t1	440	1.1e-06	4	37	132	166	0.868421
Transket_pyr	178	g1994.t1	3095	2e-64	2	178	2717	2929	0.988764
Mus7	614	g1994.t1	3095	5.7e-158	1	614	1169	1786	0.998371
OxoGdeHyase_C	152	g1994.t1	3095	5e-57	1	152	2932	3085	0.993421
2-oxogl_dehyd_N	41	g1994.t1	3095	6.4e-19	1	41	2114	2154	0.97561
E1_dh	300	g1994.t1	3095	8.4e-58	6	295	2328	2644	0.963333
COX4	138	g1996.t1	167	3.2e-48	1	138	26	162	0.992754
Pyridoxal_deC	375	g1997.t1	527	6.9e-77	1	375	56	403	0.997333
DASH_Dad1	55	g1998.t1	105	3.9e-27	1	55	21	75	0.981818
Ras	162	g1999.t1	299	6.8e-48	1	160	76	248	0.981481
SET	169	g199.t1	696	2.6e-16	1	168	337	494	0.988166
zf-RING_2	44	g1.t1	1104	0.00022	2	44	428	475	0.954545
zf-C2H2	23	g1.t1	1104	5.2e-05	1	23	823	848	0.956522
Snf7	173	g2002.t1	223	1.3e-32	2	169	23	196	0.965318
Ten1	121	g2003.t1	130	6.5e-29	2	117	2	116	0.950413
SpoU_sub_bind	76	g2004.t1	582	1.3e-08	1	73	273	352	0.947368
SpoU_methylase	142	g2004.t1	582	5e-28	2	140	403	556	0.971831
[truncated: 9,930 more rows]

## Sheet: FGC_3_Embellisia_CK46
Pfam target	target length	protein query	query length	E-value	hmm coord from	hmm coord to	alignment coord from	alignment coord to	coverage
MFS_1	353	g10001.t1	720	9.3e-24	9	263	281	556	0.719547
fn3_3	75	g10002.t1	544	2.5e-28	1	73	354	429	0.96
PAPA-1	86	g10003.t1	465	5.3e-28	1	86	352	435	0.988372
NmrA	233	g10004.t1	294	9.4e-29	1	228	6	224	0.974249
p450	463	g10006.t1	327	1.7e-53	193	460	21	291	0.576674
Ank_2	84	g10008.t1	621	1.9e-10	10	80	289	365	0.833333
Ank_4	55	g10008.t1	621	2.1e-07	4	55	21	71	0.927273
Ank_2	84	g10008.t1	621	7.7e-13	8	82	402	485	0.880952
PRA-PH	83	g10009.t1	877	1.7e-13	2	81	300	380	0.951807
PRA-CH	74	g10009.t1	877	2.1e-24	2	73	222	293	0.959459
Histidinol_dh	409	g10009.t1	877	2.6e-158	5	409	465	874	0.987775
HSP70	599	g1000.t1	1043	1.7e-55	1	405	34	482	0.674457
CBM_1	29	g10010.t1	429	1.4e-08	2	29	27	54	0.931034
Glyco_hydro_10	316	g10010.t1	429	3.4e-98	1	315	131	426	0.993671
DUF4360	178	g10011.t1	790	2.3e-46	2	170	25	191	0.94382
Aldedh	462	g10011.t1	790	8.1e-152	10	460	341	783	0.974026
zf-RING_2	44	g10012.t1	558	1e-10	2	44	348	392	0.954545
Ada3	131	g10013.t1	677	8.9e-44	2	131	494	630	0.984733
Zn_clus	40	g10014.t1	310	2.4e-08	2	38	24	59	0.9
ABC_tran	137	g10015.t1	850	1e-14	1	136	551	696	0.985401
ABC_membrane_2	282	g10015.t1	850	6.3e-97	3	282	144	425	0.989362
HET	146	g10016.t1	501	3.4e-23	42	146	57	189	0.712329
RibD_C	200	g10018.t1	168	8.6e-17	1	176	2	145	0.875
Helicase_C	111	g10019.t1	1697	1.6e-17	2	111	1391	1503	0.981982
SNF2_N	350	g10019.t1	1697	1.9e-62	51	349	802	1088	0.851429
HSA	71	g10019.t1	1697	8.9e-08	3	66	343	406	0.887324
DUF1996	233	g10020.t1	549	9e-82	1	233	239	491	0.995708
C2	103	g10022.t1	1676	8.7e-15	3	95	917	1010	0.893204
Membr_traf_MHD	147	g10022.t1	1676	8.7e-19	2	147	1115	1233	0.986395
HLH	55	g10023.t1	130	1.8e-06	1	52	21	69	0.927273
tRNA-synt_2b	179	g10026.t1	541	3.2e-34	7	179	164	387	0.960894
HGTP_anticodon	94	g10026.t1	541	4e-07	4	77	402	495	0.776596
BTB	111	g10027.t1	223	3.6e-05	13	67	10	66	0.486486
zf-CCHC	18	g10029.t1	324	1.3e-05	1	18	162	179	0.944444
zf-CCHC	18	g10029.t1	324	1.7e-06	2	18	185	201	0.888889
zf-CCHC	18	g10029.t1	324	3.4e-05	2	18	234	250	0.888889
zf-CCHC	18	g10029.t1	324	7.1e-06	1	18	136	153	0.944444
zf-CCHC	18	g10029.t1	324	7.3e-05	1	18	212	229	0.944444
Peptidase_C12	212	g1002.t1	311	3.2e-66	1	211	5	209	0.990566
MFS_1	353	g10030.t1	555	2.1e-37	2	352	48	446	0.991501
Sel1	38	g10031.t1	832	0.00011	1	34	626	657	0.868421
Sel1	38	g10031.t1	832	0.00033	2	35	590	621	0.868421
Sel1	38	g10031.t1	832	0.0007	1	38	166	203	0.973684
Sel1	38	g10031.t1	832	1.3e-06	2	37	401	434	0.921053
DRMBL	110	g10033.t1	1077	0.00022	72	106	845	879	0.309091
Lactamase_B_2	201	g10033.t1	1077	2.4e-08	33	172	435	590	0.691542
GFO_IDH_MocA_C	116	g10033.t1	1077	2.9e-17	2	79	149	227	0.663793
GFO_IDH_MocA	120	g10033.t1	1077	8.6e-16	2	120	9	136	0.983333
MFS_1	353	g10034.t1	536	1.4e-29	3	353	70	434	0.991501
FHA	69	g10035.t1	1038	1.4e-07	2	67	122	194	0.942029
Pkinase	264	g10035.t1	1038	8.8e-67	1	264	263	542	0.996212
PRKCSH	81	g10036.t1	530	1.9e-19	1	81	148	262	0.987654
Kp4	125	g10037.t1	344	2.1e-26	10	125	43	161	0.92
Kp4	125	g10037.t1	344	7.1e-22	11	124	217	324	0.904
DUF106	170	g10039.t1	260	2.4e-57	2	170	9	201	0.988235
Sulfatase	309	g1003.t1	588	1.9e-57	1	309	24	371	0.996764
SPC25	162	g10040.t1	225	5e-55	1	161	14	169	0.987654
STT3	488	g10043.t1	2366	3.1e-137	2	488	831	1316	0.995902
DUF1708	431	g10046.t1	1068	1.5e-173	2	431	40	511	0.99536
SRF-TF	48	g10047.t1	631	7.2e-24	2	48	11	57	0.958333
EF-hand_8	54	g10048.t1	305	1.6e-11	2	51	140	189	0.907407
EF-hand_1	29	g10048.t1	305	9.3e-06	2	27	195	220	0.862069
ADH_zinc_N	130	g10049.t1	363	3.3e-18	1	129	192	318	0.984615
ADH_N	109	g10049.t1	363	7.5e-25	3	109	36	151	0.972477
FAD_binding_3	356	g10050.t1	412	2.3e-13	123	348	127	376	0.632022
Methyltransf_23	165	g10051.t1	371	1.3e-20	9	125	125	247	0.70303
AA_permease_2	425	g10053.t1	530	9.2e-54	1	423	44	503	0.992941
Epimerase	241	g10054.t1	357	1e-14	1	226	10	264	0.93361
HET	146	g10055.t1	868	2.2e-28	1	146	267	423	0.993151
2OG-FeII_Oxy	101	g10057.t1	431	6.2e-06	5	85	240	320	0.792079
PTR2	395	g10059.t1	957	2.1e-66	2	384	431	804	0.967089
DUF829	241	g10061.t1	175	1.1e-16	160	235	63	138	0.311203
Cupin_1	151	g10063.t1	261	4.7e-16	14	142	95	224	0.847682
MFS_1	353	g10064.t1	763	3e-49	1	352	67	467	0.994334
FAD_binding_4	139	g10067.t1	509	1.1e-24	1	138	74	213	0.985612
Abhydrolase_3	211	g10069.t1	346	8.9e-42	2	210	108	318	0.985782
Fungal_trans_2	384	g1006.t1	554	2.8e-07	28	161	140	292	0.346354
Zn_clus	40	g1006.t1	554	3.2e-08	2	36	19	52	0.85
Acyl-CoA_dh_N	113	g10070.t1	455	2.3e-12	9	113	33	149	0.920354
Acyl-CoA_dh_M	97	g10070.t1	455	5.8e-06	1	89	153	247	0.907216
Acyl-CoA_dh_1	150	g10070.t1	455	8.7e-24	4	147	270	417	0.953333
Pectate_lyase_3	215	g10074.t1	1149	2.5e-63	1	214	108	335	0.990698
Glyco_transf_90	396	g10075.t1	460	2.5e-26	65	320	164	413	0.643939
NAD_binding_8	68	g10078.t1	910	2.1e-10	2	56	295	352	0.794118
adh_short_C2	234	g10078.t1	910	7.3e-50	1	227	13	255	0.965812
SPRY	120	g1007.t1	533	1.1e-19	2	119	205	321	0.975
Bax1-I	207	g10082.t1	340	5.1e-34	1	207	117	332	0.995169
Sugar_tr	452	g10083.t1	515	1.5e-31	16	448	69	475	0.955752
Ribonucleas_3_3	128	g10087.t1	195	1.5e-12	20	121	72	174	0.789062
Rick_17kDa_Anti	42	g10088.t1	313	2e-05	2	38	215	252	0.857143
cNMP_binding	88	g10089.t1	948	1.3e-11	3	87	287	394	0.954545
cNMPbd_u2	157	g10089.t1	948	6.2e-46	1	156	399	561	0.987261
cNMP_binding	88	g10089.t1	948	8.5e-19	2	83	84	163	0.920455
NACHT	166	g10090.t1	986	2.7e-07	3	163	268	462	0.963855
NAD_binding_8	68	g10092.t1	644	3.5e-06	1	54	79	135	0.779412
adh_short_C2	234	g10093.t1	278	2.1e-60	1	233	15	271	0.991453
RNase_PH	132	g10095.t1	171	6.3e-16	1	81	22	102	0.606061
Helicase_C	111	g10096.t1	1060	2e-17	4	111	638	750	0.963964
SNF2_N	350	g10096.t1	1060	4.3e-53	54	326	271	554	0.777143
VIGSSK	62	g10096.t1	1060	5.3e-17	15	61	891	937	0.741935
DUF1993	161	g10097.t1	169	4.2e-51	1	161	5	166	0.993789
Glyco_hydro_3	319	g10099.t1	632	2e-47	2	318	73	416	0.990596
Helicase_C	111	g100.t1	1629	1.1e-16	2	110	1402	1512	0.972973
MFS_1	353	g100.t1	1629	5.5e-06	3	198	225	424	0.552408
SNF2_N	350	g100.t1	1629	5.5e-62	55	349	818	1128	0.84
MFS_1	353	g100.t1	1629	8.8e-11	2	178	62	246	0.498584
GMC_oxred_C	144	g10100.t1	596	1.5e-33	2	142	431	570	0.972222
GMC_oxred_N	296	g10100.t1	596	8.6e-66	1	295	15	312	0.993243
ENTH	125	g10101.t1	1127	4.8e-19	61	124	79	142	0.504
Pro_isomerase	158	g10102.t1	222	1.3e-41	6	144	66	204	0.873418
Cys_Met_Meta_PP	382	g10103.t1	444	5.9e-62	2	381	8	408	0.992147
Pro_dh	296	g10104.t1	583	1e-57	18	294	268	561	0.932432
Ribosomal_L14	122	g10106.t1	141	3.8e-33	4	119	23	138	0.942623
Glyco_hydro_1	453	g10107.t1	626	2.9e-31	194	450	353	621	0.565121
FMN_dh	348	g10108.t1	414	8.2e-126	1	347	22	403	0.994253
Ferritin_2	137	g10109.t1	472	3e-21	2	136	127	258	0.978102
AMP-binding	423	g1010.t1	395	6.7e-85	3	421	1	395	0.98818
DUF1993	161	g10110.t1	180	1.2e-43	2	161	7	167	0.987578
Glyco_hydro_76	366	g10111.t1	444	1.1e-42	83	356	180	442	0.745902
Fungal_trans_2	384	g10112.t1	502	6.6e-39	1	383	89	501	0.994792
MFS_1	353	g10113.t1	528	1.2e-39	3	352	56	458	0.988669
Abhydrolase_3	211	g10114.t1	371	5.3e-26	1	209	126	341	0.985782
Hemerythrin	131	g10115.t1	197	5.4e-12	2	130	4	122	0.977099
Aldolase_II	186	g10117.t1	265	6e-49	1	186	30	210	0.994624
P-mevalo_kinase	114	g10119.t1	1150	1e-19	1	113	769	895	0.982456
FAD_binding_4	139	g10119.t1	1150	2.3e-16	1	138	313	456	0.985612
Pribosyltran	159	g10119.t1	1150	2.7e-23	5	129	986	1125	0.779874
L31	102	g10121.t1	110	7e-46	2	102	10	110	0.980392
Sedlin_N	131	g10122.t1	187	8.1e-32	1	131	7	185	0.992366
Biotin_carb_C	108	g10125.t1	561	1.2e-34	1	107	219	326	0.981481
Biotin_lipoyl	73	g10125.t1	561	1.7e-15	3	72	487	551	0.945205
CPSase_L_D2	211	g10125.t1	561	6.4e-71	9	209	1	201	0.947867
Biotin_carb_N	110	g10126.t1	129	9.8e-24	3	85	34	113	0.745455
RINGv	48	g10128.t1	1662	2.3e-16	1	48	39	85	0.979167
MFS_1	353	g10131.t1	586	3.5e-35	2	353	68	478	0.994334
Peptidase_M14	289	g10132.t1	424	4.1e-80	3	288	127	408	0.986159
Propep_M14	73	g10132.t1	424	5.2e-06	13	73	41	99	0.821918
Glyco_transf_20	474	g10134.t1	545	2.6e-202	2	473	17	479	0.993671
Cellulase	281	g10137.t1	404	2.3e-21	55	278	115	364	0.793594
SDF	390	g10138.t1	486	4.7e-90	2	389	50	455	0.992308
DJ-1_PfpI	165	g10139.t1	232	1.3e-08	2	128	5	152	0.763636
CUE	42	g1013.t1	661	5.6e-11	2	42	327	367	0.952381
DnaJ	63	g10140.t1	339	1.1e-09	2	51	6	57	0.777778
Pkinase	264	g10142.t1	418	1.4e-28	3	204	59	285	0.761364
MAPEG	130	g10144.t1	164	2.5e-18	2	129	14	160	0.976923
ACPS	114	g10145.t1	375	5.2e-07	2	82	137	271	0.701754
SNO	188	g10146.t1	285	2.5e-43	1	151	14	183	0.797872
RRM_1	70	g10147.t1	168	2.3e-16	1	70	50	120	0.985714
PfkB	302	g10148.t1	1148	4e-55	4	301	830	1141	0.983444
DUF829	241	g10149.t1	300	8.1e-48	2	241	39	298	0.991701
Ribosomal_S10	98	g1014.t1	129	4.6e-28	1	98	33	126	0.989796
polyprenyl_synt	254	g10150.t1	1266	1.6e-90	2	253	34	299	0.988189
DUF726	343	g10150.t1	1266	4.3e-115	5	342	699	1057	0.982507
ANAPC8	140	g10151.t1	644	2.8e-52	1	140	11	189	0.992857
TPR_11	42	g10151.t1	644	5.5e-06	1	39	418	456	0.904762
DHHA2	143	g10159.t1	481	1.2e-41	1	143	322	479	0.993007
DHH	101	g10159.t1	481	1.7e-08	3	84	84	233	0.80198
Abhydrolase_2	217	g10160.t1	259	5.3e-22	9	210	40	239	0.926267
EXS	329	g10161.t1	1091	1.2e-52	111	329	690	889	0.662614
DUF3759	91	g10161.t1	1091	4.8e-38	2	91	11	104	0.978022
SPX	383	g10161.t1	1091	5e-77	5	383	124	593	0.986945
MFS_1	353	g10163.t1	585	1.1e-31	3	352	20	514	0.988669
F-box-like	48	g10167.t1	633	3e-05	3	45	12	54	0.875
CFEM	66	g10169.t1	478	4.7e-11	3	66	28	91	0.954545
GMC_oxred_N	296	g10170.t1	683	1.8e-18	78	295	157	428	0.733108
GMC_oxred_C	144	g10170.t1	683	4.3e-27	3	144	534	671	0.979167
Aminotran_1_2	363	g10171.t1	601	2.3e-07	34	357	128	554	0.889807
LCCL	96	g10172.t1	631	8.5e-20	1	90	145	268	0.927083
Aldo_ket_red	292	g10173.t1	318	1.5e-52	3	292	5	301	0.989726
ParA	246	g10175.t1	335	1.3e-59	68	230	106	284	0.658537
ParA	246	g10175.t1	335	2.6e-26	1	82	5	86	0.329268
SPC22	168	g10176.t1	265	3.2e-33	2	157	5	209	0.922619
XRN_N	242	g10177.t1	1437	1.1e-95	1	242	1	227	0.995868
WD40	38	g10178.t1	433	0.00021	2	38	318	356	0.947368
WD40	38	g10178.t1	433	0.0004	8	38	280	312	0.789474
CAF1C_H4-bd	69	g10178.t1	433	8.5e-25	1	68	27	96	0.971014
CoaE	179	g10179.t1	266	5.5e-42	2	166	3	186	0.916201
Acyl-CoA_dh_1	150	g10182.t1	1386	1.1e-28	1	143	600	751	0.946667
Acyl-CoA_dh_M	97	g10182.t1	1386	1.3e-22	1	97	493	588	0.989691
adh_short_C2	234	g10182.t1	1386	4.3e-59	1	233	25	262	0.991453
Acyl-CoA_dh_N	113	g10182.t1	1386	4.4e-20	2	110	367	486	0.955752
zf-RING_2	44	g10184.t1	386	1.5e-06	2	44	268	317	0.954545
RWD	116	g10185.t1	287	4.2e-06	4	115	8	107	0.956897
UPF0029	105	g10185.t1	287	5.2e-37	1	105	159	266	0.990476
zf-RING_2	44	g10188.t1	468	1.6e-06	2	44	229	279	0.954545
Cation_ATPase_N	69	g10190.t1	1085	1.1e-17	2	69	53	120	0.971014
Cation_ATPase	91	g10190.t1	1085	1.6e-10	9	85	519	597	0.835165
Cation_ATPase_C	182	g10190.t1	1085	2.4e-27	3	182	847	1051	0.983516
E1-E2_ATPase	181	g10190.t1	1085	2.7e-06	109	180	309	378	0.392265
E1-E2_ATPase	181	g10190.t1	1085	2.9e-31	1	123	159	297	0.674033
Hydrolase	210	g10190.t1	1085	3.3e-16	68	210	587	771	0.67619
Glyco_hydro_92	485	g10191.t1	827	7.4e-149	2	484	275	777	0.993814
Myb_DNA-binding	47	g10194.t1	658	4.2e-06	4	46	605	646	0.893617
Ank	32	g10199.t1	385	0.00012	2	24	241	265	0.6875
Ank_2	84	g10199.t1	385	2.7e-11	26	83	175	237	0.678571
Ank_2	84	g10199.t1	385	3.8e-14	22	84	137	205	0.738095
Ank_2	84	g10199.t1	385	4.8e-06	20	83	295	366	0.75
Ank_2	84	g10199.t1	385	6.4e-13	3	81	15	101	0.928571
D-ser_dehydrat	96	g1019.t1	440	2e-23	3	96	309	421	0.96875
Ala_racemase_N	219	g1019.t1	440	6.8e-10	2	202	38	240	0.913242
Lactamase_B_2	201	g101.t1	274	4.9e-14	3	201	29	236	0.985075
But2	142	g10200.t1	248	1.1e-12	21	134	112	233	0.795775
NACHT	166	g10202.t1	1149	1.7e-30	1	161	925	1115	0.963855
DDE_1	176	g10202.t1	1149	2.5e-30	1	146	184	329	0.823864
HET	146	g10202.t1	1149	5.5e-11	1	88	654	745	0.59589
WD40	38	g10203.t1	1423	0.00043	9	38	965	996	0.763158
WD40	38	g10203.t1	1423	1.4e-08	1	38	1042	1080	0.973684
WD40	38	g10203.t1	1423	1.4e-09	1	37	861	898	0.947368
WD40	38	g10203.t1	1423	1.4e-09	1	38	819	857	0.973684
NACHT	166	g10203.t1	1423	1.5e-06	3	130	199	347	0.76506
WD40	38	g10203.t1	1423	1.5e-10	3	38	779	815	0.921053
WD40	38	g10203.t1	1423	1.7e-08	2	37	1085	1121	0.921053
WD40	38	g10203.t1	1423	3e-08	6	38	908	941	0.842105
WD40	38	g10203.t1	1423	4.3e-10	3	38	1204	1240	0.921053
WD40	38	g10203.t1	1423	4.4e-10	2	38	1245	1282	0.947368
WD40	38	g10203.t1	1423	4.5e-09	1	38	1000	1038	0.973684
WD40	38	g10203.t1	1423	5e-10	3	38	737	773	0.921053
WD40	38	g10203.t1	1423	7.3e-11	1	38	1286	1324	0.973684
RVT_2	243	g10204.t1	953	1.6e-50	2	241	597	835	0.983539
rve	119	g10204.t1	953	2.6e-07	4	115	212	323	0.932773
gag_pre-integrs	67	g10204.t1	953	2e-06	17	65	143	195	0.716418
DDE_3	146	g10205.t1	370	1.4e-14	60	135	240	312	0.513699
HTH_Tnp_Tc3_2	72	g10205.t1	370	2.8e-11	4	71	86	159	0.930556
HTH_38	44	g10205.t1	370	6.4e-06	3	39	19	55	0.818182
WSC	82	g10207.t1	409	1.1e-14	2	82	233	313	0.97561
APH	240	g10210.t1	394	2.9e-19	63	209	125	292	0.608333
Pkinase	264	g10211.t1	483	2e-64	2	264	192	461	0.992424
B3_4	174	g10212.t1	593	5.1e-24	10	159	118	256	0.856322
B5	67	g10212.t1	593	5.5e-17	2	67	298	365	0.970149
His_Phos_1	194	g10214.t1	230	4.3e-09	2	62	7	67	0.309278
GFA	93	g10215.t1	285	1.3e-19	2	90	180	270	0.946237
Dabb	97	g10215.t1	285	1.5e-18	1	96	35	138	0.979381
BBE	46	g10217.t1	653	4.6e-10	1	45	585	629	0.956522
FAD_binding_4	139	g10217.t1	653	7.7e-18	5	138	194	332	0.956835
eIF-5_eIF-2B	117	g10219.t1	329	5.7e-41	7	116	196	306	0.931624
AIM24	202	g10220.t1	371	1.6e-44	1	187	170	353	0.920792
RRM_1	70	g10221.t1	453	4.7e-12	1	57	251	308	0.8
N_BRCA1_IG	102	g10222.t1	964	1.8e-31	1	102	613	726	0.990196
ZZ	45	g10222.t1	964	2.1e-05	2	41	373	412	0.866667
ZZ	45	g10222.t1	964	2.3e-06	16	43	454	482	0.6
Rotamase_3	116	g10223.t1	126	2.1e-14	13	115	31	125	0.87931
Ank_2	84	g10224.t1	1116	2.7e-05	14	83	473	547	0.821429
Ank_2	84	g10224.t1	1116	8e-08	7	80	310	392	0.869048
TPR_12	77	g10225.t1	925	1.2e-16	1	76	770	845	0.974026
TPR_12	77	g10225.t1	925	1.3e-14	8	74	693	759	0.857143
TPR_12	77	g10225.t1	925	1.8e-15	3	74	730	801	0.922078
NB-ARC	288	g10225.t1	925	1e-10	2	228	259	488	0.784722
TPR_12	77	g10225.t1	925	2e-16	5	76	817	887	0.922078
TPR_12	77	g10225.t1	925	3.6e-14	10	76	653	719	0.857143
TPR_12	77	g10225.t1	925	6.6e-11	10	68	863	921	0.753247
HET	146	g10225.t1	925	8.5e-09	1	88	25	115	0.59589
Ank_2	84	g10228.t1	920	1.3e-13	24	84	555	620	0.714286
Ank_2	84	g10228.t1	920	3.1e-13	25	84	622	688	0.702381
Ank_2	84	g10228.t1	920	4e-13	25	84	776	840	0.702381
Ank_2	84	g10228.t1	920	5e-19	1	84	814	908	0.988095
Ank_2	84	g10228.t1	920	6.2e-17	5	84	719	807	0.940476
DnaJ	63	g1022.t1	255	3e-15	1	63	8	68	0.984127
Sds3	218	g10230.t1	556	7.9e-45	2	199	37	257	0.90367
HSP70	599	g10231.t1	648	1.4e-259	1	598	4	610	0.996661
DUF3128	79	g10232.t1	285	9.8e-26	2	79	97	179	0.974684
VPS13_mid_rpt	235	g10233.t1	3194	1.3e-95	1	235	600	836	0.995745
VPS13_C	178	g10233.t1	3194	1.5e-69	1	177	2790	2965	0.988764
Chorein_N	116	g10233.t1	3194	2.2e-40	1	115	2	115	0.982759
VPS13	235	g10233.t1	3194	8.1e-82	1	235	139	380	0.995745
SHR-BD	271	g10233.t1	3194	9.4e-96	1	270	2262	2542	0.99262
DUF3429	138	g10234.t1	349	3.3e-41	1	137	140	296	0.985507
AHSA1	125	g10235.t1	329	3.1e-18	3	124	206	323	0.968
Aha1_N	135	g10235.t1	329	4.3e-44	1	135	13	144	0.992593
HTH_Tnp_Tc5	66	g10238.t1	494	0.00094	3	61	221	275	0.878788
PIF1	364	g10239.t1	1969	2.1e-24	2	220	1393	1623	0.598901
Helitron_like_N	190	g10239.t1	1969	8e-36	3	190	738	929	0.984211
MFS_5	354	g1023.t1	785	2.7e-58	10	326	28	367	0.892655
Methyltransf_22	246	g1023.t1	785	9.2e-17	50	190	527	683	0.569106
MMR_HSR1	114	g10240.t1	555	2.3e-23	2	86	304	411	0.736842
GTP1_OBG	155	g10240.t1	555	3.3e-29	2	108	78	184	0.683871
GTP1_OBG	155	g10240.t1	555	8.1e-08	102	154	246	299	0.335484
adh_short	195	g10241.t1	341	4.4e-38	2	189	81	268	0.958974
UQ_con	140	g10244.t1	326	1.4e-08	27	75	57	104	0.342857
MFS_1	353	g10245.t1	557	4e-29	1	235	25	341	0.66289
MFS_1	353	g10245.t1	557	9.3e-08	25	183	342	527	0.447592
Fungal_trans	267	g10247.t1	1055	2.3e-24	2	266	259	607	0.988764
Zn_clus	40	g10247.t1	1055	7.1e-09	2	39	47	84	0.925
Ribosomal_L30_N	72	g10248.t1	249	1.1e-18	1	72	14	85	0.986111
Ribosomal_L30	52	g10248.t1	249	1.1e-19	1	52	90	140	0.980769
Methyltr_RsmB-F	200	g10249.t1	856	7.4e-27	33	197	229	470	0.82
DUF504	55	g1024.t1	1222	0.0007	30	55	1175	1206	0.454545
Exo_endo_phos	212	g1024.t1	1222	1.8e-08	2	191	275	546	0.891509
PAP_central	248	g1024.t1	1222	4.6e-20	15	230	603	906	0.866935
2_5_RNA_ligase2	152	g1024.t1	1222	5.1e-29	1	150	26	178	0.980263
zf-C3HC	134	g10250.t1	586	1.3e-28	1	130	203	344	0.962687
Rsm1	92	g10250.t1	586	3.9e-23	1	89	384	475	0.956522
Inositol_P	272	g10251.t1	354	6.5e-52	10	270	11	349	0.955882
NAD_synthase	242	g10256.t1	605	4.7e-24	8	201	231	495	0.797521
CN_hydrolase	261	g10256.t1	605	5.2e-11	144	260	42	172	0.444444
HATPase_c	111	g10257.t1	1285	1.4e-23	5	110	748	859	0.945946
Response_reg	112	g10257.t1	1285	1.5e-21	2	109	1095	1211	0.955357
HisKA	64	g10257.t1	1285	8.2e-14	2	62	589	651	0.9375
Reticulon	157	g10259.t1	383	1e-33	2	156	139	296	0.980892
Cupin_8	253	g10261.t1	500	5.5e-35	12	248	208	500	0.932806
RicinB_lectin_2	89	g10262.t1	333	8.5e-05	15	84	51	119	0.775281
Glycos_transf_2	170	g10266.t1	243	7e-34	1	169	11	181	0.988235
Hydrolase_like	75	g10267.t1	344	7.6e-05	3	50	209	267	0.626667
Surp	53	g10269.t1	698	7.6e-11	2	52	290	342	0.943396
TPR_19	68	g10271.t1	431	3.5e-08	2	57	326	381	0.808824
TPP_enzyme_M	137	g10272.t1	691	4.5e-38	1	137	295	440	0.992701
TPP_enzyme_N	172	g10272.t1	691	4.6e-55	1	165	96	259	0.953488
TPP_enzyme_C	153	g10272.t1	691	5.6e-47	1	153	502	649	0.993464
ketoacyl-synt	253	g10273.t1	2610	1.8e-63	2	252	29	283	0.988142
ADH_zinc_N_2	134	g10273.t1	2610	2.1e-13	4	134	2067	2204	0.970149
Methyltransf_12	99	g10273.t1	2610	2.4e-16	1	99	1487	1595	0.989899
Acyl_transf_1	319	g10273.t1	2610	3.2e-45	2	284	592	893	0.884013
PP-binding	67	g10273.t1	2610	3.5e-07	3	67	2527	2591	0.955224
KAsynt_C_assoc	112	g10273.t1	2610	3.7e-16	1	107	412	558	0.946429
PS-DH	298	g10273.t1	2610	4.7e-55	1	275	979	1272	0.919463
KR	180	g10273.t1	2610	7.7e-53	1	179	2228	2405	0.988889
Ketoacyl-synt_C	118	g10273.t1	2610	7e-36	1	117	292	409	0.983051
p450	463	g10274.t1	543	6.5e-27	20	368	58	451	0.75162
p450	463	g10275.t1	440	4.2e-25	24	370	75	422	0.7473
MFS_1	353	g10276.t1	558	1.9e-40	2	352	47	451	0.991501
Transferase	434	g10277.t1	510	1.4e-15	141	433	151	502	0.672811
FSH1	212	g10278.t1	225	1.4e-17	87	211	2	204	0.584906
p450	463	g10279.t1	531	1.8e-31	215	445	252	501	0.49676
adh_short	195	g10281.t1	313	2e-30	1	187	9	214	0.953846
FANCL_C	70	g10285.t1	524	2.6e-06	4	67	79	146	0.9
TANGO2	253	g10287.t1	319	1.1e-74	1	252	1	296	0.992095
HET	146	g10289.t1	457	6.2e-28	1	146	64	238	0.993151
adh_short	195	g10290.t1	253	1.8e-23	4	190	8	207	0.953846
Glyco_hydro_16	177	g10292.t1	386	4.4e-40	4	176	60	229	0.971751
Pkinase	264	g10293.t1	629	2.4e-22	1	132	124	266	0.496212
Pkinase	264	g10293.t1	629	3e-14	135	264	434	596	0.488636
GRIP	44	g10294.t1	1160	4.6e-17	2	44	1111	1153	0.954545
IFT57	362	g10294.t1	1160	4.7e-07	121	351	211	436	0.635359
RAC_head	98	g10295.t1	444	2.4e-30	1	97	345	441	0.979592
DnaJ	63	g10295.t1	444	3.2e-19	1	63	100	167	0.984127
Usp	141	g10296.t1	447	2.7e-15	3	141	116	269	0.978723
GPHR_N	68	g10297.t1	536	1.1e-22	2	68	203	269	0.970588
ABA_GPCR	181	g10297.t1	536	1.7e-57	2	180	334	511	0.983425
Acetyltransf_3	138	g10299.t1	214	4.7e-15	31	138	49	177	0.775362
Zn_clus	40	g102.t1	506	2.3e-07	3	35	9	41	0.8
DUF3425	124	g10301.t1	317	1.3e-17	18	119	188	280	0.814516
ArgoL2	47	g10302.t1	1050	3.7e-10	1	47	534	583	0.978723
ArgoL1	51	g10302.t1	1050	4.2e-15	3	51	296	344	0.941176
PAZ	137	g10302.t1	1050	5.5e-09	64	137	463	525	0.532847
Piwi	301	g10302.t1	1050	5.8e-71	2	299	682	1003	0.986711
ArgoN	140	g10302.t1	1050	7e-16	2	140	144	280	0.985714
Chromo	54	g10305.t1	552	9e-06	1	52	352	399	0.944444
ABC_tran	137	g10306.t1	869	1.3e-18	1	137	245	396	0.992701
ABC2_membrane	210	g10306.t1	869	1.4e-35	2	209	542	751	0.985714
ABC2_membrane	210	g10306.t1	869	4.8e-11	144	210	3	69	0.314286
PDR_CDR	92	g10306.t1	869	9.7e-25	9	91	87	169	0.891304
DDE_1	176	g10308.t1	516	6.6e-26	2	138	74	215	0.772727
Ank_2	84	g10309.t1	1197	1.6e-11	3	83	1105	1195	0.952381
Ank_5	56	g10309.t1	1197	1e-07	1	56	1052	1107	0.982143
HET	146	g10311.t1	164	4.8e-10	1	90	25	117	0.609589
Ank_2	84	g10312.t1	1835	1.1e-20	1	84	890	982	0.988095
Ank_2	84	g10312.t1	1835	1.2e-11	25	84	786	850	0.702381
Ank_2	84	g10312.t1	1835	1.3e-12	24	84	1115	1180	0.714286
Ank_2	84	g10312.t1	1835	1.4e-13	25	84	621	685	0.702381
Ank_2	84	g10312.t1	1835	1.8e-14	25	84	1050	1114	0.702381
NACHT	166	g10312.t1	1835	1.9e-09	1	96	107	228	0.572289
Ank_2	84	g10312.t1	1835	1e-21	1	84	956	1048	0.988095
Ank_2	84	g10312.t1	1835	2.2e-19	1	83	1319	1410	0.97619
Ank_2	84	g10312.t1	1835	2.3e-11	24	82	1565	1628	0.690476
Ank_2	84	g10312.t1	1835	2e-19	1	84	824	916	0.988095
Ank_2	84	g10312.t1	1835	3.1e-18	1	84	725	817	0.988095
Ank_2	84	g10312.t1	1835	3.8e-15	1	69	1484	1561	0.809524
Ank_2	84	g10312.t1	1835	4.4e-14	25	82	654	716	0.678571
Ank_2	84	g10312.t1	1835	4.6e-14	22	84	582	652	0.738095
Ank_2	84	g10312.t1	1835	4.8e-20	1	80	1736	1824	0.940476
Ank_2	84	g10312.t1	1835	7e-13	25	84	1248	1312	0.702381
Ank_2	84	g10312.t1	1835	8.4e-12	24	84	1181	1246	0.714286
Ank_2	84	g10312.t1	1835	9.1e-16	13	84	1616	1696	0.845238
Ank_2	84	g10312.t1	1835	9.6e-17	1	83	1418	1509	0.97619
Helo_like_N	209	g10313.t1	299	3.1e-19	1	199	1	201	0.947368
HTH_33	60	g10316.t1	325	0.00066	12	53	89	130	0.683333
DDE_3	146	g10316.t1	325	4.5e-31	2	135	145	280	0.910959
NACHT	166	g10317.t1	765	1.7e-08	1	96	73	194	0.572289
Ank_2	84	g10317.t1	765	2.2e-17	1	84	629	723	0.988095
Ank_4	55	g10317.t1	765	2.6e-05	13	55	705	748	0.763636
Ank_2	84	g10317.t1	765	5.1e-14	21	84	551	622	0.75
DDE_1	176	g10319.t1	388	2.6e-27	2	146	201	346	0.818182
SH3_1	48	g10320.t1	1084	8.3e-05	2	48	397	443	0.958333
HET	146	g10321.t1	597	1.5e-30	1	146	51	223	0.993151
Asp	315	g10322.t1	404	1.1e-07	201	310	272	383	0.346032
Asp	315	g10322.t1	404	1.6e-25	5	188	34	229	0.580952
HET	146	g10323.t1	511	3.2e-08	1	84	23	118	0.568493
GCV_T_C	95	g10325.t1	420	0.00083	1	68	291	365	0.705263
GCV_T	257	g10325.t1	420	1.5e-06	47	156	100	214	0.424125
Lung_7-TM_R	295	g10326.t1	566	4.8e-69	3	295	159	447	0.989831
CTU2	112	g10327.t1	383	6.3e-12	1	55	287	336	0.482143
DND1_DSRM	80	g10328.t1	1385	0.00087	3	66	84	142	0.7875
DEAD	176	g10328.t1	1385	2.1e-08	11	172	623	781	0.914773
RWD	116	g10328.t1	1385	2.4e-12	3	116	437	534	0.974138
OB_NTP_bind	83	g10328.t1	1385	6.5e-16	1	83	1213	1314	0.987952
HA2	102	g10328.t1	1385	7.5e-18	1	100	1043	1132	0.970588
Helicase_C	111	g10328.t1	1385	8e-13	9	110	861	979	0.90991
HIT	98	g10329.t1	306	1.4e-10	5	97	95	232	0.938776
zf-C2HE	64	g10329.t1	306	8.2e-13	1	64	247	302	0.984375
ADH_N	109	g1032.t1	933	1.4e-05	1	62	603	669	0.559633
ADH_zinc_N	130	g1032.t1	933	6.2e-15	1	92	743	835	0.7
MFS_1	353	g1032.t1	933	7e-42	3	353	123	504	0.991501
TRAP_alpha	285	g10331.t1	272	8.3e-08	131	246	98	217	0.403509
MFS_1	353	g10332.t1	586	6.7e-30	6	352	72	465	0.98017
GFO_IDH_MocA	120	g10333.t1	342	2.6e-18	2	114	4	123	0.933333
RRM_1	70	g10335.t1	541	2.1e-12	4	70	92	157	0.942857
Acetyltransf_1	117	g10336.t1	234	0.00073	33	80	69	117	0.401709
PIG-L	131	g10340.t1	276	1.4e-24	1	130	36	174	0.984733
HET	146	g10342.t1	614	5.3e-20	1	146	73	215	0.993151
TauD	269	g10343.t1	333	1.8e-43	33	267	48	306	0.869888
MFS_1	353	g10344.t1	546	7.4e-18	2	352	91	469	0.991501
MKT1_C	240	g10345.t1	728	5.4e-76	1	240	484	726	0.995833
MKT1_N	90	g10345.t1	728	8.3e-27	1	90	305	394	0.988889
2OG-FeII_Oxy	101	g10346.t1	332	1.2e-15	9	101	180	284	0.910891
DIOX_N	118	g10346.t1	332	1e-23	1	109	11	124	0.915254
PTCB-BRCT	63	g10347.t1	851	2.8e-10	3	63	20	82	0.952381
BRCT	79	g10347.t1	851	3.1e-07	6	79	441	513	0.924051
PTCB-BRCT	63	g10347.t1	851	3.4e-24	1	63	114	177	0.984127
Arrestin_N	146	g10348.t1	797	0.00015	81	140	342	403	0.40411
Arrestin_C	137	g10348.t1	797	1.7e-23	1	136	423	622	0.985401
Na_H_Exchanger	381	g10349.t1	1063	1.6e-77	2	379	17	435	0.989501
Nha1_C	465	g10349.t1	1063	3.2e-99	1	462	459	982	0.991398
DUF3431	215	g1034.t1	691	2.6e-10	20	202	463	658	0.846512
Methyltransf_2	227	g10350.t1	453	3.3e-24	83	219	284	427	0.599119
SLAC1	324	g10352.t1	401	1.6e-93	1	323	27	367	0.993827
Vps4_C	61	g10353.t1	836	0.00011	18	59	754	798	0.672131
AAA	132	g10353.t1	836	1.5e-47	1	131	549	681	0.984848
CDC48_N	85	g10353.t1	836	3.3e-18	2	84	60	140	0.964706
AAA	132	g10353.t1	836	3.9e-47	1	131	275	404	0.984848
CDC48_2	64	g10353.t1	836	4.7e-07	2	63	160	224	0.953125
SAM_1	64	g10355.t1	522	1.9e-13	2	60	66	124	0.90625
RA	93	g10355.t1	522	7.6e-13	14	91	404	480	0.827957
ECR1_N	38	g10356.t1	212	3e-11	3	35	8	40	0.842105
EXOSC1	113	g10356.t1	212	5.2e-11	75	113	121	159	0.336283
Ras	162	g10357.t1	371	4.2e-31	1	160	185	348	0.981481
WD40	38	g10358.t1	493	0.00072	3	38	395	432	0.921053
CAF1C_H4-bd	69	g10358.t1	493	1e-13	2	68	87	155	0.956522
WD40	38	g10358.t1	493	9.6e-07	6	38	298	332	0.842105
COesterase	514	g1035.t1	581	2.3e-66	5	499	41	533	0.961089
DnaJ	63	g10360.t1	368	2.5e-17	1	63	18	80	0.984127
TruB_C_2	64	g10361.t1	484	2.2e-05	1	53	361	415	0.8125
TruB_N	149	g10361.t1	484	2.5e-44	6	135	67	198	0.865772
EamA	137	g10362.t1	462	4.9e-08	60	136	179	255	0.554745
Ras	162	g10363.t1	205	1.1e-56	1	161	10	176	0.987654
ADH_zinc_N_2	134	g10364.t1	335	1.4e-25	1	134	192	330	0.992537
ADH_N	109	g10364.t1	335	3.5e-05	2	61	35	95	0.541284
HET	146	g10366.t1	481	5.7e-07	67	146	1	71	0.541096
LDB19	193	g10367.t1	451	4.7e-51	3	192	129	301	0.979275
Ribosomal_L22e	109	g10368.t1	126	1.8e-48	2	109	16	123	0.981651
zf-RING_2	44	g10369.t1	177	3.5e-09	3	44	67	117	0.931818
Mpv17_PMP22	62	g10371.t1	320	0.00034	21	60	235	274	0.629032
DNA_pol_E_B	211	g10374.t1	1659	1.2e-33	1	205	373	631	0.966825
Cullin_binding	117	g10374.t1	1659	2.7e-31	1	117	1334	1457	0.991453
Pol_alpha_B_N	246	g10374.t1	1659	2.8e-71	2	246	26	261	0.99187
Ribosomal_L32e	108	g10374.t1	1659	3.4e-47	2	108	1544	1650	0.981481
UBA_4	43	g10374.t1	1659	7e-07	2	35	798	831	0.767442
CRAL_TRIO_N	54	g10375.t1	356	1.3e-17	1	53	29	88	0.962963
CRAL_TRIO	159	g10375.t1	356	3.6e-36	2	159	109	254	0.987421
STAG	113	g10376.t1	1184	9.7e-32	2	110	217	328	0.955752
zf-RING_2	44	g10378.t1	788	1.7e-08	2	44	412	455	0.954545
zinc_ribbon_6	59	g10378.t1	788	1e-21	3	59	461	517	0.949153
zf-CHY	75	g10378.t1	788	2.9e-19	1	75	284	357	0.986667
Ribosomal_L31e	82	g10379.t1	142	2.7e-17	1	40	22	61	0.47561
Ribosomal_L31e	82	g10379.t1	142	6.5e-16	37	81	72	116	0.536585
UCH	257	g1037.t1	517	1.9e-50	1	257	179	510	0.996109
zf-UBP	64	g1037.t1	517	6.7e-06	11	63	90	138	0.8125
DUF1857	147	g10380.t1	163	1.5e-58	1	147	6	159	0.993197
Xpo1	149	g10382.t1	1069	1.1e-38	2	149	104	253	0.986577
IBN_N	74	g10382.t1	1069	4.8e-14	1	74	26	92	0.986486
CRM1_C	321	g10382.t1	1069	5.1e-133	1	321	703	1027	0.996885
Ank_2	84	g10383.t1	1797	0.00063	25	79	451	510	0.642857
ABC1	119	g10383.t1	1797	1.7e-33	2	118	1394	1511	0.97479
Ank_2	84	g10383.t1	1797	7.7e-13	1	81	389	479	0.952381
Ank_2	84	g10383.t1	1797	8.8e-12	2	75	522	606	0.869048
GDPD	259	g10383.t1	1797	9.1e-11	31	230	832	1069	0.76834
HECT	307	g10384.t1	818	1.5e-97	2	305	515	816	0.986971
WW	31	g10384.t1	818	2.3e-10	1	31	398	427	0.967742
WW	31	g10384.t1	818	3.9e-12	1	31	339	368	0.967742
C2	103	g10384.t1	818	7.2e-20	2	91	8	98	0.864078
WW	31	g10384.t1	818	7.6e-10	1	31	239	268	0.967742
Aminotran_4	223	g10386.t1	448	1.9e-21	2	223	138	399	0.991031
Kelch_5	42	g10388.t1	719	3e-10	1	42	268	315	0.97619
Glyco_hydro_32C	161	g1038.t1	638	2.3e-28	28	161	468	604	0.826087
Glyco_hydro_32N	305	g1038.t1	638	4.4e-45	1	302	49	409	0.986885
zf-CCHC_3	41	g10390.t1	355	1.9e-18	1	41	12	53	0.97561
SUZ	57	g10391.t1	833	7.1e-15	2	57	355	425	0.964912
Sugar_tr	452	g10392.t1	556	1.2e-141	1	452	28	488	0.997788
Steroid_dh	150	g10393.t1	287	7e-19	6	149	120	286	0.953333
SKG6	38	g10394.t1	490	6.6e-08	13	38	247	272	0.657895
PPR_2	50	g10395.t1	1002	3.1e-10	2	48	506	552	0.92
PPR_2	50	g10395.t1	1002	5.6e-13	1	50	731	780	0.98
PPR_2	50	g10395.t1	1002	6.9e-07	5	50	700	745	0.9
cwf18	135	g10396.t1	214	2e-39	1	135	6	162	0.992593
Thiolase_C	123	g10397.t1	457	3.3e-10	26	99	274	365	0.593496
Thiolase_N	260	g10397.t1	457	8.6e-14	1	259	8	230	0.992308
Aldedh	462	g10399.t1	1006	3.4e-150	13	453	43	484	0.952381
NCBP3	59	g10399.t1	1006	6.7e-10	3	57	569	624	0.915254
zf-rbx1	55	g1039.t1	779	1.7e-08	2	55	333	392	0.963636
Lipase_3	141	g103.t1	310	2.4e-25	1	138	101	241	0.971631
adh_short_C2	234	g10400.t1	268	1.9e-58	4	232	33	265	0.974359
AIM5	76	g10402.t1	112	3.4e-23	1	76	9	89	0.986842
Aldo_ket_red	292	g10404.t1	364	1.2e-72	1	290	17	309	0.989726
Flavoprotein	158	g10405.t1	262	2.6e-44	2	158	39	258	0.987342
Pkinase	264	g10406.t1	342	3e-36	2	132	109	242	0.492424
Peptidase_S41	166	g10407.t1	764	8.6e-07	1	62	358	431	0.36747
Pkinase	264	g10408.t1	572	6.5e-59	4	263	23	297	0.981061
RGS	118	g10409.t1	715	1.4e-30	5	115	557	691	0.932203
DEP	72	g10409.t1	715	6.4e-15	1	71	442	515	0.972222
C1_2	47	g10413.t1	1103	0.00047	5	47	864	903	0.893617
uDENN	66	g10413.t1	1103	2.2e-16	1	65	247	313	0.969697
dDENN	50	g10413.t1	1103	2e-13	1	49	954	1002	0.96
DENN	186	g10413.t1	1103	4.4e-57	1	185	420	616	0.989247
DUF974	246	g10415.t1	322	4.1e-76	1	245	69	319	0.99187
SET	169	g10416.t1	162	6.5e-15	1	169	27	133	0.994083
DUF2408	135	g10417.t1	478	1.2e-05	42	102	405	460	0.444444
DUF2408	135	g10417.t1	478	4.1e-05	44	122	318	392	0.577778
DUF2408	135	g10417.t1	478	5.3e-28	1	135	172	315	0.992593
Ribosomal_60s	88	g10418.t1	111	8.3e-26	2	88	22	110	0.977273
Mito_carr	97	g10419.t1	413	1.3e-07	3	95	315	400	0.948454
Mito_carr	97	g10419.t1	413	2.3e-14	10	95	210	308	0.876289
Mito_carr	97	g10419.t1	413	4.3e-15	7	91	98	175	0.865979
Ank_5	56	g1041.t1	530	3.9e-10	1	56	346	401	0.982143
Ank_2	84	g1041.t1	530	4.3e-07	1	80	32	130	0.940476
Ank_2	84	g1041.t1	530	9.7e-14	10	84	417	507	0.880952
Pyr_redox_2	292	g10421.t1	465	2e-62	2	292	9	332	0.993151
Pyr_redox_dim	110	g10421.t1	465	5.1e-34	1	109	353	464	0.981818
Fungal_trans	267	g10422.t1	891	1.8e-22	1	187	205	372	0.696629
DHquinase_I	229	g10423.t1	676	8.9e-45	3	229	155	385	0.9869
Pkinase	264	g10424.t1	504	2.3e-22	6	259	209	497	0.958333
p450	463	g10425.t1	507	1.5e-68	3	441	47	478	0.946004
DUF3533	377	g10426.t1	446	4e-45	2	375	50	414	0.98939
Glutaredoxin	60	g10427.t1	154	2.1e-15	1	60	54	121	0.983333
peroxidase	229	g10429.t1	374	9.7e-45	11	229	115	337	0.951965
MFS_1	353	g10431.t1	534	7.6e-37	1	352	94	462	0.994334
DUF5315	77	g10432.t1	270	7.1e-24	2	75	92	166	0.948052
Ribosom_S12_S23	114	g10433.t1	145	7.5e-51	2	114	32	144	0.982456
Ima1_N	136	g10434.t1	507	3.5e-17	72	136	3	65	0.470588
Alg14	175	g10436.t1	300	2.3e-14	1	55	52	106	0.308571
Alg14	175	g10436.t1	300	5.4e-37	47	175	149	299	0.731429
NIF	156	g10437.t1	1415	4.7e-54	1	154	283	455	0.980769
IF-2B	282	g10438.t1	486	1.8e-21	1	144	38	311	0.507092
IF-2B	282	g10438.t1	486	6.7e-34	152	282	340	468	0.460993
Polysacc_deac_1	124	g10439.t1	633	2.4e-11	20	123	368	473	0.830645
adh_short_C2	234	g10439.t1	633	2e-38	1	233	15	259	0.991453
Pyrid_ox_like	149	g1043.t1	504	1.9e-20	2	146	75	227	0.966443
GST_N_3	75	g1043.t1	504	2.2e-16	10	73	277	340	0.84
Abhydrolase_1	256	g10440.t1	279	4.5e-15	19	249	46	260	0.898438
NmrA	233	g10441.t1	310	1e-14	1	227	6	222	0.969957
Amidohydro_1	344	g10442.t1	554	1.1e-21	1	344	123	485	0.997093
SUR7	207	g10444.t1	329	4.4e-40	3	206	44	264	0.980676
PPI_Ypi1	60	g10446.t1	142	2.6e-24	1	60	17	70	0.983333
DASH_Dad2	99	g10447.t1	138	8.2e-34	2	99	29	121	0.979798
Shugoshin_N	45	g10448.t1	753	1.8e-18	1	45	21	65	0.977778
Shugoshin_C	25	g10448.t1	753	5.3e-12	1	25	424	448	0.96
CENP-N	416	g10450.t1	504	9.1e-138	2	416	18	493	0.995192
bZIP_2	54	g10451.t1	333	5.3e-10	4	54	228	278	0.925926
Tctex-1	103	g10452.t1	137	1.1e-32	1	103	11	136	0.990291
DUF202	68	g10453.t1	131	7.8e-14	1	67	24	85	0.970588
DIE2_ALG10	396	g10454.t1	551	5.4e-115	1	396	32	495	0.997475
Sld5	109	g10455.t1	241	8e-31	2	108	51	189	0.972477
SH3_9	49	g10456.t1	1242	0.00026	15	47	116	150	0.653061
RasGEF	177	g10456.t1	1242	1.2e-53	1	176	953	1138	0.988701
RasGEF_N	105	g10456.t1	1242	3.1e-12	1	90	772	851	0.847619
Rhodanese	107	g10457.t1	145	2.7e-07	15	102	6	88	0.813084
Dioxygenase_C	182	g10458.t1	452	1e-08	3	100	130	232	0.532967
Ammonium_transp	399	g10459.t1	383	4.5e-41	117	397	66	361	0.701754
TGS	60	g1045.t1	777	1.2e-08	1	59	88	152	0.966667
HGTP_anticodon	94	g1045.t1	777	3.9e-17	1	93	673	766	0.978723
tRNA_SAD	44	g1045.t1	777	4.4e-13	2	44	262	310	0.954545
tRNA-synt_2b	179	g1045.t1	777	4.8e-29	4	151	412	593	0.821229
Methyltransf_16	174	g10460.t1	229	2e-47	5	172	38	197	0.95977
DnaJ	63	g10461.t1	304	6.2e-21	1	63	62	124	0.984127
Peptidase_M24	209	g10462.t1	452	6.3e-44	2	207	136	438	0.980861
Porin_3	270	g10463.t1	352	1.2e-59	2	270	16	345	0.992593
Chorismate_synt	327	g10464.t1	435	7.5e-138	1	327	32	410	0.996942
Fungal_trans	267	g10465.t1	842	1e-26	1	188	196	372	0.700375
RhoGAP	152	g10466.t1	838	2e-20	1	149	227	410	0.973684
CRAL_TRIO_2	139	g10466.t1	838	7.2e-37	1	138	51	193	0.985612
Tcf25	349	g10467.t1	685	1.7e-79	1	349	258	573	0.997135
PP2C	258	g10468.t1	593	4.4e-39	29	236	202	463	0.802326
Gar1	154	g1046.t1	214	3.3e-37	12	109	32	126	0.62987
MFS_1	353	g10471.t1	850	6e-12	10	323	424	755	0.886686
CHD5	159	g10472.t1	216	1.7e-57	1	158	6	165	0.987421
PPTA	28	g10473.t1	334	8.9e-05	10	28	195	213	0.642857
zf-H2C2_2	26	g10478.t1	727	1.9e-07	1	25	510	534	0.923077
zf-C2H2	23	g10478.t1	727	3.4e-06	1	23	496	518	0.956522
BRO1	387	g10479.t1	823	3.2e-125	2	387	6	382	0.994832
ALIX_LYPXL_bnd	295	g10479.t1	823	4.2e-86	1	295	418	719	0.99661
HMA	62	g10480.t1	84	1.5e-11	2	61	7	70	0.951613
DJ-1_PfpI	165	g10481.t1	257	4e-07	26	164	89	227	0.836364
Mito_carr	97	g10483.t1	409	2.9e-20	4	93	163	257	0.917526
Mito_carr	97	g10483.t1	409	3.2e-23	8	94	64	157	0.886598
Mito_carr	97	g10483.t1	409	5.3e-16	3	94	272	395	0.938144
UCR_14kD	100	g10484.t1	133	1.4e-45	1	100	14	113	0.99
HhH-GPD	108	g10485.t1	423	5.3e-10	4	88	245	370	0.777778
Ecm33	40	g10486.t1	388	1.8e-09	4	40	1	36	0.9
Anp1	264	g10487.t1	406	2.4e-107	2	263	101	364	0.988636
G-patch	45	g10488.t1	503	4.4e-11	3	37	328	362	0.755556
AMP-binding_C	76	g10489.t1	514	1.7e-13	1	76	419	494	0.986842
AMP-binding	423	g10489.t1	514	2e-90	3	421	8	409	0.98818
Whi5	25	g1048.t1	385	1.3e-06	4	25	24	45	0.84
Glyco_hydro_92	485	g10493.t1	803	9.6e-140	2	484	270	761	0.993814
DUF3984	331	g10494.t1	427	6.6e-43	1	266	9	294	0.800604
Y_phosphatase2	165	g10496.t1	270	1.8e-43	2	154	84	236	0.921212
Glyco_transf_22	417	g10497.t1	823	2.5e-44	2	222	202	444	0.527578
Glyco_transf_22	417	g10497.t1	823	2.9e-37	219	416	464	692	0.472422
Pkinase	264	g10498.t1	1400	6.7e-33	97	264	600	816	0.632576
Metallopep	427	g1049.t1	780	8e-168	2	426	119	551	0.992974
zf-4CXXC_R1	99	g10500.t1	1283	1e-07	5	76	603	670	0.717172
JmjC	114	g10500.t1	1283	5.1e-09	1	113	223	345	0.982456
UbiA	252	g10501.t1	421	2.8e-44	3	246	129	382	0.964286
Metallophos_2	165	g10502.t1	200	6.7e-11	4	163	7	164	0.963636
Inositol_P	272	g10503.t1	380	1.9e-32	74	255	128	351	0.665441
Ecl1	43	g10504.t1	160	1.7e-14	1	42	5	42	0.953488
Aminotran_5	371	g10507.t1	485	3.9e-31	6	342	114	444	0.90566
SKG6	38	g10508.t1	377	0.00011	4	38	206	239	0.894737
Aminotran_1_2	363	g1050.t1	781	1.2e-35	2	359	122	492	0.983471
CDP-OH_P_transf	66	g1050.t1	781	4.5e-11	2	66	585	658	0.969697
AhpC-TSA	124	g10510.t1	259	1.3e-23	11	121	89	201	0.887097
Aa_trans	409	g10511.t1	565	2.4e-34	13	405	159	534	0.958435
zf-RING_2	44	g10512.t1	333	6.7e-09	2	44	215	262	0.954545
AIP3	408	g10515.t1	1270	1.9e-154	1	408	481	928	0.997549
LsmAD	70	g10516.t1	1112	2.4e-28	1	70	308	379	0.985714
SM-ATX	81	g10516.t1	1112	9.2e-16	1	80	151	239	0.975309
Sugar_tr	452	g10517.t1	740	2.5e-104	2	448	54	527	0.986726
WD40	38	g10518.t1	770	0.00044	5	38	643	677	0.868421
WD40	38	g10518.t1	770	1.3e-05	5	37	707	740	0.842105
FMN_dh	348	g10518.t1	770	4.3e-105	1	347	46	423	0.994253
WD40	38	g10518.t1	770	6.5e-10	4	38	510	545	0.894737
PP2C	258	g10519.t1	453	1.5e-82	3	254	24	277	0.972868
Glucan_synthase	818	g1051.t1	1948	0	1	817	860	1689	0.997555
FKS1_dom1	109	g1051.t1	1948	3.9e-35	2	108	354	461	0.972477
HET	146	g10520.t1	613	1.2e-26	1	146	188	337	0.993151
Acyl-CoA_dh_M	97	g10521.t1	898	1.9e-11	1	97	148	258	0.989691
Acyl-CoA_ox_N	125	g10521.t1	898	1.9e-28	2	125	33	146	0.984
ACOX	180	g10521.t1	898	4.7e-44	3	167	511	676	0.911111
BBE	46	g10523.t1	749	0.00015	2	40	707	742	0.826087
FAD_binding_4	139	g10523.t1	749	4.8e-13	22	139	351	466	0.841727
AAA_26	200	g10524.t1	817	1.2e-24	5	182	17	212	0.885
Aminotran_1_2	363	g10525.t1	427	5.2e-41	2	360	36	399	0.986226
Radical_SAM	167	g10526.t1	1171	1.1e-12	4	162	871	1027	0.946108
BATS	86	g10526.t1	1171	1.4e-21	1	85	1043	1133	0.976744
Aconitase_C	131	g10526.t1	1171	1.8e-32	1	130	592	725	0.984733
Aconitase	462	g10526.t1	1171	3.1e-139	1	462	66	513	0.997835
F-box-like	48	g10530.t1	678	2e-09	2	48	241	286	0.958333
WD40	38	g10530.t1	678	4.7e-05	1	38	502	538	0.973684
WD40	38	g10530.t1	678	8.4e-06	7	38	344	374	0.815789
KIX_2	82	g10531.t1	1520	8.7e-08	3	81	39	114	0.95122
TAF8_C	49	g10533.t1	444	2.4e-20	1	49	295	343	0.979592
Bromo_TP	77	g10533.t1	444	2e-06	5	70	171	236	0.844156
Mitochondr_Som1	89	g10534.t1	96	3e-23	1	89	1	84	0.988764
MRP-L20	164	g10536.t1	220	8.7e-54	3	164	25	216	0.981707
Peptidase_M20	207	g10537.t1	557	1.5e-33	1	205	174	547	0.985507
Glyco_transf_8	256	g10539.t1	654	8.4e-23	2	253	10	222	0.980469
Glyco_hydro_72	315	g1053.t1	536	3.8e-130	5	314	14	327	0.980952
X8	76	g1053.t1	536	5.8e-18	1	76	378	453	0.986842
DNA_photolyase	164	g10540.t1	660	2.2e-37	1	161	6	172	0.97561
FAD_binding_7	202	g10540.t1	660	6.5e-74	3	201	317	548	0.980198
Dynactin_p62	476	g10541.t1	572	2.4e-200	1	475	53	518	0.995798
Methyltransf_11	95	g10542.t1	303	1.8e-09	2	94	38	145	0.968421
zf-CCHC	18	g10543.t1	384	2e-07	2	17	368	383	0.833333
zf-CCHC	18	g10543.t1	384	3e-06	2	17	290	305	0.833333
zf-CCHC	18	g10543.t1	384	4.6e-06	2	18	326	342	0.888889
DUF5127	227	g10545.t1	812	1.2e-39	9	224	126	352	0.947137
DUF1793	166	g10545.t1	812	1.7e-70	1	165	591	800	0.987952
DUF4965	174	g10545.t1	812	7.9e-50	2	127	360	483	0.718391
AA_permease_2	425	g10546.t1	518	2.8e-53	4	424	54	490	0.988235
Amidohydro_2	291	g1054.t1	936	1.1e-11	144	259	269	372	0.395189
Gln-synt_C	345	g1054.t1	936	1.9e-59	2	333	604	920	0.95942
CFEM	66	g10553.t1	152	7.2e-11	3	66	46	116	0.954545
DUF1295	235	g10555.t1	369	5.9e-34	3	235	79	332	0.987234
Topoisom_bac	413	g10556.t1	796	7.7e-96	2	361	216	578	0.869249
Toprim	103	g10556.t1	796	8.3e-13	20	103	101	201	0.805825
Stb3	90	g10557.t1	385	9.3e-29	1	81	97	179	0.888889
HET	146	g10559.t1	285	1.1e-33	1	146	45	193	0.993151
HET	146	g10560.t1	784	6.6e-17	1	88	230	366	0.59589
PLDc_2	133	g10561.t1	469	4.1e-16	2	127	289	451	0.93985
ECR1_N	38	g10562.t1	345	6.7e-15	1	36	42	82	0.921053
TMEM234	116	g10564.t1	152	9.3e-41	1	116	22	148	0.991379
PhyH	211	g10565.t1	332	3.1e-54	1	210	17	277	0.990521
ADH_N	109	g10566.t1	2274	0.00024	1	77	1577	1649	0.697248
PS-DH	298	g10566.t1	2274	1.1e-48	1	274	998	1297	0.916107
ketoacyl-synt	253	g10566.t1	2274	1.1e-68	2	253	22	275	0.992095
PP-binding	67	g10566.t1	2274	1.9e-05	2	56	2196	2250	0.80597
Ketoacyl-synt_C	118	g10566.t1	2274	4.5e-35	2	115	284	397	0.957627
Acyl_transf_1	319	g10566.t1	2274	5.9e-42	2	313	612	944	0.974922
KR	180	g10566.t1	2274	6.9e-59	1	179	1898	2076	0.988889
KAsynt_C_assoc	112	g10566.t1	2274	7.8e-08	12	102	412	502	0.803571
HAD	188	g10567.t1	387	9.4e-19	1	187	171	340	0.989362
adh_short	195	g10568.t1	365	2.8e-33	1	187	32	247	0.953846
Glyco_transf_28	139	g10569.t1	1263	1.2e-17	1	138	254	414	0.985612
WSC	82	g1056.t1	283	3.1e-14	3	82	51	125	0.963415
SKG6	38	g1056.t1	283	6.3e-07	5	38	184	217	0.868421
FAD_binding_3	356	g10570.t1	424	2.7e-18	3	328	2	328	0.912921
Zn_clus	40	g10571.t1	751	1e-09	2	37	17	51	0.875
Fungal_trans	267	g10571.t1	751	3.7e-10	2	157	203	353	0.580524
TPR_10	42	g10572.t1	798	0.00011	3	42	743	782	0.928571
TPR_12	77	g10572.t1	798	1.8e-08	12	75	558	621	0.818182
TPR_12	77	g10572.t1	798	2.4e-11	3	75	633	705	0.935065
HET	146	g10572.t1	798	2.6e-09	1	88	27	117	0.59589
NB-ARC	288	g10572.t1	798	5.9e-06	5	229	237	460	0.777778
DDE_1	176	g10573.t1	555	1.3e-31	1	176	193	362	0.994318
HTH_Tnp_Tc5	66	g10573.t1	555	2.8e-06	4	62	58	117	0.878788
Metallophos	204	g10576.t1	516	6.3e-14	1	173	228	441	0.843137
DDE_1	176	g10578.t1	246	6.1e-19	15	136	105	230	0.6875
Patatin	204	g10579.t1	163	4.1e-07	9	107	29	125	0.480392
Patatin	204	g10580.t1	396	3.5e-24	1	204	9	207	0.995098
DDE_3	146	g10582.t1	514	4.7e-30	2	135	334	469	0.910959
DDE_3	146	g10582.t1	514	5.2e-21	53	135	155	237	0.561644
Patatin	204	g10584.t1	972	1.3e-07	139	204	82	149	0.318627
TPR_12	77	g10584.t1	972	1.3e-14	4	77	751	823	0.948052
TPR_12	77	g10584.t1	972	1.6e-17	8	76	796	864	0.883117
COesterase	514	g10585.t1	579	3.4e-88	24	494	53	518	0.914397
Glyco_hydro_61	205	g1058.t1	244	1.8e-58	1	200	18	224	0.970732
BTB	111	g10595.t1	231	1.8e-10	4	110	15	128	0.954955
p450	463	g10596.t1	611	9.9e-64	1	459	29	465	0.989201
Response_reg	112	g10598.t1	1302	1.1e-15	2	111	1165	1299	0.973214
HisKA	64	g10598.t1	1302	3.4e-14	1	62	608	671	0.953125
HATPase_c	111	g10598.t1	1302	7.5e-17	7	110	761	870	0.927928
DJ-1_PfpI	165	g10599.t1	223	2.7e-08	25	163	54	189	0.836364
HET	146	g105.t1	688	1.6e-28	1	146	206	362	0.993151
PTR2	395	g10601.t1	2037	4.4e-83	1	386	979	1367	0.974684
Helicase_C_2	171	g10601.t1	2037	4.8e-50	1	156	639	828	0.906433
DEAD_2	176	g10601.t1	2037	6.3e-47	1	175	204	392	0.988636
Pyrid_ox_like	149	g10602.t1	465	3.4e-23	2	149	30	186	0.986577
HEM4	232	g10604.t1	309	4.6e-45	11	231	35	298	0.948276
HET	146	g10607.t1	634	2.2e-36	1	146	46	192	0.993151
MOZ_SAS	179	g10608.t1	1007	1.3e-65	1	178	109	306	0.988827
Pkinase	264	g10608.t1	1007	2.1e-39	2	261	496	767	0.981061
Arginase	280	g10609.t1	324	3.2e-77	2	279	17	319	0.989286
Thioredoxin	104	g1060.t1	586	1.3e-27	2	103	354	459	0.971154
Thioredoxin	104	g1060.t1	586	3.3e-32	2	103	20	121	0.971154
Thioredoxin_6	184	g1060.t1	586	5.5e-33	4	184	153	331	0.978261
DUF167	77	g10610.t1	116	8.4e-22	2	76	21	93	0.961039
COQ9	77	g10613.t1	258	1.1e-33	1	75	156	230	0.961039
FRQ	982	g10614.t1	992	3.9e-136	11	927	15	903	0.93279
Pyr_redox_2	292	g10615.t1	585	1e-36	2	239	63	374	0.811644
Mis14	133	g10616.t1	167	2.4e-09	4	79	71	155	0.56391
RasGAP_C	134	g10618.t1	779	1.6e-29	2	133	580	699	0.977612
RasGAP	208	g10618.t1	779	7.4e-59	2	208	195	401	0.990385
COG5	132	g1061.t1	443	3.9e-43	1	132	13	145	0.992424
TPR_12	77	g10620.t1	935	0.00016	4	66	36	96	0.805195
HCO3_cotransp	507	g10621.t1	616	1e-39	240	480	226	476	0.473373
HCO3_cotransp	507	g10621.t1	616	7.3e-46	5	169	55	219	0.323471
Amino_oxidase	451	g10622.t1	737	2.8e-33	1	446	232	709	0.986696
DUF2183	99	g10624.t1	769	4.2e-20	1	99	583	676	0.989899
HET	146	g10625.t1	533	1.2e-19	1	96	118	225	0.650685
HA2	102	g10629.t1	835	1.5e-16	1	100	582	670	0.970588
Helicase_C	111	g10629.t1	835	2.4e-13	17	110	399	519	0.837838
OB_NTP_bind	83	g10629.t1	835	5.9e-18	2	83	732	809	0.975904
DEAD	176	g10629.t1	835	8.4e-06	4	171	195	347	0.948864
AAA	132	g1062.t1	684	1.6e-18	2	128	450	566	0.954545
SNF2_N	350	g10630.t1	812	3.7e-56	52	349	236	526	0.848571
Rad54_N	181	g10630.t1	812	6.7e-54	2	181	26	194	0.98895
Helicase_C	111	g10630.t1	812	8.4e-15	6	110	567	676	0.936937
Ribosomal_L11_N	58	g10631.t1	244	1.1e-24	1	58	12	70	0.982759
Ribosomal_L11	70	g10631.t1	244	1.5e-23	1	70	75	175	0.985714
Zn_clus	40	g10632.t1	751	4e-08	1	39	85	122	0.95
F-box-like	48	g10633.t1	554	0.00074	12	47	18	52	0.729167
GRAM	114	g10634.t1	2278	3.5e-06	4	50	239	283	0.403509
Glyco_transf_28	139	g10634.t1	2278	4.5e-27	1	139	947	1082	0.992806
GRAM	114	g10634.t1	2278	5.2e-19	1	112	762	871	0.973684
PH	105	g10634.t1	2278	5.8e-15	2	104	289	383	0.971429
BRCT	79	g10634.t1	2278	9.9e-09	26	78	2014	2066	0.658228
NIF	156	g10634.t1	2278	9.9e-25	1	132	1629	1785	0.839744
Asp	315	g10635.t1	399	1.3e-107	1	314	86	397	0.993651
EI24	179	g10636.t1	286	4.3e-09	1	178	30	246	0.988827
PALP	294	g10637.t1	364	2.3e-57	4	293	30	351	0.982993
Glyco_hydro_43	288	g10639.t1	365	1e-37	2	288	31	349	0.993056
DEAD	176	g1063.t1	511	1.4e-41	2	174	70	233	0.977273
Helicase_C	111	g1063.t1	511	5.1e-27	4	111	271	377	0.963964
CENP-T_C	108	g10640.t1	103	7.8e-09	15	79	32	96	0.592593
Histone	131	g10641.t1	136	4.2e-52	1	131	1	132	0.992366
Exo5	368	g10643.t1	588	1.4e-121	2	368	222	565	0.994565
HAD_2	178	g10644.t1	285	7.2e-10	76	178	123	222	0.573034
ACAS_N	55	g10645.t1	699	1e-17	2	55	8	70	0.963636
AMP-binding_C	76	g10645.t1	699	2.2e-14	2	76	554	637	0.973684
AMP-binding	423	g10645.t1	699	2.5e-79	6	422	77	544	0.983452
Esterase_phd	220	g10649.t1	330	3e-08	3	136	55	194	0.604545
Rhomboid	150	g1064.t1	274	3.8e-19	3	147	110	267	0.96
MFS_1	353	g10650.t1	601	5.4e-06	2	147	365	514	0.410765
MFS_1	353	g10650.t1	601	5.8e-32	1	229	100	310	0.645892
GATase	190	g10651.t1	248	5.1e-14	35	174	58	199	0.731579
GDA1_CD39	423	g10652.t1	708	1.2e-107	9	413	5	476	0.955083
Cation_ATPase_C	182	g10653.t1	1403	1.1e-47	2	182	1019	1194	0.989011
Hydrolase	210	g10653.t1	1403	1.5e-18	2	210	584	946	0.990476
Cation_ATPase_N	69	g10653.t1	1403	3e-06	17	69	247	299	0.753623
E1-E2_ATPase	181	g10653.t1	1403	7e-39	4	180	358	566	0.972376
NAD_binding_10	184	g10654.t1	279	9.2e-20	1	183	10	233	0.98913
ADH_N	109	g10655.t1	349	3.2e-11	2	65	34	97	0.577982
ADH_zinc_N	130	g10655.t1	349	4e-28	1	128	179	308	0.976923
PAP2	136	g10657.t1	555	1.9e-19	5	128	103	221	0.904412
Ras	162	g10658.t1	280	1.1e-48	1	157	66	235	0.962963
DASH_Dad1	55	g10659.t1	146	2.7e-17	14	55	76	117	0.745455
tRNA_int_endo	85	g10660.t1	388	5.5e-11	5	76	294	365	0.835294
Flavodoxin_1	143	g10661.t1	788	1.1e-11	1	143	132	287	0.993007
Wyosine_form	63	g10661.t1	788	2.7e-23	1	62	622	690	0.968254
Radical_SAM	167	g10661.t1	788	3.3e-19	4	159	438	611	0.928144
IML1	287	g10662.t1	1911	1.5e-117	1	287	176	480	0.996516
DEP	72	g10662.t1	1911	2.5e-26	1	72	1370	1440	0.986111
Peptidase_C48	216	g10663.t1	803	3.4e-19	67	205	662	790	0.638889
Metallophos	204	g10664.t1	416	1.3e-37	2	201	158	349	0.97549
Ribosom_S12_S23	114	g10665.t1	179	3.6e-31	3	114	68	177	0.973684
DIM1	133	g10666.t1	2199	1e-59	1	133	2061	2193	0.992481
F-box-like	48	g10666.t1	2199	4.2e-08	1	43	892	933	0.875
Sec1	575	g10667.t1	731	3.4e-119	1	575	25	620	0.998261
SUV3_C	48	g10668.t1	836	4.6e-19	1	46	664	709	0.9375
Helicase_C	111	g10668.t1	836	9.8e-10	26	110	378	470	0.756757
adh_short_C2	234	g10669.t1	279	8.8e-22	1	217	25	262	0.923077
Bromo_TP	77	g1066.t1	1131	1.1e-05	4	46	790	832	0.545455
Bromodomain	84	g1066.t1	1131	5.5e-20	2	76	329	403	0.880952
Kei1	190	g10670.t1	322	5.1e-58	1	190	11	211	0.994737
Glyco_hydro_7	434	g10672.t1	456	4.1e-201	1	434	21	452	0.997696
ESSS	105	g10673.t1	117	1e-17	5	101	3	110	0.914286
Snf7	173	g10674.t1	531	6e-17	2	163	299	458	0.930636
ATP_bind_1	238	g10675.t1	399	8.9e-71	1	235	7	289	0.983193
AAA	132	g10678.t1	867	8.4e-18	1	130	642	763	0.977273
UQ_con	140	g10679.t1	294	1.3e-19	1	111	16	126	0.785714
Heme_oxygenase	205	g10681.t1	377	1.6e-09	66	204	143	299	0.673171
CAP	126	g10682.t1	226	3.4e-19	2	124	47	167	0.968254
Pkinase	264	g10683.t1	446	3.8e-64	2	264	58	387	0.992424
Sugar_tr	452	g10684.t1	508	1.4e-42	216	444	275	495	0.504425
Sugar_tr	452	g10684.t1	508	1.5e-40	4	234	20	250	0.50885
GTP_cyclohydro2	163	g10685.t1	994	2.2e-55	4	162	99	353	0.969325
DSBA	193	g10686.t1	228	1.7e-22	1	192	6	220	0.989637
SH3_1	48	g10687.t1	423	4.1e-14	1	47	369	415	0.958333
BAR	239	g10687.t1	423	7.4e-65	1	238	6	246	0.991632
Aminotran_5	371	g10688.t1	506	3.3e-94	1	371	107	471	0.997305
UEV	121	g10689.t1	579	1.8e-37	1	121	24	146	0.991736
Vps23_core	64	g10689.t1	579	8.8e-23	1	64	503	566	0.984375
VanZ	125	g1068.t1	198	1.2e-05	56	122	37	112	0.528
WD40	38	g10694.t1	801	0.00014	4	37	51	89	0.868421
WD40	38	g10694.t1	801	0.00015	2	37	196	238	0.921053
WD40	38	g10694.t1	801	2.1e-07	2	38	98	135	0.947368
Urm1	96	g10695.t1	107	7.3e-34	2	96	9	107	0.979167
F-box-like	48	g10696.t1	1379	0.00034	3	47	823	866	0.916667
Tyr-DNA_phospho	422	g10696.t1	1379	1.1e-37	192	419	573	797	0.537915
UIM	17	g10696.t1	1379	3.3e-05	1	17	271	287	0.941176
Tyr-DNA_phospho	422	g10696.t1	1379	7.6e-36	5	198	369	563	0.457346
ATG22	478	g10699.t1	527	3.1e-139	1	477	44	506	0.995816
Ribosomal_S26e	108	g1069.t1	122	1e-51	1	106	1	106	0.972222
Inhibitor_I9	82	g106.t1	393	1.1e-05	38	80	54	97	0.512195
Peptidase_S8	298	g106.t1	393	7.8e-33	8	275	147	363	0.895973
BBE	46	g10701.t1	498	1.8e-08	2	40	451	486	0.826087
FAD_binding_4	139	g10701.t1	498	6.4e-30	4	138	53	185	0.964029
Polysacc_deac_1	124	g10704.t1	796	2.2e-14	4	116	590	708	0.903226
NTP_transf_9	93	g10705.t1	257	1.8e-33	1	93	152	244	0.989247
Fungal_trans	267	g10706.t1	621	2.3e-08	76	182	300	403	0.397004
Zn_clus	40	g10706.t1	621	4.6e-06	2	31	43	71	0.725
SBP_bac_6	245	g10707.t1	356	1.1e-10	16	207	112	292	0.779592
IPPT	228	g10708.t1	473	4e-65	1	223	42	324	0.973684
ABC_tran	137	g10709.t1	289	3.9e-16	1	136	30	166	0.985401
CBS	57	g1070.t1	675	0.00039	3	47	331	375	0.77193
CBS	57	g1070.t1	675	1.5e-09	2	47	161	206	0.789474
CBS	57	g1070.t1	675	2.4e-05	8	53	271	315	0.789474
PB1	84	g1070.t1	675	6.7e-09	2	83	476	573	0.964286
CBS	57	g1070.t1	675	8.1e-08	11	55	104	148	0.77193
Fringe	252	g10711.t1	913	1.1e-06	78	171	617	695	0.369048
GATase	190	g10713.t1	294	1.8e-07	27	174	56	225	0.773684
PBP	132	g10714.t1	1403	1.5e-08	11	119	717	840	0.818182
HTH_Tnp_Tc5	66	g10714.t1	1403	4.8e-08	1	61	55	106	0.909091
Ribosomal_L4	192	g10715.t1	618	5.1e-46	10	188	146	326	0.927083
IF3_N	70	g10716.t1	269	0.00049	2	66	79	152	0.914286
IF3_C	86	g10716.t1	269	4.3e-06	4	74	170	240	0.813953
ATG16	203	g10717.t1	611	7.1e-50	1	203	7	195	0.995074
JAB	118	g10717.t1	611	8.1e-30	3	117	306	417	0.966102
tRNA-synt_1c	314	g10718.t1	554	8.4e-94	3	299	53	359	0.942675
DnaJ_C	148	g10719.t1	431	1.4e-36	2	148	133	357	0.986486
DnaJ	63	g10719.t1	431	6.8e-21	1	63	8	72	0.984127
HEAT_EZ	55	g1071.t1	1093	2.9e-10	1	55	382	436	0.981818
ArgoL1	51	g10720.t1	1116	1.2e-05	5	51	316	360	0.901961
Piwi	301	g10720.t1	1116	3.5e-64	2	298	674	1005	0.983389
Caps_synth	278	g10722.t1	403	1.9e-11	46	196	39	203	0.539568
Ist1	164	g10724.t1	313	2.7e-56	1	164	12	185	0.993902
MutS_V	188	g10725.t1	936	1.2e-79	1	188	651	864	0.994681
MutS_II	137	g10725.t1	936	1.3e-19	3	136	134	275	0.970803
MutS_I	113	g10725.t1	936	4.5e-17	2	111	14	119	0.964602
MutS_III	191	g10725.t1	936	9e-37	1	191	291	595	0.994764
Tyrosinase	222	g10726.t1	696	9.4e-32	2	221	448	642	0.986486
DUF3328	220	g10727.t1	235	4.5e-24	124	219	113	210	0.431818
Methyltransf_2	227	g10729.t1	408	1e-23	76	219	238	382	0.629956
MIT	65	g1072.t1	437	2.9e-23	1	65	7	72	0.984615
AAA	132	g1072.t1	437	4.5e-42	1	131	171	299	0.984848
Vps4_C	61	g1072.t1	437	7.1e-29	1	61	373	433	0.983607
FMO-like	532	g10730.t1	559	1.3e-15	6	215	34	230	0.392857
Hydant_A_N	178	g10733.t1	1396	1.3e-60	1	178	12	234	0.994382
Hydantoinase_B	516	g10733.t1	1396	1.6e-217	1	515	783	1363	0.996124
Hydantoinase_A	291	g10733.t1	1396	9.8e-102	1	290	253	564	0.993127
Acyl_transf_3	340	g10735.t1	500	3.4e-31	2	333	57	459	0.973529
Gly_transf_sug	98	g10736.t1	412	3.8e-12	3	94	104	193	0.928571
FAA_hydrolase	218	g10738.t1	1865	5.5e-61	2	217	1654	1860	0.986239
Zn_clus	40	g10739.t1	687	1.6e-07	1	35	29	63	0.85
Fungal_trans	267	g10739.t1	687	5.4e-15	67	231	261	419	0.614232
Prefoldin_2	106	g1073.t1	123	2.2e-23	1	103	9	111	0.962264
MFS_1	353	g10740.t1	494	5.1e-38	2	352	51	421	0.991501
PEP_hydrolase	267	g10741.t1	281	4.2e-136	2	266	10	274	0.988764
UPF0261	404	g10742.t1	418	4e-170	4	402	8	409	0.985149
Glyco_hydro_76	366	g10743.t1	469	1.9e-111	1	364	47	415	0.991803
HET	146	g10744.t1	627	3.9e-10	1	83	22	108	0.561644
SAM_2	66	g1074.t1	611	9.3e-08	7	66	546	602	0.893939
FAD_binding_4	139	g10753.t1	533	5.9e-22	3	138	100	233	0.971223
RRM_1	70	g10754.t1	224	2.4e-11	1	66	9	74	0.928571
Amino_oxidase	451	g10755.t1	1359	4.9e-19	1	445	68	545	0.984479
HET	146	g10755.t1	1359	9.8e-21	1	146	885	1039	0.993151
Pkinase	264	g10756.t1	712	3.6e-48	4	261	346	649	0.973485
DUF2052	198	g10758.t1	240	6.4e-12	1	72	67	134	0.358586
MFS_1	353	g10759.t1	530	3.5e-39	1	352	80	455	0.994334
AA_permease	479	g10760.t1	580	5.9e-125	1	474	62	531	0.987474
CNH	275	g10762.t1	1649	1.7e-77	6	274	1328	1612	0.974545
PH_5	135	g10762.t1	1649	2.1e-12	1	131	1073	1244	0.962963
RhoGEF	181	g10762.t1	1649	5.9e-31	1	180	848	1033	0.98895
FMO-like	532	g10763.t1	649	7.4e-16	3	223	52	262	0.413534
MFS_1	353	g10764.t1	505	1.1e-16	3	350	65	426	0.983003
zf-MYND	38	g10767.t1	594	4.5e-08	1	38	399	435	0.973684
Aminotran_5	371	g10768.t1	393	7.9e-57	1	370	20	381	0.994609
Beta-lactamase	330	g10769.t1	398	2.5e-40	10	329	18	391	0.966667
MFS_1	353	g1076.t1	492	3.6e-33	2	351	50	416	0.988669
Glyco_hydro_43	288	g10770.t1	551	6.7e-31	1	288	35	312	0.996528
LtrA	353	g10771.t1	621	1.3e-20	2	294	81	402	0.827195
NmrA	233	g10772.t1	313	2.4e-15	1	220	6	224	0.939914
Ses_B	28	g10774.t1	2115	0.00013	2	22	901	921	0.714286
Ses_B	28	g10774.t1	2115	0.00054	8	27	1252	1271	0.678571
HeLo	205	g10774.t1	2115	1.4e-15	99	202	778	878	0.502439
TPR_12	77	g10774.t1	2115	2.9e-20	3	77	1933	2007	0.961039
TPR_12	77	g10774.t1	2115	3.5e-09	8	77	1715	1785	0.896104
TPR_12	77	g10774.t1	2115	3.8e-12	17	76	1767	1826	0.766234
TPR_12	77	g10774.t1	2115	4.6e-18	2	77	1848	1923	0.974026
TPR_12	77	g10774.t1	2115	4e-16	2	77	1890	1965	0.974026
DHDPS	289	g10774.t1	2115	6.9e-24	28	257	39	282	0.792388
TPR_10	42	g10774.t1	2115	7.4e-07	1	41	2016	2056	0.952381
NB-ARC	288	g10774.t1	2115	8.9e-06	20	189	1337	1511	0.586806
MR_MLE_C	219	g10775.t1	381	1.2e-57	2	218	129	354	0.986301
MR_MLE_N	117	g10775.t1	381	4.4e-17	29	117	17	108	0.752137
DDHD	240	g10777.t1	1217	1.7e-62	1	240	679	998	0.995833
BCS1_N	187	g10779.t1	314	1.2e-06	11	186	108	274	0.935829
BTB	111	g1077.t1	376	2.7e-06	18	79	175	234	0.54955
AAA	132	g10780.t1	516	8.1e-05	84	131	99	146	0.356061
E1-E2_ATPase	181	g10783.t1	1069	2.1e-29	2	113	132	257	0.61326
Cation_ATPase	91	g10783.t1	1069	2.8e-16	2	91	461	553	0.978022
E1-E2_ATPase	181	g10783.t1	1069	5.6e-06	109	180	290	359	0.392265
Cation_ATPase_N	69	g10783.t1	1069	5e-15	2	69	25	92	0.971014
Cation_ATPase_C	182	g10783.t1	1069	8.5e-22	3	181	820	1019	0.978022
zf-rbx1	55	g10786.t1	289	9.5e-08	15	55	123	163	0.727273
Abhydrolase_3	211	g10787.t1	986	2.1e-10	26	209	91	305	0.867299
ubiquitin	72	g10788.t1	77	3.2e-25	1	72	3	74	0.986111
Glyco_hydro_16	177	g1078.t1	402	3.8e-05	28	91	88	162	0.355932
EHN	104	g10790.t1	1212	6.2e-13	2	75	6	83	0.701923
RabGAP-TBC	215	g10790.t1	1212	6.7e-33	2	196	948	1139	0.902326
FbpA	455	g10791.t1	1337	1e-32	2	404	214	724	0.883516
DUF814	90	g10791.t1	1337	2.1e-18	1	82	763	848	0.9
DUF3441	116	g10791.t1	1337	4.2e-42	6	116	1202	1311	0.948276
Clat_adaptor_s	142	g10791.t1	1337	5.9e-12	2	136	10	160	0.943662
Peptidase_S8	298	g10794.t1	689	1.7e-15	1	262	269	508	0.875839
DUF3433	91	g10796.t1	1572	1.7e-09	2	90	173	267	0.967033
DUF3433	91	g10796.t1	1572	4.9e-15	4	90	849	935	0.945055
MFS_1	353	g10799.t1	549	1.9e-31	2	315	52	412	0.886686
QRPTase_C	169	g1079.t1	293	1.6e-53	1	169	101	278	0.994083
QRPTase_N	88	g1079.t1	293	8.3e-24	2	88	15	99	0.977273
Abhydrolase_1	256	g107.t1	338	6.2e-18	2	106	29	130	0.40625
Pectinesterase	298	g10800.t1	1920	1.8e-43	8	291	1160	1444	0.949664
Pectinesterase	298	g10800.t1	1920	2.3e-14	2	294	51	335	0.979866
Pectinesterase	298	g10800.t1	1920	4.6e-37	4	295	435	731	0.97651
Pectinesterase	298	g10800.t1	1920	5.5e-36	2	267	794	1076	0.889262
Hexokinase_2	241	g10801.t1	506	1.5e-81	1	240	227	470	0.991701
Hexokinase_1	196	g10801.t1	506	3.4e-69	2	196	27	221	0.989796
Cyclase	136	g10803.t1	342	5.5e-14	17	135	86	256	0.867647
RabGAP-TBC	215	g10804.t1	591	1.8e-48	44	213	333	528	0.786047
RRM_1	70	g10806.t1	511	1.5e-13	1	51	137	188	0.714286
RRM_1	70	g10806.t1	511	3.5e-15	2	51	54	104	0.7
Glyco_hydro_16	177	g10807.t1	443	7.6e-43	11	177	60	221	0.937853
Amino_oxidase	451	g10809.t1	679	1.1e-08	2	265	180	436	0.583149
TPT	290	g10810.t1	401	2.7e-27	4	289	41	328	0.982759
Ribosomal_L18	187	g10811.t1	244	2.5e-90	1	187	57	244	0.994652
AIRC	148	g10812.t1	568	3.3e-56	2	146	400	544	0.972973
AlaDh_PNT_C	214	g10812.t1	568	3.4e-05	28	95	4	70	0.313084
ATP-grasp	171	g10812.t1	568	8.2e-53	2	171	112	283	0.988304
Synuclein	134	g10813.t1	278	0.00042	32	111	192	270	0.589552
SRR1	55	g10813.t1	278	2.9e-16	2	55	97	157	0.963636
Pkinase	264	g10815.t1	918	2.3e-27	22	147	407	534	0.473485
Pkinase	264	g10815.t1	918	2.6e-19	151	264	613	729	0.42803
Thiamine_BP	92	g10816.t1	145	2.3e-10	1	42	18	59	0.445652
Thiamine_BP	92	g10816.t1	145	2.8e-13	43	92	85	134	0.532609
SnoaL	126	g10818.t1	143	1.7e-28	5	126	10	133	0.960317
MFS_1	353	g1081.t1	510	2.1e-34	3	352	67	435	0.988669
MFS_1	353	g10820.t1	767	3.5e-17	3	352	231	650	0.988669
Sugar_tr	452	g10823.t1	543	2.4e-77	3	450	40	500	0.988938
MARVEL	144	g10824.t1	153	2.2e-20	7	144	8	131	0.951389
Peptidase_S9	212	g10828.t1	781	2.7e-38	5	200	554	749	0.919811
DPPIV_N	354	g10828.t1	781	4e-101	1	354	102	468	0.997175
Glyco_hydro_61	205	g1082.t1	248	1.5e-51	1	201	17	233	0.97561
PITH	152	g10831.t1	220	5.7e-42	1	152	35	183	0.993421
Snf7	173	g10832.t1	213	1.6e-32	2	169	16	176	0.965318
AAA	132	g10833.t1	738	1.4e-44	1	131	514	643	0.984848
AAA	132	g10833.t1	738	7.7e-41	1	131	202	335	0.984848
AAA	132	g10835.t1	696	3.4e-17	1	128	475	592	0.962121
GMC_oxred_N	296	g10837.t1	621	1.1e-63	1	295	39	348	0.993243
GMC_oxred_C	144	g10837.t1	621	2.8e-38	1	144	470	607	0.993056
ADH_zinc_N	130	g10838.t1	340	1.5e-14	2	91	156	239	0.684615
ADH_N	109	g10838.t1	340	3.4e-10	1	82	31	111	0.743119
adh_short	195	g10839.t1	274	1.5e-30	1	188	6	204	0.958974
PBP	132	g1083.t1	727	1.5e-11	25	117	550	652	0.69697
Adenylsucc_synt	419	g1083.t1	727	5.9e-175	1	419	4	419	0.997613
Pyr_redox_2	292	g10840.t1	631	1.6e-14	2	182	207	418	0.616438
Peptidase_M28	198	g10842.t1	519	6.8e-36	1	189	248	460	0.949495
PA	93	g10842.t1	519	9.6e-16	1	91	137	220	0.967742
HAD_2	178	g10844.t1	248	7.6e-25	1	177	7	200	0.988764
AA_permease_2	425	g10848.t1	519	1.2e-51	2	405	39	487	0.948235
4HBT_3	249	g10849.t1	374	6e-25	8	249	42	366	0.967871
Methyltransf_25	97	g10850.t1	285	2.8e-13	1	97	47	145	0.989691
Cyt-b5	74	g10851.t1	500	2.3e-19	3	73	7	77	0.945946
FMN_dh	348	g10851.t1	500	2.8e-114	1	347	122	480	0.994253
ParA	246	g10854.t1	344	1.4e-93	2	245	75	325	0.987805
ThiF	244	g10855.t1	1097	1.2e-30	1	230	95	473	0.938525
UBA_e1_thiolCys	252	g10855.t1	1097	2.6e-91	1	252	678	926	0.996032
E1_UFD	93	g10855.t1	1097	6.9e-29	1	93	1002	1092	0.989247
Clr5	54	g10856.t1	319	4.7e-11	2	53	16	67	0.944444
GMC_oxred_C	144	g10858.t1	993	4e-34	1	144	841	979	0.993056
GMC_oxred_N	296	g10858.t1	993	9.4e-52	9	295	437	728	0.966216
PhyH	211	g10859.t1	302	4.2e-14	3	210	41	245	0.981043
ApbA	152	g1085.t1	890	1.5e-16	34	151	78	208	0.769737
TPP_enzyme_C	153	g1085.t1	890	1.9e-12	16	140	724	847	0.810458
ApbA_C	125	g1085.t1	890	2.3e-06	2	76	241	321	0.592
TPP_enzyme_M	137	g1085.t1	890	3.7e-25	2	101	526	626	0.722628
TPP_enzyme_N	172	g1085.t1	890	9.8e-32	2	170	330	502	0.976744
Glutaredoxin	60	g10860.t1	256	5.3e-12	2	60	147	211	0.966667
Sugar_tr	452	g10864.t1	572	1.8e-18	45	444	120	570	0.882743
DDE_3	146	g10868.t1	332	1.5e-30	1	139	144	282	0.945205
HTH_33	60	g10868.t1	332	2.4e-05	7	52	84	129	0.75
PNP_UDP_1	234	g10869.t1	1797	1.9e-12	2	233	79	367	0.987179
AAA_16	170	g10869.t1	1797	2.2e-09	17	161	415	561	0.847059
Ank_2	84	g10869.t1	1797	2.2e-18	1	76	1386	1472	0.892857
Ank_2	84	g10869.t1	1797	2.4e-06	27	76	902	957	0.583333
Ank_2	84	g10869.t1	1797	2.6e-16	12	83	1295	1378	0.845238
Ank_2	84	g10869.t1	1797	2.7e-10	1	77	1116	1203	0.904762
Ank_2	84	g10869.t1	1797	2.7e-13	15	83	1235	1310	0.809524
Ank_2	84	g10869.t1	1797	2e-13	13	83	1500	1582	0.833333
Ank_2	84	g10869.t1	1797	6.1e-16	1	76	1454	1540	0.892857
Ank_2	84	g10869.t1	1797	9e-08	12	68	1567	1633	0.666667
Pkinase	264	g1086.t1	1784	3.5e-64	3	263	1495	1761	0.984848
Pkinase	264	g10876.t1	572	9.2e-12	46	152	399	504	0.401515
FAD_binding_8	109	g10877.t1	1239	1.7e-11	11	88	961	1045	0.706422
Ferric_reduct	125	g10877.t1	1239	6.8e-10	9	124	806	910	0.92
Cyclin_N	127	g10878.t1	353	1.8e-08	1	56	61	116	0.433071
Cyclin_N	127	g10878.t1	353	2.4e-11	74	126	115	169	0.409449
Cyclin_C	119	g10878.t1	353	4.9e-08	2	64	173	233	0.521008
Tyrosinase	222	g1087.t1	747	1.2e-44	2	220	122	375	0.981982
AAA_11	259	g10880.t1	504	1.6e-09	162	256	91	182	0.362934
AAA_12	200	g10880.t1	504	2e-40	1	199	199	436	0.99
WD40	38	g10881.t1	2167	0.00015	1	33	846	879	0.842105
NACHT	166	g10881.t1	2167	1.4e-12	2	158	99	300	0.939759
WD40	38	g10881.t1	2167	1.7e-08	2	38	721	758	0.947368
AAA_11	259	g10881.t1	2167	3.2e-08	2	111	2047	2141	0.420849
WD40	38	g10881.t1	2167	3.6e-07	1	38	804	842	0.973684
WD40	38	g10881.t1	2167	5e-08	3	38	638	674	0.921053
WD40	38	g10881.t1	2167	7.3e-09	1	38	678	716	0.973684
WD40	38	g10881.t1	2167	8.1e-08	1	38	762	800	0.973684
DDE_3	146	g10882.t1	309	7.1e-22	42	140	171	270	0.671233
HTH_33	60	g10882.t1	309	9.8e-07	3	52	80	129	0.816667
NACHT	166	g10883.t1	859	5.3e-09	26	158	144	310	0.795181
DDE_3	146	g10884.t1	214	1.8e-05	2	69	145	214	0.458904
HTH_33	60	g10884.t1	214	6.1e-07	10	52	87	129	0.7
DDE_3	146	g10885.t1	94	8.8e-16	85	140	1	55	0.376712
WD40	38	g10888.t1	853	3.1e-10	1	38	677	715	0.973684
WD40	38	g10888.t1	853	3.2e-10	1	38	719	757	0.973684
WD40	38	g10888.t1	853	3.6e-10	1	38	761	799	0.973684
WD40	38	g10888.t1	853	3e-09	1	38	803	841	0.973684
NACHT	166	g10888.t1	853	6.1e-11	1	158	92	299	0.945783
WD40	38	g10888.t1	853	6.4e-08	3	38	637	673	0.921053
zf-H2C2	39	g1088.t1	514	1.2e-14	1	38	321	358	0.948718
Pec_lyase_C	211	g10890.t1	322	1.7e-21	30	209	83	249	0.848341
LysM	44	g10891.t1	393	4.3e-07	1	30	185	214	0.659091
Ifi-6-16	79	g10894.t1	221	4.6e-10	4	66	108	165	0.78481
Peptidase_M20	207	g10896.t1	1010	3.3e-24	1	150	562	869	0.719807
MFS_1	353	g10899.t1	471	1.3e-12	4	169	260	457	0.467422
MFS_1	353	g10899.t1	471	1.9e-28	2	271	66	326	0.76204
Mog1	135	g1089.t1	186	2.1e-39	1	135	6	143	0.992593
Peptidase_S8	298	g108.t1	410	1.4e-25	61	262	177	356	0.674497
Inhibitor_I9	82	g108.t1	410	7.4e-07	35	81	49	96	0.560976
Helo_like_N	209	g10900.t1	1057	1e-06	1	135	1	147	0.641148
Ank_2	84	g10900.t1	1057	2e-09	4	82	737	835	0.928571
NACHT	166	g10900.t1	1057	6.1e-09	1	161	218	391	0.963855
zf-C2H2	23	g10901.t1	859	0.00049	1	23	56	78	0.956522
Fungal_trans	267	g10901.t1	859	2.2e-06	81	201	421	553	0.449438
zf-H2C2_2	26	g10901.t1	859	2.9e-05	1	25	42	66	0.923077
Zn_clus	40	g10901.t1	859	4.8e-07	1	34	98	129	0.825
FAD_binding_3	356	g10902.t1	391	1.3e-16	4	328	9	343	0.910112
PhyH	211	g10903.t1	339	1.9e-10	3	210	39	259	0.981043
MFS_1	353	g10904.t1	555	3.2e-14	30	349	108	491	0.903683
Peptidase_S15	269	g10905.t1	595	1.4e-36	1	157	61	232	0.579926
PepX_C	226	g10905.t1	595	1.6e-29	1	225	340	588	0.99115
PhyH	211	g10906.t1	336	1.3e-06	1	209	31	258	0.985782
Methyltransf_2	227	g10908.t1	406	3.6e-23	63	226	217	380	0.718062
DUF1100	411	g10909.t1	403	3.4e-14	102	301	78	284	0.484185
zf-C2H2_jaz	27	g1090.t1	122	1.8e-08	1	27	50	76	0.962963
zf-CCHC	18	g10911.t1	469	0.00026	2	17	307	322	0.833333
F-box-like	48	g10913.t1	429	1.1e-08	2	47	34	80	0.9375
Smr	79	g10915.t1	533	0.00036	1	58	440	516	0.721519
DUF1771	64	g10915.t1	533	1.1e-05	8	56	374	427	0.75
HECT	307	g10918.t1	1833	6e-79	2	307	1485	1833	0.993485
CTP_transf_like	143	g10919.t1	291	3.2e-23	3	141	50	235	0.965035
Aconitase_C	131	g1091.t1	781	1.3e-44	3	130	584	711	0.969466
Aconitase	462	g1091.t1	781	2.8e-157	1	462	67	503	0.997835
Cellulase	281	g10920.t1	848	5.8e-17	18	257	479	720	0.850534
Sugar_tr	452	g10922.t1	510	1.1e-17	5	194	43	238	0.418142
Sugar_tr	452	g10922.t1	510	4.1e-10	251	427	260	445	0.389381
PEX11	223	g10924.t1	235	3.6e-69	1	223	12	231	0.995516
Pox_MCEL	333	g10925.t1	462	1.1e-48	5	203	62	271	0.594595
Pox_MCEL	333	g10925.t1	462	5.2e-19	202	332	339	461	0.39039
RPN7	177	g10926.t1	1100	1.4e-52	1	177	101	274	0.99435
PCI	105	g10926.t1	1100	1.5e-13	3	104	345	447	0.961905
Aminotran_1_2	363	g10926.t1	1100	7.9e-36	23	352	715	1082	0.906336
F-box-like	48	g10929.t1	226	1.5e-05	2	47	7	51	0.9375
Zn_ribbon_SprT	38	g1092.t1	761	2.3e-09	1	37	639	676	0.947368
SprT-like	115	g1092.t1	761	9.8e-37	1	115	501	638	0.991304
MFS_1	353	g10930.t1	648	1.6e-41	5	352	83	481	0.983003
Fungal_trans	267	g10933.t1	912	4.3e-19	13	200	113	288	0.700375
PHO4	333	g10934.t1	593	2.2e-100	1	332	25	578	0.993994
MFS_1	353	g10937.t1	568	1.6e-41	2	352	46	446	0.991501
ADH_N	109	g10939.t1	343	0.00029	1	65	39	103	0.587156
ADH_zinc_N	130	g10939.t1	343	4.5e-11	3	83	156	234	0.615385
DUF1100	411	g10944.t1	429	1.4e-06	95	295	46	262	0.486618
Nitroreductase	170	g10945.t1	376	8.3e-13	2	169	183	350	0.982353
RRM_1	70	g10947.t1	503	2.8e-14	1	67	322	385	0.942857
Bot1p	172	g10948.t1	419	2e-54	2	170	168	350	0.976744
DUF788	168	g10949.t1	171	1.2e-53	1	167	1	164	0.988095
Pyr_redox_3	305	g1094.t1	589	7e-10	1	195	7	217	0.636066
ANAPC3	82	g10950.t1	767	0.00019	4	79	656	732	0.914634
TPR_1	34	g10950.t1	767	0.00041	1	31	126	156	0.882353
TPR_12	77	g10950.t1	767	2.7e-05	6	74	610	670	0.883117
ANAPC3	82	g10950.t1	767	3.2e-22	4	82	23	101	0.95122
TPR_16	68	g10950.t1	767	5.2e-08	3	67	579	640	0.941176
TPR_1	34	g10950.t1	767	6.6e-08	2	34	540	572	0.941176
Bac_luciferase	314	g10952.t1	496	1.3e-57	9	308	47	412	0.952229
FMO-like	532	g10953.t1	623	5.3e-14	4	220	71	277	0.406015
MFS_1	353	g10954.t1	471	1.2e-06	24	298	50	340	0.776204
Tyrosinase	222	g10955.t1	376	3.9e-39	2	221	71	301	0.986486
FAD_binding_6	99	g10956.t1	285	5.2e-32	2	99	44	143	0.979798
NAD_binding_1	109	g10956.t1	285	5e-28	1	108	153	261	0.981651
Myosin_N	40	g10958.t1	2416	2.4e-08	1	38	107	145	0.925
Myosin_head	677	g10958.t1	2416	3.1e-268	2	677	162	841	0.997046
Ureidogly_lyase	187	g1095.t1	320	1.8e-74	2	182	10	287	0.962567
DUF2235	288	g10960.t1	610	1.1e-81	1	288	22	382	0.996528
Mitofilin	623	g10961.t1	649	5.9e-116	246	623	276	642	0.605136
Syja_N	320	g10963.t1	737	1e-86	2	320	100	447	0.99375
Ras	162	g10964.t1	220	5.7e-59	1	160	20	184	0.981481
Asp_Glu_race	224	g10966.t1	609	9.3e-10	5	223	372	578	0.973214
CN_hydrolase	261	g10966.t1	609	9.6e-41	1	256	6	300	0.977011
DUF3431	215	g10968.t1	694	9e-11	17	204	466	667	0.869767
eIF2A	194	g1096.t1	714	9.3e-80	1	194	217	411	0.994845
zf-rbx1	55	g10970.t1	407	1.4e-07	21	55	79	118	0.618182
Na_Ca_ex	151	g10971.t1	468	1.2e-15	3	150	313	454	0.97351
Na_Ca_ex	151	g10971.t1	468	4.8e-11	3	149	98	276	0.966887
Peptidase_S8	298	g10972.t1	612	4.6e-06	108	265	343	546	0.526846
Pro-kuma_activ	142	g10972.t1	612	8.8e-41	2	142	39	180	0.985915
Aldo_ket_red	292	g10973.t1	417	2.1e-55	2	291	12	321	0.989726
Fringe	252	g10976.t1	444	3.8e-08	71	164	158	236	0.369048
BTB	111	g10977.t1	152	0.00053	23	79	25	80	0.504505
KGG	21	g1097.t1	115	0.00034	4	21	55	72	0.809524
KGG	21	g1097.t1	115	0.00057	2	21	96	115	0.904762
KGG	21	g1097.t1	115	4.4e-09	1	21	8	29	0.952381
PNP_UDP_1	234	g10980.t1	1038	0.00012	138	222	45	120	0.358974
Ank_2	84	g10980.t1	1038	1.5e-10	4	83	817	906	0.940476
Ank_2	84	g10980.t1	1038	1.6e-11	3	82	882	971	0.940476
NACHT	166	g10980.t1	1038	2.6e-06	3	96	263	381	0.560241
Ank_4	55	g10980.t1	1038	4.2e-06	4	54	979	1028	0.909091
Pro_isomerase	158	g10982.t1	895	3.3e-48	3	156	14	178	0.968354
RRN3	558	g10982.t1	895	3.9e-171	3	557	276	836	0.992832
zf-RING_2	44	g10984.t1	432	7.9e-13	1	44	252	296	0.977273
Zip	333	g10987.t1	469	1e-48	8	332	50	465	0.972973
ChaC	179	g10988.t1	256	5.8e-34	2	175	18	220	0.96648
FAD_binding_3	356	g10989.t1	494	1.8e-11	2	258	40	315	0.719101
UDG	155	g1098.t1	305	1.4e-20	7	151	124	281	0.929032
SAS4	99	g10993.t1	518	1.3e-32	1	98	274	369	0.979798
AAA	132	g10995.t1	638	1.4e-17	2	125	429	542	0.931818
WD40	38	g10996.t1	543	3.1e-10	4	38	471	506	0.894737
NACHT	166	g10996.t1	543	9.5e-10	15	141	1	122	0.759036
Abhydrolase_1	256	g10998.t1	352	1e-21	4	251	47	323	0.964844
Fungal_trans	267	g10999.t1	367	1.4e-20	1	192	170	354	0.715356
ThuA	210	g1099.t1	231	2.2e-56	1	210	8	225	0.995238
Chitin_bind_1	38	g10.t1	820	1.1e-07	1	38	247	288	0.973684
Chitin_bind_1	38	g10.t1	820	1.1e-08	1	38	83	126	0.973684
Glyoxal_oxid_N	242	g10.t1	820	3.4e-35	37	242	343	569	0.847107
Chitin_bind_1	38	g10.t1	820	3e-07	1	38	153	196	0.973684
DUF1929	99	g10.t1	820	4.6e-26	1	99	718	819	0.989899
P16-Arc	148	g11008.t1	281	1.2e-14	1	69	5	75	0.459459
AAA_16	170	g11009.t1	592	6.5e-06	24	167	189	322	0.841176
Trypsin	221	g1100.t1	284	2.6e-53	1	215	39	272	0.968326
DUF727	105	g11010.t1	1281	2.7e-05	24	98	217	291	0.704762
CLU_N	79	g11010.t1	1281	2.8e-23	3	79	65	136	0.962025
TPR_10	42	g11010.t1	1281	2e-05	1	42	1050	1091	0.97619
TPR_12	77	g11010.t1	1281	4.8e-13	4	77	1094	1167	0.948052
eIF3_p135	176	g11010.t1	1281	4e-49	3	176	771	933	0.982955
CLU	221	g11010.t1	1281	6.7e-73	1	221	350	572	0.995475
MFS_1	353	g11011.t1	911	5.6e-36	2	352	58	426	0.991501
Chalcone_2	204	g11012.t1	453	2.2e-67	2	204	199	434	0.990196
MAGE	213	g11013.t1	317	2e-57	1	212	59	253	0.99061
PHD	52	g11014.t1	735	2.8e-10	1	51	360	408	0.961538
Cutinase	178	g11015.t1	229	7e-21	2	169	32	214	0.938202
Abhydrolase_1	256	g11016.t1	358	1.4e-14	2	223	53	278	0.863281
Zn_clus	40	g11017.t1	908	5.3e-09	1	39	60	98	0.95
Fungal_trans	267	g11017.t1	908	7.3e-28	1	266	299	543	0.992509
Aldolase_II	186	g11018.t1	269	6.5e-20	3	185	11	205	0.978495
Peptidase_M14	289	g11019.t1	525	2.3e-15	23	134	96	188	0.384083
Ribosomal_L24e	66	g11022.t1	167	8.2e-07	42	65	1	24	0.348485
Exo_endo_phos_2	119	g11024.t1	928	1.1e-21	2	118	13	134	0.97479
RVT_1	222	g11024.t1	928	4.1e-30	28	221	493	717	0.869369
DDE_1	176	g11028.t1	126	7.1e-12	79	176	1	93	0.551136
Rad52_Rad22	153	g11029.t1	241	1.3e-21	27	128	125	225	0.660131
p450	463	g1102.t1	486	8.8e-12	21	180	107	259	0.343413
p450	463	g1102.t1	486	9.3e-45	278	453	293	472	0.37797
Fungal_trans	267	g11038.t1	808	7.5e-12	40	265	310	546	0.842697
Bac_rhamnosid_C	78	g11041.t1	139	1.7e-15	1	73	54	128	0.923077
DUF4149	102	g11042.t1	945	1.4e-25	1	101	15	125	0.980392
Amino_oxidase	451	g11042.t1	945	1.6e-36	1	450	435	921	0.995565
Methyltransf_16	174	g11043.t1	310	6.3e-14	11	155	67	241	0.827586
Methyltransf_31	152	g11044.t1	241	1.4e-19	2	125	73	216	0.809211
Homeobox_KN	40	g11045.t1	687	8.1e-16	1	40	237	276	0.975
Pkinase	264	g11046.t1	1789	1.7e-56	2	263	1517	1774	0.988636
GTP_EFTU_D2	74	g11047.t1	471	4e-13	1	72	271	336	0.959459
GTP_EFTU_D3	111	g11047.t1	471	7.6e-41	2	110	345	452	0.972973
GTP_EFTU	194	g11047.t1	471	7.6e-49	2	190	6	245	0.969072
Peptidase_M14	289	g11048.t1	446	4.2e-65	2	288	134	434	0.989619
NAD_binding_6	156	g11050.t1	590	0.0004	104	155	522	572	0.326923
FAD_binding_8	109	g11050.t1	590	4.5e-11	7	106	315	433	0.908257
NAD_binding_6	156	g11050.t1	590	6.1e-11	2	81	441	521	0.50641
Ferric_reduct	125	g11050.t1	590	6.3e-25	1	124	151	271	0.984
RabGAP-TBC	215	g11052.t1	749	1.4e-30	18	215	81	313	0.916279
Med31	95	g11053.t1	112	5.2e-34	2	84	16	99	0.863158
WD40	38	g11055.t1	684	3.7e-08	3	38	635	671	0.921053
DDE_1	176	g11057.t1	504	2.4e-15	1	90	193	282	0.505682
WD40	38	g11058.t1	1142	1.2e-10	1	38	826	864	0.973684
WD40	38	g11058.t1	1142	1.7e-09	1	38	700	738	0.973684
HET	146	g11058.t1	1142	2.5e-09	1	85	27	115	0.575342
WD40	38	g11058.t1	1142	3.5e-10	1	38	784	822	0.973684
WD40	38	g11058.t1	1142	3.5e-10	2	38	953	990	0.947368
NACHT	166	g11058.t1	1142	3.6e-06	72	159	296	397	0.524096
WD40	38	g11058.t1	1142	4.4e-10	1	38	994	1032	0.973684
WD40	38	g11058.t1	1142	5.7e-10	1	38	910	948	0.973684
WD40	38	g11058.t1	1142	6.9e-09	2	37	869	905	0.921053
WD40	38	g11058.t1	1142	9.9e-11	1	38	742	780	0.973684
vATP-synt_AC39	333	g11061.t1	383	1.9e-102	1	333	13	379	0.996997
Ribosomal_L35Ae	95	g11063.t1	248	2.6e-36	1	93	9	100	0.968421
MFS_1	353	g11064.t1	512	1.4e-29	2	352	61	433	0.991501
DIM1	133	g11065.t1	143	8.5e-69	1	133	5	137	0.992481
PseudoU_synth_1	108	g11067.t1	603	2.2e-30	2	108	311	442	0.981481
SGT1	582	g1106.t1	644	3.9e-77	1	305	27	330	0.522337
PLDc	28	g11074.t1	1918	1.1e-06	2	28	964	990	0.928571
PLDc_2	133	g11074.t1	1918	1.3e-07	79	123	1266	1316	0.330827
PX	113	g11074.t1	1918	5.3e-09	12	112	481	696	0.884956
HET	146	g11076.t1	960	2.2e-22	1	146	638	799	0.993151
SKG6	38	g11077.t1	293	2.4e-06	6	37	188	219	0.815789
Cpn60_TCP1	491	g11079.t1	548	2e-169	1	490	34	534	0.995927
PACT_coil_coil	83	g1107.t1	1105	1.3e-22	1	83	1000	1074	0.987952
Cnn_1N	73	g1107.t1	1105	9.5e-21	1	72	160	233	0.972603
Solute_trans_a	264	g11080.t1	625	2.8e-57	2	264	45	303	0.992424
DUF3455	158	g11081.t1	242	1e-32	5	158	55	240	0.968354
Tyrosinase	222	g11083.t1	383	3.1e-51	1	221	99	324	0.990991
DUF3328	220	g11085.t1	272	7.3e-21	66	215	118	258	0.677273
2OG-FeII_Oxy_3	96	g11086.t1	253	1.5e-07	2	91	138	245	0.927083
Forkhead	86	g11087.t1	1382	1.1e-23	1	81	869	947	0.930233
FHA	69	g11087.t1	1382	8.5e-06	16	69	430	482	0.768116
Snf7	173	g11088.t1	225	6.9e-41	2	172	22	200	0.982659
Ten1	121	g11089.t1	120	4.4e-37	6	120	2	113	0.942149
DUF3445	226	g1108.t1	767	7.1e-74	1	225	2	248	0.99115
WLM	191	g1108.t1	767	8.5e-26	3	169	328	493	0.86911
p450	463	g11090.t1	1002	1e-58	17	444	516	929	0.922246
Pkinase	264	g11090.t1	1002	7e-65	3	264	67	328	0.988636
HTH_44	115	g11091.t1	1409	1.6e-30	8	112	283	399	0.904348
HHH_7	104	g11091.t1	1409	1.7e-28	1	104	857	967	0.990385
YqgF	150	g11091.t1	1409	4.2e-36	2	149	693	855	0.98
SPT6_acidic	89	g11091.t1	1409	4.3e-15	1	89	44	125	0.988764
SH2_2	216	g11091.t1	1409	7.9e-79	2	215	1187	1396	0.986111
DLD	107	g11091.t1	1409	9.8e-34	1	107	976	1091	0.990654
DUF3602	81	g11092.t1	262	5.3e-18	11	81	143	213	0.864198
Actin	407	g11093.t1	431	3.5e-126	3	406	58	430	0.990172
Exo_endo_phos	212	g11094.t1	361	3.4e-09	2	212	72	337	0.990566
Hemerythrin	131	g11095.t1	218	4.8e-10	10	128	45	172	0.900763
Amidase	451	g11097.t1	590	5.4e-66	3	291	87	386	0.638581
Lipocalin_2	146	g11098.t1	202	6.5e-15	2	142	53	192	0.958904
Ribonuc_L-PSP	121	g1109.t1	131	8e-21	7	120	16	129	0.933884
COesterase	514	g110.t1	629	3.3e-60	22	486	81	568	0.902724
ABC_membrane	274	g11103.t1	1285	1e-53	1	271	73	347	0.985401
ABC_tran	137	g11103.t1	1285	5.1e-32	1	137	417	575	0.992701
ABC_membrane	274	g11103.t1	1285	7.3e-49	1	273	720	992	0.992701
ABC_tran	137	g11103.t1	1285	8.6e-33	1	137	1060	1209	0.992701
Tyr_Deacylase	145	g11105.t1	183	2.5e-52	1	145	2	150	0.993103
NOT2_3_5	133	g11106.t1	631	1.2e-43	2	133	499	627	0.984962
Not3	231	g11106.t1	631	3e-88	2	230	3	231	0.987013
IFRD	305	g11108.t1	448	7e-78	2	305	54	369	0.993443
Pro_isomerase	158	g11109.t1	374	1.2e-47	2	157	11	173	0.981013
Fungal_trans_2	384	g1110.t1	420	5.1e-29	29	362	76	401	0.867188
RasGAP	208	g11110.t1	1890	1.8e-22	103	208	1331	1436	0.504808
DUF1365	238	g11112.t1	588	9.2e-59	1	237	61	346	0.991597
ICL	526	g11113.t1	537	1.2e-297	1	526	14	536	0.998099
Peptidase_M28	198	g11114.t1	511	4e-36	1	192	253	462	0.964646
PA	93	g11114.t1	511	8.6e-15	1	93	138	226	0.989247
Pribosyltran_N	116	g11115.t1	450	6.2e-35	2	96	5	99	0.810345
Pribosyl_synth	185	g11115.t1	450	6e-34	70	184	333	447	0.616216
F-box-like	48	g11117.t1	800	3.2e-05	6	45	14	52	0.8125
EPSP_synthase	417	g11118.t1	1594	1.9e-126	4	417	409	847	0.990408
DHQ_synthase	262	g11118.t1	1594	2e-101	2	261	84	365	0.98855
SKI	158	g11118.t1	1594	3.9e-35	1	137	884	1027	0.860759
DHquinase_I	229	g11118.t1	1594	7.7e-56	1	227	1065	1291	0.9869
Shikimate_dh_N	83	g11118.t1	1594	8.6e-19	1	83	1306	1386	0.987952
MFS_1	353	g11119.t1	736	4.7e-31	2	353	64	434	0.994334
Iso_dh	348	g11120.t1	1505	1.3e-73	1	346	81	472	0.991379
Peptidase_M14	289	g11123.t1	488	6.6e-38	18	285	151	470	0.923875
Ras	162	g11124.t1	210	1.7e-18	2	159	12	189	0.969136
MFS_1	353	g11128.t1	483	2.6e-39	1	351	60	425	0.991501
adh_short	195	g11129.t1	312	1.5e-19	2	144	19	167	0.728205
peroxidase	229	g1112.t1	348	4.2e-30	13	227	100	303	0.934498
TRI12	599	g11130.t1	596	4.5e-36	68	565	95	592	0.829716
Ank_2	84	g11132.t1	1811	6.6e-12	2	77	511	597	0.892857
ADH_N	109	g11133.t1	897	1.5e-15	26	102	564	650	0.697248
ADH_zinc_N	130	g11133.t1	897	2.3e-07	1	74	701	772	0.561538
Pro_isomerase	158	g11134.t1	166	5.8e-55	3	156	6	153	0.968354
zf-C2HC5	54	g11135.t1	524	1.8e-22	1	54	227	279	0.981481
SET	169	g11137.t1	286	2.1e-08	1	168	14	139	0.988166
Peptidase_A22B	284	g11138.t1	603	2.6e-41	3	210	85	363	0.728873
Abhydrolase_3	211	g11143.t1	1425	2.7e-08	114	196	1222	1307	0.388626
HMG_box	69	g11143.t1	1425	6.3e-22	1	69	112	180	0.985507
Abhydrolase_3	211	g11143.t1	1425	7.2e-25	5	121	967	1098	0.549763
SPO22	276	g11144.t1	1362	1.6e-29	1	119	193	308	0.427536
SPO22	276	g11144.t1	1362	2.1e-22	170	276	309	415	0.384058
CENP-Q	155	g11146.t1	331	4.6e-31	2	155	155	316	0.987097
HhH-GPD	108	g11149.t1	523	4.5e-06	5	91	211	380	0.796296
Abhydrolase_2	217	g11150.t1	238	3.7e-58	4	215	6	224	0.97235
Chitin_bind_1	38	g11151.t1	211	2.8e-12	1	34	19	53	0.868421
Chitin_bind_1	38	g11151.t1	211	5.5e-06	2	37	170	206	0.921053
adh_short	195	g11153.t1	291	2.2e-43	1	193	20	235	0.984615
Metallophos	204	g11154.t1	332	2.2e-11	2	203	16	243	0.985294
HLH	55	g11155.t1	274	6.7e-14	1	54	183	242	0.963636
HSP70	599	g11157.t1	557	2.9e-12	1	377	41	450	0.627713
Cutinase	178	g11159.t1	228	5.8e-49	1	178	26	226	0.994382
Gpi1	187	g1115.t1	769	3.5e-78	1	187	419	605	0.994652
DAO	352	g11161.t1	459	2.9e-30	2	352	8	394	0.994318
Glyco_hydro_3_C	204	g11162.t1	788	1.1e-53	1	204	423	670	0.995098
Fn3-like	71	g11162.t1	788	2.2e-22	1	71	707	776	0.985915
Glyco_hydro_3	319	g11162.t1	788	8.4e-47	1	318	56	382	0.99373
His_Phos_1	194	g11164.t1	336	1.5e-24	1	164	7	181	0.840206
Zn_clus	40	g11165.t1	805	2.5e-05	3	36	476	513	0.825
TauD	269	g11166.t1	386	7e-59	2	269	95	365	0.992565
MFS_1	353	g11167.t1	550	1.2e-20	2	352	91	473	0.991501
DUF4414	116	g11168.t1	3981	1.1e-29	1	116	2872	3019	0.991379
DUF913	365	g11168.t1	3981	1.5e-125	2	363	556	962	0.989041
HECT	307	g11168.t1	3981	3.1e-93	2	306	3676	3980	0.990228
DUF908	358	g11168.t1	3981	8.8e-107	1	358	119	491	0.997207
GCN5L1	114	g11169.t1	126	2.8e-21	11	111	11	111	0.877193
Cutinase	178	g11170.t1	251	2.5e-41	2	178	41	215	0.988764
Acetyltransf_1	117	g11171.t1	198	4.2e-08	54	117	111	177	0.538462
Vps39_2	109	g11175.t1	1024	1.2e-16	1	82	925	1021	0.743119
CNH	275	g11175.t1	1024	2.1e-18	34	272	83	337	0.865455
Vps39_1	109	g11175.t1	1024	2e-30	1	109	617	723	0.990826
Gon7	108	g11176.t1	83	8.6e-10	49	101	26	73	0.481481
HbrB	169	g11177.t1	854	4.8e-50	3	168	477	642	0.976331
Cupin_3	74	g11178.t1	144	1.7e-06	10	65	57	112	0.743243
Sugar_tr	452	g11179.t1	575	4.8e-77	3	452	92	533	0.993363
Methyltransf_23	165	g1117.t1	404	3.6e-21	3	164	111	288	0.975758
p450	463	g11181.t1	525	2.2e-42	111	449	159	505	0.730022
DJ-1_PfpI	165	g11182.t1	203	3.2e-42	2	165	3	183	0.987879
DUF1752	28	g11183.t1	856	3.5e-12	1	28	48	75	0.964286
GATA	36	g11183.t1	856	7.1e-16	1	35	638	671	0.944444
DASH_Hsk3	45	g11184.t1	94	5.6e-18	2	44	24	66	0.933333
TPR_1	34	g11187.t1	865	0.00012	3	31	51	79	0.823529
TPR_1	34	g11187.t1	865	0.00013	2	29	118	145	0.794118
TPR_17	34	g11187.t1	865	1.9e-05	2	33	356	388	0.911765
TPR_1	34	g11187.t1	865	1e-08	3	33	335	365	0.882353
TPR_1	34	g11187.t1	865	2e-05	2	33	228	259	0.911765
SKN1	504	g11189.t1	661	1.2e-229	3	504	158	659	0.994048
zf-RING_2	44	g1118.t1	346	3.3e-09	2	43	99	141	0.931818
Ald_Xan_dh_C2	543	g11190.t1	1361	1.2e-202	9	543	736	1266	0.983425
FAD_binding_5	171	g11190.t1	1361	1.2e-45	4	169	267	441	0.964912
Fer2_2	75	g11190.t1	1361	2.3e-28	1	74	111	183	0.973333
Ald_Xan_dh_C	110	g11190.t1	1361	3.1e-34	1	110	610	719	0.990909
Fer2	78	g11190.t1	1361	4.7e-08	2	55	34	83	0.679487
CO_deh_flav_C	103	g11190.t1	1361	9.7e-34	1	102	451	554	0.980583
KH_1	66	g11191.t1	576	1.2e-15	3	64	423	483	0.924242
KH_1	66	g11191.t1	576	1.9e-14	2	65	209	271	0.954545
KH_1	66	g11191.t1	576	7.2e-16	3	66	311	374	0.954545
Glyco_hydro_76	366	g11192.t1	748	5e-154	1	365	258	621	0.994536
Synaptobrevin	89	g11193.t1	122	3.4e-32	2	88	30	116	0.966292
NAT	170	g11194.t1	885	2.5e-39	2	169	319	486	0.982353
Semialdhyde_dh	121	g11194.t1	885	3.3e-32	1	119	573	694	0.975207
AA_kinase	241	g11194.t1	885	8.1e-32	3	230	85	302	0.941909
Glu-tRNAGln	62	g11196.t1	291	1.8e-10	2	62	183	284	0.967742
SNAP	282	g11197.t1	314	1.7e-47	2	153	4	158	0.535461
SNAP	282	g11197.t1	314	3.1e-55	150	282	174	307	0.468085
Fasciclin	128	g11198.t1	454	1.2e-22	2	128	271	420	0.984375
Fasciclin	128	g11198.t1	454	8.5e-18	4	128	131	257	0.96875
Pyridoxal_deC	375	g11199.t1	549	4.6e-62	35	364	89	394	0.877333
ApoO	130	g1119.t1	247	3.8e-36	8	129	71	198	0.930769
Dynamin_N	168	g111.t1	993	3.6e-09	2	165	218	490	0.970238
FAD_binding_7	202	g11200.t1	671	1e-46	4	172	383	572	0.831683
DNA_photolyase	164	g11200.t1	671	8.2e-12	2	154	10	226	0.926829
Sgf11	33	g11201.t1	421	5.7e-14	3	32	219	248	0.878788
POP1	203	g11202.t1	837	2e-68	1	203	52	271	0.995074
POPLD	92	g11202.t1	837	6.3e-33	1	92	531	636	0.98913
DnaJ	63	g11203.t1	255	1e-08	1	63	97	152	0.984127
COX6B	76	g11204.t1	163	3.4e-17	1	66	26	82	0.855263
B12D	69	g11205.t1	105	0.00099	3	37	66	100	0.492754
RRM_1	70	g11206.t1	155	4.9e-17	1	70	14	87	0.985714
SRA1	146	g11207.t1	1252	1.7e-11	11	130	1116	1246	0.815068
UvdE	276	g11208.t1	767	7.6e-114	1	275	217	523	0.992754
Zn_clus	40	g11209.t1	868	2.3e-06	3	36	53	86	0.825
Fungal_trans_2	384	g11209.t1	868	2.4e-48	2	381	396	865	0.986979
Peptidase_M3	458	g1120.t1	794	6.9e-124	5	457	295	781	0.9869
HMGL-like	264	g11211.t1	398	1.3e-31	87	263	184	373	0.666667
NifU	67	g11214.t1	243	1.4e-27	1	67	134	200	0.985075
Nfu_N	87	g11214.t1	243	1.5e-28	1	87	3	97	0.988506
Anth_synt_I_N	142	g11216.t1	540	1.2e-23	3	140	42	174	0.964789
Chorismate_bind	258	g11216.t1	540	1.5e-86	2	258	232	500	0.992248
CFEM	66	g11217.t1	251	4.5e-10	7	66	26	88	0.893939
MIOX	249	g11219.t1	326	2.9e-123	1	249	78	326	0.995984
ANAPC1	130	g1121.t1	2033	6.2e-33	1	129	142	283	0.984615
Aldo_ket_red	292	g11220.t1	338	1.3e-41	2	290	39	306	0.986301
adh_short_C2	234	g11221.t1	269	5e-51	3	233	21	266	0.982906
ADH_zinc_N	130	g11222.t1	380	1.1e-14	1	126	178	321	0.961538
ADH_N	109	g11222.t1	380	4.3e-17	2	71	40	111	0.633028
GFO_IDH_MocA	120	g11223.t1	365	7.3e-25	1	118	8	129	0.975
tRNA-synt_1	602	g11224.t1	1162	1.3e-25	111	601	231	809	0.813953
Anticodon_1	152	g11224.t1	1162	7.2e-12	4	124	874	981	0.789474
ATP-synt_ab	213	g11226.t1	512	1.1e-66	1	213	146	373	0.995305
ATP-synt_ab_N	69	g11226.t1	512	7.6e-12	4	69	24	89	0.942029
LIM_bind	241	g11227.t1	1019	8e-65	1	241	643	878	0.995851
GET2	309	g11229.t1	345	3.3e-22	7	308	21	336	0.97411
PTH2	117	g11230.t1	195	5.4e-48	1	117	79	195	0.991453
Ribosomal_L28	60	g11231.t1	491	1.5e-15	3	59	81	139	0.933333
Pkinase	264	g11232.t1	498	3.5e-26	28	193	199	380	0.625
PMI_typeI	373	g11235.t1	407	2.3e-73	2	369	6	369	0.983914
Glyco_transf_34	239	g11236.t1	333	1.4e-65	3	237	87	315	0.979079
Aminotran_1_2	363	g11238.t1	431	3e-87	2	363	59	426	0.99449
Hpt	85	g11239.t1	180	1.9e-08	5	77	48	140	0.847059
GTP_EFTU	194	g1123.t1	882	1.8e-09	4	187	313	576	0.943299
AKAP7_NLS	207	g11240.t1	387	8.2e-24	2	156	63	241	0.743961
Sel1	38	g11242.t1	1157	1.2e-07	1	38	887	926	0.973684
Sel1	38	g11242.t1	1157	1.5e-05	1	38	850	886	0.973684
Sel1	38	g11242.t1	1157	7.1e-05	3	37	929	962	0.894737
Sel1	38	g11242.t1	1157	7.2e-06	3	36	1008	1040	0.868421
CBP4	130	g11243.t1	1209	1e-22	12	107	151	240	0.730769
ERCC4	157	g11243.t1	1209	3e-20	1	154	992	1127	0.974522
eIF-1a	64	g11244.t1	158	4.5e-22	1	63	32	93	0.96875
Aminotran_4	223	g11246.t1	670	2.7e-09	12	168	36	244	0.699552
Sugar_tr	452	g11247.t1	595	4.4e-77	3	452	87	566	0.993363
tRNA-synt_1b	293	g11248.t1	493	4.9e-21	5	288	105	403	0.96587
PRELI	157	g11249.t1	279	2.1e-18	3	97	18	122	0.598726
HET	146	g11251.t1	309	1.4e-08	1	85	21	107	0.575342
BetaGal_dom2	181	g11252.t1	1009	2.5e-51	2	181	410	589	0.98895
Glyco_hydro_35	316	g11252.t1	1009	2.9e-87	1	313	52	400	0.987342
BetaGal_dom4_5	114	g11252.t1	1009	4.2e-23	1	114	696	810	0.991228
BetaGal_dom3	77	g11252.t1	1009	5.6e-26	1	76	590	664	0.974026
BetaGal_dom4_5	114	g11252.t1	1009	6.4e-32	2	113	861	969	0.973684
Sugar_tr	452	g11253.t1	540	1.8e-75	1	452	65	520	0.997788
Gly_transf_sug	98	g11258.t1	333	1e-19	1	93	73	156	0.938776
Pkinase	264	g11259.t1	501	4.8e-22	74	264	96	322	0.719697
Cys_Met_Meta_PP	382	g1125.t1	597	2.1e-32	70	381	277	589	0.814136
adh_short	195	g11260.t1	272	3.2e-27	2	192	3	212	0.974359
EPL1	157	g11261.t1	581	1.8e-26	1	156	11	160	0.987261
SET	169	g11262.t1	476	1.9e-24	1	169	37	268	0.994083
Rubis-subs-bind	128	g11262.t1	476	4e-07	18	128	322	434	0.859375
Peptidase_M22	271	g11263.t1	353	1.1e-81	4	270	31	317	0.98155
GMC_oxred_N	296	g11265.t1	609	2.2e-62	1	295	39	347	0.993243
GMC_oxred_C	144	g11265.t1	609	9.6e-37	1	144	458	599	0.993056
Beta_elim_lyase	293	g11266.t1	399	5.7e-62	1	290	51	341	0.986348
MFS_1	353	g11267.t1	448	7.6e-21	38	351	56	386	0.886686
Beta-lactamase	330	g11269.t1	410	2.6e-44	2	320	5	386	0.963636
HTH_Tnp_Tc3_2	72	g11273.t1	558	2.2e-05	31	71	370	410	0.555556
FA_desaturase	254	g11273.t1	558	2.2e-09	121	236	94	210	0.452756
Cyt-b5	74	g11273.t1	558	7.8e-13	1	70	265	335	0.932432
BBE	46	g11274.t1	579	1.3e-08	2	39	470	506	0.804348
FAD_binding_4	139	g11274.t1	579	2.2e-14	1	137	66	226	0.978417
ABC_membrane	274	g11276.t1	1280	5.6e-38	4	272	717	986	0.978102
ABC_tran	137	g11276.t1	1280	7.2e-36	1	137	410	567	0.992701
ABC_tran	137	g11276.t1	1280	8.4e-31	1	137	1055	1205	0.992701
ABC_membrane	274	g11276.t1	1280	9e-49	3	272	68	341	0.981752
Kinesin	333	g11277.t1	307	6.5e-27	53	261	3	185	0.624625
Peroxidase_2	317	g11279.t1	248	5.5e-13	39	135	28	119	0.302839
PCMT	210	g1127.t1	222	7.8e-70	2	208	9	220	0.980952
p450	463	g11280.t1	502	6.8e-72	18	460	54	493	0.954644
P21-Arc	173	g11282.t1	503	7e-67	1	167	1	184	0.959538
AAA	132	g11283.t1	393	1.6e-16	1	130	79	208	0.977273
Rep_fac_C	88	g11283.t1	393	2.2e-17	1	86	293	378	0.965909
AAA_assoc_2	81	g11283.t1	393	3e-06	2	41	225	271	0.481481
HET	146	g11285.t1	195	7.8e-11	1	57	90	152	0.383562
Pkinase	264	g11286.t1	633	1.1e-63	1	264	26	327	0.996212
CMAS	273	g11287.t1	482	3e-17	70	265	266	465	0.714286
AA_kinase	241	g11288.t1	1431	1.1e-40	2	241	27	317	0.991701
ACT_7	65	g11288.t1	1431	6.6e-06	4	61	458	517	0.876923
MINDY_DUB	117	g11289.t1	968	3.6e-25	1	113	500	636	0.957265
Nrap_D3	158	g1128.t1	1206	1.1e-43	2	157	519	670	0.981013
Nrap	152	g1128.t1	1206	1e-49	1	150	223	367	0.980263
Nrap_D5	163	g1128.t1	1206	2.1e-57	1	161	879	1068	0.981595
Nrap_D6	135	g1128.t1	1206	3.4e-29	2	135	1073	1202	0.985185
Nrap_D2	152	g1128.t1	1206	3.8e-47	1	152	372	514	0.993421
Nrap_D4	213	g1128.t1	1206	8.4e-62	14	213	692	877	0.934272
Gcd10p	300	g11290.t1	542	4.9e-104	2	253	5	360	0.836667
DDE_1	176	g11292.t1	401	7.6e-23	2	176	149	324	0.988636
FAD_binding_3	356	g11293.t1	463	2.2e-14	42	333	70	369	0.817416
HET	146	g11294.t1	1044	5.5e-25	1	146	466	632	0.993151
BCDHK_Adom3	162	g11298.t1	487	2.8e-45	1	162	60	228	0.993827
HATPase_c	111	g11298.t1	487	3.8e-08	4	107	273	468	0.927928
Inhibitor_I9	82	g11299.t1	70	0.00018	31	81	20	69	0.609756
adh_short	195	g1129.t1	285	1.2e-34	2	188	5	205	0.953846
zf-C2H2	23	g112.t1	192	0.00077	1	21	117	137	0.869565
AAA_22	137	g11300.t1	1179	0.00028	10	56	70	127	0.335766
RIBIOP_C	292	g11300.t1	1179	1.9e-96	7	292	689	994	0.976027
AARP2CN	86	g11300.t1	1179	2e-27	1	86	216	303	0.988372
PGAP1	231	g11301.t1	1131	1.4e-92	4	230	197	438	0.978355
Ldh_1_N	141	g11304.t1	339	1.9e-43	2	141	25	168	0.985816
Ldh_1_C	167	g11304.t1	339	6.6e-46	1	165	170	333	0.982036
Carn_acyltransf	584	g11305.t1	608	2e-203	1	584	30	594	0.998288
p450	463	g1130.t1	565	1.5e-50	1	371	51	414	0.799136
Sugar_tr	452	g11315.t1	478	7.1e-62	8	452	10	463	0.982301
Bac_rhamnosid6H	340	g11316.t1	610	1.4e-63	129	339	287	506	0.617647
Bac_rhamnosid_C	78	g11316.t1	610	2.5e-16	1	67	509	576	0.846154
Bac_rhamnosid_N	172	g11316.t1	610	4.8e-54	2	139	148	285	0.796512
Cellulase	281	g11317.t1	372	1.2e-08	18	276	71	339	0.918149
GFO_IDH_MocA	120	g11318.t1	388	1.1e-14	1	120	18	140	0.991667
Abhydrolase_1	256	g1131.t1	292	2.4e-22	2	127	37	157	0.488281
SKG6	38	g11322.t1	127	8.5e-05	14	38	50	73	0.631579
Thiolase_N	260	g11323.t1	417	1.1e-68	1	260	30	284	0.996154
Thiolase_C	123	g11323.t1	417	8.5e-42	3	120	293	410	0.95122
Methyltransf_11	95	g11327.t1	216	2.5e-16	2	94	74	165	0.968421
Mito_carr	97	g1132.t1	425	1e-21	4	95	313	413	0.938144
Mito_carr	97	g1132.t1	425	2.7e-18	9	95	188	275	0.886598
Mito_carr	97	g1132.t1	425	9e-18	3	91	19	171	0.907216
Na_Ca_ex	151	g11331.t1	337	1.3e-16	3	146	11	149	0.94702
Na_Ca_ex	151	g11331.t1	337	2.6e-11	5	114	223	333	0.721854
ApbA_C	125	g11337.t1	339	5.7e-25	2	124	201	327	0.976
ApbA	152	g11337.t1	339	8.4e-32	1	150	5	158	0.980263
F-box-like	48	g1133.t1	555	2.4e-08	1	47	248	297	0.958333
Phosphorylase	711	g11340.t1	1267	0	1	711	160	874	0.998594
Yip1	172	g11340.t1	1267	1.6e-08	1	142	1072	1227	0.819767
UPF0121	241	g11342.t1	279	4.4e-29	14	238	18	257	0.929461
Septin	281	g11343.t1	461	3.8e-122	1	280	86	365	0.992883
Exo70	376	g11344.t1	625	2.3e-88	1	375	247	622	0.994681
Dynamin_N	168	g11346.t1	335	1.1e-07	1	110	93	324	0.64881
PLA2_B	491	g11347.t1	849	2.9e-26	1	338	284	637	0.686354
DSPc	133	g11349.t1	324	2.9e-07	1	127	97	240	0.947368
Cpn60_TCP1	491	g1134.t1	587	9e-152	2	490	65	554	0.99389
Glyco_hydro_32N	305	g11350.t1	631	3.3e-17	43	296	87	405	0.829508
Glyco_hydro_32C	161	g11350.t1	631	9e-25	25	161	465	616	0.84472
Acetyltransf_1	117	g11351.t1	224	1.9e-10	22	117	49	185	0.811966
Helicase_C	111	g11352.t1	1121	2.5e-19	4	111	876	990	0.963964
SNF2_N	350	g11352.t1	1121	2.5e-62	48	308	449	704	0.742857
Acetyltransf_1	117	g11352.t1	1121	2.9e-08	32	117	80	182	0.726496
Chitin_bind_1	38	g11353.t1	314	0.00038	1	35	177	211	0.894737
Chitin_bind_1	38	g11353.t1	314	1.1e-06	1	35	77	113	0.894737
Epimerase	241	g11355.t1	318	8.8e-24	1	197	3	199	0.813278
COesterase	514	g11356.t1	510	5e-78	3	325	23	359	0.626459
C2	103	g11357.t1	489	1.5e-12	1	93	209	315	0.893204
SMP_LBD	180	g11357.t1	489	3e-24	3	178	20	193	0.972222
Peptidase_C2	297	g11358.t1	896	4.7e-63	6	293	150	463	0.96633
Pribosyltran_N	116	g11360.t1	650	1e-41	3	116	116	230	0.974138
Pribosyl_synth	185	g11360.t1	650	8.9e-27	68	184	525	646	0.627027
G-alpha	354	g11362.t1	543	2.4e-114	1	354	203	532	0.997175
Pkinase	264	g11363.t1	354	4.6e-68	1	264	20	299	0.996212
Avl9	379	g11364.t1	621	1.1e-140	4	379	8	381	0.989446
TatD_DNase	255	g11367.t1	427	3e-27	2	242	19	411	0.941176
adh_short	195	g11368.t1	307	1.4e-27	1	119	8	142	0.605128
adh_short_C2	234	g11368.t1	307	6.2e-25	140	234	144	240	0.401709
TPR_12	77	g1136.t1	868	0.00025	4	67	394	457	0.818182
Ank_4	55	g1136.t1	868	2.9e-06	3	54	665	718	0.927273
Mit_KHE1	186	g11370.t1	329	2e-60	1	186	2	179	0.994624
Cullin	618	g11371.t1	769	1.4e-192	1	618	18	670	0.998382
Cullin_Nedd8	63	g11371.t1	769	5.7e-26	1	62	701	762	0.968254
HSP70	599	g11374.t1	562	1.2e-06	106	336	87	339	0.383973
AIG1	212	g11375.t1	491	4.2e-10	3	129	11	142	0.59434
GST_C	93	g11377.t1	213	2.7e-08	22	92	127	196	0.752688
GST_N	76	g11377.t1	213	8.8e-12	2	71	4	70	0.907895
Sugar_tr	452	g11378.t1	759	2.2e-38	239	452	489	706	0.471239
Sugar_tr	452	g11378.t1	759	2.6e-37	3	223	126	348	0.486726
Ank_5	56	g11379.t1	349	1.5e-07	8	56	236	284	0.857143
MFS_1	353	g1137.t1	499	2.6e-14	37	351	87	427	0.889518
PGM_PMM_III	114	g11382.t1	583	1.8e-13	2	100	327	437	0.859649
PGM_PMM_II	103	g11382.t1	583	2.1e-23	20	102	231	318	0.796117
PGM_PMM_IV	74	g11382.t1	583	2.7e-08	25	70	518	565	0.608108
PGM_PMM_I	138	g11382.t1	583	3.8e-39	2	133	45	182	0.949275
Cyt-b5	74	g11383.t1	584	1.2e-08	5	73	17	100	0.918919
FA_desaturase	254	g11383.t1	584	2.9e-22	10	252	276	544	0.952756
XFP	176	g11384.t1	822	2.8e-82	3	176	432	608	0.982955
XFP_N	379	g11384.t1	822	4.8e-178	3	378	40	416	0.989446
XFP_C	202	g11384.t1	822	7.3e-83	1	202	619	820	0.99505
Kinesin	333	g11385.t1	761	4.3e-82	1	333	8	333	0.996997
zf-UBR	70	g11387.t1	568	8.5e-14	2	68	53	125	0.942857
MCM	331	g11388.t1	858	1.1e-139	1	330	466	816	0.993958
MCM2_N	153	g11388.t1	858	1.9e-27	8	151	53	186	0.934641
MCM_OB	126	g11388.t1	858	3.4e-39	2	124	300	426	0.968254
MCM_N	104	g11388.t1	858	8.9e-16	2	103	203	292	0.971154
Ribosomal_L7Ae	95	g11389.t1	110	7.2e-25	2	94	12	104	0.968421
MFS_1	353	g1138.t1	388	1.2e-15	5	319	58	368	0.889518
Ribosomal_L16	132	g11390.t1	221	2.2e-44	1	132	12	166	0.992424
APG9	371	g11391.t1	903	2.4e-143	2	368	315	686	0.986523
COG6	608	g11392.t1	660	5.7e-213	1	608	21	659	0.998355
BolA	76	g11393.t1	100	2.5e-16	4	76	30	93	0.947368
NIF3	245	g11394.t1	372	1.9e-61	2	235	14	314	0.95102
Band_7	178	g11396.t1	505	5.3e-16	3	175	6	198	0.966292
Mito_carr	97	g1139.t1	305	3.2e-21	2	93	214	304	0.938144
Mito_carr	97	g1139.t1	305	6.9e-18	5	94	19	102	0.917526
Mito_carr	97	g1139.t1	305	8.2e-16	2	91	113	202	0.917526
4HBT_3	249	g113.t1	297	1.4e-55	3	249	24	280	0.987952
Catalase-rel	65	g11403.t1	737	4.6e-14	2	65	473	536	0.969231
Catalase	383	g11403.t1	737	8e-161	5	382	59	440	0.984334
Pil1	265	g11404.t1	309	8.7e-96	49	265	6	223	0.815094
zf-Sec23_Sec24	39	g11405.t1	1181	1.4e-16	1	38	203	240	0.948718
Gelsolin	76	g11405.t1	1181	2e-06	3	67	748	812	0.842105
Sec23_trunk	243	g11405.t1	1181	3.3e-64	1	240	277	516	0.983539
Sec23_helical	103	g11405.t1	1181	6.6e-23	1	102	618	720	0.980583
Sec23_BS	96	g11405.t1	1181	7.9e-17	1	96	524	607	0.989583
zf-H2C2_2	26	g11406.t1	734	0.00032	1	17	159	175	0.615385
Mad3_BUB1_I	124	g11407.t1	1245	3.3e-44	2	124	59	184	0.983871
Pkinase	264	g11407.t1	1245	5.8e-15	27	241	944	1189	0.810606
Mad3_BUB1_II	68	g11407.t1	1245	8.2e-08	1	66	321	398	0.955882
Ras	162	g1140.t1	234	2e-38	3	160	10	177	0.969136
RNase_H	143	g11411.t1	249	5.8e-08	46	141	1	92	0.664336
Peptidase_M6	644	g11413.t1	615	3.9e-20	44	280	107	307	0.36646
GATA	36	g11415.t1	247	1e-11	7	35	202	230	0.777778
PAS_3	89	g11415.t1	247	9.7e-14	1	87	56	140	0.966292
Ank_4	55	g11416.t1	323	1.1e-05	9	55	126	172	0.836364
Ank_2	84	g11416.t1	323	1e-09	14	84	39	114	0.833333
Ank_2	84	g11416.t1	323	2.3e-08	22	67	213	267	0.535714
Ank_2	84	g11416.t1	323	3.8e-15	24	84	150	217	0.714286
ELO	250	g11417.t1	655	4.1e-86	3	249	54	457	0.984
AIM3	88	g11418.t1	411	4.8e-06	20	85	5	80	0.738636
PAS_9	104	g1141.t1	1068	1.9e-15	2	103	378	494	0.971154
PAS_3	89	g1141.t1	1068	2.8e-11	2	81	586	661	0.88764
GATA	36	g1141.t1	1068	8.3e-15	1	34	937	970	0.916667
Phe_hydrox_dim	166	g11422.t1	664	1.4e-44	1	166	451	629	0.993976
FAD_binding_3	356	g11422.t1	664	1.9e-92	1	355	10	414	0.994382
adh_short	195	g11423.t1	259	1.5e-43	1	192	9	201	0.979487
Chitin_synth_1N	73	g11424.t1	1105	1.6e-26	1	73	329	400	0.986301
Chitin_synth_1	163	g11424.t1	1105	3.2e-78	1	163	401	563	0.993865
Chitin_synth_2	527	g11424.t1	1105	9.9e-12	203	421	540	754	0.413662
Csm1	84	g11425.t1	527	1.2e-30	3	83	417	502	0.952381
DUF2611	68	g11426.t1	72	1.2e-27	1	66	1	65	0.955882
MTP18	171	g11427.t1	325	1.8e-80	1	170	64	282	0.988304
DEAD	176	g11428.t1	721	1.2e-17	4	173	78	256	0.960227
Helicase_C	111	g11428.t1	721	1.5e-16	11	110	300	399	0.891892
RecQ_Zn_bind	66	g11428.t1	721	8.5e-07	11	65	585	640	0.818182
Response_reg	112	g11429.t1	944	0.00012	68	111	884	927	0.383929
Response_reg	112	g11429.t1	944	1.8e-11	1	70	762	846	0.616071
HATPase_c	111	g11429.t1	944	2.2e-24	2	108	580	723	0.954955
PAS_3	89	g11429.t1	944	6.4e-08	3	88	327	416	0.955056
PAS_9	104	g11429.t1	944	8.3e-06	2	103	175	279	0.971154
HisKA	64	g11429.t1	944	8.9e-07	2	63	444	529	0.953125
Ribosomal_S2	215	g1142.t1	418	9.3e-65	1	215	126	321	0.995349
zf-MYND	38	g11430.t1	408	8.6e-11	1	38	10	46	0.973684
Tyrosinase	222	g11432.t1	386	2.8e-49	1	221	95	327	0.990991
HET	146	g11433.t1	1100	2.6e-29	1	146	484	645	0.993151
MFS_1	353	g11434.t1	528	2.2e-27	2	353	73	454	0.994334
HEAT_EZ	55	g11435.t1	989	6.1e-08	1	55	377	432	0.981818
IBN_N	74	g11435.t1	989	8.1e-06	8	73	41	111	0.878378
PP2C	258	g11436.t1	623	5.1e-30	87	252	398	570	0.639535
OTT_1508_deam	64	g11437.t1	681	2.1e-17	1	64	328	399	0.984375
CRAL_TRIO	159	g1143.t1	666	3.7e-43	3	159	394	542	0.981132
CRAL_TRIO_N	54	g1143.t1	666	5.8e-15	3	53	300	350	0.925926
PS_Dcarbxylase	200	g11440.t1	365	2.4e-57	1	199	117	328	0.99
VPS13_C	178	g11443.t1	860	0.00093	111	170	754	814	0.331461
Glyco_transf_28	139	g11443.t1	860	1.4e-20	1	139	111	261	0.992806
Glyco_hydro_10	316	g11444.t1	350	2.7e-69	2	314	37	335	0.987342
RTA1	207	g11445.t1	282	2.6e-69	1	203	49	260	0.975845
SnoaL_2	102	g11447.t1	1151	3.2e-06	8	101	251	359	0.911765
HET	146	g11447.t1	1151	8.6e-25	1	146	651	795	0.993151
MutS_II	137	g11448.t1	979	2.4e-08	14	126	223	332	0.817518
MutS_III	191	g11448.t1	979	2.6e-41	1	191	358	724	0.994764
MutS_I	113	g11448.t1	979	7.3e-19	2	112	60	178	0.973451
MutS_V	188	g11448.t1	979	7.7e-72	1	188	778	966	0.994681
URO-D	346	g11449.t1	365	1.5e-128	1	345	8	361	0.99422
DASH_Dam1	56	g1144.t1	222	3.4e-26	2	56	57	111	0.964286
DnaJ	63	g11450.t1	427	2.9e-25	2	63	7	68	0.968254
DnaJ_C	148	g11450.t1	427	3.8e-39	2	148	126	345	0.986486
MMS1_N	490	g11451.t1	1409	1.6e-24	3	481	112	726	0.97551
CPSF_A	324	g11451.t1	1409	3.3e-95	3	323	1010	1367	0.987654
LMBR1	510	g11452.t1	871	9.7e-21	5	227	81	345	0.435294
F-box-like	48	g11453.t1	553	0.00021	4	43	65	106	0.8125
DHDPS	289	g11455.t1	361	1.2e-36	5	272	56	337	0.923875
Glyco_hydro_62	272	g11456.t1	357	3.8e-56	3	272	33	323	0.988971
CorA	292	g11457.t1	463	1.3e-08	172	289	297	429	0.400685
zf-RanBP	30	g11459.t1	501	0.00083	3	25	401	423	0.733333
WLM	191	g11459.t1	501	5.8e-55	5	190	10	197	0.968586
Ytp1	277	g1145.t1	590	1.4e-115	3	277	285	570	0.98917
DUF2427	105	g1145.t1	590	1.6e-25	12	104	55	147	0.87619
DUF1776	296	g11460.t1	446	1.2e-87	1	295	119	411	0.993243
Sel1	38	g11461.t1	763	6.4e-05	1	33	626	656	0.842105
MFS_1	353	g11462.t1	577	2.5e-40	1	352	66	465	0.994334
Rax2	215	g11463.t1	1291	1.8e-56	2	194	1003	1193	0.893023
COesterase	514	g11465.t1	554	1.5e-59	14	470	14	483	0.88716
WD40	38	g11466.t1	964	0.00093	4	38	109	144	0.894737
WD40	38	g11466.t1	964	2.2e-05	2	37	689	725	0.921053
WD40	38	g11466.t1	964	3.8e-05	6	38	504	537	0.842105
Utp12	107	g11466.t1	964	5.9e-23	3	105	830	929	0.953271
P34-Arc	240	g11467.t1	318	4.7e-107	1	239	52	300	0.991667
Dynamitin	388	g11468.t1	433	9.8e-95	1	388	18	419	0.997423
Ofd1_CTDD	256	g11469.t1	652	6.2e-89	2	256	326	645	0.992188
2OG-FeII_Oxy_4	93	g11469.t1	652	9.6e-24	1	93	144	264	0.989247
ELYS	220	g1146.t1	335	2.4e-60	2	219	35	271	0.986364
DEAD	176	g11470.t1	978	1.8e-07	7	171	287	436	0.931818
HA2	102	g11470.t1	978	1e-21	4	102	672	757	0.960784
OB_NTP_bind	83	g11470.t1	978	2.1e-14	1	80	815	891	0.951807
Helicase_C	111	g11470.t1	978	3.8e-14	8	111	479	607	0.927928
Ribosomal_L37	120	g11473.t1	237	1.4e-44	2	119	104	234	0.975
DUF2417	236	g11474.t1	558	2.3e-85	1	236	49	278	0.995763
Abhydrolase_6	212	g11475.t1	376	1.1e-19	1	211	96	346	0.990566
Fcf1	99	g11476.t1	294	9.6e-30	1	98	51	154	0.979798
DUF726	343	g11477.t1	1211	1.6e-133	2	342	529	865	0.991254
Pal1	138	g11478.t1	389	5.2e-09	1	55	190	241	0.391304
HVSL	238	g11479.t1	399	3.3e-71	1	211	107	359	0.882353
FAD_binding_3	356	g11480.t1	406	3.3e-24	3	351	11	368	0.977528
WD40	38	g11482.t1	768	0.00037	4	37	711	745	0.868421
WD40	38	g11482.t1	768	1.2e-06	4	37	669	703	0.868421
WD40	38	g11482.t1	768	6.3e-09	5	37	541	574	0.842105
WD40	38	g11482.t1	768	7.9e-09	4	38	250	285	0.894737
WD40	38	g11482.t1	768	8.9e-06	3	37	291	326	0.894737
HET-s_218-289	65	g11483.t1	196	3.5e-05	13	65	141	189	0.8
HeLo	205	g11483.t1	196	4.2e-13	81	204	11	125	0.6
ADH_N	109	g11485.t1	381	0.00027	19	67	46	94	0.440367
ADH_zinc_N	130	g11485.t1	381	1.3e-13	6	129	198	333	0.946154
Cys_Met_Meta_PP	382	g11486.t1	324	7.6e-27	152	274	95	324	0.319372
Melibiase_2	284	g11487.t1	430	4.6e-40	2	137	29	157	0.475352
Melibiase_2	284	g11487.t1	430	6.3e-14	140	284	185	326	0.507042
Transferase	434	g11488.t1	558	6.2e-16	89	403	118	497	0.723502
DUF4419	306	g11489.t1	403	3.7e-108	1	306	59	386	0.996732
p450	463	g11491.t1	504	2.2e-58	32	415	6	379	0.827214
Ras	162	g11494.t1	246	6.5e-52	1	161	9	189	0.987654
ABC_tran	137	g11496.t1	695	4.5e-35	2	137	454	602	0.985401
ABC_membrane	274	g11496.t1	695	6e-43	2	274	114	391	0.992701
AIM24	202	g11497.t1	381	7.4e-53	1	202	63	308	0.99505
HA2	102	g11499.t1	1494	1.6e-14	1	72	1150	1221	0.696078
Helicase_C	111	g11499.t1	1494	4.1e-12	7	110	955	1085	0.927928
DEAD	176	g11499.t1	1494	4.8e-10	11	170	707	858	0.903409
Glyco_hydro_28	325	g1149.t1	379	3.2e-105	1	325	58	378	0.996923
HEAT_EZ	55	g11500.t1	2681	2.8e-07	1	54	1500	1553	0.963636
Gcn1_N	358	g11500.t1	2681	6.1e-125	1	357	370	726	0.994413
SAGA-Tad1	235	g11501.t1	449	2.5e-51	3	233	42	282	0.978723
2OG-FeII_Oxy_2	199	g11503.t1	458	2.4e-35	2	199	135	366	0.98995
zf-GRF	45	g11503.t1	458	4.5e-05	1	43	378	423	0.933333
DLH	217	g11504.t1	438	3.8e-30	1	215	102	320	0.986175
WD40	38	g11505.t1	1061	0.0002	7	38	530	562	0.815789
WD40	38	g11505.t1	1061	9.4e-05	10	38	232	261	0.736842
adh_short	195	g11506.t1	320	1.5e-21	1	137	14	156	0.697436
MFS_1	353	g11507.t1	313	6e-19	94	352	6	255	0.730878
RTA1	207	g11508.t1	308	2.8e-74	2	205	65	281	0.980676
DDE_1	176	g11509.t1	224	2e-34	2	176	20	188	0.988636
NACHT	166	g1150.t1	992	6.3e-08	3	128	323	465	0.753012
HET	146	g1150.t1	992	6.4e-08	1	86	25	113	0.582192
MBOAT	348	g11510.t1	1180	1.1e-31	5	346	199	550	0.979885
DUF3074	184	g11510.t1	1180	6.1e-59	1	184	694	877	0.994565
Adaptin_N	524	g11511.t1	845	1.2e-143	2	522	21	581	0.992366
Alpha_adaptinC2	111	g11511.t1	845	1.6e-23	2	108	734	842	0.954955
Glyco_hydro_47	458	g11512.t1	525	4.3e-135	2	457	57	514	0.99345
Efg1	114	g11513.t1	298	6.5e-32	1	114	55	177	0.991228
F-box-like	48	g11515.t1	600	7.3e-08	2	47	71	115	0.9375
Pkinase	264	g11516.t1	1030	2.6e-40	4	260	52	321	0.969697
Ribosomal_L7Ae	95	g11517.t1	151	3.2e-26	2	94	36	129	0.968421
Ferric_reduct	125	g11518.t1	1308	1.2e-20	2	122	153	268	0.96
NAD_binding_6	156	g11518.t1	1308	1.5e-11	1	155	437	615	0.987179
FAD_binding_8	109	g11518.t1	1308	1.7e-07	9	108	307	428	0.908257
IU_nuc_hydro	305	g11519.t1	389	1.4e-83	2	304	9	351	0.990164
Tannase	469	g1151.t1	532	1.2e-94	7	468	77	524	0.982942
Glyco_hydro_10	316	g11520.t1	361	1.4e-90	2	315	38	351	0.990506
zf-H2C2_2	26	g11521.t1	595	3.2e-05	3	26	96	119	0.884615
zf-C2H2	23	g11521.t1	595	3e-05	1	23	108	130	0.956522
DUF3602	81	g11522.t1	168	0.00012	35	81	4	64	0.567901
DUF3602	81	g11522.t1	168	0.00036	22	62	98	137	0.493827
BAG	75	g11523.t1	1165	2.9e-19	1	74	1081	1160	0.973333
GFO_IDH_MocA	120	g11526.t1	413	1.9e-09	37	119	79	161	0.683333
DHDPS	289	g11527.t1	327	1.2e-36	4	284	21	315	0.968858
Zn_clus	40	g11528.t1	800	5.8e-09	1	39	25	62	0.95
Fungal_trans	267	g11528.t1	800	8.6e-26	2	251	268	584	0.932584
GST_N_3	75	g11529.t1	253	1.9e-14	3	73	11	88	0.933333
GST_C	93	g11529.t1	253	2.6e-10	28	93	141	206	0.698925
Abhydrolase_1	256	g1152.t1	555	3e-10	2	126	94	276	0.484375
Abhydrolase_4	103	g1152.t1	555	8.7e-17	5	103	430	530	0.951456
Myotub-related	352	g11530.t1	1487	1.1e-145	2	351	720	1208	0.991477
KH_1	66	g11530.t1	1487	1.2e-06	9	65	210	281	0.848485
zf-CCHC	18	g11530.t1	1487	4.2e-05	2	18	319	335	0.888889
zf-CCHC	18	g11530.t1	1487	4.2e-06	2	17	344	359	0.833333
SF1-HH	113	g11530.t1	1487	8.6e-43	2	113	81	190	0.982301
Zn_clus	40	g11531.t1	641	8.9e-07	2	35	14	46	0.825
HET	146	g11534.t1	587	3.9e-19	1	107	208	322	0.726027
MFS_1	353	g11535.t1	501	2.4e-38	2	350	61	424	0.985836
Nuc_sug_transp	315	g11536.t1	414	5.7e-10	86	185	131	230	0.314286
KH_2	78	g11537.t1	266	1.1e-11	1	76	23	97	0.961538
Ribosomal_S3_C	83	g11537.t1	266	3.3e-24	2	83	109	191	0.975904
Glyco_hydro_53	340	g11538.t1	354	2.9e-110	1	340	19	351	0.997059
Sdh5	73	g11539.t1	313	1.8e-20	6	66	151	210	0.821918
adh_short	195	g11541.t1	332	5.1e-38	1	192	42	249	0.979487
Nucleotid_trans	212	g11544.t1	399	2.9e-09	52	172	171	307	0.566038
PALP	294	g11547.t1	395	1.6e-67	19	294	62	355	0.935374
Peptidase_S10	419	g11548.t1	549	7.1e-81	10	414	79	503	0.9642
Pro-kuma_activ	142	g11549.t1	618	3.1e-39	2	142	42	183	0.985915
Peptidase_S8	298	g11549.t1	618	6.9e-07	122	264	351	521	0.47651
PrpF	371	g1154.t1	938	1.3e-78	39	325	1	294	0.770889
HAD_2	178	g11550.t1	237	2.1e-14	1	176	30	190	0.983146
Hydrolase_like	75	g11550.t1	237	8.4e-06	22	75	167	216	0.706667
Glyco_hydro_18	311	g11551.t1	457	1.9e-70	4	311	45	405	0.987138
Glyco_hydro_28	325	g11553.t1	365	8.6e-127	1	325	45	365	0.996923
Fungal_trans	267	g11555.t1	947	1.3e-28	13	266	257	504	0.947566
Ribosomal_L13	125	g11556.t1	202	4.3e-07	4	123	9	118	0.952
AMP-binding_C	76	g11557.t1	587	2.4e-19	2	76	493	571	0.973684
AMP-binding	423	g11557.t1	587	5e-73	2	422	51	483	0.992908
zf-Mss51	58	g1155.t1	512	1.2e-28	1	58	115	190	0.982759
UAA	302	g11562.t1	422	1.6e-44	1	299	56	392	0.986755
KH_1	66	g11564.t1	452	1.5e-17	1	65	373	437	0.969697
KH_1	66	g11564.t1	452	1.6e-07	3	64	123	183	0.924242
KH_1	66	g11564.t1	452	1e-12	2	64	221	283	0.939394
ADH_N_assoc	23	g11565.t1	353	0.00024	1	23	1	23	0.956522
ADH_N	109	g11565.t1	353	2.8e-26	2	103	26	131	0.926606
ADH_zinc_N	130	g11565.t1	353	3.1e-17	14	128	195	312	0.876923
Yippee-Mis18	105	g11566.t1	151	4.2e-16	3	93	55	150	0.857143
DnaJ	63	g11567.t1	728	1.2e-26	1	63	503	565	0.984127
TPR_19	68	g11567.t1	728	3.7e-06	3	57	194	248	0.794118
TPR_11	42	g11567.t1	728	4.6e-09	1	38	155	192	0.880952
TPR_1	34	g11567.t1	728	6.2e-08	2	34	416	448	0.941176
TPR_2	34	g11567.t1	728	6.5e-07	1	33	331	363	0.941176
TPR_19	68	g11567.t1	728	9.4e-05	8	58	432	482	0.735294
Amidohydro_2	291	g1156.t1	396	8.7e-23	1	290	84	391	0.993127
Scs3p	246	g11571.t1	327	1.6e-74	2	246	86	309	0.99187
Melibiase	347	g11572.t1	739	3.3e-140	2	347	297	646	0.994236
Glyco_hydro_36C	77	g11572.t1	739	3.8e-24	1	77	659	736	0.987013
Glyco_hydro_36N	253	g11572.t1	739	8.5e-78	40	252	77	291	0.837945
WD40	38	g11576.t1	1662	0.00037	3	37	940	975	0.894737
CTP_transf_like	143	g11576.t1	1662	3.7e-25	1	142	1350	1477	0.986014
WD40	38	g11576.t1	1662	3.8e-08	5	37	897	930	0.842105
Tcp11	424	g11577.t1	682	5.4e-103	1	421	157	624	0.990566
DPPIV_N	354	g11578.t1	798	1.9e-32	55	351	220	509	0.836158
VHL	82	g11578.t1	798	2.6e-07	4	65	117	178	0.743902
Peptidase_S9	212	g11578.t1	798	3e-47	8	210	597	789	0.95283
RelA_SpoT	117	g11581.t1	542	1.4e-11	2	114	74	240	0.957265
CorA	292	g11582.t1	526	1.5e-14	165	283	360	482	0.40411
AAA	132	g11583.t1	643	1e-05	83	131	465	513	0.363636
BCS1_N	187	g11583.t1	643	2.9e-34	3	187	49	240	0.983957
AAA	132	g11583.t1	643	7.4e-08	2	75	278	347	0.55303
ALAD	317	g11584.t1	433	1.6e-119	5	317	55	373	0.984227
Pectinesterase	298	g11587.t1	336	2.7e-47	9	278	42	311	0.902685
DUF1996	233	g11589.t1	327	3.5e-44	1	233	34	249	0.995708
HTH_psq	45	g1158.t1	497	0.00042	3	36	14	49	0.733333
HTH_Tnp_Tc5	66	g1158.t1	497	0.00054	2	61	67	121	0.893939
DDE_1	176	g1158.t1	497	2.4e-33	2	176	201	369	0.988636
DLH	217	g11590.t1	243	4.5e-25	8	216	33	241	0.958525
AMP-binding	423	g11592.t1	603	1.6e-59	49	417	84	445	0.869976
AMP-binding_C	76	g11592.t1	603	2.5e-13	2	76	461	550	0.973684
Transferase	434	g11594.t1	293	1.3e-13	219	429	46	279	0.483871
ACOX	180	g11595.t1	658	2.3e-42	4	172	477	639	0.933333
Acyl-CoA_ox_N	125	g11595.t1	658	3.6e-27	3	125	30	143	0.976
Acetyltransf_1	117	g11597.t1	381	1.5e-11	42	117	215	294	0.641026
CTP_transf_like	143	g11599.t1	566	9.3e-23	2	141	109	232	0.972028
HET	146	g1159.t1	518	1.1e-24	1	146	180	326	0.993151
EXS	329	g115.t1	434	3.9e-108	12	329	49	408	0.963526
Glyco_hydro_6	304	g11600.t1	388	2.4e-96	9	298	56	353	0.950658
But2	142	g11601.t1	507	1.7e-52	1	142	357	497	0.992958
MIP	227	g11602.t1	386	6e-43	8	224	51	275	0.951542
Rtt106	89	g11603.t1	1456	7.5e-26	1	89	284	370	0.988764
MFS_1	353	g11605.t1	968	1e-39	1	352	253	656	0.994334
AMP-binding_C	76	g11607.t1	838	0.00055	11	75	750	817	0.842105
AMP-binding	423	g11607.t1	838	6.9e-51	1	416	330	721	0.981087
MFS_1	353	g11609.t1	509	2.6e-27	15	350	85	445	0.949008
DUF3752	151	g1160.t1	309	3e-49	1	151	158	304	0.993377
HET	146	g11610.t1	310	1.5e-12	1	89	25	117	0.60274
TPR_12	77	g11611.t1	1155	1.3e-17	4	77	722	795	0.948052
TPR_12	77	g11611.t1	1155	2e-19	4	73	680	749	0.896104
TPR_12	77	g11611.t1	1155	3.4e-18	7	77	809	879	0.909091
TPR_12	77	g11611.t1	1155	5.3e-17	1	77	635	711	0.987013
TPR_12	77	g11611.t1	1155	7.9e-18	6	73	766	833	0.87013
TPR_12	77	g11611.t1	1155	8.2e-12	9	76	474	542	0.87013
TPR_12	77	g11611.t1	1155	9.3e-16	3	76	553	626	0.948052
HATPase_c_3	137	g11612.t1	987	3.4e-16	2	117	40	151	0.839416
BTB	111	g11614.t1	488	2.6e-06	8	79	275	343	0.63964
AAA	132	g11616.t1	782	1e-05	2	80	305	375	0.590909
AAA	132	g11616.t1	782	2.1e-05	82	131	408	457	0.371212
BCS1_N	187	g11616.t1	782	3.5e-22	2	187	69	267	0.989305
DnaJ	63	g11616.t1	782	5.6e-12	1	63	593	660	0.984127
adh_short_C2	234	g11617.t1	1929	1.8e-35	4	233	30	288	0.978632
Pkinase	264	g11617.t1	1929	2.6e-72	3	264	494	742	0.988636
Vps8	195	g1161.t1	1508	2e-67	2	195	726	921	0.989744
FAD_binding_4	139	g11620.t1	537	7.3e-23	1	137	103	237	0.978417
DUF3632	175	g11621.t1	845	2.4e-10	6	173	93	300	0.954286
Abhydrolase_3	211	g11621.t1	845	6.1e-14	1	120	530	648	0.563981
Peptidase_S9	212	g11621.t1	845	9.6e-08	125	191	753	819	0.311321
MFS_1	353	g11622.t1	505	1.4e-38	5	353	72	452	0.985836
Peroxidase_2	317	g11623.t1	262	6.1e-13	39	251	30	226	0.66877
Beta_elim_lyase	293	g11624.t1	289	7e-44	58	286	1	226	0.778157
KAsynt_C_assoc	112	g11627.t1	3083	1.2e-16	5	108	395	507	0.919643
Carn_acyltransf	584	g11627.t1	3083	1.2e-90	1	516	2475	2990	0.881849
Ketoacyl-synt_C	118	g11627.t1	3083	1.3e-34	3	117	271	388	0.966102
ketoacyl-synt	253	g11627.t1	3083	1.5e-67	3	253	11	261	0.988142
PP-binding	67	g11627.t1	3083	1.6e-06	6	60	2355	2410	0.80597
PS-DH	298	g11627.t1	3083	5.9e-50	1	295	952	1268	0.986577
KR	180	g11627.t1	3083	5e-44	1	176	2048	2231	0.972222
Acyl_transf_1	319	g11627.t1	3083	9e-51	1	311	543	893	0.971787
FMO-like	532	g11629.t1	491	6.5e-11	4	203	8	202	0.37406
ECH_1	251	g11630.t1	899	1.5e-20	3	191	14	201	0.749004
CDH-cyt	182	g11630.t1	899	7.3e-48	1	181	319	497	0.989011
NAD_binding_4	257	g11631.t1	317	6.5e-21	33	209	3	176	0.684825
MFS_1	353	g11632.t1	584	1.6e-28	15	353	136	542	0.957507
Fungal_trans	267	g11634.t1	681	9.1e-09	3	188	153	338	0.692884
Sugar_tr	452	g11635.t1	568	1.2e-45	5	452	51	537	0.988938
zf-C2H2_jaz	27	g11637.t1	302	1.6e-05	3	22	3	22	0.703704
zf-C2H2_6	27	g11637.t1	302	2.3e-05	2	20	30	48	0.666667
zf-3CxxC	99	g11637.t1	302	9.1e-19	2	98	193	290	0.969697
MFS_1	353	g11639.t1	264	1e-17	2	178	43	225	0.498584
FAD_binding_4	139	g1163.t1	511	8e-23	1	137	80	214	0.978417
ABC_membrane	274	g11640.t1	643	4.6e-17	1	273	92	361	0.992701
ABC_tran	137	g11640.t1	643	5.4e-33	1	137	424	573	0.992701
Pec_lyase_C	211	g11642.t1	334	1.5e-39	29	211	79	251	0.862559
MRP-S25	229	g11643.t1	255	1e-60	76	226	52	201	0.655022
PPR_2	50	g11644.t1	598	7.1e-05	2	31	361	390	0.58
RRM_1	70	g11647.t1	209	4.3e-15	1	70	71	140	0.985714
UQ_con	140	g11648.t1	157	4e-48	1	139	7	150	0.985714
Pex19	246	g11649.t1	347	1.3e-73	2	246	96	347	0.99187
PNP_UDP_1	234	g1164.t1	1115	1.4e-06	21	208	37	303	0.799145
TPR_12	77	g1164.t1	1115	1.4e-10	5	77	751	823	0.935065
TPR_12	77	g1164.t1	1115	1.7e-17	2	77	832	907	0.974026
TPR_12	77	g1164.t1	1115	2.9e-17	4	77	919	991	0.948052
TPR_12	77	g1164.t1	1115	3.5e-12	16	72	972	1028	0.727273
TPR_12	77	g1164.t1	1115	5.9e-19	2	77	874	949	0.974026
TPR_12	77	g1164.t1	1115	6.6e-18	3	77	1001	1075	0.961039
TPR_12	77	g1164.t1	1115	7.7e-15	2	77	790	865	0.974026
TPR_12	77	g1164.t1	1115	7e-07	16	75	1056	1115	0.766234
AAA_16	170	g1164.t1	1115	8.7e-05	2	56	349	404	0.317647
HATPase_c	111	g11651.t1	1178	1.8e-19	7	110	685	794	0.927928
HisKA	64	g11651.t1	1178	2.7e-11	1	62	519	582	0.953125
Response_reg	112	g11651.t1	1178	3.5e-21	2	110	1032	1146	0.964286
WD40	38	g11653.t1	456	0.00023	8	38	213	246	0.789474
ANAPC4_WD40	92	g11653.t1	456	7.6e-07	1	89	132	224	0.956522
Guanylate_kin	182	g11654.t1	206	6.7e-60	3	179	18	201	0.967033
WD40	38	g11655.t1	317	1.6e-06	2	37	230	266	0.921053
Rad52_Rad22	153	g11656.t1	586	5.9e-59	1	151	29	178	0.980392
Peptidase_S10	419	g11657.t1	642	3.7e-117	5	417	48	464	0.983294
RNA_Me_trans	200	g11658.t1	207	6.6e-84	2	199	8	201	0.985
Endosulfine	80	g11659.t1	146	1.2e-29	1	76	10	84	0.9375
PRK	197	g11662.t1	265	1e-06	1	153	43	210	0.771574
Glyco_hydro_63N	228	g11663.t1	801	1.6e-51	1	205	30	228	0.894737
Glyco_hydro_63	491	g11663.t1	801	3.3e-153	2	491	265	751	0.995927
Melibiase_2	284	g11665.t1	551	3e-38	2	284	26	317	0.992958
Sugar_tr	452	g11666.t1	522	5.2e-83	4	452	19	469	0.99115
Tannase	469	g11667.t1	594	1.4e-139	1	465	79	575	0.989339
adh_short	195	g11668.t1	312	1.6e-49	1	187	33	223	0.953846
Tannase	469	g11669.t1	531	1.7e-88	1	468	85	530	0.995736
Response_reg	112	g1166.t1	884	3.2e-20	1	110	757	876	0.973214
HATPase_c	111	g1166.t1	884	3.3e-19	2	110	530	645	0.972973
HisKA	64	g1166.t1	884	5.5e-06	7	46	262	318	0.609375
U-box	73	g11670.t1	1137	2.8e-23	1	69	1043	1111	0.931507
Ufd2P_core	626	g11670.t1	1137	6.5e-218	1	625	403	1026	0.996805
Ras	162	g11671.t1	268	1.2e-54	1	160	7	178	0.981481
Asp	315	g11672.t1	495	3.9e-64	1	313	98	418	0.990476
Ndc1_Nup	613	g11673.t1	633	1e-160	1	613	19	615	0.998369
Syntaxin_2	101	g11674.t1	271	4.6e-23	1	100	37	134	0.980198
SNARE	53	g11674.t1	271	5.9e-15	2	53	214	265	0.962264
HET	146	g11675.t1	934	1.9e-36	1	146	174	324	0.993151
Ank_2	84	g11675.t1	934	2.2e-12	1	77	675	760	0.904762
Ank_2	84	g11675.t1	934	5.8e-11	1	68	825	901	0.797619
GHMP_kinases_N	66	g11676.t1	398	2.3e-08	1	61	107	160	0.909091
Cyto_heme_lyase	292	g11677.t1	271	1e-39	21	291	3	267	0.924658
DUF1977	105	g11678.t1	350	6e-28	4	105	242	344	0.961905
DnaJ	63	g11678.t1	350	8.3e-21	2	63	43	106	0.968254
Aim19	115	g11679.t1	127	2e-06	31	86	28	84	0.478261
HAD	188	g1167.t1	1007	1.2e-06	87	188	598	706	0.537234
E1-E2_ATPase	181	g1167.t1	1007	1.3e-51	2	180	121	324	0.983425
Cation_ATPase_C	182	g1167.t1	1007	1.9e-45	1	182	778	981	0.994505
Cation_ATPase_N	69	g1167.t1	1007	5.4e-18	2	69	5	72	0.971014
Cation_ATPase	91	g1167.t1	1007	6.3e-22	1	91	413	521	0.989011
Pkinase	264	g11680.t1	781	1.3e-13	46	210	65	236	0.621212
Cnd1	162	g11680.t1	781	8.1e-05	19	89	389	462	0.432099
Coa1	117	g11683.t1	221	9.8e-37	2	117	90	205	0.982906
adh_short_C2	234	g11686.t1	298	4.5e-55	4	232	65	293	0.974359
ELFV_dehydrog	243	g11689.t1	448	1e-84	1	243	184	445	0.995885
ELFV_dehydrog_N	130	g11689.t1	448	2e-49	1	129	39	166	0.984615
Nuc_deoxyri_tr2	108	g1168.t1	221	5.8e-33	2	108	31	134	0.981481
Aldo_ket_red	292	g11690.t1	418	2.5e-31	18	291	33	274	0.934932
Med5	1082	g11692.t1	1049	2.8e-176	5	1078	7	980	0.991682
adh_short_C2	234	g11693.t1	253	4.3e-41	4	234	17	249	0.982906
Acyl_transf_1	319	g11694.t1	408	6.1e-14	4	125	54	177	0.37931
Formyl_trans_N	181	g11696.t1	375	1.4e-22	2	181	34	224	0.98895
zf-C3HC4_3	50	g11698.t1	512	0.00033	3	49	415	470	0.92
EamA	137	g11699.t1	493	4.1e-11	6	136	315	446	0.948905
Zn_clus	40	g116.t1	536	3.7e-09	1	36	9	44	0.875
PNGaseA	434	g11700.t1	640	1.6e-168	12	433	52	462	0.970046
DUF1279	92	g11702.t1	249	7.8e-23	1	91	98	226	0.978261
Polysacc_deac_1	124	g11703.t1	184	1e-19	3	92	74	163	0.717742
DUF1761	125	g11704.t1	191	4.5e-28	2	124	54	180	0.976
Dabb	97	g11705.t1	155	3.8e-23	2	96	46	148	0.969072
BTB	111	g11706.t1	249	9.7e-08	16	104	27	133	0.792793
Ribosomal_L17	94	g11707.t1	243	2.2e-32	1	94	21	118	0.989362
Ribonuc_red_lgC	524	g11708.t1	901	1.1e-189	1	524	216	739	0.998092
Ribonuc_red_lgN	83	g11708.t1	901	1.4e-24	2	82	142	212	0.963855
ATP-cone	86	g11708.t1	901	3.6e-16	1	86	1	89	0.988372
Aa_trans	409	g11710.t1	508	1.5e-51	124	405	233	491	0.687042
DUF4743	121	g11711.t1	283	1.1e-06	62	119	43	99	0.471074
NUDIX	131	g11711.t1	283	1.6e-08	10	123	108	237	0.862595
DDE_1	176	g1171.t1	161	2.5e-16	2	133	37	157	0.744318
NmrA	233	g11720.t1	318	5.8e-14	1	205	4	213	0.875536
Cellulase	281	g11721.t1	335	5.4e-47	2	278	37	302	0.982206
p450	463	g11724.t1	526	1.2e-59	17	442	51	487	0.917927
RRM_1	70	g11725.t1	209	2.3e-07	15	67	102	157	0.742857
p450	463	g11726.t1	578	2.1e-50	142	437	220	515	0.637149
MFS_1	353	g1172.t1	518	1e-38	2	353	72	457	0.994334
Ank_2	84	g11730.t1	439	1.1e-07	4	80	322	410	0.904762
Ribosomal_S6	90	g11731.t1	664	1.7e-17	20	90	60	134	0.777778
GCV_H	122	g11732.t1	169	7.7e-37	2	120	50	168	0.967213
Glyco_hydro_61	205	g11733.t1	238	1.2e-55	1	204	20	227	0.990244
[truncated: 10,710 more rows]

## Sheet: FGC_4_Chaetomium_CK152
Pfam target	target length	protein query	query length	E-value	hmm coord from	hmm coord to	alignment coord from	alignment coord to	coverage
DUF1771	64	g10001.t1	265	1.5e-21	1	64	28	91	0.984375
Smr	79	g10001.t1	265	7.8e-11	1	79	101	176	0.987342
G-alpha	354	g10002.t1	353	7.6e-124	2	354	14	342	0.99435
adh_short	195	g10003.t1	770	1.3e-11	95	188	85	189	0.476923
DUF3716	59	g10003.t1	770	7e-16	1	59	592	645	0.983051
Sas10	74	g10004.t1	625	2.5e-31	2	74	551	625	0.972973
Sas10_Utp3	87	g10004.t1	625	7.5e-09	2	87	222	309	0.977011
NAD_binding_8	68	g10006.t1	494	1.2e-11	1	62	41	101	0.897059
HET	146	g10007.t1	1219	1.2e-27	1	146	797	963	0.993151
HET	146	g10007.t1	1219	1.4e-22	1	146	165	318	0.993151
zf-RING_2	44	g1000.t1	129	3.4e-14	2	44	62	105	0.954545
F-box-like	48	g10011.t1	562	0.00029	2	47	6	49	0.9375
Ubie_methyltran	233	g10012.t1	296	5.8e-10	43	156	45	171	0.484979
Ras_bdg_2	100	g10015.t1	911	1.1e-27	1	99	262	363	0.98
SAM_2	66	g10015.t1	911	3.1e-15	1	66	62	126	0.984848
Pkinase	264	g10015.t1	911	6.5e-69	3	264	639	907	0.988636
Ysc84	128	g10018.t1	331	3.1e-22	2	61	252	310	0.460938
Cu-oxidase	159	g10019.t1	620	1e-35	4	159	216	362	0.974843
Cu-oxidase_3	119	g10019.t1	620	2.2e-38	9	118	96	206	0.915966
Cu-oxidase_2	137	g10019.t1	620	2.4e-38	7	136	434	569	0.941606
TPR_1	34	g1001.t1	591	0.00013	2	34	434	466	0.941176
TPR_2	34	g1001.t1	591	0.00021	2	34	73	105	0.941176
TPR_1	34	g1001.t1	591	0.00062	2	31	468	497	0.852941
TPR_2	34	g1001.t1	591	0.00078	1	31	4	34	0.882353
TPR_12	77	g1001.t1	591	1.2e-09	5	73	300	367	0.883117
WD40	38	g10023.t1	550	0.00017	2	36	119	154	0.894737
WD40	38	g10023.t1	550	9e-09	1	38	18	56	0.973684
Glyco_hydro_42	374	g10024.t1	587	2.5e-08	16	141	57	192	0.334225
Fe-S_biosyn	111	g10025.t1	274	7.4e-19	3	111	171	270	0.972973
MgsA_C	167	g10026.t1	521	1.3e-46	1	117	402	520	0.694611
AAA_assoc_2	81	g10026.t1	521	3.9e-22	7	81	326	401	0.91358
AAA	132	g10026.t1	521	5.3e-12	1	126	185	292	0.94697
SRR1	55	g10028.t1	390	9.6e-10	1	54	210	282	0.963636
Isochorismatase	175	g1002.t1	207	2.2e-20	57	174	59	193	0.668571
COesterase	514	g10032.t1	1397	6.2e-70	2	440	777	1256	0.85214
DASH_Dad2	99	g10033.t1	192	8.7e-32	2	99	31	120	0.979798
Shugoshin_C	25	g10034.t1	799	1.6e-11	1	25	443	467	0.96
Shugoshin_N	45	g10034.t1	799	2e-17	1	45	18	62	0.977778
Metallophos_2	165	g10035.t1	196	5.1e-07	28	152	16	127	0.751515
Peptidase_S9	212	g10036.t1	328	1e-07	118	208	233	325	0.424528
Abhydrolase_3	211	g10036.t1	328	4.4e-23	1	145	55	206	0.682464
Aminotran_5	371	g10037.t1	466	1.3e-27	7	342	95	424	0.902965
Xpo1	149	g10038.t1	1026	3.2e-41	3	149	71	214	0.979866
CRM1_C	321	g10038.t1	1026	4e-130	1	321	655	984	0.996885
Glyco_hydro_125	416	g10040.t1	529	1.4e-176	1	416	74	514	0.997596
Hydrolase_6	101	g10041.t1	478	6e-22	1	100	98	202	0.980198
Hydrolase_like	75	g10041.t1	478	9e-13	2	75	337	426	0.973333
SKG6	38	g10045.t1	245	0.00041	8	38	155	185	0.789474
CFEM	66	g10045.t1	245	8.9e-13	2	62	21	84	0.909091
Ribosomal_L22	103	g10046.t1	367	5.7e-23	7	103	193	328	0.932039
Asp	315	g1004.t1	461	7.4e-58	8	308	120	430	0.952381
WD40	38	g10050.t1	287	1.1e-06	3	37	26	61	0.894737
WD40	38	g10050.t1	287	2.2e-08	3	38	68	104	0.921053
WD40	38	g10050.t1	287	2.8e-06	6	38	158	191	0.842105
WD40	38	g10050.t1	287	2.9e-05	3	37	109	148	0.894737
TAF8_C	49	g10051.t1	359	1.4e-06	1	23	174	196	0.44898
Bromo_TP	77	g10051.t1	359	4.3e-16	1	73	49	121	0.935065
Isochorismatase	175	g10053.t1	619	2.1e-30	2	174	20	246	0.982857
2OG-FeII_Oxy_2	199	g10053.t1	619	3.4e-17	2	146	471	605	0.723618
p450	463	g10055.t1	436	4.1e-51	72	456	35	427	0.829374
p450	463	g10059.t1	505	2.1e-43	138	455	156	489	0.684665
Pkinase	264	g1005.t1	221	4.1e-07	46	144	116	220	0.371212
Acetyltransf_7	76	g10060.t1	253	0.00039	27	76	165	218	0.644737
SNF2_N	350	g10063.t1	1316	5.4e-48	56	349	597	902	0.837143
Helicase_C	111	g10063.t1	1316	5.7e-14	11	111	1112	1214	0.900901
zf-C3HC4_2	40	g10063.t1	1316	9.9e-09	2	40	986	1023	0.95
PQQ_2	237	g10064.t1	545	6e-07	2	83	440	529	0.341772
AMP-binding	423	g10065.t1	537	5.2e-21	4	325	24	340	0.758865
NmrA	233	g10066.t1	310	2.5e-50	2	232	6	245	0.987124
Ank_2	84	g10067.t1	1100	0.00033	12	75	534	607	0.75
Ank_4	55	g10067.t1	1100	1.4e-05	5	55	489	539	0.909091
Clr5	54	g10067.t1	1100	3.1e-15	3	49	9	55	0.851852
Ank_2	84	g10067.t1	1100	3.6e-07	2	80	744	833	0.928571
Ank_2	84	g10067.t1	1100	8.6e-09	12	78	985	1064	0.785714
adh_short	195	g1006.t1	363	1.5e-39	2	187	93	273	0.948718
zf-RING_UBOX	38	g10070.t1	1105	0.00067	10	28	769	792	0.473684
SNF2_N	350	g10070.t1	1105	1.2e-32	98	349	287	676	0.717143
Helicase_C	111	g10070.t1	1105	1e-12	12	111	887	988	0.891892
HLH	55	g10071.t1	400	4.3e-08	1	54	284	354	0.963636
STAS	117	g10072.t1	772	1.8e-05	44	101	571	633	0.487179
Sulfate_transp	381	g10072.t1	772	4.7e-112	1	380	76	466	0.994751
AAA	132	g10073.t1	1025	2.5e-11	1	80	307	396	0.598485
Dynamin_M	284	g10074.t1	394	2.7e-23	2	146	110	258	0.507042
NDUF_B7	63	g10077.t1	86	1.6e-29	2	63	12	73	0.968254
MFS_1	353	g10078.t1	513	3.1e-18	2	269	41	378	0.756374
Sugar_tr	452	g1007.t1	256	4.9e-52	2	213	53	254	0.466814
Aldo_ket_red	292	g10081.t1	360	2.7e-41	2	291	13	329	0.989726
Ank_4	55	g10088.t1	738	0.00086	2	43	243	283	0.745455
KilA-N	111	g10088.t1	738	3.1e-06	6	90	30	95	0.756757
CSG2	397	g10089.t1	492	1.9e-08	140	368	218	444	0.574307
Rad51	255	g1008.t1	332	5.1e-38	17	194	125	314	0.694118
F-box-like	48	g10090.t1	513	3e-05	3	46	11	73	0.895833
Sugar_tr	452	g10091.t1	517	8.4e-80	9	450	44	483	0.975664
LOR	187	g10094.t1	239	3.4e-16	26	187	70	223	0.860963
Helo_like_N	209	g10095.t1	831	2.9e-11	2	181	3	196	0.856459
Esterase_phd	220	g10096.t1	294	9.2e-25	6	204	40	245	0.9
Abhydrolase_2	217	g10097.t1	292	0.00073	102	186	147	226	0.387097
SLAC1	324	g10098.t1	512	1.5e-32	2	324	112	491	0.993827
Ketoacyl-synt_C	118	g10099.t1	2601	1.1e-37	1	117	291	408	0.983051
KR	180	g10099.t1	2601	1.2e-54	1	176	2218	2391	0.972222
KAsynt_C_assoc	112	g10099.t1	2601	1.3e-19	2	101	412	519	0.883929
PS-DH	298	g10099.t1	2601	1.3e-58	1	276	968	1255	0.922819
Acyl_transf_1	319	g10099.t1	2601	2.7e-46	3	254	560	833	0.786834
ketoacyl-synt	253	g10099.t1	2601	2e-65	3	253	34	283	0.988142
Methyltransf_12	99	g10099.t1	2601	3.5e-15	2	99	1470	1578	0.979798
ADH_zinc_N_2	134	g10099.t1	2601	4.3e-09	17	134	2073	2194	0.873134
PP-binding	67	g10099.t1	2601	6.2e-07	3	64	2519	2580	0.910448
Acetyltransf_1	117	g100.t1	263	3.3e-07	14	94	45	186	0.683761
Y_phosphatase	235	g10100.t1	303	5.7e-18	5	91	165	262	0.365957
Thioredoxin	104	g10102.t1	298	8.7e-06	17	90	67	150	0.701923
MFS_1	353	g10103.t1	743	1.7e-11	168	344	485	680	0.498584
MFS_1	353	g10103.t1	743	1e-31	2	188	131	322	0.526912
ELP6	252	g10104.t1	350	3.8e-06	131	238	204	330	0.424603
Ribosomal_L37e	54	g10105.t1	95	3.4e-26	1	54	2	54	0.981481
Anticodon_1	152	g10106.t1	1055	2e-31	1	126	771	897	0.822368
tRNA-synt_1	602	g10106.t1	1055	9.3e-227	2	602	106	727	0.996678
zf-RING_2	44	g10107.t1	859	1.7e-12	2	44	717	761	0.954545
PA	93	g10107.t1	859	3.6e-10	19	91	211	287	0.774194
ANAPC5	94	g10108.t1	760	7.6e-31	1	93	283	372	0.978723
COX6A	112	g10109.t1	129	6.3e-52	2	112	20	124	0.982143
Exo_endo_phos	212	g10110.t1	646	6.8e-15	2	212	7	313	0.990566
zf-GRF	45	g10110.t1	646	7e-06	1	33	588	620	0.711111
HMG_box	69	g10111.t1	226	1.5e-14	2	69	126	193	0.971014
MAT1-1-2	155	g10112.t1	380	2.6e-32	32	155	132	269	0.793548
MATalpha_HMGbox	200	g10113.t1	236	2.8e-45	73	200	1	122	0.635
ANTH	277	g10114.t1	1050	1.1e-81	1	274	15	276	0.98556
I_LWEQ	153	g10114.t1	1050	7.2e-55	1	153	899	1048	0.993464
Autophagy_N	137	g10115.t1	341	1.6e-43	1	136	4	150	0.985401
Autophagy_C	25	g10115.t1	341	2.1e-15	1	25	315	339	0.96
Autophagy_act_C	55	g10115.t1	341	7.7e-15	1	55	177	239	0.981818
zf-C3HC4_3	50	g10116.t1	374	4e-07	4	45	288	328	0.82
zf-CCCH	27	g10116.t1	374	8e-06	5	25	202	222	0.740741
Mcp5_PH	122	g10117.t1	1795	1.3e-45	2	121	1487	1604	0.97541
CN_hydrolase	261	g10119.t1	307	9.7e-17	1	127	2	139	0.482759
Scs3p	246	g1011.t1	191	5.3e-28	2	89	112	191	0.353659
Methyltransf_23	165	g10122.t1	632	6.5e-16	14	106	429	523	0.557576
ER_lumen_recept	146	g10125.t1	266	2.2e-17	96	145	2	51	0.335616
Pr_beta_C	36	g10127.t1	272	2.5e-12	1	32	221	252	0.861111
Proteasome	190	g10127.t1	272	4.4e-47	2	190	27	207	0.989474
Sel1	38	g10128.t1	724	0.0003	5	36	559	586	0.815789
COPIIcoated_ERV	221	g10129.t1	439	2.8e-88	1	221	143	421	0.995475
ERGIC_N	91	g10129.t1	439	9.2e-31	1	90	7	96	0.978022
Pectate_lyase_3	215	g1012.t1	782	2e-87	1	215	55	279	0.995349
Acetyltransf_3	138	g10130.t1	211	5.1e-24	3	137	36	180	0.971014
Per1	255	g10131.t1	281	1.9e-98	1	255	9	269	0.996078
Ppx-GppA	285	g10133.t1	602	1.7e-24	9	285	53	377	0.968421
RCR	119	g10137.t1	155	1.1e-16	1	119	42	151	0.991597
Ribosomal_S9	120	g10138.t1	143	4.4e-34	1	120	11	143	0.991667
Arf	175	g10139.t1	183	5.4e-44	11	173	17	179	0.925714
WD40	38	g1013.t1	821	1.7e-05	7	38	426	456	0.815789
F-box-like	48	g1013.t1	821	6.3e-08	1	47	327	372	0.958333
WD40	38	g1013.t1	821	8.2e-06	1	38	636	674	0.973684
RNA_pol_Rpa2_4	58	g10140.t1	1234	2.5e-24	1	58	594	651	0.982759
RNA_pol_Rpb2_7	87	g10140.t1	1234	2.8e-14	1	82	1079	1204	0.931034
RNA_pol_Rpb2_3	68	g10140.t1	1234	4.8e-28	2	68	490	554	0.970588
RNA_pol_Rpb2_6	390	g10140.t1	1234	5.6e-112	1	390	700	1077	0.997436
RNA_pol_Rpb2_1	203	g10140.t1	1234	7.4e-33	2	174	39	420	0.847291
Tyrosinase	222	g10141.t1	646	7.3e-54	2	221	92	349	0.986486
Glyco_transf_28	139	g10143.t1	880	7.3e-26	1	139	124	272	0.992806
RTA1	207	g10144.t1	312	6e-70	2	203	61	271	0.971014
Tcf25	349	g10146.t1	525	1.8e-53	1	287	256	514	0.819484
LSM14	75	g10148.t1	620	3.3e-30	1	74	3	78	0.973333
FDF	104	g10148.t1	620	5.1e-20	2	103	452	550	0.971154
Gar1	154	g10149.t1	690	4.3e-47	6	153	248	393	0.954545
SH3_9	49	g10150.t1	535	5.6e-08	7	48	364	407	0.836735
U-box	73	g10152.t1	272	1.7e-19	1	73	197	268	0.986301
TPR_16	68	g10152.t1	272	2.9e-06	2	67	9	71	0.955882
Sec34	149	g10153.t1	820	8e-47	1	148	142	290	0.986577
RCC1	50	g10154.t1	601	0.00011	4	34	520	550	0.6
RCC1_2	30	g10154.t1	601	2.4e-09	1	30	336	365	0.966667
RCC1	50	g10154.t1	601	2.9e-08	2	48	353	408	0.92
TPR_12	77	g10155.t1	291	1.1e-09	17	73	198	254	0.727273
TPR_10	42	g10155.t1	291	1.3e-12	1	42	131	172	0.97619
TPR_12	77	g10155.t1	291	1.9e-15	2	73	47	118	0.922078
TPR_10	42	g10155.t1	291	9e-05	1	25	173	197	0.571429
F-box-like	48	g10157.t1	677	2.5e-12	2	47	5	49	0.9375
Pkinase	264	g10159.t1	584	7.5e-56	4	263	19	289	0.981061
LPMO_10	195	g1015.t1	351	1.8e-12	1	195	17	182	0.994872
UQ_con	140	g10160.t1	180	8.3e-49	1	137	36	171	0.971429
Ribosomal_L31e	82	g10161.t1	122	1.6e-37	1	81	17	97	0.97561
RGS	118	g10162.t1	363	1.8e-10	14	111	39	240	0.822034
PCI	105	g10163.t1	390	0.00026	35	104	84	162	0.657143
E1-E2_ATPase	181	g10164.t1	1161	1.5e-50	14	180	558	740	0.917127
HMA	62	g10164.t1	1161	1.6e-06	2	61	288	347	0.951613
HMA	62	g10164.t1	1161	1.9e-09	1	62	205	266	0.983871
HMA	62	g10164.t1	1161	3.1e-08	2	61	116	175	0.951613
Hydrolase	210	g10164.t1	1161	3.7e-39	3	210	759	1003	0.985714
HMA	62	g10164.t1	1161	7e-12	1	61	21	81	0.967742
DAHP_synth_2	437	g10166.t1	471	1.5e-202	1	437	15	457	0.997712
Aldose_epim	301	g10167.t1	323	1.5e-35	3	293	32	312	0.963455
Rif1_N	374	g10168.t1	1768	8.3e-149	1	373	151	517	0.994652
Ric8	456	g10169.t1	510	4.8e-134	1	456	37	495	0.997807
CBM_1	29	g1016.t1	407	1e-11	1	29	375	403	0.965517
DUF1996	233	g1016.t1	407	1e-81	1	233	38	284	0.995708
Chromo	54	g10170.t1	308	4.6e-15	1	51	201	250	0.925926
PQ-loop	61	g10171.t1	284	3.8e-08	4	58	166	220	0.885246
PQ-loop	61	g10171.t1	284	6.5e-14	1	60	51	110	0.967213
Choline_sulf_C	53	g10172.t1	563	1e-26	2	53	488	539	0.962264
Sulfatase	309	g10172.t1	563	5.8e-53	1	308	36	378	0.993528
Med8	232	g10173.t1	293	4.1e-35	4	190	7	240	0.801724
Acyl_transf_3	340	g10174.t1	536	1.4e-23	2	339	59	501	0.991176
HET	146	g10175.t1	1017	1.8e-33	1	146	380	539	0.993151
GFA	93	g10176.t1	149	9.4e-17	1	93	23	111	0.989247
DAGK_cat	126	g10178.t1	1254	1.4e-09	2	104	876	1000	0.809524
TRM	376	g10178.t1	1254	6.7e-94	5	319	106	558	0.835106
Xpo1	149	g10180.t1	972	1e-26	1	149	105	248	0.993289
IBN_N	74	g10180.t1	972	4.8e-05	4	69	36	95	0.878378
LSM	67	g10181.t1	96	2.2e-15	2	66	23	92	0.955224
5-FTHF_cyc-lig	187	g10182.t1	249	1e-29	1	185	8	229	0.983957
OPT	618	g10183.t1	1030	2.3e-208	2	617	265	987	0.995146
TPR_12	77	g10184.t1	440	1.1e-14	3	73	128	198	0.909091
TPR_12	77	g10184.t1	440	1.9e-05	13	53	348	388	0.519481
TPR_12	77	g10184.t1	440	2.2e-12	12	65	305	358	0.688312
TPR_10	42	g10184.t1	440	2.5e-06	3	41	381	419	0.904762
TPR_12	77	g10184.t1	440	3e-14	8	76	259	327	0.883117
TPR_12	77	g10184.t1	440	5.2e-18	1	76	210	285	0.974026
TPR_12	77	g10185.t1	1169	1.2e-11	8	75	946	1013	0.87013
TPR_10	42	g10185.t1	1169	1.3e-08	1	42	1066	1107	0.97619
TPR_12	77	g10185.t1	1169	1.3e-17	1	76	813	888	0.974026
TPR_12	77	g10185.t1	1169	1.4e-07	4	56	690	742	0.675325
PNP_UDP_1	234	g10185.t1	1169	1.7e-09	2	233	17	318	0.987179
TPR_10	42	g10185.t1	1169	4.5e-13	1	42	1024	1065	0.97619
TPR_10	42	g10185.t1	1169	4.8e-07	1	41	1108	1148	0.952381
TPR_12	77	g10185.t1	1169	4.8e-16	1	73	897	969	0.935065
AAA_22	137	g10185.t1	1169	8.1e-06	8	105	334	425	0.708029
TPR_12	77	g10185.t1	1169	8.5e-14	8	75	778	845	0.87013
TPR_12	77	g10185.t1	1169	9.1e-17	3	68	857	922	0.844156
TPR_12	77	g10185.t1	1169	9e-17	5	73	734	801	0.883117
GRAM	114	g10187.t1	1098	4.2e-23	2	113	517	624	0.973684
DUF4782	155	g10187.t1	1098	6.8e-39	4	155	750	895	0.974194
Pkinase	264	g10188.t1	255	9.1e-14	42	168	83	225	0.477273
Glyco_hydro_2_C	302	g1018.t1	884	1.2e-26	5	164	353	508	0.52649
DUF4982	61	g1018.t1	884	1.3e-23	1	60	681	742	0.967213
Glyco_hydro_2_N	169	g1018.t1	884	5.3e-15	32	167	92	215	0.798817
Glyco_hydro_2	110	g1018.t1	884	6.4e-15	8	110	229	346	0.927273
Pyr_redox_2	292	g10190.t1	370	8.8e-38	2	250	18	344	0.849315
Anillin	141	g10191.t1	1413	5.6e-16	4	141	1055	1200	0.971631
His_biosynth	229	g10192.t1	259	1.5e-34	4	223	6	238	0.956332
DUF4602	135	g10193.t1	307	6.2e-06	25	133	103	262	0.8
STE	110	g10194.t1	675	2.7e-56	1	110	49	157	0.990909
CBF	169	g10195.t1	687	1.3e-28	2	167	484	675	0.976331
NOC3p	94	g10195.t1	687	1.6e-26	2	94	125	215	0.978723
BP28CT	158	g10196.t1	2324	1.2e-40	2	158	1511	1661	0.987342
U3snoRNP10	114	g10196.t1	2324	6.5e-24	2	111	247	358	0.95614
PHF5	104	g10197.t1	109	5.3e-52	1	103	1	103	0.980769
Pinin_SDK_memA	130	g10198.t1	333	6.1e-31	2	129	105	219	0.976923
Abhydrolase_6	212	g10199.t1	355	2e-19	2	210	51	335	0.981132
Ank_2	84	g1019.t1	1351	0.00079	1	64	996	1070	0.75
Ank_2	84	g1019.t1	1351	2.4e-11	12	81	1251	1331	0.821429
Ank_5	56	g1019.t1	1351	3.1e-07	12	56	714	758	0.785714
Ank_5	56	g1019.t1	1351	5.1e-05	13	55	869	911	0.75
Catalase	383	g101.t1	735	1.7e-170	1	382	42	429	0.994778
DJ-1_PfpI	165	g101.t1	735	5.3e-09	1	118	555	672	0.709091
Catalase-rel	65	g101.t1	735	6.1e-19	2	63	458	519	0.938462
Cript	89	g10200.t1	124	6.9e-21	1	81	12	109	0.898876
E1-E2_ATPase	181	g10201.t1	1355	1.6e-07	2	135	323	510	0.734807
PhoLip_ATPase_C	249	g10201.t1	1355	2.3e-79	1	248	1027	1278	0.991968
Cation_ATPase	91	g10201.t1	1355	3.1e-11	3	88	681	777	0.934066
PhoLip_ATPase_N	67	g10201.t1	1355	3.2e-24	1	67	229	295	0.985075
Ecl1	43	g10203.t1	259	1e-11	3	38	75	110	0.813953
Kelch_5	42	g10204.t1	416	1.5e-11	1	42	233	281	0.97619
MFS_1	353	g10205.t1	579	1.8e-37	3	353	93	475	0.991501
Thioredoxin_6	184	g10207.t1	380	4.6e-21	4	181	153	328	0.961957
WHIM1	46	g10208.t1	1092	1.4e-07	4	46	604	646	0.913043
WAC_Acf1_DNA_bd	101	g10208.t1	1092	1.9e-38	1	101	43	143	0.990099
WSD	100	g10208.t1	1092	3e-17	2	98	803	927	0.96
DDT	60	g10208.t1	1092	5.4e-14	2	58	411	467	0.933333
Myb_DNA-binding	47	g10209.t1	1106	3.8e-05	1	47	711	767	0.978723
TRF	239	g10209.t1	1106	9.1e-51	2	235	279	512	0.974895
AMP-binding	423	g1020.t1	576	2.2e-51	29	416	65	423	0.914894
AMP-binding_C	76	g1020.t1	576	8e-09	2	76	440	524	0.973684
Aldedh	462	g10210.t1	497	3.9e-186	2	462	29	488	0.995671
KxDL	86	g10212.t1	191	3.4e-30	1	86	93	178	0.988372
Alg6_Alg8	458	g10215.t1	471	1.6e-156	2	371	16	409	0.805677
Lectin_leg-like	230	g10216.t1	437	4.2e-26	17	227	38	236	0.913043
Peptidase_M24	209	g10217.t1	584	1.1e-60	2	209	235	555	0.990431
AMP_N	123	g10217.t1	584	5e-20	6	117	79	188	0.902439
Zn_clus	40	g10218.t1	1034	1.8e-10	1	39	105	141	0.95
Fungal_trans	267	g10218.t1	1034	7.2e-32	6	259	314	569	0.947566
PCI	105	g10219.t1	450	1.1e-13	2	103	287	388	0.961905
RPN7	177	g10219.t1	450	2.8e-49	1	176	95	270	0.988701
Sulfotransfer_1	267	g1021.t1	314	3.1e-56	2	267	67	308	0.992509
Prp18	143	g10220.t1	385	1.4e-51	2	142	238	376	0.979021
PRP4	29	g10220.t1	385	2.3e-10	2	28	162	188	0.896552
SAP18	140	g10221.t1	268	6.3e-42	2	140	6	145	0.985714
GST_C_3	99	g10223.t1	272	1.4e-06	24	91	164	244	0.676768
GST_N	76	g10223.t1	272	2.9e-07	7	74	10	83	0.881579
MIF	114	g10226.t1	355	2.5e-08	4	114	110	220	0.964912
Gtr1_RagA	232	g10227.t1	384	8.6e-71	1	232	67	294	0.99569
GGACT	121	g10228.t1	667	2.3e-06	1	90	230	317	0.735537
DUF2428	269	g10231.t1	1554	1.6e-59	2	269	651	892	0.992565
Tim17	104	g10232.t1	242	6.8e-27	1	103	106	216	0.980769
CoaE	179	g10235.t1	214	4.1e-22	63	167	89	202	0.581006
W2	79	g10237.t1	423	2.8e-23	1	79	337	422	0.987342
eIF-5_eIF-2B	117	g10237.t1	423	9.4e-40	2	116	9	127	0.974359
Amidoligase_2	253	g10239.t1	468	1.7e-10	5	235	10	288	0.909091
FAA_hydrolase	218	g1023.t1	1163	2e-55	3	217	134	426	0.981651
FAA_hydrolase_N	107	g1023.t1	1163	3.6e-29	1	107	18	128	0.990654
Fungal_trans	267	g1023.t1	1163	3.8e-11	85	187	819	916	0.382022
Zn_clus	40	g1023.t1	1163	4e-08	2	34	542	572	0.8
CHAP	84	g10240.t1	104	2.1e-15	11	84	1	80	0.869048
UvrD_C_2	52	g10242.t1	199	9.2e-05	3	44	94	129	0.788462
Amidase	451	g10243.t1	616	1.5e-32	42	196	209	369	0.341463
3Beta_HSD	282	g10244.t1	490	1.8e-07	138	266	248	367	0.453901
NAD_binding_4	257	g10244.t1	490	2.1e-06	85	205	155	286	0.466926
3Beta_HSD	282	g10244.t1	490	4.4e-14	1	121	82	212	0.425532
Ctr	148	g10245.t1	210	8.3e-40	1	148	21	176	0.993243
Ferric_reduct	125	g10246.t1	365	9.6e-25	2	124	200	322	0.976
Acetyltransf_1	117	g10248.t1	190	2.4e-12	22	117	33	135	0.811966
NMO	331	g10249.t1	410	1.4e-11	213	331	180	295	0.356495
NMO	331	g10249.t1	410	3.6e-25	2	175	9	173	0.522659
AAA	132	g10252.t1	993	6.6e-16	1	127	648	764	0.954545
Fig1	188	g10253.t1	269	3e-21	5	184	55	253	0.952128
Peroxidase_2	317	g10254.t1	262	4e-10	39	136	40	132	0.305994
ORC5_C	288	g10258.t1	398	1.3e-45	1	172	197	389	0.59375
AAA_16	170	g10258.t1	398	6.1e-17	2	164	21	171	0.952941
Zn_clus	40	g10259.t1	474	8.9e-08	2	36	36	70	0.85
Init_tRNA_PT	110	g1025.t1	126	2.7e-38	2	110	5	121	0.981818
Esterase_phd	220	g10260.t1	300	2.5e-24	6	205	47	254	0.904545
ATP-synt_ab	213	g10261.t1	519	2.1e-62	1	213	175	393	0.995305
ATP-synt_ab_N	69	g10261.t1	519	3.4e-23	1	69	51	118	0.985507
Alpha-amylase_C	96	g10262.t1	698	1.6e-10	1	42	604	642	0.427083
CBM_48	83	g10262.t1	698	1.7e-16	2	82	74	158	0.963855
ClpB_D2-small	81	g10263.t1	617	1.8e-07	1	68	479	550	0.82716
AAA_2	171	g10263.t1	617	4.6e-33	3	170	219	472	0.976608
WD40	38	g10264.t1	477	1.5e-07	5	37	165	198	0.842105
Transket_pyr	178	g10265.t1	1041	1.4e-63	2	178	663	875	0.988764
E1_dh	300	g10265.t1	1041	1.6e-58	7	295	275	590	0.96
2-oxogl_dehyd_N	41	g10265.t1	1041	3.3e-19	1	41	60	100	0.97561
OxoGdeHyase_C	152	g10265.t1	1041	4.4e-57	1	152	878	1031	0.993421
BSD	58	g10266.t1	660	2.9e-11	2	58	162	223	0.965517
BSD	58	g10266.t1	660	2e-14	2	58	240	295	0.965517
PH_TFIIH	87	g10266.t1	660	7.2e-24	1	87	13	106	0.988506
AAA	132	g10267.t1	986	9.2e-37	2	131	711	837	0.977273
MFS_1	353	g10269.t1	721	1.9e-45	2	352	51	450	0.991501
HAD_2	178	g1026.t1	246	4.9e-20	1	177	7	202	0.988764
zf-CCCH	27	g10271.t1	505	4.5e-05	1	25	391	415	0.888889
FTR1	306	g10272.t1	370	7e-78	2	304	7	321	0.986928
Cu-oxidase	159	g10273.t1	635	1.3e-32	2	158	172	318	0.981132
Cu-oxidase_3	119	g10273.t1	635	1.7e-42	2	118	46	162	0.97479
Cu-oxidase_2	137	g10273.t1	635	6.9e-25	1	111	379	490	0.80292
TPR_12	77	g10275.t1	1205	0.0001	6	67	1002	1063	0.792208
TPR_12	77	g10275.t1	1205	0.00022	33	72	903	942	0.506494
TPR_12	77	g10275.t1	1205	3.5e-09	2	76	956	1030	0.961039
TPR_12	77	g10275.t1	1205	6.4e-10	3	73	831	901	0.909091
p450	463	g10276.t1	574	2.3e-55	41	446	110	508	0.87473
HET	146	g10277.t1	224	1.7e-33	1	143	84	212	0.972603
Csm1	84	g10279.t1	833	5.2e-30	2	83	728	813	0.964286
PGAP1	231	g10280.t1	1147	6.8e-92	2	230	202	445	0.987013
DNA_mis_repair	119	g10281.t1	1080	3.1e-17	20	117	259	357	0.815126
HATPase_c_3	137	g10281.t1	1080	5.9e-09	7	105	31	130	0.715328
MutL_C	147	g10281.t1	1080	6.5e-23	16	147	903	1042	0.891156
PP28	85	g10283.t1	261	4.1e-28	1	85	137	228	0.988235
eIF2A	194	g10286.t1	670	4.8e-77	1	194	216	410	0.994845
tRNA-synt_1c_C	174	g10288.t1	626	1.7e-27	2	156	404	566	0.885057
tRNA-synt_1c	314	g10288.t1	626	2.9e-95	1	313	88	400	0.993631
CP2	229	g10289.t1	829	6.3e-80	6	229	224	461	0.973799
Carb_anhydrase	254	g1028.t1	413	1.1e-23	2	227	41	283	0.885827
Oxysterol_BP	373	g10290.t1	472	1.5e-47	3	358	34	443	0.951743
GPP34	203	g10291.t1	353	2e-69	1	189	78	308	0.926108
SNO	188	g10294.t1	197	1.5e-17	68	140	78	156	0.382979
SOR_SNZ	207	g10295.t1	1429	2.4e-101	2	207	17	226	0.990338
Peptidase_M28	198	g10296.t1	455	1.4e-39	1	194	186	399	0.974747
PA	93	g10296.t1	455	2.7e-17	2	93	76	160	0.978495
Ank_2	84	g10299.t1	292	6.5e-10	8	83	13	98	0.892857
Ank_2	84	g10299.t1	292	8.2e-14	3	82	173	262	0.940476
Ank_2	84	g10299.t1	292	9.9e-16	3	83	74	164	0.952381
Transferase	434	g102.t1	482	1.6e-10	140	432	140	472	0.672811
Peptidase_C54	261	g10305.t1	455	2.5e-90	3	259	118	405	0.980843
zf-C2H2_jaz	27	g10306.t1	542	4.6e-11	3	26	316	339	0.851852
DnaJ	63	g10306.t1	542	6.1e-24	2	63	23	85	0.968254
zf-C3HC4	41	g10307.t1	451	3.7e-06	1	41	340	378	0.97561
SPX	383	g10307.t1	451	5.2e-48	1	383	1	306	0.997389
Cys_Met_Meta_PP	382	g10308.t1	608	1.2e-31	70	382	285	598	0.816754
GMC_oxred_N	296	g1030.t1	675	3.5e-21	73	295	137	417	0.75
GMC_oxred_C	144	g1030.t1	675	4.8e-21	3	141	521	659	0.958333
EMG1	194	g10310.t1	250	3.9e-78	1	194	35	244	0.994845
Gar1	154	g10312.t1	221	5.1e-39	4	109	26	126	0.681818
TPR_17	34	g10313.t1	519	0.00019	1	32	58	89	0.911765
TPR_9	73	g10313.t1	519	1.3e-05	2	62	149	209	0.821918
DnaJ	63	g10313.t1	519	2.5e-20	1	63	404	470	0.984127
Mito_carr	97	g10314.t1	1281	1.2e-21	4	95	991	1081	0.938144
Mito_carr	97	g10314.t1	1281	3e-18	6	93	1090	1174	0.896907
Mito_carr	97	g10314.t1	1281	6.9e-21	3	95	1180	1274	0.948454
APG9	371	g10314.t1	1281	8.2e-155	1	369	305	677	0.991914
COG6	608	g10315.t1	1600	1e-206	1	608	47	690	0.998355
AAA	132	g10315.t1	1600	2.5e-37	1	132	1346	1491	0.992424
Vps4_C	61	g10315.t1	1600	4.1e-08	27	61	1562	1596	0.557377
Ribosomal_S17	68	g10316.t1	179	5e-22	1	66	21	87	0.955882
DUF2013	138	g10317.t1	399	1.9e-51	2	138	186	330	0.985507
LCAT	392	g10318.t1	626	7.5e-104	1	390	158	584	0.992347
Acetyltransf_1	117	g10319.t1	201	5.3e-16	29	117	62	157	0.752137
TauD	269	g1031.t1	424	2.5e-35	4	260	71	390	0.951673
DUF1917	262	g10320.t1	290	1.3e-47	144	257	125	236	0.431298
DUF1917	262	g10320.t1	290	7e-24	1	125	17	128	0.473282
IBN_N	74	g10322.t1	1276	0.00083	1	71	46	110	0.945946
Xpo1	149	g10322.t1	1276	7.6e-06	1	58	119	178	0.38255
Zn_clus	40	g10323.t1	688	6.1e-06	2	35	10	43	0.825
Fungal_trans_2	384	g10323.t1	688	6.5e-06	15	172	176	368	0.408854
Sec23_BS	96	g10325.t1	1024	1.1e-17	1	96	678	761	0.989583
Sec23_helical	103	g10325.t1	1024	1e-21	1	102	772	873	0.980583
Sec23_trunk	243	g10325.t1	1024	2.2e-70	1	240	431	670	0.983539
zf-Sec23_Sec24	39	g10325.t1	1024	3e-16	1	38	357	394	0.948718
Pkinase	264	g10326.t1	354	3.3e-68	1	264	22	310	0.996212
TLD	139	g10327.t1	366	1.8e-14	66	139	293	365	0.52518
TLD	139	g10327.t1	366	3.3e-08	1	63	169	234	0.446043
HEM4	232	g10328.t1	294	2.7e-41	12	231	33	283	0.943966
Evr1_Alr	99	g10329.t1	184	2.7e-29	1	99	83	175	0.989899
Lipase_GDSL_2	179	g1032.t1	247	4.5e-15	2	178	34	210	0.98324
TPP_enzyme_M	137	g10330.t1	574	1.4e-30	2	134	210	342	0.963504
TPP_enzyme_C	153	g10330.t1	574	1.6e-14	20	91	412	487	0.464052
TPP_enzyme_N	172	g10330.t1	574	5e-32	3	170	15	186	0.97093
THUMP	144	g10331.t1	344	3.9e-07	79	143	255	316	0.444444
SGT1	582	g10333.t1	629	2.6e-79	1	267	26	292	0.457045
SGT1	582	g10333.t1	629	6e-10	392	582	383	586	0.32646
SMC_N	220	g10334.t1	1171	9.1e-19	8	197	137	1142	0.859091
COQ9	77	g10335.t1	339	4.7e-19	1	51	240	290	0.649351
RRM_1	70	g10336.t1	396	1.7e-16	1	69	298	366	0.971429
RRM_1	70	g10336.t1	396	2.3e-10	1	69	14	77	0.971429
RRM_1	70	g10336.t1	396	4e-15	1	68	134	204	0.957143
SRP14	95	g10337.t1	106	8.4e-16	51	95	28	78	0.463158
MA3	113	g10338.t1	873	2.2e-16	1	107	648	764	0.938053
MIF4G	213	g10338.t1	873	4e-18	3	213	365	567	0.985915
Pyr_redox_dim	110	g10339.t1	505	1.5e-39	1	110	386	495	0.990909
Pyr_redox_2	292	g10339.t1	505	2.1e-69	2	292	42	367	0.993151
FA_desaturase	254	g10340.t1	590	3.9e-27	5	252	273	547	0.972441
Cyt-b5	74	g10340.t1	590	8.9e-10	12	73	36	95	0.824324
Rhomboid	150	g10341.t1	272	1.4e-10	6	147	63	206	0.94
SNF2_N	350	g10342.t1	746	2.6e-24	52	295	171	438	0.694286
PACT_coil_coil	83	g10344.t1	1520	1.3e-22	2	83	1302	1424	0.975904
Cnn_1N	73	g10344.t1	1520	1.3e-26	1	72	184	255	0.972603
Peptidase_C14	248	g10345.t1	505	1e-64	1	246	212	500	0.987903
Whi5	25	g10348.t1	342	4.4e-07	1	25	29	53	0.96
Metallopep	427	g10349.t1	780	1.4e-165	2	426	113	541	0.992974
DUF2410	203	g10350.t1	664	2.5e-75	1	203	73	280	0.995074
zf-C2H2_jaz	27	g10351.t1	115	4.9e-09	3	27	51	75	0.888889
Aconitase	462	g10352.t1	288	8.9e-74	1	217	73	286	0.467532
Aconitase	462	g10353.t1	478	1.2e-60	240	462	1	201	0.480519
Aconitase_C	131	g10353.t1	478	3e-43	2	130	281	409	0.977099
Vac14_Fig4_bd	179	g10354.t1	899	1.7e-81	1	179	582	760	0.994413
Vac14_Fab1_bd	97	g10354.t1	899	4.5e-42	2	97	60	155	0.979381
Gaa1	498	g10356.t1	443	1.5e-135	1	324	120	440	0.648594
Fungal_trans	267	g10357.t1	357	4.1e-07	3	168	93	245	0.617978
Zn_clus	40	g10357.t1	357	6.2e-06	1	36	21	54	0.875
Methyltransf_23	165	g10358.t1	852	2.2e-11	22	154	126	296	0.8
DUF3419	385	g10358.t1	852	2e-162	2	385	430	824	0.994805
Ada3	131	g10359.t1	711	2.4e-48	1	109	498	655	0.824427
Pkinase	264	g1035.t1	790	2.5e-26	1	264	436	775	0.996212
zf-RING_2	44	g10360.t1	526	2.3e-11	2	44	359	403	0.954545
DUF726	343	g10361.t1	759	5.2e-96	76	341	261	530	0.772595
Noc2	296	g10362.t1	786	4.5e-126	2	296	403	713	0.993243
VPS28	189	g10363.t1	236	7.3e-68	1	189	45	235	0.994709
DUF155	176	g10366.t1	640	5.5e-53	1	176	320	502	0.994318
zinc_ribbon_15	86	g10367.t1	130	1.1e-05	2	49	25	72	0.546512
SNF2_N	350	g10369.t1	1342	2.9e-62	50	277	565	795	0.648571
MFS_1	353	g10369.t1	1342	3.4e-07	211	353	51	193	0.402266
Helicase_C	111	g10369.t1	1342	6.5e-12	16	110	1151	1248	0.846847
Peptidase_M20	207	g1036.t1	1016	3.4e-22	1	116	611	825	0.555556
Methyltransf_16	174	g10372.t1	249	4.5e-07	48	171	50	199	0.706897
CTP_transf_like	143	g10374.t1	297	2.7e-20	1	141	51	243	0.979021
GARS_A	194	g10375.t1	352	1.3e-20	1	74	109	182	0.376289
GARS_N	90	g10375.t1	352	2e-28	2	90	7	108	0.977778
GARS_A	194	g10375.t1	352	5.1e-29	96	194	184	272	0.505155
Tim17	104	g1037.t1	149	1e-22	2	103	13	114	0.971154
Cpn60_TCP1	491	g10383.t1	590	1.7e-143	3	490	45	533	0.991853
eIF2A	194	g10384.t1	751	1.6e-34	2	192	409	630	0.979381
FA_desaturase	254	g10387.t1	480	1.8e-24	3	249	137	423	0.968504
CVNH	101	g10388.t1	151	2e-18	1	101	26	136	0.990099
RabGAP-TBC	215	g10389.t1	759	2.5e-28	2	210	478	700	0.967442
DUF604	255	g10390.t1	528	6.2e-11	9	93	320	402	0.329412
Fungal_trans	267	g10391.t1	730	3.2e-08	4	186	227	392	0.681648
Zn_clus	40	g10391.t1	730	7.5e-06	2	39	13	50	0.925
Glyco_hydro_76	366	g10393.t1	440	5.7e-78	133	358	144	372	0.614754
CHCH	35	g10395.t1	82	1.2e-06	1	34	32	65	0.942857
NatB_MDM20	382	g10396.t1	1013	1.3e-78	2	382	294	710	0.994764
DHDPS	289	g10398.t1	290	1.1e-38	31	277	4	267	0.851211
Chromo	54	g10399.t1	545	1.2e-08	1	54	393	448	0.981481
EF-hand_4	104	g1039.t1	1362	4.8e-14	6	99	451	543	0.894231
EF-hand_4	104	g1039.t1	1362	7.6e-09	8	91	190	272	0.798077
Pam17	165	g10400.t1	274	3.7e-63	3	163	109	269	0.969697
Rhodanese	107	g10401.t1	461	1.6e-08	12	107	352	453	0.88785
ThiF	244	g10401.t1	461	4e-53	1	209	31	250	0.852459
SLX9	130	g10402.t1	264	7.6e-43	2	130	63	253	0.984615
Peptidase_C48	216	g10403.t1	253	5.5e-13	2	183	43	193	0.837963
AIG2_2	83	g10406.t1	441	2.4e-05	39	83	268	315	0.53012
NAD_Gly3P_dh_C	142	g10407.t1	414	2.9e-35	1	139	263	407	0.971831
NAD_Gly3P_dh_N	157	g10407.t1	414	4.7e-42	1	141	13	182	0.89172
GDE_C	383	g10408.t1	1562	1.2e-116	6	382	1073	1541	0.981723
hGDE_N	92	g10408.t1	1562	1.2e-29	1	91	41	141	0.978261
hDGE_amylase	439	g10408.t1	1562	3.1e-178	2	439	145	583	0.995444
hGDE_central	253	g10408.t1	1562	3.8e-87	1	253	751	995	0.996047
Meth_synt_1	313	g1040.t1	768	1.5e-115	2	310	4	318	0.984026
Meth_synt_2	324	g1040.t1	768	2e-143	1	323	436	759	0.993827
GMC_oxred_C	144	g10411.t1	1017	4.5e-27	1	144	482	620	0.993056
GMC_oxred_N	296	g10411.t1	1017	7.2e-46	1	294	26	347	0.989865
Tyrosinase	222	g10413.t1	326	3e-46	2	221	69	255	0.986486
RNA_ligase	161	g10415.t1	404	7.4e-28	1	160	204	393	0.987578
DnaJ	63	g10416.t1	964	8.3e-09	1	37	572	608	0.571429
DnaJ	63	g10417.t1	260	9.3e-17	1	63	9	79	0.984127
CDP-OH_P_transf	66	g10420.t1	380	1.5e-16	2	66	56	130	0.969697
Ribophorin_II	631	g10422.t1	287	2.9e-30	384	628	33	278	0.386688
Cep57_MT_bd	77	g10423.t1	1173	1.1e-21	1	77	1048	1124	0.987013
Cep57_CLD_2	67	g10423.t1	1173	7.9e-16	1	65	404	468	0.955224
Zn_clus	40	g10424.t1	812	1.6e-06	1	33	10	43	0.8
Fungal_trans	267	g10424.t1	812	3.8e-13	8	187	156	334	0.670412
Beta_elim_lyase	293	g10425.t1	363	2.5e-68	1	242	31	271	0.822526
Trehalase	512	g10426.t1	689	4.7e-117	3	506	51	622	0.982422
Acetyltransf_1	117	g10427.t1	396	1.1e-07	38	117	108	183	0.675214
Bromodomain	84	g10427.t1	396	2.6e-25	3	84	294	375	0.964286
Ost5	73	g10428.t1	79	4.6e-19	1	73	15	79	0.986301
Rad1	267	g10429.t1	342	1.9e-64	2	267	13	304	0.992509
Aldedh	462	g10433.t1	495	4.7e-171	1	462	22	484	0.997835
Nsp1_C	116	g10437.t1	685	8.4e-41	3	107	456	560	0.896552
IATP	98	g10438.t1	120	5.3e-29	1	93	1	85	0.938776
PUF	35	g1043.t1	889	0.0003	2	34	711	743	0.914286
PUF	35	g1043.t1	889	1.3e-08	2	31	639	668	0.828571
PUF	35	g1043.t1	889	1.4e-06	2	33	567	599	0.885714
PUF	35	g1043.t1	889	2.6e-08	1	32	530	561	0.885714
PUF	35	g1043.t1	889	3.4e-05	7	24	757	774	0.485714
PUF	35	g1043.t1	889	3e-05	9	31	682	704	0.628571
Ank_2	84	g10440.t1	298	2.2e-10	25	75	214	269	0.595238
adh_short_C2	234	g10441.t1	315	2.2e-48	1	233	54	312	0.991453
AMP-binding	423	g10442.t1	644	2.4e-59	19	422	43	455	0.952719
Thioesterase	231	g10443.t1	329	2.1e-19	2	107	65	166	0.454545
COesterase	514	g10444.t1	642	9.9e-61	55	498	145	587	0.861868
POT1	143	g10447.t1	1633	1.9e-09	8	141	1462	1608	0.93007
malic	182	g10448.t1	782	1.7e-71	2	182	292	471	0.989011
Malic_M	257	g10448.t1	782	7.3e-93	1	256	481	745	0.992218
GATA	36	g10449.t1	623	0.00071	1	26	135	161	0.694444
WD40	38	g1044.t1	352	4e-05	5	38	109	147	0.868421
Helicase_C	111	g10450.t1	991	1.6e-15	2	111	820	934	0.981982
SNF2_N	350	g10450.t1	991	2.5e-42	52	236	404	582	0.525714
zf-C3HC4	41	g10450.t1	991	8.9e-08	1	41	742	781	0.97561
DUF5127	227	g10451.t1	828	1.7e-39	12	224	118	354	0.933921
DUF1793	166	g10451.t1	828	1.7e-74	1	166	574	781	0.993976
DUF4965	174	g10451.t1	828	3.5e-51	2	127	362	485	0.718391
RRM_1	70	g10452.t1	364	1.2e-17	1	69	72	141	0.971429
ABC_tran	137	g10453.t1	1490	2.3e-26	1	137	1211	1394	0.992701
ABC_membrane	274	g10453.t1	1490	2.7e-18	97	274	341	515	0.645985
ABC_tran	137	g10453.t1	1490	3.4e-18	2	136	617	750	0.978102
ABC_membrane	274	g10453.t1	1490	4.3e-36	4	268	884	1140	0.963504
Ank_2	84	g10459.t1	795	1.1e-16	3	83	593	683	0.952381
Ank_2	84	g10459.t1	795	2.4e-16	3	83	659	749	0.952381
Ank_2	84	g10459.t1	795	4.1e-11	1	83	292	383	0.97619
Ank_4	55	g10459.t1	795	7.7e-07	4	54	558	607	0.909091
Ank_2	84	g10459.t1	795	7.7e-16	3	83	392	482	0.952381
Ribosomal_S2	215	g10462.t1	295	4.3e-15	147	212	119	184	0.302326
Ribosomal_S2	215	g10462.t1	295	8.7e-10	1	98	20	115	0.451163
Ribosomal_S15	81	g10463.t1	319	1.7e-11	24	80	248	308	0.691358
vATP-synt_AC39	333	g10464.t1	365	9.2e-108	1	333	13	361	0.996997
NOP5NT	64	g10465.t1	605	1.8e-19	1	64	4	67	0.984375
Nop	229	g10465.t1	605	6.3e-78	1	227	171	405	0.9869
Exo_endo_phos_2	119	g10467.t1	130	3.6e-13	3	117	15	126	0.957983
FHA	69	g10469.t1	717	3.6e-05	2	47	93	139	0.652174
Pkinase	264	g10469.t1	717	5.3e-38	4	257	239	490	0.958333
FHA	69	g10471.t1	693	1.7e-16	2	69	196	273	0.971014
Romo1	66	g10472.t1	115	0.00053	8	28	1	21	0.30303
Romo1	66	g10472.t1	115	4.8e-17	24	66	38	80	0.636364
Cu-oxidase	159	g10473.t1	595	2.1e-32	4	158	214	372	0.968553
Cu-oxidase_2	137	g10473.t1	595	2.2e-31	23	136	445	561	0.824818
Cu-oxidase_3	119	g10473.t1	595	2e-39	3	118	88	204	0.966387
TP_methylase	213	g10474.t1	628	1.4e-45	1	210	334	565	0.981221
Sirohm_synth_C	68	g10474.t1	628	4.4e-07	26	64	255	293	0.558824
Sirohm_synth_M	28	g10474.t1	628	9.7e-10	1	26	174	199	0.892857
Ras	162	g10475.t1	205	5.3e-54	1	160	14	190	0.981481
CWC25	92	g10476.t1	447	1.2e-24	2	92	66	159	0.978261
Cir_N	37	g10476.t1	447	3e-07	1	37	11	47	0.972973
PCI	105	g10477.t1	497	4.3e-17	2	104	313	414	0.971429
Peptidase_C65	246	g10478.t1	563	1.2e-70	5	245	142	388	0.97561
Rsm22	275	g10479.t1	1344	1.2e-30	91	274	484	743	0.665455
Glyco_hydro_61	205	g1047.t1	628	2e-18	1	115	514	625	0.556098
Thioredoxin	104	g10480.t1	212	2.9e-28	3	103	4	104	0.961538
Methyltrn_RNA_3	286	g10481.t1	365	1.5e-102	1	286	64	358	0.996503
CPSase_L_D2	211	g10483.t1	740	2.4e-73	1	209	143	353	0.985782
Biotin_carb_C	108	g10483.t1	740	3.3e-37	1	107	371	478	0.981481
Biotin_carb_N	110	g10483.t1	740	5.5e-38	2	110	31	138	0.981818
Biotin_lipoyl	73	g10483.t1	740	8.4e-15	3	71	665	728	0.931507
Putative_PNPOx	88	g10484.t1	247	2.4e-12	2	70	25	97	0.772727
Mem_trans	387	g10485.t1	587	8.9e-48	2	386	52	574	0.992248
Pkinase	264	g10486.t1	665	3.6e-49	23	264	335	577	0.912879
SUR7	207	g10487.t1	264	1.8e-39	4	206	10	204	0.975845
ACPS	114	g10488.t1	331	1.2e-09	1	88	150	253	0.763158
Peptidase_A22B	284	g10489.t1	561	8.2e-33	5	215	101	375	0.739437
p450	463	g10490.t1	546	5.5e-46	6	444	45	510	0.946004
FTA2	215	g10491.t1	323	9.6e-67	2	215	15	233	0.990698
Med31	95	g10493.t1	123	5.9e-31	9	90	33	115	0.852632
TFIIS_C	39	g10494.t1	74	7.3e-21	2	39	33	72	0.948718
Ank_2	84	g10495.t1	221	7.7e-07	2	65	20	107	0.75
ABC_tran	137	g10497.t1	1551	1.7e-19	4	134	650	781	0.948905
ABC_tran	137	g10497.t1	1551	2.7e-20	3	136	1248	1477	0.970803
ABC_membrane	274	g10497.t1	1551	4e-13	5	266	276	536	0.952555
ABC_membrane	274	g10497.t1	1551	8.2e-14	39	256	947	1165	0.791971
Condensation	457	g10498.t1	7411	1.1e-40	1	360	6772	7101	0.785558
Condensation	457	g10498.t1	7411	1.1e-43	1	456	5111	5546	0.995624
Condensation	457	g10498.t1	7411	1.2e-35	2	456	2019	2439	0.993435
Condensation	457	g10498.t1	7411	1.4e-38	3	450	946	1354	0.978118
PP-binding	67	g10498.t1	7411	1.5e-12	1	66	2999	3063	0.970149
Condensation	457	g10498.t1	7411	1.5e-28	2	445	6191	6594	0.969365
Condensation	457	g10498.t1	7411	1.5e-37	5	450	3086	3510	0.973742
Condensation	457	g10498.t1	7411	1.5e-42	1	457	3539	3970	0.997812
AMP-binding	423	g10498.t1	7411	1.8e-71	3	422	5567	5964	0.990544
PP-binding	67	g10498.t1	7411	2.8e-11	3	64	1918	1978	0.910448
Condensation	457	g10498.t1	7411	2.8e-14	227	435	4859	5069	0.455142
PP-binding	67	g10498.t1	7411	2e-08	2	66	4547	4611	0.955224
PP-binding	67	g10498.t1	7411	3.6e-07	3	64	6084	6144	0.910448
PP-binding	67	g10498.t1	7411	3.7e-16	2	66	6655	6718	0.955224
AMP-binding	423	g10498.t1	7411	3.8e-62	10	423	286	692	0.976359
PP-binding	67	g10498.t1	7411	3.9e-10	2	65	839	899	0.940299
Condensation	457	g10498.t1	7411	4.4e-19	4	156	4649	4798	0.332604
AMP-binding	423	g10498.t1	7411	5.6e-74	7	423	3995	4396	0.983452
AMP-binding	423	g10498.t1	7411	6.4e-64	1	423	1382	1776	0.997636
AMP-binding	423	g10498.t1	7411	9.1e-72	1	423	2458	2855	0.997636
cobW	177	g10499.t1	562	3.6e-10	106	176	167	254	0.39548
cobW	177	g10499.t1	562	3.6e-36	1	108	25	138	0.60452
CobW_C	93	g10499.t1	562	3e-15	25	93	404	498	0.731183
TFIID-18kDa	93	g1049.t1	573	2e-24	9	93	269	352	0.903226
HisG_C	73	g104.t1	337	1.4e-27	1	73	261	333	0.986301
HisG	160	g104.t1	337	2.3e-56	1	160	62	257	0.99375
HTH_Tnp_Tc3_2	72	g10503.t1	366	0.00056	11	66	95	149	0.763889
p450	463	g10504.t1	539	9e-69	2	457	68	521	0.982721
FAD_binding_6	99	g10505.t1	468	1.5e-23	2	99	228	327	0.979798
NAD_binding_1	109	g10505.t1	468	5.8e-33	1	108	337	444	0.981651
Cyt-b5	74	g10505.t1	468	7.6e-22	1	73	4	75	0.972973
HET	146	g10506.t1	723	1.3e-30	1	146	146	305	0.993151
SPRY	120	g10506.t1	723	6.2e-08	62	119	13	69	0.475
HTH_Tnp_Tc5	66	g10507.t1	319	0.00014	3	65	37	95	0.939394
DDE_1	176	g10507.t1	319	8.9e-27	5	146	141	283	0.801136
IPK	197	g10508.t1	1328	4e-48	1	172	1029	1198	0.86802
Ist1	164	g1050.t1	309	1.8e-61	1	164	13	177	0.993902
LRR_8	61	g10510.t1	1763	0.00029	2	61	1571	1628	0.967213
LRR_8	61	g10510.t1	1763	3.1e-06	1	59	1455	1510	0.95082
LRR_8	61	g10510.t1	1763	3e-06	2	61	1411	1467	0.967213
RVT_1	222	g10511.t1	724	8.5e-13	18	221	103	249	0.914414
TPR_10	42	g10512.t1	195	1.3e-12	1	41	141	181	0.952381
TPR_12	77	g10512.t1	195	1.4e-15	8	75	21	88	0.87013
TPR_10	42	g10512.t1	195	5.5e-13	1	42	99	140	0.97619
Ku_N	220	g10515.t1	699	1.1e-14	1	152	6	156	0.686364
Ku_PK_bind	119	g10515.t1	699	1.9e-33	1	118	578	698	0.983193
Ku	203	g10515.t1	699	2.2e-33	5	187	222	426	0.896552
Pam16	127	g10517.t1	105	2.7e-06	57	109	50	103	0.409449
zf-CCHC_2	21	g1051.t1	796	3.8e-06	1	21	318	339	0.952381
Bactofilin	98	g10522.t1	181	1.7e-08	6	92	65	156	0.877551
PHD	52	g10523.t1	886	3e-06	1	50	820	868	0.942308
DPM2	76	g10525.t1	171	1.1e-32	2	76	81	155	0.973684
MIF4G	213	g10526.t1	697	1.8e-10	4	213	153	333	0.981221
MA3	113	g10526.t1	697	3.9e-25	1	112	433	538	0.982301
PRP38	174	g10527.t1	298	7.5e-55	4	172	27	189	0.965517
Clat_adaptor_s	142	g1052.t1	152	1.3e-53	1	132	1	133	0.922535
MmgE_PrpD	439	g10530.t1	562	4.8e-148	3	430	80	529	0.972665
WD40	38	g10531.t1	1038	1.1e-05	2	38	342	381	0.947368
SET	169	g10532.t1	379	6.5e-09	84	169	119	226	0.502959
Coq4	221	g10533.t1	298	2e-87	1	221	46	275	0.995475
dsDNA_bind	111	g10534.t1	136	1.1e-40	1	108	9	117	0.963964
ApbA	152	g10535.t1	610	1.5e-11	36	137	281	394	0.664474
ApbA_C	125	g10535.t1	610	2.6e-15	5	125	458	587	0.96
Sas10_Utp3	87	g10536.t1	178	5e-16	1	87	10	87	0.988506
CHCH	35	g10537.t1	156	0.00023	1	34	118	151	0.942857
DUF2076	260	g10537.t1	156	1.1e-08	105	217	7	123	0.430769
UBX	81	g10538.t1	491	3.3e-15	3	79	293	373	0.938272
SURF1	176	g10539.t1	326	4.2e-47	2	176	89	299	0.988636
MFS_1	353	g1053.t1	558	2.3e-13	5	173	20	213	0.475921
CENP-T_C	108	g10540.t1	498	9.5e-49	1	107	374	480	0.981481
Ras	162	g10541.t1	198	8.2e-52	1	161	6	178	0.987654
RRM_1	70	g10542.t1	323	1e-09	2	65	180	244	0.9
Ras	162	g10544.t1	203	7.6e-43	18	161	22	165	0.882716
PQ-loop	61	g10545.t1	281	3.6e-13	14	60	13	59	0.754098
CMS1	252	g10546.t1	250	7.9e-96	3	252	3	250	0.988095
Glyco_hydro_18	311	g10547.t1	1470	1.8e-45	3	308	496	839	0.980707
Chitin_bind_1	38	g10547.t1	1470	4.2e-05	9	38	438	481	0.763158
Hce2	102	g10547.t1	1470	5.4e-23	2	102	1355	1456	0.980392
Serinc	426	g1054.t1	494	2.4e-162	1	426	24	491	0.997653
Hce2	102	g10550.t1	209	4.1e-12	1	66	101	166	0.637255
Beta-lactamase	330	g10552.t1	565	1.7e-30	31	314	82	417	0.857576
zf-CCHC	18	g10562.t1	549	0.00011	2	18	124	140	0.888889
rve	119	g10562.t1	549	2e-12	3	118	224	343	0.966387
RVT_2	243	g10563.t1	436	1.3e-26	68	228	1	158	0.658436
NACHT	166	g10565.t1	379	3.6e-10	3	130	203	351	0.76506
RVT_2	243	g10566.t1	80	1.4e-13	140	214	3	75	0.304527
Pkinase	264	g10567.t1	614	7.5e-21	99	201	249	355	0.386364
Cys_Met_Meta_PP	382	g1056.t1	438	4.5e-138	2	381	42	411	0.992147
BTB	111	g10570.t1	225	4.3e-10	2	77	42	115	0.675676
DUF3433	91	g10571.t1	236	2.1e-27	1	91	70	164	0.989011
zf-RRN7	32	g10572.t1	110	2.6e-09	2	32	10	40	0.9375
eIF-5a	69	g10573.t1	161	1.1e-28	1	69	87	156	0.985507
Vps52	508	g10574.t1	650	3.5e-112	7	506	152	648	0.982283
EF-hand_1	29	g10577.t1	283	3.3e-05	2	27	186	211	0.862069
EF-hand_7	71	g10577.t1	283	7.7e-10	5	69	120	179	0.901408
ChaC	179	g10578.t1	233	3.8e-37	35	176	18	175	0.787709
RRM_1	70	g10579.t1	168	1.9e-13	30	70	17	58	0.571429
AAA	132	g1057.t1	423	1.8e-38	1	131	150	283	0.984848
DUF846	139	g10581.t1	196	1.4e-49	1	139	17	162	0.992806
Hep_59	106	g10583.t1	384	1.3e-10	1	106	142	238	0.990566
OB_NTP_bind	83	g10586.t1	998	2.1e-16	1	81	840	917	0.963855
HA2	102	g10586.t1	998	2.6e-21	4	102	697	782	0.960784
DEAD	176	g10586.t1	998	2.9e-08	3	171	308	461	0.954545
Helicase_C	111	g10586.t1	998	8.9e-13	11	111	506	632	0.900901
GCV_T	257	g10587.t1	290	6.1e-42	1	185	85	289	0.715953
EST1_DNA_bind	284	g10588.t1	477	1.1e-12	2	198	83	255	0.690141
DNA_pol_A_exo1	176	g1058.t1	882	1.2e-39	2	175	231	398	0.982955
PMC2NT	92	g1058.t1	882	3e-20	16	92	37	112	0.826087
HRDC	68	g1058.t1	882	6.6e-13	1	67	458	524	0.970588
RVT_3	124	g10590.t1	205	7.4e-06	2	66	59	123	0.516129
GST_N_3	75	g10592.t1	296	1.1e-17	1	72	32	111	0.946667
GST_C_2	69	g10592.t1	296	1.4e-08	3	67	166	250	0.927536
NUDIX	131	g10598.t1	320	4.6e-06	16	69	163	220	0.40458
NUDIX	131	g10599.t1	204	3e-18	5	116	55	174	0.847328
Gpi1	187	g1059.t1	957	3.5e-80	1	187	585	771	0.994652
UPF0203	67	g1059.t1	957	6.1e-25	1	67	2	69	0.985075
HeH	35	g105.t1	731	2.7e-17	1	35	16	50	0.971429
MSC	338	g105.t1	731	4.5e-113	1	338	315	675	0.997041
MFS_1	353	g10600.t1	591	1.6e-25	35	352	196	537	0.898017
Piwi	301	g10602.t1	404	2.6e-71	2	299	41	363	0.986711
Spc97_Spc98	537	g10604.t1	887	3.8e-107	1	535	221	733	0.994413
SAGA-Tad1	235	g10605.t1	469	1.4e-61	3	234	44	285	0.982979
MRC1	146	g10606.t1	1365	5.9e-43	1	145	949	1088	0.986301
Pkinase	264	g10607.t1	1072	1.1e-40	22	261	731	1032	0.905303
Med1	415	g10608.t1	691	1.6e-112	2	413	112	531	0.990361
TBCC	120	g1060.t1	410	1e-25	18	120	262	356	0.85
TBCC_N	117	g1060.t1	410	3.5e-10	32	116	9	93	0.717949
Ribosomal_L5e	163	g10611.t1	301	2.9e-80	1	163	14	179	0.993865
Ribosomal_L18_c	93	g10611.t1	301	8.5e-35	1	92	195	293	0.978495
MCM	331	g10613.t1	826	1.3e-38	190	330	635	808	0.422961
MCM_N	104	g10613.t1	826	2.8e-14	1	103	214	304	0.980769
MCM_OB	126	g10613.t1	826	4.1e-39	2	124	312	438	0.968254
MCM	331	g10613.t1	826	4.2e-77	1	159	478	636	0.477341
MCM2_N	153	g10613.t1	826	6e-34	2	152	65	199	0.980392
zf-UBR	70	g10614.t1	537	1.7e-14	2	69	63	137	0.957143
ATG2_CAD	146	g10615.t1	2053	2.7e-49	1	146	1188	1342	0.993151
ATG_C	96	g10615.t1	2053	7.7e-29	1	92	1948	2039	0.947917
Amino_oxidase	451	g10616.t1	591	8.8e-57	1	450	63	525	0.995565
WD40	38	g10617.t1	1244	0.00097	16	38	1135	1157	0.578947
WD40	38	g10617.t1	1244	1.1e-09	1	38	965	1003	0.973684
NACHT	166	g10617.t1	1244	1.4e-08	3	137	203	356	0.807229
WD40	38	g10617.t1	1244	2.1e-09	1	38	1007	1045	0.973684
WD40	38	g10617.t1	1244	2.4e-09	1	38	839	877	0.973684
WD40	38	g10617.t1	1244	2.5e-08	1	37	923	960	0.947368
WD40	38	g10617.t1	1244	3.8e-10	1	38	1049	1087	0.973684
WD40	38	g10617.t1	1244	5.2e-10	1	38	797	835	0.973684
Helo_like_N	209	g10617.t1	1244	6.3e-06	1	133	1	139	0.631579
WD40	38	g10617.t1	1244	7.6e-10	1	38	881	919	0.973684
WD40	38	g10617.t1	1244	8.9e-10	3	38	757	793	0.921053
HNH_2	72	g10618.t1	503	6.8e-08	1	71	43	100	0.972222
Rit1_C	274	g1061.t1	109	1.1e-39	1	84	26	108	0.30292
E1-E2_ATPase	181	g10621.t1	1533	1.1e-09	12	162	383	599	0.828729
Cation_ATPase	91	g10621.t1	1533	2.8e-11	20	87	796	879	0.736264
PhoLip_ATPase_N	67	g10621.t1	1533	2.8e-23	10	67	242	299	0.850746
PhoLip_ATPase_C	249	g10621.t1	1533	8.5e-71	1	249	1242	1494	0.995984
AltA1	110	g10622.t1	156	8.6e-23	1	90	56	152	0.809091
BC10	65	g10625.t1	158	2e-16	1	64	1	55	0.969231
Y_phosphatase	235	g10626.t1	925	1.9e-14	111	202	644	803	0.387234
Rhodanese	107	g10626.t1	925	2.6e-14	1	106	299	420	0.981308
AAA	132	g10627.t1	389	1.2e-43	1	131	169	301	0.984848
Na_Ca_ex	151	g10628.t1	1120	1.7e-09	3	117	531	641	0.754967
Na_Ca_ex	151	g10628.t1	1120	2.3e-15	4	148	925	1074	0.953642
YccF	51	g10628.t1	1120	6.5e-15	1	51	260	313	0.980392
DUF1996	233	g10629.t1	320	3.3e-59	1	192	38	247	0.819742
Inositol_P	272	g10630.t1	362	5.7e-33	6	269	9	350	0.966912
R3H	60	g10631.t1	638	4e-10	10	60	358	410	0.833333
RRM_1	70	g10631.t1	638	5.3e-08	1	70	194	264	0.985714
Histone_H2A_C	35	g10632.t1	143	2.7e-12	1	34	105	137	0.942857
Histone	131	g10632.t1	143	3.2e-18	45	131	18	104	0.656489
F-box	48	g10634.t1	1380	1.9e-08	3	36	103	136	0.6875
FAD_binding_4	139	g10634.t1	1380	4.2e-25	1	138	707	853	0.985612
AA_permease_2	425	g10635.t1	536	8.4e-46	2	425	46	495	0.995294
GCR1_C	80	g10637.t1	821	4.1e-15	1	66	713	777	0.8125
NDC10_II	318	g10637.t1	821	4.8e-60	27	317	247	553	0.91195
zf-H2C2	39	g10638.t1	717	6.8e-05	5	38	310	343	0.846154
rve	119	g10638.t1	717	6.9e-13	3	118	365	484	0.966387
Pro_isomerase	158	g10643.t1	182	5e-51	2	157	16	180	0.981013
Dus	310	g10644.t1	718	1.1e-29	2	177	312	521	0.564516
Kelch_6	50	g10645.t1	575	1.3e-06	2	44	349	393	0.84
Kelch_1	46	g10645.t1	575	1.7e-09	1	42	428	469	0.891304
Kelch_3	49	g10645.t1	575	2.2e-06	1	49	307	357	0.979592
Kelch_2	49	g10645.t1	575	2.9e-06	1	45	476	517	0.897959
Kelch_5	42	g10645.t1	575	9.6e-05	2	37	524	557	0.833333
HIG_1_N	52	g10646.t1	237	7.9e-07	15	51	126	164	0.692308
Kelch_3	49	g10648.t1	782	2.1e-08	1	49	94	145	0.979592
Kelch_4	49	g10648.t1	782	4.5e-08	2	43	137	178	0.836735
Kelch_4	49	g10648.t1	782	4.9e-05	1	39	236	273	0.77551
Kelch_5	42	g10648.t1	782	6.6e-06	1	41	185	225	0.952381
BTB	111	g10648.t1	782	8.7e-06	23	80	553	614	0.513514
ANAPC4_WD40	92	g10649.t1	1038	0.00014	32	91	312	378	0.641304
TFIIA	415	g10649.t1	1038	7.1e-86	1	415	672	1038	0.99759
ANAPC4_WD40	92	g10649.t1	1038	7.3e-05	23	90	396	461	0.728261
Glyco_hydro_3	319	g1064.t1	1096	1.7e-40	63	317	184	434	0.796238
Glyco_hydro_3_C	204	g1064.t1	1096	3.2e-45	1	204	496	726	0.995098
Fn3-like	71	g1064.t1	1096	4.6e-13	2	53	874	927	0.71831
SH3_2	55	g10650.t1	432	1e-08	2	54	292	362	0.945455
Peroxin-13_N	143	g10650.t1	432	5.3e-50	2	143	126	261	0.986014
HSP70	599	g10651.t1	656	2.8e-205	67	598	95	636	0.886477
p450	463	g10652.t1	532	1.4e-68	4	440	56	502	0.941685
Pkinase	264	g10654.t1	387	1.6e-27	1	264	44	385	0.996212
Kinesin	333	g10655.t1	1005	1e-97	36	332	245	564	0.888889
STAS	117	g10656.t1	1171	1.2e-09	10	91	758	836	0.692308
Sulfate_transp	381	g10656.t1	1171	4.1e-56	5	381	298	694	0.986877
cNMP_binding	88	g10656.t1	1171	9.3e-14	3	84	999	1079	0.920455
Sld5	109	g10657.t1	215	1.1e-11	2	94	23	112	0.844037
AAA	132	g10658.t1	796	1.6e-09	2	125	123	253	0.931818
AAA_2	171	g10658.t1	796	1.6e-43	1	170	515	687	0.988304
ClpB_D2-small	81	g10658.t1	796	9.3e-25	1	80	694	773	0.975309
Arf	175	g10659.t1	184	2.4e-78	8	174	14	179	0.948571
Lipase_3	141	g1065.t1	329	5.3e-36	1	139	99	229	0.978723
EMP24_GP25L	182	g10660.t1	204	6.1e-46	2	182	23	199	0.989011
DUF3405	517	g10661.t1	863	2.2e-228	1	517	281	842	0.998066
Succ_DH_flav_C	128	g10663.t1	1647	2.2e-45	1	128	1512	1647	0.992188
DUF3818	340	g10663.t1	1647	2.5e-130	1	340	453	787	0.997059
PXB	130	g10663.t1	1647	3.3e-39	2	129	40	164	0.976923
PX	113	g10663.t1	1647	8.1e-14	6	111	214	395	0.929204
FAD_binding_2	417	g10663.t1	1647	9.7e-123	1	417	1062	1457	0.997602
Cgr1	108	g10665.t1	121	4e-35	3	107	22	120	0.962963
UQ_con	140	g10667.t1	170	3.3e-29	1	127	17	148	0.9
Anp1	264	g10668.t1	371	2.6e-107	2	263	73	336	0.988636
RPN13_C	112	g10669.t1	389	5.7e-10	14	95	244	357	0.723214
Proteasom_Rpn13	86	g10669.t1	389	7.7e-25	1	86	12	107	0.988372
RRM_1	70	g10670.t1	421	0.00013	1	64	132	204	0.9
RRM_1	70	g10670.t1	421	4.3e-05	12	68	336	389	0.8
AICARFT_IMPCHas	295	g10671.t1	585	4.6e-47	134	295	259	453	0.545763
MGS	95	g10671.t1	585	5.5e-23	1	95	17	131	0.989474
APH	240	g10672.t1	446	4.1e-31	2	201	49	317	0.829167
Glyco_hydro_125	416	g10673.t1	641	7.4e-185	1	416	143	616	0.997596
Abhydro_lipase	64	g10674.t1	693	2.1e-19	2	64	273	366	0.96875
AAA	132	g10675.t1	1434	2.4e-43	1	130	1031	1165	0.977273
SH3BGR	99	g10676.t1	366	0.00071	3	78	17	89	0.757576
FYVE	68	g10679.t1	554	3.1e-21	2	64	257	348	0.911765
Cyt-b5	74	g1067.t1	516	1.8e-18	1	73	11	81	0.972973
Acyl-CoA_dh_M	97	g1067.t1	516	2e-15	1	97	248	338	0.989691
Acyl-CoA_dh_1	150	g1067.t1	516	7e-36	2	148	351	506	0.973333
dCMP_cyt_deam_1	101	g10680.t1	162	1e-08	6	65	27	87	0.584158
RNase_P_p30	215	g10681.t1	352	2.5e-51	1	212	54	307	0.981395
NAD_binding_11	122	g10682.t1	117	1.9e-21	3	96	14	113	0.762295
Zip	333	g10683.t1	227	8.6e-39	150	332	17	223	0.546547
EMP70	515	g10684.t1	1477	1.5e-129	2	403	513	1029	0.778641
Metallophos	204	g10684.t1	1477	2.3e-08	2	202	1206	1386	0.980392
Pex2_Pex12	225	g10685.t1	423	2.3e-54	2	225	25	271	0.991111
4HBT	79	g10686.t1	142	2.9e-09	6	77	48	122	0.898734
F-box	48	g10687.t1	690	6.9e-07	2	47	4	49	0.9375
zf-C2H2	23	g10688.t1	1019	0.00034	1	23	72	96	0.956522
Fungal_trans	267	g10688.t1	1019	1.5e-66	1	266	480	780	0.992509
zf-CCHC	18	g1068.t1	188	1.3e-05	1	18	8	25	0.944444
zf-CCHC	18	g1068.t1	188	2.1e-06	1	16	127	142	0.833333
zf-CCHC	18	g1068.t1	188	2.4e-08	1	17	146	162	0.888889
zf-CCHC	18	g1068.t1	188	2.5e-06	2	18	171	187	0.888889
zf-CCHC	18	g1068.t1	188	2.6e-07	3	18	84	99	0.833333
zf-CCHC	18	g1068.t1	188	2.7e-09	1	17	52	68	0.888889
zf-CCHC	18	g1068.t1	188	8.2e-09	2	18	30	46	0.888889
DnaJ_C	148	g10690.t1	757	7.2e-36	1	148	424	650	0.993243
SAP30_Sin3_bdg	54	g10690.t1	757	9.6e-06	22	51	135	164	0.537037
DnaJ	63	g10690.t1	757	9.7e-24	1	63	286	347	0.984127
ACC_central	736	g10693.t1	2291	2.2e-278	1	736	767	1509	0.998641
Biotin_carb_N	110	g10693.t1	2291	2.7e-27	2	110	59	180	0.981818
Biotin_carb_C	108	g10693.t1	2291	4e-19	2	108	456	563	0.981481
Carboxyl_trans	494	g10693.t1	2291	6.1e-188	1	494	1611	2162	0.997976
Biotin_lipoyl	73	g10693.t1	2291	6.9e-16	2	72	701	765	0.958904
CPSase_L_D2	211	g10693.t1	2291	8.6e-52	23	209	230	412	0.881517
Ribosomal_L14	122	g10696.t1	130	1.8e-45	1	119	1	127	0.967213
RNA_POL_M_15KD	36	g10697.t1	242	9.1e-10	1	35	21	57	0.944444
Rotamase	97	g10698.t1	713	1.7e-20	1	95	609	711	0.969072
WW	31	g10698.t1	713	4.4e-07	1	31	541	571	0.967742
TPR_10	42	g10699.t1	46	1.8e-09	5	42	1	38	0.880952
SAE2	111	g1069.t1	732	1.1e-36	1	111	585	695	0.990991
HLH	55	g106.t1	699	7.6e-18	1	55	596	667	0.981818
RRM_1	70	g10702.t1	196	6.7e-16	1	69	63	132	0.971429
L31	102	g10703.t1	110	1.8e-46	3	102	11	110	0.970588
Sedlin_N	131	g10704.t1	173	1.6e-46	1	131	7	171	0.992366
CENP-T_C	108	g10705.t1	103	4e-09	15	79	32	96	0.592593
TPR_1	34	g10706.t1	811	1.2e-06	2	34	586	618	0.941176
TPR_19	68	g10706.t1	811	5.3e-08	4	68	700	764	0.941176
TPR_16	68	g10706.t1	811	5e-08	3	66	625	685	0.926471
ANAPC3	82	g10706.t1	811	6.4e-23	2	82	22	102	0.97561
DUF788	168	g10707.t1	160	1.4e-53	1	162	1	158	0.958333
DUF3605	153	g10708.t1	209	1.2e-55	2	153	33	190	0.986928
NAD_binding_1	109	g10709.t1	310	3e-29	1	107	177	285	0.972477
FAD_binding_6	99	g10709.t1	310	7.5e-30	2	99	65	167	0.979798
UCH	257	g1070.t1	957	2.9e-45	1	249	499	869	0.964981
Zn_clus	40	g10710.t1	942	1.4e-10	2	39	88	124	0.925
Fungal_trans	267	g10710.t1	942	3.3e-10	3	206	238	435	0.7603
AA_permease_2	425	g10711.t1	559	1e-40	210	408	276	482	0.465882
AA_permease_2	425	g10711.t1	559	4e-32	1	173	65	240	0.404706
CBFD_NFYB_HMF	65	g10713.t1	364	2.4e-12	2	65	249	312	0.969231
zf-MYND	38	g10714.t1	245	2.9e-06	1	38	195	237	0.973684
Abhydrolase_3	211	g10715.t1	412	2.6e-20	2	209	163	382	0.981043
FGGY_C	198	g10716.t1	558	1.1e-26	1	197	299	499	0.989899
FGGY_N	245	g10716.t1	558	3e-12	97	244	134	290	0.6
Sad1_UNC	132	g10717.t1	979	5.8e-34	2	131	240	365	0.977273
RRM_2	97	g10718.t1	703	2.1e-38	1	97	506	602	0.989691
Sec15	313	g10719.t1	774	1.2e-100	1	313	451	751	0.996805
Glyco_hydro_61	205	g1071.t1	243	1.6e-58	1	198	16	222	0.960976
CBFD_NFYB_HMF	65	g10720.t1	422	7.1e-19	2	65	92	155	0.969231
Fcf2	96	g10721.t1	209	8.3e-31	2	92	87	178	0.9375
Ribosomal_S10	98	g10722.t1	730	1.3e-24	1	97	100	196	0.979592
tRNA-synt_1b	293	g10722.t1	730	2.1e-71	6	292	384	679	0.976109
Peptidase_M24	209	g10724.t1	617	1.5e-45	1	209	323	542	0.995215
Creatinase_N_2	161	g10724.t1	617	2.4e-54	1	161	154	321	0.993789
Peptidase_M24_C	63	g10724.t1	617	2.9e-21	1	63	553	617	0.984127
Creatinase_N	132	g10724.t1	617	4.6e-18	1	115	9	132	0.863636
FUN14	91	g10725.t1	173	2.2e-06	2	89	91	167	0.956044
TPR_12	77	g10728.t1	89	1.3e-18	8	75	3	70	0.87013
Glyco_transf_8	256	g1072.t1	363	2.7e-14	89	253	123	311	0.640625
p450	463	g10730.t1	490	5.9e-48	114	452	117	478	0.730022
TRP	425	g10731.t1	1324	9.6e-09	34	247	376	572	0.501176
DUF899	215	g10732.t1	239	2.6e-80	4	201	3	221	0.916279
HET	146	g10733.t1	770	1.2e-28	1	146	262	391	0.993151
Ank_2	84	g10735.t1	650	0.0009	4	56	307	364	0.619048
Ank_2	84	g10735.t1	650	6.6e-08	26	79	441	501	0.630952
DNA_pol_B	464	g10739.t1	2229	1.4e-07	66	208	638	869	0.306034
DNA_pol_B_exo1	337	g10739.t1	2229	1.5e-78	2	337	101	444	0.994065
DUF1744	401	g10739.t1	2229	2.8e-157	3	400	1529	1917	0.990025
NDC10_II	318	g10740.t1	784	1.5e-92	1	317	295	656	0.993711
Glyco_hydro_88	344	g10742.t1	378	6.7e-83	2	343	27	376	0.991279
MFS_1	353	g10743.t1	533	1.8e-35	2	353	89	457	0.994334
TPR_16	68	g10748.t1	984	0.00011	9	66	732	786	0.838235
TPR_19	68	g10748.t1	984	0.00074	4	58	801	855	0.794118
TPR_16	68	g10748.t1	984	1.5e-06	2	68	759	822	0.970588
PRP1_N	138	g10748.t1	984	3.2e-47	1	138	79	229	0.992754
TPR_19	68	g10748.t1	984	7.6e-07	4	62	666	724	0.852941
FUSC_2	128	g10749.t1	1087	3.8e-26	8	128	696	832	0.9375
Band_7	178	g1074.t1	276	2.2e-24	2	168	29	208	0.932584
HAD_2	178	g10750.t1	291	1.7e-08	1	152	31	166	0.848315
Hydrolase_like	75	g10750.t1	291	5.8e-06	19	74	230	281	0.733333
Pkinase	264	g10751.t1	416	9.9e-65	2	262	67	328	0.984848
S1	75	g10752.t1	1417	0.00018	5	74	1103	1169	0.92
DLD	107	g10752.t1	1417	1.1e-34	1	106	983	1097	0.981308
SPT6_acidic	89	g10752.t1	1417	1.6e-20	1	89	42	132	0.988764
SH2_2	216	g10752.t1	1417	1.6e-85	2	215	1189	1398	0.986111
YqgF	150	g10752.t1	1417	1.9e-29	2	149	708	863	0.98
HTH_44	115	g10752.t1	1417	3.4e-35	3	111	291	412	0.93913
HHH_7	104	g10752.t1	1417	8.1e-31	1	104	865	974	0.990385
Oxysterol_BP	373	g10753.t1	985	1.7e-110	1	373	608	969	0.997319
PH_8	89	g10753.t1	985	9.4e-38	1	88	224	311	0.977528
Hydantoinase_B	516	g10754.t1	1361	3.7e-221	1	515	769	1329	0.996124
Hydant_A_N	178	g10754.t1	1361	4.5e-60	1	178	13	233	0.994382
Hydantoinase_A	291	g10754.t1	1361	8.4e-104	1	290	252	557	0.993127
AdenylateSensor	117	g10755.t1	1116	1.1e-11	50	117	1050	1112	0.57265
UBA_2	46	g10755.t1	1116	1.3e-14	1	46	764	805	0.978261
DUF92	236	g10755.t1	1116	1.3e-86	2	235	9	367	0.987288
Pkinase	264	g10755.t1	1116	4.1e-75	1	264	470	721	0.996212
TPR_10	42	g10757.t1	49	5.1e-10	1	33	15	47	0.761905
zf-RING_2	44	g10758.t1	670	0.00052	2	36	194	228	0.772727
RWD	116	g10758.t1	670	1.3e-19	3	115	9	152	0.965517
IBR	62	g10758.t1	670	2.4e-14	1	62	283	384	0.983871
IBR	62	g10758.t1	670	2.6e-06	16	53	406	441	0.596774
NDT80_PhoG	186	g10759.t1	729	1.6e-37	1	185	170	334	0.989247
UcrQ	78	g1075.t1	108	2.1e-35	2	77	26	101	0.961538
DUF2011	146	g10760.t1	268	3.3e-38	2	146	101	255	0.986301
Hydrolase_6	101	g10764.t1	1220	2e-24	1	101	844	949	0.990099
Hydrolase_like	75	g10764.t1	1220	4.6e-14	2	73	1103	1201	0.946667
OPT	618	g10765.t1	810	1.7e-182	2	617	107	766	0.995146
MoaE	113	g10766.t1	163	9.9e-39	1	113	22	134	0.99115
G-patch	45	g10767.t1	931	2.1e-10	2	45	851	894	0.955556
zf-RanBP	30	g10767.t1	931	2.8e-09	3	29	300	326	0.866667
Asp	315	g10769.t1	505	7.1e-60	2	315	59	414	0.993651
NIF	156	g1076.t1	478	2.2e-48	25	156	330	463	0.839744
HisKA	64	g10770.t1	1533	1.6e-07	2	63	1026	1137	0.953125
HATPase_c	111	g10770.t1	1533	5.8e-23	2	108	1190	1335	0.954955
Dabb	97	g10771.t1	117	3.6e-07	7	90	10	95	0.85567
Ank	32	g10774.t1	411	0.0008	5	30	381	407	0.78125
Ank_2	84	g10774.t1	411	1.1e-09	28	83	149	209	0.654762
Ank_2	84	g10774.t1	411	3.2e-10	19	82	5	76	0.75
Ank_2	84	g10774.t1	411	4.5e-16	3	83	284	374	0.952381
Ank_2	84	g10774.t1	411	5.5e-16	3	83	86	176	0.952381
Ank_2	84	g10774.t1	411	9.3e-16	3	83	185	275	0.952381
PAS_8	67	g10777.t1	1738	0.0005	2	62	1096	1154	0.895522
HATPase_c	111	g10777.t1	1738	1.3e-23	2	108	1370	1511	0.954955
Response_reg	112	g10777.t1	1738	1e-14	39	111	1646	1724	0.642857
HisKA	64	g10777.t1	1738	6.5e-06	2	63	1236	1317	0.953125
PH_6	112	g10778.t1	585	2.7e-47	1	112	94	201	0.991071
DUF1761	125	g1077.t1	167	1.1e-25	2	124	13	139	0.976
tRNA-synt_2	314	g10780.t1	591	2e-58	1	312	174	536	0.990446
tRNA_anti-codon	76	g10780.t1	591	6.8e-13	1	73	77	157	0.947368
zf-Tim10_DDP	64	g10781.t1	91	1.1e-16	4	63	19	79	0.921875
CLTH	148	g10783.t1	652	1e-17	1	88	251	347	0.587838
zf-RING_UBOX	38	g10783.t1	652	4.1e-05	1	38	411	450	0.973684
AAA_15	385	g10786.t1	1311	2.5e-06	113	384	978	1275	0.703896
AAA_23	200	g10786.t1	1311	2e-30	1	200	6	292	0.995
PAS_3	89	g10788.t1	465	1.2e-13	3	74	146	215	0.797753
FAD_binding_4	139	g10789.t1	1288	5.6e-38	3	138	862	996	0.971223
Clr5	54	g10789.t1	1288	6.5e-19	3	53	3	53	0.925926
FAD-oxidase_C	250	g10789.t1	1288	6.5e-61	1	250	1033	1274	0.996
Ribosomal_L7Ae	95	g1078.t1	283	4.1e-15	1	91	106	207	0.947368
Amidase	451	g10790.t1	599	4.3e-58	6	451	142	568	0.986696
Glyco_tranf_2_3	230	g10792.t1	505	1.9e-24	2	229	61	306	0.986957
p450	463	g10794.t1	534	1.5e-36	20	348	58	407	0.708423
Patched	811	g10795.t1	1282	1.5e-70	151	809	520	1244	0.811344
NPC1_N	244	g10795.t1	1282	9.9e-85	2	244	33	264	0.991803
Amidase	451	g10797.t1	302	4.3e-64	18	211	104	299	0.427938
p450	463	g10798.t1	465	1.2e-39	197	452	182	440	0.550756
IF-2B	282	g1079.t1	850	3.5e-38	8	278	45	393	0.957447
Abhydrolase_6	212	g10800.t1	271	1e-12	1	209	27	260	0.981132
SAD_SRA	142	g10801.t1	200	3.4e-05	18	68	119	173	0.352113
CBM_1	29	g10803.t1	393	1.1e-11	2	29	21	48	0.931034
Cellulase	281	g10803.t1	393	1.1e-49	13	279	96	361	0.946619
Form_Nir_trans	236	g10805.t1	297	8.6e-64	38	236	31	239	0.838983
DUF4360	178	g10806.t1	195	3.4e-30	3	178	27	195	0.983146
MatE	161	g10807.t1	682	3.3e-21	3	159	465	622	0.968944
MatE	161	g10807.t1	682	9.3e-29	3	160	245	402	0.975155
MFS_1	353	g10811.t1	523	3.2e-42	2	350	45	425	0.985836
DUF1929	99	g10813.t1	1109	1.1e-18	1	99	992	1088	0.989899
WSC	82	g10813.t1	1109	2.1e-13	2	81	389	467	0.963415
WSC	82	g10813.t1	1109	2.1e-17	1	82	497	581	0.987805
WSC	82	g10813.t1	1109	2e-17	2	81	270	346	0.963415
Glyoxal_oxid_N	242	g10813.t1	1109	3.7e-26	49	242	647	854	0.797521
WSC	82	g10813.t1	1109	4.1e-18	2	82	144	223	0.97561
WSC	82	g10813.t1	1109	7.8e-20	1	81	37	116	0.97561
RRN3	558	g10814.t1	1188	7.6e-156	6	557	85	663	0.987455
CBFD_NFYB_HMF	65	g10815.t1	270	1.1e-25	6	65	127	187	0.907692
Prefoldin_2	106	g10816.t1	117	1.5e-25	1	105	12	116	0.981132
Cmc1	69	g10817.t1	80	2.5e-16	1	67	1	68	0.956522
Tmemb_14	92	g10818.t1	120	2.1e-22	2	90	22	110	0.956522
Kelch_4	49	g1081.t1	1515	0.00063	1	40	402	442	0.795918
[truncated: 10,948 more rows]

## Sheet: FGC_5_Phoma_CK108
Pfam target	target length	protein query	query length	E-value	hmm coord from	hmm coord to	alignment coord from	alignment coord to	coverage
[truncated: 11,144 more rows]
