# Supplementary material for: Genomes and secretomes of Ascomycota fungi reveal diverse functions in plant biomass decomposition and pathogenesis
Source: BMC Genomics. 2019 Dec 12;20:976. doi: 10.1186/s12864-019-6358-x (PMC6909477; doi:10.1186/s12864-019-6358-x)
Supplement: Supplementary file 23 — Additional file 23. CAZymes involved in plant biomass degradation. Summary table listing the numbers of CAZYme hits in each fungal genome in each of the CAZy categories corresponding to plant biomass degradation, organized by substrate. [file 12864_2019_6358_MOESM23_ESM.xlsx]

## Sheet: Numbers of proteins
				Aspergillus CK392	Expression (Table S3)			Coniochaeta CK134	Expression (Table S4)			Embellisia CK46	Expression (Table S5)			Chaetomium CK152	Expression (Table S6)			Phoma CK108	Expression (Table S7)							Chaetomium CK152	Expression (Table S6)			Phoma CK108	Expression (Table S7)
Substrate	Enzyme	Abbrev	CAZy family	Genome	chitin	grass	pine	Genome	chitin	grass	pine	Genome	chitin	grass	pine	Genome	chitin	grass	pine	Genome	chitin	grass	pine
Cellulose	β-1,4-endoglucanase	EGL	GH5,GH7,GH12,GH45	21	2	3	3	24	0	0	0	28	8	8	6	25	5	8	7	22	1	2	1
	Cellobiohydrolase	CBH	GH6,GH7	6	0	0	0	10	1	1	0	5	1	1	0	11	4	6	4	5	0	0	0
	β-1,4-glucosidase	BGL	GH1,GH3	23	0	1	1	19	5	4	6	17	2	2	1	19	5	7	5	13	0	2	2
	endoglucanase,xyloglucanase	EGL	GH9,GH44,GH45,GH74	3	0	0	0	5	0	0	0	4	1	1	1	4	1	2	2	1	0	1	0
Xyloglucan (a hemicellulose)	Xyloglucan β-1,4-endoglucanase	XEG	GH12,GH74	7	1	1	1	4	0	0	0	5	1	1	2	6	1	2	2	2	0	0	0
	α-arabinofuranosidase	ABF	GH51,GH54	3	1	1	1	6	0	0	0	3	1	1	1	3	2	2	1	2	0	0	0
	α-xylosidase	AXL	GH31	7	1	1	1	10	2	2	2	10	2	3	3	8	3	3	1	9	0	2	2
	α-fucosidase	AFC	GH29,GH95	2	0	0	0	5	1	0	0	1	0	0	0	1	0	0	0	2	0	0	0
	α-1,4-galactosidase	AGL	GH27,GH36	9	0	0	0	8	0	0	0	5	0	0	0	6	2	1	2	5	0	0	0
	β-1,4-galactosidase	LAC	GH2,GH35	11	3	3	3	11	0	0	0	9	2	2	2	14	4	4	1	12	1	1	1
Xylan (a hemicellulose)	β-1,4-endoxylanase	XLN	GH10,GH11	7	0	0	0	14	0	1	0	11	4	4	2	19	6	7	5	8	0	0	0
	β-1,4-xylosidase	BXL	GH3,GH43	36	2	2	2	39	6	5	7	32	3	3	2	33	5	7	6	23	0	2	2
	α-arabinofuranosidase	ABF	GH51,GH54	3	1	1	1	6	0	0	0	3	1	1	1	3	2	2	1	2	0	0	0
	Arabinoxylan arabinofuranohydrolase	AXH	GH62	2	0	0	0	2	0	0	0	2	1	1	0	4	1	1	1	2	1	1	1
	α-glucuronidase	AGU	GH67,GH115	2	0	0	0	2	0	0	0	2	0	0	0	5	0	0	0	1	0	0	0
	α-1,4-galactosidase	AGL	GH27,GH36	9	0	0	0	8	0	0	0	5	0	0	0	6	2	1	2	5	0	0	0
	β-1,4-galactosidase	BGL	GH2,GH35	11	3	3	3	11	0	0	0	9	2	2	2	14	4	4	1	12	1	1	1
	Acetyl xylan/feruloyl esterase	AXE/FAE	CE1	4	1	1	1	11	1	1	1	6	3	1	3	11	4	5	4	3	0	0	0
Hemicellulose (general set)	β-1,4-endoxylanase,endo-1,3-β-xylanase	XLN	GH10,GH11	7	0	0	0	14	0	1	0	11	4	4	2	19	6	7	5	8	0	0	0
	Endoglucanase,xyloglucan hydrolase;β-1,3-1,4-glucanase;β-xylosidase	EGL	GH12	4	1	1	1	2	0	0	0	4	1	1	1	4	0	0	0	2	0	0	0
	xyloglucanase	XG	GH16	12	4	4	4	14	9	9	9	15	6	3	4	15	6	8	8	12	2	3	3
	xylanase	XLN	GH30	1	0	0	0	6	3	3	3	5	0	0	0	5	1	1	1	0	0	0	0
	α-1,4-galactosidase	AGL	GH27	5	0	0	0	5	0	0	0	3	0	0	0	4	2	1	2	3	0	0	0
	α-glucosidase,α-galactosidase,α-mannosidase	AGD	GH31	7	1	1	1	10	2	2	2	10	2	3	3	8	3	3	3	9	0	2	2
	β-galactosidase	BGL	GH2,GH35	11	3	3	3	11	0	0	0	9	2	2	2	14	4	4	1	12	1	1	1
	β-galactosidase;α-mannosidase;β-glucuronidase;α-L-arabinofuranosidase		GH2	6	2	2	2	5	0	0	0	6	0	0	0	9	2	2	0	7	0	0	0
	β-xylosidase;α-L-iduronidase	BXL	GH39	0	0	0	0	1	0	0	0	0	0	0	0	0	0	0	0	0	0	0	0
	β-xylosidase,α-L-arabinofuranosidase,arabinase,xylanase	BXL	GH43	18	2	2	2	21	1	1	1	18	1	1	1	16	0	0	1	13	0	0	0
	α-rhamnosidase	RHA	GH78	7	0	0	0	4	1	0	0	5	0	0	0	4	0	0	0	7	0	0	0
Mannan (hemicellulose, cell wall storage polysaccharide)	α-mannosidase	MAN	GH47	6	0	0	0	12	1	1	1	10	1	1	1	10	1	1	1	10	0	0	0
	β-1,4-endomannanase	MAN	GH8	0	0	0	0	0	0	0	0	0	0	0	0	0	0	0	0	0	0	0	0
	β-1,4-endomannanase	MAN	GH5,GH26	13	1	1	1	11	0	0	0	19	6	6	4	14	3	4	4	17	1	1	1
	β-mannosidase	MND	GH1	5	0	1	1	1	0	0	0	3	0	0	0	2	0	0	0	3	0	2	2
	β-1,4-mannosidase	MND	GH2	6	2	2	2	5	0	0	0	6	0	0	0	9	2	2	0	7	0	0	0
	β-1,4-galactosidase	BGL	GH2,GH35	11	3	3	3	11	0	0	0	9	2	2	2	14	4	4	1	12	1	1	1
	α-1,4-galactosidase	AGL	GH27,GH36	9	0	0	0	8	0	0	0	5	0	0	0	6	2	1	2	5	0	0	0
Pectin	Endo-/exo-(rhamno)galacturonases	Rgase	GH28	12	1	1	1	7	0	0	0	7	3	3	4	3	1	1	1	13	1	1	1
	α-rhamnosidase	RHA	GH78	7	0	0	0	4	1	0	0	5	0	0	0	4	0	0	0	7	0	0	0
	α-arabinofuranosidase	ABF	GH51,GH54	3	1	1	1	6	0	0	0	3	1	1	1	3	2	2	1	2	0	0	0
	Endoarabinanase	ABN	GH43	18	2	2	2	21	1	1	1	18	1	1	1	16	0	0	1	13	0	0	0
	Exoarabinanase	ABX	GH93	3	0	0	0	4	0	0	0	2	0	0	0	3	1	1	1	2	0	0	0
	β-1,4-endogalactanase	GAL	GH53	1	0	0	0	1	0	0	0	1	0	0	0	1	0	0	0	1	0	0	0
	Unsaturated glucuronyl hydrolase	UGH	GH88	2	0	0	0	2	0	0	0	2	0	0	0	1	0	0	0	1	0	0	0
	Unsat.-rhamnogalacturonan hydrolase	URH	GH105	3	0	0	0	2	1	1	1	4	1	2	2	3	0	0	0	5	0	0	0
	β-1,4-xylosidase	BXL	GH3,GH43	36	2	2	2	39	6	5	7	32	3	3	2	33	5	7	6	23	0	2	2
	β-1,4-galactosidase	LAC	GH2,GH35	11	3	3	3	11	0	0	0	9	2	2	2	14	4	4	1	12	1	1	1
	Pectin lyase	PEL	PL1	6	0	0	0	0	0	0	0	10	0	0	4	5	2	2	1	14	0	0	0
	Pectate lyase	PLY	PL1,PL3,PL9	10	0	0	0	1	0	0	0	16	0	0	4	10	4	3	3	26	0	0	0
	Rhamnogalacturonan lyase	RGL	PL4,PL11	3	0	0	0	3	0	0	0	4	2	2	1	5	1	1	1	5	0	0	0
	Pectin methyl esterase	PME	CE8	4	1	1	1	3	0	0	0	4	1	0	0	1	0	1	1	4	0	0	0
	Rhamnogalacturonan acetyl esterase	RGAE	CE12	3	0	0	0	3	0	0	0	4	0	1	0	2	0	1	0	4	0	0	0
	Feruloyl esterase	FAE	CE1	4	1	1	1	11	1	1	1	6	3	1	3	11	4	5	4	3	0	0	0
Starch	α-amylase	AMY	GH13	15	0	0	0	12	1	3	1	8	1	1	1	9	1	1	1	7	0	0	0
	glucoamylase	GLA	GH15	5	1	1	1	3	1	1	1	2	0	0	0	3	1	1	1	3	1	1	1
	α-1,4-glucosidase	AGD	GH31	7	1	1	1	10	2	2	2	10	1	1	1	8	3	3	3	9	0	2	2
	Inulinase	INU	GH32	4	0	1	1	5	1	1	1	3	3	3	3	4	3	3	2	1	0	1	1
Lignin	Laccase, multicopper oxidase	LAC,MCO	AA1	6	0	0	0	15	1	0	1	11	4	3	4	11	5	4	2	11	0	0	0
	Peroxidase (LiP,MnP,VP)	Peroxidase	AA2	3	0	0	0	4	0	0	0	7	0	0	0	6	0	0	0	6	0	0	0
	Pyrroloquinoline quinone-dependent oxidoreductase (PQQO)	PQQO	AA12	0	0	0	0	3	0	0	0	3	0	0	0	4	0	0	0	1	0	0	0
	Lytic polysaccharide mono-oxygenase (LPMO)	LPMO	AA9,AA10,AA11,AA13	12	0	0	0	22	0	0	0	45	2	3	6	49	5	6	3	26	1	1	1
	Iron reductase	FeR	AA8	13	0	0	0	19	0	0	0	35	0	0	0	38	1	1	1	20	0	0	0
	1,4-benzoquinone reductase		AA6	1	0	0	0	1	0	0	0	1	0	0	0	1	0	0	0	2	0	0	0
	Galactose, glyoxal, alcohol oxidase		AA5	3	0	0	0	10	0	0	0	5	1	1	1	9	0	0	0	7	1	1	1
	Vanillyl alcohol oxidase	VOX	AA4	6	0	0	0	5	0	0	0	5	0	0	0	7	0	0	0	3	0	0	0
	glucose-methanol-choline (GMC) oxidoreductase	GMC	AA3	12	0	0	0	21	0	0	0	32	1	1	1	35	6	6	5	25	0	0	0
			TOTAL	507	47	51	51	584	49	46	48	589	87	83	87	644	136	153	113	512	14	32	30
Polysaccharide degrading enzyme categories from:								\
van den Brink J, de Vries RP.
Fungal enzyme sets for plant polysaccharide degradation.
Appl Microbiol Biotechnol. 2011 Sep;91(6):1477-92. doi: 10.1007/s00253-011-3473-2. Epub 2011 Jul 23.
Morais do Amaral A, Antoniw J, Rudd JJ, Hammond-Kosack KE
Defining the Predicted Protein Secretome of the Fungal Wheat Leaf Pathogen Mycosphaerella graminicola.
PLoS ONE. 2012. 7(12): e49904. doi:10.1371/journal.pone.0049904
Kameshwar AKS & Qin W
Comparative study of genome-wide plant biomass-degrading CAZymes in white rot, brown rot and soft rot fungi
Mycology. 2017. DOI: 10.1080/21501203.2017.1419296

## Sheet: with expressed protein IDs
				Aspergillus CK392	Expression (Table S3)			Coniochaeta CK134	Expression (Table S4)			Embellisia CK46	Expression (Table S5)			Chaetomium CK152	Expression (Table S6)			Phoma CK108	Expression (Table S7)
Substrate	Enzyme	Abbrev	CAZy family	genome	chitin	grass	pine	genome	chitin	grass	pine	genome	chitin	grass	pine	genome	chitin	grass	pine	genome	chitin	grass	pine
Cellulose	β-1,4-endoglucanase	EGL	GH5,GH7,GH12,GH45	21	2 (g4441.t1, g874.t1)	3 (g4441.t1, g6047.t1, g874.t1)	3 (g4441.t1, g6047.t1, g874.t1)	24	0	0	0	28	8 (g11721.t1, g2213.t1, g8081.t1, g8758.t1, g9810.t1, g10920.t1, g908.t1, g11892.t1)	8 (g11721.t1, g2213.t1, g8081.t1, g8758.t1, g9810.t1, g10920.t1, g908.t1, g11892.t1)	6 (g11721.t1, g2213.t1, g8081.t1, g4050.t1, g908.t1, g11892.t1)	25	5 (g10803.t1, g2464.t1, g2581.t1, g5854.t1, g5920.t1)	8 (g10803.t1, g2464.t1, g2581.t1, g4910.t1, g2392.t1, g5854.t1, g5920.t1, g10838.t1)	7 (g10803.t1, g2464.t1, g2581.t1, g4910.t1, g2392.t1, g5854.t1, g5920.t1)	22	1 (g4151.t1)	2 (g4151.t1,g8924.t1)	1 (g4151.t1)
	Cellobiohydrolase	CBH	GH6,GH7	6	0	0	0	10	1 (g5969.t1)	1 (g5969.t1)	0	5	1 (g11600.t1)	1 (g11600.t1)	0	11	4 (g1365.t1, g2297.t1, g5854.t1, g5920.t1)	6 (g1365.t1, g2297.t1, g10838.t1, g2392.t1, g5854.t1, g5920.t1)	4 (g1365.t1, g2392.t1, g5854.t1, g5920.t1)	5	0	0	0
	β-1,4-glucosidase	BGL	GH1,GH3	23	0	1 (g4038.t1)	1 (g4038.t1)	19	5 (g1934.t1, g2990.t1, g5354.t1, g6451.t1, g9318.t1)	4 (g2990.t1, g5354.t1, g6451.t1, g9318.t1)	6 (g1558.t1, g2990.t1, g5354.t1, g6451.t1, g9018.t1, g9318.t1)	17	2 (g3535.t1, g6429.t1)	2 (g3535.t1, g6429.t1)	1 (g6429.t1)	19	5 (g4830.t1, g730.t1, g7539.t1, g8455.t1, g1064.t1)	7 (g4830.t1, g609.t1, g7100.t1, g730.t1, g7539.t1, g8455.t1, g1064.t1)	5 (g4830.t1, g7100.t1, g730.t1, g7539.t1, g1064.t1)	13	0	2 (g2941.t1, g3568.t1)	2 (g2941.t1, g3568.t1)
	β-galactosidase;α-mannosidase;β-glucuronidase;α-L-arabinofuranosidase		GH2	6	2 (g1658.t1, g193.t1)	2 (g1658.t1, g193.t1)	2 (g1658.t1, g193.t1)	5	0	0	0	6	0	0	0	9	2 (g4374.t1, g9851.t1)	2 (g4374.t1, g9851.t1)	0	7	0	0	0
	chitosanase,cellulase,licheninase		GH8	0	0	0	0	0	0	0	0	0	0	0	0	0	0	0	0	0	0	0	0
	endoglucanase,xyloglucanase	EGL	GH9,GH44,GH45,GH74	3	0	0	0	5	0	0	0	4	1 (g11892.t1)	1 (g11892.t1)	1 (g11892.t1)	4	1 (g4622.t1)	2 (g4622.t1, g4641.t1)	2 (g4622.t1, g4641.t1)	1	0	1 (g8924.t1)	0
Xyloglucan (a hemicellulose)	Xyloglucan β-1,4-endoglucanase	XEG	GH12,GH74	7	1 (g874.t1)	1 (g874.t1)	1 (g874.t1)	4	0	0	0	5	1 (g908.t1)	1 (g908.t1)	2 (g4050.t1, g908.t1)	6	1 (g4622.t2)	2 (g4622.t1, g4641.t1)	2 (g4622.t1, g4641.t1)	2	0	0	0
	α-arabinofuranosidase	ABF	GH51,GH54	3	1 (g5550.t1)	1 (g5550.t1)	1 (g5550.t1)	6	0	0	0	3	1 (g11803.t1)	1 (g11803.t1)	1 (g11803.t1)	3	2 (g2612.t1, g7112.t1)	2 (g2612.t1, g7112.t1)	1 (g7112.t1)	2	0	0	0
	α-xylosidase	AXL	GH31	7	1 (g6893.t1)	1 (g6893.t1)	1 (g6893.t1)	10	2 (g5060.t1, g5967.t1)	2 (g5060.t1, g5967.t1)	2 (g5060.t1, g5967.t1)	10	2 (g4102.t1, g7667.t1)	3 (g4102.t1, g4237.t1, g7667.t1)	3 (g4102.t1, g4237.t1, g7667.t1)	8	3 (g8576.t1, g11028.t1, g4207.t1)	3 (g8576.t1, g11028.t1, g4207.t1)	1 (g11028.t1)	9	0	2 (g638.t1, g8896.t1)	2 (g638.t1, g8896.t1)
	α-fucosidase	AFC	GH29,GH95	2	0	0	0	5	1 (g2648.t1)	0	0	1	0	0	0	1	0	0	0	2	0	0	0
	α-1,4-galactosidase	AGL	GH27,GH36	9	0	0	0	8	0	0	0	5	0	0	0	6	2 (g2032.t1, g2095.t1)	1 (g2095.t1)	2 (g2032.t1, g2095.t1)	5	0	0	0
	β-1,4-galactosidase	LAC	GH2,GH35	11	3 (g1658.t1, g193.t1, g5886.t1)	3 (g1658.t1, g193.t1, g5886.t1)	3 (g1658.t1, g193.t1, g5886.t1)	11	0	0	0	9	2 (g8328.t1, g11252.t1)	2 (g8328.t1, g11252.t1)	2 (g8328.t1, g11252.t1)	14	4 (g4374.t1, g9851.t1, g550.t1, g5808.t1)	4 (g4374.t1, g9851.t1, g550.t1, g5808.t1)	1 (g550.t1)	12	1 (g4480.t1)	1 (g4480.t1)	1 (g4480.t1)
Xylan (a hemicellulose)	β-1,4-endoxylanase	XLN	GH10,GH11	7	0	0	0	14	0	1 (g7231.t1)	0	11	4 (g10010.t1, g7007.t1, g1860.t1, g3577.t1)	4 (g10010.t1, g7007.t1, g1860.t1, g3577.t1)	2 (g10010.t1, g1860.t1)	19	6 (g6651.t1, g9838.t1, g2439.t1, g395.t1, g11269.t1, g5134.t1)	7 (g6651.t1, g9838.t1, g1310.t1, g2439.t1, g395.t1, g11269.t1, g5134.t1)	5 (g6651.t1, g9838.t1, g1310.t1, g11269.t1, g5134.t1)	8	0	0	0
	β-1,4-xylosidase	BXL	GH3,GH43	36	2 (g2016.t1, g732.t1)	2 (g2016.t1, g732.t1)	2 (g2016.t1, g732.t1)	39	6 (g1934.t1, g2990.t1, g5354.t1, g6451.t1, g9318.t1, g7662.t1)	5 (g2990.t1, g5354.t1, g6451.t1, g9318.t1, g7662.t1)	7 (g1558.t1, g2990.t1, g5354.t1, g6451.t1, g9018.t1, g9318.t1, g7662.t1)	32	3 (g3535.t1, g6429.t1, g10639.t1)	3 (g3535.t1, g6429.t1, g10639.t1)	2 (g6429.t1, g10639.t1)	33	5 (g4830.t1, g730.t1, g7539.t1, g8455.t1, g1064.t1)	7 (g4830.t1, g609.t1, g7100.t1, g730.t1, g7539.t1, g8455.t1, g1064.t1)	6 (g4830.t1, g7100.t1, g730.t1, g7539.t1, g1064.t1, g7578.t1)	23	0	2 (g2941.t1, g3568.t1)	2 (g2941.t1, g3568.t1)
	α-arabinofuranosidase	ABF	GH51,GH54	3	1 (g5550.t1)	1 (g5550.t1)	1 (g5550.t1)	6	0	0	0	3	1 (g11803.t1)	1 (g11803.t1)	1 (g11803.t1)	3	2 (g2612.t1, g7112.t1)	2 (g2612.t1, g7112.t1)	1 (g7112.t1)	2	0	0	0
	Arabinoxylan arabinofuranohydrolase	AXH	GH62	2	0	0	0	2	0	0	0	2	1 (g3399.t1)	1 (g3399.t1)	0	4	1 (g2378.t1)	1 (g2378.t1)	1 (g2378.t1)	2	1 (g5314.t1)	1 (g5314.t1)	1 (g5314.t1)
	α-glucuronidase	AGU	GH67,GH115	2	0	0	0	2	0	0	0	2	0	0	0	5	0	0	0	1	0	0	0
	α-1,4-galactosidase	AGL	GH27,GH36	9	0	0	0	8	0	0	0	5	0	0	0	6	2 (g2032.t1, g2095.t1)	1 (g2095.t1)	2 (g2032.t1, g2095.t1)	5	0	0	0
	β-1,4-galactosidase	BGL	GH2,GH35	11	3 (g1658.t1, g193.t1, g5886.t1)	3 (g1658.t1, g193.t1, g5886.t1)	3 (g1658.t1, g193.t1, g5886.t1)	11	0	0	0	9	2 (g8328.t1, g11252.t1)	2 (g8328.t1, g11252.t1)	2 (g8328.t1, g11252.t1)	14	4 (g4374.t1, g9851.t1, g550.t1, g5808.t1)	4 (g4374.t1, g9851.t1, g550.t1, g5808.t1)	1 (g550.t1)	12	1 (g4480.t1)	1 (g4480.t1)	1 (g4480.t1)
	Acetyl xylan/feruloyl esterase	AXE/FAE	CE1	4	1 (g1639.t1)	1 (g1639.t1)	1 (g1639.t1)	11	1 (g6724.t1)	1 (g6724.t1)	1 (g6724.t1)	6	3 (g10649.t1, g11578.t1, g4112.t1)	1 (g4112.t1)	3 (g10649.t1, g11578.t1, g4112.t1)	15	4 (g3495.t1, g3497.t1, g7305.t1, g8856.t1)	5 (g10096.t1, g3495.t1, g3497.t1, g7305.t1, g8856.t1)	4 (g3495.t1, g3497.t1, g7305.t1, g8856.t1)	4	0	0	0
Hemicellulose (general set)	β-1,4-endoxylanase,endo-1,3-β-xylanase	XLN	GH10,GH11	7	0	0	0	14	0	1 (g7231.t1)	0	11	0	1 (g6083.t1)	1 (g6083.t1)	19	6 (g6651.t1, g9838.t1, g2439.t1, g395.t1, g11269.t1, g5134.t1)	7 (g6651.t1, g9838.t1, g1310.t1, g2439.t1, g395.t1, g11269.t1, g5134.t1)	5 (g6651.t1, g9838.t1, g1310.t1, g11269.t1, g5134.t1)	8	0	0	0
	Endoglucanase,xyloglucan hydrolase;β-1,3-1,4-glucanase;β-xylosidase	EGL	GH12	4	1 (g874.t1)	1 (g874.t1)	1 (g874.t1)	2	0	0	0	4	1 (g908.t1)	1 (g908.t1)	1 (g908.t1)	4	0	0	0	2	0	0	0
	α-1,4-galactosidase	AGL	GH27	5	0	0	0	5	0	0	0	3	0	0	0	4	2 (g2032.t1, g2095.t1)	1 (g2095.t1)	2 (g2032.t1, g2095.t1)	3	0	0	0
	α-glucosidase,α-galactosidase,α-mannosidase	AGD	GH31	7	1 (g6893.t1)	1 (g6893.t1)	1 (g6893.t1)	10	2 (g5060.t1, g5967.t1)	2 (g5060.t1, g5967.t1)	2 (g5060.t1, g5967.t1)	10	2 (g4102.t1, g7667.t1)	3 (g4102.t1, g4237.t1, g7667.t1)	3 (g4102.t1, g4237.t1, g7667.t1)	8	3 (g4207.t1, g8576.t1, g11028.t1)	3 (g4207.t1, g8576.t1, g11028.t1)	3 (g4207.t1, g8576.t1, g11028.t1)	9	0	2 (g638.t1, g8896.t1)	2 (g638.t1, g8896.t1)
	β-galactosidase	BGL	GH2,GH35	11	3 (g1658.t1, g193.t1, g5886.t1)	3 (g1658.t1, g193.t1, g5886.t1)	3 (g1658.t1, g193.t1, g5886.t1)	11	0	0	0	9	2 (g8328.t1, g11252.t1)	2 (g8328.t1, g11252.t1)	2 (g8328.t1, g11252.t1)	14	4 (g4374.t1, g9851.t1, g550.t1, g5808.t1)	4 (g4374.t1, g9851.t1, g550.t1, g5808.t1)	1 (g550.t1)	12	1 (g4480.t1)	1 (g4480.t1)	1 (g4480.t1)
	β-xylosidase;α-L-iduronidase	BXL	GH39	0	0	0	0	1	0	0	0	0	0	0	0	0	0	0	0	0	0	0	0
	β-xylosidase,α-L-arabinofuranosidase,arabinase,xylanase	BXL	GH43	18	2 (g2016.t1, g732.t1)	2 (g2016.t1, g732.t1)	2 (g2016.t1, g732.t1)	21	1 (g7662.t1)	1 (g7662.t1)	1 (g7662.t1)	18	1 (g10639.t1)	1 (g10639.t1)	1 (g10639.t1)	16	0	0	1 (g7578.t1)	13	0	0	0
	α-mannosidase	MAN	GH47	6	0	0	0	12	1 (g5328.t1)	1 (g5328.t1)	1 (g5328.t1)	10	1 (g11512.t1)	1 (g11512.t1)	1 (g11512.t1)	10	1 (g4218.t1)	1 (g4218.t1)	1 (g4218.t1)	10	0	0	0
	α-rhamnosidase	RHA	GH78	7	0	0	0	4	1 (g3312.t1)	0	0	5	0	0	0	4	0	0	0	7	0	0	0
Galactomannan (cell wall storage polysaccharide)	β-1,4-endomannanase	MAN	GH5,GH26	13	1 (g4441.t1)	1 (g4441.t1)	1 (g4441.t1)	11	0	0	0	19	6 (g10920.t1, g11721.t1, g2213.t1, g8081.t1, g8758.t1, g9810.t1)	6 (g10920.t1, g11721.t1, g2213.t1, g8081.t1, g8758.t1, g9810.t1)	4 (g11721.t1, g2213.t1, g8081.t1, g8758.t1)	14	3 (g10803.t1, g2464.t1, g2581.t1)	4 (g4910.t1, g10803.t1, g2464.t1, g2581.t1)	4 (g4910.t1, g10803.t1, g2464.t1, g2581.t1)	17	1 (g4151.t1)	1 (g4151.t1)	1 (g4151.t1)
	β-1,4-mannosidase	MND	GH2	6	2 (g1658.t1, g193.t1)	2 (g1658.t1, g193.t1)	2 (g1658.t1, g193.t1)	5	0	0	0	6	0	0	0	9	2 (g4374.t1, g9851.t1)	2 (g4374.t1, g9851.t1)	0	7	0	0	0
	β-1,4-galactosidase	BGL	GH2,GH35	11	3 (g1658.t1, g193.t1, g5886.t1)	3 (g1658.t1, g193.t1, g5886.t1)	3 (g1658.t1, g193.t1, g5886.t1)	11	0	0	0	9	2 (g8328.t1, g11252.t1)	2 (g8328.t1, g11252.t1)	2 (g8328.t1, g11252.t1)	14	4 (g4374.t1, g9851.t1, g550.t1, g5808.t1)	4 (g4374.t1, g9851.t1, g550.t1, g5808.t1)	1 (g550.t1)	12	1 (g4480.t1)	1 (g4480.t1)	1 (g4480.t1)
	α-1,4-galactosidase	AGL	GH27,GH36	9	0	0	0	8	0	0	0	5	0	0	0	6	2 (g2032.t1, g2095.t1)	1 (g2095.t1)	2 (g2032.t1, g2095.t1)	5	0	0	0
Pectin	Endo-/exo-(rhamno)galacturonases	Rgase	GH28	12	1 (g8782.t1)	1 (g8782.t1)	1 (g8782.t1)	7	0	0	0	7	3 (g11553.t1, g3055.t1, g9784.t1)	3 (g11553.t1, g3055.t1, g9784.t1)	4 (g11553.t1, g3055.t1, g7825.t1, g9784.t1)	3	1 (g2397.t1)	1 (g2397.t1)	1 (g2397.t1)	13	1 (g2993.t1)	1 (g2993.t1)	1 (g2993.t1)
	α-rhamnosidase	RHA	GH78	7	0	0	0	4	1 (g3312.t1)	0	0	5	0	0	0	4	0	0	0	7	0	0	0
	α-arabinofuranosidase	ABF	GH51,GH54	3	1 (g5550.t1)	1 (g5550.t1)	1 (g5550.t1)	6	0	0	0	3	1 (g11803.t1)	1 (g11803.t1)	1 (g11803.t1)	3	2 (g2612.t1, g7112.t1)	2 (g2612.t1, g7112.t1)	1 (g7112.t1)	2	0	0	0
	Endoarabinanase	ABN	GH43	18	2 (g2016.t1, g732.t1)	2 (g2016.t1, g732.t1)	2 (g2016.t1, g732.t1)	21	1 (g7662.t1)	1 (g7662.t1)	1 (g7662.t1)	18	1 (g10639.t1)	1 (g10639.t1)	1 (g10639.t1)	16	0	0	1 (g7578.t1)	13	0	0	0
	Exoarabinanase	ABX	GH93	3	0	0	0	4	0	0	0	2	0	0	0	3	1 (g7482.t1)	1 (g7482.t1)	1 (g7482.t1)	2	0	0	0
	β-1,4-endogalactanase	GAL	GH53	1	0	0	0	1	0	0	0	1	0	0	0	1	0	0	0	1	0	0	0
	Unsaturated glucuronyl hydrolase	UGH	GH88	2	0	0	0	2	0	0	0	2	0	0	0	1	0	0	0	1	0	0	0
	Unsat.-rhamnogalacturonan hydrolase	URH	GH105	3	0	0	0	2	1 (g347.t1)	1 (g347.t1)	1 (g347.t1)	4	1 (g1184.t1)	2 (g1184.t1. g3195.t1)	2 (g1184.t1, g3195.t1)	3	0	0	0	5	0	0	0
	β-1,4-xylosidase	BXL	GH3,GH43	36	2 (g2016.t1, g732.t1)	2 (g2016.t1, g732.t1)	2 (g2016.t1, g732.t1)	39	6 (g1934.t1, g2990.t1, g5354.t1, g6451.t1, g9318.t1, g7662.t1)	5 (g2990.t1, g5354.t1, g6451.t1, g9318.t1, g7662.t1)	7 (g1558.t1, g2990.t1, g5354.t1, g6451.t1, g9018.t1, g9318.t1, g7662.t1)	32	3 (g3535.t1, g6429.t1, g10639.t1)	3 (g3535.t1, g6429.t1, g10639.t1)	2 (g6429.t1, g10639.t1)	33	5 (g4830.t1, g730.t1, g7539.t1, g8455.t1, g1064.t1)	7 (g4830.t1, g609.t1, g7100.t1, g730.t1, g7539.t1, g8455.t1, g1064.t1)	6 (g4830.t1, g7100.t1, g730.t1, g7539.t1, g1064.t1, g7578.t1)	23	0	2 (g2941.t1, g3568.t1)	2 (g2941.t1, g3568.t1)
	β-1,4-galactosidase	LAC	GH2,GH35	11	3 (g1658.t1, g193.t1, g5886.t1)	3 (g1658.t1, g193.t1, g5886.t1)	3 (g1658.t1, g193.t1, g5886.t1)	11	0	0	0	9	2 (g8328.t1, g11252.t1)	2 (g8328.t1, g11252.t1)	2 (g8328.t1, g11252.t1)	14	4 (g4374.t1, g9851.t1, g550.t1, g5808.t1)	4 (g4374.t1, g9851.t1, g550.t1, g5808.t1)	1 (g550.t1)	12	1 (g4480.t1)	1 (g4480.t1)	1 (g4480.t1)
	Pectin lyase	PEL	PL1	6	0	0	0	0	0	0	0	10	0	0	4 (g5212.t1, g5872.t1, g640.t1, g6999.t1)	5	2 (g9234.t1, g1986.t1)	2 (g9234.t1, g1986.t1)	1 (g9234.t1)	14	0	0	0
	Pectate lyase	PLY	PL1,PL3,PL9	10	0	0	0	1	0	0	0	16	0	0	4 (g5212.t1, g5872.t1, g640.t1, g6999.t2)	10	4 (g9234.t1, g1986.t1, g1857.t1, g3762.t1)	3 (g9234.t1, g1986.t1, g1857.t1)	3 (g9234.t2, g1857.t1, g3762.t1)	26	0	0	0
	Rhamnogalacturonan lyase	RGL	PL4,PL11	3	0	0	0	3	0	0	0	4	2 (g9634.t1, g10002.t1)	2 (g9634.t1, g10002.t1)	1 (g10002.t1)	5	1 (g2734.t1)	1 (g2734.t1)	1 (g2734.t1)	5	0	0	0
	Pectin methyl esterase	PME	CE8	4	1 (g4042.t1)	1 (g4042.t1)	1 (g4042.t1)	3	0	0	0	4	1 (g11587.t1)	0	0	1	0	1 (g7008.t1)	1 (g7008.t1)	4	0	0	0
	Rhamnogalacturonan acetyl esterase	RGAE	CE12	3	0	0	0	3	0	0	0	4	0	1 (g9622.t1)	0	2	0	1 (g9964.t1)	0	4	0	0	0
	Feruloyl esterase	FAE	CE1	4	1 (g1639.t1)	1 (g1639.t1)	1 (g1639.t1)	11	1 (g6724.t1)	1 (g6724.t1)	1 (g6724.t1)	6	3 (g10649.t1, g11578.t1, g4112.t1)	1 (g4112.t1)	3 (g10649.t1, g11578.t1, g4112.t1)	11	4 (g3495.t1, g3497.t1, g7305.t1, g8856.t1)	5 (g10096.t1, g3495.t1, g3497.t1, g7305.t1, g8856.t1)	4 (g3495.t1, g3497.t1, g7305.t1, g8856.t1)	3	0	0	0
Starch	α-amylase	AMY	GH13	15	0	0	0	12	1 (g7891.t1)	3 (g2304.t1, g2669.t1, g7891.t1)	1 (g7891.t1)	8	1 (g5242.t1)	1 (g5242.t1)	1 (g5242.t1)	9	1 (g2620.t1)	1 (g2620.t1)	1 (g2620.t1)	7	0	0	0
	glucoamylase	GLA	GH15	5	1 (g2368.t1)	1 (g2368.t1)	1 (g2368.t1)	3	1 (g1728.t1)	1 (g1728.t1)	1 (g1728.t1)	2	0	0	0	3	1 (g3345.t1)	1 (g3345.t1)	1 (g3345.t1)	3	1 (g1331.t1)	1 (g1331.t1)	1 (g1331.t1)
	α-1,4-glucosidase	AGD	GH31	7	1 (g6893.t1)	1 (g6893.t1)	1 (g6893.t1)	10	2 (g5060.t1, g5967.t1)	2 (g5060.t1, g5967.t1)	2 (g5060.t1, g5967.t1)	10	1 (g7667.t1)	1 (g7667.t1)	1 (g7667.t1)	8	3 (g4207.t1, g8576.t1, g11028.t1)	3 (g4207.t1, g8576.t1, g11028.t1)	3 (g4207.t1, g8576.t1, g11028.t1)	9	0	2 (g638.t1, g8896.t1)	2 (g638.t1, g8896.t1)
	Inulinase	INU	GH32	4	0	1 (g2419.t1)	1 (g2419.t1)	5	1 (g224.t1)	1 (g224.t1)	1 (g224.t1)	3	3 (g1038.t1, g11350.t1, g3853.t1)	3 (g1038.t1, g11350.t1, g3853.t1)	3 (g1038.t1, g11350.t1, g3853.t1)	4	3 (g566.t1, g9540.t1, g11101.t1)	3 (g566.t1, g9540.t1, g11101.t1)	2 (g566.t1, g9540.t1)	1	0	1 (g6301.t1)	1 (g6301.t1)
Lignin	Laccase, multicopper oxidase	LAC,MCO	AA1	8	0	0	0	17	1 (g951.t1)	0	1 (g8608.t1)	14	4 (g8205.t1, g871.t1, g935.t1, g9467.t1)	3 (g8205.t1, g871.t1, g935.t1)	4 (g8205.t1, g871.t1, g935.t1, g9467.t1)	11	5 (g3351.t1, g10473.t1, g6854.t1, g7234.t1, g10019.t1)	4 (g3351.t1, g10473.t1, g6854.t1, g10019.t1)	2 (g3351.t1, g6854.t1)	11	0	0	0
	Peroxidase (LiP,MnP,VP)	Peroxidase	AA2	3	0	0	0	4	0	0	0	7	0	0	0	6	0	0	0	6	0	0	0
	Pyrroloquinoline quinone-dependent oxidoreductase (PQQO)	PQQO	AA12	0	0	0	0	3	0	0	0	3	0	0	0	4	0	0	0	1	0	0	0
	Lytic polysaccharide mono-oxygenase (LPMO)	LPMO	AA9,AA10,AA11,AA13	12	0	0	0	22	0	0	0	45	2 (g4571.t1, g9262.t1)	3 (g4571.t1, g6219.t1, g6083.t1)	6 (g178.t1, g4571.t1, g6219.t1, g9262.t1, g1549.t1, g6083.t1)	49	5 (g1800.t1, g304.t1, g4835.t1, g655.t1, g7664.t1)	6 (g1800.t1, g304.t1, g4835.t1, g655.t1, g7664.t1, g1230.t1)	3 (g4835.t1, g655.t1, g7664.t1)	26	1 (g9453.t1)	1 (g9453.t1)	1 (g9453.t1)
	Iron reductase	FeR	AA8	13	0	0	0	19	0	0	0	35	0	0	0	38	1 (g4185.t1)	1 (g4185.t1)	1 (g4185.t1)	20	0	0	0
	1,4-benzoquinone reductase		AA6	1	0	0	0	1	0	0	0	1	0	0	0	1	0	0	0	2	0	0	0
	Galactose, glyoxal, alcohol oxidase		AA5	3	0	0	0	10	0	0	0	5	1 (g10.t1)	1 (g10.t1)	1 (g10.t1)	9	0	0	0	7	1 (g7569.t1)	1 (g7569.t1)	1 (g7569.t1)
	Vanillyl alcohol oxidase	VOX	AA4	6	0	0	0	5	0	0	0	5	0	0	0	7	0	0	0	3	0	0	0
	glucose-methanol-choline (GMC) oxidoreductase	GMC	AA3	12	0	0	0	21	0	0	0	32	1 (g10170.t1)	1 (g10170.t1)	1 (g10170.t1)	35	6 (g4279.t1, g4710.t1, g7453.t1, g8524.t1, g9797.t1, g1847.t1)	6 (g4279.t1, g4710.t1, g7453.t1, g8524.t1, g9797.t1, g1847.t1)	5 (g4279.t1, g7453.t1, g8524.t1, g9797.t1, g1847.t1)	25	0	0	0
Polysaccharide degrading enzyme categories from:
van den Brink J, de Vries RP.
Fungal enzyme sets for plant polysaccharide degradation.
Appl Microbiol Biotechnol. 2011 Sep;91(6):1477-92. doi: 10.1007/s00253-011-3473-2. Epub 2011 Jul 23.
Morais do Amaral A, Antoniw J, Rudd JJ, Hammond-Kosack KE
Defining the Predicted Protein Secretome of the Fungal Wheat Leaf Pathogen Mycosphaerella graminicola.
PLoS ONE. 2012. 7(12): e49904. doi:10.1371/journal.pone.0049904
Kameshwar AKS & Qin W
Comparative study of genome-wide plant biomass-degrading CAZymes in white rot, brown rot and soft rot fungi
Mycology. 2017. DOI: 10.1080/21501203.2017.1419296
Additional candidates (not dbCAN hits) were identified through manual annotation
In the expression data columns, protein IDs are listed in parentheses after the number of proteins that showed expression
