# Supplementary material for: Genomes and secretomes of Ascomycota fungi reveal diverse functions in plant biomass decomposition and pathogenesis
Source: BMC Genomics. 2019 Dec 12;20:976. doi: 10.1186/s12864-019-6358-x (PMC6909477; doi:10.1186/s12864-019-6358-x)
Supplement: Supplementary file 24 — Additional file 24. Aspergillus CK392 assembled contigs. Aspergillus CK392 genome. [file 12864_2019_6358_MOESM24_ESM.fa]

>NODE_2_length_3041_cov_3690.038574 Aspergillus CK392
TGTATCACCTCTCGGGGTGTCTTATAGCCGAGGGTGCAATGCGGCCTGCCTGGACCGAGG
AACGCGCTTCGGCTCGGACGCTGGCGTAATGGTCGTAAATGACCCGTCTTGAAACACGGA
CCAAGGAGTCTAACATCTACGCGAGTGTTCGGGTGTCAAACCCGTACGCGCAGTGAAAGC
GAACGGAGGTGGGAGCCCCCTCGCGGGGCGCACCATCGACCGATCCTGATGTCTTCGGAT
GGATTTGAGTACGAGCGTAGCTGTGGGGACCCGAAAGATGGTGAACTATGCCTGAATAGG
GCGAAGCCAGAGGAAACTCTGGTGGAGGCTCGCAGCGGTTCTGACGTGCAAATCGATCGT
CAAATTTGGGTATAGGGGCGAAAGACTAATCGAACCATCTAGTAGCTGGTTCCTGCCGAA
GTTTCCCTCAGGATAGCAGTAACGCGGATCAGTTTTATGAGGTAAAGCGAATGATTAGAG
GCCTTGGGGTTGAAACAACCTTAACCTATTCTCAAACTTTAAATATGTAAGAAGCGCTTG
TTGCTTAGTTGAACGTGCGCATTAGAATGAAGCGTTACTAGTGGGCCATTTTTGGTAAGC
AGAACTGGCGATGCGGGATGAACCGAACGCGAGGTTAAGGTGCCGGAATGCACGCTCATC
AGACACCACAAAAGGTGTTAGTTCATCTAGACAGCCCGACGGTGGCCATGGAAGTCGGAA
TCCGCTAAGGAGTGTGTAACAACTCACGGGCCGAATGAACTAGCCCTGAAAATGGATGGC
GCTCAAGCGTGCTACCCATACCTCGCCGTCGGGGTAGAAACGACGCCCCGACGAGTAGGC
AGGCGTGGGGGTCCGTGACGAAGCCTTGGGAGTGATCCCGGGTCGAACGGCCCCTAGTGC
AGATCTTGGTGGTAGTAGCAAATACTCAAATGAGAACTTTGAGGACTGAAGTGGGGAAAG
GTTCCATGTGAACAGCAGTTGGACATGGGTTAGTCGATCCTAAGGCATAGGGAAGTTCCG
TTTGAAAGGCGCCCTCGTGCGCCGTGTGCCGAAAGGGAAGCCGGTTAACATTCCGGCACC
TGGATGTGGATTCTCCACGGCAACGTAACTGAACGCGGAGACGTCGGCGGGGGTCCTGGG
AAGAGTTCTCTTTTCTTCTTGACAGCCTTCCACCCTGAAATCGGTTTGTCCGGAGCTAGG
GTTCCATGGCTGGCAGAGCCCCGCACCTTTGCGGGGTCCGGTGCGCCCCCGACGACCCTT
GAAAATCCGCGGGAAGGAATAGTTTTCACGCCAGGTCGTACTCATAACCGCAGCAGGTCT
CCAAGGTGAACAGCCTCTAGTTGATAGAACAATGTAGATAAGGGAAGTCGGCAAAATGGA
TCCGTAACTTCGGGATAAGGATTGGCTCTAAGGGTCGGGCCCGCTGGGCCTTGGGGGAAA
CCCCTCGGAGCAGGGGGGCACTAGCCGGGCAACCGGCCGGCGCCCCCCAGCACTGGGGCG
GGGACGCCCTTGGCAGGCTTCGGCCGTCCGGCGGGCGCTTAACGACCAACTTAGAACTGG
TACGGACAAGGGGAATCTGACTGTCTAATTAAAACATAGCATTGCGATGGCCAGAAAGTG
GTGTTGACGCAATGTGATTTCTGCCCAGTGCTCTGAATGTCAAAGTGAAGAAATTCAACC
AAGCGCGGGTAAACGGCGGGAGTAACTATGACTCTCTTAAGGTAGCCAAATGCCTCGTCA
TCTAATTAGTGACGCGCATGAATGGATTAACGAGATTCCCACTGTCCCTATCTACTATCT
AGCGAAACCACAGCCAAGGGAACGGGCTTGGCAGAATCAGCGGGGAAAGAAGACCCTGTT
GAGCTTGACTCTAGTTTGACATTGTGAAAAGACATATGGGGTGTAGAATAGGTGGGAGCT
TCGGCGCCAGTGAAATACCACTACCTTTATCGTTTTTTTACTTATTCAATGAAGCGGAAC
TGGGCTTCACCGCCCATCTTCTGGCGTTAAGGTCCTTCGCGGGCCGATCCGGGTTGAAGA
CATTGTCAGGTGGGGAGTTTGGCTGGGGCGGCACATCTGTTAAACCACAACGCAGGTGTC
CTAAGGGGGACTCATGGAGAACAGAAATCTCCAGTAGAACAAAAGGGTAAAAGTCCCCTT
GATTTTGATTTTCAGTGTGAATACAAACCATGAAAGTGTGGCCTATCGATCCTTTAGTCC
CTCGAAATTTGAGGCTAGAGGTGCCAGAAAAGTTACCACAGGGATAACTGGCTTGTGGCA
GCCAAGCGTTCATAGCGACGTTGCTTTTTGATCCTTCGATGTCGGCTCTTCCTATCATAC
CGAAGCAGAATTCGGTAAGCGTTGGATTGTTCACCCACTAATAGGGAACGTGAGCTGGGT
TTAGACCGTCGTGAGACAGGTTAGTTTTACCCTACTGATGAAGGTCGCCGCAACGGTAAT
TCAATTTAGTACGAGAGGAACCGTTGATTCAGATAATTGGTTTTTGCGGCTGTCTGACCA
GGCAGTGCCGCGACGCTACCATCTGCCGGATAATGGCTGAACGCCTCTAAGTCAGAATCC
GTGCCGGAACGCGGCGATGTAGCCCCGCACGTCGTAGTTGGATACGAATAGGCCTCCGGG
CCATGTACCTCAGCAGGCTGGCGACGGCCCCCGGGGAGAAACCCCCGGGGGCTGGCTGGC
GGATTGCAATGTCACCTCGCGCGGGGATGAATCCTCTGCAGACGACTGAAGTGACCAAGC
GGGTCGTGTAAGCGGTCAAGTAGCCTTGTTGCTACGAGTCGCTGAGCGTCAGCCCGATCC
TTGGCTAGATTTGTTGGCAAACACCTCCCATCAACGGGCCCGGCAGCGCCGGGCGCTTGG
AGGGGGGCCCAGACACCTTTCTCCGGAGACGCGGGGGGGCACCGGTGACGGCCGGTCCCC
TCGGGATCTCCACCTCCATGGACTCTCGCCAGTTGGCCGGCCGAGATGGCCGCGGGGACC
CGCGCGCCGCCGCCGCCTGGTGACGAAGGGCAGTGACCAGTTGGCTGGGGCACATGGCCG
CACGGGCGGCGCGCGGTCTGCCGGCGCAGGTGGGCCTCCCC
>NODE_3_length_46963_cov_58.868366
CTATTGGCCATATAAATTATTAGTGACTCGTAAAGCAATACAGTATTATCCATTTCAACA
GGAGCCAACCGTGCAATGCTGATGTGAAACCTTTGAAATCTATTGAGTGATGGCATTGGA
GGGAATGAAGAGAATTCTTTCCACAAGTTATGTGCGTTGCTGAATACACCTTTCATCTAA
TATTGTTCAATCATCAGCCCAAGCGCCCAAGCCAGAGACCCTCAGTACTGGGAAGATCCT
CTCTCCATGGCCAGGGACTGTTACCAAACTCTATGTCAAATTCACATTTCTCTCTAACCA
GCACCTTATGCATCACAGCTCCAACTGCCCAATATCTGTATGTATAGAAACCCAATCAGC
CGTCTCTATATATCTTCACAGACTCCGTAGAATCACATATTTTATTTACAAATTGGCATC
GAGAAGGAAGTTCCAGGTGGCAAAGTCTCCACAATAATTCGCTGGTCACTAATTGATATT
TTCATATAAAATATACAATATAAATCTATATCTAAATATTAATTGAAAATCTATAAGGCT
AAGTGGGTAGTTGTTAAAAATTATTTCTAAACCATAATAGGTTATGTCAGATTAAGCTCT
GAGTGATTAGCTTAGTAGAATATATATAATATTAGAGGTACGGAGTATGGTCTCACAAGA
TTTCAGGGTAGTCAGGTAGGCTGTGTACATGTTTCGTGGTGCATTTTCCAAGCCTCTATG
ATCACTAATAAACAGGCAACAACCAGTTTAGTCAGGTAATATAGGCAGCAGCGCCTTACT
ATCCCTATATTACTTCTAATTCGTCCACCCAATACTTCCATCCTCTTCCAATTCCGGTGA
TAATAGACATCACAAGCTGCAAATCACTCACCATGAGCCTTATTCCCATCATTTGCACCC
ACGAGGTGTCGCCTACTGTACGGAATCCCTCCCAGATCCTAGGTCCTAGGACCTGGGTCG
GATTCAGAAGCACATCTTAACTGACAGTGATAGGTTATCACGTCCATCCTTTCAACTGCA
TACAAGGCTTCAAGTATGATTGATTCACCTCCAAACCTTATTGTCATTATGACAGCCGAT
GCAGCCGAACTCCAGGAATACACAGACGACTCGGTCACCAAGCTACCAGTGGAGTCTCTC
CAGTATCCTTTCCTAGGCTGGGACATAGGCAAGATTGCCCAGTTTCTACAGGAGAATACA
TCAGACACGATAGTGGATTATACTACATTCCTTGTTGCGGATGAGAAGACGGCCTTAGAT
GAGGATACCCTGCTCCTTGTTTATGATGTTGAGGGTTTGCAGGAGAGTATACGGCTCTCG
GCCTGCTTTGCCAACAGTGAGGCGGTGTCTGTCTCAGTCGCGACCAAGGATGTGGGTGAG
CTGTGGACCCTCGCGGATGAGGATGGGGTGTACAGAGGGGGTCCGCAGCACCCGCCGCCA
AAAAAGGGCGGGAAGGCGCCCAGGAAGCGGCTGTAATATGAGAAGACAATTATGCCATCA
ATGTACACTATGGCTGTTCCCTGGGGATGTGCGATAAAAGGAGGGTTTCGTCCGATATAT
GAGGTTCTGACCTAGACACCTTTGATAACGAAGCTATAAACTCAAGGTAGAGATGCAGAA
TCTTGTGTTGGATTGTTGAAGAGCTTGCAGACAAACCCTTCAATCTCCGCAAATCGCAAT
GAGTAGTCACAAACGTGGTCTTGAGTCAGTCTGCTCGAAGATATCAAAACTGTGCTGCCA
CGTAGAACCCTAGCATACCATTCTGTCATGGAATCATCGGTTGTCTCTGCATCTGCCTCA
GATGTACTTCCTTTCTCAACCAATACCAAGCCCATACCAAGCCCCTTCAAAGATTGAAGG
GGGATATTATACCCCAGCCAGCTAACTTAAACGTCGCATCCTCTAGCAGCTGAAAGCGGG
TTAGGGTTAAGAGAAGGTATGGCTGCTGCTCGCGCAAGAGAAAAACTGACAGGGTTCCTG
ATCGCTCCCATTGCACTGAATTTTGCCCATGTTGTCTCGCTACAAATGGGACCTCACCGT
CAGACCACGTCCCGGATATGACCTAGAGGTCCAAGAGGATGCAGTCAAATTTGATGTCCT
CCACGGGCAGGATCTATACAGCCGTCGAGTATACCGCGCGCATATCTGAGGGGTAGATAC
CATCAACGATATCGATGATTGACGGTGGAACGTGAACTCATTGCTCTTGAGGTCTTGCGA
ATTGATTTGACCTGTGCTTGCTAGGTGATTTAGAACGAAATGATGTTTTGTAATACTTAG
TCTGACAGTTACTACAATCAATCGGTATACTATTGCGCTTCATGAATTGTTTCCGTTCTT
CACTATGCAGTCGTATCCTTGTGAGTCAACTAGGCACATGTATAGTGCACAAATACTCAA
CAAGTTTTAGGAAGGATCATCATCTAAGAGACACTGCCATGCAGCTTTGTTATTACAGCT
GGCAGCTTCAAGCAGAGGGGAACCGGAAGATGCTTGGCAGATTGACTGCAATGTCACATT
AGAGCATCTGCTTAAATAAAACATAAGTTACCCAGTGCAAGATCTCACTTTCATTATTTC
CACAGGTTAGAAAAGCTCATCGATATCCTCCCAAAGGCACCTACTCCATCCCCCAAGTAT
GAATAGGGCCGTCCTCCCACCCGAAATTCTCCACAATATCCTCGGCCTCACCACCCCCAG
TTGGCAATGGAGCTGGCACTGGAAAAAGTGGAGGAAGACAATGGTCGCTCGTGCCGATCT
CCTTTGGTTTCTGAACTTACGACTCGTCAACAGTACGTTCCTACATCCTATAAAATTACT
CAGAATGCAGCTTCTAACCGTACAGAACAATTCGACGACATCGTGATTGACCACTTCTAC
ACAGCAATTAGAGCTGGGCTCGTCGATCGCAAACTTCCCATTTGCGATGGGGCGCCGACC
CCCTCAACGATGGCAATGGTAAGACGTTTACTATGCTCGCCTGTGGAGCGTAGTCGCCGT
CAAGGGGGAGCAGCGAGGAGTGGTTATCCGCTTGTCGACACGATCAATGCAGGGGTGGAC
GGGGATGTTGAGTTTTTCTCGCAGAGGAGCGAAGTAGACATCGAGGAGCTCCGAACGACG
TATCTAAGCGGCATGATGTCCATGTTTGTCGGCCTATCAGGAACTCATTCTATCGATCGT
GTTCTGGGATCGGCAGGGGCTGGAAAGACTATGGATGACGGCCTCGACTGGGGCAGAGAG
GGATGGAGTGGTACCGCATTGATGGCAGCTGCGTATTTGGGCAGAATTGACGAGCTGGAG
GCGCTCCTTGCGTGGCGTATAGAAAACACTGCTGATCTGGATAAGTCGCTCTATCTGCCT
CTGATGGCGGCGGCGTTCGGAGGACAAGGAGACAGCGTACGGTTCCTGGTCGACAGGGGT
GTCAATATAAATACACGTATCGTCCGACACGGGGATACTGCGGTGCATTTTGCTGCCTTG
GGAGGGCATGCATCTCTTGTGGAGTATCTTGTGGAGGCTGGAGCGGACCCTGATGTGGTA
AATGCCGCTGGTGATACGCCGCTTCTTTGGGCCGCTAGGGGAGGACACGCAGATGTCGTG
AGAGAGCTCTTGAGGACTGGAAAGGTGGACGTGAATTTTCGGGACCGTTCGAAGAGAGCA
CCGCTGATCTGGGCCGCGGCAAGAGGGTTTGACAATGTGGTGAAGGGGCTATTACTGAGA
GAAGAAATCGACGTCAATATCATGGACGGGGTCGTGGATCTTTTGGCTGGACCAATATAC
CAAGCAGGGTCAGCAGGCGTTCCTGGGGGGAGTCCATTAGAAGTGGCTGCGATGATGGGC
AGGGAAGACATCTTTCACCGACTTTATCGTCACCCGAAGGTTTACAGGGAGTTGTCCACT
GTCTTTCCACGCGCGCTGACTGGCGGCAATGCCAGCATTGTGAGGACAATAATCGAGACA
TTTCCCAACACGCTGGAAGACTACGAGTCGCACTATGAGGAGACGGGTTTCCTCCGTGCC
GCCGAGGATTCAAGTGAAGAAGTGGTTCGATATCTGCTTGCTCTCAATAAGACCCCCATC
AATTACCAGGATCGGGACGGTAAGACTGCTTTATACTTTGCTGTCGAGTCAGGGGATCTC
GGCAAAGTTACAGCTCTTCTAGAGCATCCTGATGTAGACGTCAATCTGCGAACGGACGAA
CTTGGTGACGGCCAATCACTGCTCCACTGCGCAGTTAATCAACAGTGCGTGGATCCAGAG
ATTATGAAGGCTTTACTAGCTCGCCCAGACATCAATGTCAGCGCTAGAGATTATAGTGGC
CGGACTCCCCTCGCTTTCGCGGCTTTCAATGGGGAAGCTGAACTAGTGAAGCTCCTCCTG
CAGCGCCATGATGTGGATGTATTCCCGCAGGATAGATTTGGAGACACACCGTTGCTTCTC
GCCGCCAAAGAAGGAGAAATTCACATTGTGAATATGCTATCGAAGGTACCAGGTACGGAC
ACTTGGCACAGAAATAACTGGGACAAAACAGCGCTGGGGTTGGCGGGGGAGTCGGGTCAC
ACAGAGGTTATGAGACGATTGCTCGATCCAGACCTCAAGGCAACACGGGAAATCATATGC
GATGCCATGGAAAACACAAAAGAGGCTTTGGATGCTATTCGAAGGACACCGAGAAGTGTT
CTTGGTTCCGAAAATGAAAGTCTTGCGCAGGAAAGAAGGATAGAGGAGGCATACAAGCTG
CTTTCGGCCGGTCTAGATAGAACAGGTTCATGATGCTTTAAACAGATAATATCAACGCAA
ATGCACACAAAATGAGTATTCTGATGTTGTGCGCTCAGTTAACTCCTAGCTCTGTAAAAT
GTCGGAGTCTTGTCTAGCTAGGTGCCTATCCTTCTATAGCGCACACATTTCCATTCTCTC
CATTCTTTCCTCACGTTACTAAGAATTAGTCTCTCCACGTTAGGCGATATCGAATTGCAG
TCAACGATGACAAAACCGGCTTGTCCGGTTGTCTTGGGTACCCGTTCTCCCCGAGGTATC
CTGGCCATAGCATTGCATAGATGAGAGGGGCCAAATCTACCCCGCATCAGTCTCAGTCTC
AGCATTTGGCTGTCATCGACTGTCGCCTCACTTCAACCATCGGCCACCTCTGATTGCAAC
CCAACAACAATGCCATATAGCCTCAAAGGGAAAAAGGTGCTCGTCACGGCAGGCTCAAGG
TAGCATCTCATGTGCCTTTTTCCCTCCAATGTTAACATCGATCCAGGGGCTTGGGCGCCG
CCATATGCCAGAAATTCGCAGCTGAGGGGTGCAATGTAGCCATTAACTACCACTCCAGCC
GTGAGGTTGCGGAGGACCTCGCCAGTCAATTGGCGAAAGAGTACTCTATCAAGTCCATTG
TTCTCCAGGGCGTCAGTTGAATTCGAAAAGGCACCTTAGAAGAGAATTAACGGTATACAG
GACTCTGAACTCCCTGAGGACAATCAGCGAATTGTTCGGGAGGCAAATGAGCAGTTATCT
GGCCTGGATATTGTCATTGCAAATGCTGGGTGGACTCGGTTCGCTGATAGACGAGATATT
TATGACTTGTCTTTTGAGGAATGGGACAAGGCAAGACGTGCACGGCCCGGCTGTCCGTAG
TCGACACGCTAACGTACACAGTGTTGGAAAGTGAACGTCATGTCGCATTTGCAACTCATG
CAAGCGGCTAAGCCGATACTCGAGAAGAATGCGGACGGGGGTGTCTATGTAATGACCTCG
TCTATCGCGGTACGTCGCCTTTCTCGAAGGCCCTATAAGCCCACTCTCATATGAACAATT
AGGGAATCACGCCGGACGGAAGCAGTATGGGCTACTCGGTGACCAAAGCCGCCGCTTTGC
ACCTGATGAAGCATCTTGCGTTATCCGTCGGACCAACAATTCGTGTCAATGCTGTTCTAC
CGGGGCTGTTGTTGACGGATTGGGTGAGCTTGGCCCCCCGCTGCTGGTCAGCAGTTTCAT
ATTAAGTATAATTTCAGGGCAAAAAGTACGGCGACGCGGCGATTGAGTGGCTCAACCAAA
AGGCCATCTTAAAGCATGAGGTGATGCTCTTGTTCTCAGTATCTTGGTCCGTTTGCTGAC
TTCTACTAGACCGACCTGGAGGATTGCGCGAATATGTTTGTCACTTTGGCGAAGAATACA
TCCATGACTGGCCAACAGATTGTCGTTGGTAGGTTCTCTGACGTCCTGTCCTACGCTGAC
TAATTGTACTTATCGATGCAGATTCGGGACTCTCCATGGGAACTCCTCCCAGCAAATAGC
GGCACGAAGTATGTAAATCGACAAGCCTGACGATGAGAACGACACGACAGGGTGACGAAA
TGAACGTAGTTCATGCAGCACAGCAGGCTCGTACTTAGGTATTACATAAGCGTTAGGAGA
GTACCAGTCAACATGATCAGTGTGCTCAGATTTGGTGGCTGGACAGGAAATACATTGCTA
GTCATGTAGATTGAAATCATTTACCATCGTCATTATTTGTAAAGTACTCCGTACAGTGAC
TCTGCATCCAACAAGGCAAGAACAGGAAGGCAATTGGAAGGCAGTTAGAGAAAGAAAAAA
GGAGATACACTCAGTGCTATGGCCAATTTGTTGATTAAGAAAAAAGATATGCATCAACAA
TGAATGCATCATCCGTGAATCGAACACGGGCCTCGTCGATGGCAACGACGAATTCTACCA
CTAGACCAATGATGCCATTGCTTGGCATACAAGCCAAGTTATTGCTATACAAACAAGCAT
GAAACTAACACTGACAAAATGAATACCACTTGTTCAATTGTTTGGTTCGCCAATGTCGAT
CTTAACGGCCTAATTGAGATAGCAAAGCTCGTAATCCTAGCATTTTTTTACCGATTGAAA
CCCCAACAAAACAACATGGTCATCCTTGTTCGTGATATCAATTAATCACGCAGGCAGTCG
CCTTCCTAAACAGCTTAGTGAGAGATTCCACGAGTCGTCCTAAAGTGGATCATTGAAAAC
ATGGCCTACGTCAAGCATCAACAAGGACAACAACGTAGAGGTGTCCCTAATATAAAGAAG
ACAAAGGCCCTGGCTGTAGACATGTCTTATGCTCCTTGCCGGGGAGATTGCTCATTCAAT
CAATAATCACTGGATACTCTATGCACTTTGGACGCGTTTCTTGGGCTTTCCACCCAAATA
CCCTTGGCTGATCAGTTTTACGATCATGCAAATGGTTAGAACTCTGCTAGCAGATGTAAC
CTTTCCAGTCCCAGACTCCAATAACAACCAATCCTCGGCTCAGTCGGCTGTGCCTGGGGA
GAGGTCCTGAAAAGGCTTGGAATGATTGGCAGCGGTGGAGCCAAAATGCTTGTGTTGGCT
TGACCAAGATAAGCACTCTCGCCCCCTCGAATAGGCAACTAGAAAGCTGCCTTTAGTCTG
TGGAGTAATTCAAAGACAAGTCTCGCGCCACTCCTGCGGTCTTCCGGTGGACTTTAATTA
ATCAGTTTGCACTAACTTCTTTATGGTATCTGCAGGGAAAATCGCGCAAAGCCATGCTGG
ACTCCGCGCGTGTCCTGGCTCTGTCCTCGCTCCCTAGCATCATGCCGGTTGCCGTCACAT
GGAATGATAATCATGCCTTGTCGAGCCAGCTGACATGCGGATATAAATATCGATCGGCGG
GCCAATTCAGATTGATGTCTTTGTCTTTTATCTCTTTATCCGACCCTCTGCATTCGCAGT
CCGTCCCGTAATGCTGTCCTCGACTCTCTACGCAGGGTGGCTCCTCTCCCTCGCAGCCCC
AGCCCTTTGTGTGGTGCAGGAGAAGCTCTCAGCTGTTCCTAGTGGCTGGACACTCATCGA
GGATGCATCGGAGAGCGACACGATCACTCTCTCAATTGCCCTTGCTCGGCAGAACCTCGA
CCAGCTTGAGTCCAAGCTGACCACGCTGGCGACCCCAGGGAACCCGGAGTACGGCAAGTG
GCTGGACCAGTCCGACATTGAGTCCCTATTTCCTACTGCAAGCGATGATGCTGTTCTCCA
ATGGCTCAAGGCGGCCGGGATTACCCAAGTGTCTCGTCAGGGCAGCTTGGTGAACTTCGC
CACCACTGTGGGAACAGCGAACAAGCTCTTTGACACCAAGTTCTCTTACTACCGCAATGG
TGCTTCCCAGAAACTGCGTACCACGCAGTACTCCATCCCCGATCACCTGACAGAGTCGAT
CGATCTGATTGCCCCCACTGTCTTCTTTGGCAAGGAGCAGAACAGCGCACTGTCATCTCA
CGCAGTGAAGCTTCCAGCTCTTCCTAGGAGGGCAGCCACCAACAGTTCTTGCGCCAACCT
GATCACCCCCGACTGCCTAGTGGAGATGTACAACCTCGGCGACTACAAACCTGATGCATC
TTCGGGAAGTCGAGTCGGCTTCGGTAGCTTCTTGAATGAGTCGGCCAACTATGCAGATTT
GGCTGCGTATGAGCAACTCTTCAACATCCCACCCCAGAATTTCTCAGTCGAATTGATCAA
CAGAGGCGTCAATGATCAGAATTGGGCCACTGCTTCCCTCGGCGAGGCCAATCTGGACGT
GGAGTTGATTGTAGCCGTCAGCCACCCCCTGCCAGTAGTGGAGTTTATCACTGGCGGTTC
ACCGTAAGCCGGACCCTCTGAGTGACGAAAAGCAGCTAAATTGAATTAGTCCGTTTGTTC
CCAATGCCGACGAGCCAACCGCTGCGGACAACCAGAATGAGCCCTACCTCCAGTACTACG
AGTACTTGCTCTCCAAACCCAACTCCCATCTTCCTCAGGTGATTTCCAACTCGTATGGTG
ACGATGAACAGGTGAGCATCCTCATGATTCTGTTGTATAATAGACACTAAACCATTAGAC
TGTTCCCGAGTACTACGCCAGGAGAGTTTGCAACTTGATCGGCTTGATGGGTCTTCGTGG
CATCACGGTGCTCGAGTCCTCTGGTGATACCGGTAGGTACAGATTCCCTGGTAGTCTTTT
TCCGGTCTAACATGATCAGGAATCGGCTCGGCATGCATGTCCAATGACGGCACCAACAAG
CCCCAATTCACTCCTACATTCCCTGGCACCTGCCCCTTCATCACCGCAGTTGGTGGTACT
CAGTCCTATGCTCCTGAAGTTGCTTGGGACGGCAGTTCCGGCGGATTCAGCAACTACTTC
AGCCGTCCCTGGTACCAGTCTTTCGCGGTGGACAACTACCTCAACAACCACATTACCAAG
GATACCAAGAAGTACTATTCGCAGTACACCAACTTCAAGGGCCGTGGATTCCCTGATGTT
TCCGCCCATAGTTTGACCCCTTAGTACGTGACCTTGCTGTTATTGGCGTCCGATTCTAAC
CGCATGTAGCTACGAGGTCGTCTTGACTGGCAAACACTACAAGTCTGGCGGCACATCCGC
CGCCAGCCCCGTCTTTGCCGGTATTGTCGGTCTGCTGAACGACGCCCGTCTGCGCGCCGG
CAAGTCCACTCTTGGCTTCCTGAACCCATTGCTGTATAGCATCCTGGCCGAAGGATTCAC
CGATATCACTGCCGGAAGTTCAATCGGTTGTAATGGTATCAACCCACAGACCGGAAAGCC
AGTTCCTGGTGGTGGTATTATCCCCTACGCTCACTGGAACGCTACTGCCGGCTGGGATCC
TGTTACTGGCCTTGGGGTTCCTGATTTCATGAAATTGAAGGAGTTGGTTCTGTCGTTGTA
AAGCGAGACCTGTGAAACCCCTCTTATGGTTCTTCTGCCGCTTGGATATGATCTCCTGAT
ACGCCGGCTTGTAAATACTGCCTGTATTATAGCCTCCAGTATATAAGATCGTGCCTTTGC
TGATCTAATATCCTCGCTGCTAACATCCTTTTCCCCTGGATCCCCTGTAAATATTCTACA
TTCCTTCTTGTCGCAAGTCGTCATTTCATCTGCGCCCATGCGACTACCAGTCCCCCTCTA
ATTTTTCCCCATCAAAATTATGGCTGTGCCTCCTTCCTTGATCCTTGTCTTCACTTCTCA
GCTGTTAGCCTTGAATCTGTCATTACGCTAGCTGAGATGATAGTATCTCCTCTATATTTC
CCTTCTGGGGATACCATCCGGTCTATAGAGGGAGTATGGTAAAACCTGTTAACTTAGGAG
CTGTATTCCACAGACAGTCCTCTACACTATCTTGCTATACATTCAAAGGAGGGAAACATA
GATACTATGACTTCCAAAATATGTAAAAGATAATCTAGGTAGGTACCTGCTTAGCCAGGT
ATGTTAGGATAGCGGCGCTCTGAAAGATAGTGACGTTGTTGTTTCATGGTCGATCAGGTT
GGGGACCTGGCTGTTAGGTTGACCTTTGTGCACTAGGGTTTATGGGTGGTGCCTTTACTC
TTGTTGATTCTGTGAGGGATATAGTAGTTGTCTACTCTGAGGTGCTTTAGAGCCATAGAC
ACCTTGACTGGATTAGGGCCAGGCCTACAGACATGGACTGTGAGCTCCAGCTCAATTAGG
AACGCATATTACTGGTGAGAGTAGAGAAGGTGACTAGCGATTGCAAAGATAGACAAAGAG
AAAATGTGCTATTAGACTTGTTTAAAAGGAATAAGACTATGATCGGTATGATCGGTGTAC
ATGTCCGAGAGAGGAGTTCTATCTATAGATGATTGCTGCTGTGAAGCAACATATCCATGC
TAGCTGGTTTCGCTATGAGTAGGCCTTCCAATCTTACGGCAATATTGAAAAGCTTGTCCA
AGGTGAACTAAGGATTTCTGCTTTTAATAGTATACCTTCGACGTAGAGGACGTCGCTTTA
CTGCATCTTGCTGCTATCCTAGATCCGGACATCAACAACGGTCTCCAGGCCTGGTCAGAA
ACTGCAACAGGAACGATATTCTCGCCATCATGCGCAAGATTTACCAACAGCGTCAGGTTG
TAGATGATCTCCCAGGCATGGCAAGCTTAGCATCACGGCAGACTTCACGTTGCCGTTGGC
TTTGTTAAAGAAGTGGGAGAAAGCTTGGAACAGACTGTTAAAAACATGTAAAGTCAATCC
AGGAACTAGAGTCGACAATCTAGATTTGCATCGCCCTTCTGTTTTGCGTTACGGATGTCT
AAAATCTTTAGCTCATGTCAACATTGATAATTGGATCACTGACATGGACTTTAAATGCAG
AATTAAGAGGCTGTCTCTTCTGTCCTGCAAGGACAGTGGCATTGATCCTGTCAGCCCACA
TGGAACTTTAACAGAATGACTTTCCTTCATGCCACAATGTGATATAGATGCATAAGTGGT
CCAAGCATTCTGCAGCTCTGGCTAAAATAAGCATCATAAGCTCCACCTGTAAGATTTAAG
TGCGTTTGCCCAGATTCCAATGAGAAAGATCGGAAGCCTAAGGACTAAGTAAGAAGATCT
CCATAATAGAAATCGGCATGTCTTGTACCAATAGTTCCAGTCAATTTGAGACATGTCTTA
AGTAGTGTCTAGAATATCTACCGCTGATTGGTAATTCAAGCCCCCGTGGCCCCAGAGCTG
CAGATGCGACGAAGAAGCGACGAAGAAGCGAGTCAGGTTCATCGTGAAGCCCGATCCAGG
GTCAAAATCAGGTCATTGCCGACTCAGATCGTCTGCTATGTCCCAGGCTTTATTTCCCCG
CTTCCACTGTATATAAAGATCAACCCTCCTCCCGCCTCTTCCCCTCAATCCGGAACATAT
GTAACCATACCTTCAAAATGACCATACTCAACCTCGTCACCGGCCTTCTGGCCTTTACCT
CCACCGCCTTTACGCAGTCCATCACACCCCCCGATGGCTGCCCCATCCCCACCTGGACGG
TAAACAACTTCCATTGGTACAACGGCTCCCACAGCCTCGACTGCGTGCACAACCAAGCCG
ACATCGACGCCTACGGCTGCCTCTGCCCCGGCACCGGCGGCTGGTGCGAGCCCAACCAGG
CCACCTGCAACGGCTCCTGGGTGCACCTCTGCTGGACCGGCATGCCCAACTACCACCCCT
GGGGCTACGGCCCGCCCGAGACTCTCGATATCGACTTCACGGATGGCCTGCAGTGCCACG
ACGAGTACATCGGGTACCGGGTGCACGATATCGGCAACGGGGCGAGTAACTGCGGGTATG
CGGACCGCGGGCTCGGGCGCATTGTCTCGTTCTACGGGAGCTCGAACTATGAGACGTCTG
TGGGAAAGATGGACTACGTCCTCGGGGCGGGGCATGCGCTGACCTGCAACAATGGGAGCA
AGATTACGTATTCTGGGAGCACGGAGTTTGAGCTGCACTGTGTGCATGATGCGTTTTTCA
ATGCGACGTGTACGGCGGACGAGTTTACCATTCCTGTGTTGGCTTATGAGTGGGTTTCCT
GATGACCAGTAGTGGTGGATTGATGTATCTATGAATCAGACAGTAGACAGCAAACATCTA
TGGAGAGTCACATTCCATGCGGGCAATTCTACCCGCACGCTCGAAAATACAGTGATCATA
TAGGCCAGTCTTGGGCTGTAGTGAGCTGTATGTCATGAGAATTCGAGAAGTGAGACTTGC
AAGTCTAGAGATTATATGGAAAGGAGGATATGTGTGACTTGAATGAGACTCTTCTCTACT
GCTTTGTACTTGGGGATTTGCGTCCAAAGAATCACTGATATACAAGAGAGAATGGCGACT
AGCATGTTTTTGACAATGAATGCACTAATAATGGTATCCACGTCTTACACAGAATAGCTC
AGAATAACCTACATGAGTCCACTGTATGTGTCTCCCCCCTGCAGTAGCTTTCGCTCTTCG
TCCACGTAGTCCTCGACGCTTTTCCCTTCGCGTTCCTGGACCGGTGGAATAGGTTGGGTG
CCCTGCTGAGGCTGAACCTCGGGCGGCTGGTCATGTTGCTCATTTTGCTCTTGTTTGTTG
TCATCTTGTCTGTCATGGAACATCCGGTCCATGAATCCGGTGTGGTGAGAGGTATGTGTG
TCTTCAACATCAGCGGGGCATACTATGAGCCGTGCGGAGATGCTTACTTTCAGACATTGT
CACTAAATCCAGAACAATCTGCTAGATGATGCTTCTACGGTGAGAATATCGATTATGGGT
GTTTCCAAGGCGGCTGGAGGAGGGAGGCGTTGGTAAGAGTATAGACGTACGTCATCGACA
GACACATGATAAACTTGAGTTCAATCACCCGCAAAAATGGATATCCACAGGACAGTCAAT
TATTAATTCCACTGGCTCGGCTTGGATAGTCATCAATCCATTATCTCACTCTCCGCACAA
TGACAATACCCAACAAAGTCAGGAAGATAATGGCCACAATAAACACCAGCGCAACCATCC
GACAGCACTCCCGCTCTGTGTCCCTTTTCTGTCGGCGCTCAAGCTGGCGGTCGCATGTCT
CGCAGTGGAAATGTGGCTTTGTAGGGTCTAACTGCGAAAGCTGATTTGAGGAGTTTTGAG
GGTGCGACTCCACATCGTGGTGGTCTGCGGTGTATGAATTTCCGTCCAGGTCATTGTCCG
GGACAGCAGCGTACTGATGCTGAGACAGTCAGTTCGGCGCTCTTAACTCTATCAAGTGCA
GAGTAAACATACTGTCCTTGATGATGTGGCTGTTGGTTGATTCATAAGTTCTGTGTCGAA
TAGTTCATGGTAGGCAGGTGCTGCCTCTTCGGAAGCTTTTGGTCGATCCATATTAATTAG
TTGTCTGGAACAAGATTGACTGGATGGCAGATCACGATGTATATATCCGAGAGTCGGTCG
ATGATTGATATGATGGTGTCGATGCAGGAATGTCGTAGCCTGGATGGCCCAGGTTTATAG
CACAGCCACCACGAGGCTGAGCATCAATGCTGTCTCCAGAGTCCACCTATGGGATGAGAT
TGTGAGAAGTCATCAAAGGCTTGAATACGAGGGGGGGATTGGAGGGAAAGCAATGGAATT
CATCATTCGCGAGCACTCAGGCCTGCATCAGCCGTTGATGAGCCACCGACCAGATACTGA
CCCATTCAGTCTGTGTGACATGAGTAGTAGTAAGCTGCTGCCAACTAAGAGTGACTCTCT
AGACAAAAATCTTGGCGAACTATTATCCTAAGACGATACAGCATCAATCAATTCTGAGAC
GTTCTGAGCCAACCTCCAGGATATGTATGCGTCGTGAAGAATTAATGGTGACTGGGAATC
TTGAACCTGTTGTTTTATCACAACTTTGCCAGCGCGAGAATCAACAGATACTTGAATGGG
CCTACTAATGTCACCACTTTGTTCAGTATGTGACCTCGGTCGGTAACGCTTCAAGGGTCT
CGAGGGCGACAGTGCGTAAACTTTTGAATGAGGAGAAGGCCTCAAATCAAGTAGCCAGGT
ATCAAGCCTTATGAGAGCAATTTCCTACCGATCAGCTCATGTCGAACGATATTGTTGTTG
CAAGGAAAAGGTGAAGTACAGATCATGCGTAACAGAGTTGAAAACTTGAAAAGCTGCTCC
GACTCGGTCAAGTACAAACTGAAACAGATGAAATTCGAACGAACCGCTCGCACCAGTCAA
GAAGCCACCATATGTATCGTTCGATCGAATTCGCCTGCTGGTCTTTCGAGCGCCCACTGC
CGAATGGCCTCAAAGTCCCGACAAGTGTGCATATTATCCGCCCTCACAGTGACCATTTGT
TTTTGTTCATTCCACGCCCACACATCGACGGTGATATCGGCCGAACACGTCAGGCTTTGA
CGAATCATCTCGATACAGTGGTCAAGGTGATGCATGGCTTCCTCTTCATTGGGGTCATGC
ATATCAACTCCCCAGAGTACTTTGCGGAGCATATCCTGCGCACGTCAGATCCAATTCACC
AGCGGACCAAGGAAGAATACCAAACAGTGTAACTGATGAAAAACATCGAGGCCAATCAAA
TAGTATCCCGAGTTGTACCCAGACGCATTGGGAATTGGGATGGTCTTATTAACCAATTTT
GCTGCATCGCTCGCAGGAATCTTGACCATCGCCGGCGCTGAAGATTCAGCCTAAGCTCGC
AGTGCATCAGGGGGGATGACATACCAACATGAAGATCATCCCACGCCTGATTGTTCTCTT
CCGATGGCGGACCCATGTAGATAGACTTCTGGTCTCCCCAGCCGGAGTTGAAGACGACGT
TCTTGTATCTAATGGCGTCTTGAGCAGGAGCTAGGCCCATTAGCAGTGAACTTGAAAGAG
ATAAGCTCCCTACAGTAAACCATATCAGGTATTTCTATCCTGGATCCGACCAGCCTGCGA
TACCAGCTCCTATGGCGAAGACAAAAAGCGAGACTATAAGGACATACTGGATGGCGATGA
TTTTCCGCAGCCGGTGGAAGTCTCTGGCGCTGAATGGGACTGTTTCATGTAGGTATTCGG
GTTGCTTTTCATTTATGAGTGCCTCCCTACCACTAGCATCGCTATTGATGGAGTCTCGAT
ACTTCTTTAGAAACATTTGACGGATCGAATAATCACGATGAAGCACTTAGGTTGAAACGA
TGGAGTGGTAGTGCGACAGCCGTAGCGTCCAGCAAATATAGACATATCCCAGCAGTCTAG
TCACAACACCAGATGAGGAGCGTCAGGGAAATATAGAAATCGCAAGACCTCAAACTAGCC
ATGAACGGTCATCAATAGGGATCTGATATGATTGGCCTTGTGGTGTGTCTTGGCAAAGAG
CTGTTGAGGGCATTTCTTTGTTCTCGGTGGCGGAGTGTCTCTTATACTTGGTATGCCGTG
AGGCGGACATACCTTTCTAGTGATGAGTTACAATATACCGAGGTAAACTGCTGATATTGA
AGTATTTGATGCAGACGGAATTTGCCAAGTAAATGAGGCCCATTGGCAGAGAAGTCTCCG
GTATTGATTACATAGGAACACCTACTCCAGGATCTATGTGGCGAGTTACCACGCATTGTC
TTGATGACATTTCCCCCTGTCCTGGCGCAGTCTTCTGAATTAACAGAGGTCTTTTATCTG
TTCCACAGTGCCAATTTACATCCTCAAGCAAGATGGTCTAAGCATTCTCAAATGAATGGA
CCTTTGACGTTTAAGAACACTAAAGAGATATTAATCAGACCATCCATGCGCCAAATATCT
TCCCACATACTCCGCAGCATGAATGAATGCAAACGCAGTGTACACTCGGGTCAGTACTGA
TGCAATGCTTAAAGCAGGCAAGGAGGGGACTATTCGTCATGCAGATGATGAAGATTTTCC
AGGGCAGGTAATCTTTGGATCAACACCGCGACCTTTTTCCAGCATTCAAAGTTACTGTGT
TCGTCGCGATAGCATACGTCCCATCCCGTGCCGTTGGGCCCCTTTTTCAAACTCGTACGC
ATCTCACAGATCGCGACTCAACGGTGACAATTGCGAGACTTCTGCTGGAAACCACTCGTC
ATCGTGCTCCTCTTCAGGGGGTTCTCCTGAGAGAAGGCACTCGATGGTCAACCCGTCTGA
CACAAGGAAGGCTTTAGCCTTTTGCAACTTGTGGCAGACCGTTGCTACCTAATTGTCAAT
GCGTCCACAGTGACAAAATTCCAAGCGGACCATATAAGAGACAAGTGACTTGGCTACCGA
CGACTAAGACGAAGCATGTTTGCTGACTCGGAGCAAGTGAACGACACTGGGCGGATAGGC
GTCAGCAAGAAAAGGAACAACTAAGGAAATAATCTCTGGCGGAAGGGCCTGAAAAGACAT
CGAGACATCGTGTCATTTTAGAGAGAAAGGAGAACGAGAAAGAAGCTCGTAAGCCCGTTC
GTGTTGAGCCGAGAGGGCCCGAGATAAATAATCAACCCCACCAAGAACGGGAATGATATT
GACTCACCAACTTTGCAACTTCACCCGCTGATCGTCATCCGAGAATAACGGCGCCCAATT
TCTCATCGCCACCTTGGCCATGGCATCAAAACCTCATATTTTGCTGTTTGGGGTCGGTAG
TGTTGGCGCCATTCATTTACTCCAACTGCAACGCGCTGGATGCACCGTCACAGCCGTGTG
TCGGTCCAACTACGACGTCGTCAAGGAAAAGGGATTTGCTCTGAGAAGCGTCCGATTCGG
CAATGTCACGTATCGGCCAGATCACATCGTTCGGAGTATTGCTGAATGTCCCAAAGACAC
AGTATATGATTATGTCCTGGTGACCACAAAGTGCTTCCCCGGCAGTAAGCCGTCAGTAGC
AGATCTGATCAGACCGGCCATTATTGGCCGTCCAGAGACGGCCATCGTCCTAGCACAGAA
TGGCATAGAAATTGAGAAGGAGGTTGCAGACGAATTCCCCGAGAACCCCATCCTCAGCGG
TGTCGTCTACCTCCCAACCACCCAGACCAGTCCCGGCGTCATCGACTACCCAGAAATGCT
GAACCTGATTGAACTGGGAACTTATCCCGCCAATGCACCTCCTACGCACAAAGCAGCGGC
CAGCAAGCTTGTCGACCTTATGAATCAAGGCGGTGGTGAGGCCAAACTTCACGACGATAT
CCAAATTGCGCGGTGGACCAAGCTGCTCATAAACGCGTCATGGAATCCTATCTGCGCGCT
GAGCATGTGCTCGGACGGTGACTTTCTCCTGTCATCCGAGCCCTTTGCATTGGAGCTTGT
CTGGGGCATCATGATGGAAATCGTGGCATTGGCGAAGAAGCTGGGGATCCCCCAGGTGGA
CGAGGAAGCGGCCAGGGTGCGGCTTCAGATAGCAACACGTCGCGCTAAAGAAGGGACTGG
CCGCGATCCCAGTATGCTACAGGACGTCAAACAGGGTCGGTTATTTGAAGTCGAAGCAAT
TGTTGGAAACACAGTGAGACTGGCTCGGGAACATGGCGTGAGCATGCCCCGGTTGGAAAC
TGTGTACGCATTGGCAAAGGGAAGATATGAAGCCCTTTCCCGGAAGTAACCTAGCGAGAT
TAGAGTCCAGTCAGTGATACATTCCTTGGACAGACACAAGGTACTGCGCAGATTGATTCC
AACGGATGAGAAGTTAGCTTTCCGGCTGTTTGTATAGACATTCACGCCTACATGCTGCAG
ACAGAAGAGAAGTGAAATAGAAAAGTATGCATTATCCCAGGCCCTCCATAATATCTAACC
TATTATACTTGCGCTATGCTCAGCCTACACAATCAGCTTACAGGCTGTTAACCAGACTAT
GCCTACACTAGAAATGGTCGTCTAGACACCTTTTGGCACAGTCGTGTGATGGCTAATAAA
TATCTACCTTCTCCCTTCACTGTCACTCTTTACAAGTAAACTTTTCTTTTGCTCTCTGTG
CCTAGCTTGGTTACCTTCTGGTAGTATCTTCTACCTTGCTTTGCGGCCTCCCAAACTGGT
TCCACTTTACAGAAATGTGAGCACTTGCTATTGATCTTGCATTATGGCTGGCTTACATAA
ATTGATGACACTTCTGGTGATTCCCATCCGCTCTTTCGTACACGACTGGACCAGTCTGTT
CAAGTCCAAGCTTGTGCTCAGAATGCCATTTTTCCAAACCGTGATGCAGTGTTCGTCATT
CCATCTGCTAATCCTCTTATTTTGGTTGCTACATATCTTGATTTCTACACCATAGCCAAT
CCATAGGCTACACTACACTCTCTTCCGCATCACACACCTCCTATCCCTCGCATGTCCACC
CCTTGCCTGCTCCTCCAACTCCCGTGCATGTCCCTCCCCAGCGACATCCACGTCCACCTC
CTCAAACCCCATCCTCGCATAGAACCGTCCATTAAATTCCAGATCCCGATACGTCGTAAG
AGAAACATACTCATACCCCCTATCTCTCGCCTGCCCTTCCACCTCCTCAAGCATCATCCG
CGCTATCCCCCTCCTCTGCCAGTCTGCGTGGACGTCCATCTCGGCAATGTACAGCATCCC
GTCTAGATCTTGCACGGCGATGAAGCCTACGGCTGTGTTGTTTGAGGTCACGGCGGCCCA
TACGTTCTTCTGCGCGATCATGGAGCGCAGGGTGGCCGGATCGAGGGGCGGGGAGTCGGC
GATCCAGGCGAGATGGACTCTGCGGAAGAGCTGGGCTGCGGAGGTTTCGATAATGTTGAG
CTGTGGGATGTCGTCTTGATGGGCGAGGCGGATTGAGATCTCGTCTGTTATTGGGGGAGT
GGACATTGTGATTCGTGGTGGTTCCGTGAGTATAGGTCCTCAGAGATGTTGTTGCGGGCT
GTATTGTTTAGGGAGTGATTGTTTTGGTATTGTCAGTCGCATTGCAGGGTTGTAACGGCC
GTTATATATGTTGACGTACCCACTGTTAGCTGGTACTAGGCAACGCTACAATAATCGCCA
ATCAAATACGAGTACGAGGGTGGCCCAGTTCTAGAGAGTTTTGAGTCATAGTAGATCCTT
GGACTATAAAAGCGAGCATAGCTAGGAATCCTGATCAGTACGGTCGTCGAGTACAGCAAT
GGATTTCTGTGTGTCCACATTATTCAATAGCTCATTATCCCATAAATCGTAAACAAATTA
AGCCCACGAAAGCCGCTGGATATCCTCCGGGATCTGCCAGCCATGCGCCAGGCACGCTCT
TTTGTACGCTTCAACCGCCTCGCCAACAGAATAGTCCGAGCGAGACCGATTCAGCGCCAG
ACGCGCAGGACGGGGTTCAGGGTTGGTGATTGCCATTCGGACCTGCAGCAGCACGCTCTC
GATAGATGCCGTCGGAAGCCAACCTGAATTGGTCAAGAGTTCCATACACAGGGCCCCGCC
GGCGGTGACGTGCCCACCACCGCCATTGGCAAACTCCAGAAATCGCGGCCGGATCACGCG
CACAAATGGAGGGGACATGGGGAAGCCCGGGGGGAAGCGCAGTTCCAGCACGACGCTTTT
CATATTCGCTTGCTTGAGATCTTTGGCGAGCGGGAGCTTGGGGTCGAAGCTGTGTAGTTC
CACGATCCACTGGTATACTGTGGTTATGAACTCTGGGTCGATGTACCAACCGAGGTCATG
AAGGGACTCTCGAGCTTGGACTTTGAGGGTCGCTTGCAGATGTTGCTGTAGAACTTTGGT
CGCTGGTGCGGTTGCGTATTGGGGAGGGGCGAGCAAGGGAAGGGAGTCCTTTTTGAGAGT
TCCAGGCTCAAAGTCACTTGCTTCACCGTTCTTGAGCGGCGTGGTTGTTGGGGCCTCCAC
TACCTCGCATTCGTCCTCTGACAGGAGGACCTGAAGGTCGTCAAATGCTGTGGCCACACT
AGCAACGTCATCTTCCTCTAAGATCATGCTGTTTGTCGAGACGTCGGGAGTAGGCAGCTT
ATCAGCTTCCCGCTTTCGCTTCTTTCTTTCAGGAGATGCGGATATGGCGAGGTCAGAATC
AGTTCGGTTAGCAACGCCCAAGCTATGTCTCCGCTGACTGTTCAGAGCAGAGATTGGAAT
GCAGATGGGAGTTCCACTTGGGCCCCGGGCTGGATACTTCGGATCCTGATTATAAATTGC
TGATGGTTTTGCATTTGCTGTTCCATCGCCGAGCCCTGCACCTTGGCATTTGACGAAGAG
ATATCTTGGCTGTATCCAGTCCAGTTGGGTGACTACATAATGTGGATTGGTATGTTTAAA
CTGAGCTGGCGCATTGACGAGTTCGTTTAGAGAAACCAGCATCCTGATCTTCAAATTGCT
CTGCGGCCAGGAGTAGTCGAGTCCTTCGCGGGTGTAACCTACGGATGTGTGGAAGTCATT
TGATAGATAAACACCGTCCCCATAAGCGCGTCCGTTTGTAACCTCTTTGAAGTGCAGACC
TTCTCTGAGAATACTGTGCCAGTTCCACACTGGACTTCCGTGCCAGGCAAAGATGGTCGG
GTAATCTGTCTTGGTCATGGCGACGTTAGCGGCGACGGCGGCTCTGAAGCGCTGCTCTTT
GTCTGGGGCTCCTTGAACAAGCCTAAACTGCTTGTATGACCCCATTCCACTCACTCGATG
ATCGGAATGCGTGGTATCGTCCTCCAGGATGAACGAGCGGTTTGACGCAACGACCCAGCG
CAACACATCAAGTGCTGCCGGGGAAATGACGTCCCTCCAACCAGCCAGCTTTTTGTTATC
AGAATCCGCAAAGTAGGTTTTCATCTTATCAACATTTGGGAGGGTGTCGAGGAGCAGTCT
GACCGCAGCTCTTTTCTCATTGACGTCAAGGTCATCGAAATTCCTCTCATAAACCATGAT
TTTGACCTGTGATGGGCCAGGCAGAAGTTCAGTTGCTGAGAGCTGCTGTCCCTTCACAGT
GGGAGAGGAGAGTTGCACCTCGCGAGTACCTACATCAATCGCCTCTACTCGACAATGCCA
GGGCCCGTCCTTCAGATCTGTTCCAGTCTGAAAAATGACCACCCAGTCTCCGGGTTTCAG
ATGTGCACGCTTATCCAGACGACAGACCATTGTTGCAGCGACCAAGTTGCCACTGTAACA
GGTCGGAACCGGAGAAGAATTTCCGTCATTTGGCTTTGCCAGATGATATTCGATCTCGTC
AAGCCTAGTCATGTTTAGGACCCCAGGGACCTTGAGACCCAGGCCCATGGGAAAATCCAT
GAGTTTACCGGATACTGCCCGAGCATATGTCAAACTGATGAGTAAATCAACAACACTAGG
TTGGAATTGAATCTCATGTTCCAAGCTCGGGCCCATGCCGAGCGCCATGTACTGGAACAA
GCACAAACTGCTGGAGCAAACGTACGGCTTGATTGCTTCAAAACGGTCGAGGATTTTGCA
ATGGCAGACTAAGCAGAATTCTGTGCACTTCACGAAGTGGCGGAGAGTGAACTGCATTGC
TATCAACGGTAGGGACAATTTGTCCACCCCAAGGCCTTGACCTATATGGTCATTTTGAAA
TAGGGCCGGTGCGGAGGCACTCCAGGTGTCTGGCTCAAAATAGTTGTCGGTTATAGCGCC
ATAGTCCGGCCTCCTGCCTTGATTTTGTTGAATGTAAAGCTCAGCACCTGTCCATGACAG
GCCTAGATGATATCGCAATTCCATAATCCGGAGGAATCGTTCGTTCAGGAGTGAATCCAG
TGGTTGCTCGATAAACAGTGATCTCAATCGGGCGGTCCCTGTGAGGCCTTCTTCGGACAG
TGAAAGATTCCCTTGAAAGGCTCGGATGGCGTCTTCGGTAGTAGGCTTGTAAGAGTCACA
TAACCCGACGTGGAACTGAATTGCAGGATACTTTGCTTTTCCGAGCGCCAGCAGTTCCTG
AAAATCCACATAGGTCCCTGGATAACGCATGAGTAGAACCAGGTATTCCGAAGCGCGAAC
ATTCCAGGCTTCCATGGCCTCCTCAGATATCCCTAGTCTACCGATGCGACAGGAGACTGA
CACGATTACAGCGCCTGTCAGTGTTCCCAGACAACCTACTTTAAGACCCGCGTTTTTCAC
GGCGCGAAGATCGCGGCGCAGAGTTTTCAATAGATGCTTTTCGTCTGCCCGCGAAATGCC
AAATACCGGTTCATTTTCCATATCCCAGTCAACGTCGTCGTCGTTATCGTCGTCGTCGTC
GACAAAGTCAGTGTCGTCAACCCCATAGCCAACCTTCTCGTCGTCATCGGCTTCGGACGC
CGGTAGCCTTAGCGCGTTTTGGACGATCTCATCGATATATGTCAGGAAATCCTCCAGTGC
AACACCTAAAAACCTGGACTGAGCATTTTCCATAACTGTAACGACCCTTGAGGGAGGATC
TTCGGACGTGGTGAAGACAAAGTACGTGTGGTTTTCGGGGTAGTCTTGTGCATCTACCGA
GATGTCAGTTGGTTGCGGTCATAAGGTCGTGAAGAAGCCTTACCTGACACTATGGCTTGG
AAATCAATCCTGGTGCTGGTTGAGGTATCAGCGAACGTAAAAGTGATAGAGCCATCATGA
TCCCCTGCTCCGACACTGTGCAGATGAGGGAATCTGCCTGATACTTTTGCACCAATCAGG
TCTCTCTGAAAGTCTTTGCGAGGCATGATGCCTCATCAGAAGGGGAGCCCGCAATTTGCA
AAATATGAGCTTCTGTATCTCTGGATATGTCAATGATATAATAAAGGTGATGGTAATATG
GGGTTGACGTTAGATGTTTGATGATGTGCAGTGAGAGAAATGTCAGTCAAAGAACTAGGG
GCGAGGTTGGCATCCCTCAGATGCCTGGCCAGGCTGCAGCGGTCATGGATACCTAGTTTT
CTCTTCGTGCACAACCATGGTATTGCTATTCTATCCCTGAGCGTGTTTAACGCCTGCGCA
GTAAAAGACCCTGGTAACATCTCTGGGAATTGCGTCATTCTTTTTAGTTCTGTATCTCAA
TCTACTTCATTGAGTTGGGTCCTCTCTGTTTGTTCAACAGCTTATAACCTATTTTCATAT
CATTCTGAATCTTTCATAGGAACAGTCCTGCTGCATACTTGGACACAAAGAGTTTTGGAA
TATGTCTCTTGATGGTATACAAAGAAATTGTCGCGATATCGCCAGCTCCAACAATCCATC
CTCATCTGGGGTAGTGCTGCCTCAGGCAAGCCTGCCCCTGAGTCAGCTATTCTGATTGGC
CAGCCCCTGACCAATTGCTTCTGTTGTCACATGACTGGCTCACTGAAAGCTGCCCAAATA
GGAAATAGGGCACAATGTCAGGGCTCTGAGGATCATGCACATTTGCAAAGTTGCCGTAGT
AGACTACGGCTTCTAAATCCAAAGATTCTGTCATTCATTTACTAAGTCGTCTATTCTCTA
TGGCTTATCATCTGTTCAGTATAAGACCTCTTTCTTGGGCTCTTTATTTGCCATGCATTA
TGTCTAGATATCCTGCTGCTGTAAGTACCAAGGATGACCCCGCCATCAAAACACGGGAGT
GCCTTCTTACATTAAGGTAGCCGGGGTTGGCCCATGTGCTAATGCAGCAGTTACGTCGAC
ATCGATCCCGCGACCGTGATAGTTTTGCCTCTGCGTTGATCTGATCGAATAATGGGAGTA
GTCACTTCCAACAAAATGTTATACGCCTGACGGAAAAAGACGTACGAGGATACGTTGATA
CTTGGATTATTTGGATCAATTAGAGAACACTTCCTCTTTTGATATGGCGCGTGCAGTGTG
GATGGTCGGTCTGCCTCTATACAAGATATTCGATACAGTGAATCTCGTCGAGCGTCGATC
GATGCCACCCTTTCTCAAAGCGGGAGAGATACATTCCACGGTCTGAGGGCAATGTTGAAG
AATTTGTGCCATGAGACGGCTATTTGGAGGCGAGAACGGTCGCTTGCTTCAATGGACTGG
TTCCAACGTGTCAGGTTACTGCGCCATTTTGCACGACATGGAAAGCTCCCATGTGGATTC
CGTCACACTTCTTGTCGACTTCAATTATATAAGTGTTCCATCTTCAGGTTTGAAGAATGC
CATTTTATTTATAGCTTAAGAGGTAAAGAATCCTCGAGAGACTTAGCCGTATCTCACAAC
TAACTATCATGAAAAGCGAGCAGCCAGGCAACTAATATGATGCAAAGGAACCTGGTGTGT
GCCTATAAGAGACAAAGGGTCATGTTCTAAAGCAAAGTACACTGCAGACATAATTCGTTC
AGAGAGAACCGAATCAGACATTAACAACCTGCACCTGAGTCTGTTCCACGTGCTCAACCT
CCACGACCTTGGCCACCTCAACATCCGACTGGGGTTGGCTCTTTGGGTAGAAGTCGATCT
TGCCCCCAACCTTGATCACCCCCGTTCGGTCCAGATAGTTCCGACTACGCACGTACGGAT
CTAGTTGCCAGTAATTCAACCGCAACTGCTCAATCAATGCATCCCGATGAGCCTTGGCAG
CTGCTGCCTCCTCCTCATCCTTGTTCTTGATGGCTGTAATCCACTTGGACGTGGTGTTGA
GTAACTCGTCGCCGATGCTGGCGCGTTGGGCCAGCAGCGCATCACGCGCCGTTGTGTCTT
CCATGCGGTCGTTCTCGTTCTCGTCAGGCTCCACGTACTCGTACGTCCAGTCCTCGGTCC
CGCCGAGTTCCTTGATGATCTGTTCACGGGGGATGAACTTCTCCAAATCAGCGATGGTCT
TGGTGAATTGAATCTTAGAGACAATGACGGGATCCATCCAGCCTTTGATGAGGCGCCAGA
TACCTGGTCTCGTCAGTTGATACTCCACCTGCAATAGGAACAAACGGACCTGAGAACACC
CATGGGGCGTTGTGAATGAGTAGCACACCCAGTGACTCGGGGTAATTTGCTTCAAAGCAT
TTAATGATGAACTTGACGGGAGGATATTCCATGTTTGAGAGACCGAAGCCGGTCATATCG
AAGACAACAGCCTGCAATCGTCAGTTCTGTCCATCCACCAGAAAGCGATTGCTTACAGCA
GTTTCCACAGGCGGCACTAGTAACAGCCGCACAGACTCGATAACATGGATGATAAATTGA
TTTAGTGTCTCTTCGCTCTGCGCACCGGGCTTATGCAGCTGCACCCGGATCACGACGATG
GGCCGGCCCAGCCGATCGACACCGTGCACGTACGCCTTTCCCATCCGCATCTGCGCCAGA
AAATCCTTTCCGTTCTTTGCGGCAACAGCGTTGGATGTATCTCGCGACGCCTTGAGCGCA
TGCAGCTCACCCTTGGCGATGACCTCCTCGTCGACGTGGAAGTCCTTCATTCGCCACAGG
ATTGCATCTAGCATCATGACAAATGCCTTGGTGACATCCCATTTGCGCGCGCGCAGGAAG
CGCAGGAGCAGTGCATCTGGGTGATCGTGTTTTGCGGTGCTTAGGAGACCGTCTCGAATT
TCCTCCGGTGTAATCTGGGTGAGGATGTGTTGGACTTGTTTGATCTCGGGCGCGTGCAGC
CCGAGTCTCTGGAGGTGCTGAGAGACCTGAGCAGCGCAAGTAGGGGTAGTGGCGGTGCTA
CCCTTTGAGGCCGTCGTGTTGGTCCGAGCGAGGGAGGAGTTGCGTCTGTGCTGAGGCTCA
TTTGTGTCTATCGTGGTGGTAGATGTCAGAGCGTCTGACAGAGTCAGAATGATTGTCCAT
AATTGCTCCAGTTTCTTCTGTTGATCTGCGGTGAGGTTTCCGAGGAATCCTTCGGGGACG
TTCGAGTGCGCCATTGTCAGAGTCAAGTTCTCAGTCGAAGAATGTCTGGAGGGAGGTCCG
GCCGGTCAAGCTGGGTCGGCCCTATATATTAATCCAGACCAGCCTTATTGCGCACAGGGC
ATATGAAAGTCCCCCGCATGATCGGCATACCTCGGTTTCGACACGCCCATTATTGTGGGA
GACATAATGTCATGATAAGCGCTACGAGGGATCAGGGGCCGTTGATCCATCCCTGCGATT
GTGGATCAACGCCATGGCTTATCAAGTTTATCTCACCAAGTCCCAACGCATGTACCGAAC
CTAGGCTTAGTACATTCCTAGTCTCTTTGGAGCCTACATCTGCTAGCGGGGATCTTCGTT
ATGACGCCCGCATGTTCCGACAATTCTACGCGCCTATCTTGGAACCCTTGGCTCCAGCAT
ATGCATGATATTTCTGCTCCGTGTACACTGAATGGCGCTTACCTACAAACAACAGCTGTC
CTTGAAAATGAGATCTGATTTCAACTTCAAATTTGAATGGATACCCCATTAATATTGTTT
CTTAGTCTACCCCGGAGTCGACGGCCCCCGCGTTCGCGATGGTTCCCCAATTGTCGATCG
CCCGACATCAACGAACCATGTTGTGGATTAGACAGGGGCGACCAATTACGTTCTGATATG
AATAACCAGGCCCATCGGCAATCAGATACAAATGACCACAAATTGGAGCGATCCAGATGA
TCCACGTTTGGAGGACTCCGCAGATACTTGCTAGATTATTGGAAAGTGGACGCAGCTAGG
CTGCTTCCGGAATGCACCGCGAGGCTGCCAGAGCAACTGATTGGCCCTCAGATAGACAGT
TTGAGATTCATCATTTCTCGGTTTTTAAACGCATCCAGGATTCGGAAGAAAACCCGTTTA
GGAAAGGAGTGCGATGGAGTTCCGAGCATGACTACGATGCATGTACTCCGTATGTTCTTG
CCACCACAGTTCTCGGGGTAATTCAGTCTCAGGGGTGCATCATTTGCTTCCAACTTCGGA
GGAGAAGTGGGCTCGCCCTACTCCGTACCCCGTGATGGATGGTTGTATCAATTCCTCGGC
TTCATTTGTTTGGATCACTGGCTAAAAATATCATTTCCATCTGTGGTTACCCCGTACCTA
CAGCGATATGTCCAAGTTCGAGACTTTCTCAAAAGCTTAGCTACCAAGTTTTTCAGCAAT
GAATGCGTCAGGCTTCCCTTTCAAGCCAAGAGATGCATGATATTGCACAGAATTTTGGAT
ATTAGGTTATCTCAATGTTGCATCAACAGGGTAGTGCTGCTCCCATCCGATAAGGCTCCT
AGCAAGAAGCACCTGAGGGAACATTCTCGCACTTGGAGCTCTTCTCCCCGCCAGTGATAT
CCACGCCCTCCCAGGTCCAGTCACTGCAGCTACCGTCTCCGCAAAGAATGTACACCTCGA
CGGCGTCGGACTCGACGGTACCAGTCACACCGTCGATAGTCAGGTCGGTGATCGGAACGC
CAGTGGTAGGGGTACCGGTCGGGCTGCCGTTCTCGTAGTCCTGCTCGATGACGATACCAT
AGTCCGTGATACCTGACAGCTTGATGTTGGAGTAGGTGACTTGGCTAACAGAGCCGGTGG
CGTCGTAGACCGTCTTGATACGCACGCCGTTGGCCGAATCGGTCACGGTGGAGTCGGTGA
TGGTGACGTTCTTGACGGTGTTGTCGTCGCGACCGCCAACCGAGCCAATGGAGAGACCGT
GGCCGCCAGAGCAGGTACCACCGGAGAATTCGATGTTCTGGAGTCAATTAACTTCAATGC
CAACCTGCGGGGAAAAAAAAAAAAAGACAGGGGAGCATACCTCGCCGGAGTTGATGGCAA
TGCAGTCATCCTGGTTCTTGACGGTAGCGCCGCGGATATACACCCCGGTACTCTCGCTGA
TGTCAAACCCGTCAGTGTTGTGCCCGCCGTTGTCATCCCCGTCGGAGTTATCGATGGTGA
TGTCGATCAGGTAGAGGTTGGTCGCCTGAACACTAATGGCCTGCACAGGTGTGTTCTTGA
TGGATAGCCCGGTGATGGTCGAGTCCTCGAGGCTGTGCGCGTACATGAACTTGGGCTTGG
TCTTGCCGCCATTGGTGCCCTCGCCGTCCCACCAGCGGGAGCCTTCTCCGTCAATCACAG
CGCCGGAGTTCTGCTTGATGGTGATGTCCTTGCCGCCGAAGCGGATCAAGGGGCCGCTCC
ACTCTTTATAGCCAAAGGTGGTGGTGCCTTCGAAGACGATCTTCGGGGATTAGCTCGGGA
GCAATGGCAGAGAGATAGACAGGGAGATAATCAATGGTATTAACGTACGGTGGTTCCATC
ATCAACATCCGAGAGATCCAGTGTCTCACCGGCAGGAACCTCGATGTTGTCCAGGACAAT
CTCGGAGCAACCAGAAGCGCTCTCGGTAGCCTGGGAGGCTGCGGTGAAGGTACAAGTTGA
AGACCTCTTGGTCAGATCCGACACGCGAGACGGAGCAGGGGCAGCAGCGCCGAGGGAGCC
CAGCGCAGCCAGGCCAAAAAGCTTAACAGAACGCATGATGAATGAGGGAATGAAGGAATG
AAAGTTCCGATCAACAGAACAGTTTTGGTCAGTGAGGATAAATCTCTCAACAGGTAAGAA
AGAAAGGAAGGACAGGTTGGATATTACAGCTTGCTAAGTGATTCCATGATTCCATGGCAC
CACTCCTTATATACCATTGACTTTCACCACTGCTCAGTGAAACAAAGCTTCCATCAACTT
GGCTCCAACTTGGCTCCGGCAAAGCTGGTGCATGAATCTCTGCACTGAATAGTTATTGGT
GGAAATTACAAAGCTCATCAACCTGGAACGGCTATCGGAGGTTAGCCGGGCCAGGAGGAT
GCTTGTTCTGGAGATTGTCGTCATCTAGGAGCTAGGGCGCAGTGCGGGATATCGGAATGC
TCCAGTGCGAGTCATGATTAGCGCGCTGGATGGGGCGTAGGAACTTCGACAGGAGGTTCG
GTGTCGCACTAGTTTGTTGGAATTTTTCCTTCCGTATTCTCCTTCAGCGTACAATTAAAT
CATTGCAGTGATGCTCGGGCATCTTTGCCTTGTTCTCGGTCTGTATAGCACACATGCCTC
AGCAGTTCTACAGGGAGCTTGAAAGTAACAACATCTTTTCAGGGATCTAGTAGACAGTTT
CACACCAAATTCAATATGAAATCTATTTCTGTCTCCAGTATCGATGGAAACAAAACTGTC
TACTCAGTCCCTTCCTGAATGGTGGAACAATGCCCATTCAAAAGATTATGCGACGATCGG
CAGTCATAATAAGCATTCGCCAGGTATATAGCCCGGAGCCACTGCAATATAATAGATTGA
TTGCTGCGCAATACCCTAAAGCAGAGTATTCATCCATCACTCAGCAATCCCGAGTCGGCT
ATTTTTCGGTATAATCCAGAGGGCTGAAGAATCAATGTTGATCTCCGCATAAATTACATG
CACCAATAAGATGAGGAAACTTGCGCAAGGGATATAAGGCAAAAACTGTCTAGACCTTCT
GTGCTCATCTGGACGAGAGGCTAGACTCGCGCCATGACAGGAGTGCCCACGTTGCCGATG
ACGCGGCCATCTATAATGTCCCAGGAAGAGTAATTTAGGGGCCGGAGTGTCCGCCGTCAG
TGCTATTACTGGCATCGGGCTTGACTGAATGTGCCATCGTCTCCAGTCCGATTTAAAGTC
GCCCCAATGACGTCTGATGTTGTTGAATCTTTGACTTGATCAGCTACTACTTTGTTGCTG
GATGTGCTCTGAACACTATGTTAAGCCTTCTTATAAGCATACGACTCCCTGCGCAACTAT
CATAGGAAATCCAGGAATGTATCACTACATAGGAACATGACAGGGAGAGTATTCCGCTTC
GTATAAACACACAAGCAGACCCTTTTTGTGTTGATTTGGCTAGCGACTACTGCATCATGA
ATCCTAAGGAAAAGGATCAAGGGAGTAGAATCAGATTTGTAGCCACGGTTATTGTCCCAC
TACCACAAAAGAACAACCACCGGGACCTAAGACATTTGGCCCAAAAGGACCCATCCAGGT
GGGCCTTAAACTTCCCCCTTCGATCTTACTATGGATAAAGTTTACCATGTCCTTAACACG
CTTGAAGAACAGCATGCCATCTGTGTCGGTGGTATTATACCCACCAACTTTCTGAAATCC
GAAGACTACGTGGCTTTGGTATCAAAGCATATCAAGCCAGTCACTGCTGTGTGGGAAAGA
AACATACGATACAGCTGATCGCCATTGACGTTTACCCACCACATACATTTTTCGTCTTTG
ACATCAATCACTGGGATATGACTATAACACGGCGCACAAGCAACTTCTCGCAGTCCCCGT
GATCATCCTCCGTCCATCCAACGGCGGCAAGAAATGGAAGTTCTTCAGGTGCGCGGCAGA
TGACATGCAGAGTGTCTGGTCGCTGGTTCACGGTGGTGCAATGATCGACACCGCTCTGTT
CTCCAAGGACTGTATCAAAGGACCTGTGCATCAATCACATCGAATAGTCTATGTGACTAC
GAGGGAGCAAGAATCACCGGGTTCCCGATGTTGAAATGACGAGCTATCTGTCAATCATCT
GAGATTGAAAAACCTAATCGCTAGTTATCGATCTGTGTTGCAGATCAGGATTCAGAGCTT
GCAACTTGACTGGTGTCGGAGGTCGTCAGAACCAATGGAAGATAGGTCGGCAGGTGTCCA
ACCATCAATAGTCTATGACAGAATACGATCTACGTCTGCTAAGGTTGAGCAGGTGTTGAC
GTTGAGCCAGGTCTAACCGAGCCCAGCACCCTTTCTGGCAAACACTGAGCCGTACGTGCG
GGGATATATATCACGTAGCTTACTTGGTAAAGACTGAAAGGATGACTTGCAGCTATTAAT
AGAAGCATGGGGAAGAGCGACAAAGAACTGATATATCGGTCCTTTTAGAGTCTCCAAGTC
AGACATTGGCCAGCACAGTCGTCTGCTTTCAAGTCTTAAAGGGGTTTAATGTTGTTAGGC
CCAAAGCACCACCTGATTGGACACTGTGCGGCGCAGTGGCACCACTTATGCACCTCGGGT
CACCTGATTCATTACTGGACTGGGGAATTCCTTCACAAATGAAAAAAAGGGCAGCTCCAC
GGGCTATTCACAGCTCAACAAAGGAACCCATTCACTCCTTTGTTTATCAGGCTGAGCAGA
TAAATCACACTCAGTCATCAACAAAAGTCTAAGAATTTTGTCCTTTCAGCCCTCAGATAT
CGGTTCTAGATACAATAACATCGCCATGGGTAGTCGTTTTGACCTGGCGTCGATGGACGA
TCTAAGCAATCGTTTTAATCATTTTCTTAAGCAGGACGCGGAAAGGGCCGAGCTTATCGA
GGTGAGACGCCTCACCGCCCCTGCCTCACGCGTCGAAAATGCTGATTCGGGTCAGGCCGT
GTTAAGAAAAATCAATGAAGATAAAGGACGACTGGATACGCTTACTATCGAGCTGGAGCA
TGAGCGAGAGTCCCGCCATAGGTACCAGCTAGAGCTCCGCGATCTGCGAGAACAGCGGCA
AAGATGGGAACAGCTCTATGTCAGTTGAACTCGTACACAGTATGAAATGCCTTCCCGCCT
AACGCCGTCTAGAACAAAGACCCATATGTGGCAGTCCTGGTTGATGGTGACGGCGCCATC
TTCAATAAGGAGTTGTTGCTGGACCCTCGTCAGGGGGCCTCTGAAGCTGCCCTGCGACTC
ACCCAGGCCGTGAGAAACTACCTTAAAGATACACCTCTTGGGTCCGAGGATGTTCCTATT
GTCGTCCGGATCTTTGCCAATCTGACCGGGCTGGCCAAATCGCTTGTCACTTACAATGAC
ATCGACCATGAGGATAAGATGCGAGAATTCGCCGAGAATTTTACTAATAGTCGTGCCGAG
TTCGATTTTGTCAATGTCGGTCGCGGCAAGGAGAACGCGGACTCTAAAATGAGAAGTAAG
TTTCCGACGGGTGGACAGTTTCAACTCGCTGACTTGATTTCTCGCAGAGATGTTCAATCA
TTTCTATAAAAACTTCCAGTGCAAGAAAATCTTCTTTGCTGGTTGCCATGATAACGGCTA
TCTTCATGATCTTCGCGAATACGCTGGCGAGTCGGGCCGACAGCGCATCGTTCTATTAGA
GACTACTCCCGCTCAGTCAGACTTCACTCAGATGGGCTTTCAGATGGCCCGATTTGAAAC
TGTTTTTCGCAATGACTTTCTCGGATCACCGCCCGTCCCCCCGGCGTCTTTGAGTGCTCC
CAGAATCCCATCAGGGACTACAGCCGCTGCCGACAATGGAGTTGCTACACGGCCACCGAT
CGCTCCTCCGTCTACTGTTACAAAGGAAAGTCCTGACACACAACCAGCAATAACCAATAC
TGTTCCTGTCCGCACCAACTCTCCCGCGGTAGCTCCGCCCGAGCGCCAAGCATCCCCCGC
AGTTGGAACTGTGGTTAGCTCCGGCAACGGTGGGGTCTCGATCAAATATCCAACATACGC
CAGCGCCGGCGGTGCAAACGGTCACCATAACGTCATCATCGCAACCAGCGCCAAACCCAA
AGAGCCACGAGTCAGATACTACAACAGCAACGGGCATCGTGTCGATCCTCCCAACAACCG
GCCCCCGAACCCGAACGATCATCGAACCTACAATGAAAAGTGCCTGAGAATCCGACCAAA
AGCCTTTTGTAACGAACTGTACCTGGCGGATGGCTGCTCCAAGGGACCGAACTGTCCGCA
GGAACACGAACTTAAATTAACGCCGGGCGAGCGCGCGGTCCACCGATGGAAAGCCCGCGG
CAGTCTATGTACTAACGGTCCTTACTGCGAAAACTATCGCTGCTATTTGAGTCATCACTG
TCCATTTGGAGACGGCTGTAATCGCGGCGCGACCTGCAAATTCAAGACTGTGCGCTGGGG
AGATTTGCATTATGCCAAAGCTGATTTGAAACCCGAGTAGGTCATTCCCACCTGGTCGAT
TCACCTACTGACACGTTCCTAGGACCAAATGGGTTGAAGGCAACGATTTTCCAGAGAGAG
TTGGATAGCCGCATGCAGACGACATACTAGGATGCGAATATCTCTACTTCCTAGATCAGT
TCCCAGGAGCTCACAACCTGGAACCTCGGTTTCTTTGTCTCTAAACACGCTCACTCTTCT
GCTGATCGGCATGGCAGAATTTTTTGTCTCGAGTCATCTTCATCTTGGCCTACTCGCAGA
GTCTTATATCAAGCATCATCTAACTATTATCCCATAGTGCTATGGTCATTGTTGGACCCA
AATACAAGTGATTTCTCCGTAGCTGCGTATCTGACTAGAAGTCTGGGTTACTTAGTTTAG
CCACCGAATGTAAATCAACTCGTACAGATTTCCAGAGAGCCTTCTAGGCCCTAATTTAAG
AATGACCGCATGACGACACCCAGCATCATGCCATCAAGACAAACAAACCAGACTATAGCC
AGCTATACAAGTCCCAAACAAACTAATACGACCACCGAAAATCAGGACTATCCGGTCCCT
CATGTAACCTCTCCGTCGAGACATCCTGCGCGCGGATCTTTCTCCCCTGCGCTCTATCCC
TCCGCGTATTATCCACCATCATCCACCCACCCAACAACAAGGTCAACAGAATCCCCGTGC
CCCCGAACGACGCCGTGGTGATCAGCGCAGGCATATACCGCGGCGCGTCCTGACTCCGGA
AGATGTTCGAGCTGACGACGCCCATGAGGTTCGCGACGGGGACCGCAATGCTGGTTAGCA
CAACGCGGCGGCCCTCGTTTGCGATGTTGTTGTTGTACCAGACGTCCAGGAGGACCGATG
GCGCGGAGGTGCCCCTGCGCACAACTTAGCGCTAGCTTTATGACATGTGGGTTTGAGAGA
GAGAGAGAGAGGAGGACATACCAGGTCATCATGAAGGAAGCAAAATATGCGACATTGATA
TCCGCCTCGACGTCAATTGCGGCGTAGATGACGAACCCGATGAACGTGAACAAGAACCCC
AGCGCCACGAAGGGGAACCGCCAGCGGGTCCAGTCGCTGCAGAAGGCAAGGATGAGGAGC
ATAGCGGCGCCGGAGACATTGGGGGCGACGGTGTACAGGTTCGTCTTGACGGTGTCGTAG
CCGAGGCGTTTGATGATGGAGGGGAGGAAGAGCTGGACCGATTGCAGAGGCACACCGAGG
CAGATCTGGATAGCGAGGATGAGCCATGAGGTGCCGTGGCGGAAGATCTTGAATGCGTCG
CGGAGGTTGAGTTTCTCGTTGACGATGGCGGAGCTGTCGCGTTGGAGGCGGAGGTATGCG
AGTTGTTTTTCATCGGGGGTGAGGAAGGATGCGTGCGCGGCCGAGCGAGGGAGATACCAT
AGTGTGAAGAGTGCCACGAGGATGGTGCCTCCCCCTTCGATGAGGAAAAGGTAGCGCCAG
GATGCTAGGGGGCCGGATTGGATCCGGAAGACGCCGAATGCGAGCAGGCCGGAGAAGGCG
GAGGCGATGCTCTGCGCTGCGTAGAAGATGGCGAGACGGCGGGCTAGTTCGCCCCGGCGG
TAGAATCTGCTTCGGTCAGTTTACTTGCCTGGAGGCTGGCCAGACGGACATACGTGGTGA
GATAGTAGATAACCAGCGGAAAGAATGCACTCTCCGCCATTCCCAGGAACCAACGAATCG
CCAGCAAACCACTGAAATTAAACACCGCGACGACGAGGATGGTACACAGCCCAAAGGCAA
ACATCATGCACGGCAGCACGCAGTTAGGGCCGTACTTCTTGCCCAGGATACCGAGAAACG
GCGCCGTCAGGACATACGGAATGAAAAAGATGCTGAGGATCAAGTTGTACTCGTTGCCTT
TGAGGTTGAGCGTCTTCTCCAGTCCGGCAGTCTTGGCATTCCCCACGTTGGACTTGTCGA
GACTATTGAAAAGGTACATGACGGCCAATACGGGAAGAACACGCAAATCGAACTTCCAAA
CTAGGGCACGCTCTGCGCGAGGATTGATGTCTGCGCCGGCAGGGGAGTCATCTTTGGCGA
GGGCCGGCTCGGTGGTCTCCACAGGGTATTTGGTGTCAAGGGAAGCCATGGTGTGTTTGC
GGATGCTGCCATGTTGGTATGGGCTGTCGCTTCGTTCACGTCTATATACTGGGCCATCCT
TCTTATCTCTCAATGTCTCAATTGATCCGGAGATGTACCGATATCGGGAACACGTCCCCC
ACATTTTCCCCCATATCTTTAAGCCTAGATAAGCATCGACCAATCAAGACATTCGGTGGC
GCAAACCTTAGATATGATCAATGCGATTTTTCATCCAAGCTGATAAACACAGATAAACAC
AGATAGAAGATGATTCAAAGACTCAAATGCGGGAAATGATTCCGATAGAAAGATCGAGGA
TAAATATCCGATTGTCTACCACCCGGTTGTTCTCGTCCAGACATCCACAATCCTCGACCC
TTGACCATCGTCGCTCGAGTCAACAACTAAATACCACCCATACAACGCGCCAGTCACACA
CGCATGGTTCGGATACAGTCTCACAGCCTGGCCAACTCGCAGGGGGATTGCGGGCCCACC
ACCGCCCTCCCATGCGATAATCCCATGCTCCTGACTGATCCGCTCAACAATCAGACGCGG
ATGCGACCCGCCATGTTGACTTTGGCGCCTCCAGTTCCCAACGACTGCCCAGCCGGGATA
TGACTTGCACGGCTCCCTGCCGAGAGCCAGAGTCCCCGCCGCCACCAACGCCTCGGGCTT
TTCCCGCTCCCCTTCGTTATAAACGCTGCATACTTCAGCAATCACAGAGATGGCGATTTC
CTCCTCGAAACTTCCCCCGCGCTGCGCATTCGTTGCTAGCTGCTGCATATCGAGGAGAGT
GTAAACTCCGGCGTGCAACTCTACCTTAACCCGACCCCCGATCAGCGCACTAGGATCGCG
CAGAAGGCCCTTCAACACTTTTGCATCAGGAGCTAGGGACCCATCTTCGTGCAAACAGCT
CTGTGCGGAGACAACCTGCGGCGTTGCGCCCACGCTGATAGCCAACTCCCTATCTAGCAG
GAGGGACGCATGCTGGCGCAGCGCCCGTCCGCACCCTTCAATTTCGGTTTTCAGGTATGA
GATAGCTTCTTCGGCGCTTGTGGCTGCGTAGCTCAGACTGCTGTGCGAGTATACCCCGAT
CAGGCGCGCGTGGCCTAGTCTCTCTTCTTCTAGGACTTTCTCAAGTAATCCGCTTTTGTT
GAGCATGTCTGGCGGGAGACCGGCGCGGTGGTATCCCGTGTCGATCTTGAGGAAGACTCC
GGCTGGGAGACCGGCGACCTCGTGGAATGGGCCTAAATAGGCGAGTTGATCTGGATGGTC
GACCAGGACGGAGACGGGAAGATCATGATCAAGATCGGTGGTGTGTAGTTGACGAGCTAC
TGCCGCTAGCCGGGGGACGTGAGACGGCACGAGCGGGATCCCGTAGAGGACGCTGACACG
GCGGTGTTGCCCTTGCAGTTCCTGGAATAGTGGAAGTAGAGTCTCCAGCTCGGCGACCGT
CGAGACGACGAAGTTTGCTTCGCTGGATTCTGTGCCGACTTGGAGACGGGCAATTTGCGG
TGTCTAGGTGTCGTCAGTTGGATGTAGGGAGTTGCCTTAGAGCACGTACCTTGTGCGTTT
TGACATGGGCTCGGAAACCTACGCCCAGCTGCTCTACTGTCTGCAGCATGGTTTGACAGT
GGCGTTTGATGATTGCGACATCGAGGACAACTGCGGGTTTGGGAATGTCGCCGATGTCTT
TTCCAACGTAGAATTGCTTCAATTCATCATTGCAGGGAGGAACCCTGGAAAGGGGTCTTG
ATGCAGTTGTTGACATGATACAGTTTGTCTGCTCAATGTACCGCCTCGGTGCTGATGGGA
TGAATTCTCAAACAGTTGCGCCAGCTGGGTCAACAAAGAGGGACAGATCACAGCGGGGAT
ATTCTCCACTCTGCTCGCAATATTCCGAACGTGGGCATATTTCAGACCGGTAAAACCATC
AGGCTGAACTGCTTATCACTACAAACCGAGATTGAATGAGTCAATCAGACTCAGATTTCT
GTGGAAACGACGCTTCACTGCAAGAGTTAAATCTCTCGCGGTGGCCAGCCAAAATCCAGC
ATTATATCGCCCAATATCAATGACTCAGACCAGCTGAAGTGGCCGCTCGCTACACGTTCC
AGCTTCAGGACTCAGATGACACTTGATTACCTAGTAATTTGCGATTTGCCTCAATCGTAC
GACCAACGCGCAACCAAGTCCTAACTTCCCTGTGGCGTACTCTTCCGTGGCGCCGATCCT
ATGAGCCTAATACCACGCTAATCAAATAACTCGATTCCACAAGAAGCACAGGGCAGCACA
GCAGCCGCCATCGTGTTCTAATACTTGCAAGCCCGACACTGCCAACAGAGATCCGATGAA
CCGATTCCCATGGATTTACGCATGTGCGATAGGAGGATCTCAACAGTACCACGATGTTGC
CTCCGCACTGCCCATTCCAGGCTGCACATCTCCGCTGCATCCTGGATGATAGGGTCTGCC
CCTGCTTCTAACAATCGCTGCACGGTAGCTTCCTGTCCCCTGAAACAGGCGACGATGAGG
GGCGTTGCGTCGTTACGCCCGCCGGCTGCGTTGACGTTCGCTCCGGACTGGATGAGACGG
TCAACAAGGGGTATGATGCCGTACGAGGCAGCGTAGTATAGTGGCTCCGTGCGACGGGCT
TGTTCGGCGGGCGCCTCGGACAGCAGCATCTGGGTCCAGGATGTATAGTTTCCCCCGCCA
GGGAGATGCCGGGTATCGAAGAAGGATAAAATCCCGTCGATTTCGGCATCAACGAGAGGA
TAGCCAGGTGGCCAGGACGGACTGCAGTGGCTCGCCCAGTTCTCGGCGGCGTACTTGAGC
AGCGGGTACGTTTTCCGACGCTTTGTAAGAGAGCGCAAGTCCGAGCAAGGCTGTTTGAAG
TCGTCAAACATCAGGTACGTCAGGCACTTTTGCCAGATGCGCCGTGAACCCCTCGGTCTC
GTCCAAGCTGTAGTACGCTGCTGGCCCGTGTTTGATTGCGTCCGATGTGAGGAACGCTTT
GACTGACGAATGCGCTAGAGCAACGAATGTAGTCCGCTCATCGTAGACAATCAGCCCTTG
GCAGATGGAGAGAATGACCTGTGGATCAAAAAGTCTGCAGTCGTCATCAATGCTCTTGTC
ACCTTTCGTCAGAACAACTGCCTCGCTGAGCTCGGCCAATGTAATCTCCTGGTAGCCTGA
ACTCAGCCAGAGGAGTGTTTCTCTTGCAATTTCGCGGTCGTACGAAGGGATTCGACAGAG
GATAGTTTCGTACGTGCCGTGCAGGCTTTCCGGCATCCTGTCTAAAGCGAGAATGACGTC
CCGGCCTGTTTTCTGGGCGGCTAAAGGCTCTATTTGACATTGCACGTATCGAAACCTGCC
GCAATGTGTTAGTTTGATCTTTCAAGCTTGCGATGAAGCATACGTACATTCCACCTGCTT
TCTCAAGCAAGACAAGTCTTAATGCGACACTTGATGTGTTCCGGTAGCCGTTGAAGAGCT
GGGACTGACGTTAGCTGGGTATCGAGAATTGCCTCAATGTCAGTTCTATTAGTTGAAGGT
TTCATTTGCACCCTGAGGATATTAATGGTGGGATTCGACACTGGTGGTAAGGTCGTGCTC
GTAACCATAATCCGAATGTTGTGTGATGATTCCAGAAGGGTGAGCAGTGCGTCCAGAATC
TGTGCACTTTTACGGCTCTCGTTGATCGCATCCACGACGATGAACAGCTCCGACAGTGGT
TTCGTGAATTTCAGAAGCAGGCTAACCAGTTCATCTGGCTGAGGGAGAGCACGTCTCTTG
AAGCTCTCTTGCAATTCGTCGAGGATTTCTGGGTAGCTTTCTGATAGTTGCACCAGCAAT
GCTCCCAGCAGGTAGACCAGCTCCTGCGAGGTAGTCAAGTGGAATGAGCAGTAGTAGTAT
ATCACCTGGCTGGAGGTGCGCGTGGCGATAGCATCTTTGACAGCCTCAATTGCCGTCGAG
CTGATGAAGATTAGTCACTGGGATGGTGAAGGTTCCCATTATATGCCTACCATAGGACAG
TCTTTCCTGATCCCGCTGATCCTGGTCAGCATATCTCTACACTCGACATCAGAGGACTCA
CATTTCCCCTCTAGGGACAGCATTCGGCACTTGCCCTCCGGTGCAATCCACGACCGGAGA
GGTCCTTGAATAAACCAAGCTCCAGTCCCCGGCTGACAGAGCGATCGAGCCTTGCGATGC
ATCGATCCAAAGTCAACGGCACATATCCAAGTCTTGGTCTTCTCGTTCGTTTTCTCTTCA
ATGATGAGACATGGGCAATATATCAGAGATGTTAGGACCTATCTTTCCGTAATTGTTTCA
TTTCCCTGCTCCAGTCAACCACAGCATCAATAGAATGCGCCGTCTCCTTCTCGGCAACCC
TAGAAACCGTCAGTTCGTCCATGATCCTCAGCTGGAAAAGCGCACGCACGATCGATCATT
CAAAATCACCAAGATAAAATACGTCTTCAACCTCTCCAACTGGGCAATACTCCCCTCCAG
ATCCCCCTTCTTACTCGGCCACCCTAACTTCGCCAACCGCGACTGCCTCGTCGTCCTTCT
CTGCAGATCATCCAGAATCTCCTCCAGGACGGTATTCGCCTTGAGCAATGCATCTTGAAA
CGACGATGACGACGCCCCCGCTTGAACTCCCTTTTCATCGCTATGGTCTGCTTGCATCTG
CTCGAGAATAGCCTTCAGCGCGAACAGCTCCCCCGAATAACTGGCGGATCTCGCTGTCGG
CATCCTTGACTTGTCTTGCAAACTCATAGACTCTTTTCGTCGTATGTACTACCTGTAGTA
TCAGGCCCGAGAATGGAGATCGGGTCTGCCATAGCCGTCGTTGTTGTTACAGATACTCAG
TGCAGTGGTGAGGCTGAACCCGTTTGCATCCTAATATTATATTAGCTTGCAGCAAGCGAC
GAATCACTTGGCGTTAATGGATGATCGCGTGGGGTATCGATTTCTGCCCCTCGTTTTGTT
TATTCAGAATATTTGTTCTCTTGGTACTTGGGCAGGCTGCCATCCTGTCTACTATGGCAG
TCTTCGGAGAGTTGCAATATGCCAAAGTAAATGCAGATGAACCAGAAAATGCCATGGACG
CTACAATGCTTGTCGGGAATAGTATGGTTATGGACTAGATTATATAATATTATTCATTCC
GTACTCGTACCGGATTAAATCGAATAGTATTAGTTAAGTAGAGAATACAATGAGTCGAGA
GTCGTGCCATCGATACCAGGAGTGTGCAATCGTCCTTGCAGCGACAGAGAACAGAAAACG
GAGAAAAGAGCTCTCTTTCAGTACGAGGAAACTGGCATTTGGCCTCGATCCCAAAGCGAA
GAATCCAATCAATGCCTGGATGCATCCATCTCGGCAATCACTTGGTCCACATGCTCGGCA
ACATTATATGAAAAGACCTGCTGCGCGAAACTGTTCATCACGCTCGGAAAGAAGCCTGTA
ACTCCATGTTAGCGAGACCCCCAAATCCCACGGCATACATACCCATAATCCACATGATTG
AATACATCAAGTACTCCTCGATCACCCCCATATCCCGCTTTTTGCTTTGTCTCTTTCTCG
CGTCGTCGAGGATGGCCTGAACCCGCGGTCGGCGTAGATCCATGTACTGCTTGGCAGCTA
ACTTGACTGCCTCCTTGCACTCGCGGACACTACTGTCACTGTCGTCCGCCTTGCCAAGGA
AGTAACTCAAAAGCTTCGCAAACGACTCTACATCTTCCAGTGCCTGGGACGATCCCTGCC
CCGAGCTTGACGGCAGCGCATGTGCCGCGTCCCCCACCAAGACTACGCCGTCCCGCTCCC
ACGTCGGTAGCTGTGGCGATGTCCAGGTCGGATAGATACTCTTCACGCGTGCTGACTTGA
GAACCTTTTGCACGACGGGATCTCCCCAGTGTTCATGTCACTTTTGCAGCTGCTGAAGGA
CATCATCCATGTCCAGCATGTTGGGGTCGGGGCACTCATCGACAGAATACGTCGACCACC
AGGCAAGAAGATCACCCGGCTCAGAGACATGGTGCGGCGAGTCCCGGTGCGCAGCGATCG
ACGAACTGGTGCTGAAGAAGTAGCCAAAGAAGCCATTTCCGCCGAAGATGAAGTTCATGG
ATCCTTTCTCAACAAGATCTTTGACCTCGCTGGACGGCAGGAAGCCACCAATTCCGCAGA
CACCCCTACGCTGGTCAGTTTCTGAAACTCAAGAGGAGAAAGTATCGCTTACTCATAATG
AGGAGGAAACGGGTCCTCCTCCGCCTCTGGGAACAGAGCCCGTTTAGCTACGCTTTTGAT
TCCATCGGCTCCAATCACCAGATCCGCTTCGACAGACGGGCTTTCGTCTTTGAAGTAGAT
GGTATTCCGGTGATCAGGACTGGCGACGACCCGTTCCACACGCTTCGTCACTATATCCCC
GTCCGGGATCCGCGCGCGCAGACACCGCCATAGCCATTCGCGACTACAACCGACCATGTG
CATTGGCGGCTCATCTCCCACGCCTGGAGCAGAATTGTCCATACGTATAAGGAGACGGCC
GTGCTTGCTTTTGAGATTTCCGTGCGGAACTACATAGCCACCCCGGACAATGTCGCGGAG
GAGATCCTCGTCGAGACGCTTGAGAACATGCAAACCATTCGGCCCAATACCTAGACCGCC
GCCGACAATCAGAGTAGATGAATGCGTAGCATCCTCTTCTTGGCTACCCTTGGACGCGTC
GAATTTGCGATCCTTGCTGGTATCGTGAGATTCGTAGATGGTGATTGTGTGGGATCCGGG
GAGGTGTTTCTGGAGCTGCAGATAGGCGGCGCATCCGGAGATGCCTGCTCCAATGATAGC
AATCTTCATTTTGATGGATCATGGATTATGCGAGATATTATTGCCTCTGACGAGAGGAGG
TCTGAAGTGTTGAAATGTCAAACTGTCTGCCTGGTGGCGATGCTGACTCATCGCTCGGAT
TCCTTAACTAGGCGAAACTTTATACAATTGCAAACGCGAGACATCTTGATGCCTCTTCCT
GCTCCAACGGTTGATGGGCCTCAACAGAGCACGGCATCGTCCCAAGACTGTTGAATTATC
CCCTCCTGCTGACTACTACATGCATGCGAGGCTGGTCCAGTCTTTTCCATGCCTCCACGA
CTGCTTTGGAGTCGGGAGCTGGTACATGCGTCGAAGAGCTTCTGCACAGCAGGTTTCATT
TCAATTTGTGTACCCTGAACATGCTTGGAATTCCCCCAAATAGCCTGAAATAGTCTGATT
GTCATTATCAATCATCTGCACAGGCGTATCTCCCAACAGCCCCAACTGGCCAGACCTCAG
AGTGATTTCCTGGTGCTACGCAGAGACAGCGATGCTATGGCTATATCTAGCCTGCTTTGA
CGCTCCACATAGTACGCATGTTGACCACGTCGTTATTTCTTGTGCCATAATAAACAACCC
ATGGGCTGTCTGACGCATCTTCCGCCATCTAACCGCGCCTTCATGCTCATAGGTTGAATA
ATCTCCACCAAGACAGAGGGCTGCATCCCCAGCTCCTCACATGCCACAGGAACATAGCAT
TTAGACGTGGGGTTGTCTGCACTCCCCTAGACACATAGCGCCGTCGCGTCCAGTTAAGAT
GCAGCATCTTGACGCGGCTGCAACCTGTCAAGTCTAGGCTAGTCTCTTCCAGATCCGATT
CATATCCCTGTTCCAGGCGATTCGCTGAGCCTCGCAATTGACAGATGCGATGGCCGACGG
TTGAGCGTTTGCTGGTTACGCGGTCAGCTCAGCTCAGCAGGCTGAACGGCATTCGTTGCC
GTTGAGAAGGAAGTTGGAGTGTCTTAGTCTGCCATACGATGGACTAGGCAGTGCTTCCAC
ATGAGGCGGCGAAGTCTACAGGCAGTTGCAGAAGGTAGCGGAAGACGCTCATTTGCTTGG
CTACTGTCATAATTCATAGGAAGGAATAGAGAACACAAGATCGTGTCGATTTGTCGTACA
TTTGTTGCCCTAAACCCCTCAATAGTCGGACCGGGGCTAGCCCGACCCCCGGAGTTTCTG
CCCTCCAGAGGTGATATATGAGTCCAGTTATTTTCTGATGGCATGGCGGGGATTTGACAG
GATGCCTTGATTAGAGAGGGGCCATACTAATGGATGGAAGTCTAGTGTAGTACATGTGAT
GGTGCAATACTTCGCTATACAGGCATCCGATGATGTGATGCCTGCGGGGACTTATATACC
ATGCCAGTTACCACCCACCTTGCAGTGGGCTGCCAAAAATATTCATAGAATCAAGATAGC
AAGATGGGGGAAATTCAGACACTTCGTCAGCCTGATATCCAGTATCATCCAGACTACGAA
AAGTATCTCGCGCGCGTGCAGCGTCGCAAGGCAACCGAGGATCTGCCCACGTCTCTTCCT
CCGGGCTTCCCCGAGAAGCTTTCTTCTCCTCTTGTCTGGGAGGGCAAGGAGATAGAAAAA
CAGAATGACTGGATCTATAAGCTTGATGACGCGCAGCGAGAGGAGATCCACGCTGCGTTG
TCTCACTTCAAGGGTAAGTTGCCGAACCGGTGACAGGGCATGACTAACGTCCACAGCCCT
GAACCTCGAACCCGGCTACATCAGTCAAGAGACATTCCCCCTCCCAACTCTCCATCCTAT
ACTGCGGGAACTATCGCACGAGATTCACAACGGGCGAGGCTTCTTCGTCCTCCGCGGCCT
CGACGTCGATCGGTACTCCCGCGCAGACAACATCCTCATCTACGCCGGCGTATCCTCGCA
TATTGGAAGCCTCCGCGGCCGGCAGCAGGACCAACGACAAGCAGACGGGACGTCAGTCGT
GCTCGCACATATCAAGGACCTGACTCGCACCGATCAAGCAGGCAACATCGGCGGGCCCGG
CAGCACAGCCGACAAGCAAGTCTTCCACACCGACGCCGGCGACATCGTCTCGCTGTTCTG
TCTCGAGACAGCGGCCGAGGGCGGCGAAAGCCAGATCTCCAGTAGCTGGCTGGTGTACAA
CATCCTCGCCAAGGAACGACCGGATTTGATCTGGACGTTGGCAACGGACTGGCCGGTGGA
TGGGTGAGTGTGCGTCTTCTCCCCCAGTTACTCTCCTGCTTACCGCGTAGCTTCAATAAC
CCCGAGCGCCCGTATACATTGCGTCCCTTGCTCTACCACCAGGACGCAACGGCATCAACA
CCCGAGCGCGTCCTCATCCAATACGCCCGCCGTTACTTCACTGGCTTCCTCGCCCAGCCT
CGCTCGGCGAATATCCCGCCCATCACCGAGGCGCAGGCCGAAGCGCTCGACGCGCTGCAC
TTCCTGGCGGAGGAGCACAGCGCCGCGCTGGATTTCCAGAAGGGAGACGTGCAGTATATC
AATAACCTGAGTATTTTCCATGCTCGCAAGGGGTTCCGGGATGGGCCGGGAAAAGAGTAA
GCTTTTCCCTGTCAATTTTCTATCCGATAAAATTATGGTAGACTAACGGTTGCAGGCGGC
ATTTGCTACGGCTCTGGCTGCGGGACCCGGAGAATGCTTGGGAGACGCCTGAACCTCTGC
GGGAGCGGTGGGATATTGTGTATGGAAATGTGACGCCGGAAGAGCAGGTGTTTCCTTTGG
AGCCACAGGTGCAGAAGAAGAATATAAGTGCTTGATTCAGGACGAGCCGGCAGTCGAGTG
TCTGAGCAGACGATCTATTGTTAGTCAGTGGTATGCGCCAAATCTCAACCGACAAGCTCT
GTGGCGGCCAGGAACCGACTTTGATTGACTTGGCGAACTCTATAGACCTCGAATCATACG
TTGTCATTTTAGTGATTTTAGGCCCTGCTAAGCTTCCGGGTCCTTGGCTGTAACTTTGTG
ATATCAAAGTTAGAATAGCAATCATACTTTTGGGCTTGATAATAGATGCCACCATGCTGA
CCAGACATCCACCTGTACTATGGATCCATCGGAATCCAGGTCGGCAATTGACCCGGCCTC
GGCAAGGAGTGACAGCTGTCTTCCGAGATCAGAGAATCCCTGGCTCCGTGGGGGGATCAG
CGTGTCAGCCAGTGGAGAGTCCTCCCCGGACTCCCCCACGGCAAGCGAGCAGCAACAACT
ACCGGGCACTAGACTGAATAGCTTCATTAGGAACCAATAGTCATCTCGACAGTGTCCATC
ACGACAGTCCCTGCTTCTCAATTCGCGATAAGGGGGCGTCTCCCTGGTTCAGTCCCAGGA
CCTTTATATAACGGTGTTTCGAACATTCTGAGCATCATCCTGCCATCTATCGACCTGCCG
GAAAACACCTTGACCATGGACGACACATCCAGAAAGACAAAATTGCAGTCTGACTTTCTC
GAAAAAGCAGAAGCCGAAGCAGACGTCGACATCGTACCAGACCCAGCTAGCGAACTATCC
GAGCCTCATCGTGCATATCTCCTCCAGCGACATGGCACCCTGGACCTCGAGCCCCTCCCA
AGCATGGACCCGGCTGATCCGTACAACTGGCCTCTATGGAAGGTACTTTGCCCCTACTGT
GTGGAGTGGCCGTGACAGCAGCTAAAGAAAACAGAGAATAGCCAACCTCGTCCTGGTGGC
ATTCCACGCCTTCATGGGCACCTTCATTGCAGCCGGCATCATCGCCGCGTACGAAGACAT
CGCGGTCGACCTGGATGTGTCCATCCAAAAAGTCAGCTACCTCACCTCCTTGCAGATCGC
TATACTGGGCGGCGGCCCGCTGGTCTGGAAACCGCTCACGCAGCGCTTCGGACGGCGGCC
GATCTTCCTTGTCTCGCTGGTGCTCAGCTGCGTGTGTAATATCGGGTGCGCCACGAGTCC
GGGTTATGCGTCGATGGCGGCGTGTCGGGCGCTCGCTGCGTTCTTCATCTGCCCTGCGAT
GGCGATTGGGAGTGCGGTCGTTGCGGAAACGTTCTTCAAGCGCGAGAGAGCAAGGTATAT
GGGTGTCTGGACGGTCATGGTCACGCTGGGGGTGCCGACTGGGCCGTTCATTTTTGGGTT
TGTTGCGCAGCGCGTGGGATATCGGTGGATATACTGGATTTTGGCAATTGTACATACATT
CTCTACTAACCCTACGTATGAGCCACCACTGAGAGAAGCGTATAGACCAACGCCGTCCAG
TTCATCCTCTACCTCTTCCTCGGCCCTGAGACCCGCTACATCGGCACCGACATGACCTCC
CAAACCACCTCGGCCTTCCAACGGGAATACCTGTCTCTCCGGCGCATCGATCCCACCCCC
TTTACGCTCCACGAATTCTACCACCCGCTCACGCTCTTCACCAACATCCCCGTCCTCACC
GCCGCGTGCGCCTACGCCATGGTCTTCCTCTTCGGCAGCGTCCTCAACTCCGTCGAAGTG
CCCCAGCTGCTCCAATCCAAGTTCTCCCTCAACGCGCAGCAGCTCGGCCTGCAGTTCCTC
GGGCTCATCGTCGGCTCCCTCCTGGGCGAGCAGCTCGGCGGCCACGCCTCCGACTCCTGG
ATGGCCTTCCGCGCGCGCCGCATCTCCCGCCGCCCGCCGCCGGAATTCCGCCTCTGGCTG
AGCTATCTCGGGTTCCTGCTGACCATTGCCGGGATGGTCGTCTTCCTGGTGTGCACGGCG
CACGCGACGCAAGGGGTGTGGACCGTGGCGCCGGTGGTGGGGACGGGGGTCGCGGCGTTT
GGGAACCAGGTGGTCACGACGGTGCTGACGACGTATGCGGTTGATGCGGACCCGGCTGAT
GCGGGGAGTATCGGGGTGTTTATCAATTTCGTGAGGTCTGAATGGGGGTTTATCGGGCCC
TTTTGGTTCCCGGCGATGTTTGAGAGGGTGGGTGTTGCGCCGAGTGCGGGCGTGGTGACG
GCGTTGATTCTGGGGGTGAGTTTTGTGCCGACGGCGCTGCTGCAGTGGAGGGGGGAGAGG
CTTCGTCTTTGTCAGAGAAAGAGGGAGTAGATTGCATTGTTTt
>NODE_4_length_24785_cov_653.262268
TAATATATAACAATATCATAAATTATTATTTATAAAACTAGATAATATATTTTGTAAACC
AATAAATAAATTATCAAAAAATAACGAAATATTAGTAAAGAGTGGATAAGACCCTGGTGA
TACCAAATAAAATGGATTAAATTGGATAGATTGATAGACCATTGTTTATTTTTTTTTTTA
GATAAGATTTCAATAGTAATTACAATTAAATTTTAATAAACAACAACATTTTTTTTTTTT
GTTTTGTATATAAAGAGGCGACACAAGCACCCGACTTTATACGTGTAAAGCAACAGTTAA
ATTTAAATAAACAACATTTTGTTGTTTTGTATATAAAGAGGCGACATAAGCACCCGACTT
TATATGTATAAAGCGACAGTTAAATTTAAACTAACTATAACTAATAGTATTAATAATTAA
TAATTAAATTTTAATTAGTAATTAATTAGTCATTTAAATTTAAACTAAACATAATTAATA
GCATTAATGTTTATAAAATTTATATAGTTATTAATTAGTCGAAAGATAAACTCGAATTAT
CACTTTTAATTCATAAAATTATTCTTCTACCAATTAAACTATTTTCTTTTAAAACATTAA
CCTTACTTAATAAAGAATTTTCATAAATTTTTATAGGCTTAACTGTAGAATAATGAACAA
TTAAATTATTCCCTATAAATTTTATATTAATTTATTCTATTAGCCAAAGGAGAAAATCGA
ATTCTCATTCTTAATTCATGAAATTATTGTTCTACCATTAAACTACTTTGGCTCTTAAAA
TATAATTTAATTAAATATTAAATATAATTTTTTATTAAAAAATAAAAATTATGTTGGGGC
GACTCGAACACCCAATAGTAAATACCAAAAATTTATGACTTACCGATTAGTCGACAACAT
ATAATATGGGTAACAAGACTTGAACTTGTAAAGTTAAAACTATTCCGTCCTAAGCGGAAC
CTGGTTACCAAATTTCAGCATACCCATCTAATGCTCGAGATAAGACTTGAACTTATAACC
TAATCATCTTCAGTGATCCGCTCTACCAATTGAGCTTCTCAAGCTATAAAATATAATAAT
GAAGTAACTATAAAAATGGAGTAATCAGGACTCGATCCTGAAATAACGATATGCAAAATC
GCCGTTTTACCAGTTAAACTATAACCCCTATCCGAGAAACGATTCGAACGTTTACGACTT
GCGTCACTTAAGCTTAAGTTAAGACTGTCTACCAATTCCAGCACTCGGATTATTTAAGAC
TAAAATGACTCGAACATTTACTCAAACCATCATGAGTGGTCCGCTTTACCTATTAAGCTA
TAGCCTTTGGTTGCGGGTTTAGGGATTGCACCTAAATATTATGGTCATGAGCCATCTATG
TTACTATTACATCAACCCGCATATAAATAAGAAATAGGTAACTCGATAAGAAATAGGTGA
CTCGAACACCTGACCTTTCGCGTGTAAAGCGACAGCTCTACCAACTGAGCTAATTTCTTT
CAACCCAAGGGAGATTTGAACTCCCGCACTAACAGTGAAAATGTTATGTCTTAACCAAAC
TTGACCATTGGGTCTTTATTTAATAGCCCAGTGCAAGTATCGCACTTGCTTCTACCGATT
ACAAAACGGTTGCATTACTTTTATGCTAACCAGGCTAAATTTAATTTATATGATATGTGA
AATATTTAGTATTTTAATAATTAGTACTTTATGTCTAAAAATATTAAAATTAATACAACT
AAAGCCTATTAATCGTTATATCCGAAGAGTTATAACAATTATACTCGTAGTGTTCTACTA
CGTTTAAAAGTATCCTAAAGTAAGCTTCGCGCTTAAATGCTTTCAGCACTTATCTTTAAC
TGACGTAGCCTTCCTGCCATGCCTATGTGAACAATTTACTTAAGTATAAGTAAACGATAT
ATTATATAATATATAGCATAAACAACAGGTAAACCATAGGTCAATATACCCAACTCCTTT
CGTACGAAGGGGCTATCTTTATTCTACTTTAATTCCCTCTAGAAGATAGAAACCATACTG
TCTCACGACGTATTAAACCCAGCTCATGTAGCTCTTTAATCGACGAACAGTCGAACCCTT
CATGATTTTTGCATTCATGTGGATGAGCTAAGCCGACATCGAGGTGCCAAACCGCGCACT
CAATTTGTACTCTCTTGCGCAAATTAGCCTGTTCAATTTATGTTATCATAAAAGGTTTTC
CTTTTATTTCCACTTTTCTCAAAATGGTTCAGACTATTTCATCATCTTTATTAATTATTT
TATAGGAGGAGGAATGATTAAAAAAGTTAATTAAGTACCACTTACTCAACCTTTAACTCC
AAAAGATCCAATACGAGATTTAGAATTTAATTTAGTATATTGTAAATTAGGTTTATAATT
TCCTCTTATTACAGATGAAGGATAACCTTTAATAGAAGAATAGGCATTTACTAAATTACC
TTTATATCTAACTTTATGTTGAGATCTTGAAGCAGTATAACGTCTAGTTAATCTACCTGC
AGCTTCTATTCTAACACCTGATACTCTTTTATATTTAATATTATTTAATACTATTTTTTT
AAGATATTTTGAACTTGTTTTATTTTCCTCTATTAAATTATTAAGTAAATTATTAGTAGT
ATCAAGATTATTTACAGTAAATAAATTATTTAATTCAAAGAAATATTTAGATCTTTCATT
TAATTTAATTTTTTTAATTTTTGCTTTTCTTACTAAAGCTTTAAGATATTTTAATGGTTT
TCTTTTTTTTCTTAATTTTAATACTAATGGTTGTGTAAAAATATCACTATTAAAATAAAA
GTATTTTAAATTAATAATATTAAATTCTACATTTTTTTTATATATTTTTTTTATTAAATT
AATTAAACCTTGTAAATATGAATTTTCAAATTTAGCTTTATTGATATAAAGTAATTGTTT
ATAAAACATATAGTATTTTAATCTTTTAAAAGATTTTATTATAAATTTTTTATAGTAAAA
ATTTTGAATTCTAGATATTTTTGAACTATAATTAGGTAAAATATTTGTTAATATTTTACT
TTTTTCTTGTTGTTTTTTTAAAATATTCAATCCTATATTTCTTATTAATTGTAATTTTCT
TACAAATTTAACTCTTTTAAATAATCTTATATATCTTTTTTTTAATTTTAATAAGTAATT
AAGTTTTTGTCTATTATATACATATAATGTGATATTTACTTTATCATTAGTATGTTTAAA
TTCACCATCACTAACAAAGATTCTATTTGTAGATAATTTTCTTAATCTATGACGTAATCT
TTCTTTTCTTAATTGTTTTTCAATTTTTCAATTGTATGAATTAAAATAACCTTTAATTAA
TTTCATTACTAATCTGCTTGCAACAGGTATTAAACTTAATGCATTTTTGTTATAAACATA
AATACTATTTTTTCAATCTCTTACAGCAGGAACAAAATCTTTATTACGAATAACAACATT
TAAATTATTTAATGATTTTTTCTTATATGTATTTTTTAATTTTGATTTTATAATATTTAA
CATATTTTATACATAAATTAAGATATTAATATAATTAAAAAATTAATTATATAATATTTA
AGCTTGGTCAATAACCAAGTCTATTTCATTATTATTACAAAATAATAATAATAATTATAC
AAATAATATATTAATAATTAATAAAGATGTTGGGCGTTAAAAAAAGGATTATTGTTAGCA
ATACTCACCTTTTAGTCGTTGAACGTCCTTATTTTATTTTATTTTATAATATAGATAAAT
TTAGCAGTGATTAATACTGCTAATTGCTAAAATAAGTTTCGCTTCAAATACACTTAAATT
ATTTTAAGTTGTCTTTGAAATTTACCCAATATATTACCAATATTTTATAATATTGGAGGA
CTCACAGTTATAAATCCCTAGCGTAACTTTTTCTATAATCCAAGACCTTTCCTTAATGCA
TCTTGTGATCATATGCCCCGCTTACGCGACTGATAGACTTGTAGGTCAAACAGTAAAGCA
AGATTTAGCCATTAAACTTTTAAAGTATAATTAATTATCATATTAATAAAGGTAAAAAAT
ACAATATTAATATGAGAAAAAACTTTTAAATATTAAAGTTTAAAATACATCTATTCACCA
TATAGTTAAAATCTTACTTAAATAAAAAATACATATTGAATTTAATCTAACAATAACTGT
ATAATTATAAATATAATTATAACAAATTAAAATATTTGTAAAGAAATTTACAAATTTACA
ATATGAACTTTGGATATACCCAGGTACTTTTTGTGGGATCTGTGCCCCGCATAAACTGCC
TTCTAATCCTCAAGAGCATATAATAGGAAACAAATAAAGGTGTTTCATTGCTATCAGACA
ACTACCTTATACACTCGAAATTATCCTAAATTTTCACTCTTGTAATTAGTAACAGTAAAG
CTGCATAGGGTCTTCTCGTCTATCTAGAGGTAAACAGTATCTGCACTGCTATTCCAATTT
CACTGAGACAATCATCGAGACAGCTGTTGTATCGTTAAGTCATTCATGCAGGACCGCATT
TAACGGCCAAGGTATTTCGCTACCTTAGGACCCTCATAGGTAAGGCCGCCATTAATCGGG
GTATCCTTCAAAACCTCAGTTAAAAACCAAGGTAAATCCGTTATCCAGCCGACATTGGGC
AGACATCACACTCAATACTTTGATATTTTATCTTTGCAGAGTGCTGTGTTTTTATTAAAC
AGTCGTACAACATTATTTTATGTTTCCTCTTATCCTTAATTTAATTAAATCATACCTGTA
AGGTATGTTAAACTAATGATAATGGCCCTCCTTATCCCGAAGTTACGGTAGTCAATTTGC
CGAGTTCCTTAATGATTGTTCACTCAAACGCCTTTGTATTCTCTACTTGCTTACTTGTGA
TAGTATCTAGGTACGGTATATAGAAAAACCTTATTATATTTACATTATATATTTGTATAA
TAGTCTTAATATATACAATAATGTAAAATATAAAAATAAAATATATCTTTTTTTTTTTTA
TAAAACTCTATTACATTCTATTTAAACTATGTAATCTTGAAAACTTGTAACAAGAAATTA
GATAGTAAATACAATATAACATATTGAGCTTTATTCATAAGACTATTAGTTTACATATAT
TTTATTTTAAGTAAAAAATTTTCCAGAACCTTTATTACTTATTAAAGGTTTTGTTTTTTA
CTATTAAGTATTTTTTATAAAAATATCATCAAAATTACCTTTTGATTAATATATTTAGAT
ACCGAAAATTAAATAAAATACCATAAGCTTAAGGCGAGGATATTCCTTTTTCGTTACTCA
TGTCAGCATTCTCTCTTGGATTATATTAATGGATTAATTTAATTTTATTTAGTTTATTAA
TAATCCATATTTATTATTTCTTAAATAAGAAATAATAATTAATATTTATCCAATGTTCCG
CTACCCCACATATACAATATTATTATTATATTAATGTGTACAAGGTTTCGGTATATTGTT
TAGATCCGTTAAATTTTCGGTGTTTTTTTCTAAAAAATTAATCAGTGCTCTGTTACGAGG
TCTTCAAAAAATGGCCGCTTCTAAGCCTATTTCCTGATTGTATTAAAAAAAAACATCCTT
AATTTCACTCAACAATAATTTTGGAACCTTAACTCTTGTTCTGGGCTGTTTCCCTTTAGA
CATACAACCTTATCGCACTATGTCCGATTATTCAACATTCATCTTTGCCCTTCCGAGTGC
AAATACTCTCCGGTAAAGTCACTACAACCCCCCGATGTTGACAAAATCAAAAGATATTGT
CCGAGATCACAGTTCTGTACCTGCTAAGATGTTAATTAAATTACCTACTCATATAGGTTT
CGCGGAAAACCAGCTATACTAGTCAGTTTTGTCTTTCACTAACTTACCACAATTCTTCGG
ATATCTATACAACGATAACCCGTTCGAGCTTTTATAACCCTGACCATGGTAAGATCACTA
GCCTTCGGGTCTAATTCTAGATACTTATTCATTTTTTCATAATTGGTTTATCTAAGCTAG
TTTTATGCGAAAAGCGCATAAAATCATTGCTTGCATCTAAAATTAACTTGCTGACCCATT
ATGCAAAAGGTACGCTCTTATTATTTATTTAAATTTCACTCGAGCTGCTTATAAAATTAC
TATTTCAAATTTTACCTCACGGTACTTTTCACTATCGCTTATATATCATTTTTAGCCTTA
GAGGAAGGTTCCCCTATATTCAAACAGATTTTAATCCATTTTACTTTTAACAAGTTTTGT
TATTAGGCTTTTGTTATTTAGTTGACACCAAATAACAATCTCGTTTGATTTCTTTTCCTA
AAGTTACTAAGATATTTCAATTCACTTCGTTTATTATCTGATTTCTCTTAGAAACTAGAT
TGACTAGATATTCTTTAATATATAGCTAATTATCCATAATAATTTCTTTATATACTTGCC
TTGATTTCTCAAGAAATATATCTTTCATATTACCTATATTGCTAGATACACTTATAAATT
AAATTTTTAATTCAGGTTATTATGATTCGAACATAACTACTCCTCAACCCAAATGAGACG
CCTAACCAACCTGGCTCTAACCTGTAGAATTATAACCCTATTAAGGATTAATTATTTAAT
TTAATCATGTAATGTATATGTAATACCAGAGAGTATATGATTCGAACATATGAAAGTTTT
TACCTTTAGCTAGACTCAAGCTAGCCGCCTTAAACCACTCAGCCAACTCTCTTATTTAAT
TTATTTAGATTTATTTAGAATCTAAAATTTGATATTTATTGTTGTAAACTATAAACTTGT
TTTATTTAATTATTTTAGATGATTCTTCAGTGACTCGAACACTGAACATATCCTTATCAA
GAACACACTTTACCGGTTAAGTTAAAGAACCAACAAAAGAAATCTTTTTCAAGAGCACTT
AGATTTGAACTAAGAAATATAAGGTTGAAGCTTACAGTTTTACCTATTAAACTATGCTCT
TCGGAAAAGAGATGAATCGAACATCTAAGTGTAAAAACACAATATTTAGCAAATATCTTA
CCCTACCAATAGCAACTTTTCCTTTAATTACGGGTTAGACCGGTCTCGATCCGGCATCTA
TTTTCTCGACAAGAAAACCCTTTACCTATTAAGTTACTAACCCTTTTTACGGCTAGTCGA
ATTCGAATCGACACTCTTCGTGTGGAAGACGAACAGTCTACCATTAACTTATAGCCATTT
TAATTTTAATTATTAACTAGTTCAGATAATATTTTACACTTATGACTAGCTGAATTCGAA
TCAGCACATCTTATTTGGTAAATAAGCAGTCTACCGTTAACTTATAGTCATTTAATATAC
CTATTAAAAATTTTTTCATATTTTAGTATAATTTATTTATATAAGACCTACAGGACTCGA
ACCTGCACTATAATGATTAAAAGTCACATGTTCTACCTATTGAACTAAGATCTCTATACT
CTTTTGATAAAAGATAGTATAAAATTTTAATTATCTATATTCTAAATAACCTCTATTTAC
TAAATCATCAGCAAGGCGATTTATCTCACCACTTTGTATCACTATTATTCTTCTATCTAT
ATGATTATGATATATATCAGAATCTAATAACATATTACTAATAGTTACTGAAGTATTCAA
GTATCCCCTTAAAGTTTGATATTTTTCATAATATAACCTAGTTCTACCATTAATTCCATT
CATCATTAAATGACTATTTTCAAGTTCATCTTGTATTTGATCAATAATTGTATCAATACT
TGATGTGAGATTTTTATATACTAAAGTTAGTACATAATAAAAGTCATCTAGACTTATATT
TATTACTGTATCCATAATTGTTTCCATCATTTTTATTTAATAACCTCAATAATATACAGA
AATGTATAAGAATAATCATACAACATCAACAAAATGTCAGTATAAAATACCTGACTCATA
ACCAAGATGATGATGATCTGTTAAATGATATGCAGCTAAACGTCATAAACCTACAGCTAA
GAATGCTGTTCCTATAATTACGTGTAATCCGTGGAAACCTGTTCCAAAGTAGAAACATGA
TCCATATACACTATCAGAAATAGTGAATGATGATACTGTATATTCTACACCTTGGAAGAA
TGTGAATATTATTGCTAATATAATTGTAGCAACTGTACCATATAATGCACCTTTTCTATT
ACCTTGTATTAATGAATGATGAGCGTAAGTAATTGTTACACCTGATGATAATAAGATTAT
TGTATTTAATAATGGTAATTCGAAAGGATTTACACCTTGTATTCCTAATGGTGGTCATTG
TGCTCCTAATTCTATACTAGGTGAGATTGCACTGTGGAAAAATGCTCAGAAGATTGCTAA
AAAGAAAAATACTTCAGAAATAATGAATAAACCTACACCTAAATTTAATCCTTTTTGTAC
TGCATTTGTATGATTTCCTAAATATGTTCCTTCAGATATTATATCTCTAAATCATAATCC
CATAACATATGCTACATTAATTACAGCTACAGGTACTAGATAACTAAAACCTTGGAAACC
GTGCATAAATAAAACTGTAGCAGTTGTAAGAATAAATAATGAAATACTAGTAAATAATGG
TCAAGGTGAAGGTGATACTAGATGAAATGGATGATTTTGGAAATTTTTTTTTGATTGATA
TAACACTTTTAGATTAAAAAAATTTCTTAGATAAGATTTCAATAGTAATTACCTTTGATT
ATTTCAATAATAATTATCTTTGTTTTATAGTTATAACTATTGCACCTACCATACCTAATA
ATAATATTACTGAACTTATTATTAATCATATTGAATAACTAGTATACATTATGTTTCCTA
TTCCTGTTATATGAGTAAATTCTACTAATGAACTATCTCAACCTTTACTACTTGCATAAG
CTATTTCTTGTTTTAAATCTACTATATTAAAAAATTCATTATCTAATTGAACATTATATA
CTTCAGAAAATGAATTTGATAAATAAGAAACAATTGTATTATCTGTTAAATTAGAAGGTA
ATACTTGTCCTACAATATAATAGAAAAGTAAAACTGTTAAAACAGCTAAAGGTATATCAT
TATTAGTTTCACTTAAAAGTTCAGATATTCTAATATTTATTAACATTAATATGAATAAGA
ATAAAATTGATACAGCTCCTACATACACTAAAATATAAGATAATCCTATGTAATTATATC
CTACTAATATTAATAAACCAGCAATATTAACAAACAAACCTATTAAAAATAATACAGATA
CGATAGGATTTCTACTTACAATAGTTAATACTCCAAACAAAATAGAAATTAAATAAATCA
TATCAACAAATTCTATTCTGAATCCATTAGTAATATAATCGTTTAATAAAAATATATTAT
TCATAAAAAAAAAATTTTTTAATCTTTCATAATTTTATACAAATATAAAATATCAAGATA
GGAGATTTTAGGATGATTAGGAAGAAAAGGAATCGAACCTTCGATGGCCTATAGCCATTG
AGTTTACAGCTCAACCCGTAAACCAACAAACGGACCCTTCCTTATAATATATATATTTTT
GTCTTTTTCTGGATTTGAACCAGTTGGATATAATCCAATATACCTAAAAAAGATTATATA
AAATATAATAATATTTTATATTTAAAAATTTTTTTTGTTAAACTTTATTCATCCCGTGCA
ATTTCCATTACACGAACCATATTTCGACTTAACACCAATCAAAGTCATGCATACGAAAAT
TAAACCTAAATATTTATATACCTAATTGTATATATTAATATATAGGCAAATCAAACTTAT
TGCACATACTCCTTTCAGCGCCTGACGAGTGGTTAGTACCTAGCTGAGATTAGATTCACC
GTGACGATGGTGATTCACGATTACTAGTAATTCCTTATTCATGTAGTCGAGTTACAGACT
ACAATCCATATTATATCCAACTTTGGGGATTAGCTCCATTTCACAATATCGCATCCCTTT
GTTAAGGCGTATGTGGCACGTCTATAGCCCACAGTATTTAGGCCATGATGACTTGTCTTA
ATCCCTATTATCTGGTCCAATGTAGCGGCGAACCACTTTATGTATACAAATAAAGTGAGG
GTTTTCGTTAATTAGAGGAGTTAACCAAATCTCACGACATTAACTAAAGACAGCCGTGCA
GCGCTTGTAACAATTTAATGTTATTCAAACTGTGGTAAGGTTTTTCGCGGATCATCGAAT
TAAATAACATACTTCACTACTGGTTTCAGAAACGGTCTAATGATTTCAGTTTATATGTTG
CCATATTACTCTTGAGGTGGAATGCTTACACTTTCATTTATAGACTAAATATTATCTAGC
CTATGACATTCATCATTTTCTGCTTGGACTACTAGGGTATCTAATCCTTATTGCTACCCA
AGCCTTCGTCCCTCAACGTCAGTTTTTACATAGAAGGATGCCTTCGCCGTTACCAGTCCT
TCTGGTATCAAGGTATTTCATCACTACTCCAGAAATTCTTCCTTCTCACATAAAACTCTA
GTAAAAAAGTACTCATTTAGAGTTTAATTTACCGTCTAGGTACCCTTTAAACCTAATAAA
GATGACTAACACTAGTCTTCTACGTATTACCGCGACTGCTGGCACGTAATTTGGTCAAGA
CTTATAAATAGGAAATTGTCATTATCATTATCCTATTTAGAATTTTATACGAGTTAATCG
TTACTGTATTACTATAATACACTTACATTCTTCCAAGTTACTGGTTCAGCCTTTCGGCCA
TTGACCAATATTCCTCACTGCTGTACTAATACGCATTGGGGTTTTTTCAGACCCAATGTG
GTCGATCGACCTCTCAGTCACGACTACGGATTTCAGCTAGAAAAGTCATTACCTTTCCTA
CTACTTTCCGAGATAAAGATTAACATCTTAAAGCGGACTTTTTATTTTCCTTTCTTTTTA
TAAGGGATTTTTCCCTTACTTTAAGGTAGCCAAATTATCTTTTACTCACCTGTACACCAC
TACTATTCAGTTTATTAAACTAATTAGTCGTTCGATTAGCATGTGTCAAGTACTTGGACA
GCGTTCAATCAGAGCCATCATCAAACTCAAAAAATTTCTCTTAGATTTAATAGTATATAT
AATATACCTATATTGCTAGATACATAATTTTAAATTAAACTAAACTTTTAAGAAAGATAT
AATTAAGCCGGTTCCTGTTCAAAATTTTAATAATTCTAAATTAAAACTTAGCATAGGGTT
ATTGTTCGCAATTATTATGTGTTTATAATAATTATTAGTTTCTGTTAAGATCCTTATATT
TCTATAATGCTTAATATTCAAGCATATATGCCTAAAAAGTTGTGGACTTTCCTATTTTCA
TAAAATTTTATATCTTTGTTAATATTATCTTGGGTTACATTATATTATTTTATTAAAAAT
TATTAATCCTAAAATAATTAAAGAGAACTAGATTAGTGTAAGTCTAATCCATCTTTAACG
TAAGAACAAGTTAAAACTACGAAAACTTGAGCTTGAATAAATGCAATAGCTAACTCTAAT
CCAGAGAATGCTATAATAAATGCTAAAGGTATTAAACCTAAGAAGAAGAATAATACACCA
CTAGTCATAATATTGTATGTAAATCCACTTAAAATAGATAATAACATGTGACCTGATAGT
ATATTAGCTGCAAGTCTTAATCCTAATGATACATTTCTAGATAAGTATGAAATGAATTCG
ATTAAAACTAATAAAGGTAATAATGCTAAAGGACAACCTGAAGGTACAAATAATGAAAAG
AATTTTAATCCATGTCTTTGGAATCCTAAGAATGTTGCACCTAAAACAACAGTGAAACTC
ATTGAGAATGTTAAGATAAAATGTGATGTTGATGCAAAACTATATGGCACTAATCCTATT
AAATTATTTGCTAATATGAATATAAATAATGCATATATAAATGGGAAATATAATTGCCCT
TTTGTTGGATTAAGTTGACTTACTACTATACTATGCACTGTTGCATACATACTTTCTTGA
CTTATTGATCAGTTATTTGGTATTATTTTATTATTATTTGTAGCTAATAAGCTATATGTT
AAAATTAAAAATAAACCTATTGATAAGTATAAACCTATATTTGTTAATGATAAATGAATG
TTACCAAATAAATTGGCATTTAGAGAAAATAAATCTCTAACTTCGAATTGGTCTAAAGGA
CTTAAGACAAAATCTAAATGACGCATAACTATTCTATGTTAATTATATATTTAAAAAATT
GATTATTAAAAAATTATTCTTAATTTTTTTATGAAATTATATATTATTTCATTTGTATAT
TAATTATATTAAATTATTATATTTAATGTATAAGGTTATGAATATAATTTATTTATTATT
CTATTAGTATAAAACTATAAAAGAATTAATAATATTTTATTATTTAAACAGGTAAATTTA
TTTCTTCTTACCTTTTTTGAAATAATAAGTTTTATTAGTATGTTATATTCCACTATAATT
TATTTATATAAATACGTGAAATAAAAATACGTACAAATTTAGGTAATATGTATTTAGTAA
ATGTGTATATTAATACTGTTAATACTACAAAAGCAAATACTACTTGATTTACAAAAAAGA
AAGGTACTAATTGTGGCATATTTATTTTTATTTTTATTTATATTATAGGTAATTTCTTTT
TTTATACCTTGACTTTTTAGATTTTAAGGTAATGCGTCCTAGTTTAAAAACAAATATAAA
GATATTAATATCTAGATTTAAGCCCTTAAGATGAATCGAACATCTATCAAAATATTAACA
GTATTCCGCTCTACCGTTGAGCTATAAGGGCTAATATATAAATATATATTCTTATCCAAG
ACTCGAACTTGGATCAAAATATTAGAAGTATTCTGCTCTACCATTGAGCTAATAAGAATT
ATATATATATATGTTTATATATATAGTTATTTTTGTTTAAAATTTAATAAAAAAGTATAA
AATTAGTTTATACTATATATTAAAGAAGAAACTGAATAATGTAATCCATCTAATATTGGT
GCTGGATAAATACCAAATAATACTGTTAGTATAACAAATACTAATAACATAATAAATTCT
CTTCTAGTTACATCACCTATATTTTCTACAAAATAAATAGAGTATGAACCACCAAAAACT
ATTCTATTATACATAAATATTGTATAAGCAGCTGAGAATACTATTGAAGTACTAGCTAAA
ACACCTAATATAGGCATTCTTTCAAATACTCCATATAATGACATAAATTCACCTAAGAAA
TTTAGAGTTAAAGGAGTACCACTATTACCTAAACCTAATATGAAGAATAATACAGAGAAT
ATAGGCATAACTTGAGCCATACCTCTATAATATGTTATTAATCTAGTAGATGATCTGTCA
TATAAAACTCCTCCTGCACAAATAAATAATCCTGATGAAACAAAACCATGAGCTAAACCT
AAAAGTATTGAACCTTCAATACCTTGTATTGTATTACTAAATGCACCTATTAAGTAAACA
GCTGCATGAGATACAGATGAATATGCAATAAGTTCTTTAATATCTATTGTTCTTAATGTA
CTAAAACTAGCATATATAATTGTTATTACACCTATTACGTAAATTATATATGTATAATTT
AAAGAAGCTTTAGGTAATAAAGGTAACATTAATCTAAATATACCATATAAACTTAATTTT
AAAACTATACCTGCTAAAATAATACTTCCTGATAATGGTGATTCAACATGAGCTTTTAAT
AATCAAGTATTTAAAAAAATTACTGGTGTTTTTACAGCAAAAGCTATAAATATTCCATAA
AATAAAAATAATTGAGTTACATAGCTAAAATTTGCTTTTGATAAAGCATCAAAATCTGTT
GTACCCATTATAGAAGACATAGCTATTATAGATAATAACATAAATAATGATCCTAATAAA
GTATATAAGAATAAGTAAAAACTAGCTCTTACTTTATTACTTGAACCAAATAATCCTATT
AATAAAAATAATGGTGGTAAAATACTTTCGAAGAATATATAGAATAACAATACATCTAAT
ACTAAGAATACTGCTAATAATAATGTTTCTAATAATAACATTATTACTACAAATGACAAT
ACATTTTGTGATTGTATTGAATTTCAATTTGATAATATTGCTATAGGCATTATTATAGTT
GTTAATAATACAAAATATATTGATAAACCATCTACACCTAAATATATATCAAAATAACTT
ATTTGATAATGTTCTTCAATAAATTGAAATTGTTTACTACTAAAATCAAATAGTATAAAC
ATAATTAATGAAACAACTAAGTTAACTATAGAAGTTATTAAGGCTATAGATTTAATTCTT
ATATTATTGATTAATGATAAACCATAATTTGCCTCTATTGTAACTAAACCTATTCCAATT
AAAGGTATTAATAATAATAATAAAGACATATTTATAATTTTATATTTTATTTACTACTAA
TATGTAATATATATTATTTTATTTTATAAGATAATATATATTTTATATTGCTACACCTTA
TGTATGCCATAAAGTTATAAATTATATTTATCAATTAATTTAAATATAATACTATATTGA
AACATACATTAAATCACTATAATATACATTAAATCACTATAATATACATTACTATAGTGA
GAACTAAATTTTTCTTCCTTATAAATTAACTAAATTTTGATTAATTATTAATATAATATT
TATATTTATATTAATAATAATAATAATAATTATAATAAAGATATATTAACTGGAATAATA
CCTAAACCATATACAATACAAGGCATTAATACAACATAAGCTATTACAATAGGTAATAAA
ACAGTTCAACAAACTGACATTAATTGATCAAAACGTATTCTAGGGAAAGAAGCTCTAACT
CAAATGAATACAAATATTAAGAAAGCTGTTTTAAAGGCTAAATTTAAAGGAGAAGATGAT
ATATGAACAAATATATCATATAAAATAGTATCATTTACATTAAAAAATAAATTTAAAATA
TATATAATAAAATCTAAAGGAATAATACTTAAATAACCTCCTAAAAATAAAATACTATTT
AAAACACAAATTAATACAATACTAGCATATTCAGCTAAAAAGAAGAATACAAAAATACTA
GCTGAATGTTCTGTCATAAAACCACTAACAAGTTCTGATTCAGCCTCAGCTAAATCAAAA
GGAGCTCTATTAGTTTCTGCTATAGAACCTATAAAGAATACTAAAAATAAAGGAAATAAT
GGGAATAAGAAATTTACTACTCTTTGTGATTCTATTATAGTAATCATATTTAAACTTCCT
GTTAATAATAAAACTAATAATATAACAGAACTTAAAATTAATTCATAACTAATTAATTGA
GCTGTACTTCTTAATGAACCTAAAAATGCATATTTAGAATTAGCAGATCAACCAGCTAAT
AATATTCCATATGTAGATAAAGAACTAACAGCTAATGCATATAATAAACCTAAACTATAG
TCAGATATAAATAAACCTGAACCAAAAGGAACTACAAGATAACCTAATAAAGAGAATATT
AAAGTTATTACAGGTCCAAGGAAAAATAAAATAATATTAGCTTGTGTAGGTGCTACATAC
TCTTTTAATAATAATTTTAAAGCATCAGCAAATGCTTGTAATAAACCATAGTAACCTACT
GCATTAGGACCTAATCTTCTTTGCATACTAGCCATAGTTTTTCTTTCAGCTATAGTTACA
AAAGCAACAGATAATAAAGCAGGAACTATTACTAATAATCCTTCAATTATTGAAATTAAT
GATGTTATCATTTTGTATTTTATTTTATTTACATAAAAAAAAATATATATATAAACTAAT
AAAATAATTTATAACGTGCAGTATTATTTCTTATATTATATATTTTTTTATCTATGTTTT
AATAAGTTAAAAGTAAATATATTATATATATTACCTACTATTTTATAATTATAATCTATC
TATGATTAAATAAAAATAAAACCCCCTCCAAAAATTTTTATTATAAAAATAAAATAACGC
ACAGTTTAAATTAAAAAATTAAAAGCTATTAAAACAAATTTATAATATTTATTATATATA
AATTTGATAAAGCCGTATAATATAAATTAATAATTAAATTTATTATATACTAAGGAGCCC
GGGGAACTCGAATCCCTTTATTTCGATTTGCAATCGAAACGCAGAACCCTCTGCTCAAGC
TCCTAACCTTTTTAATATATACATATATATGTATATATAAAATATGTAAATTATAGGTTA
TATATATAAGAATTAACTAATTAGTTATTTTTTAGTTGCTAATTCAACTAAACTATTTTC
AATAATACTAACTACAGGTACTATTACAAAGAAGTGTGCAAAGTATAAAACAGTTGAGAT
TTGTCCAAATTCAATAAATGGAGTTTCAACGTGTTTTGCACCTAATTGCATTAATACTAA
GAAATTAGCAACAAAAATATAGAATGCTATTTTACTTAAAGGTCTGAACTGTACTCCTCT
TAATTTAGATAAATCAGTTATAGGCATAACCATTAATGCTAGAATTGCAGCAAACATAGC
AATAACACCTAATAATTTGTTAGGTATAGATCTTAAAATAGCATAGAAAGGTAATAAGTA
TCATTCCGGAACAATAGCAGGTGGAGTTTGCATTGGATTAGCCATAACATAATTTTCACT
ATCACCTAATGCGTTAGGCATGAAGAATACAAATACAGATAATACTATAAAGAAAATAAA
TACAGTAACTAAATCTTTAAATACAAAGTAAGGAGCGAAAGGTAATCTATCATAATTACC
AGAAATACCTAAAGGATTACCAGATCCTACAGTATCGTGCATTGCTATTAAATGCATTAT
TACTAATGCAGCTAAAACAAAAGGTAATAAGAAATGTAATGCAAAGAATCTATTTAATGT
AGCATTATTTACAGAGAAACCACCTCATATAAATTCAACTATATCTTGACCTATTCAAGG
TATAGCACTCATAAGATTAGTAATAACTGTAGCACCTCATAAACTCATTTGACCATAAGG
TAAAACATAACCTAAGAAAGCTGTAGCCATCATAACAATAAGAATTATTGTACCAATAGC
TCATGTTAATGTTCTAGGTGATTTATAAGATCCATAATATAAACCTCTACCTATGTGTAA
ATACACTAAAAAGAAGAAAGCTGAAGCTGTATTAGAGTGTAAATAACGAACTAATCAACC
ATTATTTACGTCTCTCATAATATGTTCTACTGAATTAAATGCTTCTAATACACTAGGTGT
ATAGTGCATAGCTAATGTAACACCTGTTACTATTTGTATTATTAAACATAGACCTAATAA
AGATCCAAAGTTTCATAAATAACTTATATTAGCAGGTTGTGGTGAATCTATTACATATGA
ATTTACTATTTTTAATAAAGGATGACTTTTTAAAATTCTCATTTTATTATATATAAAAAT
ATTTATTTTTTAAATTCACATAATTATATTATATATTATTAATATTATCAAATTAATCAT
ATTGTTAATTAATTAAATTATTATTTAATTAATAACTAATAAATAGTATATATTTTTTAT
AAAAATAAAATAAATTAATTATTTATTTAAATACTACCAGGTACAAATAATACAATAGAT
AAAATATTAGATATATGTAATCATTCGTTAGGCATAACCATAAATAAAAGAATAATTAAA
GTTAATATAGAAATAGTTATACTTAAAGAACTAGATAAAGCAAATTTTGAATCAAAATAT
ATTCTATTTACTTCTTTATCTTTTTGTAGTATTATAGCTGGTATTTTAAGATCTTTTAAT
TTACTAAAGTATGTATAAGAATGTCCATCAAAGAACATTGTTTTAACAATAAATAAGTAA
TAAACTGCACTAATAACACTAGTTAAAACTCCTATAAGTGTTAAGAAAATAAATCCTTCT
TGTAAGGCAGCAGAGAATACCATCTGTTTTGCAAAGAATCCCATTAAAGGTGGAATACCT
GCAAATGAGAATAAAGTTATAGATAAACTTAAAGCTAACATACTATTAATATGGAAATAT
CCTTTAAGTTGACTTATTAATTGTATAGGTGAGTTATTTTTATCAACTAAATTATTATGG
TTAATATTTTTATCATTATAAGCATATAAACTATAACCTATAGCTACTAATAAAATAAAG
GCATTTAAATTAGATAAACTATATTGTATTAAATAGAAAATAAATGATTGTATAGATTCA
ACACTATTTATAGTTAATGCTAACAACATGAAACCTAAATGAGAAATTGTACTGTAAGCA
AATAATCTTTTAATTCTAAATTGAGTTAAACCTAAAATAGTTCCTATAATTAAAGATAAT
AAAGAACTTACTAATAAACTTGTAGTTCAAGAATATTGAGTAGTTATATAAATACTATTA
GTATAATGAACTAATTGTAATAATAAAGTTAATATAGATATTTTAGCAATAATAGCTACA
AAAGTTGTAACTATTGTAGGTATACCATCATAAACATCAGGAGATCAGAAATGGAATGGT
GCAGCTGATATTTTAAATAAAAATCCTACAGATATTAATAATAAACAATATGGTATATAT
GTAGTTATTTCTTGTTCATCAACTATACCTGCTAAATTATTTATAAGATAAAAACTATCT
AAATATGTAACACCTAGATTTGCATAAATTAATGCAATACCTAATAAAATAAAACAAGAA
GATAATCCACCTAGTAAAAAATAAGTTAAACTAGCTGAAGTAGAAGATTCTGAATTTCTA
TACATAGCACATAATAAATATAATCCATAACTTTGTAATTCTATAGATAAGAAAATAGAA
ACTAAATCACTACTTGATATTAATAATACACTTCCTGTTATTATAAAAAATAACATTAAT
GTATATTCTAATATTGTGTATTGTTCTCCTTTTTTTAAAATAATATTAGATACAGTTAAA
TTTTTAATAAATTGTAATTTTGTAAATAATAATTTGTATAAACTCATATACTCATTAGAT
ATAAGTTTTCTAGGATAAAATCCTGTCATATTCAATATCAATAGACTAATTATAAATATT
AATATGTGAAATACTTGTGTTATAGAAGATGTGTAAAATAATCCACCAAATAACCCAATA
CCATTATCTAAATATGTTATAAATAAATTATTATAAGATAAATAGATACAATAAAATAAT
GCTATTATTCCAATTCTACTATATAGAATAGTAGTATCACGTCTAAAAGACAAAGCATTA
GATAATAATAAACAGAATATTGAAGATAAAAGCATATAATATTCTAAAATAAATTTAAAT
TAAACAAATGACATAATAAACATATAATTAGCTAGATAATTTATTATTATTACTATTTAA
TAAAGCAAATAATGTAAATATAACTAAAATTAATAAATTATTATCATTATATGAAAAATA
TATTAAAGAAATATAGAATATTAAACCTATTAATATATATAAGGCATAAGTAGTAACAAC
ACCTGTACTTAAATTACCTATACTATTACTTAAAGCTAATAATCCTTTTTCTAAACCATA
AGGTCCTATTAATTCTACAGAACCTTTATCTAAACTTTTAGATGTTTGACCACCTAATTT
AAGAACACCTTCTACAATATATTTATTATAAAATAATTCTATATAAAATCTTTGATTAAA
GAAACTAAAGATATTATAACCTAATCTTGAGAATTTAAAATTAATAAGTAATTTAGGTAA
GAATTCTGATAATAATACAGAAAGTATACTTAATGATACAGTAAATACAAATGGTAATAA
TTTAAAGAATGTAGGTACAGCAAATTCTGTATCTAACATTATTTCATGACTAGGATGAAT
AAATAAACTATTATCTGTAAAGAAACCAGTTCCTAATCCTATAAAAATATCTTTAGTTAA
ATATCCAAAGAATATTGAGAAAATAGCTAAAATAATTAATGGTATAGTCATAAACAAGTC
ACCTTCATGAGCATGTTTATAATTTACTAAAGGACCATTAGGATTAGCTAAGAAAGTTAG
ATATAATACTTTAGCTGAATAAAGTGTAGTAAACATAGCACCTATTGTAGCTACAAAATA
AACTATAGTACTTGATAGATAATATTGTCCATATGCAGACTCAAGGATAAAATCTTTAGA
ATAGAATCCTGTCATAAAAGGTACAGCTACTAAACTTAATGAAGCTATTAACATAACTGA
ATATGTTAAAGGTAAGAATTCTCTTAAACCTCCATATTTTCTAAAATCTTGGTTATCTGC
TACTGCATGTATAACTGAACCAGCACCTAAGAATAATAACGCTTTATAGAAAGCATGATT
TACTAAATGGAATAAAGCTAAGTTATAACTTGATAAACCAACAGCTATTACCATCATACC
TAATTGACTCATAGTTGAATAAGCAATAACTTTTTTAATATCTTGTTGGAATAAACCAAT
TAAAGAACTGAATACTGTAGTTATAGCACCTAATCATAAACAAAGTACTAATACTGTTGA
ACTATATTCTATTAAAGGTGATGATCTCATTAATAAATATACTCCTGCTGTAACCATAGT
AGCGGCGTGTATTAAAGCAGACACAGGTGTTGGACCTTCCATAGCTTGTGGTAATCAAAT
ATGTAAACCAACCTGTGAACTTTTAGCTGTAGCACCTATTAATAAACAAATACCAATAAT
TGTAATTATTGTTTCATTATAATAAGGTGCTAATGCAAATACTGTACTATAATCTATATT
TCCAAAAGATCATAATATTGCAAACATACCTACAGTTAATAAACAATCACCTACTCTATT
AGTTAATAATGCAGATAAAGAACTTTGATTTGCTGCTATTCTAGTAAATCAAAAATTTAC
TAAAAGATATGAACAAACACCTACACCTTCTCAACCTACAAACATTATTAAATAATTATT
TCCTGTTACAAGTATAATCATCATAAAAGTGAATAAACTTAAATAACTGAAAAATCTTTG
ATTATGTGGATCATGACTCATGTAACTTATAGAATATACGTGTACTAAACTAGATACTAT
TAATACAGGTAATAACATTGAAACTGTTAATGAATCAAATCTGAAATTTCATAACACATA
TAATGATTCTACATCAACTCATCTTGCAACATTTATTGTTACAGGTATATTGTTAAAACC
TACTTCAAAAAAAGCTAATATAGCTAAAAATGTTGTTGTTATTACTGAAGTACATGTTAT
TATATGTGCTCCTCTTACTCCAACCTTTCTTCCAAAGAAACCTGAAATTATTGAACCTAA
TAAAGGTAAAATTATCAATGTTAAATACATTATTTATATTGTATTGATATACTTCCTCTT
AATCTATAATATGCTACTAAAATTCCTAAACCTATTGCAGATTCTGCTCCTGCTATTGTT
ATAATATATATAGCAAATGTTTGTCCTAATATATCATCAAAACTAAGTGAACTTATTAAT
ATTAAAAATGTTATAGATAATAACATAATTTCTATTGAAATTAACATTAGTATGATGTTT
TTTCTATTTAACACAAAACCTAATATCCCTATTAAGAATAAAAAGATTGAAAAATTCATT
GTATAATAATTTTTATTTTGATTTATCTATACTATAACTTATATGATCTAAACCTTATAT
AAGTTTAAACCATTATAAAGTATAACTATCTTGTTATATTTGCAATATACCTTACATTGC
AATATACCTTATTAGTTTTTTTACAAAAACTAAGATATAAACGTGTATAAGATTTGAACT
TATATTATCGTGTCCGTAGCACGAGATTCTACCATTGAATTAACACGCTTATAATTTGTA
TTAATTAATACAAATTATAATTATTATTATAGAATAATTTGTAATTATTACAAATTATTA
TTATAATATAATGATCTAATCCTGTGTAGTCTTTTATACCATAAAATATAAAAAAATATT
TATCAAATACACTCTCTATATCCACTTTCCAACAACATCACCATTACTATTACGTTGATA
ATAATCACTAATAATAGCTAAATATGTATGAAAATCAGAAGGTGGACCAGGAGGTCTACC
TGAACCTTGTGAACTTAGTGAATCAGGTGAACCTGATAACGGTATTTTTGGTACAAAACT
AACTGAATTAGGTTTAGGTGATCAGTTATTTATAATTAATTCATTTTCAATATAATTCAT
TAAGGAAAAATATAAATAACTTTCACAACCTAAATTATTATAAGAGATAAAATTGAATAA
TAAAAATAATAATGCATAAAATATCCGAGATATCAAAATAATAGAAAAAATTTTATAATT
ATTAATTATTAAGTAATTTTGTATTATTATTATTCTTATTATAATTATCCTTTTAATTTT
AGTAGTAAACGATAAATTTTCGTTTATATTTTTATTGACTAATGTCATAATATACTATTT
ATAAGTGTTCAACCCTTTAAGTAAGGTAACCTTAACTAATACAGAATTACATAAAGTAAA
ACAACTTTAACAAATAAAAAATTATATAATATATATATAATAAAATATTATTGTATTTTA
TTATATTATCATGTTTAATAATAACTAACCTTCCATTTGATCTCTTAATCATAATAAGAA
GTCTTTAATAGACACTGATTGAATTGCAATAGGCATAGAACTATGTAAAATACCACAGAT
TTCTGAACATTGTCCAAAGAATGTTCCTGGACGATTTACATAAACAGATGCTTGGTTTAA
TCTACCAGGGTATGCATCTGCTTTAATACCTAAAGATGGACAAGCATAAGAATGTATAAC
ATCAGCAGCTGAAATTACAAATCTTGTATGAGTTAACTCTGGTATAATTACTCTATTATC
AACTTCTAACATTCTAAATTGACCATCTTCTAAATCACTTTCTGGAACTATGTAAGAATC
AAACTCAATAAATTCGTTATCTTCATTTGTAAAATCAGGATATTGGTAACTTCAATATCA
TTGATGACCTTCAGCATAAACAACTAATGAAGGATCCATAACTTCATCCATTAAATATAA
TAATTTGAATGAAGGGAATGCGATTAATATTAATATAAATGCAGGTGTAATAGTTCAAAT
TAATTCTATTAAAGTACCATGATTCATATATTTATGTGCTATAGGTGATTTTGTAGCTAC
AAAATTTCTTATTACAGTTATCATTATTCATGTAACTGTGAATAAAATAATAGCTAAATA
AAACATAATATTATTATGTAATTCTTCTATTCCTTCCATTTGAGGTGATGCACTATCTTG
GAAGAATATTCCTCAAGGAGTTGGAGCATCTAATAGTAAATGTCCTTTTAATATATCTAA
AAGCATTTTTATATCTATATTATTTATTCATTTATTTTTATTACTAGTCCATAATCTTAA
ATCATGGTAATTACCATGAAAACTAAATCAACTTAATTAAGTTTTATCTATTTAACTATA
AATTAAAGAATAACCATTTCAAGATTTATAATTAAAATTAAATACTTGTCTACTTTCAAT
TTTTAAAGCATTTTTACCTAACTCAAAGGCAAAACCTAAAGTTAATACAAGGAAAAATAC
TAACATTATTACTAAACCATATATACCATTTGTATATGCACTTACCACATAAGGGTAAAC
TAATAATATTTCTAAATCAAATAATAAAAATAATAGAGCAAATATAAAGAAAGATATACT
GAATTGTGTTCTATTCTGTCCTAAGAAAGAATGAAAACCACATTCAAAAGCACTATCTTT
TTCTTGATATGGGTTATGAGGAGAAAGAATTAAATTAACCGCTAACAAAATTATTGCTAG
TACTGGTATTAAAAATAAGAAAAAAGTTGTTGTTGTCATAATATACAAACATATTTGTTT
TTGCTTAATTAATTGAGAACTACTGTTATTAAATAAATATATAATTATTTAAAATAAATT
ACTAATTTTTAAAAGTATAATAAAAAATATATATATTTTTTTTGCAAATATAAATTCATA
TATAATATGAAAAAAAAAAAAAAATTAAAAATAAAAGAATATAAATATAAAAATAATTCT
TTTTTTTACTAAATAAAATATTAATTAATATAAATATATTAAACGTCATTACTAGTAAAA
ATTAATAAGGGTGTAATAAATAATAAAATTTTAGATAATTTTATTACTATATTAACACTT
AAATAGACCTTTTAGGTGTATTTCCTTTTTTCATCATATTGTTATCTAGATGTTTTATAT
TGATATAAAACTAAGGGAGTAATGACGATTTTTATTGATAACAATAAGGTTTACTATAAA
TTTGTATTATGTAAAACTAGTCCTTACCCTTAAAGAAAAAGAAAAAGACAAAGATGATAG
GAGACAAAAATAGCAGAGAAACATAGTAGATATATAGAGACTTTTAAAAGAAATATTTTA
TCTATCAAAAAAATTTTTTTTTTAGTAGTGTTATATCAATCATTTTTATACTAAAAAGGT
TTTGATTAAATAAAAATTATATATTAAGCAACATATAATAATAAGAAAGCCATCATTAAT
GCGAATAATCCAGTAGCTTCAGCAAAAGCGAAACCTAAGATAGCATATGAGAATAATTGT
CCTCTTAATGAAGGATTTCTAGCGACACCTAGTATTAATGCACCGAATACAACACCGATA
CCTACACCAGCACCGATTAATCCTGTTGTAGCCAATCCTGTACCAATAATTTTAGCAGCT
TGTAGCATTTTAGAATAAATATTAGTGTTCAACCCTTTAAGTAAGGTAACCTTAACTAAT
ATAGA
>NODE_5_length_75516_cov_63.858879
GAGGGGGGGGGGAATATGCTCACAATGAGGAACTGTCTCAGCGCTTCATCCTTTTCCGTA
TTCAATTCGACACCCGAGACAGCGATTCTCTTGGGCCGGTTGTCGAGACGGAGAACACCG
CCGCGGCCACGGGCAGCACCTCGCCCACGGAAGCTTCCGCGGAATGGAGGAGCGTACCCG
CGAGCCCGTGGAGCGAACCCTCCCCGGTAGCCTGTATATCCTCGTCCCCGACCACGGTAG
GAAAACGGTGTCGCGCCTGCTTCCGAAGCGTTGGGGTCGATTCCAAGGGTTTTGGCTTCG
GCCTCGAGAGCTGCCAGCTGCGCGCGAAGCTGCTTCGTCTGCTCGCTTACGTTCTCGTCG
GCGGGGGACTGACGAGCTTCGCCATCGGGGCTCGTGCCGTTGCTTGTAGCTCTGGCGCCA
AGTTTCCGTAAGAGCCGCTCCTTCTCCTCCTGCTGCTTCTTGAGAAGTTCTTCTCGCTGT
TTCTCCAGCCTCTGTTTGGCCTCTTCGGTCTCCTTTCGCTTTCGCATCTTCTCTTCGTAC
GCCTTCTGTGCTTCTTCCTGTTGTCTTTGGAATTCTTGAGGATCGAAGGCGGGGCTTTCG
TCCATTGCGTCTCCCCTGGGTCGTTGATCACCGTTTCTCTCCGCTTTGGGCTTATGCCAA
TAAACCTTGACGAAGCGGTTGTCGAAGATGACCTTGGGACTTGACCATGCCCGCTTGGCT
GCTGCGTGGCTATCGTACGTGATCAAGGCCAGTTTCCTATGCGGTTGTAGAGAGATCTCA
ACAATCTCGCCGTATTGGGCAAAGAACTCGCGCACCGTTGCCTCGTCAAGCTTTTCATCA
GGAATTTGTTCCACGACAATCGTCTTCATTGAGGGGTCGTCGCTGGGACCAGCGGCAGAA
AACTCAGACCGACGCCCTCGGCCTCCAAAACCACCTCGATCGCCACCGCGGCCACGGCCA
CGACCTCGGTCACCGCCGCGCATTGGGCCTCCGTCCCGTCTTTGAAGGTCCACCATGATG
GAAGCTGATTTAGGATCATATTCTGTAGTATCACTGATTAGCAATAGCCTGCGCTGAAAG
CAAGATGCTAATCGCTTACCGTCTTCCTTTGCCGAGGGACCCGTATCATGCTGGTATGGG
CAGGCTGCCCCAAGGTAGCAGATGCCTTGCGTCTCGTAGAACGGGCACCGCTCAGAGGAC
TTGGCCATCATTTGCTCCTGGGGTTGACCAGCACCACCGTGAGCCGCCATCGGCATTGGA
GGCATGCCAGGCATCTGAGGGAATCCCATGCTCTGTAGAGCCATCATCGCCGCCATCGGA
TCATTTTGATCGAACGCCGGGAATGATGGGGGCATGACCGGGAACCCAGCGCCAGTAGGA
GGGAACTGACCAGGCGCACCCTGGGGTGCCCGACCATCGCGCCCCATCCAGTCGCCGCGA
CCGCCTCCGCGCCCTCGACGAGGCGTCTTAAAGGTCCGATTGTGGGGCACATCTTCACGT
TCCTGCTCCGTCTGGAAGCCCTCATGGTAGGTACGCTTCCTATTAAAATTCAAGCCATCA
GGACCTGTGTGCGCCGGGGCTGCGCCGCCCATCGGCGCTCCGTAAGCATCTGTAGAAGGA
CCGGAGGGCACATTATACGGGAACGCTTGCTGGGGGAGGGACACAGGCTGTGGCAAATCA
TGAGTGAGCGGCGGCTGGGCCTGAGTGTGCGAGACGGCGGGAGGAGCCTGCTGCTTCGGG
CCAAAGGTGGCGAACAGCTCATCGACAAATCGCGTTGTATCTAGAAGCAGCGACAGTTCA
GCGAAGAGAGCTCTATGTCGAACGTACCAAGCACGAACAAAACTTACGCTCTCTCAAAAA
GTCCTCCAGATTTTCCACGGACGCCTTCCTGATTTCATCGTCGGGAGCATCTGACCGGAT
AAGCGCAAGTACGTAGTCCGCAAGTACATCGGAATCAGCATCCGATCTGTAATTGCACGA
TGCCAATCGTGGTCAGCATTTCCGAGTCCAGGGAGATTTATGCAATGATACGCATGTGCG
TTATCAACAGGTCAACCTACATGTCTTCCAACTTTTTCACCACCCATTTCTTGACCTCCG
TCGCCTCGTCCTCCGTGAGCTGCATGTTCGTAGCTGAACGGAAAGCCGGCTTCTTCTTGT
AGGAATGCGATCAGGTACTGAGGGAGGCTTTGGTGATTTTTCGAGCACGGATGCGAATGT
AGCTTATGTGCGTTCAAAAACGAGCTTAATGGTTCGTCGAACGTCCGATCGGATAGAAGG
GGGTCGGGATATCAGACCGCCAGCAATATCAAGAGGTCAATTTCGGCCATCGTGCGGGTT
GAAAGATGAGGGGTGTGGGACAGAGCTTTGCACCTTGAAGCTGGGGAACGCGAACAACGC
GGATGACAGTAGAGTCACGTGATATATATCGAGGTCTGTCCCTGCAGAATTACGAGTGAG
CTCGACCATCAACGCCATCTCCTAATTAAAGAGGTAGGCAGGATCGCATCTACGGTAGAA
TCTACGATATGAAGGCACGGAGATATTTGAACTACTGAATGGAATTTTCATGTCCAAGCA
AAGAACGGCAAGTAAACTATTTAAAGAGGCCTCGCAGTCATAAACGTTAACAAATAGATT
ATAGGAAGCCATAGCGAATGCATGCGCACACCTGGATTCTACTTCTCTAGGTATTCGAAA
ATCCACATACGACATGAACCAAGCCCGTGTTGTGTCTCGTTTTGAAATTTTGCTCGTTGA
ATTTTCCTTTGTCTTTTCATAGACAATGTAGAGGGTTCGTCAATCTCATAAACATATGTT
TGCAGCCATGACTGACTGAAAACATATCAGGCGGGGTATGGAACATTTTTACAGCTTGTC
GTAGTACTGTGAAAGGTGTTAGCAACATATTCAGTGACAACGGAGAGTACCAGAAACTTA
CGTTGTCGTAGCCAGGGACCTGCTCCTTGAGACCCTTGCGCTTACGCATCTCAGCAACGG
TCTGACCAGGCTTGGTAGTGGGGTCAAGAGGAGAACCACCAGGGAGAATAGACCAGTGGT
CGAAGACGGACTGAGGGAAGGCCTGACCACCGGTGGCCTGGCGGAGATCGCCGTTGAAAC
CGAAGGACTCGTTGACAGGCAGGTAAGCCTTGACGTTGAACAGAGGAGTACCAGGACGCT
GCTCCTCGCTGTAGACGTGACCACGACGGCGGGTAAGGACACCGTAGATACCACCCATGG
CCTGCTCGGGAACCTGGATTTCGACGTTGAAGATGGGCTCCAGGAGACTGGGCTCGGCGA
GCAGGGTAGCGGCGTACAGGACACGACGAGCAGTGGGGATGATCTGACCACCACCACGGT
GGATGGCATCAGCGTGCAGAGTCACATCAAGGATGTTGAAGCGGATAGAGCGCATAGGCT
CCTCAGCAATGGGACCCTCACGGGTGGCCCACTGGAAACCAGAGACGAAAGAGTCCTTGA
TTTCGTTGAGGTACTGGACGGCCTTGGTCTGGTCAACCAGCAAGTTGGCACCGGTGGTGT
CGGGACCGAAGCACCAAATCTTACGGGCATCGGTAACATCCCAGCCGTAGTCATCAGCGA
GGAGACGGGCACGGGCCTTGAAGTCGTCACGGGGGTTGATCTTGCCGGACTCGATGGCGA
GGGAGACCTCCTCGCCGAGGGGCTGAGCAGTGACGTAGAGACGGTTGTGCTTGTTGGGAG
ACTTGGACAGGGCGGTCATGCTGGACTCACCGCCGACGGTTTCACGGTAGGAGACGACGG
GGTCGGAGATACGGAGAGGGACACCGGCGTGGTCCTCCTCGAGATCCTTCAGGCAAATTT
CAAGGTGCAGCTCACCGGCACCGGCAACAATGTGCTGACCAGACTCGTTGATCATAGTCA
GGACACAAGGGTCAGACTTGGACAGACGCTTGAGACCTTCGACCAGCTTGGGCAGATCCT
GGGCGTTCTTGACCTCAACACCACGCTGCACGACAGGAGAGACGGAGAACTTCATGACCT
TGAGGTTGTGAGCGGTCTCGGAGGTGGTGAGGGTACCAGACTTGAGCAGGAACTGGTCGA
CACCAACCAGACCAACGATGTTACCAGCAGGAACATCTTCGATGGGCTCAACGAAACGAC
CCATCATCAAAATGGTACGCTGGATAGCCTTAACGAAGAGATCGTCCTTCTTGCCAGGGA
TGTAATTAGGACCCTGGATGCGGACCTTAAGACCGGACTTGACAATACCGGAGAAGACAC
GACCGAAGGCATAGAAACGACCCTTGTCAGAGGTGGGAACCATCTTGGAGACGTAAAGCA
TGAGAGGAGCCTTGGGGTCACAGTCACGGATACCAATAGCGCACTCGTCGTCCATGGGAC
CCTCATACAGAGTCTCGGCACGGTACTTCTGGGCAGTGACGGGAGAGGGCAGGTGGATAC
AGATCATCTCCAACATGGCATCAGCGGCGGGCAGGAACTTGCGCATGATGACCTTGAGCA
GAGCCTTGCCCTTAAGGTCCTTCTCGTCGCTAGCAAGCTTGATCTCGAGCTTCTCAACGA
GCTTGTGGATCTCCTCAGTCTTGTCGTTGTTGACAGCAGCGAAGATCTTGAAGATGGGGT
CCAAGATGAACATGTTGAAAGCACGCTGCTCGGGTTCACCGGTCTTGGTCCACTTCTTGG
TCTGGGGGTTGAAGTAGTTGTCACCCTATGAACCGTGTTAGCTAGCTGGTTATATTTTCC
TTCCGGGAAAAAGATATGTTCCACTCACCCAGAGACGCTCAAGCATCTTCTTACGGTCAA
CACCGAACTTCTTGGCGTACTTGACAGCGAACTGGCGGACGGTGAAAGCCCATCCGTGGA
GACCGGAACCGAAAGCAACGGTACCGCGGTCGGGGTAGACCTGAACATCACCAAGAGCCT
TGTCGTGGTAGGTGGCGATGATGACGTTAACGGACTCAACGGTACGAGAGAAGGACTGGT
AGAGATCCTCCTTGGAAACCTGAAGTTCGAGCAGAGCACGGTCGACCTTGTTGATGATCA
GGACAGGCTTGATACGCTCGGTCAGGGCCTGACGCAAGACGGTCTCGGTCTGGACACAGA
CACCCTCAACGCAGTCGACGACGACCAGGGCACCGTCAGTGACACGGAGAGCGGCAGTGA
CCTCAGAGGAGAAGTCAACGTGACCGGGGGAATCGATCAGGTTGACCAAGAACTCAGCAC
CATCGACCTTCTGGGGGATTTCCTTAAGATCCTCCGGATCTGGGAACTTGGCATAGAGAG
AGATGGCAGTCGACTTGATGGTGATACCACGGTCCTGCTCATCGGGACGAGTGTCCATGT
AACGACCTTCACCGGCCTTAGCAGCCGAGATGATACCGGCACGCTGGATCATGGAGTCGG
TCAGAGTCGACTTTCCGTGATCGACTATAATACCAATATGTCTTAGTATTTGTAATCAAG
AAAAATCCTGTCTTCTATTCCCCTTCGCAAAGCTACGTACCGTGAGCAATGACGGACATG
TTCCGAATGTTGGTCGGACGGTCCATGAGGGACCGGATCTGGTCATAATCAGTTTTGTTT
GTCCTTCTTCTTGTAGCTCTGTTCTGCTCTTCTTGCGCTCTCTCTCTCACGAGTAGGCTT
GGCAAACCGGGCGCGGGGATCAACGAACCTCTTCGATAGTGAAGCTATAAACAGCATGTT
AGCAATCCTTATTCCATCTCATCCAAATACAGTCTTCATTACTCGAGGCCGTATCGTCCA
GGGAAGAGTAAAGACTTACTTAACCATTTTGACGGTTTTTTTCTTTTTAAGCCGTAGAGG
CGGGGTTGTGAGGTAAGGTAAAAAGGTAGAGGGAAAGAAAAAGAAAAGTCAAAAGCAAGA
ACAAACGACACACAGAGGATCAGGATCGAGGACTAGCTCGACCTGACAGTAGAAATTGAA
TAGGACGTAAAGGACCTATGTGCGCTGCTCAAGAAGCGGGCTGAGGTGGGAAAAAGGAAG
TAGAAGTGTGGTGGTGGTGGGAAGAGGGGAAAAAGAGGGAGGGAAAGCGAGGATGGACGG
CGGGTGGGGACGCTGCAATATTATTTGTGCAAGAGAACTCTTTTTTTTAACCCTCTGATT
TTGAAATCTGGGATGTGCGTTTTTTTTCCCGTACTGTTGCCCTGCCATGATTATTACCTA
CTATTGCCCCTCAGATTTTTCCTCTCGTCTAACAGCCTACAAAGCTCTGGAGGTTGATAC
CAGGTACCTACGTGCCCCTCATGACTGCCTTGTCTCCGTACCATGTATTTCGTTCCTCAA
CCTAGCCATGCAAATTCGTACTCATTTAATGACCGACTAGATGTTACCCGAGCTAGAGGA
ATTGACCAGTTGACTCGCAGTAGGTATATTCCTTTCCCGCATGGATGACCTATGAACAGA
GTTGCCTGAGTTGGCAGAGCTCTTTCCACCATGGTTCTGGCCTTCCGTTTGAGTCACTAT
GTGACTCATTAGCTACCAGCTCTAGGTTTCAAGCTTCATCAGAGCTAGCTACCATATTTG
ATGCTTGCTTCTATAAACTATGTCCTCTCGTAAAGGGCATTGAAGGGTGGCGTTGGGCTC
AAGACACTGATATCACGATTATTTCAGTGAGTGTATCAGAGTTACCTTACCAGACCTCAT
CAGCCCACTTTGTTCTGTTAATCACGGAGTACTGTGACCTGGTCGTTTCGAAGTCCAAGC
TAAAGATAACCCCGCTTACTGAAAATAGTTAGCTCCAGTGAGGTCGGAAAGAAAAGCATG
AAAATTTTTCAGGAAAGAGACTCTCAGCAGCCAATGAGAGCTTGTGAATAAGGACTTCCC
CCCACCTCACCGCTTAATTTATCAAACGCGGAGTTAGGAATTAACGAGTCTCGTAGCTTA
ATAACTACTTACCTTACATAGGTAGCTTACCGCATACGGAGTACAGTTCATCTCAACTGT
AGCAGCTTCATGTAGGTCGATGTACTCACGTTGGTATGGTGACTTAAACTATGTACAGTA
TTAGACATTATACACAATGCAGGTAACTATCAAGGACTCGAAATTGATCTCGAGAACTCC
CAGAAGAGCATGTAAAATGACCGACTCGGAACTCCCTGAGATGATGTATGATCTGTGGTG
GCTGTCAAACACCGGCCCACGTGGCATACAGAGACCAACGGCCATGTCCAGGGAACAATG
CTCATGATGATCCCAAAATCTTCGCGTATGCATCTTCCACTTCCTTTGCAATCTCCAACA
ACGTCACGATAATGATCTGATGCGTGATGTTGGGCAGCTTGTCCCGTTGGAGCCCAATCC
ACTCCAATGGTGGGGTGGCCTCGCCCATATCTCGTAGCTGGGGCGTTTCGATCACTGGTG
GTTCCAAAGCCGTATATGTGTACTTGGACTGGGGTACGTTGACCACCGCTGTAATCTTCT
CTTGTTTATCCCCATTTCTCTCCGGTCCCGGTCCTCGAGTGATGCGAACCGCCGACGGCT
GCAGCGGCTTGCCGAGCCGAGACGCCAACGCGCTGGAATGGCGTTCCCACATGTCCCGGA
TGAAACTGATGCGCGAATAGTTCCATCCGACGTCGACCTTGCCTTCGAAAGTACTGCGAA
AGATATACTCTATCTGCGGATGGCCCGGGGTTTGCCAAGTCTCCATACTAGCCACGAGCC
GAGGCACCTTGAGGATCGTTCCCCCCCGAGACCCTGTAGCGCGACTGACGATCTCACTGA
CTAGAAAATCCTCAATGTCTGTACATGTGGGACGGTTGACGGCCGAAAGAGCGACACGCA
ACTGCCCCAGCGTGAGTCCAAGCGCACTGTGTATCTTGCCCTCCTTCAGCGAGACATAGA
ATCGTGCCTGTGCATCGTGTGCCTCCAGTTTGAAAATCTGGTTATCGAAGAAAGAGCTCG
GGAAAACACCGAGATTGACTTCGGTGATGCTCACGACCACCCCAGTGTTGAGAGATATAG
GCGCCTTCTCATCGTTGGTGTCTTTGGCTTTCTTGGCCAGTTCCTTGGCTTGGGGTTCCA
TTTTTTCCGTAGCCACCGATGCTCTCCTGCGCAGGTACCTCTCAACTTCACGCAGTGATG
CTTCGTACGCTGCTTGTTTGTCTTGGGCCAACCGCTGCCAGCCTTGGATCAGCGCCAGAC
ATTGCGACGCAGTCAAGCTAGTACAGAATACTTGCACTTTATCTCCTTCTAGAATGCTGA
AGAGCCGCTGTTTAGGCGCACCAATGGTGCCTCGGACATTGTACATAAGGAAATCGAACA
TTGAGATATTGGCGACCAGGAACGGTTGGTAATCGAAAGAGACCTTGGCTTGTAGCTGTT
GGAAAGAGATGGAGGCCTGAATGAGTGGAACAGAATGCGCATTGGGCTTCTCCTCCGGCC
ATTGAATGGATGTGCGAATCTTCAATATCTGAAGCTCGACCGACCCGCTCATGCGGCCTT
TACTTTCTACCTCAGAAGACTTGAAACCAATGCTGAGTGACTGTTCTCGATCAGATGTCT
TCCTCGATGACAGCCACAGATCGTTGACTGCGAACTGTGCCTTTCCAAGCGTAGACCCCA
GATCAAGCTGAATCTCAAGCTTCTCAATGGCAACCGCACTATTCCACGGAAATGCTGGCG
CTGCTGCCACTTGTTGGTAACGCTGAACTATATATGCCTGAGGCTCATTTGACTCCGGTT
GAAATGCCCTGCCGCCATTGCTCTCTTCGTTGGAGGGAACCCAGATTTCACGGAAGAGTA
GGAGGTCTTGAACTTGCTTTGCGTTAAGCATTACTTGCACTGGGCTGACTCGAAGCACAG
CTGAAATGCCCTTCGAACTGCTCAGATGTTTGCTATTCATGAGAGACATGACGATGGACT
TCACGTCAAAGCTTGCGGTCGACTCGTTTGAGTACACATGCTTGACTGATGCCTGCAAGG
AATTGAAAGCTACAAGACCCGCCAAGAACCTTCCCTGCTCATCGGATTGCACCGTGTTGA
CTGTTATGTAGACGCTCTCGAAGCCTGCCGTGGCCGCCACTCTAGCGATGGGCTGGCAGC
TAAGGCTAAATTCCTGTTTGCGAATCAAAATTCCGACATTCACCTTGCAACGACCAAAAA
TTGAGGCCGCGTCTTTCGTATCAAACGGGGCTTCCTGCATTAGCTTCTGGGGTTGTAACA
TGGCGGCACTGGATGGTTTCCTTGGCTTGTCGTGGCCTTCCATGACCTCCTTGATGGCGG
CGGTCATCTGCTTTATTACAGGAACAAGCGACGGGTACAGGACATTTGTCGAGGCATCAA
TCTTTAATTCTGCGTTCAATGCGGACACATCCTTGCCATTGTCCTCAAATTGGACTTTGA
CCGCCACCCCAGGGGCTCTGAGTGTTGCGGTGGTCGCTGCATCTCCTTGGACGTACTGCC
CATACTTGGCTTCCAGCCGGCGACTTCCCGCCCAAGATGCAGTCAGCAATGTCTGTTGAT
CGTCGGTGGATTTACTCTGAAGAGACAGAATAGCTCCCGCAAAGTCAACGTCTACTAGTA
CGGAGCGTAGACGTTTGTTTCCGAAGAGGGGACGCTGTTTGTTGCTTTGGACGTTTGGCT
TTGCAACCAAGACAGAATCCGCGTCACGTATAATCTGGCTAGCAGAAGCGATTGAATCCC
GTATCATACTGGCTGGGAGGATGAAGTCTGATGTTGCTCGCACGTCGAGCGACTTTCCAG
CGGCCTGGAGGGCCAGCAGCATCTCCGTTTCGTTTGAAGAATATGCCACGTTGAACACCA
ATTCAGGCATGAGTGCGGAGTTAAGCGATCGCTTCCGCCGGTCGCCAGAAGCCGGCACCA
TCTGTAATTGCATGTCTTCAATTCGAAGCTTGGCAGCATTGGGTCTACTATTGGACAGAT
CCACCCGCTTGATACTGAAAACCAGATCATCAGGCTTGCGCCCTGATCTATGTTGCGGCA
ACGTGGACATGTTCCATCCGATCTGAATATTGTTCAAATGCAATGAATACATGTCCCTAA
ATAAGTCATTTGGGATTGTCTCATCGCTAATCTTGATCTTTGGGACCTCTGGGGCTTGAG
CGGTTAACTCTGTATGACCGTGACGGCGTAACTTCCTCAGTCGCTTGACTTCGTGAGATA
AGTCGAGCGTCTTGATGCGATCCCGAAGATGGCTAGCAATATCAACAACTAGCGCGGCCG
TTTCGGAGAAGAGCTCAATGTCAAACTTCTTGCTGTTCAGATGATACGCTCGCCTGGTCT
CGCCATCTTCACGTGTCACGGACGTCCCCTGAAGTTTAGCTTCCGCAGCGATATTACAGT
ACGAACGACTTTGAGATGCTTCGCGTTTCTTCAAATCCAAAACGATATTCGAAGCGTCGA
TATTAAATTCGGGGAACTCCATTGGGCGCCCTTGATCCAATCCATTGTCGAGACGCATGC
GTATCATTCCCAGGTTCAGGTCCATATCAGCCGAGTATCCCTTGCCATTGAGACCTGGAG
CAGTAGCATGAATTTTCGTTCCTGCCATGGACAAACGAGCCTTGTAGAGGAGACCACGCT
CTGAAGAGACCACTTCTTTTTGGCGTGAAGATTTATTGATGGCCAGAACCTCTTGGAGAT
GCAGCTGCAAGATCTCGGCGTTCTGCTTAAGATCGGACACTAAGTGGGAAACTTCAGGTT
TTGTCAAAGCACCCAGGAGACTCCGCACGGCGCTTGCCTCCAACTGAATAAGTTCAATAG
TTGTATCGACATCCACCTCCATGCCGCTGGGCGGCATGTTGACTGCAACACGCCCATTGA
TGGGTGGTATCCCTAATTGTGACAAAGCGCGGCGCTCGTCTCCTTCGTTCGAGTAGAAAG
TGTGGAAATTCTTCTTGAGGTCGAAATCGACCTCGATCTTGGATTCCGCCTTGGGCAAGA
TTGACATTCGTGCCACCTTGCCGGCAATCGTGTAGGTCAACGACGGTAGAATACAAAAAC
TCAGCCGATAATCGTCCAAGAACATTGCGACATGAAAGTCATTGGAAGCTGGTTTCCTCA
TCACCGTGCTCGTGCTCGGCCAGGAGTCACCGAGATTCTTAGCAAGCCGATGAAGGTACC
GAACCTCATCCGCTATCACTCGATCGGCTGTGTGCGCGAGGCTCACCGGATCTTCTTTCA
TATCATATCGCAGCTTCCTGCAAGATCCAGCAATCTTCCAGTCGTGAGTCAGTTCCTTCT
TGTTCTCTTCCATGATGCGCGAGGAATATAGATACGGATCGCTGACGGTCCAAGCCATCA
GCGCCTTGGAAAGACTGGATAGCTCAGCAGAGCACATCTGAGCACTAAGTAATACACTTA
GGGCCTCGGAATTCTCCGCTTCTTTTAATTTGCGGACTATTGAGCTCCTCAAGCCCTTGC
TATGCATTGCTATTTTGATGTTGATCCCGTCCAGTGTTATGAAACCGGAGTCAATCCCGA
AAATGAGATGTAGCTCGTTCTTTTCCGTGGGCTGATCATCGGATTCCTGAGCAGAAGATA
CGGACTCTAGTTTGACCGAAGACAACGTCTTTAGCACACCATCAACAAGTTCAAGAATTT
CCCACCGCAGGTGGAGGCCAACAGATGAGCAATATGTCTGTGAAACTATCACTCTCGTCG
GCTTCTTGTCAAGTAACGTCTGCTGCGTGCTGATGGACAATGCAGATGACAGATCCTCAA
GGACAAAGTCACTCTCTTTCGGTCCAGGATCAATGGAGAAGCGAAAGTTTTTGACTGTAA
GCGACGCCGCTAGTGCTGTAGGTATTTCTGACGGCTTCTGCTCTGATGTGTCCCAGATTT
TTTGCATCACATAACTCTTCTGTACATGTGCCAAGTCCCAGGCACGCCACTGGTCAAAAC
CTGACAATACAGTTGCCTTCGCATTATCCGGAATCGAGGTGTTGTCAGTGGAGCATTTCA
AAATCAGGTCTCTCTGTTGATGTACTGGTAGATTATTGTAGACATTGCGAATTCGGGAAA
TGATTTTCCATGAATCGTGCTGCCGTAGATGAGTGGGGGCAACCCTAAGAACATGTGAAA
TGCGAGTGAGGAACGCAGGATCAGGGATGTTTCCTGCCGATTGGGTGAGGGAATATATTA
TATAGCGAAGTCGCTTGCTGCCAACAGAGGAGCTACGTTCGAAAGACCAGGCAACAGAAT
CAAACATAGTTGTTGCCCGACGAACGAGGACAGCAAGTTGCTCCACCGATTTCGTGGAGC
TGATGGTATCGAAGGCACGAACCTGAAGGTTGGACCTAGTGATGGGCGCTGTCACCAGCC
AAAAATCCAAGTCACTAAGAAGACACCTAAACCCAGCTTTCTCCTGAAATGCATCCGCCC
GGCCGCCCTCAACAAGACCCGTGAGGTTCTGGGCTGCGGCATGAACGGTGAATTTTCTAT
CTATTCCGGCTAGAAGATCACCTTTCCGTCTTTCAATCCTCGTCCGGAATTCTGTTCTCA
AGTTGGAAATCTCGATGCTATACTCATCTCGAAAACTCAACTCATGATCCGTAGGGGAGT
CAGAAGTGTTGACCATTTTCGCAACGATGAATGGAGCCCGAATCGCGAAGCTCGTCGATT
GTTTCGGTTGTTTCATTGACTTATCATGAGCAACTATGTCGGATATAACATCCTTCTGCA
GCGAATCGATTATCTCAATCGGGTGACTCGGTTGCAGTTGCTCGATCAACGATGATACCA
GGAATAGGAACTCAGGTGAGCAAGCGCCTCTAATTCCCGAGGGTAACTCGCATAAGAAAT
TCGTCTGAGCTGCTCTTCCCTCGTCGAATGCGGAGGATAGAGGATCAGATTTTGCGACGA
ACTCTCCATCTCGAGAAACGTCCCCATCTGACATTCGTCTTGTGGGAAGCTGCGAGCTAT
TCAAGGAGATCTTGTGAAGCGTGAATTCGGGCATTGTCCATGCACTCGAGGACTCGGGGC
AGGTTGGTGTATGAAGCGTCTTCGGAAATTCCCTGGCCTCGCTGTATGTTGATACTTCTC
GAACATCGTCATCAATCCGTTGCTCGGGTTTTCGATCGCTTCTCATTTCGTGCTGATTTC
GCAAAGACATCTTGCGCCTCGTTCGTCCTCTCCCACTTCTAAAGCTCGAATTATCTGAAG
TCAAGACGAAGCTCCTTGAGCTTTGCTGGCTCCTGAAATCGGAGAGGCTGTCCGCTGAGG
ATAACGTATGAAGCTGCTTAATAATAGGCTCAGGCATGGAAGGTATGGCAATTGTTGGGG
GAGCAAGTTGATCATTTGGAGTGCGAAACGAACTGGGGTCAATATCTTCCCAATCAAACA
TGAGCCATGGTGTTCTTTGAGTCCTCTGGTCGTGCACGCCGATGTGTTCTTGTTGCAATT
TCCTATTCTCGTCGATATCCGCCCTCCGTTGTGCCATCCTCAGTTTGATCGTTGTCTGGA
AAAGCGCAAGGGGAGATACGCCCGCCGGCGACGAACTTCCTTTCAGGTCAATATCGCGGT
AGTTAACCGCAGCGATGGAAAGATCAGGTACAAGAAGGCTCATGCGCTTTGAAAATGATG
CATTTGCCCAGTCGTTGAATTTGGTTGTAATCAGCCCTGAGCTGAGTATCAATGCCGCTT
GGTCAGACAACACCGCAATATGAATTGGTTGTATTTTAGCACGAAGGAAGGTGACATCAT
GGAGTGCAATGGGAACCAACGGTGGAAGAGCATTTTCTTCGTTATCGAAAGACTGATCGA
AGCTCTGCAAGGCTGCAGCTAAGCAGCCCAGGAATTCCGCCGAACATTCACCAAAAATTT
GCCCTACTTCAAAGTCCCAGTTACAAACATACGTCGGCTCGGAAGGAGGCAGGCCAAATA
GTCGATGCCCGTGGATGAAAGCTCCATCGATGAACAGCTGAGTATTAGATATGCTGGCTG
GTCCTTCAACCCTATGCACCTGCATAGCTGCTCTCAAGGGTGAAATTGAGAATTGAAGGT
CCATGTAGTAGTTGGTAAACCGCAAGTCAACCTCCAAGGAGGGAGTTGTGAGCCTTACAC
ATTTCAAGCGATCATACATATTCTCCGGCAGAAGGGCACAAGCATCATCAACGGTAACAT
GAACGATAACATCGAGATCATTCGACTTCCGATTCGGATTGATTCCATTGTGGAAATTAA
CTCGCTCCTCGGAATATGCCAATTCCTGGAATTCTTCGAGCGTTTTGAAATGCATCTCGT
CTCCAAAATAATTTTCCCTTATCGTCATGAAACTTTTGATCAAGAATCCATATAGATAGA
GCTTAGGTGAAACACCATTGATACTGAGCAACAAGGTGTCGGTGAGATCTGGCGCTGTTG
AAAGGTAATAATTGTATGACCCTCTGAGGGAAAGACCGTCGAGCGTGGCAATTGATTGAT
CTTGCAAAAATGTGTGCAGCGTATCCCACTGCGGCGACAAAAAGTCTATTCCACCACTGT
CGAGATAAACGTTGAAATTGACGGCATTTTGCTCCGGCTTGTATGTTGTCAAAGGAATCA
ATACATCAGATGCCAGCTTCTTGCCCTTGATCACCAGCATCCGGTTGTCATCTAGATCGG
AGGGATTGCTAATGATGTTGAGGTCATTGACGTTAACAAAGAGCTTGAAATCGACGAAGG
ACAAGTTGAGAGTGTAGGTAAACGGCACGAAAGTGAAGTATTCCTGTGGGGGCCCAGACG
CCCAGTCACTCACGAGATCAGTGAGAAGGAATATGTGATCGCGCAACAAAAACAGCTCCA
TGTTATGACTCTCAACGTCAAACGTCCATGTACGAAGATTGTTCCACGAAAGGGGGTTAG
AGAGATCGCAGGTGACAAGCTGCCTAGGACATTGCCACAGCAATGCATGATTGACACTGG
AGGACAGTCTAGAATCACGAAGATCCAGTTCGAGTAAATTGTTGAATCCCTTTGTAGTCG
AGGCCACCATATCCATACTATACGTGACCGTGGAGTCCCCAGCGACGCGGAGGGACAGCC
AACCAAATGGACGGATGTCAGGGCCAAGGTTACTTTTATCACCTTCCGCAGGGCGCGATG
GTCTTCTCTTTTGCTGCTTCTTTAGTTTTGTAGCTCCTCGGATTGCATCAGCTCGACCTT
TCCACAGCCAGTCTTTTGACGGCTCCCTCGTCGGGATGCGCAACATTGTCTCTTGGCTCA
TCTCCAGTCTCATTTTGAAGGCTGTGTTTCTTCTTAGGTCACCAGGAGCTAACGGTTCAG
AGGGCTGGGAGCTGCGGTAGGTGTTCGGGAAAAACACGTTCTGCAAACCGACACGCTCCC
TATCGGCCCAAGGCCCGTAGTTGATAGTGCCCCCATCCAACTTGATGTCGATGCCCCATT
CTGGTGGTGGCGCACCATTTATGTCTGAGGAAGCCGCAGAAGTTGACATCTTCACAGGGT
CTCGGTGAGACACGACACATCCGGGAATATCCCAATAGTAGGATATGGCCATGCTTGGGC
TATCAACAAGCGTTGAAAATCTCCCATACTCAACAGAATGCCATTCTTCATGGTCGTCTT
GAGTACTATCGTCCAGATACCGAGATAGACCAATCCAATGGGCATCGTTCCGAAGACCTG
TCTGGTTTCTAGGTGTGTTTATGCTTTTGTTGTGATTATGGAACGACTCAACTGAAGTTT
GGAAGTAGGGAATGAGGTCCCGTATACTGTGCCATGCCCGCCGTTTCTGGAACTGGTAAT
TAAAAATAGTGTCTCTTCTGCGCTGCCTTCCTGTTTTGTCTTCATTTTTTGAACTTAGTC
CATCAGCAGCAGCGAGTTGGCTCTGCTTATAATCTGGGTTGGGTCGCATTTGTATAACAG
GATGGTTGATCTGAAAAGAAAAGACCTGACGGTAAAGATCGTACGGACCGGCATTGCAGG
CCTCTATGAGACCAGTTCCACTGTCGAAGGTGGTGGTCAAAACTGATCTTGTGTTTTCGT
TTCCAATGACAATGGCGCCCTTATCGCACGCGATTTTGAGTGGCAGGAGTCGGAGCAGCC
TCGACAGACTCTCCCCTAGCTCTTGTGAACATTCAGCCACATTTCGTGACCCTCTCTCTT
CCGAGTCATTTTCCTGACGGGTTTTCTTCAATTGCGGTTCCGACGAATCTCTTCCTGTTC
CTTGCGGTTTGGTAGAACTCGGTGGAGATGTCGGATTATCGCCGGCGATCGGTTGGCCAA
AGCCGGCAAGGATACTGTCGTACGCCGGCGTGCGATTGTATATAAACCACTCCAGGCCGT
AGAACTGAATTGTAATGCGACAGGGAAAGTTGTCCGCTTCTTTCAGGCCACCTTGTTCTC
CTTCGCCATTGTCCCTGCCAGCCAGGTTTGAGCTCTGAGTATCGGGGCGTTGAGATCCGG
CCGGCGTCCTTTCATTGCTCGAACTCAGCAAGGACAGGTCAGTATGTCTGACTGTGCGCT
TCCAATAATGCCATGTTATGAATCCTCCGTGCACAAAGATTGTCTCGTTCACCCCGTGGT
ATCGGATACCTTTCCAGAAGATCCTACCTCCAAGTAGCGAGATCTGTAGTGCATGAATGT
CGACATATGCACGGTAATAGTGCCAGGTATAGGCGCGGATAGCGTATGACAGGAGAGTTG
CGAAGAGACGATTAAAGTAGAGCAGGAAAAACAGGACCCTGTTGATCCAATTAGCAATTG
GCGTCCGTTCTGGGGGGAATAATGGGGAAGATACAAGATGCACGATACGATGAGCTGAAG
GAGGAAAAACCTTGGTACAATTAGTCAATGTCATTATCTGGTAGCTATCACATTCCTCAC
CAGTTAAAGCTGGGATCAGGGGTTAATGATAGGGTTGTCAAGCTCGTGCTTGTGCTGGCC
ATCTCTTCCTAATCTGGTGCGCCGATGGCCGCAAACATGGCGACTCAGCAGAGCGAGCGA
TCAGTCCTTGAATAAAGCAGACAAATGGTGGGAAGGAGGCTCCGACACGACCTCATCGTA
TCAACTGGATATGTTTGGTTCAAATCTCAGCAAACCATAGTGCTCAATCCTCGTCTCGTT
GAGGGATTCTTCCTCGGCATTGAATTGATGAGGCTAGGCGGTGTCTTTGATTCCTCCTGC
CTACGCAATGCCGCACGGGACTTGGTCGGGGTTGCTTTGGGCTATCTAGCTAGTCAGACA
GCAGCTTCGTCCTTCGTTGTTTTCGGCCACGGCTCATATTTCGAGAAATATCCTGCTCTT
GATCTTATTCTGTCAAAGAGCAGCTCCTTCTAACTTCGAGGGATCATGTTTTGATATTTT
TGTTATCTCCGCTAGGTTGCAGCATGCTTTGCGGGTAGACTCAGGCAATCAACAAAACGC
GTGGTCATGTACCGCGGAGTCTTCACGACAATGACTGCAGGCTCTTCTTCTGGTGGTACA
GGGTCGAGGCTGGCTCGGGCTGTGGTGATAGTTGCTGGCGTCTCTGCACTGGTAGCTTCG
ATGCTGTCACTTTTGTGAGTAACACATGTAGTATGGCTTTTACCTCAAGGATCGCTAAGC
TAACATCACCTGTTCTTTCCACCTAGGTCCATATGGCTCCAGACGTGCGATGAGACCCTC
TGAACTCATCAGCTATGCGCTGACTTGTTTGACAGTAAAAATTACCGAAAGCCATTGCTC
CAACGATATGTTGTTCGTATACTCTTGATGTTAGTGTTTGCTCCTAAGCAGGGGACCATG
AGCTCATTCGGCTAGGGTTCCAATATATGCGGTTGCTTCTTGGTCGAGCATCGTTTCACG
GCGAGCGTCTCTTTGGCTAGATCCTATTCGCGACGTCTACGAGGTATAGCAGAAGCTCTG
TTCTATTGCGCCGTGGTGTTGACCTCTGTTCTTTAGGCCTTCACGATCTACACTTTCTTC
CAACTGCTCATCAACTTTCTTGGTGGCGAGCGGGCTTTGATTATCATGACACATGGCCGT
CCTCCTGTATCTCATGCATGGCCCCTGAATCACTTCCTTCCAAAAGTCGACATCTCGGAT
CCGCACACATTCCTGGCTGTCAAGCGCGGGATCCTCCAGTATACATGGCTGAAGCCTATT
TTGGCCATCGCCTCAATCATAATGAAAGCGACGGATACCTATCAAGAGGGCTACCTCGGC
CTGGAGTCAGGTTACCTTTGGACAGGTATAGTGTACAATGTCAGTGTCACTGTTAGTCTT
TACTCTCTCGCAATGTTCTGGGTCTGCTTGCACGACGACTTGCAGCCATTTCGGCCGGTT
CCCAAATTTCTCTGCGTCAAGCTCATCATCTTTGCCTCCTATTGGCAGGGCTTCTTCTTG
TCCATTTTGCAGTGGTTAGGAGCCCTGTCGAATGGTGTGGCAGGATACACACCCGACAAT
CTCGCTGCAGCAATACAGGATAGCTTAATTTGTTTTGAGATGCCCATTTTCGCCATCACG
CATTGGTACGCCTTCTCCTGGCACGACTACGCGGATCCCACCATTTCCGCCGCTCGGCTG
CCGGTTGTGTATGCGCTTCGAGATGCCTTTGGAGCCAAAGATCTGGTGGAAGACACGAAG
ATGACTCTTCGGGGTGAGAACTACGAGTACAGGCGATTTGATTCCGGGGATCATATCATC
CCGCATGCTGAGTCTAAATCTCGAGTTAAACGCGTCATGGACGGAATGCGGTACGAGCGA
GGCGGAAAGGCAAAGTACTGGATTCCCAAGCCAGGAGAGGTCAACAGTCGAACTCCTTTA
CTGGCTGATGCAGAATCAAGTAACCGGAGTCGAAGAAGCAGCGCTCTGGAGCGCTTCCGT
TCAAATAGCGACATGGAAGAAACCACTCTGGATCCAGACGACGAGGATTTGTTCACCAAA
GCTCGCGCGTTAGAGTTTGGAGATTGGAATGTAAGTCTTGCCCACATTGACGACGAAGAA
CGAAGTGGAGAGCTGATTTTTTCCAGTACCCGGTAATCACAGCCAACGTAGTTCCAAGAG
ATCAACGTTTGCCGAGTACTACAGTCTACCACAATGTCGAGCACGCCGCCGAGCCAGTGA
AGAGAGCCCGGAAGCACAGGAAATCCCGTACGATGAGCGGGAAAGGTGAGCAGCGGAATG
ACCGCAATGGCTCCAGTCACTCCCGGCGACTAGGCAGTCACGAGTCGCCTTCCCTCAAAC
GCGGCTCAAGCTCCTTGACCACCCAAGGTTCCCACCGCAGCCAGTTAGTTGACCTCGTAG
TCGAAGATCGAGATGCTGAGGAGGAGGAACGGGCGCAAGCTGAGAGAGCTTTCGGTACAG
CATTGATCGAACCAGAAACCAAACACTTTCAGTAAGTTCACCATTCTCTCGAGAATTGGT
TAGGAAACAGCATTAATCGTTTCACATTCAGGAGGCCTTCGGGTAAACCGGTCGGCGAGG
AGAACCACACAGCATCGCCTGCAGAAGGTGGCAACACCTCTAATGAAACCCCAGAAGCTG
TTAAAGAGCCTGAAGAATCCGAAGAAGAAGAGTCGAGAACCCCTGTTTGGTCCTATGGGG
GCCTAGAAGAGGAGAACGTTTGGGGTAAATAGATGGATGAGCTTAACTTCATCTCATGCC
AAACGGCTAATGACGGGACGATCTGCGATTAATCATTCTGGGTATTCAAACAAATGTCTA
GGATATATTAAGTTCCATTTAACAATTGAATATATGGGATACGATTGATGGACACCTAAA
GTCTGCACTTTGCTCAGCACGAGGTAATCACATATATCACGCATCATTGGCCAGAAAGCT
GGTGATAGGAATGACGTTGGTCAAGCAGAGAAAGGCTAAATGACTTCTATTATTGTCTCC
TAGCGACGTGGTTGTGATAGAAACCTATTAGTTTCTGCGGCTGAGCAATAGCGGTGCCTG
TTTACGCGCTGCCCACCACTAAAGCGGGAGAATCAACCAGCAGCGCTCCAGTCAGGCACC
ATCGCTTCTAGGCCGTCGTGGGATGAGATGTCGGCGATCCAAGCCAGTCAATGTGATGTA
CTCTGCTGCTGCCAACAAATGAGATGCAGAACCTGCCTGAGCAATGATCAACGATCCAAC
ACGCTACTCAAGATGGTGTTCCACAAACCGCTGTGACTGGTTCTGATGACCATGTTCTGA
GCCCTCGCGGGAAATTATCAGTTGATCACAGCTGGCTTAGCGCAGCAGCCGTTACTTGAA
TCAGGTTAGATGCAGCTGCATCATGCAGGATCGCTATTCCGTTTCATCCTGAGCTGCGTA
CTTGTCGTCACTCGCCTATGCGGCCGATGTATATGATGGATGGCCCTCCCCAGGCAGGAG
TCGTTTCTTGTTGGTTGAGAGTGGATTGAGACGTTGGCCTAGACCTTCCAGCCTCTCTGA
AGTTTTGGGATGGTGAATATCAGCTGGCCTGTCTGTTACCGTTGTGCTTGTGGTGATCCA
TTCTTTATCGTTACATGTTAAATACTTTATTTTTTTTCTTGTGACCCTTTCAGTTCTGTA
TCTCCAACAAGTGATGGAGCAACAGCTTTGAAGCTCGGACGGCGATGAGGCTGGCAATTG
AACAAGCAGGATCCGTATTCACTGGCTGGATTGCGTCCTGCTTGTCCTGTCTGCGCCCTG
AAGGTGATGTTCAGAGCTCACATTACCAGAGGGCAACGAAGTCGAACGGTATGTATTCCT
TTCCTGACCGTATATACCACCAACAGACGCTAATGTCTTGCAATCCAGGCGTCGAACGAG
AGATGAGGATATGTCACACTCAACCTCATCTCGTGCCTCCAATGAAGCTGGTGGTCTATG
ATAACCTTCCGAGCCCCGGTCCTCCACCTCGGACCTCATCCTTTCCACCGTGGATAACGG
AGGGCAGAAGTATCGCCTCCCGAGCATCCAACAGGGCCAGCATGTCGTTCAAGCGACAGT
CCACCACCCCATTGAGGATCAGTGCGCCGACCGACTTCAGGAGAGTTGAGACGTTCCAAT
CCTTTGCCTCCAGCCCAGCAGAATTTCAACCTCTCGTGTTGAAGATCCACACACCGGGCA
ACCGTCTTTCGGATCTGCCAACATTTGACGAATTTACTTCACAGGAGGGCCGACGACGAT
CTCTTTCCTGGCCTGCAAAAGCAGTTGTCTCTCCCACTGACCCCTCGCGTATTCCCCGCG
TTCGATCCCATCATCACTCTTCGTCATCTTTCCAATTAGCCCGCAAACCCGTAGGATCAG
GCTCCCGTCGATCTTCCCTTTCGAACTTGGAGCAGCTTCTGGACAAGCAATCTCCCATCG
CAAGCCCTGGAATGCCTCACTTCTCAGCCCGTACCTCAACCGCCACCGGCCTCAGCGAGG
CCATGTTCTTACCAACACACTCCAGGCTGCAGGAACCCTCGGCTGGCTATGGGTCAATGC
CCCAACGCCAACGCATCGATATCACCCCGCCCATCGCGGTGCCCCCCAAGACACCTCCCA
AAACTCCCCTGCAGGACAGGCCGCTACCACCTCTTCCTACCGGTAACTCCCCATCGTCAA
CGGAAACGCCCACATCCAATCCCTCATCCACCCCCCTCTCCGAGAACGACGTCCAAACCC
AAACCCCAAACACCACCCCGTCCCGCTCCGGCCGCGTCGCGCAGTGGCTCCTCCAAACAA
GCAGCAAAGCCTCTCCCCCTGTCTCCTGGAAACTCCAGGCCAGCCGGAGCAGAGGCGGCA
GCGCGAGCGCAAACGCCTTCCGCATCCGCTCACGCACCCTCAGCGGCTCAACGGCCGTCT
CGTCCGCACCGAGCACAACCACCACCACAAGCTTAGGTCCCAGGACGCCCACATCGCGAG
GCACGCGAGACCTCAATCTAAATCAACTATCTGAAAAGGATCTCGAGGCCTTTCCTTCCC
GGGCCCTCTTCTCACATGCCCCACCAGCCCTCTCATCCACAAACATGTCCATCCCCGACG
ACAGATCCTACCCCACCATCTACGAAGGCCAGCAACAGCAGTTCGCATACAGCGAGTTGG
AGTACTACGCGGGTCCCAATCACCGCCAATCAACTATTGGCCTGGCCTTTTGATTCTTCC
GCTAGTTTTCCTTTCTGTCATTCAATTCTAGTGCTTTATACTCTATGCAGGTCACACGTT
ATCGTGGTGGTTCTCGAGGCACCTGCCACATGCACGTGCTTTCGATTCATGTCGATAGAA
ATTTTCCTCTTTTCTCTTGTTCTGTAGCCTTTGCTCCGTGTGCGATGATTCCCCGTGCGT
GATGTGCGTACCTGCAGCACCCGGTCTGCGGGTCGGGTAGGGCGTGCGCTCTTTGTCGTT
GGTCGGGAAAGTGAGAGGATAATAATATACCTTACATTCGATCGGATGGATGATTGCAAT
CTGCCGTAGGCTATGAAGCAGGATGTATGGATAGTATCAGAAAAGCAGTCACTTGGTATT
CTGTCTACACTTCAAGGTCTTTGGGATATCCGAGTGCATCAAGGTATATAAAACGATCCA
ACATCAGGCAGTCAAACAGAACCAGTCTCCAACTCCATGGTGGAGAAGAAAGCAGATTTG
AGACAGAGAAAGAGCAGACATGCAAACACCTCCATACACCATCATTCCACTTGGTATCAT
ATATTGAATGTTTGAAAGAAGATTCGACCCTCCAATGTGTTTCCCTTGTAAAAGACAAAA
TCGGCATTGCCGTCTCTCCACACACACCCCCCGGAAGAAGCACGAAACAAGAAACGCAAA
CATATGGCACGCAGACTAATCAGGAACAAAGCAGATCGGCTGATTTTGGGAAAGAGAAGA
CGCAGGAGTAAAACGTCTTTCAACTCAGAACAGAGCAGCCAATGCTCTTTTTCGTCCCAC
TCGAGAGATCTCCTGACGATCCCTCTTGCATGCTGTCTGTGGTATCAAATGGGAACGAAA
CCGAAAACAGGAAAAACAAAAACCGCTGAAAACAAACTTCTCGAAACAGCAGATCAAGTG
CCTTGGGGTATAGTGCTGCAAACTGATATCTTGATTTAACGCGGTGGCCCAATAGGAGCC
GGGTATCCAGAAGTAGAATTGGAAGTACTAGGACGACCACTATCAAAAGATGCGCGGGGA
TCATGCTTGGGAGTCATGTCGCCCGGCGCGGTACCGAACGGAAATTTGGTATCAAAACGT
GCTGGCCAACCGTTTGTGCTGTTGCTGTGGCTGTGGGAACTGCCAAGGACAGGTAAGTCG
TCCTCCGGCAGATTCACACCCGAGTCATTCCATGGGTTGCGGTAGCCACTGTCTCGGGAC
TCCATGGAAACAAGAGAGGCCTTTGACGCGTTGCTGGATGCGTGTTTAAAGAACGAACCG
GGAGAAGCCGAATGGTTCTTACGACCAATGAAAGAAGAAAACGAGGAGATGCTGCCGGGC
TTCCGAAGCCTCTCGAAAATCGATCCTCGCTCGCTCGTCTCATCGGGGAAGCTGGGCCGG
GTGGGGGAGTCGGTAACAATGGGCGCGGGAGCATGCTGCAATAGTTTCGAGTCGAAGAAC
GGGAGGGACTCTTCAAACGAGTCGGACTTGGGGCGCGGGATCGCACCCTTGACCGTGGTG
GCATCAAGGCCATGGGCGACAAGCCGGGAGATCAAGAAATCGATGGCATCCTTGAGACCA
CCGGCGTTGTTGCGCGTGTACCCGAGCACAACACGGTCCTCAGGAGCGAAGGTCGAGGAA
GCCGAACCGGTCTCCGAGATTGGCGATTCGGGGTTTGCGTCCACCGAAGTATCGACCTCG
TATTGCTCTTTCAATTTGCAACAGACATCTTCGCGGAATTCGGGAGATTTGAAGAAGTCA
CGCAACTCCTGAGAGCTCTGGAAAAGAAGTTCGTGGCTCTCTGGCACCATTCCCAGCAAG
GCATCAACAGCCTGAGGGACCTGATACTCGGGTCCAGAAATGGTTACCACGTCGCTAGCC
AGCTCTGTGCTAGGAAACTCGATCTTGCAATTCCACTTCTTCTCAAGCTCATCGATCTCG
GCCATGCGGGCAAGCAGTTCACGGTGATACAAACGATTGATGACAACACGCTCAGAAACG
TATTCGGCATCCTGGATGGCTATTAGCAAACCAACTTTTGACGGGCTGTCACGACAAGAT
CGACCACTTACAACTTTCTCAACCATGTCCATGATTTCCTGCTTGACCAGATCGAGCGAC
TGGGCATTGCGGGCTGGCGTCCGGCAGATGACATTGTCAACCTTGATGTCATCATCTTCC
TTGCCCATACCGCCGCGGTCCATAGCGTTGGAGAATTTGACGAAGACGGAATACTTCTTC
ATGATGCGTTGAATGTGCTGTCCGCCGATTCCGATGATCCGCTTGTGGTACTGATCCGGC
ACGTGGAAAGAGATCGAAGCAGGCATCTCCTGCTCAACAAGATCAAGACCGTTCTTTGTG
GACTCATATTGATTGCCACAGACGTCAATGTAGAAGTTGTACTCGTTGAAGCCATCGAAT
ATGATTTGAACGTTGCCTGAAGAAGGTCAATGAGACGTTGCAGCAAACAGTCTGTTGGAA
ATAGGACTTACTCTGGCCCATGATCTTATTGATCTTGCCGTTCTTCTTTCCACTGACAAA
CTCCTTGTGCTCATTTGCAAGCTCGATCTTGACGCGCATTTGGTACTGGCTTCGCTTCAC
AAATGGAATTTGGTTGACAACCATCATTGCGGATTTCACTGCGTCGTCCGACCCATTGAT
GGTAAAAGTGAGATTGTCAAAGCTGACTTCGGCGCCCGAATTGGTGCAGATGTCAGACAA
CATTGTGCGGATGTCCGCGGCAGAAGGAGCGCGGAAGCCGCCTTGGGAAGGGTCAGGCAT
GATGATCCACCATGAAGCACTGTAGAATTGACCGGCCTACACAGTTGTTAGAAAGTGAAT
GCAATTGGGATCAGAGATGGTACGGCTCGACGCACCAGAGCCATTATTTCCCGCACAGTG
CGCTCAACGTGCAGAACCTCGGTGCCCTGGATACGCACCAGGCCCCGTTGGCTGCCGAGC
TGCGGGAAGAGAACATAGGAGCCGTTCATTTCCATCACCTTCCGGACCTTGTCGAGGCGG
TCAAGCAGAATGTTGTCAATCTTGTTGGAATTGACGATGACATCCTTGACGTAGATCTTG
ACTCCCATCACCAACTCTCGCAACTTCTGTTTGGCACGGGCAATCTGTTCCTGGGTATCA
CCCGTAATGTACACCTCATCTTCACTGCGGCGATGGGCGCCTGGAGGGGTGTAGCCGAAA
ATTCGAGGGAAGGGTGGGGGGAAGTAAATTGCCGTGCCAGTAGCCGCTTCGATGAGCTTG
ATGTTCTTGCGCGTCCGACCGCAGACCAAAGTATGCATGGTCAACTCCAATCTCATGGCA
TCCACATGACGTTTCAGCTGGCGATGCATTAGTGCCCAAGATCAAGCTGATTGGCGAGAT
CGAAACTCACAATTTGGTCAATCATGATCAGAACCCTGGTCTTAGCATGCTCAGCACTCT
CCATGTCACCGTAGATGGAAACCCGGAACCGATGATCCAGCCCATTGTCCGAAGCGTATC
CATAGGATGAAACCACCGAACTGTCCGAATCACGAAACTTGGGGCTCAGTAGGAAAATGT
CGGTGCCTGTGTAGGCAGCCAGGGTATCCAGGTGTTCCAGAACACTCGATCGAACGCCCT
TGGTCGATCCATCCATAATGAGATGTATGTCCACATCGACGGTCGCGCAACGCTGAGGAT
AGACATGTTAGCGAATATTAGAACCACCTAGATATGATGCTGTGGATTGGAAGCTAGTCT
CATACCAGTAGGATGGGTGTCTCGTTGAGAATTTTGGCCCGCATCTTGCGCACAGTTTCT
CCATCACCCGTAATGCAGACGTTGGTCACCAGGCCTTGGGGTCGTCTCTGTAATGAGGGA
ACCGATTTGGGTTCTGACGATGTAACCACCGCTTCAACGCGACCGTTACTGGACTCCGTA
ATCTGACGGCATAATCTGCGAAGAGATTCGACGTTGTTGGCGTGGACGGGTAGGTTGTAG
ACTGGGGTTCCTTCCGGAGTGCCTTCAGGAAAAGACCAGCGCTGAAGGGCGCCGGGACTC
GCATGAATCACGTCATCGATATCCGGGCCAGCGAGGGTCGAGGAGAATGGGACATTGAAG
GACAGGTTGACCGTGGGATCGATTCCGGTAGGAGGGGTCATAGGAGGAGCGCCATGCGGC
CGCCGAAGAGTGTGAGAGGTCATGTCAGTGTGAGGTCTAGACATGCCAAAGGTAGGCGTC
ATCCGCTCCCAGCCATGACGGGCCTGGCCCGTAAAATTGGAGATCTTGTGCATGACACCA
GAATAGATCGAGTCTCTGACCCCTTGAGCAAGTCGAGGGGAAAGAGAGGAGAGGGAGCAG
GAGGGAAATGGCGGAAGTTGATCCGGAAGGAATTTGGTGAAGAGAAAGGAGAGGAGGGAT
CGATCTCACGAAGGATGGAGTCGCCGTTCTCGACAGGGATGATTGGGGGAGGGCGGCGTC
GGATGGAATGGTGTAGGTGGACAAGGGCGTTATGGAACCGGAATGGTGGGAAAAGGCAAA
GCAATTCGATCAACGAGACAAGGGTATCGAAGTGGGGAAATGGAGGCAGATGAAGAGCAA
AGGAAAGACAAAGAGGAGGGGGAAAGAGAAAAAGAAGAAGAAAAGCCAAAAGGGGAGGAA
GAATTGTCAAATGAAGAGAAGATAATAGATGGGAGGGAGAAGTGGAGGAGTGAGAAGAAG
AGAAGTGAGGAAGTGAGGAAGTGAGTGAGAATGTTGAGTAAGAGGGAAGAGACAGACAGA
CAGCTCTGGGCGCTGAAGGTATTTTCCTCGAACGGTCTGGGTTGGCTGAATTCAGGTTCC
TTCGTTGGTCTACAACGGACTGGGAACGGGTCTTGGTCTTCGATTCTCCTTGGACGGCTC
TTCCTCTGTTAATTCTATCTAGAGGATGGTAAATATAGAAAGTAGATGAAACATGAACAA
TTGAGCTACTCTATTCATTTGATCTTTGACTCTCTTTGCACAGAATGCTATCACTCTCAG
CCCAGTGGCCTTTGTTTCCTTACGGCGGAAGATGCGGGTCAAAGGTCCAGTGTCTAGACT
ACTGGGTAAGGACAAAGTACGGGTTGGTCACCAACAAAGCAATTAAGTTATAATCACCTT
ATCATCATAATGACTGTAGACTGTTCTTGACTCGTAGTACTATGGCTACAATAAGTGACG
ATGACAATGGTTTCTGAGAGTTTGTGCTCTCAAGTTTCCTGCTTTCAAGAGGAGGCAGCC
TCAGGCAGACTAACCCATCTATATCCTCAGCACCTCAATAGTGTCTTCCGTTGCTCTTAT
ACTAATACTTGTTTTCAAGACAATCCTCTCCTCTCTCCCATATGCAAGTCTTCAAAATAG
CAAATACCTGAATTCCCGCAAAAAAAGATGAACAGAGTCATACTGATCTGGAACAAAGGT
GTGGCTGTACGATTATCAGCTGTCATCTCCTGCTCTTCTCGCATTCGTCTTTCCTGCACG
GCCCACACGCTATTCCCTTTCGCGAGTTCCAAGCGAAAATCGCAGTCACGTGCATCTCCT
AGCACAGCTGAGGTTGACAGCTCAACTGACGGAGTCTGCATTCCGCACCCATGCTTGCTG
TGGTATGACCACATCCTCTCAACTGCATGTGAGGATGGCTTTCCGTAGGTCAACGGCCGA
TCAATGAGGATATTCATGTCATAAAACCGGTCCAATTACCGAGGGACTCATGTCAGTGCG
CGCGAGTTACTACCTCGCCCAGTTGTTCCGGCTCTCGAGTTGAGCGAATTGAATTTGCTC
GGGAATTGAAGGAATCCCTTGTTCATAATGAGCTGTTTGTGTTTACCTGGCCGATTTTAT
ACACGTACTAAGGTACTAGTGTTGACTTAACAGCTTGTAATACAAGATTTGCCACTCGAA
ACATGCCACAATGGTTGATCCTCAAGGGGCGGCATGGAAGTGGGACTTGTCCCTCTCTAG
GGAGGTTTGATTTCAACACACTACGGGTTCGTTCTGTCGGAAAAGGTATTGGTATCTGTT
CACAATCCCCTCTTTAGGGAGTGTTTCAGGTCCGGTGTACAAGAACTTGCGTCACCAGTT
CCCATCTATCCCATCATCATTACTGTCAATGCAAGTATTTGGTTGCTCCACCCGGAACTT
GAAAGGGAGCCCAAATCAGGACACCAGCAGTACAGTGTCTGAGATACCTCTCTGCCCCGT
ACTTCCAAGAGGAGCAGCGAAGATTCGGAAATTCCCGATCTTGTTTCCTGTCCCCATAAT
CATCAGCAAGTGTCAGGATCATCTGTCTACACTTTTTCCTGGTCAAGTAGCACCATGGAT
CTACCTGAAGAATGCCAATCATATCAATGGAATTCGACCATTCCAACTCAATCGAAGCCA
AGGACCCTGTAGCGCGCAATTGGAGGCCTCCGTGGTATTCGCAGCCCAGCAGGAAAAGTA
TGTCTCTAAAAGGTATGCTTGGGCACCATCAAAGTAACCACCGCTCCTCACCAAGACAGA
CCCTTCATACTTCGAACTAGTGGCAACAACAAAGATCCATGCGTCTTGAGAACCATTCAG
ATATCTCTGTAAGGAAAAATAGCAACCCAAGTTCTCATTGACCAAAATCAACGACGTCAT
CGTCGCTAGTGCTAGTTGTGGGTCTGTCTTACGGAGTAGACTGCTTGGTCTGTACTCTGT
ACTCTAACTCGGCCCTTTAAGCCCAAGGATCCAACAAAATGGGCATATGCGCATCAACCA
AATGGAATCAATCCCGCAAATTATTCCCCGGATGATGTCTCTCTGCAATCCCCTGGTAGC
CTGCACCGTGCATATACGTCCGTCTTTGTTCCGCGCAACTCTGCCATGAGCGACTGTCTA
CGATGTATATAGCCCAGTGGAAACTACAAACACTAGAACATACACCCCTAGGGGTCCCGA
GCATGGGATGCGCCCAGCCCAGCACACGCCATGATTAACCCATAAAGACAAGTTTTTGCC
TGTTGATTCTCACCGATACGGAGACCGCTAATCGTCTGGACTTTAGAGTCCTGCAGCTGC
AGTCTTCCGCTGTGGAAGTGTCTACTCTACCTTTGCATGCAAGACGCAGCATGGATGGGT
GTATGCTGTATGCCTGAATCATGCACGAGAAATTATGTGGCCTGAGCTGGACTTATGCTA
CCTAGCTTAGGGATTTTCCCCATAAACTGCAGAATATCTAACCGCTACTACTATCAATGC
CACTACTCCAGATCCTTGCAGATGATGAGCCTCCGTGTTTTGGAAAAGAAGATCCCTTGT
TGTCTCCTTCCATTACTGTAGTGGTATTTCTGATGCAGGTGGTGGTTTAGTGGAATTATC
TTTCGAATACCCTTTCATGTTCCAGACAGTGTACATTAGGTGTTAGATAACTTTGTGATG
GTACTCCATACATGCAAATCAATAAACAATGTGATTCGGCTTCCTCAATAACGCTGGGGA
ACCTGATGAACTGCCTCTCTCCCATCGAGGGCAACCCGCTCCGGCTCCCCTTCATAGTAT
CTTTCTTCTCTCGCCAGAGGACGTGGCGCAATATAAACAGGTCGCTCGATATATTCTCTA
GGCCGTCGAGCGTCATCGTCTACATAAACACTTACATCTCGTTCGGCTGGGCGGACGCTT
CCAATCCGCGGGACCATCTCCCGGGGCTCCTCATATCGAGGAGCAGGGGGCCGCACACTT
GGCATCCTGATGATCCTCTCTCGCGGAATTTTCGCCTCTTCAACGTAGGTCGCACGAGCC
GTAGGATACCCGGCAACTTGGACGCTACTGCTGCGTCGGTAAGGCTCTCTGTCATCAACC
AGTGGCGTGACGTAGCTGCGCCTTTCGCTCGGGGCGGGCCGAGGGTAATCCGTCACCCGT
CGATAAGCTAGTGGCGGCGGTGGCATTTCCTGCACGTATCTCCGGCCACCATATGGATCC
TCAACAACGGAGACTGCTCGAACGCTACCACCAGGACGTACGCCGTCATCGTAGACATCG
CCTCGCGGGATTCGACCTGGGGGTGGAGGCATTGCCTGCATTCTTGGTGGCGGAGTCCTC
TCACGATAGTGATTTCCATGCTCGTCTATCAGTATTCGCCGTGGAGGCGCCGTCGTACTT
CCTTGGATCCAGGCCTCTTGGTAGCGCGGCGATGTCGGCGACTCAACCGCCGGGGCGTAG
TGCCTGGCATAAGTTTGCGGCGGGTCGTCATAGTACCTGACTCTTTCTTGCGGAGGACGC
TCCACAATAGCGTAGGATGCAGCGCGCAGCGAGCGAGAGCTGGGTCGCTCAATGTACTCC
CGAGTATACTCTGGTTGCCGGGCCTGGTGCAAGCTTGCGACCCTCCGTAGATCTTGGTCA
TCGCGTATTGGGCGCCGAGCACTAAGCCTCGAAACCGTTCTTGGGTATGACGCTTCAACG
TGAGCTTCATGATAAGGATCGAGCTCGTATGCAGGCTCCCGCACCGGTTCGATTCTCTCA
TATACTGGTGTATAGGGAGGGCGAGGCGAGGCAATGTCAATATAGATTGGCCTTTCTTGA
GGATGGATTGCGGGTGCCGTGTCGGCGAAGGGCGGCGGCGAGACCGGCTCTTCCTTGATA
TATGCCTCGGTACCGCCACCTGCTTGCGGTCTGTACGAGACCGGGCCGGGCCGGCTTCTG
TCTTCCTGTAGTCTCCTACGTTTCCTCGGCATCAACTGCTGGGGCGGAATTTCAGGGCTG
GAAGCCCGAAGATCCTGTCTCGCATGCTGCGTCCGGTTAGAGCTGTAGTCTACTGGTAGG
ACTTTGGGTGGACGGATGGTGGGAACCTTAGCTATGGCGAGAGGAGAAACTCTTGACGGC
TGCGGTGCCGCAGGAGATGTGATATGATTGCGCACAACCCTCACGTTATCCCTAGGTGAT
ACGGTTTTGCGATGATTTTGGTGGGGACGAGGAGGCTCCTGGGCTTGTCCACTGCGCTTC
TCCGTATGTGGCTGACTCTGCTGGATTGGCGGAGGAAGGACTGTGCTCTCCATAGGTGGT
ATATCTGGAGCCGGAGGCGAATACTCGGGTTCTTCGAAAGCATTCGCCTGCTGTTGGATG
GCCTGCAAATTGGTGTTCGTGGGATCTACCTGAGCCTGCTGGGACTGCCTTTGACGGTCT
GCAACGGGGTAAGTATCTTGCATTTCCTGATCCGACGCAGGTCTGTTGAGGGCTTCAAGC
CGTTGCAACTCATCTGAGTAATTCTCTACTGGAGCTTCAGTAGCAACTTCTTCTGAATTA
GAAAGAGGCGCCGAAGATGGCTTCTGCTGAATCGGAGAGTCAGGGGCTCTACTGGAGTCG
AACGATTCATCATACGAGTCACTGGGGGCTTCCATGCCATTGGGCCCCGGCACATCGATG
GATGGTGAAGGTGGAACCAGCTCAAGAGCCTTGTTCAAAACTTCCGAGACATCAAAGTCC
GGCTTCGCGTCCTGCATGGCGGCCCGCTGCCGGGACTCTTGCTTCTTCTGTTCCAGCTGC
TCTCGCAACGCCCTCTCCACTCTTTGTCGTTGCAACTGCAATTCCGCTCTAACTAGATCA
TCGGACTTGGTCAAGAAGATCGGATCAATCTCCGACGTAGGGTTGGGAACAATACGCGTA
GACGGGGGGGCGCTGGTCACACCAGATAACGCATTGTTTTTGAGGGTCTGCGCACTCGCG
ACTCCTGCAGCTGCTGGCTTGGACTGAGATGGATGACCCTGGAAAGGGGTCTGGCCACCA
GCCGTCTTTACCTGAGCTTGTCTTGTTGGGGTAGGGGGATTAGGGGCATTGTGAGACGCG
GTCTTGCGCACAAATTGCTGGGGAACTTTCAACCTAGGGTGAGCACCAGTAAAGATGTCG
TCGCTAATTTTCAAGATCTTCTCATATTCCTTCACCTGCTCGCTTTCCGATAAGCTGGCT
GATATAGCTGCAGCTTGGAGTTGAGCTGTCCCGGGAGTTGCCATCACGCTGAAGCTCCAC
GGGCGGGAGAGTTGGCTTATGGGAGTAATTTATATTGGTACTTGGAGTACCTGTAAATCC
AAAAGTCTTTTAAACCTAGTTCACCTGTGATGAGTTTATCACTCTATCGACAGGAAACAT
GGAAGGATGGGAGCAGGAAGGTCGGGTGTATTTTTCGCCTTTGACGTGGTCAAGGGAGAC
AGAAGAAAAAAAAAATAGCAGAATGCAAGCATTCGAGTCCGAACGGAGGTACTGTACGGA
GTCAGCTAAGGTACGCTAGGCTCACTCAGGCGTAGTAAAGGCAGTCTGTGAGACCGTGAC
TTTGGCGGTCAAACGCTAAGCTCTGTACGGAATTACAATGCGGGCGGTTATTTCCGCAGA
TCTAGGGCGCCTGCGTTCATGAAGATGTGAATCATAGTGAGGGTGACTCTACTCCGTTTG
TCTTTCATCTATGACTTCGTTGATGTTACGGACTTATCGCATATGCCAGAGAATCCAACC
TAGATTTACACTTTCCTCATCTTTTCCTTATAGACTCTTCAACTCTCACAGTGATTTCAT
TCACCCTCGGAGAACAATGGCGACTACGGAATGTCCCACTGGGGCAGTACCTGATCCTGA
CTCAAGGCCAGTTTTCTTCTTTGACATAGACAATTGTGTATGTATATCCATTGCTCCTTA
TATCTGCTGCTCTTTGGCATATTCCCAGGCTGATATGGAAGTCTTGCGCAGCTCTATTCT
CGAGGTCAGGAGCCCCGCCGACTCGAGCGCTCCGATGAGGACTGACATGGCCACCGCAGA
TTGCAACATCCATGATGAGATGCAGAAATTGATCCGTTAGTTGCCTCAAATTCCCTCGAT
ATGGACGCACTCGGACGATGAACTCATCTAATTTAAATCACCGTGGCAGACCAGTTCTTC
GTCAAGCACCTCTCCCTCTCTGCTGAAGATGCCCACATGCTCCACCAGAAATACTACAAG
GAGTACGGTCTTGCGATTCAGGGCCTCACACGTCACCACACCATTGACCCTCTTGAATTC
AATCGTGAAGTCGACGACGCCCTCCCCTTGGACAATATCCTCAAGCCAGATCCCAAATTG
CGCAAGTTACTCGAGGACATTGACAAGTCCAAAGTGAAGCTGTGGCTGCTCACAAACGCT
TACATCTCACATGCTCAACGTGTCGTCAAGTTGTTGAAGGTGGATGATCTGTTCGAGGGC
ATCACATTCTGCGACTATTCGCGGCCACCGCTCATCTGCAAGCCATCCCAGGATATGTAT
GAGAAGGCGGAGATTGAAGCCGGGGTGCCGAGCACAGAGCAGTGCTACTTTGTTGGTATG
CTATTTTCTTTCGCCCTTTGACCTTCTCTCAGTATTGTGCTGATAATCGGCAGACGACTC
GCACTTGAACTGCAAACACGCCGCGGATCGTGGCTGGACTACTGTCCACCTCGTCGAACC
GACGCTCCCGGTGCCTCGGGTTCCGGCCTCGCAATACATGATTCGCAGCCTTGAGGAGCT
GCGGACACTGTTCCCGCAGTTCTTTAAGGCTAATATGGCATGATAGACTCGACAGACGTT
TGTTCATAGAAAGGGTAGTTTGTATATTGTTAGATTAATGAATATACACAAAGCATGTGG
GATTGGGCTAGCAATGGGGGCTCCTGATTGCGGCAGTTAGTTATAGACCGGTGATGTGCA
CGAAATCAAAAGCGTCAATTCCCTGAATCCCTGCTGAGCAGTCGCAGCTGTGGACACACC
ATGCGGTCCCAGAATCATACCAGTGTCTTCTTTTTGGTTCTGCAATTGCTAGGGCTGTGG
TAGACTGTCTTAATGACATCCTATGTCGAGGTTGCTGCTCCATCACAGGAATCTCTTATA
CATTGTCAACGCTTCGACGTCGTTATGATTCCTATTTTGTAAATCCATCAATGGCGTTTG
GGAGGAAGACATGCCCTGTAACACTATAACTCGAGTCACGACCCTTTCTCTTGACAAACA
CTGGTATGGCAGCCTCCCTAGGCTTCCAGGCACCCTCTCACACGATACCATGGTCACTAT
TTTATCTTAATCAATTCCTTTTTTCCTTTTAGCCCTTCTCCATGCACCCACCATCTAGGG
TTTCTACTACTAGGCATGGCACACACCACACAGCCATCTGCCCATAATGCAGATAAAATC
ATGCGCCTGGGAGTAGAACAATTCTGTACCCAAAAGGAGTCCTCTAACCGGCAATTCCTC
CAAGACCGGATCGACGAAATCGAAGCCATGAACCTCCCCATCAAAGAAGAAAAAATCTGG
AAAAGATGCGCCCCCGCTGGCGGAGTAATCTCGCCCTTGGTTTCTAGAATGATTGCACCC
CGGTAGGCCCTGTCCGGCAAGCTCGTGAGGAGAGAAGTGCCACTCGGCTGGCGGAACGTC
AAAACACTATACCACCAGTATATGGATGGCATCAAGCCTCCGACCCTGGTATCAGAGGAG
TATCGTCAGATGTACCTGGAGACTGTCCAAAGTATGTGTAATGAGGCGGCCGTTAGCGAT
GAGGGAGACGAGAAGTTTTGAAATCCCGCTCTGCCACGAGCTGGGTTCCTTTATCAAGTA
TGCCGATGGTGTCCAGGATCCAGACTTCCGGCGCTCAGGCATCGCCCGTTTCCGACCTGG
TTTTGTATCAGAGCCCGCGGACTATGCCTTGAAGGATCACCCGACGGTACTTTCCTTGCC
GCCCCCTGATATCAACGGGGCCCGAGAATCTTTGAAAGCCTATCTGCAATATATCCTGTG
TGACGAAAACATCGTTGACGTCTCGGGACGGTCGATGAAGACTTGGAAGTGAGACTCGGT
TTTAACCGGCACTGACTGCCGGTGCGGACATGATAAATGGCACAGAGCCCATCTCTACTC
TCGCCGGCTTGTGGAGGACTCTAATCCGAGCCAGAAGGACTGGGTGTGGTGTGTGGTCGT
TTTCCACGCTGACGGTGAGAATCCACTGAGCGAAACGGGCGGTACCCAAGATCCAATTCC
ATTCCTGAGTTTCTGGAATAGTATAGCCCTTAGCTAGAACATGCAGATCTAGGTTAAATT
CGGAAGACGTCATGAAACGTGAGCACGATAGTGGTGAGGATTAGTAGCCGCTTAAGGATT
TGTTCACAATCTAATCCATGCCTGCTCAGACCCCATCAATCTGCCTTCTTTCTCATCACT
CCGTGCATCCAAGCCATAGCCTCTTCGGCAGCGTCTTCGTTAGCAGTATTCTTGGATACC
CCTTTGGCCTCCTTGACATTGCGCCATTCCATGCTTGCTCAAGCTGCCAATGACAAAGAC
CAGCAAAGACGAGGCAACCAAGAAGCATAGCCGCAGCGAGGAATTATAAGCATCCAAAAC
AGCATGGTGGCACTGAGACACTGACTTGAACTCGGTTGATTGATCTTGATTGAATAGCAT
GATTGTGAGGAGTGTTAAGCCTCTTTAAATACATGCACTACATTTGACACCTCTCGTGAC
GTCGTGTGGTTTATGATGGCGGACCGTCGCTGGTATGGCGACAAACACATTGTCTAGTCT
AATTGCGCCATTTCCCTTTTTCTTTCTTTTCGTATGGAGAATGGCCATGATCCTCCCGCG
ATCTCCAGCCATCCTTTGCGGGCCGGCATGAACCATCATCGTCCGTCCCACACTCCGTCC
GTTGTCGTTCAGATCCTCACCCTCCGCCTTCCCACGCCACACTATCTGATAGTACAATAT
TGCGGTCGATTTTTCCTGCTTGAAGATCAAGGTAAGATCATAATAAATGAAGCTTGGAGT
GGATTCGATCCGAAGTACTCCGTACGGGATTCAGTTACGGAAGAGCTAACCCCGGTACAG
TTAGTCCAGTCAGTAGAGGACATGCAGGACCTGTGGCCGCAAGCATGAGCAATCAATAGA
TTAAAGTGGATATGTACATTTTGAGGTGAGGGAAATGGTGCCATGGGCACAGTCAAGAAA
ATGAAGTAGGTAGGCAATGAAGACAGTCGTGGCAAGTAGAGATACAGCACCAGGTAACAT
GAGTTAAGATGGCTTTGGAAGCTATTGAAATAAATTACTACCACTAGACTAAAAAGGGTG
TCCGAACGATCCCTGCCAGTCTAAGGCCTCTATTAATTTCAACAGAAGCCAATTAGAGAA
ACCAGCTCAGAAACGCTAATGCCGCCCCAGAGATCAGCATACCAGGGTATGGAACGCCAA
CGATACTCGCAGAGGATTTCTTATCCGCATCCTTGTCTTGACGAGAGGGGTGGGTCGAAT
CGTTGCTGTTGCTGTCGCTGTCGCTGTTGCTCGACGAGGCAGTCTTCTGTTTCTCAAAGC
CACACAGCCCAGAGTTATTGAGTTGGGCGACAGGGAAAAAGATCCTTGGCTCACCAGCGT
CCATCTCGACGGTCAGGTTGCCTACATCGTCAGTAGTGAGCTTGGAGCAGCCCAGACTTC
CATGACCTCTGTCCCTGGCGCATACGCATCCTTCAACGCAAGCTGGTACTTACCACCATT
GGTGCCCTGGTTTGAGAAGACTGAAACAGCCTGCACTCCCTCCGGGCCCTTCCTGGTGGC
GTACGTGGAGTTGTCGGAATGAAGCTCTATGCTATGGTTGGTCACATAGTGGTTGTCGAT
GCTAATGGCATGGTTGTGGAGCTTGTTGAGCGTTGCGGTGAGCTTGAATAGCGGGCTCGT
GGTATCATAGTTCGTTGTCCAAAGGGCGCCTCGGTTGAAAGGCGTATAGTTGCCCGACAT
GTGCTGCTCTTGACCTTGGTATACTGGTTGTGTCTATTAGCGCTGCCTGGGGACCGCCTG
GGTCATGTCGAGGAACGTGCCTTGGGGGATGCCATCTGAGAGTATGTTGAAAGCCATCGC
GTTCTTTGCCAACTAATTCGTATCTGTCAGCTGATGTAAAATGTCTGGTGCAATCATCCA
AACCTACGGTGGTGTCATTGGTCAGTGACGCAAAGCGAGGGAGATCGTGATTCTCGACGA
ACGTTTCCAGAAGCGTGAAATCCTTGCAGTCCTTTTGCACGGCTCGGATACTTTCAGCGA
GTCCAAGCATATTGCCCGCTGTGAAGGCTTGGATCAAGGCGTAATATAGTGGATAATTCA
GGACGCTAGAAACCAAATTTTCGTATTTGCACACCAGGCTTGTGTCTCCGTTGCTGACTT
CGCCTATCGTGAATAAACCAGCCGCCTTGGAGAAGCCCTCGACATAGTCGTCATCCATGT
GCAGTGCAGCGTCAATGCGGAGTCCGTCAATAGAATAGTTACCAACAAATTGCTTGATCC
AATCTCCGATCATTGTGGCGACGGAGGCATCTCCTGTGTTCAGATCCGGGAGGGCAACCG
TTTCCACGGCAAACCAGCAATTCTTGTATATTTTAGGATCAGTCCAATCCGTGATGGCAC
AGAAAGGATGATAGTACTTCTCATCGTCAAAGGGAAAGAGCTGGGAATAGTCAATCTTTA
GCGACGGGTCATCTTTCATGGAGCCATTGACAGCTTGAGCCATATCATTGATCATAACAT
CAACAATTAGGTACATGTCTCGTCGATGGACCTCGCTCACTAATCTGCGAAGCTCATCTG
CGGTCCCAAAGTGTTCATTGAGAGCATACAGATTCTTGGGCCAGTATCCATGGTATGCTT
CGCCGTACTTGGTATTGTCTGGGATGTTTTCCACGACCGGCGAGATTTGAATGGCGGTGA
ATCCGAGGTCCTGGATGTAGTCGAGCTTGTCAATGATGCCAGTCCACGAGCCTCCGCAGT
ACCTTTCGGGGTCACAAGGTGCGTCAGATGAGCCCGCTGGACGAGCAAAGCGGTCTGTCA
TAACTTGCTACATAGATGACACAGTCAGCACTTTGAGCCGAGACGGTCATGCTAGACGTT
CGACCTATGTGATAAGATTCAAGGAAGACAAACATAGATTGCTCTCTCAGCCCATTGCTG
AGAAGATGGAGCATCGGCCGATGCAAGACTGGCTAAAGCAGACCAGATTGCACCGTGATA
CAAAGACTGCCGCATTTTCGCGGTCCTGTTTTCCACTTCTGCTGATGACTTTGAGGAGAT
TGTCAGAAGGAATGATACAGCGACTGATAAGTCAGAATGAACACCGTGGAAAGCGCAGGA
ACTGCTTCTCACTTATATTAAGGACAACAGTCTATGTAGCGCGGGGTTCCTACAAAGGAA
AGCAGACCAAAAACCCTCAACGCCAGGAGAGAAGACATGTTTATTACACAGGGAGTCGCC
CCAATGTAACCCCGCGATATTGACTTGAATCAACCAACAATTAGTCTAGTGGTCTAGGGA
GCGCACGAGGGTATTCTAGCCACTGTTGAAATGGACTCTTGCCTACTTGTGAAAGTGTGG
ATATCACGGCCAAGGCCCGAAAAGCGACTTCACCAGTCCAAGAGAACCCTTTTGAGGCTA
AGCCTGGATTTCGTAAATTGCCTACATGGTCCTGGACCAGCAAGCTACTTAAGCATCGCT
TAGAGCGCACTGATTAGCGTCCCACAGCAGTTCGGCCGCTCGAGACGAACGACTCCAAAT
GAGTCATCCAGATCATGCCATGAACGAGAGTCACTAAACCATTGATGCGGCTTCATAGCG
AATGGTCAGCTTCTACCATCCAACGGCCGGCAAGAAATTGTGCTTTTTTGTGTCCTTTGG
CAAAAGCTGCCAGACCACGATGCGGCGCAGGAGGTGTTTGACATTAGTTTTGTCGTAGAG
AACTGAAGAGTAACTTCTTTCGGGTAGATTGCCCGGATGCGCCGGCGGATAGTTCCCGGC
GACAATGTCCTCTGTAGTCTGTCTAGCCTAACCCAGGCACTGTCCCTGTACGGAGTAGTC
AAAAGCACTAAGGAAATTGGACTGTGGATGCTCCGGCCACTTGCGCTGTACGGTTTAGAC
GCTTTGGCTGAACTGTATCAGGGGCTGGTGCCTCAGGCTCAACGTCCAGCCAATCACGCG
GCGTCGCGTCCTTGAGGCTCAGGGAGCAACAAACACATCAACAACTTCATCTCCTCGGCC
ATTAATCTAGGCCTGCAACCGGATTTCTATTGGCCATTGATTGAGCAACAGCTCTCATTC
CGAATGTTGTGTCATGTCTGACTTATTTATTGGCCATGTAGTCACTCTGACCGACGGTCG
GCAGGCCACCGTCCGGTTTATTGGGACTACGCATTTTGCTGCTGGCGATTGGGTCGGTAT
TGAGCTTGATGAACCTACAGGCAAAAACGATGGTGCTGTTCAAGGAGAACGATATTTTGA
CTGTGAACCGGGCTATGGAATGTTTATACGACCGTCTGCTGTTGCCGCCATCGTTGAACA
GCCTGTGCGAGAGACGAAACAACCCGCCAGGGGCGGCGCCAGTGCTCCAGCGAACAGAGG
ACGAGCCCAGACAGGTTCTACAACAAGTGGAATTGCCATGAAAAGACCCAGCGCTTTGCC
TGCGAACAATGCCAAAAGACATAGCGTCAGTGCTGCGAGCCCGTCGCCGACGTCGCGGTC
CGCATCTCAGCGGACGTCAAGGGTAAGTCGGTCCCTGCGTGCCAATGTTCTGGTAACTGC
TAACATGTCGCAGGTTCAATCGCCACTCAAATCGCCGATCAAGTCTCCATCGACCCCCGC
CGTCCCTGCTTCCTCAACTCGTTCGTCCATCAGTGGCCCTTCACGGCCGTCCGCAGTGAA
AGCCCGCCCTCCGTCCGGACCAAAGACGTCGATGGGCCCTCCTCCGCCTCCCTCTGTCGC
TGCTCGCCAATCTCGATCGTCGATATCAGGGCCCGCCAGCAAGGCGGCCAGACCAAGTCT
GCAAAGTGAACCAACAACGTCTTCAGGACAGTTGAAGCGGCCTGCATTGCGCCCAACCGC
TCCCAACAAGTCATCGGAGGAGACAGAAAGCCACACGAGTGCCTATTCGGGGGATCCTGA
GATAGATCCTAGAGATGCTGAGCCTGACATGGACGGGAATGAGGCTCCTACCCGCAAGGT
ATCCGAAAAGGCACTGAGCTCGGGGCGTCCGGCCGGCGGCCGCCCTAGCCTCACGTCTTC
CTTGCAACGGCAAGCACAAAACAATTCTGCGGCTGTCGCGAGGGAACTTGATGAGATGAA
GACAAAACTCAAGGTCATGGAGAAGAAACGAGCGGAGGACCGAGAAAAGCTTAAAACCCT
AGAGAAACTACAATCAGAGAGGGATAAGTTTGAAGCCATTATCCAGAAGCTGCAAGCAAA
GTACCAGCCGCAACAGCTTGAGATTGGTGAATTGCGCAAGAAACTGAAAGACACAGAGGC
CAAGCTTGAGGAAGTTGAACGTCTCCAAGCGGAGCATGAGTCGATCCTGGAAATGGCCGC
ATTGGACCGTGAAATGGCCGAAGAGACAGCCGATGCGTTCAAGCACGAGTGTGCCGTGCT
AAGGGCAAGAGTTGAAGAGTTGGAGCTGGAGCTGGAGGTTCTAAAGGAAGAGAACGAGGA
GCTTGGTCAGGTCATGACTCCTGAAGAGAAATCCAGCCACGGATGGCTCCAAATGGAGAA
GACAAATGAGCGTCTCCGCGAAGCTTTGATTCGTCTTCGGGACATGACCCAACAGCAGGA
GTCAGAGCTACGGGACCAAATCAAGGAACTCCAGCAGGATTTGGAGGATTATGCTGTGAT
CAAATCCCAGTACGAAGCAACGAAAGAGAAGCTGCTTGTATCTGAGAACAATGTTGAAGA
CCTCAAGCAGCAGTTGGAAACAGCACTTGGGGCTGAAGAAATGATCGAAGAGCTCGCCGA
CAAGAACATGCGATACCAGGAAGAGATCAACGAGCTCAAAGCTGCTATCGAAGACTTGGA
GGCATTGAAAGAGATCAACGATGAGCTTGAATACAACCACATCGAAACAGAAAAACAACT
GCAGGAGGAGCTTGATTACCGGGAAAGCCTGTTCAACGAACAATGCCGAAAGATTTCTCA
GCAAGATGAAGTCATCGAAGATCTAGAATACTCTCTGGTCCGCTTTAGGGAGCTGGTCTC
TACTTTACAAGGGGATCTGGAGGATATGCGAGCATCTCAGCAGATTTCGGAAGCCGAGGC
AAACGATCTTACGGCGCGGTCGCGAGCCATGATGGACTTGAATATGAAACTCCAGGCGTC
GATGGCCAAGACGCAGACAAAGACAATCGATATCGAACTAGGTCGTATGAACGCAGAAGA
AGCTTTGCAACATCTATCCATTCTCAAACTTTATTTACCCGACTATTTTGAAGGAGAGCG
AAATTCGATTCTCGCCCTTTTGCGCTTCAAGCGGGTCAGCTTCAAGGCCTCTCTGATGAA
CAACACTATACGTGAAAACATATCCGAGCAAGCCTCGATAGCTACAGGTCTCGATGACAT
ATTCGTGGCCTACGACGTGCTTGAGAAACTCATGTATATCTCGTCTCTTAGCGACCGGTT
TGTCAACTACATCTCTAGCTGCTCCACAGAAAATTTTGAGAGCGTCAAAGGAGCTTTGTT
CGAGATGGAGCCAGTGGAGCGCACGCTGAATTTCTGGATGGAAGGCCTGAAGAAAAATGA
ACTGAACCTCAGAAAATGCGCTGTAGAACTACAGAGATCCATCGCTCTGCTTTCGCATCT
CGCAGAAACCCTCCTTCCTTCGTCCCTTGAGGCTTTTGCGGATGAACTGTGCATGCGCTC
ATCATTGACGCAGTCATATATAGATCATGCTGCAACTTGCATGGCACGGTTGAAGGCATT
GCTACAGTCAAAGATTACAGTCCCGGAGGAGGGTGACGGGGAGTGCTCTTTGCTCTTTAC
CAAAGCGGAAGGGTTTGTGTCCCAAGCTCGGGGATTGAAAGTCGCCCTCGGTAAGGTTTA
TCGTACGCTCGAAGATCTTAAATCGCGATCATTGTCTCTATCACAAGATGTTGCCGGTCC
CTTCAAGAGCGCCGAAGAAGCTGCCAAGGAGCTCTCTGCTTGGACACGTCAGCTTGGGGA
GAACTTAGTGATTCTTGTTAGTGATGAGGCTCGGACCGAACCCTTGACTATGGAAGAGGC
ATCGAAGACGATGTCAGAAACCTCCACAGCTTATTGTCTACCGTCGGAAGGATCCGAAAA
CAAAGACACCATGTCCCTACTCCATGATCGATTACGTACCCTGAGCGGCCTCCTTGAGGA
GCTGGACGCGGTCTCCTCCGATCTATCTATCACCACAGAATTTGAGAGGCGTCCCGCCCC
ATGGATTGCAAGAGCTGCAGAGCTCAAGTCGAATAAGACAAAGTCTCCAGACGCGGATGA
GGAAATACGTCGGCTCAAGAATGAGATACATGAAGCGTCGACAGCCCTGGGTGTCAAGGA
CAAGACAATTGAGGAGCAAGCTCTCCGAGTAGAACTGGTAGAGTCGAGAATGCGTGAGGC
TACCAAGAAAGCATCCATGGCCAAGGACCTTGAAAGCAAGATTGAGAAGATGCAGGCGAA
GCAAGCAGACCTCGAAGGGGTTATTGAGACACAACGCAAGGACCTGCAAGCCATGGAAGC
GGAGCGAGAGGAGCTCAAGAATCGGCTTGAGCGTGTCAAACGACTCTCCGGTACAACAGG
AGTCGGGACTACGACGGACGGCGTTGCCATCGATAACAGTCTCTCCTTGGCCGCCATGCG
TGAGAACGAGGCTCTTCGCGCAGAAGTCGCCAGTCTACAAGCGGCTGTTCGCTTCCTCCG
CGAAGAAAACCGACGCTCAAACATGCTCGACCCGTACTCGGTACAACGGGCGGCAGATTT
GCACTCATGGCTCGACTTGCCGCTTACCAAACCACGCTCAAGTGCTCTGCATGACAAAGT
CCAACAGGCCGCATCCGAAAGCAGGGACGTCTTTGCTCATCTGCTCAAGTTGACGAAAGA
ATCCAACGTCTGCGATCTTAAGTCCACCATGTCCCAAAACAATGGCAATCGCGTCGGCTG
GCGCCCATCAAAAGTCAAGCTTCGCTACCAAGTGCTACAACAGCGTGAGAACTACGAGCG
CTGGGCAGAATGGAAAGATGACATCGTCCGCCACGAGCGTGAGCAGGATAGATTAGCCGC
TGCGAAAAAGGAGAGAATCTCGCGTGAAGGCGCTCAGAAGCATGCGTCTCGGAACTCGGT
ATTTGGTGATTTCCCCAAGGGTCTAGGGCACGGCATGATGGGCGCCGCTTGGCAGATACT
GGGCATGCAACATGCTGGTCACAAAGCCTTTGACCAGCCTATCGAGACTTCTCTGGCGCC
TTCTTATTAATCTCTTTTGAAGACTTCCCAGAAGGATCATCGCGTCTGGATGTAGATATC
ATTTCTGTCCAAGTCTATACAACCCTTCTTGCAATCAGGTATCTCAAGCTACGTTCTGGA
TTTTCTTGGTGTACTAGTATTAAATGCCACTTGTCCTAGTCGATGACTCGCTAGATACCC
CTGTTCAGATCCTACATTGTCCGACTATTTCTCAGTGCATTCTTTTAAGACTGAATACTA
TAGAGTTCGCCTTCGAGAACAGCTTCGCGTCACTTTCGCATATCGTTGCAATGTCATACT
CCTATCTGTCCCCTGCTTCATGAACTTATAATTTGTATATTTCAAGGCGTCCACATGTAC
GCAAAGACTTCCCAAGTCACTATTTATTACCTAATGTAAATGAAACCCAAAACTGACGCT
CAACAGTAAAATGTGCACATGCTCGAGAGAGAAGACATGAGGCGAAGCAGATAAACGTAC
AACTCCAGGCTCGGTATACTTCTAAGATAAAGAGGCAAATGCAAACCGAAATAGACAAGA
TCAAGCTCGGTTTGTCGTCATGAAAATGTAGCAGATGAGTAAGGTCGATCGGAAATGGAC
TCAGATGAACAGGATCATCACGCTAATCATGAAGATGGCTTCCGCGGTCCGTGAATCCCA
ATGTATGTAGCAGATCTCTTCCACAACATCGCTCAAAGAAAACGTGTATTAGATAATTGA
AGAAACTTTATACAATATCGGAATCGAAATTGCTCCATCCTCTGTCAACCGTCCATTCTC
AGTGGATGAGGCGATGCAAAGATCATAGGGCGCCGGCGAGGACTGCCTCGGTGGCTATAG
ATTGGAAAAGTTAGCATACTGTACGCAATACAGGGAATGGAAACGTATAGCCCTTACCTG
AGTTGATGTAAGGACGTTTAAGGTCCAGGTTGACGCCGAAGCGCCTCTCTAGTTCCAATT
TGATGCTCTTCTTTGTCACGGACATCAGATCGGCTGTCCGCAGAATCTCGCGGATCTCAG
CGAGAATGGCATCGTCGCTTGGCAAGTGGGACAGATTCTCCATTTCCATGTCCGCGTGTC
GGCTCATCATTTCAGATGGCGCCAAAGACATCCGAGATCCGAAACGAGGTAGGTCCAGCT
GTGACATGGGCCGCGAGCCTGGGAAACCGTACTCAGACTGAGCAGGATGGTAAGACTTGG
TGCCGTAAGAGATACCAGAAACTTCAGATCGGTCATCTCGTGAAGTTTGAGCCTCCCACA
ACTCTGTCTGATACTCTTCCCACTTCTTCTTCGGGATTGAGGCGGGATCGAACTTTCCTT
CATCAGAGATAACGACCTTGCGGCCTTTCTCTCCTGTGATGATACGTGTGTTACCCCAGG
TAAAGTCGTCCATGTGCCAGAAAGAGTAGAGGGGCAAGGCCAGGGAGAAGACAGGCAACG
CGAGGAGGTACACGATCATCCATCCAACCATTTCCCACTTCCGACGAATAATGAAGATAA
GAGCCTGTAAGCCGTATATGGCGGCAAGTAGAATCAATGAAGTGTAGGGGATCGTCGATG
TGTCCTTGACCAGCCAGTAGATGAGGTAGATTATGTAGGCAAGAGTGACAGGTTGAATCA
CAGTACTGAGCAAGTCAACGAACACCACGAATCTCATACTGAAGCAACAGAATCCACAAA
GCTGTTGCATTGGAATCAGCTCGATAAGATTATGGACAGTGGAGTTGATCCACCGACGAC
GTTGTGAAAGGAAGACTGTCCAACTTTCAGGAGCAATGGTCCAGGCTTTGGCGCTCGAGA
TGTACTTCGTCTTGTACTTGGAGTGGTGCTTGAGGAGAAGTGTAGTCAGGTACCGATCCT
CACCCAGATGAAGCAGATTCTTCATGTGAAGTGTATCAACACGAATCTCAGCGTAAGCGT
CCACGACCTCCTTGCTGACGAACAATGGCTTGGCCGTTTCTGCAGAGCGAATTCGATACA
TCGTGAAACATCCAGGCAAACACGTAACGGACCCGAAAAGACTCTCGAAAGCTTTCGTGA
GGTTGTGAGATATGTAGTACTCATAAACTTGAATCATAGTCACCGCAGAAGTCTTAGCAT
TGGTCAGAGCAGTTTCACCACAGACACCAATAAGACGAGTATCATTCAAGAACGCAGCCA
CCATCCGTGTTGCTGAATCAGGAGCGACGACTGTATCGGCATCAACCTGCAAGATAAACT
CGTAGAACGTGGGATTGACACCAATGACGTTGCGGATCTGGTGATGCATCTCAAGTTCCA
TCGGGCTCATGGGAAGGTTGTAGTGGACACGGTTCAGGAATCTCATCAGCACCATCTGAG
AGTCACGTTTGCCTCGATTACCGGGGCGCGAAACCTCCGAGGGCTTTCCGACCTTGACAA
TGACAAGGAAAGGGACAATGTGACCCTGGACTTCGTACAATCCCGAGTAGACTTTACCCA
TGTTGTGCTGTTTCTGACCTTCTCCCAAACTCTCAAAGCTGAGGGGTTCAGGGTCCACTG
ACTCCGGAACCCCTAAAATATCGAGGACAATTCTGGGCGTGGGACGATCGTTACCCTGAC
CAATAATCATACCGTCACAGATAACAACAAGAAGCTTGCGTTTGTCATCGTACCGCATGC
GTGCCATAGAATCAATGGCACGGCGAAGAGATTCCTCGTCTTCTGTGTAGGCAGGGACTT
GACAGATGATGAACTTATCCAAATTCTCGGGCACGTTCTTCCTACCGAATTGTAGAGCCG
CAAGGAACTTGAAGACGATAATCGAGCAAATTAGAACTGATATAGCCAGGATGAAGTACC
GAGCGAACTCGCACTGAGCTGAGTTACGCGTGTCCACATGACCGACGAAGAAAAGGTTGT
CCAAACAAAGTTGCATCCGGCGACGCAGCGCCGGGTCGATCTTCAAATTTTCCCAGTGTT
TTGACAGATCTTGGCCAGGAAGCGATTGGAAGAGCGACACAACACTGTTGTCCATGAAAT
CAGTGTCAACATCTGAAGGAACCGTCTCGCCGGGAGGTGCTTTCGTCAGCCGACCGCCAG
CGATGTAGCTGGTCAAATCATAGACCTTGCCATTGATGCTGCCAATAGACTGAGACTTTT
TACCCAGCGTGTTCAGATACTTTGGCGTATAGCCAACATAACCTTTGAGATAGTTTGCTT
TGAGCATCACCATTTGTTCATAGAACCAGTCAGGACGGGAGTCGTTGGTGAAGTGCCGGA
AGTCATGGTACACGGAGTTGGTATCTGTGCCACTGATCGTAGTTGCGGATCCTGAGATAT
TGGTCGGTCTGTAATCTAATAGGACCGTGGGGTCAACGCTTCCTGACTTGCCCTGACAGA
GTGCAGACACTTGCACCGGAAAGAGACCGGTGGCATCGACACCGGCGTACTTTTTCAACG
CCGATTCGGGCACAATATGTGGATAGTGACCTGGCATGAATTTGTCCAAGTCGAAAACGA
CGCCGCGAATAGCAATGAAAGAACTATGTCCGTCCTTGCCATTGTGCGAAGACAATTCCG
CTGCAGAGTAGACGTGCTGCGTGGGACACACCAGCCCAGGAAAGGCGACGATAAAGAAGA
TGGCGACCCCACAACTAAACCAAATGATCAAATTGATGGCGAACTTTTCACGCCAGGCCA
TTCGCACATCTTTGCGCTTTATTCGGCCAAAAAGTTTAATCGCGAAGTCCGGAATGTAGA
ATGTGAGTAGGTAAACGAGCGCTATCCAACGCTTGCGACTACCGGAGATGGGCGCGTCAT
CGACTTCTTCCATTTTCTTCTCATTTCCCTTCTCGAGCATCTGCTCCCGCGTTTCATGGT
TTCGAAACATATCCCCGGAGTTGAACGCAGAGTTACCGGCATCAGAGCGTCCATCGAGAT
CACGGCTGCCGAAGTAACCCTGTTTAGCCTCGTCACCATAGATGAACGCTCCAGGGGACT
GATCTGCTGGGTTGAGCAGTCGGACTTTGGAGTCCCCGTAGCCAGTGCTACGGGGGTGGA
GCAAACCATCACCTCCTTCATCCGACATATCAGCAGCATACACAGGAACAACGCGCTCTC
CGACTTTTGCTAGATCGGCCCAGCATCTCTCGCTCAAGAACACACCAGTGCTGCCGACTC
TAGCCTCATTGCCTGGCCAACGCTTCTCATCAAGGACGACTTCCGCTTTCTCTTTGTCAC
TGCCAACGACGATGTTGCCAATTTCCGCCAGACCAAGAAACTCAGCGAATGGAAGGAAAA
CGCTAAAGTCCGCGTTCCGTAGCCGTTGACTAATTTCAGCAATGCCGAACATCTGTACCT
GTGCTCGTACGCATTTGCTATCAAACTGATTTGCAATGCGCCGGTCGTTCGGCTTCAGGC
AGAAAATGAAGTAGGGGTTCAAGTTCGTGGAGCTCAAGCATTTATTAACTATGTCCAGCG
AGGAAAGAAACTGACCAGCGGCACCTTGTATGCCACTAGTGAGCATAGCGCTTTTCCGTC
TGCCGGAAGATGAATCCTTTGCGATGCTCTCTGCTTGACTCTCAACCTCATCTGCATCTC
CCGCATCGAAGGCCAGCCGTGAAGATGGGCTTGTCTTTCGTCGAGCCATACTAGGCATAC
GCAAGGGCTTTGAGCTAACTTGTGCTTGCATGATGGCCGTTTTCTCCTTAGGATGGGTGA
CTGTTTGCAAGGCCGCCTGTCCGAAGAGTTCCCTGACGAAGTCGCTTTTGGTGGATTTCA
TCAGCCTCATAAGGTCGCCGGAGATGAACTCTCCATTCTCCTCAATTAGGCCATTGACAG
AATAGTCGATTTCACCCGCAAAGTGCTTTACGGTGAAAGCGGAACGAGCATTCTGTGAGA
TCAAGCTGGTCCTCTTCGAGCCCTCCACAATGATAGTAGGGTTCTTGTTCTCAAACCGTC
TCCTCAGAGATTCTAGTAATTGATTGTCGGTCCGCCCGCGCCTCGTTTGATCGTCAAGGA
TACTGAGTAGCCCATTGCCATGCTTCAACAGACCGCGGACAGCATCAGTATTATCGAAGT
AGCTTGTCGCGGGCACCGAAACCTCTTCCCGTTCCAACTCATCTGCCTTTCGATCGAAGA
ATGACTGCAGGCAGAAGTTGTACAACAATTCAGTCGCAGCGTTGTTGAAAAGTTGATCCA
GGGTAGAACCGGTGGCGCAGGCCTGGGCAAAACCAGGGAAGTCGACAATCGAAATCGTGT
TCGCAACGCTATCCTCTGCTGCGCAGATCCGCTGGTTGACGGCTTCAATCACGTAGGCGA
CAAGAAGGGAATATATGGTTCGTGCAAGCTCATCGGCATTTTGTCGGGCCCCTTTTGGAT
CCAGCATGACCGTTACTCGTTCCCGGTGGATGGTCTTAGTTCGGTAGCCGAAGCTATTTT
CGAGGTCTTCAACCGACAGACCCAGGAATGCAGCGATGATAGACAGCACATCTTTGTTCT
TCACGATAGTGACTGTCTCGCCACCCTCATGTGAATATCCACCACTTTCTTCCGCATGGG
TGGTTGTGGCTTGCCCACTAGCAAACTCCAACTGTCCAATATGGAGAATAGTAGCAAGGA
TCTGACAAATTTCGGCGATCTCGCTGCGCGGAAATTCCAACTTTCTCAAAGCCGTCTTGA
AATGCTGGAACCCCTCCACATCATTGACACCCACCTTCAGTTGAGTCGGGTGACCGAGGT
ACCTCCACCTCTTATGGCCAATGGCGCCTGAAGAAGTCGATACATGGACGGCTTTGTCGA
AGCCTAAGTGAGCCTTCTCAGCTGGACTAGTTCCAGCTAGAAGATAGTACAGCACGTGAA
AACTTCGCTCTCCGGTCGGTACAGAGGTGATCCGACTCCGCTCAAGTCTATGGTCAATGA
TCTTTCCGCCAATTAGAGTTGGGTTAACAGACGACGAGCCATCATATTGCAGTTCCAAGA
AAAGTCCAGCTTTTGAGGCTGTCTGAGTGGTCAAGGATTTCGTGGTTGTCAGGGTGTCGA
AGAGAAATGCCGCGTAAGATAGCTTTGACGACAATGGAGTCGAGGAGAACGAAAGGAATG
CAGACAACAAGTGGGAGCGGATTGTCGTCTTTCCAGATCCACTCTCGCCACTAAATGAGC
TGAGTCAATATATGATCTCTTTATCAAGATCATCAAGAAGCTTACAGGAAAACAACGGCC
TGGTTTTCTCCCCTGGCGCCGAGACGTGTAAAGGCACGTTTGGCCAGGTCCTCCGCCTCT
CCCATTGCGCTGCCCTCTTTGCCGCCATCAGGACCTTTAGTCGATGTCGTATATGTGTTT
AGACTGATCAGGGCCTGTGATGAGAGTCGGGCCGTTGGTAATCCTACGTGAAAACTGAAT
GATGCAGCACGGATGTTAGTACTGTATCAACCCCTCCTGATCAGAAAGATAGGGAGAAAG
GGGAGACTGTACCGGCTAGCTAAATGAGCTGTCAGGTGGGTGTCTGATTGCAAATGTGCT
GGTAATGATGGTAAAGACGACTGCGCATGAGACGGAGCGCCTCCAGCTGGTGACGGCGCA
GCCATTATGTGGATGTTGTCCAGTCCCGACAACGGAGGTGCTTCAAATCTGAGTACGAAT
AATGATCAAAAGACCCTAACTTTTCGCTGAACGAATCCAATCGAATGAAGCAGAAATAAA
TGATTCGACAAAGATTAGAAGCGCCTCAGGTCCAGCTGATCCGTCTCACCCACGCTCAGG
CTGGTAATGAGAATGGTTGATCGCGAAGTATTCGAAGAACGGTGGAAACTTCCCCAAAAA
AAGGCTCCTAGCAGCAGATAGCTGAGCACATTGCTTGTGCAGATAGCAAATGCAACCTAT
TGAGCAGCACCGAAATCAACTTGCACGAAGGGAAGAACGACAGTGGGTGTAAGTGAACGT
CGTAGACTCTGAGGTTTTGAGAGCGACCGTGTGTAGAGTTTTGAAACGGCTCGGAAGCGA
GGGGCACAAATACTCTCAATTATGGAATGTATTATTATTAAGATGGAAGAAATGGAGAAA
TCTGAGGCAGTAGAGAGATGACAAGCTGAGAAAAGGACTTTGGCAAAAAAAAAAGCAGCA
ATGAGTCTCTGTACAGAGTAGCAATGCCTCTCAGTCCACCATGTCCTGTCTGGGGTCACC
GCCCAGTGAGAAACAAAAGAGGTGGTGCTGTGGTAGGGACATGTGCTGTATTGTTGATGT
ACCTGTTTGGGATTGGTGGTTTCTATTCTTATGCTGGTAGGTTGAGAAATACAATCTCAG
CGTTTCTACAATATGCGAAAGGAACCGAAAATTACGCTTTTCAAAAGAGATATAAAAATC
TTGCTGTGTCACAAGGCGGGTTCTACTTTTAGTATGAATGCTCCCCCAAACCGAGGACCA
TCTGCGTCTCCTCAGGATCTCATAGGCATGGTCGGGTCGACTATCGATAACACCTAATCG
AAATAGGGGATGTGGAGATTCCTCGGGACGGCCGAACTGGCAGGGACTGCTAGGGACTTT
TTGAGAGTCGTCCTGACATACTGTACAGTGCTGAAATTGTCAGGACACCGTACGTTACGG
TATCAACGAAAAGAAAACTACTACGTAGTCCACTTCAAATCAATAACATTAAAATCCCCG
TCAATCGCCAACGCCACTGATGAAGAAAGAACTCTTAGGAATATTAGGTGCTAGGGACTA
GGGGCTCAGGGGCTCTCCTTACCTTGGTTGATTTTAGCTTATGATACTGTCTAAAGTCCG
AGTCTTGCCTGTTTGGCGGATATATGGAGTGAAGGAAGATCGGCTTTATAGGGAGCGCGT
TTTGAGTCCTCTGGTTGATAGCCATAAATCAATGATTTTCAGAAACTTGGAAAAGACCAA
GACTTCACAGGCCAGATGAAATTTCTCTTTCAAGCTCGATTTATTTCAGGACGAGGATAC
CCGCTAGATACATACCTTACTAAGTACAGAGTAGAGTGGATCAATGATTTGATCTGGCAA
ACTCAAACAGGGAAAGCGTCATACAAGGAATTCTTTACAGCCATAATCCCCTTCATTGTT
AATACGGATACCACCTACGATTACCTAGGATAGAATGTGGTGGAAGTTGCTAGGTACCTT
TCCTTCAAGTTCCCCTTCAGTTTTCGAATCCACTTTCGCCGTCCAAGTACAGAATCTGAG
AAAAAAGAAAGGCTAGACATGCAGAGTCTGTATAGCACCATGACTGAAAAGAACAATCCG
GTGGGGACATCCAATGCAGGTATCGCACTGCATGACTCTTGTACATCTAACATATGACAG
ATGATTGTTAAGAGAAAAGGATCAACGATCGAATCAAGGCTTGAAGCGCGGAAAATCTTG
TTCAAGGTGGCAATTTTATCAATCTCGATTGGTGTGTTTTACTGAGACAAGCGTGGCCTC
ACCGGCATCAGTATTCAACTTCTGTTCTGAAGACTTGCACTGTATAGGCTATCCATTTAT
GGATGAGTAACCACCCGTAGTCCAGGTGAGACGATGATGCCAATTATAGAATTTAGGTCT
GGAATCTACTTGTTTTTACGGCTCCGATTGTCTTTTTTGATACGCTCGGTCACTACTCTG
TAGGTGTGATACTGGTACACCACCTGACATGGTTGAAAGTCGCGGGTCGTGTCTCAAAAA
AGGGCCTGTTTACTATCCCACCTCCTGAAACCCAAAGTCTGGTACTGTCCCTTCCCAGAC
CATGGATGGATTATCATCGGTCAAGATATGGAGTAGCTACTTGCTTTCGAAGGTATTCCA
TGAATATTAAGCAACAGAACGGATTGATCATCTGCGTATTAGGTACTTAGGAATGCATAT
TGAATAAAGGGATGCTCAGTTTGATATCAGAAAGGGGAGCCAGGGAATACAAAATTAGAC
CCAGGTTGAGCCTAGACAAAATTTGAAAATACCTATCAGCTGCAGCTGGCCCGTTAGACT
TTGGCTAGTGGTTTGCTAGTATCAACTATAGTGCTTCGCCTGATTTCCATAGCGATATTG
CCCGATCCTCTTCTGACTGCTATCGCCAATACAATCAGACATAGGGCAGGCTACCTACAC
TATCTCAGCAGAGTAATTTTCAATACGTCCCCTTCACCCCGGATACCTGATACAGCTAGC
TAATCCTACTGCGCCTAAGGTAAGTTAGCACAACAACACATTAACTGAACTGGACTGACA
CTGTGAGGCTGGACAGCATCACCAGCAACTTTCTTCTCTCCCCTTCCATCCTGTCCATAC
TGCTGTCTTTCAGCTTGTTTCTACTTGTCCTCTGTTCATTCCAAGTCTCATCAGCTGTCG
ATCTGTATCGACCCGTTTTTTTTTGCGTTTGTTGAATCCTCCTTTGTTGCTGTCCCTCGC
TTTGCACTGTTCCCTTAATCGATAATTGCCATTTTCTGGGTTTTCGCTGTCTCAACAGTC
GCTACACACCATATTCTTTCCTATTCCACGCTTGATCTCTCGCTTTGAACGTGAAGAGTA
CCATCATCACAAATCTTTCGGCTTGTAGAAGTTCGTCCCGTTTCCATTCGTTCAGCGACA
AGGTTGCCAATCAAACGTCCGATTCCGACGACTTCGCTCAACACCAAGGGAAGAGAATCT
CACTGTACCTTTGGGTCTCTATCATTAGGAGAATTTCCATAAATGCTCATGTTCTGAACA
ATACGTCTGCGATCGTTGCACCGGCCTTTTCGGGTTTCTAACCCGCGGAGTTCTCAGCTA
TTACGCCTGATTCAATCACACTACCGTCATACGGTCAACTAAGTCATCATGTCGAACAGA
TTCTCTGTCTATTCCAGTCATTCAGCTGGCTTTTCCACGAGTGGTGCACGATCCGCACCC
CAAACCACCCAGGTGTCCACAACGACCTTGCTGAATGCACTTCATGCGTTCTACAATTCC
GGTCAATCTTACCAGCTAGATGCAGGGACAAGCTTGGTTGTGAATAGTTGGGCTACCGCC
CGGCACACTACTCCCGACGGCCGGACTGGTGGCACCATAGACCGAGAATTAGCCATCCGA
GCATGGGAACATGCTCGAAGGAGGGCGGAGGATGGATGTATCGTCTTATGGTTCGAATGA
CACCCCTTTCTAGTATGTCTCAACGCTTTATGGGTGGTCGCTAACCTCCGTTCAGCTCTG
CTCACCAATCAACACCCTCCCTCTTTGAACCATTCCTTGCCGCCTTGCCCTTGCCAACAC
CCAGCATAGCCTTCACCGCACTTGCCGCACTCAGACCGTTCGTGTCCGCGGTTACAGCAT
TCAACCCTTCGTATTCTCTATACTCTGCCCTTGCAGCTTCTTACACCTTCACGCTACACG
GAAACCTCGTCGGATTGAGCTTTGCACTGTCGACTTCGGGCATCAACGTGCGAAAAGGAC
TCTTGGATATTTCCGCGGAACCGGGATACCGTGCATTTGACGTGTTCTACTATCTTGTGA
CGTCCTCATCGACGCCTGCGGAACGGGAATTTTTAGCCCTGAAGGATCCTTCTGCGTATA
CATTACTCAACAGGTCAGGTACCTATTCACCTCCATCATATCTCCCAACCGCCGACGATG
CTGCGGCGGCAGAGGATTTTAGGGCAGCGTTGAAGGCCATTGGTATCAAAGGTGCCTCAC
TGCGCGGTTTACTCTCCATTCTTGCAGGCCTACTCAAGCTCGGTAATGCGGCTGGCTTTC
TGGTCGATCAGGAGGAGCTCGAGGACGTATGCGAAGAGGTTGGGGGACTGCTGGGATTAG
ATCCGGAGGTGCTTCTTCACAAGTGTTCCACTGAAGATCGCGAGGTATTGATCGCGGGCA
TCTACGAGGCACTGGTCGACTGGGTCATCGTGAAAGCCAACGAAACTATTGCGAATGAGC
TCCGGGCAAACCAGGAAGGTGACTCAGGAAGCGGATCAGCCGGCCAGTGGTCAGACGAGG
ACACCGTGGGTATCACGGTCGTGGATATCCCTAGGCCTGCCTTTGGTAAAGCTGTGGCAT
TGAGAGGAGTCTTTGATGATACCCTTGGTATCAATGCAGAGATGAAGGAGGATGGCGTCC
AGGTTCCTCCCGTCGGACACTCTGTACTCAATGACTTGAACAATTCCGTAGCGCAGGTCG
AGCCAGATTTGGGAATTACCACTGGTCCTGCCTGGCGTGAACGGGAATATGAGCTCGACA
AGAGGCAGGAAGTTCTCGAAAAAGTCGGATTAGAGGTTGATATGGACTCGTTCCTCCGGC
AGTTACTGTTTCCCGTGGAAGCTGAAGGGATTACTGTCGGCAAAAGAGGGCGGTTTGACC
TCATGACTACCTTGGGTAGCAGTCGAGTCTGGCACCATATCTCGATCCATCCAACCGACG
ATACCCCTGACTCCTTAAACGCAGCCTCGCCCACCGCCGCCTGGTCTGCAGGTACGGTTT
CTCGCCAAATACGTGAGTGGAGACTTGCCGAATGGGCCAATCGACGTCTGAAGCAGATGG
ATTTTACGGCCGACTTTGACGTAGAGGAGTTTGTTAGCCGTTATTCGCGATTGGGCTGTA
GAGAAGGAAGGGACGGTGTGGAGAGCTGGTTGATGGAAAGAGGCTGGACCAACGGCGACG
CCTTTGTAGGCCATCAACGGATCTGGATGCGTGAGAATGCATGGTGGGAAGCGGAGACGA
TGCTTGATCTCAAGCCAGATGAAACACCCGGAGCAAACTCGTATATGTACGGCAGTGGCA
TGCTTGACAATGGCGTGGCACAATACGCGGCGAATCCCATGGCGGAGTCTGCCAGCCTTT
TGGGCAGTCGGGATAACCTCCTACAGAGACAAAGCATGCTGGCACCCAGTGTTGCAGGGG
TAGCGAAATCCGTCGCTCCTAGTATGCCGAACACCTTGAACATGGCTGGTGATTATGGCC
TCGGAACCAAGGGTGACACCAAAAAGTGGGAGAACCAACTCTACGACGGCGACTTCACTG
GCGAACTTGATCCCGAGTTTGGTAGTCCCAAGCATATCGAAAAGAAGGAAATCACTTTCG
GTCGGCGCGTCTGGTCAGGGTTTGTCTGGGCCCTGACCTTCTGGATCCCATCATTTGTTC
TTCGCTACATTGGCCGCATGAAACGTCCCGATGTGCGGATGGCCTGGAGGGAGAAACTGG
TCCTCGTCTTCCTCATCCTTCTCTTCAATGCCATTGTCTGTTTCTATATCATGGCGTTTG
GTGACCTACTCTGCCCGAACAAGGATAAAGTCTGGAACTCCAAAGAAGTTGGATATCACC
AGGGTGACAACGATTTCTATGTCAGCATCCACGGTAAAGTGTACGATATCAGCAAATTCT
GGAGGCTTCAGCACAGTGACAACAATATCGACGTGACTGCGTCGAGCATGGAGCCCTTTC
GAGGCCAGAACCTTGATGCCTACTTTCCTCCTCCCTTGACTAGATTCTGTTCGCCAATGG
TGACGGATCAGTCAATCAAGCTCTCCTATAATGACACGACTGCTGACATGTATTCCTATG
CTAATCACAATTGTGGTCCCCTGAATTGGCCCTCAACCACCAAGCTCCATGAGATCACCT
GGTATGAGAATACGTTCCTCCCAAAGATCCGTGAATACTTCAAGGGAGATCTTGTCTGGA
CAAGAGGAACCGTTGCGAAACAGGCCGACGATAGCCAGCGATACTGGGTCATTGTGAACA
AAAACATATATGACCTGACAGATTACTTTTACACGTTGGATAGGATGAATAACCAAGATA
CCTACAACTTCCTACCAAAAAGTGTCACGGATCTTTTCAAGAATTATCCGGGCACTGACG
TGACCGACAAATGGGGAGATTCTGAGGACTTCAAGAAGTCTCAGATATGTCTCGACTATG
TGTTCTACAAAGGGAAAGTGGATTTCCGTGATACCCCCCGGTGTACTGTCAATAACTGGA
TTCTGCTTGCCTTCACGATTCTCATATGCTCCGTTGTCCTTGTTAAATTCCTTGCGGCTC
TACAACTTGGGTCCAAACGGCGTCCAGCCCCACAAGATAAGTTTGTCATTTGTCTCGTGC
CAGCATATACAGAAGGTGAAGATGCGCTTCGCAAAGGTCTTGACTCCTTGACAGCCCTAC
AATATGACAACAAAAGGAAACTTATCTTCGTCATATGCGATGGCATGATTGTCGGCGGCG
GTAACGATCGACCAACTCCCAAGATCGTCCTGGACATCCTCGGCGTTGATCCTAAGATCG
ACCCCCCTGCGTTGCCGTTTAAGTCTCTCGGACAAGGAAGTGATCAGCTCAATTATGGGA
AGGTCTACTCTGGCCTTTACGAATACGAGGGCAATGTGGTTCCATATATTGTGGTCGTCA
AAGTCGGTAAGGAATCTGAACAAAACCGGCCGAAGCCCGGTAACAGGGGTAAGCGTGACT
CGCAAATCCTTCTGCTCAACTTCCTGAACCGTGTACATCACCGTTCCCCGATGTCACCGC
TGGAGCTAGAGATGTTCCATCAGATCAACAACATTATCGGAGTCGACCCTGAACTCTACG
AGTACTGTCTGATGGTGGACGCGGATACAAGTGTCCGGGAAGACTCACTCAATCGGCTGG
TTGCTGCCTGCGCGAATGATGCACGGATTGCCGGTATCTGCGGTGAGACGAGTCTTCAGA
ATGAGGAACGAAGCTGGTGGACAATGATTCAAGTCTACGAGTACTACATTTCGCATCACC
TGGCCAAGGCTTTCGAGTCTTTGTTTGGAAGTGTGACATGTCTTCCGGGGTGGTAAGTGT
GACCGATCCATGACTTTGGTCTCATCTCAATTTACTGACGCGCTGGTTAGTTTCTGCATG
TATCGTCTACGAACGGCGGACAAGGGTCGACCTCTGATTATTTCAGACAAAGTCATTGAA
GAATATGCGGACAACGATGTAGACACCTTGCACAAGAAGAACCTGTTGTCTCTGGGTGAA
GATCGTTTCCTCACCACTCTCATGACGAAGCACTTCCCAACTATGTCCTACAAGTTCATT
CCGGATGCCTATGCCAGTACCGCCGCCCCGGAGACTTGGTCTGTCCTTCTCTCTCAGCGA
CGTCGGTGGATCAACTCGACGATTCACAATTTGGTTGAGCTTGCGGCTCTGAAGGACCTG
TGTGGCTTCTGCTGTTTCAGCATGCGATTTGTGGTACTGGTCGACCTGATTGGAACCCTC
ATCCTTCCGGCGACCTGCGTCTACATAGGGTACCTGATCTACCGTGTCGCCAGTCACACT
GGCCCATTTCCATATATCTCCCTCGCTATCCTGGCAGGTGTGTACGGTCTCCAAGCCATC
ATTTTCATCGTCAAACGGCAGTGGCAGCATATTGGGTGGATGATTATCTACATCCTGGCC
TTCCCAATCTACAACTTTATCCTGCCCTTGTATGCATTCTGGAAACAGGACGACTTCAGC
TGGGGCAGTACCCGTATTGTCCTTGGGGAGAAGGGCACGAAGCGAGTTGTAGCAGTGGAG
GATGAAGCATTCGATCCTCGGAGCATTCCTCTCCAACGCTGGGATGATTACGCCCTGGCG
AACAACCTTCCAGGCCGTCGCGGCGATTATGGCGTCAGCCAGGAGAAGATGTACAGCCGG
TACGGAGACGAGGCAGTCATGGAGATGGATGATCTTCATTCCACCTATTCCTCTGTGAAG
CCGGCATCTACCATCCTTACCGGATTTCCCCAAGGCCGGCACTCGAGTCCGTACATGCCA
CCGCAATCGCCAGCTCCATTTGGCGGAAACATTCCGGGCAACCGCAACTCGCACCTTTCT
AGCTTTACCAGATATACCGACAACCCACACCAGCGGAATATGTCCATGGGCAACCTCAGC
CACTACCAGGATAGCCCTATGGGCATGAGTCGGCACAGCGTGGGACTTATGCAGAGTACG
GACAACCTGCTGGGGGTCGCGCGCCAGAATTCACGCAGTCCCCTCGGCGGTGGCCTGAAC
TCGAGACCCGTTAGTGCATTCGACTTCCGGACCGGCGGTACAGGACCGGATGAGGGCGCC
ATTACAGAAGCGATCCGCAGCTGTCTGGCAGAGGTGGACCTAGACACGGTGACTAAGAAA
CAAGGTCAGTTCTTTTCCCCATATATCAAGTGGTATTCATCCCTGATAGCTTCTTAGTTC
GTGCTTTGGTGGAACAACGGCTGCAGACGACGTTGACGGGCGACAAGAAGGCATTCCTCG
ACCGCCAGATTGACCAGGAGTTGGCGAACATGTGAGGTCTTTGTTTCATTACTTACAATC
TCGACAAAAATACTCTTCTATCTAATCTGCACTGTACCACGGCAACTAAAGCTATGTCGC
AAATAACTTTTCGGTATGGCATGCATGGCGTTTTGGGAATTCTTTTTTTTTCAAGCAGCA
GCATATAGCCAGCGGTCATTACGTATTTGGTGATGGGCTGTTAATACCAAGTCAAAGCTT
ATAGTTTTTGCATTTTATGTCTGTGGATTTATGTATGTATCGAAGAGAGGGCATTCCTTG
TGCCTGTGGATAGAGAGATTTCTACATAATCATGCCAACACACGAATTTGGAGGATATGC
ATCCAATCATCTTACCATCTCGATCATATCAATTGCTGTCAACCCTAGTGTGGCACATGA
GGTGGGGTAATCAACGCATTCAGACTATACTTTTATTTTATCTTGCCCATATCAACAAGG
AAGCACATTATATATATAGTATACACCAACGCCATCCAGCCAAACGCTTCAGACCTAGGT
CTCCACCACCACCACCATCATCATCATCATCATCATCATCATCATCATTCCCCTACTTAC
TGTAACCAACAATGTCCACTCAACCACCACCGCCTCAACAACAACAACAATCACCCACCT
CCTCACCGACCCTCTCCCAACGCACCCTCGAAGCCAAAGCAGCCTTCACTGCCTCCCTCC
GCTCCGTCGGCGCAAACTACGACGCCGAGCTACGCGACCGCGCACGCACGCTGCACGGGA
ACGCCGCCGCGCTAGACAAGCAGGAGGCGGAGCTGCGGCGGACGACGGCCGAGCTGCGCC
GGCAGAATGAGCAGTGGGAGAGGGTGGCGGATACGGCGCGTGAGGGCCTCAAGGAGATCG
GGGACGTGCAGAATTGGGCGGAGTTGATTGAGAGGGATTTGTTGATTGTGGAGGAGATGT
TGAGGGAGGTGGAGGCTAGGGAGGAAGGGGTGGGAGAGGAAGCGGAGGAGGAGGGCGAGG
AGGGCCGGATGATGATAGATGGGAAGGGGAAAGGGAAGGGGAACGGCAAGGGAGAGGAAG
AGGGGAAGGGAGGGTGGCTGAGGTGGTGGTGATTCTTGAGTTTTGCTTCTTGGGTTAAAT
ACCAAGTACGTGAACTGGTGTTTTAGGGTGTCAGGTACCAGGCGACACCTCTGATGGGCA
AAACAGAGCATGGATTCCGTAGATGAAAACCAGCCCGGTAGATGGTTCGTTATTTTGAAG
CGGAGGAGACATGTCCACGAATCTAAGGACGATGTTCTGTCCTAACGGCCTTTCATGGCG
TATTATATACTTCACCATAATGAGCTATCCAAAAAGAGAACAACACTCCAAATCCGCGCA
CAGATTCTATATCTCAGCCTCTTCATCGGCCTCCGCTGCGTCTTCTTCCTCCGCGCTCAT
TTCCCCCATCTCTTGGTAGTAGTTCCTCCATACATCCAAGCGGTCGACCTCGATCCGGCC
GCTTTCTTCGTCTTCCTCTTCATTGTCATACCCATATTCATCCCATTCATCCCATTGACC
CAAAGTCATTAAATGCCTCATGGTGGGTCGTCCATGGGGACAATTCCATGGCTTGTCGAT
TGTCCCCATGTTTCTCACAACCCGGACCATCTGTGTCTGGGTCAAAGATTTACCGATCAT
TATGCTGGATCGACATGCGCGCATCGCAAACATCTTGCGGACTTTACTAGGGCGCGGGAT
ATGGGTCTGCATGGCAGACCCGCGGCTGTCGGTTGCTGGCATCTCGGATAGCAGAACAAT
GAGCTCTTCCAGATCTCGTACACCGAATACAACCTCCTTGCTCAGCGGCAAGGAGATCAG
CTTGCAGCGCTGGCCGATTGGCTCGTTGCCGCTGTCGTCGACTTCGACGACAAATCCGTT
CTTCTCCAGCGCAGCTCGATTTTCGATGACGATCTCCTCCTCGACGGCGGTGAGGTCAAG
TCGTTTGGGCTGAACAAGGCGCTGATTCTGTACCACTGTCTCAGCTTGAAGCCGCTCAAA
ATTAAACTTTTCGTCCGACGCATGCTGGTCAATAATGAAAAGCTCATCCTTGGAATCAGC
GGAGCCATCTTCCGACGGCCGGGTAGCTAGGATAAATCCAAGATTGAATTGCCCAATAAT
GCGCATCCTGGCGAAATCATCCTTGGTGACCGTCAGTGACAACCGTTCTTCTGCTGTGAC
TGTCGCGGCAGCCGCCGTGTCCTCCTGAGAATTGTCCACATCCTTTCTGTAGGAACGGAG
GCTGTGCTGAACCTTCTTCATCTGGCTCTCAATCTTAGGGAGCGACCCGTCAACGGTGCT
CATCAGATGTGTTGTGGAGTCACGATGACCGGCCCCCTTGTTCAGCTTGTTCGCACGGTG
GATACTATTCTCCTGAGGCAACACGGCTTTTTCCTCTGCTTGTCGAATGAGCCGCTGCAC
CTCGGCTTCCTCGTGTTTCTTCTTCTCCTCATCATTCATCATCTCCGCAGCTGTAGCTCC
GGACTCGTTGACCTCATCATCCGATACCTCTGCGGAGCGATCGTCGTGCTTATCAGACGG
GCAAGATGAACGGGAGCCGTCTTCAGAAACACTGTCCATGATCTCTTCATCTTCCGCTCG
TTCCTCCTCGTCCTCGTCCTCCTCCTCGGCCTCAACGCTGCTAGCTTGCTGTATCTGCGA
TCCTGGAGCTGCAAAGGCCCTCATATGTTTGCCAAATATATTGGAACGAGACGGAGTGTG
TATCCTCCTCTTGCGGACTGATCTTCCACCGGCGGTTTGAATTGAATCCCCGGTCCTTTT
TCTAGGCATTCCACTTCCTACCATGGACGTAATTGTCTTGTTGCCAATGGTGATGGTGGC
AACTTCAGCGGGCATACGTCTGGGACACATTCGATCGAAGGCGTTCTGTATGACATTGGG
TGTCTCCTCAAGTAGATCGGGTTGAGTTGAAGGGGTGTGATGTCCATAGAGCTCAGAACC
ACCCCGTGGCGTAGACTGCTCTACGGCGTCTCGCGGGGATTCTTGCTCCTCGTCCGTCAC
CTTAGGGAGTTGGGAAGTTTCAGGGGATGGCGTCCCACCCTCTGAAACGAATAATTCATT
ATCGACTGTCTTGGTTAAGGATTCAGCCCGACCGTCAGGGGTACTCGGCGTTGCAGTCGA
GTCCAGTTGCTCCGACTCCTCTCTGCGGACAGGAGACGAGGATGGAGTCGCTCGTCCCTG
TCGTGAACCAAGGTTGCTCAGAAAGCTTTTCAGCTTCTCCTGGGAGCTCAGTTGACTCGA
TTCTGTGTCTTCTTTATCGGGGGAATGGCCTTGCTCTCCTGTAATAGCTTCCTTCTCGCT
CAAAACCCTGCGAGGGGCGACTGCCTGCAGTGTCCCCAGCTGCTGTTTAGGACCAGATTG
CTTATAGTCAGCTATTTGAGATAGAGGAACAGTCTGATCAGTCGCTTCGAACATCTCTGT
AAGAGACTGCTTGAGGGAATCGATCAACGCCCCAGCATCATGCAACAGAATTGTGCGTTT
ATCAGGGGACACATTCACATCATAGGCATTTGTATCCATATGCAAGTCCGCAAAGACGAA
GGGAGACTGCGACACATTGAATGACTTGTAGACCTCATTAAACGCCTTTGCAATTTGCGG
CAGACCACAGGGTCGAGAATTCACAAAGAACATCTGACGATCCGGTGTTTGCCTTCCTTC
ACCAAATACCGGACGAGAGATGTGCCCTTTGACCTGGATTGTATGAAGCTCACCTTCAGC
TGTCCGCCTACCTGCAGCGGATGGCTCAAACTCCAAGGTCAAGTCCAGCGGGATGAGCGC
CAGTAGCGTTTTTGCGCCGTAGACATTGGCAATATTCTCCTTTGTTGTCTGGTTGCCATT
CGTCGAGAAAACCATCACATTCCGATTTTTTCCCACTGTATTCCGAACGCTGAAGCGTAC
CCCCGTGCTTATGCAAGCATAGGCATGGAGCAGATTCAAAACCTTCCCATACTCTCTCTT
GATGTTCTTTTCCAGCTCCCGGCGGCGGACGGGAAGCTTTTTGAACAGACCCTCCACCGA
GGCTGTTGTGCCCTTTTGACCCGCGACTATTTGGGTCTTCGACAGCTTCCCCGATGTTTC
GAATTCGAGCTTAGTCGCCTTGGGAGCTTGATTAGCTTGGGCCGTGACGATGCGGAAATC
GGCTAGAGCGCATAAGGACGAGAGTGCTTCGCCTCGGAAACCGAAAGTGTGTAAGCGGGA
GAGATCCTCGTAAGACGAGAGTTTCGATGTGTAATGTTTCAGAGCTACCAAAGGTAAGCA
AAACTTCAAGATCAGATTTGGAATATTCACCAAAGGAAAGCTTACCGACGTTCTCGTAGT
TCTCTGGTGATATTCCGCTTCCATTGTCTTGTACCTCGATCGAGTCCAGCCCGTTGTTCT
TGAAACGGACCTCTATGTCCAGGACCAAAATGAGCATGTCAACACTCTATCACCGGGCAT
ATCTTTGATGGTTCTCTATGATCCTACCGATCGATGTTGCGCCAGCATCAAGACTGTTTT
CCACCAATTCCTTCACAACAGAGCACAGATCAACAATCACCTGGCCCGATTGAATTTGGT
GAACCTGAATACCAAATAGAGGATTAGCCAAACGGACGCTCCCACTAGGAAGGAAGGAAA
TTAATCATACCGAACGGGCCTCAATGGCCTTGATGGTCGCCATACTCATCCCATGGTGGT
GCCGGTTAGAATGACGCGGGAATTTGCGCGTCGCCCAGCCACTTTACGCGGAAACTCTAT
GCGGAGTTCGTTATCGGTAGCTGATAAGCTTTATCAATGTTTCCCTTCACAGTCGTGTGA
CTACAGAGAATTCCCCAAGTTTGACTACAGAGGTCATCTGACAAAATGATTATCTGGCTA
TTCTCTTCTTGCCTCTAATGCTCGAAGACGATCAACAAGGGAGCAATTCCTATACTTATA
ACGCAAAACGAGTGAAATGCGGATGCACATGTGCTCAGACGCCAAACTCCCAAACGAAAT
CATCCAACCAATGAACGAGGAAGCAACACCCTTCCACCTAATAAATATCGAAGCGATCGG
GAAGAAGGACGGGGGCAATCAATGTCCACAAGTAGATCGCATAGCACACCCAAGCGCTGA
TGATCTTCACCCAGCTAGCCCAGTATGTTCTGCCCACGGGCGCGAAGTCCTCTGTGGTCT
CAGGATCCAGACGCTGGGTCAGTAGGGTAGCTACCCAAGTCGTAGCCAAGAAAAAGATAA
TGTGGAAAAGAGAGTAGTTGTATTGCGTCGAGCCCCTCTCGTCGTCCTGGGTATTATACT
CATCGGACTCATCATCACTCTCGTCCAATGCGCTAGCCGGCAAACTACCGCTCTCCACAG
CAGCACGAAGAGCCTCGGCACGCATCTCACGGCGACTGGGCTGCTGAGTGACGAGCCCAT
GCTCGTTGTCGTCTGTTCTCAACTGCGCGTACTGGCCATGGGCGGCTTGAGACCCTAACA
TAAGACTTTGGGTGGCGGCACGGGTCGTGGTATATGCGATAGTCGCCATGGTGACGATGG
CACCCAGAACGACGGTGGCCGTTCGCGTGCCTCGGGCGCGGATCAGAGGGTTGCATTGGC
GGTCATCGGGTTCCATGGAAACGGCAGACATAGTCAAGTACGTGCAATAAACCGTCACCA
TTGCCGCTTGCGCCAACCCGGCCCGAGGATTATGTTCCTGCACCACAGGTTGAACGGATA
CAACCGAGATGATGAGAAAGACGATGAGGTTGATCTGCGAAGTCGTATGAGCTGAGTTCA
TGGTACTCTTCTGGTTCGTCTGGTGGGATACTCACCGTGATAGCTGCTTGATTCATAGAA
CAGTGCTTCTTAGCGAAGAACACATACATCAGCACGGTCATCGCAATCGATGCAATGTAC
ATGCCGAGCGTTGAGCCGATGAGCAGTCCGCGCCACAGCCGAGAATCATTGTCCTCAATC
TTCTGCAGGCAGAGTTCAGCCCACGAATGCGCCAGATCCACCAGAAGAATGAGCCCAAGG
AGCAGGAAGAGCATCGCACAGAAGAAAGCGATGTAATGACCGTATACGAGGAAGAATGAC
TCCGGGATGAAGAACGACGTCACGACGAGGGCAATCCATAAGATGACCTTGGGGCCCCAG
AAACCATTTTGCAGAACAGCCCGACCATTCCTGGACGATTTCACGCCAAGCAACATTAGA
GCGAGAATGAGATGGAAGAGGCCGAGACCGAAGTTGATACGATGTACCGCCACCCAACCA
TGACACTCTTTCCCATCGCACCGTATTTCCATGTAATCTAGCGTCATATGCTCCAACTTC
TTCAGCGCCCATGGTGTGAGCATTATCCAGGAAACAATCGAATTGATCAAGAGAATGAAT
GCATAAGCGATTCGTGTCATCATACTGTTTGATCCGGCGAACAAGGCGTCAGCGACTCAC
TGATTCTCCACAGTCTTTTGAACCGAAATCAACACGGAAACATTACCTATTCTGAAACTT
TCCGCACGCACTGCAAGCCGCCGAACATGTTGCAGCTCCACAGCACGAAGTTGCGACAGT
GATGAGCTACTCCAGGTGTCAGTGGACCTATCTGAACGCCTCCACAAGTGACAACGTACC
GTACTGGCGCTGGGGATAGCCAGCAGAGGCAAGGATAATAGAGCTCCCATGTTGTCGTAA
CCTTTGAGACTGTATTAGGTGTCCCAAATCGAAGATGGCCTTCAAATCGAATGATAAGAT
GAAAGGGTTGCGATACAGCTCGAGGTGGCTGCGACCAGGCGGCTGGAATTGGAGAAGAGA
TGCTGCTATCGTCATACTGCCTATCAGGTGACCAGCCTATCGCCCTCATGCCTGAGGCCA
CAAAGAGTCATGTGACAGTACACGTAAGCTCAGGTTATCGGAGATAACAAACGATTAGAA
CGTTCTGACGACAGCCATACCTAGATTGGTAGGCCGTAGTCAAGTGTTCACACTTCCGGC
CACTCGATCTTGCCTCCAGACTCAAACTGTTTCGCTCATTATTATCACTTTCATCATCTC
TCTACTTCGGCTACTTTCTTTGTCCCTAGTTCTGATTGTCTAATCACATTTACCAGACAG
TTCACTGGCATGAACTTGCTCTGGCTTGTCTGTTGACTATAGCTATTTCTTGGCGATTGC
CCTCCCAACTCCTATCCATATCGCAGGCTGTCCCTTGACATCTGTGATCTGGTGGATGTC
TGCCCCTTACATCGGCAGAAAATATCCGGAGACTTCCTTTACAAATCTCATGTTTTAAAG
TCGAGTTTCGACTGACAGTGCGCCGATTGATAGCGATGACGGGCTCAATTCATCAGTCAA
GGCGGATAATATCCGTTATTGCTGGGACACTCGCGGCACTTGCCTGCGGTACTAATGTAT
GATCCGTCTCTCAAAAGCATTATCGTAGAGTATATGCCAATTGCTGAGTTCTCGAACAGT
ATGCATATTCCGCATGGGAACCTCAATTTGCAGATCGGATGAAGCTCTCATCAACGGAGA
GTAATCTCATCGTAAGCAATCCCGCCTGCATTTTACTCAACTCATAAAACACCCAATCTC
ACTTCTTTCAGGGTGCCGCAGGTAATCTGGGCATGTATGCGTCAGGAATCCCTTTGGGGT
TATTAACAGACGCTCGAGGACCACGGCTTACGACAATCTTGGGAGCTATCACGCTCGGTG
TTGGGTATTACCCAATCTATCAAGGTACAGACTTTGATCTTCGTTCAGTGGTGACCTTAT
GACTGATGTATCATTGGTTGAAAACAGCATATGTGCATGGAGAGGGTTCGTTGGGTGTGA
CAATGTTGTCGTTTTTCTCTTTTCTTACTGGCTTCGGAAGCTGTTCGTCCTTTTCTGCAT
CTATTAAGACAGGTATGTATAAAGAACAAGTATGGTCAACTGTGGTACTGATCACGGGAA
ACAGCGGCTTCCAACTTCCCTGATCATCGAGGCACAGCAACTGCGTTCCCCCTGGCAGCA
TTTGGCCTGAGCGCCTTCTTCTGGTCCACCGTGTCTGCGGTTATCTTCAAGGACGACACG
GGAAAATTCCTTCTTCTCTTGGCCCTAGGAACCTTCTTATTAAACCTTGTCGCTATACCA
TTTCTCCGTGTCCTGCCACCCCGTGGCCCATACCAGCCTTTGTCGCATATGGGGGACACT
ATCGTCGAATCCCGGCCGTTGCGTACTACTAGGTCCACTGAACTACGATCTTCTTATCAA
GAAGAGTTTGATGAAGCAGGTACGCAAAGTTCTAGTATCTTTGAATCACAGCCCCACGCG
CACGCTCGGTCACCCTCACACGCCTCGGATTCCCGCCATCATCATGTCAATAGCCTCGAC
TCCGACGAGACATCTTCGTTGGTGTCTAAACCGACCTCGAGGCTGTCTCGAGATGCCCTG
GATGGATTTCGCGCAGATGAAGACCTGCCTCATGTGACTCTCAACTCACCTCACCCAGAT
GTTAGAGGCTTGGCGATGCTGCCGAAAGTAGAGTTCTGGCAACTCTTCCTCACAATGGCG
CTTCTTTCTGGAATTGGATTAATGACTATCAAGTTGGTTCCCTTCCCTAGCCTCGTTCTT
CCAACCTTAAGCTCAATACTAATCCTACCATTTTACTAGTAATATTGGCAACAGTGTAAG
GTACCTCGTGCTACTGCCCAAACGCTTTTTCTCTAACGTCTTGTAGGCCAAAGCTCTCTG
GCAACATTACGATGACAGTGCGAGCTCCCAGTTCATTCATCAGCGACAGGTCATGCATGT
TTCCATCTTGTCCTTTGGCAACTTCATTGGCCGCCTCTTGAGTGGTATGTCTCCGCTCAT
CTATCCATAGAACTACTCAAAGACTATATTTAACCTTATCTGCAGGCATTGGGTCCGACA
TGCTAGTCAAGAAGTTGAACATGTCCCGATTTTGGTGCTTGTTCATTTCTGCAACTGTCT
TCACGGGAACACAACTTGCGGGAGCCGCGATCTCGAACCCTAATCAGTTGGTTGTAGTTT
CGGGGTGCACGGGCGTCGCATACGGATTTCTTTTCGGTGTCTTCCCATCGCTGGTAGCCC
ATACATTCGGGATTGGAGGTCTCTCTCAGAACTGGGGTGTAATGACCCTTGCACCGGTCC
TGAGTGGTAACCTTTTCAACCTAATCTACGGCACTATCTATGATAAACACTCAATCATTG
CCCCCGACGGCGAGCGAGACTGCCCAGACGGCTTGGCCTGTTATCAAGGGGCCTACTACA
CGACTTTCTTCTCTGGCGTTGCCGGAATCGTCGTGTGCCTGTGGAGTATCTGGCGCGAGC
ATCAGATTCACCAAGCTTTTCACAGAAAAGTCGAACATGACCGTCTCGCTTGATAGCCTG
CAAAATTTGAAGCAGGTCAACATTTCTCTTGAGCGACGTCCAAGCTTCGCGTGACGTCGC
TCCTAGTACCCTTCCTGACATTCTTTAATCTTTTTTTTCTTTTTTTCTTTTTTTTTTCTT
CTTTTCTTCTTTTCTTCTTTTCTTCTTTTCTTCTTTTCTTCTTTTCTTCTTTTCGTCTTT
TTTTTTTTGATCCTGTGAGTTTCTGGGGCGGTTATATAGACGGTGAGGCTTAGAGCGCGT
CTTTTTACATCTTGCCTTCATTTTTTCTGCTTCATCTCAGCACGATTTTTGACACCTATA
CTTGCTTCATGCTATTGCCCCCTTTCTGAACCGGTTCAGATACCCGTCGCAAATCAATGT
ACATACGCCTCGGATCTTTCCTTTAACTACCAAGTTCCCATTGATATCGAAGTATAGTCC
AAAGCTGTACGAACTGTGGGTAGATCGTATATTTATCGGCAACACCCACATCCTAACTGA
CCAAGGAGACTGTTTTCGTCAACTGATTAGAAGAAGTTATCGAAGAACTAATAGTACACT
GGAAGAAGAAAAAATAGCAAACATGGAAGAAGTCATCAATCGCCAAAGCTGGGAGTCTTC
GGCATTTCCGCTACCCAAAAAGACAGGCAATTCCCTTGAGCAAGAAAAATGGAGAAGCAA
AAAGACATGGTAACATGAAGGGGAAAGGCGATGAACGCAGGCCACAGACTGTATCATCCC
TGCTTTCGCTCTGGGGATGACGAAAGCAAAACGATGTGCGATTGAGGCACCGAAGGAATT
GGATAGCGTGTCCTGCACTCCTACCCCGACCGTCACTCATTTTCGACCTATACCTGATTC
TCCCTCAGATGACGAAGAGACTAGGCTCTGGGAATATAAATCAACATATTGATTGCGGTG
GAAATAATTAGCAGACATAGTAGTGTTCGCGATTTGCTCCTTTTTTCTTTTCCACTTTTG
GGACCTTTAATTTTTCAAGCATTGTTCGCTCCGCGAAGTGCTTGTTTTACTTTTTAAAGA
TTCGGGGGGAGATCGTCCTCGACAAAGAACTTCGGATAGACCGCCCGAAGAACGAGCCAA
GAAGTAGACAACGAGGATGTGGATGGATAACACAGATATTAGGTTGATCCGACCTATATC
CAGCCAACGAAAATACTCGTAAAGGGTATCAAGAAAGTTCAGGGAAGTCTCAGATGTAGC
AAGATGGGTGTACTTTTTATGGCTGGAGGTTTTGCAAAGGTCGGTGCCACGCTTTCCATG
AAAGGTTTGACCAGGTCCCTGGATTATATGCTCTTTGGCGACTTCGTTGGTGAGGCTGAG
GACTGTTCTACCATGTCGGACAACCTTATCTTTTTGGACAGGGGTTCGCCGGGGCTGTCG
TTGTTCGCCGAATTGTTCGAGTTGGCTTGGTCGGCTAACTGCCGCTCAAGGTCACTCACA
CGCCGTTTGAGCTCTTCTTCTCGACGCTGCGCTTCTTCGAGAGACCGGCGAAGACGTGCT
TCCGAATCTCGGACGATCATCTCGGACCGGCGTGCGGTCGCGTCGCTCTGTTCGAGCTCC
GCAACGCGGCCCCGAAAAAGCCCGTTGATGAGTTCCAGTTCGCTCACGCGCGTCTTCAAT
GATGCATTTGCTGCAAGAAGTCCCTCGTATGTCTGCGGTGCATCGGCATGACGATCTACC
GCTGCAGAAGAGGTCGATGTCGGAGACGGTTGATGCAGCTGAAGGGAGGGGAGGCCATTG
GGTTGATTCAAAGTATGGTCGGCGAGGGTGACACTGTCGAACATGTGCTGGGGCGCAATG
TTCGAGGTGTGTTGATGTTGATGTTGTTGTTGTTGTTGCAAGGCAGAAACTCCGGGAGTA
TCAGTCCGGGACACTGGTGAATTAGACCGATCCGAATGGCCGGGCGACGCCTTTCGCGAT
GCGCGACGATAACCCTGCGATCCCAAAGGTGGTGTGCCGTCTTCGGACCTCGAGGTCGGA
AGGCCATTCGCATCTACGGCACTGCTTGACTGGAATAACGCGATGTTAGAATCCAGCAAT
CCTTATCTGCACAAGGCCAGGGTACGATGACAAGATAAGAAAATTTTTTAGTCATCCAAG
ACTCACCTTACGCTTAGGGCCTTGACCGGCGGTCTTGACTCTATTGCGACTCTTGATCAC
ATCTGTCTTGAGGCTTATCGGACGAGGTCTGCCATGCAATTTGAGGAACAAGCCACAAGC
GTTGCAAAGGACCGAGCCGAGTTCGTCTCTTCGCCAGAGCGGCGTGGTCGAGGTACCACA
ATTCTGGCAGACAGGCTGTAATTGAGGGCGCTTCTGGTCAGTCAAGGTTGTCGCCATAAT
TTTATGAGATTGCGAAAAGTGCGAAAAAGTGACTGAGGAAGAGGAGAATGGGTGGGAATG
AAAGGCCTGATAGTGGATGGATTGGGAGGGAAGATGTACGATGATGGGGTGATAAGATCG
GGAGAGATTTGATGATAAGAAACTGGCAGAAGCGGGTGGTGTGCGGGTGCTGCAATGCCA
AGACCGCAGATAACAGAGAGTGAGAAAATCAGCAGGGATAAAAAAGGGCAGGGAGAAGCA
ATAATGAACGCAGATAAGGGTGGAATCCACACATGCGATAAGAACAAACACGCTGTCGAT
AGTAATTATTATAATGAATTGACTGCTAAGTCACTTACTGGATTATTGCCTTGTCCACCA
GTCATGGCTGCGGGGGATGAAGTTGCATAAGTCATATTGGCCATGGCTAAATTTGCATCG
CTGTTGGAGGCACTAAGCATGTAAGATCTTGTCAGCAAAGATAACCCAACTGCCTGTGAT
ATTGTACCTGCAACCTTCCCTTTTCAACCCGGGATCGACGCAAGAATGATTTGCAAGAGA
AGAAAGATTACAATGGAAACCGTAGAGGAAAGGGGAATTAAAGAGACATCCAACTTCCAG
TATGTACAATACCCTTGTCTTTGTCCAAGAAAAGGACCCGAAGGCAACTTTATCGCAGGA
TATTGGAAAAGGCGAACATACCGCAGATTGGATGTTGGAGCAGACGCGACTGATGCCAGC
GCAGATAGACCCGGAAGAGAAGGACCAAGAGAGTTGGGGCCTGGGAAACCGCTCCCAATC
CCGTTGCAGGTGTCAAGGCTATAGTTTGATTGCTCTAAGTAGCACAGATCAGTCCTAATA
TCGACCAATTTTGAAAAATTTCGGCGACGCACCCGCTATAGCATCCGCTCCCGGCTGCTG
AGTCGTAGATTGATCGTCAATGGAAGTAGAACGGTTGTAGCTGGCAAGATCGTGGGTCTG
GGGAGCAGGCGGAGAGGCAGGATGGAGGGCTGGGTCGATGGGCGACGCCCGGAAAAGAAT
TGAAGCCACCGTGTAGGGAGTAGTGGAGATTTGCTATAAATTCGGTCTATGTCGACCGAA
TTGCAGATGGTGGAGGCAGGGAAGAGGAGATCGGGTGTGCTGATGGGTTGTATGCGTCTA
TCGGAGAGTTTCTCGTGCCAGTAACGCAGGGAGTCCAGCCTCGTCGGGAAAGGGGAATGG
ATGAGGTGAAATGTCTTTCAGATCCTCGGAGAAGCAGAAATTATACAAAAACGAACTGAC
AGATGAGCTCGTAGCTTTTTCCTGATTTTGTAAACAGGAAATGGTCGGGGAACGAAAGAT
CTCAGACGAGTGTGTGCCAAGGTGCACCCAACGAGGACGACGAAGGAGAGACAGGCAAAA
GAGCGACGACAAATCACTATAAAAGAATCCGTGAGAGCAGATTGGAACTGGAAGGAAGAT
GGTATGAAGACAAGAATAAGAGGACCTCCTACAGGGAAGAGTTACACGAGACGGTGGAAA
TCCAGAGAGGAAGTGGGTAGTATTATCGGAACTGCTATCTAGCCTATCGCGCGTCTCGAA
GGCTATCGATTATTTATCGCAATCACTTTTCGGGACAGTTGCTTGGCAAAATACACCTTT
CAATTAATCGTTGAGTGTTGTAAAGCTATCATTACTGATACTCGTCTGCGCCTTCTGGGC
TTTTCCTCCGGACCAATGTCCTGTCTGGTGTGTTCGGTATATCCAAACCTAGGTTTAGTG
TACTTCAATTTTTACTTCGGATCATGAACGTGGATGGACGGCTTGGAAAGGCACTTCTTA
CATCGAAAAACATTAGAGCTATTGCTCATCAACGCAGCATGCAGGGCATGCCAACCTAGG
ATAAGAAGCGAGGGCCCAGATGGTAACGATGTTATTATTCATGCCCCTGCGTTCCCCTTT
CTCCCACATGTTTGCAGGGGCGCATAACCTCAGCTCGAAACTATGCGTACACTCGAGCAA
TGAATGAGCTACATTGAAATCCCTTGATCATTCCTGGAGATCCAGAATGAAATGGCTCCG
GCTTTGGCCCTGACATGGTGCGAAATGTAGGAATGAATTGATATTCCAGAATAGAAGGTG
CCTCGATCTTTGAAGCATCAAGGTATCGAGGCATCAAGGCATCGAGGCAGCATACTCCAT
CCTCTGTGTCACGGGCTTACAACATGCTTTAAGCGCACATACGATCCTTTCCCCAGTTTG
AGTGGCTTCATAAGACATCCTTTCGCGTCAGAAGTCAACAAACTTGAGACTGACCAAGTG
TTCCTGTAAAGGTCATGAGTAGATAGCATTCAGACCCCTTGTCTCTGCTCACTTCAGTGT
AGAGGAAACTGAAATACTGGCTGGAAATGTAGTATGGACTGTACAAAGTGACACTCGGTG
CAACATCTCCCTTAGTTTCCAGTTTTTAATACAATACTTCATCAAGGTCACTACATACCT
GCGGTAGCAATCGAGGTGACTACCTATCTACTTACTTTTGTTATCCTAGCTTAACTGCTG
ACTGGTTGTCTCTAATTTCAGGGGTTTTGTTTAAGCTCTTCTGCAAGTGGAGCTACACGG
GATAGGCTTGTGGCGGTGCAGTACTGTAATTTTATTCCAGCTGTGGCTGACTCAGGCTGG
ATTGGTCCCTGATTTGTAACCATACGGTAAACCAATTGTTCATCCAAAGGATCATCGCGG
CGGCGATCCAACGAGACTAAACTCCAGGTAACCCTTTTCTTCCTTCTCGACTGCATCAGT
AGAGTTACTAATGCCTTGAGTGTCTTTAATCTTGTCTTTCTTTCTTTCATTCTTGTCCTT
TCTATTCTCTTCTATTGTTCTAGACTTTCGTGTTTCTTTTTCTTCCTCGCTTTTCTGCTT
CAGATGAGCCCAACGCGGTTTGCCTCCCGGGCTTGCTGAGACAAATCTACCTCCATCATG
CCTAAAAATCGCCCCGCGACGTCCGGTTATGCCCGTCTTGCTCAGGAGGAAGAAGATAGA
TCGAACGATGCATACTATTATTCGGAGGATGAGGATGATTTGCACGGCCCTTCCGGTACG
ATATCGCAATCCGCCTCACGATACGCCCCGATCTCCGCTCGAGCCCAGATGACTCCTGCC
TTCTCTTCGCCACCAGGACACCGACGGAGATCAAGTGGACACTACCCCCGTGGGCGCCGA
AACTCTGGCGTCGACATTAAGGCCATCAATGCGCGTCTCGAGCGTTGGGCCGAGGACTTT
GCTTCAAAATTCAAGATCAACAGAGTCAAAGGGAAGACACTGGAAGAAGAGAAACTTGAG
ATCTACCATTCTGTTTTCCAACCACCAGATGGTGTCAGACCGATTTCTGCTGAAGCTCTC
GAGTCGGAGGAAGTTGAACGGGCGCAGCGACAAGCGCGAGAGGAATTTGAGGCCGTTGTT
GAAAGTGTCCGTACCGCCATTGAGTTGGGGGTGCATCCTCGAATGATATCCCAGGGTAGC
TCGGGAAGTTATTTTGCCCGCAACAGTGAAGGGAAGATTGTAGGCGTCTTCAAGCCAAAG
GATGAGGAGCCTTACGCATCTCGCAATCCGAAATGGACCAAGTGGCTACACAGGAACTTA
TTCCCCTGCTTCTTTGGCCGTGCATGCTTGATCCCTAATCTTTCGTATGTCTCAGAGGCT
GCAGCATATGTTCTCGACTCTCGATTACGGACCAACCTCGTTCCATACACCGATATTGTA
TATCTATCCTCGAAATCTTTCTACTACGACTTCTGGGATCGACGAAAGGCTTGGATGGGC
AAGAAACCGCTTCCTCCAAAGGCAGGTAGCTTCCAGGTTTTCTTGAAGGGTTACAAGGAT
GCGAACCTCTTTCTGCGCGATCATCCCTGGCCAGACCAGACCAACACTGGGTTTCGTGCC
GAGGACGCTCCAAAGCGTAAGAAGCGACCTTGGAACGAGGCTTGTCGTCCGTCGGGGATA
CACTCGGACGATGAAGACGAGGACGATGAAAACAACTATGCGTCATCTCCAGCGCCGCGG
GACGAGAGTGGGGAGCGACGCTTTTACTGGACTGAACAGCTGAAGCAATCCTTCAGAGAG
GAATTGGAGAAACTGGTTATTTTGGACTATATCATGCGCAATACCGATCGTGGGTTGGAC
AACTGGATGATCAAAATCGACTGGAAGACAGAGGACGTTTCTATTGTTGCCGAGCCGCCC
AAGTCCAACGGGAGACAACAGGACGACGATGATGACGAGCACATGCCTCCAGCTCGTCCT
GTTTCCACCAGTCCTGGGAGGACTGGCACCGCATCCGCATCCTATCCGTATAGACGGCAT
GAGACTATGGTTGCAGTGAGTCGCACTGGAACACCGCTCAATTCAACGGAGCCACAGGCG
ACTATTCAGATCGGGGCTATCGACAACAGTCTGTCGTGGCCGTGGAAGCATCCGGATGCC
GTAAGTTATATTGTCTTCCCCCGTCTTCAGCTAAGATTTGCTAATTTGACACAGTGGCGA
AGCTTCCCTTTTGGCTGGCTGTTTCTCCCTGTTTCTCTAATCGGCCAGCCCTTCTCTCAG
AAGACCAGGGACCATTTCTTACCACTTCTAACATCCACAGCCTGGTGGAGTGGGACGCAG
ATGGCACTTCGGCGTGTCTTTTCGCAAGACGCCGATTTTAAGGAGAGCATGTTCGCAAGG
CAGATTGCAGTCATGAAGGGACAAGCCTGGAATGTCGTTGAAACTTTGAAGCATCCGGAC
CATGGCCCCTTGGAACTGACGCGAAGGACTAGAGTCTGTGTATGGGATGATTTGGTAGAT
GTTCCGGTCGCTATCCCCCTTCGTGGACAGCCATCCACCGATGCTCAAAAGCGTAAGATG
AGGCGCTATGACAGTGACGACCGACATGACGATTACGATCCAGACAATGAGGAAATGGAC
ATTGGCGCTGCCATGTCTCTGCCGTCGCAACCACAACATGACCTTTTAGGCCTTCATTCC
CCTCCGAGCGAGCTCCCGAATCCGAATCGATTTGAGCTTTCGCGCGGCCGAGAACATGAG
GAGGGGCCAACGCAGGATCGTAGCCCCGTCACACTAGGCCGTGACAGTGTTGATGGTCTT
GGTCTTGGTAGAGACACGGATCGGAATTGGGCTCCTCTCCCTCCCAGACCCGACCACAAA
CGTCATCGCAAACAGAGCTCCATGTCAAGTGCGCATGGTCACGCGCAATTTGTCTGGGGC
AGTGACGACCTCGAAGGCGACCTCGGCTATGCAGCTGCTGAGGGTATGGAAGGGAACCAA
CGCAAGGTCATTGTTGAGCGGCTAGAAGCTGTGAAGAGCAAAAACCCCGTCTTTACTTGG
TGCTAACTGTAACCAATCTTTTTTCATCGCGCTAAACACCCTTCCTCCTTCACCTTGTCC
TTCCGGAGAATCCTTCGCTTTCGGATCTCCTTAccc
>NODE_6_length_35844_cov_55.759403
GTTTCGCTGTGGCTCACCCTCAACGCGGAGCGGTGAGGGGGAGCCTTAGTCACAGATATA
GTGGAAAAGGCCAAAGGTCCATCTAAAGTAGCTCAACCACCAGAGCACTAGCTCCGCCGC
CGCCGTTACAGATGCCAGCACAGCCAAGTTTTCCTTTCTTGGCCTTCAAAACACCGAGCA
AGGTGGTCAAAATACGCGCACCACTAGCACCGATAGGGTGACCGATAGCAACAGCTCCAC
CATGAAGGTTAACCTTTTCCTCAGGAATGCCAAGTAACTTCATATTGGCAAGAGCAACAA
CGCTGAAAGCCTCGTTGATCTCAAAAGCATCAATGGCATCCTGGCCTACACCAGCATGTT
TGAGCGCTTTCGGAATTGCAAGAGCTGGAGCAGTCGTGAATTTGCTGGGTTGCTGAGCAG
CGTCTCCCCATCCAAGGATCTTCGCAACCGGCTTCAAATTGAGCTCCTTTAACTTAGCCT
CTGAGACAAGGACAACAGCAGCAGCGCCGTCGTTGAGAGGAGAAGAGTTAGGCGCCGTCA
CGGTCCCAGAACCAGGTATAAACGCAGGCTTGATGGCTCGAAGTTTCTCCGGGTTGAGCT
AAAAACTCAATGATCAGTCTGACATGAACATAGTGCGTCTGATGGAGGTGCTCACATTCT
TCGGTTCTTCATCTTGCGTCACGGTCACACCTGGTTTTCCCCTAAACCCAGGAAGCTGGA
TAGGGGCAATCTCTTCGTCGAAAAGCCCAGCCTTCTGAGCCGCCTGAGCTTTTTCATAGG
TGCGGATAGCATATTCATCCTGTTGTTCCCTGCTAAAACCATGATCTTGGGCGCACTCCT
CCGCTTGTAATCCCATGAGTTCCTGCTTGCCTGCGTCAGTCAAGCCATCCTTCATGATGC
CATCCACCAGACTTTGATGGCCGTATTTAGCACCTGTACGCAGGTTTGGGAGATAGTGTG
GTGCGTTTGACATCGATTCCGTGCCGCCAGCCACAACGACGTCAGCATTTCCGGTCATGA
TAGTCTGGGCACCGAGTATGATCGCCTTCAACCCGGACGCGCAAACCTTGTTGACGGTGG
TACAAATGGTCGACTCTTCAAGCCCAGCACCAAGCGCACATTGTCTAGCAGGATTCTGTC
CGACACTACAAGATGCCATCAGTACCTGCCTTTGATAGGTTCAGAACACTCAAACAAGGC
CAGCTCACTTTGCAGAAATGACATTACCGAAGAAAACCTCCTGCACGTCCGAAGGCTTAA
GCCCGTCAACTTTGGCAAGAGCAGCTGTATACTACCATTAGAAAGATCGAACCCATTAGG
AGAACCTTTTAGAAAACGCGCCATGAAATTACAACATACCCTTGATGGCATGGGCGCCAA
GCTGCGGGGCAGTCAAGCTTGAGAGCGAACTATGCAGATGAGAAAAGGTCAACCTCATTC
TTCAAGTGAAATAAACCACGAATTACGAAATCCTACCCCAAGAAAGATCCCACCGGTGTT
CGGGCCGAAGAAACAATATAGACAGCTGGAAGCGAAGACATAGTAGTCATTTGTTGTGTT
CAGACTTTCTAAGTAACAAAGAGTTTGATCCAAGCCTTGAAGAGGGCAGGCACCGCGACA
ATAACAATTCGCTAAGCGTCAACCTCGAGCTCTTTTGTCTGAGATCTAGACTGATTTAAG
AGAGAATGTCTCCAAACGATGCCAGATGAAGAATCAGACGGATCCAGGGTGGGGGTTTGT
AGGAAAATATAAGCACAGAGGTCAACCTCCCTTTTAGAGCAAAGCGGGGGGACCGACTTT
TGCGTGTGGTAACTCTCAGTGGTTGGCCAAGCCGCCGGCCACTCGGCGAGTACCTAACTC
GGACCTTCCGAAGTTCAGACAGCTTTTTTTGGTTTGAGCAAAGGAGGCATACGCTCCAAC
GTCTGGAGCCAGGTCTGTCCAGATTTAGAATTCATTCGCGCAATGGAGGATCTTTATGAT
GAGTATGCCATATGAAAATAAACTTATACAAGTAAAGCTTAACTGATCTGGCTCTAGGTT
CGGCAATTACATTGGAGAGCCTGTGGACTCTGAGGAGGAAAACCAAGATGAAGAGCTCAA
ACCGCAGACATTTGCTTTTGACGAAGCATTTGGAGAGGAAGAAGATGAAAACCAAAATGC
AGATCAATTGATGGAGGTTGACGGTATTTCATATTTATCCAAGCATTACTACCTCACACC
CGTTCTGACCTCGTATGCAGAAGGCCCTTCAAATGCCGTCGTCCTACATGAAGACAAACA
ATATTATCCTAGTGCAAAGCAAGTCTACGGTGACGAGGTTGAGACCCTGGTTCAAGAGGA
GGACTCGCAGCCACTTTCGCAACCCATTATCGCTCCCGTCCAGCAGAAGAAGTTTTCGAT
CGAGGAGGCCGATCTGCCACCCGTTCATTTCTCGCGAGAGTTTATGACAGACTTGCTCAG
TTTTCCTAGTCAAATAAGGAACATCGCGCTTGTTGGCCATCTTCATCATGGGAAAACAGC
GTTTATGGACATGCTTGTGACGGAGACGCATGATTTGACAGAGCGTCTGGAGAAGCGAGT
AGGCAAGCGGAAGGAGGAACAGCTCCGCTATACCGATATTCACTTCTTAGAACGAGAGCG
GGGTCTCTCTATAAAGTCGGCGCCTATGACTTTGGTACTCCAAAACACCAAAGGAAAATC
TCATCTTTTCAATATTATTGATACTCCCGGCCATGTGAATTTCGTGGACGAGGTGGCCAC
ATCGTCTCGGCTCGTCGACGGAATAGTGCTTGTCGTGGATGTCGTCGAAGGTGTGCAAGC
GAACACAGAACAGATCATCAAGCACGCCGTGCTGGAAGGTCTCCCCATAACGATGGTCGT
GAACAAGATGGACCGGCTGATTTTGGAGTTGAAGATTCCGCCAAATGATGCTTACTTCAA
GTTAAAACACGTGGTCGAAGAGGTAAACACTATTATCGAGAGGACTCTGCCAGGGCAAGG
GGAAAGGTATCGGCTGAGCCCTGAAAAGGGTAACGTTGCCTTTGCATGTGCCTCTATGGA
ATGGTGTTTTACCCTACAATCTTTCGCAAAAATGTATGCCGAGACTTATCCTCAAGTCGA
AACGTCTGACTTCGCCTTACGTCTTTGGGGGGATATTTTCTTCAACCCAGGGAGCCGAAA
GTTCACTCGAAAAGGAGTGGAAGAGAATTCCAAACGGACATTCGTTCAATTCGTCCTGGA
GCCTATTTATAAACTCTACTCTCACACTATAAGTGAAAGTCCAGATGACCTGAAAGAAAC
GCTTGCGGGTGTCGGTATCAACTTGAAGCCGTCGCAACTCAAGTCAGATGCGAGGGTGCT
ACTCAACATGGTCTGCCATGAATTCTTTGGTCCTGCCACTGGCTTTGTGGACATGATCGT
ACAGCATATTCCCTCCCCAGTAGAAGGATCCCAGAGAACACTCGACAGGTACTATACTGG
CCCCCTTGATACGAAAGTTGCAGCCGCCATGGCAGCCTGTGACCCGGACGGGCCGCTTGT
TGTCCATGTCACAAAGCTCTTTACCAGCACGGATGCTACCAAGTTCCATGCGTTTGGAAG
AGTCATGAGCGGGACGGCGCGCCCTGGTCAACCGGTCAGAGTGTTGGGCGAGGGCTATAC
ACCTGAGGATGAAGAAGACATGGCCACAGCGACTATATCGGATACATGGATTGCAGAAAC
CTGCTATAGCATCCCAACCAGTGGTGTTCCTGCGGGAAACTTCGTTCTGTTAGGTGGTGT
GGACAATTCCATCGTCAAGACTGCTACGATTGTCCCACTGAGGCTGGAGGATGACGAGGA
AGCATACATCTTCAAACCTATTCGACACATGACAGAGTCTGTTTTCAAGGTTGCTGTTGA
GCCAGTAAACCCATCAGAACTTCCCAAAATGCTTGACGGGCTGCGGAAGATTAATAAAAG
CTACCCTCTCATCTCAACGAAAGTAGAAGAATCCGGTGAGCATGTGGTGTTGGGAACCGG
AGAGCTTTACATGGATTGTGTGCTCCACGATCTTCGAAGACTTTATTCGGAGATGGAGAT
CAAGGTGTCCGACCCTGTCACCCGTTTCTGCGAAACTGTCGTTGAGACTTCGGCTATCAT
GTGCTATTCTATCACGCCAAATAAGAAGAATAAGATTACCATGATTGCGGAGCCCTTGGA
TGATGGGATTGCTGAAGACATTGAAAGCGGCAGAGTCAGTATCAAAGATCCAATCCGCAA
AGTCGCGAGGTTCTTTGAAGACAAATACGATTGGGACAAGCTCGCAGCTAGAAGTATCTG
GGCTTTCGGCCCTGACGAGATGGGCCCCAATATCCTACAAGACGACACGCTACCGTCGCA
AGTGGACAAGAAGCTACTTGGAAATGTCAGGGATTCCATCACACAAGGTTTCAGCTGGGG
CACACGGGAAGGCCCACTTTGCGAGGAACGTAAGTCTTCTGGTTGTTTTTCGATTGCCCA
GTCCGTTTCCTTTCTTTCCAACGATCTCCTCCATCATTTCTCCTCCCCTCTCGAACCCTA
TAACGTTTTTTCCTGTCGAGGCACTTCCTATATCTTCAAACTATGACTAAATAAGGAGAC
TAATTTTGAAACAGCAATACGAAACACGAAGTTCAGGCTCACAGATGTATCTCTTGCTGA
CCAGGCCATTTATAGGGGAGGTGGTCAGATAATCCCTACGGCCCGACGTGCTGTTTATTC
CTCCTTTCTCATGGCATCACCTCGCTTGATGGAACCCATATATTCTTGCACCATGACAGG
GCCTGCAAATGCTGTGGCTTCGGTATATACAGTGCTTTCACGCAGAAGGGGCCATGTTCT
GTCAGACGGGCCAATTGCCGGGACACCGCTGTATACGGTGCAAGGCTTGATTCCCGTTAT
TGACTCTTTCGGGTTCGAAACGGATCTCAGAATTCATACTCAAGGTCAAGCTGCGGTCAG
TCTTGTGTTCGATCGATGGAGCGTCGTTCCAGGCGATCCGCTAGATCGCGAAGTCAAGAC
AAAGCCACTCGAGATGGCGCCCGCGATGGCCACAGCGAGGGATTTTGTATTGAAAACAAG
GAGACGGAAAGGTTTGGCAGAAGATGTGACAGTGAGTAAATTTCTGGAACCGGAGCTCTG
GAGAGGCCTGAAGGAAAGTGGCGTCTTGGATTCATGACGGGCTCATCCCCTGCTCAAACC
GAATGAGAAGGGCATGCCACAAATGTCGATCTATCATGTAGACGTAATGTCATGAATGAA
GCAACGTATTGTCGAGTCAAAGAATATACCTGCGAACGTCACAGTCTGGTGACACTGCGT
TTGAAGTCTGAGCTGGTCACGCAGCTAGCTTCTGGTTATTGGCATGTTTCCAGCATCTTG
GCGATAACGCCCATCAATGTTCCATTTTCGAGTGCAGCTGCCACTCTTTCCTTATCACCC
AGTTGCTTATTAACCTCATCGGCGGTACTATGCGTTCCCTCCTTGATTCGCACGTCCACA
CGGAACCTGGGCGGAAGTGACTGTTCAAGCCGCACACGTACACCAAGACCAATAACGGTA
GCCAGGCTACAGTGTGTGATTGTCGGGGTTATGAGAACTGTGACGGTGCGAAGAGGGGAT
CCGGGTACATGGGGAAGAGATGGCTTGATCATAATATCTGCAAGTGAGACAACAGCTAGT
GATCCGAGCGAAATTGGATGTTCTGGGTCAGATATGGTTGAGACGAGGTCTAAGATGACT
TAGTTCTTCTTCCGAGTGCAGCCACCACAAGACTAATCAGAAAGAAATCATTCACTTTCT
TACCAAAAATCTCTTGTTCGTCTATTGGCTCATCTGACATGTCATCATCCTCTTCAGAGT
CTGGGTGTGGAATCAGGGAGAAGGAATCGCCTGACTGCCCAAGTGACTGAAGTGTGGAAC
TGAAGATATCAGTTCCATAAGCATAGGGCTTCTGTGGCGCCTTTGGTATCCGAGTTGGCA
GATCAGCGGCATTCAAGATTATCGGATTCGAGTTCTGCATTTCAGAGGCCATTTTGTATT
GGCAAGACTGAGAGTCGGCGGTTTTGTAGCGTTGAGAGAGTATGCTAAACGTCAGCATTT
CTTACAGAAGAGTGGGGGGAGGCAATATTTTATGTAGTCTAGGCATGCTTCCATGCAAAG
CTCCACCCCACCAAATAGTACTTGGATAGATATAGAGCCGAGGAGGCTACCACACCAAAA
CAGACACCATCTATTAGTTTACCAGCGACACAGGGACCCCGGTACCAATCAGAACCGTGG
GACTCATGAATTGGTAACCCTGACAAGGATATACTGTAATAGTTACTCAATTCAACACAT
ACATTACCAACGACTGTTCATCAGGTTATGTACCAGAGGATGCGCATGTGGATGCTTCTC
CAATATAATCATATTACTATTGAACCTCTTCTGCCAAAAATTCTAACAGTTGTTTTTAAC
CCGATAGGATGGCTATCTGCTGCGAGAGGATAATCTCGATGCATGTTTAGATAGATCTAG
CTTACTTTTAGAAAGAGGAGTAAAAATCGATGCGCAGAACTCGACCGTATAGAAGCAGAG
CGGAGTTCAGGGCGCCTAGTATCTTACTTTAGGCATTGCTATTATCTACCTAAGTAATGA
GAAGTGGTCTTGAAAGAATGGGTATGAGGTTTCTAGTACAGAGTACTAGGTAGGTACTGT
GAAATCTACGTTACGCAAGATCTTTAATATCTCGACTTATCAGAATAATCAGCATTACCC
TTAACCCCTCCAATACCTTAAATTTCTTGGGTAGACTTGAATTACTTAATAGGCTCATTT
TCCGCCCACCCATCTCTGATGCACTCACCACTCTCATCACAGATGGTCATTTGACCAATC
TCTAGTAGACGAAGGTATCTATCTTAGGATTTGTCTACGGAGTACCTCCCGAGTTCTGCC
TCTGTCTGCAGCACCCCACAGAAAATTGATATAACCCCAGAAATATTTAGCGTGTGCGGC
CAAGAGTTATTAGCTGAAGTTCAAGTGCAGGCAAGTAGTGGAGTTGTCCTTTCATCATCT
ACATAATAGTCAGAGTACCTTACCAATCCCTCCATGTGGAAATTCGCATTGTCACCGATC
CCCTTGTCTAATCCTCTGATCTCTATCCCATTGCCCCTCATTGCCTAAATTCTACTGTGC
AATCCCTTGTGGCTTTTGTATTTCTTGGCCACCTGACTGTATTGGTTAGCGTTGATCCCA
ACCTCGATCTTTGCTGCCTTGAAACTTGTCCACTCTGGGAGACCATCTTCAATTGGGTGC
GGTGTTTTAAGTCAGGCTCGTGCACCCCCTTTGTCATCTATTATCAAGGAACCCTCAATG
ATACGCTGATTGTTTTGGACAACGACGGGAGCTGAGTAGGCCCATGCCATCCTCTGTCTT
TCATTGAGCGGCCTGACTTCCTACATCTCTCTACTCGTTTCCCAAAGAGCAATCTCAGCA
TCAGCCATCTGGTTAGTCGCCACAATATTCCTCCTGCCCAATGCATCGGCGTCTCCTGGC
ATATGCCTGCGCCATTGAAGTCCCACGAGCCTCCATCTATTTCTTCACCCTTTTCTTCTA
GACAAGAAGGCAATGATTTTGTTTCGTCATTTGAATTCAGACTTGTGACTGCAATCTGGC
ATCTTTATCCTTTCGCCTTTTTCAAATTTCTTCCAGTTGGACAATGACTAACGACTAAAT
GAGGGCACCTGCAGTGCAAATCTCAGCTACTATTATACCATTCACTACCACGTCAGCGCC
TTAATGTCCGCAATTATTTCCTCGAGCTCTGATGGTATCCTATACCAGATAAGGAGAAAG
AAGGTTTATCATTTCTTCAGACCTTGCAACGCGTCCCGCAGTTCCCAAAATAGCAGATTA
ATCGCCAGGCATAATTGTTGAGAAGCCGTCGCCTTCGGAAACTCACACAATCATTGGCCA
CTGTTTATGCATAGTTGTCGGCGAATTTGCGGCGTCCATTATATCGATACAGGCTTCGGA
GAGACCTACGTTTCTTCACCAGATGGTCACTGAACTCAATCGTGAGTCTGCTCACACGGG
CCGAATCCTCCAGGTTATGCTTTTGCTGACGTGCTCTCGTTGTGCGCTAGTCGGTTCCTG
GCTATATCGATTCCCTCGTTCTACACCCGATACACATGGTTCAAGCTCTTCTACATCGAA
TGTGACTGTGGGACTTCGTCAAACTAGTCATACTCTTCCATAAGCTACAGTCTCACCTGG
CGAAACTGAGGCCATTGGTGATCTCTTTATCTTTTGCTGATGGATCCAAGCAAGGCGGGT
CTTTGCGAATAAATACTCACAATAGTTTTTTACAGCTTGGTCACGAGCGTAGACCCTGCG
GCTACTGGGCTGAGTCGCCTCCACCTTTACGGCCTCATTGATCCGCATAAAACAAGCATC
ACAATGCAAGGCCACGCTTTCTCGCCTTCAAATGGTCCCCCAAGGGAGGGGCACAAGAGT
AAGTCGCCCTTTATTGGATCTTTCGTCAATTCAGGTTAATAACTTGCCTACAATGTAGAC
TACGTATTTGTTGATGAGCATAATAGGCACAAGAGGCTGAAAGGTTTGTCGTTCTTCTCT
TCATATTTTGTGCCCTCTTTTCCCCTCCGTTCCCTACTTAAATCCTGAATTATTAAGGTC
GAGCATTGTTTGGTCCTGTGGTTGACTCATGCGTTGCTAGTAATGCGAGCCTGCAATGGC
TGCAGAAAACGGAAAATAAAGTGTGACGCTGCCACAACGAATACCTGGCCCTGCTCAGCT
TGCACTCGCTTGAAGCTCGTATGTGTCCCTCCTACCATTGGACAGGATAGCGACTTCCAA
TCGGAGCAAGGTCTTGAGGCAACTTCAATGGGCGCCTTAGGAGCTTCTCAAGCGAATTCA
GCCTCGCATTATTCCTATTCAGTGCCTCAGAGCTTCGGCGCTGGAATCCAGCCTACTGCT
GGAAATAGTCAGCCCTATAGCGACGGTGCCGGAATCATGCCTCAATACGCCCCAAATGGT
CCCACCCAACACAATATCTATGAAGTACGGTCATCGCATTTACCCGTAACAGGCCATGCC
TACCAGCACGCCCAAGTATTTCCTACCACTCCAAATCACGGTCTTGATAACTCGAATACT
GGCATTTTCCCGGACGATGATCAATCTACTGCCGAGAACCTTAGCGAAGTTTTGGGTGAA
TTGAAAATCGATGAAACTGGTATCGGTAAGATCAATAGCGTCAGTCCTTTGGCGGTAAGA
GAAGAATGCTGATATTGCAATTAAAGCACCCTATATTCGACAACAACGGAAAGAGCGATT
GGAAGCGGAAGCTCCAGTTCAGGATGAAATTGAGGAAAGACTGCCACCTCTAAGCACCGG
GGCAGGCTCCACCATCCGTATTCCCCCGGAGCTAATGCCCTCCGATGACGAAGTGATGAA
TTACTTCAAGATTTACTTTGACGATATACATCCTTACATTCCCGTGGTTCATCGATCTCA
TCTTTACTACCAATGGCAGAATGAACGGAATTCCATATCTCCTCTACTCCTCGAAGCACT
TTTCGCTTGTTCCGGAAGGTTATCAGACGATCCGGCTCAGGGCGCACAGTGGCTCGCATT
GGCAAACAGTAAGTTGGTCGCTTTGTATGCGTTGCATGGAGCACGAACAGTCAATAACGA
ATGGTCATACAATGATAGGACATGAGTCCAGTTTCATGGATGTACCACGCTTAAGCACCA
TTCAAGCTTTGCTTTTGCTATTGAAAGCTCGAGAGTCACTGCCAAAGAAGGGTTATTATT
ATCGTTCATGGCAAACTGTGAAGACAATCGTGTCGATGTCGAAGGACTTAGACATCCATG
AACATTACAATACCCACGCAGAGGGCAGGCCTTGTGAGTTGGATTCAGTGGAATGTCTTG
TGCAGACAAGAATATGGCAAGCCCTCTTGGTTGTCGAAGTGATGATCGGTGCACCACAAG
GTATGTCGATATCTGCTTCGTTGGCTTTGACTGCTTTGGTTGATTGCGTTATCTTGTTAG
GTCGATCGGATTACGGGGTAGACCCGGAGACTGTCGATATGCGGCCGACTCTAGATATCG
ATGGTCTCGACCAGTTCGAAATCGACCGCTCGAGGCAATATGCATACTTTGTCAGAAACG
CCTATCATATCCGTTTGATCACCGATATATATCACAAAATCAAGAAACAGAAAGACTGGG
GAGCGAATCCCAGATTTGTTGAAAAAAACCCCCTTTTTACCGATTGGCTCCAAAGCCTCC
CTCAAGACTTACAGATTAATTATCCTAGCGATGGTTCGCCGCCATGGATACCCTCACATT
TTGTTGGAAATATGCACTCGCATTGCCATCTTGGCATCATCTTACTACATCGACCACAAT
TGTTGGCATCCAAGTCCTTTGCGGCCGGTGGAGGATGGAAGATTCACATGGCGTTGTGCT
ATTCCTCCGCAAAAAGCCTGTGTAGGCTTCAGGAAGGTATATTAGAGCGTTTCGGTCTGC
GCGGTCTTCTGTTCATGCAAAGAGGTATCAATTTCGCAATATACTGCATTCTGACATGCA
CTATGCTGCATCTGGTAAGTGTAACGAGTTTGTGCTGTCTGGTACTGGATTAACTCTTCT
AAGATTGCTATTACCTCCCCTGATCCTCATTTTCATACCGATGCGAGGGACTACTTCACA
CGTCACATGCGTATCCTTGAGAAATGTTCTTCGGCTTGGCCTATGCCTGAAATACAGGCA
CAGATTGACTCCCTGCGACTCGCGTTCTCCGCTGACATCAATCGCCCTTTCGAACTAAAA
TCTACATTTCCTTACGGGAGTCCCTCAGAACCGTACCATCCGAGCCCACCACTTGGGTCA
AGTTACCATGCTCAATTGGACCAGGTTCCGAGTAACGTGCAGAATAGAGTGTGTTATGCT
TACCCAATGACGCCGCCCATATCGGCTGGCACTGAGGACTCAAAGTCTGACTCATGTCAG
CTTCAACCTATGGGCATGCTTGCACCGCACCCACATCACAGTCATTCGGTAGATGGTCCG
TTAGTTGACGAAAATAACTGGGATCCCACTCGAATCATAAAGTATGCACTTCCCTGGCTG
TTCCATTGTGACAGAGTTGTTTGCTAACGTCCTCATCAGCCAGTGGGACCTGGCATTCCC
TGTCGCCCCTTCAAATGTGAATACAAACTCGCCGCCCATGGGCATAGGCCAGTCTACACA
AGGAACCACTGGTGTATCAAACCAGTTTCCCGTTCACTATGAGGCACCGAAAATGTCATC
GATCGCAACTACCCAACCTCTTCCTCAAACTCAGTTCAATGGACACACAGTCCTATTTAC
AGCACGTGACTGGCAACAGAGTGTTGCTAGTGTATATGATCCTAATGGCTTGAAACGGAG
GTGGGCACACTCCATCGACACTACCGAGCAGAGTAACACCAAACGTCAGCGGTAAAAAAT
TACTGTGTTCATGTTCACTATGCTTCACTCCACCTCATTGGCTCATTATCTGCAAACGTT
ATATTTGAGCCTAAATATCATAGAGAATCTTGGACTTGTTGGTCTCGTTCTCTCACTATT
GAATTAGTCTCTCTTTCACTTCTAGGCCATGCTAATTGTAGGGCCACGGCTCCCCATACG
AGCTCGAGAGGGTCAGATCTCCAGAGATCAATGCTTCGACTTGCCAGCCTCATAGTCAAC
AATGTAGTTTATGTCTAGTTCCATGATATTTCATGTAATACAAAAGATATATGGATGGCA
TGGTGGCAGCTGGCATACCCATCTACAAACTGCCTGATAACATATCAAGAAGCCTATCGC
GATCAAAATCTGCGTCGACCACTACTCTTAGGAGAAAACTCTCAGTGCACAAGCTTAGGA
ATATTGCCTCCATCGAGAAAGTCGCCAAATTGCACTACAAAGAATGCCTGCGTATAGGGA
GACAAGCCAGAACAGATCATCAATAACCCTTCATGCTCACGTCATGAGGGGCTAGACGGG
ACAGTCATCAGAAGCAAAGCCCTGACATGAGATAATAACCAACTGCCATCCAGCTCGTAT
AAGTGAGGAAAAAGGTGTCAGTATATCGAATTGGGCCGACAAAACGGATTTAGCTTACTA
AGTAAGTGCACTTAGTTGCGCCGACCGATGCCAATACGTTCCTCCCGAGAGCGGACAATT
CTTGCTCTGTCACCAGGTAATGGTTTCAATTCATCATTCGGGTCGATGGCACTATGACTC
AAGGTGCTTTTGACGGATTCATACGCGTGGCCTTGAAGCTCTTCACAGCGCTTGCGAAGG
CGCATGTCTTCAAGCTTTGCGATATCTTCCGAAGTGATTGCGATAGCTGTAGGCTTTTGA
CGTAGCATTTTGAAATATACACTCAAGCATGTCAAAAGGGAACTCGGATCTACCTCAGAA
CAGGTATAAACCCAGTCACGTGATTGACACGTGATGCTTTTTCAGTACCCCAATTACCTG
TTTGTGATTAAGGACAATACTCAATAAATTTCTGATCATCTCCGCCATATACAGCAAGGA
ATATGATCCAAACGAAGTTGAGGTTTCTGGCGAGCTGCCGTGACCGTAGGACGCCAGTTG
ATGGAATCATTACCTCCGTACGGTTCTTTACGCTCTCCCATCAGCCGGCAGTTATTCAGT
CAAATCATCAAAGTATGTGAGGAATATGCATGATGCACTGTTTCCCAGTACGGTATCGCC
TATGTACCTTTACTAATCTCTATATCATTGACTGTACAGATCCTCGCAATGCAGCAACTC
AATCTGTTTCTCGGGTTTCTTCACCCTCATCCGCTGCCTCTGGGAGAGTCAGTGATTCAA
ACGTGAATGTCACTTCTCGTCGGAATCCACCCCGGCGCGTTGTTGACGCCAGATCGCTCG
CTGTTCCTAAAGCCGGCAGTCTACCGTCCAATATCATTCGGAGCCCCCGTTTCCAGAGAT
CTAGGGCTGGAGCGCAAACTCACGGTCGTAGATCTGGGACTATACATCGGACTCAGACTG
CCGTACCCAAGGGGCGTAAACAGGGTAATGGGAGGACACAGCGAAAGCGCACAGACGTTG
AGGAGGTGGACGAAATCTCGCAGGCTGAAGTTGATGAAGCATATGTCCAACTGTCCAAGG
CATCCGCTGTTGTTCCTGTTCGCTATACGCCGCAACCCCCTGAGTCTAACTTGACGGAGA
CTTGGCCATCTTTACCGACAGGCGTCACAGCCAGGACTGCAGGAGTTGTTGAAAAGCTTT
CTTGGCTGAGCGACCGCTTCCCGAATGGCTATGTGCCCCCTTATGAGCTGGGCAAGCGAC
TTTTCGAAGGACGAAGCGTCCAGTTTCTTAATCAAGTTGAAAAGGATAATGCTTTGTCGG
AGGCGCAAAAGCTTGCACGAAAACGTGCCGATACCCTCTCACAGAGAAAAGGAGATCTTG
TGGAACCTGAAGATGTGGGTTTTCAGCAGATGAGTGCACTGAACAAGAGAGCCTTGATTG
AAAAGCTTGTTCAAGGAAACTACCCAAAGCTGGAGACAGCATTGGCCGATAAGCCAACTG
TCCTTACTGAGATTGTGAAGAACCTCAATAATAATGAGACGTACCGCATTGCCGGAAAGA
GTTCACAATTTATCTCAAAAGTTGAATCACTTCTTGCTTCAGGTCGCCCTGCATCCGCGA
AAAGAGTCTGAGAGTGCGCTGATGAAGGAAGGCTCCTAATTGAACTGATTTCTCCTGTTT
AACTCCCATCACCAGTACCTACCCTTCCTTTTTTTTGCTTCGCTTGTACCTATCTTCTGT
ATTTTTAGGGGGAAATATTAGGCTAAATATATTGGTAACTAGTATAGGAGGCATATTCAA
CAAAATGATAATCTGACTATACTCGTTCTAATGCCCTTTTTGCAGCATCAAACAATTCTT
TCACCTCTTTCTGTCCCTTCTCTGTCAGCCGTTCCATATGGTCCTGAGCTTTGCGAACGT
CATCTGGCCTGGCTAGCTTCTTCTTCTGCATATCTTGAAGGCGCTTATGACTAACACTCC
TCGATTCGCGAACTGCACCAGCTGCCTTTTCCATGGCCGCTCTAGCAGCAACCACTGTCT
GTTCCCGTAATTCTTTCGTGGGTGGCGGGATCGATATATTCAGTTGAAGAATATTATGAG
GGTCAGGTTGTGGCGTTAAAGACAAATCGGAAGAAAGGATCGCTGAGGTGATCGGCTTCA
CGTGCTGGGACGAAAATATCATTAGCAACCCTGAGTATAACCCTGAGTATACGACTTGCT
GCATGCAATTGCCTTGAGAACAATCCGCTTGGATAAGAACGAAGTCCTACCTCTTCCTCT
GAAGCCAATATAGTCACCGTCCGCCCTCCCTTGGGGACAACCTGTGCCAGCTCACCCAGT
CTTACTATTTCCTTGCCTCCTTTGCCCAAGGACACTCTCAAATCCTCAAGTGATTCCGTG
TTGAAACGCCCGCCCATGCGCAATTTGGAGAGGTCATCTTTAAGTCGGGCCACCGCAGCC
ACAATGCCGTTTTCCAGCGAAGAAAGATCATAGGGGTCCTCCGACGGAATGCTCAACTCT
GTGTTTGCGCCAGTGAGTTTTCGAGATTTGTCTTTTTTCTTGCACAGCGAGGGAGAGCTA
GAGAAGCTTCGAGTTGTGAGGTTGAATCGTTCAGAGGGAGGCAGGAACCTCCAGGGTTGA
CGTGCGTCAAGCACAATTGGGCTGGAATTCGCAGAATAGAAAGATCGAGGAATGTCAGAA
AGAATTGAGAGTCGTTGTATCCGCTGCATTTTCTTTAAATTGCATAGATGATGACCTAGC
AATTGGAAGTATTATTTGGACCAAAAAGGTTGGGGTTATCAGGAATCAAAAACATCCATG
CATTTATTAAATACTACTGTGCAGCGCAAAACCAATTAGATCACGATACCTTAAGCACAG
AGCAATTTTTCCGAGAAATAAGCTTAACAGGCCTTTAATATTACTAATATTACTTCCCTT
ACTGAATGAATAGCAGAGGAGCATATGGTTTGTATAAAGGGGAGTAAATTTCCCTAATTC
CCTGCCTCAACGTCGCACACGTCGCGAATCATAGCTTTTTAAAATCACTATGACGTCTGC
CATATGTTTGAGCCGAAAGTAAGAGATAGAATGGACGAGGCTCATCAAATCATTAATTTC
TTCCCCCGACGAATTTCGTCTAGTCTAGAATGAACTTTTAGATAATGTGAACCAAATCAA
GGGAAACAAGACATGAAAAGGGACAAAATGAGACCAGAGGAGAAAAAGAGCACATTTCCG
ACATATCCGTACATGGATCTTTGGGAATGGTTATAACAAGCCCTAGAGACATGTTTCAAT
CTCTCCAGATTGCAAGCAAATACACATCCGCAGGGAACGGTAATGCTCAAGTAGAGAATG
AGACGTGGAGTGACTAAGTGATAGCAACTCAAAAAAGTTCGTTGCATTCAGATTACCGGG
TGGCCATAGCTTTGGTGATGAGTCTCTTGAGGGCGAGTTCCTTCTTCTTGTAATCCTCAG
GGGCAGAGTCTTCGATCTCAAGTTGAGCCATAGCGTCACTTAGAGCAGACTCGATCTTTT
CCTTGTTGCCCCGCTTGAGCTTCAGAGACATGGTGGGGTCTGAGATGATCTCTTCGACGC
GAGAGATATAAGATTCGAGCTGCTGACGAGACTCGAATTTCTTGGTAAAGGCCTCGTCGC
TCGACTTGAACTTGGCGGCGTCTATAACAGCGTTAGGTTTGTTTCCTTGTAAGAACACAG
TGAGACAACGCAGTAGACGTACCATTAATCATCTGTTCGATTTCAGTGGTGGAGAGCTTG
CCAACAGCGTTGGAGATAGTAATATTGGCGGAACGGCCAGAAGACTTCTCCGTAGCGGTG
ACCTTAAGGATACCATTGACATCGACCTCGAAAACAACTTCAAGAGCGGCCTCGCCAGCC
TTCATGGGAGGGATAGGAGCGAGAGTAAACTCGCCCAGGGAGGTGTTGTCAGCACAGTTT
GTGCGCTCACCCTGATAAACTGGGAACTGAACGGTCGTCTGGTTGTCTACAACAGTCGTA
AAGGTGCGCTTCTTGATGGTGGGAACAGTTTGACCGCGGGGAACAACCGGGGCGAAAATA
TTGCCTTCCATGGCAACTCCAAGGGAAAGGGGAACGACATCCAGAAGCAGCAAGTCCTGA
GTTTCAGCCGAGGTGGCCTTACCAGAAAGGATGCCAGCTTGCACGGCGGCACCATAAGCT
ACAGCTTCATCTGGGTTAATGCTCTACGCCATAATTAGCTTGAGGACATGACCGGAGACG
TTGGAGGATTGATGCCAACTAACCTTCTCAAGCTTCTTACCATCGAAAAAGTCACTGAGC
AGCTTCTGGATTCGAGGGATACGAGTGGAGCCACCAACGAGCACAATCTCATCGACCTGG
CTCTTCTCAAGGCCAGAGTCCTTGAGAACTTGCTGTACTGGCTCGAGCGTGCCAGAGAAA
GCCTTGGCGTTGAGATCCTCAAAGCGGGCACGAGTGATAGACGAGTTGAAATCCTCTCCA
TCGAACAAAGAGTCAATCTCAACAGTTGTCTGTGTAGCGTTGGACAGTGTACGCTTGGCA
CGCTCGCAGGCCGTTCTCAAACGGCGAAGAGCTCTGGCATCGCCTGAGAGATCCTTTCCA
GTCTTCTTCTGGAATTCCTTCTTGAAGTGTTCAAGGAGGTTGGTGTCAAAATCTTGTCCA
CCGAGATGAGTATCACCGGCTGTGGCCTTGACAGTGAAAACACCTCCTTGGATGTTGAGA
AGAGACACATCGAAAGTACCTCCACCAAGATCATAGATCAGGACATTACGCTCTTTTTCG
GATTTTCCGGAGCCGAGTCCATAGGCGATAGCGGCGGCAGTGGGCTCATTGATGATGCGG
AGAACATTTAAACCGGCAATGGCACCTGCGTCCTTCGTCGCCTGACGTTGATTATCGTTG
AAATAAGCTGGTACGGTGATGACAGCCTTCTCAACCTTCTTTCCAAGCTTGGTCTCTGCG
ACTTCTTTCATCTATCGGATCGAAACAGGTCAACTATGCACGATCGATAATATACCAGGT
AGTTCGTGATATACCTTCATCAAGACCATAGAAGAGATTTCCTGGGGAGAAAATGTCTTG
GTTTCACCCAAATATTCAACCTCGACAACGGGGTTTCCGCCCTGGTCAACTACCTTGAAA
GGCCACGACTCAATATCCTTCTTCACGATAGGATCTTCATAACGTCGACCAATGAGACGC
CTAGGTTGGTCAGTAAGAGAACTTCTTGAATGGGAGAGGTAGACATGGCAAGAGACTTGC
TTGGTCCTCACTCACTTGATGTCGAAAATGGTGTTCTTGGGGTTCATCGCCGCCTGGTTT
TTGGCTGCCTCACCAATCAAGCGCTCTTTCTCGGTGAAAGAAACGAATGACGGGGTTGTG
TAACTACCCTGCTCGTTGGCAACTGTACGAAGGATCCAAGTCAGGGCCTATTCCTGCCGA
ATGTGATGCCTTCAAGAAACATACTGATCTCAACGTTGGTGCCTTCATAGTTGGCAACGC
AGGAGTAGGTTGTGCCTGGATTGATGTCTTAGCGAAACTCAATTTCTTTGTGAAAATCGT
GTTATGGTATATGTGATAGCCCTTTTTCTTAAAGAAAGAATAAATTTTTAAAAAATAAAA
GAAAGAATGCAGGTTCCTTACCAAGGTCAATGCCGATGGCGCCTTCGTAGACTTCGTCCG
ACATATTGCTTCAATTTGCACTGAATATGAACAAAGAAAAATTGAAGAAAGATGCAGACT
ATAAAGTGAGAGCACCTGAAAGGAGGTGGAAGAGTTGGGGGAGATGGAGGGCAAGAAAAT
TGAACGAAGGGTCAGTGTGGGAGCGGTTGATCTTTTAAATCCGAACCCACTTCGCCTTTT
TTTTCACTTTTTTTTTCAATTTTCTTTTTTACTTCGCCTCCCGTCTCGTTTTCCCCCCCA
ATTCAGCCCCATGGTTGGAGAAGGTTTCCAATGTCAACACCATGGTTATGGTAATCTCAA
CCGTCACTGAGATTATAAAAGTTCTTCAGTCATTTGTCTAGTAGCATGGCAAATACTCAT
TGAGATCTGGAGTGTTGTTCTAGTACATACTCTAGCACCTGGATAGATTCGATGTCTACT
AAAATGATTCGTCTGGTCACATATATGGTCTAGTTCCTTCCTCCAATGTCCTCTTCAACT
TGTGACCATCCAGATCACTACACAACTTCTCTTACTCCCTACCAAAACCTCCTGCTCGAA
GATTGGAGTATAAGACTGTGTGTAAGTCTAATGAAAAAATCATTCTTTTATTATGTGGTC
AATATCATTATAGGGGCGGTGTTTTAAACACGGATACAAGTATAATACAGAGCGTGCAAG
TACATTATACGAAGAAAAGAAGATATCTGCAGTGGACGTCTTCCCTAATGAGAGGAGAAA
TAACCGATAGGAATCAACTTAGGCATCGTTCTTAGGACTAATGGTATTGACTGTGCTCTA
GAAGTCGTAGTATAAAGTCTTGGCTGTTAGCTAGGTAACTACAGAAGTAGGTATATCAAT
TACCACTTCTATATCGTGTATATTGTACTATAGCAGTGGTTCGCACTTCTAGAGCACGAT
ATCATTATACCTAGCACCCCTCGGAGGTAACCAAGGCATGACCAAGTCCTCCAACCTAGG
ATGAGTGGATAGGCTTGGTTGGGGAAATAAAAGCTAATAACGGAAAATATTCCATCCCCA
TTGTTTTCTGCGATATCTTGAATAGAGCTAAAATCTTTCAGAAAGTGACATAATTTTCAA
GATGTAACTAACTATCTCCTATCGGCGCCGTTACAGCCACTAGTACTTAAGATGTGTACT
ACTCGAAGGAAGATACAGAGAATCCTGCCAGGGAGGATGTAAGTAAATTGCAGTTCTGTA
GTTTTTCTAAGTCACGTACCGCACTTTGATGCTAACGCACAATAGCAAGTGCACTATCAG
AATGGTACCTCTCAGAGCTGAGTACCTAAGGTATGTACCTAGACAAGTTGCGAAGTGGTC
CCACACCAAGCAACCAAGTAATTGTCCTCCGTTATCATAACTGGAATTTTCTCTAACCTT
GTCAGTAGTAATATATTAACTAGAACAAATTTGCCAGATCCATACCACCTGTGGTTTTGA
AACCTGAGCAGCAGCTTCTTGACCACAGTCACTACTGGAAATTAAGAGTCAACTCTCGCT
ACCTTACAATTATTATCAGCACACGAGCTTTATCAGGCTCACTCCAATCAAAGTTTAGAA
GACCAGATTTGTACGTGTCCCCTGCTCACCCCATCAGAATCTTCACTCAATAACTTTATG
ACATATGGCATCTCTGAAGCAAAGGCAGATCCCGAGCAAGGTGCTAAATGACGGTCGGCA
GGTATTCTGAAATCCCAATCGAAACGATCCAAACCCCACACTTTTCCAGATGGATATCGA
TCTAAGCAGGAGGAACAAAAAGCCCCGCCTTCTGTTGGAATCTGAAAGAGAGAGACTTGA
GGAATTCATTGATTCTATACACTACTCAGCGAGGTATGAGCATCTGACTAACGTACACAA
GGGCTGAATTGACAGGCACAGATATTCTGATGACCAGTTTGAGTACCGACATGTTCAGCT
TCCCAAAAACATGCTGAAGAAGATTCCCGCCGACTATTTCGATAGCTCAAAAGGAACGCT
GAAATTGCTATGGGAGGAAGAATGGAGGGCACTCGGTATCACTCAGGTACTACGAAGTGG
ACTGCGAAAACTCGCGTCTATCAGCCTGTGGCTAATCTTGATGCTCTAGAGTCTGGGGTG
GGAACATTACGAGGTCCATGAGCCAGAGCCACATATCCTCCTTTTCAAGTAAGCACTTGA
TGATGTATGAAGTATTCTACGATGAACTGATGGCTTTTTAGGCGGCCCCTGAATTATCAA
CCTCCGGTTTCCCAGTAACTATGGTGATTGATAGATACATATTGCGAGCCCAATTGATTT
CACTTTAAGCACTGACGGGCGCACAGTCCTATTTAAGTTATGGGTATTACAACAAGGGAG
GTTTTTCCAAGGCAGGGCAACAATGATTATATGCCGTTCAAGCCGTGGAAATGAAGAGTT
GCTCTGGCTGTTGCACATGAGTGAGATTATTGATACCAACGTACGCTGAAACCTTTTGCT
TTTCTTTTTCTTTTTCTCCTTGTCCATTAATGTCCCAGTAGAATGCCTGTGATGCGCGTC
TTGACTTCGTGTGATTGCAAGAAATCTCAACTACATTTCTGGGCGATCACTGCTCCCTCC
GGGTAGTCCCGAATTTGCTGCTGATTCTGGGCTTCCCAATCACCTAGTTCATGATATCAG
ACCCTTTCGAGCTTATGGAATACAGCTGGAGTCTCCTTACCTTTACATCTACGGTTGGAG
AAATAGATATCAGTCGCACGATCAGTCTATATGTTATCGCATTAGACCTTTGCAGATGGG
TCCGGCATAATGAATTACCTTTGCCCCATGAGCAACCTCATACTACCAGTGACATATTCG
ACTTTCGATTGCCCAAAATATCCGACTTGTTCCTTCACATACACACTCTCTCTGCTTGTT
CAATGCCCCGTCTCGGTTGCGAGTGCTTCTGTGTGCGCTCGCGCATCCAATTCGCGTACA
ACCTAAATTGCGGTGGTTTAAACCCCGTAAGTCTTGAACTCGATCGTCAAAGCTATGGCA
GCTGGTCCATAGGTTTTTAGAAACGACACTGCCGGGTATAGCGCTGAAACTTGACGAAGG
GCTTAGTTCCGAACGCTACAACTCCTGGAAGCAAGGAGAACCGTGAATAATTAAAACCGT
CATTGTCTTCGTACGCATGTAACTGACCCCCTGAGAATGCGAAAGACGTGAGATTTTTTT
GCTGGAATATCTAAACGCAGCATTATTAGGACCCTTGCAAGTCCTACGAAACCAGCTGCT
TGTACTACATTGTATCTATTAAACAGCTGTGCTCCCAAATTTTCTAATAGTACTTATGCT
CCTCAATGGCCTTTGTTTTCCTTATATTGTGCCTTCGGCCACTTCCAAGAAAGAGGACCC
TTAATCATCTGGAAGGTTAGGTAAAAAAACTCATAAACACCTTGGGTCACAAGAGTCATT
TCTGTACGTCTGAATCTGATTGGCCTGCGTGACCACTTTCAGTCCATACTTAACAGCTCA
AGTAATTCTATGAGCGTCTCGGCTAGAGTGACAAGTTTTCAGAAACTTTTCATCGGTTAC
CAAGAGCTCTCTGCTTGAATACATTCAAGTCTTTGAGTTGCATAGAGACATGCGTCCATC
GAGAAGTCAACGGATCGTATTCGCCCCGTACCTCAATCCTACAGAATCCTTTGGGGCCTT
TGACACCAACTGGACCGACAATTAAGAAGGTGCCGGGGCGGGGGGTGCGCAACTCGCGAG
CCCAGCAATCATTCAACCGCCATTTGAAAGCTACTGCAGCCGCACGTAAATCCGACTCGG
GACCTAATTTCGGCAGTGGTAGCCATCGAAGGGAGGATAGTACTGACGAGGGATTCAACC
ATGGTTGGTTTTGCTGTGTTACTTTCTCGTGGGGCTCATCCACAAGAGATATTTGAGACC
CTGTTTTGTGGTAACCAGCGGGCCCATCAATGAGCCCTGTAAACACGGTCCCGGATGGTG
GCATGACCAGTGAATCAGTACCGAATTGAATTTTATCAGACACCTCGAAACCCATGCGTG
AAAGTTGCCTTTTCATTAAGACAAGGTATGCGTCTCTTGCAGCAAGTGCCACAAAGAGAG
GCTTCATGCATTTTTGGATGCAATCACCGGTATCTGAGGACACCGGTCTCACGGCCCACG
AAATTTCAGTATCAGCTACTTCTAACCTGATAATTGTGAGCATATTAGTATATGGCAAGA
CGCTGTCTTTGACGACATACCCTGGCAATGCATATTCAGGTGGAGCACGAGACGGGAAAT
GGTGAACGAGCCAGAAGCCAGTTATGGTCAGCGGTCTACCGAGAAGTTGGAGAAGTATAT
TTGATGCGGAGGCATTGCGCAGAGCTATGGTTGCTAGGTCATCTGGGCCAGTAAGCATTA
CTTCGGAAAGGTTCTTATACTAGCTGGGAGATACCTTTCAGCGACTCAAGCTTCTTGCTA
TCCCGAGAGATACGAACGAATTCTCTCCACTCCGGGTCCAACGAGGAATAGAACTTGCCT
TCGCGCAGACGCGGCCAACCCAGAGGAATGAAAAAAGGATCTGAGGCTGCAACTTCCTCC
CGACGGCGGACGGTTCGTTCAGTGGCCATAACATTCTTTTCTGGAAAGCCTTTCTCAGGA
AGAGCCTCATCTGATGCGGTTTCAAGCATCTTATCGTATTCCCCGAGGACAAAAGAACCC
CATATATGAAATGCGGTCCCATATATCAGACATGTGGTAACAAATTTTCTGGCGACTTGG
GTCAATTTGAGCAAATAAAAAAACAAGTTGTATGCCGTGCAAGGCAGCACAAAGGAGTGG
CGGACTACACACTTAAACCAAGGTCGTTTGAATCTCACATGGCGAACATTTACGTTGTTG
GCATCGCTTTGGCAAAGAGAATGGCTGGCACGAAAGGGTATCTGAAACAGAAAGAGCCGT
TGTCTCATTCGGAACATCTGGTGTGGCTTTGCAGTGGCCTCTCTAAGCCGAAGATCATAC
TCAAAGATGGCGGCTGATCGTGGTCTTCGATTTTGACAGAAACGTCATGAAGCTGTTTTG
CCAAATACGTCCCTCAACAAAGAAATAGAGGAGTGGAAGGTGGGGTTAAGAGGTAAATGA
GAAGACAAAGCAAAACAAGAGGATAAATACTGAGGGTTTACATAGACTGCTACGTCAATT
AGAGCGAGAAGTTGTCAATGTCAGCCGTGGGGGCTCTGGCCAGGGACTTGAAGATCATTT
CATTGTTCAATGAGTGTCTTATCACTTATACACGTGATTGTCTCGTCACATGGATTACCC
AAGTCGTCCTAGCTAGCTGGATATGCCTGCCAAATTACGGAGTATGCTGATCCAGGTAGC
GGACTGGGAAGGAACCAGCCCATGATCTTTTGTCCAAGTTTATCTACCAACATGCACAAA
TATCTTAGCTTTTTCGCTCTATCAGCGACATTCACATCGGCTGTCATCAATTTAGATGCA
TCCATCTTCGCACTAGATTCGAGCTCCAATGCAGCTGGCTCAGAGATTCCGTTTCTATCA
AATGGTACCGCTCAACGACTCTTGAATTATCGGATGAGATCCTCGACCACAACGGACCTC
ATGACAGTTGATCGAGATATTGTCGAGATTTTGGACAGATATGGAGGAATGCAGCCATCG
TTGTTCGGCATTTCAAATGACAACCAAGACTTGAGATCCAGTCTGATCATTCTGCATGGG
CTAGACCCTGTCATTGGTAGGCCTTTCCAGATGCTTATATTGTGACGGAGCCACTCATTT
TTCATTGTGATGTCTGTAGAATCTTCTATTCGAAAGGAATACAAGCAAAGCTTAGTCCAT
TGTGACTCTCGAGCTACGTTTCTGCATAGTAATCCCCTCAACTGGAACATCGATGGCGAA
TCGGAAGATGATGCTGGAACAGCAGATAGTCATTGCCTGAAGTACCTTGACAGGGAGCAA
GGGAATCGGGAGAATGTTCAGGTAGCCGAAATCGGACAATTGCTAGCGCAGGTTGTATTA
GAAACTATTCGGGCTGACTTGTGATTTACCCTAGACACTCTTATCTTGCCTACCTAACGC
GTCGGCTTTTAAGCCAGTGGCGCAGGCATTTGGTCAGCAATTACCTGAGTACGTCGATAT
TGTGGAATCATGGGTTAATGATCAAGAGCCCTTGATCTTGAGGTTATCATTCAAGGTAGT
ACTCCTTCTATACCAATCAGTTCTCTTGTATTTGACAGACATTGTAGTCTTTCTCCGGAT
CAGTACATGACATGGTACTGCTTGGCTTGGTGAAATCTCTTATGAGTGATCTTCATTCGC
TGTCTCTGAATGGTACAGCAATGACTGTTATATTCATCCCGGATTCCCAGGATTCCCGAG
TGCCGCAAAGCCTGAGGCGTCGTGGTAACCATCAAGCCAAAACCTTACAAATGGACATGG
CATCCCCGTCACTGTTGAGAAGGCAATCGCCTGGTTCAACGTCTCTGAATCCAACCTGCT
ATGTCACCAATTCATCTTGTAACGAAGAAACCAGCGGTTGTTCAGGGCATGGGTTCTGTT
ACAGGAAGTCGGAGTCAAAGAGTGGACTTACCAACAATGACTGTTTTGCATGCAAATGCC
AGGCAACAACCATCAGAAAAGAGGATGGTACGACTCAGATTATCCGATGGGGCGGCGCTG
CTTGTGAGAAGCAAGACATCAGTTCCCCCTTTTTCCTTTTAGCAACGGCTAGCGTCGTGG
TAATAATAGCGCTGGGCGGTGCCATTGGAATGTTATTCAGGGTTGGGCAAGACGACCTGC
CGGGCGTCATCAGCGCTGGTGTTGGGCCTACCAAAGCACAGGGATAAGAACCTCTTTGAA
GTTAACCCAATGAGGGTTGCTGTGAGGTATTTGGTTGAGGGCGATGCTGTTTCACTATCC
ACTACACAAAGCTGCAGTCGCAGGGTGGTGCTGTCATGTTTTGATATGATGTGGCTTTGA
AAATCTATCGTGGCGTTTTTGTTTTATTTTTTGTATTTTTTATTTATTTTTTTCCCCCTC
TTTCTGAAACTAAACGGTCAGATTATCCGAGATCCTCAGGCTCTGACCTGCTTATACCTA
CATTGAAGACTACCAACATTATCTGGTAAGAACAAAGGCGTAAAGGAGAAATAATCCCTC
GAACGCGAGCAATTGTCTCGTTGAAGCAAATCTGAGCGGCCCTGGGAACGGGCCAAGTTT
CTTGAGGCGAGAAGTTCATCGACGCCATCCAGGGCGGACGGATATAGATATGGGGTCCTG
CAAGAGAAGGCAGAAAGAATATCTGGGTGACTCTGAGTCCGCTCATGGAATATACCATAA
CGGGTGCAATTGACCACATTGGGGCCAAATTTGCGGCTCGCTATAATTCAAGCAAAGACA
TTTATCAATCAAGGAGAGTCGAGGAGCCATTACATCTGCACGTGGTATGACTAGCTACTT
TTTAAGGACGTAAGCCTGCTTCGACATCTGCAGTACTCCGACTGTCACTCGGCTGAGAAG
CACCCATGGCCGAACCCGCATTCCTCGGTGCACGATGCAAACTTGAGGACGGAAGTCGGA
GAGAGTTGCGAAGACGAGGGAACAACCGCATTGATCCCCTGGGTTGAGGTCTGGAGATTT
CTGACCTTGTGTCAGATGCATTGTGCGCCATGTACGAATCGACATTGAGTGCACCCGACA
GCTGCGATGGCGGGATTCCATCGCGTCGCATGAGTCGCTGGGGCAATATTGTTGTTCGAC
GAAACGGATTTGATCGCCATCCTATAAAGACAGGCCGAGGTCGGCTGGGAGCATACATTC
CCACCATACTACGGCGATCTGTGCTCGCACGCTCCACCACCGGATCAGAGCGAGGTTTAG
GAGTGAAATAATCTGCTTTGCAGAGTGGACAGCAGGCCCTCCGGCTTGTCAACCACGGGT
CAACGCAGGATGCATGGAAAGCATGACCACATGTCAGCCCACGTATGTCATCGTCATCCT
CGATCACGTCAAGGCATATTGCACAGGAGTCTGCGGGAGTGGGAAGAAGCTCGGCCAGTG
GTGCAGTCCGGATGGGATGATCGGCGTCTCCGATGTCTTCCAACCCATGACATTCACAAC
TGTCCTGATTATGTATGTCTTTCATCTCATCGTTGGTGTACTTCGAAACGTCTCGAGCAT
GAATGCAATCAGCAAAAATTGGACGACCATTGGACTTTTCGTCCAACTGAGCGAATTGTG
CTCCAGCATCCGGTGCGACTGTTGAAGTTTGCGCGATGGTGGGCCCCATCTGCCGTTGAC
TATCCGTCGATGCCGATTTCACCAAGGATGGCGATACACTGGTATCTACAACCAATGTGC
CGTTCTTGATGTTTGGACTGTGTAGACTGCTGTCGGCTGTAGATATCACCTCTGCGGTCG
GAATGCTGGCGTTTGCCCGCGTCGACCTCCATGCCTTGTACTTTGTGAGTGGAAACCGTG
AATTAACCTCATCCATAGTCATCAATTTCTTTTCCCTTCTTCGTCTATGCGTACGGGGCA
AAGTAACCAGATCTATCGGTTCTCCCGTTTCTTCGTTTCGTAGCTGGCGATTCCGTTGAT
TATATCGAAAGCAATACTTGACACCAACGATGATCCTAGCATCAAACCTTAGATATGAAT
CGATGCGCACGAGTGCAGACAATGCCTCTCTGAACATACCATAGATTCGTGAAGACGACC
CCGAAACCAAGCGCAACAAAGAACAATAACGGTGAGCTCGTAGGGCTCGAACTGGAATCT
GCAGCTCGATCGCCGTTTGTAGAGCCCGAGGGAGGAACAGGGCTCGTGGATGACATCTTC
GGGTAAAGAGGCCACAGTTGCAGGACTGATGTTTTCAATGCAGTATCAGTTACTAATAAA
AGAAAATGAACGTATTGAAAGGTGGAAGGGACCACTCCGATTGTTTGTTCATTGACCGAG
AGAGGATAGGTAGATCACTGCGAGTAAGATTTCAGTTCTTTCCAGACAGTTCGAGAGTGT
ATGGAGACCTTTAAAGGTAGCGATGCTTTTATAGATGACGATTGTGAATATCCACTCATC
TGGGGGAAGCGTATGACTCCAATTATACTTAGAGATGTGCATCTGGGGAGTCATCACTCA
ACATGATGTGTGTTTAGGTCAACTTGCTGAAGGGTTCTCTATCTTCCTTCTTGCCCTTCT
CTGTTTGGCACTGAGTCCCTCTGTATGTTCTCATACTCTCCAAGGTTGTCCCGGATCCAA
TGTTGAGATGTTGAAGGGTACCATGTCCCACAGAAACGGAGATGCTAATCGAATATAGAT
TGGGTCACGGGGTCTTAGTTACATATATTAAGCTTAAGGAAATAATGATGGAAACATTCT
TTCCGGCACAGGAGAAATTATCAAAAGGAATAATACTTAGTATGTGTTGTTGATTATACA
TTTCTTAAGCCATGTTCCGCATCTCATTGTTACTACTGTAAAGGATCAATTCGGTAGTAG
ACCTTTATATCAATCAGACTTCATACAGTGGTGCCATGCCATTATCACCTACATAGAAGT
GCCCCAACTTGGAGGCGGGATGATAGAGATAGAGGCGGGGGAGGCTGCTAACCAGAAGTG
GCCAATACTACGGAGAAGAGATAGATGCTTGAGGCACCTCAGCTACAGAGTGATAACATA
GTCAGGTATGCATAACCACTCTCGCTCTACAGTGATTTGGAGAATATTAACTACGCTTCC
CCGTTCAAGAGGGTGGAGTCTTTTCCTTCCTCTTCTCTTTGTTTCTGTCTTGTTTTCCCT
TCTTTTTTTCCCCTTCCCTCTTTTGGTGGAGTAGTCTATAGGAATACTGGATACAGGTTA
CTTCCGCCATCCCTAATCCATACTTCTAAAGCCACCAACAGAAAAGTATGTAGAAGTGTT
AACTACTTTAAAAACAGAAATATCAGTAATTGTCTATTATTCACAAGTCCCTTTTCTGTC
ACATCAAAATGGAAGATATTCACTCAGGCCCAGCGACGAACACCAATCCAATCGTTTTTT
TTGACATAGCTCTAGGAGGTGAGCTTCCAGTACTTGATCTTTTATCTCAGCCCATACCAG
ATTGTGGGCGTGTTATTACTTACTCCAGCCATTGTCCCCCTTGGACATGTTTGCTAGCAT
ATTTAGATTATCTCGGTCCAGGTTCAAGATTTCTGTCTATCATGACCCCGTTACTGACAT
TCAGTCGCAATAGGCGTGCCGCTAGGTCGCATTAAAATGGAGTTATTTGCAGATGTCACT
CCTCGGACAGCCGAAAATTTTCGCAGATTCTGCACAGGTGAAAGCAAAAACTCCCAAGGA
AAGCCACAAGGATACAAGAATAGCAAGTTTCACCGAGTAGTACGTCTACAGCCCTTCGTA
TCGGCGCAGAAAGCTGATCCAAAACCGCTTTCAAGATCAAAGATTTTATGATACAAGGAG
GCGATTTTGTCAACGGGGATGGAACAGGTTCTTGTACCATATATGGCACTCCCAAATTTG
CAGATGAGAACTTTGTCTTGAAGCACGACCGCGCAGGTGTCTTAAGCATGGCCGTAAGTT
AACCCGGGTATTGTTGAGTTGTGGACGGTGCTGAGTGCTACAGAACTCTGGGCCAAATAC
AAATGGCTGCCAGTTCTTCATAACAACTACAGCGACCCCCTTCTTGAATGGGAAGCATGT
CGTGTTTGGGCAGGTAGTGGATGGCATGGATATCGTGCGGATGATCGAAAATACACGCAC
GATTAGGGACAAGCCAAGCCAAGATGTGATCATTACACAATGCGGAGAGATGTGAGGGTG
TTCTGGTCTAAGTCCGTGCTTTTTTCCGATCCTAAAGTAGGATGGATAACCATAAAGATG
ATTAGCTCGAACACGACCTATTGTCAAATACAGTTTGTTTCAACTCGAGGGTAATGGCAG
CTAAACCTCAAGGGTCAGGTTCGCCAATGATTGCAGGGTAAAACCAGCCAGCGAAACTCA
GTCGCACAGAACCCTCAAAGCTTGAACTTTGCCAAGTAATCCGAAGCCAATGCAATTGCA
TCCTCGGTCTTGTCCGGATGCACGCCATTGCCGATAGACGTCGAACCCTTCCCACCGGCT
TTCCCTCCGACAACGCTAGAAACAACCGCAGCCAAGTCGTTGGCCGAAGCCCCTTGGTCA
AGCAATGCCTACAATAGAAGATCTCGTGAGACTTCACCCCAAGCCATATGTGAAAAAAGA
GGGAAGGCTCACCTTTGAAACGTAGCAACCATGGGCAACGCGGCCCTGTTCCAAATCGGC
GGCTAGAACATAGACGGTCTTGTCTTGCAGCTTAGACTTAACATAGTTTAGAGACTCGCT
CACGGCTTTTGGGTTCGCAGAAATAGGAAGTCTGGTAACCAAACAGGTCTTTCCTTCGTT
CGTCGGGGATTCGAAGTAAGAAATGATAGCCTCAAGCGCCTTCTTTGTCTCGAGTTTTTG
TTGCGCTTTTTGTCCGTCAATGACTTGCTTGTTGATGGACGCAAAACGCTCTCGGAAACG
AGATTTCTGGACAGCAGAGATCGAGAGTTGGTTTAGTTCAACCTGTATCTGCTTGGCTTC
CTGTTCTTTCTGCGGCCCCAAAGCCATTGCATCCAGGCGATCTAGCCGCTTCTCGAACTC
TTTGGCAACTCGCTGTACTTCATGGGCGTCCTCCCCAGTCACAGCGATGATCCGACGAAT
CCCCTTAGCAATGCCGTTTTCTTCTAGAATGATTAAGTCCTTAATGTCCCCCGTCTTCTG
GACGTGAGTTCCGCCACAAAATTCTATGCTGACTTCAAGCCAGCGAGGATCTTCCACATT
CTTCAATATCTCCTCCACCTCCACCCCAACAGAAACGACTCGGACAGGATCAGGGTACGT
CTCGCCGAAGACAGCTCTAACACCGGAGATCCGGCGAGCAGTTGCAAGAGGAACTTCTTG
GGAGTAGACATCACAGTTTTGGCGGATATACTCGGTTGATATTTCCTCGATTTTCTCTAA
TTCTTTCTCTGTGACTGCAGACTTGTGAGAGAAATCAAATCTGAGTTTTTCAGCAGCAAC
AAGAGAGCCTTTTTGCTCGACAGAATCTCCAAGAACTCTTCTGAGCGCAAAGTTGAGGAT
GTGTGTGCCCGTATGATTATTTCGGATGGGCCAGCGACGAAGCTCATCGTATTCACACAG
GACGGCGTCACCTATTGAGAAAGAACCGTACTTCATGAAGCCGGTATGGAGGACATAGCC
AGCGTAAAGCTGAACATCACCGACTTCTAGCTCAGCCCGTCCGTCGATGATGATTCTGCC
AGTGTCGTTCTCTTGTCCACCTTGTTCAGCGTAAAAATTCGTGCGGTCCAGAATGATGCC
TATCTGTTCCCCATCTGGTATCTGCGCCGTCGATGAATGGAAGTTCTTCCCGTGGTATAT
GGCTTTGATTTCAGCGGTAATGTTACCCTTTCCAAATTTGGCGCTGTCGTCTGTTTTGGG
AACGTCATTCATTTTCTCCAGCTTTCCCAGGTCGTGAACGTCCAGTTTGACGGTTCCTGT
CGCCGACTTCTTCTGTCCTTTACTAGCCTCCTTGGCTCTCAAACGCGCTTCCTCGAATTC
GAGGTCATCAATATTCAACCCACGTTCTTCCGCCATGAGACGGGTTAGGTCGACCGGAAA
ACCGAATGTGTCATACAGGCGCCAGACATCAGCACCATGAAGTTTGTCATCGCCTTTGAT
CTTTGCTTGCTGAGCATAGTTCTCGAACTGTCGCTCACCGCGATCTAAAGTTTTGGCAAA
CGAAATCTCTTCCTCATCCAATATTTCCATGACATCGTGCTGCTTTTTCTTCAACTCGGG
AAACATGTCTCCGAGTTGTTCAACGAGTGTTGGAACAATTTTTGAGAAGAAATTTCCAAT
CTCAACCTGGAAGTATTTTCGAGCATAGCGAGCACCTCGGCGCAAAACACGTCGAACAAC
ATATCCACGACCATCACTGTTTGGCGTCACGCCATCTGAGATGGCAAAAGTCAATGTTCG
GACATGGTCCGCGACAACACGATAAGCCGTGTCGATGCCATCGGAATCATCGGCACCAAA
CCTTCCTCGATATTCCCGGGCTCCGGTGATGTTTTTGATAGCATTGAACAGCGGAGAGAA
CACGTCCGTATCATAATTGGATGATTTGTCCTGAAGCACTGAGACTAATCTTTCAAATCC
CATTCCGGTGTCGACGTGCTTATTCGGCAGAGGCCTCAGAGACCGATCAGACTCGCGATT
ATACTGAATGAACACGTTGTTCCATATTTCAAGAACGTTAGGATCATCTTGATTGACAAG
ATGAGCAGCATTGCGGCCGCCAATCCGATCATAATGAATCTCACTACAGGGCCCACAAGG
GCCCTGGTCGCCCATTTCCCAAAAATTGTCCTTCATGTTTCCTGGAAGGATATGATCCTC
TGGAACACCCGCAGCTCTCCATAGAGCTTTTGCCTCTAGGTCAGGTTCGAGTCCACCCTC
TTCGTGACCCTCAAAGTAGGTAACATAGAGGCGTTGTGGGTCCAAACCGTAAACCTTCGT
CAAAAGTTCCCATGAGTATCGGATTGCATCTTCCTTGAAATAGTCGCCAAAACTCCAATT
TCCAAGCATCTCGAAGAAAGTCTACTCATTCATTGAAGTCCCTCGTTAGCGTCTGCGTCC
TTGACTTGGCCATGGCAAATTTGACTCACATGGTGGTAACTGTCCTTTCCCACGTCGTCC
AAATCCTATATTCACCTGTCAGACTCTGTTACCTTGCCTCTCGACCACATATCTAACTTA
CATTGTGTTTTCCGCCAGCACGAATGCACTGCCGTCCATTTTAGTGACCAGTTTGACATC
AAATAGGGTTAGAGAGTGACCTTCTGAGAATTTACTGCACTTTTCAGTTTCGCAAAATCA
GATTGCGGATCCACAGTGCCCAGGAAGATGGATTTGAATTGATTCATTCCAGCATTTGTG
AACAGCAGTGTGGGATCCGAGAGGGGTACGACAGGAGAAGACGGAACTTAACATTGTCAG
TTGACTGATAAAGAGCCGTCAAAAGCCCCAAAAACGTACCAAATGTATGGCCATTTTGTC
TGAAATAATCAAGAAATGTGTCGCGAACGCGTTTGGCAGTCCAAAATGGACTGCCTTCAG
AGTCTGAGGACATTCTGTAGTGTCGATAGTTCGTATGGAGTTGATTTTGTTCTGTGGTAT
GAGTAGTGTGAAAGTGGTAGAATCTTCTGGGGTTTGACCTAAACGGTAATGGCGGATGAC
TCAAGGTCATATCCCCATTTCTCAGAATTCTGGAAATTCGCATCAAGTGAATGTCGATGA
TTTCTTGATTTTTTTCAGACTAAAGACAGTGGATACTAATGATTGATCTCAATTTCCAAA
AGAATACTTGGCTGATCATATTCTTTTGCGCATGTCGTATCTTGGTGGTGGTGGGTGGTG
TGAGTTCCTAATGAGTGACGCACCCCAGCACGGGAAAAAGCGACCCGCAGAAAGTGATCC
TGAGGGTGACCAACCTCTGGCAAAGAAGTTCGGGCGGCTGCAACTAGGTATGTTCGTCAG
TAGCATTCGAGTCATCATCAATCAATATCAGCGCTCAAATTTCGATTTATAGTCTTGGAC
TAAAACTCTCATCTCATCTAGAACCGCGTTTGTTTGGCACACCTCAGATATGTGGTGGGG
GTACATCTTCAATTCAGTCAAATTCGTTTGATACGACTGAGCGGATGATGTTGGATGACA
CTAAGCATACAATATACATTCATGATCTTGATTCTGAGCTAGCAGATTCTGATGCTCAGG
AGTACTCAATCACCTTTTTGCCCGACATCGGGGCCAAGTTGGGGACCTTGCCGAAGTTAT
TGACTGTTGATACACAACCTCAGAACAAGGAATTGGTCCTCTACAGGGATCCCAAATCTC
TAACCCTTCCAGAGGAGGATGATTATGTGCGGAGAGCCATCCTTGAGTCCCGGAGACGAG
CGAGAGCAGCGCAGACTCAGTGCAGATCTGCAGAAAAAATTGTGAAGGAAGTTAAGTCGA
ATCCTGTGTGTAATGTCGATGATGATGTTATGGAGATAGATCCTACTATTCAATAAGTTC
TATATTTTATCATGTGCCTTCTTTTCCAGATATGTATGCTTCTATGGTGGCGGTTTATAC
CTCCTTAACTTCGGCATAATAGTATATAAACTAGATAACAGAGCAATTGAATTAGATAAT
GTTGGATACTGTTATGTATTAGTTAATTTATTATATATTATATATATTACTTGTTAATGA
TAATAAGAGCATGACTTAATAATTATCTCCCTAGTATTTAAATATTAAGCCCTGCCATTT
AGTAGCATGTCCTTAACTATCTAGTAATCAGTTTACAAATACTTAATCATTAATCAATTA
ATTAGATATCTAATTATATACAATCAATTAATCAATAGTAATTAATATTATAGTACATGT
TCTATATTTATTAAACTAGTAGAGTAACTAAGTTAGTTGGCTAATAGGCTAATAGCTATA
GTGGTAGTGGCACTTGCTTATTAGTCTGTATGATAGGGAAGATGGCTCTCTATTATATTT
TAAGCTATTATTAATAAGTATATAAGTATATAATCTTATATATAATAGTCCCCCCTAGAG
ATTAGAAGAAAAAAAAGATAAAAAAGTATATAGTAGTCTAGTAAAATAAGGCATTCTAGT
AAGATAAGATAAAGTAATAAATAAAGAATATAAGAGTAAAGTAGTAAAACAAGAGTAATA
TAATATAATAATAAGTAAATAAAGTAATTAGAGAAAGTATAATTATTATATACTTAGATT
TCTGGTATATTATATAACCACTGGAACTATAAACAATATATAATAGATAAGAATCAGACA
CTATGATACTATCTTCCTTATTATATAAATGTAGCCCTATTAAATAGTAGTATATCCTTA
GTTATTTAGGACTTAATTTAGGAGACATAATTAATAAATTAATATCTACTTTTATTAAAT
TTAATGAATTAGTAATAATTAATAATATACTAGTTATCCCTATATATACTAACTAGCTAA
GTTATAGGTATAGTACTTAGCTATATAGTTAAAAGACTACTTAGATAGCTAATTAGCTAT
AGAACTATAACTATATATTATATATACTACCAAGTATCAACCCCTTACTATCCTTTATAA
AAAATAGTATTATTTGTAATACTTAGATCCTTAAAGAAAGTAAATTAAGAGCTTAAGAAA
GAATACTTTATTAAGAAACTAGATAAATATTTAGACCTACATAAGTTAAGAAAAGAATTC
TTAGTGATACTAGATTTTATACAATAGCTTAATAAGCTTAATCTAGATACTCTATTATTT
AATACTTACTATAAATAACTAATAAAGATTAAAGAATTTCTATAAGACTATATTAAGCCA
TATGGGGACTACTAGAATACTACTATATATTAGCTATTATAGTTCTAGTGTAGGAGGTAT
ATTCAATCATTTTTTATAGAACTCTAAGAACTATAGATTCTAGAATATAATTAGACCTAG
CCTAGGCCTAGAGTAGTTCTAAGGATAGCTATAGAGAAACTATACCCTAAGCTAAAGATA
GAGGTCTAGTATATACCTAGCTATAATTAATTACTAGACTATCTTAAGGCCCTTATAGCT
TAGTATAAGAAGATCTTATAGTAAGAAGGATAATCTACTATCTTATAATTAATTAGAATA
GATAACTATAACTACTATCAATATAAGATAGATATCCTAAGTAAGTAAAAATAGTAATAT
AGTAGCTTACTAGAGATACCTTTAATAATTACTAGTAATAATAAAAGAAAGGACTCCTCC
TCTTATAGGCACTTATCTAGGAAACTAATAACTAGTAAAGATACTTTAATAATAAATACT
AGCTTTAGAAAGAGAGATACTACTTTTATTATAAGAAAAAAAGATATCTTCTTTTAGCCT
ATCTAAAAAAAGCTAAATAAAGAGAAGGTACCTTTCCTTAAGGGCTTTCTTTCTTATAAT
AGGAACTAGAGCCTTAAGAGTTTAATATCTTATATTATTATACTAAGGAACTACTAGTAC
CTTCTATCCTTACTAAAGTTAAGATTATAGTTAATAAAATAGTTATAATAACTAGGGTGC
TTTTTAAACTCTAGGACTAGGCCTGATTATATATTATATTAATTTATAATATAGAACAAG
TACTAATTTAAAAATAATATAATATTTCCTTTTATAAAGCTTACTAATAGCTTAAAGATA
AAAATCTATAAAGAATAATTATTATAAATATTAGTGATAAATAGAGAATTAGTTAAGATA
TTCTAGATTCCCTTTCTAATTACTAATATTATAAGATATGATATAGTCTTAGAATAAAAT
TAGCTCTAGTAAGCTAATCTAGATATTAATTAGAGAATAAATAGCTAGTATTATTATACT
AATTTACTAAAGATTAAGATTCTAGAACTAAAGAAGTTTCTTAAAAAGTTGTAGAGTAGA
GATTTTTCTCTTTATAATTAATTAAGCTAGATATAAGGCCCCTAATCTAGAAATACCCCT
ATAGTATTAGAAATATATAAAGATATTTTTAAAAAAGAAGGCTAGTACCCTACACTTAAA
TTAAATAGTCTATAAAATATAATTACTTAATAAAAAGTTACTACTATATAGTCTACTATT
TATTATATTATAGCTAGAGATAGAGGCTTTATATAAATATCTTATTAATATACTATTATA
TTTAGTCTTTATAATAAGTTAGGAATAAATAATCAATAAGTATAGTAGTAAGATCTTACT
AATTAAGATTAATAGGTATTAAAAATCTAGTAGTATTATTTTTTTAGTATTTTTTTAGTA
ATATAAATACTAATAGTCCCTCCATCTTTCTCTTATTAATTTTAACTCTTTAATAATATT
CTATTTCTTTTCTGTGTTATAATATCTCCTAAAATAAATATTTACTAATAATTTAATATA
TATATATTACTTAATATACCTATTAAGTATTTCTAAACTCCTACTTACTTCTATAGGGAG
AAGTATTAGTAGGCTAATACTTCT
>NODE_7_length_35606_cov_56.339466
CTATTTTATTCTATTTTATTCTATTTTATTCTATTTTATTCTATTTTATTCTATTTTATT
TTATTTTATCTTATTTTTTTTTGTATAATGCGACGTTCTGTTGGCCGTTATTGTTCCCAG
GACTTGTCCCAAGTGTCTGAACTCTATGTGTCAAAACATGCTAGCTCATATACAAGAAGT
AGAAAATGAGGGAGAGGGAAGAGAAGCCAAGACCATTCCCAAGTTATTCTAATTATTGCA
GTTGCAAAATCTATGGTAGGACCACGCTGTTAGTTTGTGAGTTGAGCTTGCAACGCATGA
CCACGATGAATATTGACAATGGCATTGGTAGACAACATTAATCGCTTGGCATCACGGCAG
TGTCAGATATTTCAAGTCTCTCTTGCTGGGCCATTGCCTGTGCTGAGACTATTTCTGCAA
GACGTTTCAAACGCGGAGTTTGGAGCCCTGGATATCATTAGTATTCTGGAAACCATTTCG
TTGAAGCACTCACATGATGGTGTGTATGTCTCTAAGGCTGTGATGACACGAGGCTCGGCG
ATTTCATACGGGCCACTGTCTTCCATGTCAACAGGGGTAAGGAGGAGTACATCGCTCTTT
TCTGTGACACGCGAGGCTACGGCTTTCATGATCTCGCCATTGATGGGCTGTTCGTAGTCA
GCGACAAGATATTGATTCAGAAGCTTCTGGATCTGGTTTGGAGATAGCCTAAAGAATCGA
CCAATTAGTCTTCATTCTGAAAGCGAGATCTACCACCTTACATCCAACAGATATCTTGGA
TTATCTCGATGTCGTTGAGAGTGGCTTTCTTGAGTTGAAGGAGCTTCGTTGCTTGCTGAA
AACAACAGATATATCAGTTAAAATCACTACTGTCTCTTGGAAACCAACTTACCATCAAAT
GCTCCAGCTGCAATGTCCCTTCAGGCATATCATGGCTTTTGCACCACTCCTCAATCCGAG
TTATGTTGTAATTGATTTGAAGGCCACGTTTCCAAGATAAAAAGTTCCTTCGCATCAAGA
GATCGTTGAAAGCGGTGACACCGACAAGGCGAAGCAGCTCTGTCACGGTTTGAGTAATGA
TAGAATCTTCCAAGTAGAAAGCTTTCATTGCTTTGTAGACATTGTTCAGAAGGCTGAGGA
GATTATCCATGCTGTACGCTGGATTGTTGTTTGAGGGAAGAAGTTTCCCGAGGAATCGAT
TGGTTTCACTGGTGACGAACCCAGGAAGGGACTGAGATTCGATGATCGCGGGGACAATCA
TCTTGTAGAGTTTCTTCTTCAACACCTTCATCCACGTGTGATAGATATTGAATTCCAAGC
TTTCTAAATCATGCTTCACGATCTCCAGGAGGCGATCGTATTCGTAATTATCCGTCTTCT
GGGCCTCGTACCAGTCCTCTGCCAGGAAGACAAATGAAAGCATTTCGTGCACGTTAGAGA
GCCAAAAAGCGCCGGGATTGATGGCGTCATCTCCATCATGCTGCATGACCTCTTGCTGAA
TTGACTGCATCACATTGGCTAAGAAACGCTCGGATTCTTTCACAAAACCATTGTTCCACA
TCTCTGACGTGACAAGATTAATCAGATATGCGGGAAATAGGACTTCCTTCTCGGTTGGCG
GAGGTGTCGAGCTGGGCAGTGGGATTTTCAAGTTCCGGATCAATCCCATTGTGACTTCCT
CATTGAGTTCATCTTCTTCAGACAGTAAATTCTCGAGCTCCACCTCAACAGTGTCCAGTC
CTGGTGAAAAGGTATGCCCTGAAAAGTTCTGGCGACCGAAAGTCGAACTCGGGATTGCCA
TAGATACAGGCCGAGGATTGTACGCGCCGCTGAAGCGATCAGTGTCAATTTTTTCAGCCC
CAGCACTCCGTCGCTTAGGCTTCGACTTCTTTGAGGAAACCAAGTTTATCAAGCCACCGG
CAGGTGGCTGGATAGGACCGCTGTTCTGCGCATCTCCGTTAAGACCATTCAAAGAAATAC
TTCGTTTAGCTAACTCTAGCTGCTCTTCAAGCTCCGCAACTTGTTGGCGAAGAGAAGCCC
GGTCATTTTCAGCTTCAATGTTCAGTTGTCTCAGCTGATCCAACTCCAGATTGGCAGACC
GAATTGACTCCCGCGAGACTTTCTCCTCTTCTTGCAGGCGCTTGACGATCGTTTGTGCCT
CAGCGTAATTCTGCTGCAATTTGCTCATTTCATCCTCCATGGCGGCCAATCGGGCAGCAG
TAATCCCAGCTTGGTTAGCCTCGGCCTGAAGCTCCCTGGTACGATTTTCTAAAGCATTGT
GACGAGTTCTCCATGATTTCAACTGTGTCTCATAATTCTCCAATTGCGAGTTTAACGATT
TGTTTTCGCGTTTCAGTGACTCGAGATACTGAGTAAGCTCAACCACCTTATTTTCGAGCT
TGTAGGAGATTTGCTTCAGGTCTCTCGCTTCCTCTCGAAGCTTCTTATATTGCCTCCTGG
CCTGCTTTCCTCTCCACAAGTTTTGGACAATGATTACCTTACGACGATACTGCCGCCATG
CCCGTATTTGTCGCCAGGATCGAAATGCGCGCTGTATGATCTTTGCCGCGTTGCCATGTA
TGGTGTCCATGATATTGCGTCGGCAGAGGAAGCCCTTAGCCACTGACTGGAACAGAATGA
AATTGCCGCGAATTTCATTGTAGAACTTTCTTTCTTTTTGACCACGCCAAATTCTCTGGA
TAGTGGTGGCAGCTTTGACTTGACGCACTTCTGCCGCGCGCTGTCTTGCCAGGAAGCCTC
TGATCAGAGCTTGTGTGGTAAGGATAGAGGAGCGCGCTTCGAGGTATCGACGCCTATAAT
ATTTGCACCGCAAATTTTTTTGTATCATGATTGCGCATTCGTTCAATCTGGATGTACGAA
GATTCTCCAGGAACGCAAGCATACCTGCTCGGAAAAATATCTTGGTCAAACCCAGTTGAT
ATTTATCTTGTTTCTGATGGCTCGCGTCCCCAAGCGCTTTCTGTAGAATTGCATGGCACA
TTTCCTTGATTTCTGAGGTCCATTGAGAAGAGTGACAAAGCATATAATAACGGATGGCAA
ATTCCTCGTACGTCCAACGAGTAGGATACCCAGCAGTACTGATGCGGACGGTCTCAAGCA
CACCACAGGCTCTGAGTTGACTTAAGACCATTGGCCCCTCGAATTTCCAGGGCTCTTTGG
CCTCATTAGGCTTGATGCACCGTATGTAGTGCACATCAGTAGAATTGATGGTGTTCATGA
GCTCAATAAGCGATGACTTGAAAATTCCGCCAAGCGTCGGTTTTCTGTTGACAGCAACTC
CGATTCTGCGTCCTGGAGCTGCAACTGGTTTGGATGAAATCGATGCTGAATCTTTCTCCC
GAACAGCAGCAGCAGTGTCCAATATTTCTTTCACAAATTCATTCGAAGAATTGCGAAGGA
CGTCCATATGCTCGTCTGGCACAGTATCCCTGTTCTTTTCTATGAAGCCATCAGACTCAT
AGGTCACGTCCACCGCATAGTGACAAATGGTGAACGCTGATTTGCCGAATCGGGGCTTTT
TGTAAAACTTCTGCTTATCGGCCGCGAAGTTGTGATGCAGCTTGGTCACAAATTGCTCAT
CAGACCCCATCGGCAACCGCGATTCTTCGTCCAAAAGAGATAATATGCCAAGCTTGGCCT
CAATAAGATCAATGCACGGCTGATTGTCGGAGAATTCAATGAATGTCCAATCAATCTTTT
CGCGCACATATTCCTCTTGCTCGAGCTTGAAAACGTGCTGGTTGAATTCCTGCTGCAATT
TCTCATTTGCGTAATTGATGCAAAATTGTTCAAATGAGTTCTTTGCGAAGTGTTCAAAAC
CGTAGATATCCAAGACGCCGATGAATGATCGGTAGCTGTTTAGGACCTCGTCACTAGCCA
AGCGGCGATTTATCTTGTCAACCAGCCAATCGAACAAACTGGAATAGATGAATTTCGCGA
CTGAATCTTTCACGACAGTTGCTTGTTGCTGTGTGAGGTTGGAGGTGATCTTCTCGCCCC
TGGTGATTAGTTGCTTCTTCACTATCCACTTGGCAAACTCATTTACATCGATACCAAGCA
TGTCGCATGCCCGAACAAGAGAAGGCTCCGATGGGGATAAAGTAGAATCAGTCCGCGTTG
CAGTGATCTTGACATTACCAAGATGTAATAGAGCAGCCAGAATGCGGAATATCTCTGCTT
GCGTCCTCTCCGGCACCCCAATCGTGGTAAGGGACTTCCTCGTCGCGTTGAATTCTGACT
GATCGTCAACACCTTCTATTGTAGGAGTCCCACCCTGATTGAGATACTCGAAATCTTCAA
CCGATGTGAGCCCGAGATCTTCTTTCTCCTGGTCGGTTGCTCCAGCCACAAGTTGATAGA
AGACGTGATAGTTGCGTTCCTTGAGAGGCTGGAACACTAGCCGAGAACGCTCTAACAGAT
ATGTCCTAATCTTAGCCCCAATGATGTTGTTCCTGTCGTCAAACATGATCTCGATATATT
TCCCGAACCGTGATGAATTGTCATTCCTTGTGGTTTTAGCATTACCGAAAGCTTCCATGA
CCGGATTTGTAGCCAAGATCTGCTCTTCGGTTTCACTGATCGCATCCGCCCGACTTGTTG
TATATTTTCCGGGTTGGTCTGACGACTCACGAGTCGCAAAATACCGCATGATATATTTGG
CGCTCACAGTCTTTCCGGCACCGGATTCGCCAGATACCACAATCGTTTGGTTTTTTCCAT
CTCGTAGCATGTCACTAAGTAAGGCACGTAAGTAGAAGTTGAGTAATGGCCGCAGTGGTG
GCTTACGCAAACGCCTCCTCCGCGATGGCGAACAAATGGGGTGCTTGCGAGGCACGGTGC
TTTCCAGCGTACACCTGTACCATTTGTGGTACATAGAGCGAGTCAACCCGAGCGAAGGGG
TTTGTTGCAATAAGAACTATGCCGCTGTATGTATATATCTCTTTCTGCGCGTAACGGAGT
TTTATAGCCTGCAGAACTTCGGAGCAATCAGCGACAGAGTTGATTAGGATACAGACGAAA
GAGCGCACCAGCAGGCTCGTTCAAATGGGAAAGATTCGTGAGATCTTCACTCGCTTCCAG
CATTGCAGGATTCATTAAAGGCGGCAATTTGGGGTTATTGTCCATTTGCAAGTCGGCTTG
TGTAGTCTCGAGCGTTTTCGTCTTCTCTCACGACGAGATTGTTAGCCACGTTGAAATCAA
GATGCGATGCAAATTAAGGTACAGTCCGCGAAATACCTCTCCATTTTCCAACAGAAAGAC
CAGTTGCACCTTGTCTCCATCGACCACTTTCTCCTTGACTTCGGATGCAATCCATCCCTC
TGTCGGGTCGGGCTGCCAGGCCCGTGTTCCAACCTCGTAGTTGTGTGCCATTGAAGTCCT
AACACTTTTTTAAATTGGTGCCCTGGGAATTAAAGGTATAGAAGATCGGTGGGCTATGAG
TCGGAGATGATACAAGGTTCTGGGAGAGGCATCTAGTGAGAAACGAGTAGCCCACTGGGA
ATGAGAATGCCGAATGGAGAATATAGCTTGCGAACAGCTACCGCTGCCTTGTGGCTCTGC
TCAGGAAAAAAAAAAAAGATAGAAAGAAAGAAGAAATAAAGTGTATTCTTCAAAATGAAA
GTCCACTTAAGGTGATGTGGAACAGCTGGCTGTTATTGTTGAGCCACAACCCCTGAGCCC
TGAGGAGCTTGAAAGCTGCGCCACATGTCAGGAGTCAGGACCATATACTCCGTATATCCA
CACAATTAAAAATGCCGAGAATATGTAGTGATAAATCATTTTCGTAGAGGTAGTAATAAT
GTTAGGTAAGGTAGACTACCTTAAGTACTAGGTATAAATGATTCCATCTTTCAAGACTTA
CTTATCACACATCTTCCACAATCTGTAATTAAATCCAACCACTTTTCTAACGAAGCGTTG
ACGTCTGAAGGGCAGTAGTCAAACAAGAGTGGTGTTTGTTGTGTTGACGTTCTCCAGATT
GATGAGGTAGAAATTGCGAAGATCTCCATACTGCTTCCTGTCTGACTTTTGGGTCTACCA
TTGCTATGAACGTCTGCTCTCACAACTGACAATTGCTTGATAATCATTAAACATGGTTGA
AAATCGTTACTCCTCACGCCGCAAAATATTTTAGATGATAAACAGGTGAAGAAAGGGAAG
GGAATAACAACGAAAAGTTGGATGTAAGAACAAAAGGAGAACATTAAATACGGGGAGTAT
AAAGCCCTTGCCGTATGAATAGCGCATGTATCAGACACCAGGAGCTTGACGATGAATACG
GTTAGATAGAAAGACTAGACGTAGGTGCAACTTGGAAGCAAGAATCCCAGTCACAGTGGA
GCGAAGCGAGAAGTGAATGCTAGGACCAAGAAGATAGGTTGCAACATGGCCCATATATTT
AATCCTCAAACGACTTCGGCCATGCTCAGCTTTGTTTACACTCTGCTGCTTCCTTCTTTG
GCTTCGAGGTGCCATCCTATTCGCATGTCAGTGACAACTTTAGAACAGTTATATTGAGGA
AAGGTTAAGTTAGGATTGAGGCAACGCTGTCATCGTTGTGAAGAACGGAGTAGAGGCAAA
GATATATTTGGAGGCATAAAGAGAGAAAAACCGTACCTCTTCCTCGGACTCATCGTCAAC
ATCGCGATCGGATCTTCGGTCATCATCGTCGTCCTCATCCTCCTCCTCGTCTTCATCGTC
CTCATCATCAAACTCGTCGGCATCCATGTCGTCACCCAACTCCTCGAACTGGAGAGCCTC
GCCGGTAAACCAATCGATTGCACGCGGGATAAGCTTCTCTTTGATGTCCTCGCCAAGCTG
ATAGTCAAGTTCGAGGCGTTCTTCAATGTCAGTGGCGATGGTGTCATCATCGTCAGTCGG
TGGTTGTGGAGGAGAGAAGAAGTTGAAAAAGGATTCGGTAGGCACTGTGACCTTAACGAC
TCGGGTTTGTTTGGTGTCTAGAGCATGTTAGTTTTCCGACTGAACAAATCCAGGTGGACG
TACTCTTGTTGCGTTGCTTTTTGCTTTCCACGCGAACAGTAAGATCCTTGTCAGCCTTCC
AGTCGATCTTGCAACCCTCCGCATGATCATAGATGAAATCACCACCGTAACCACTCTCTT
CCTTGTAGTAGTAAGTTTTTGAGATAGTCTTGTTGGTGAAAAACTCGTTCTCCGCGAATT
CAAATATGAGTCGGAAACCAGGGCGATCAAGATACTCCATCCGAACATCGGTGAGATGTT
TGAGAGCCTCCTCATCCCGATCAGTGATCATTTCTGCAAGGGAGATTTGGTTCTTCATGG
CGGAGAGCCAGAATTCAGGGATTCCAGGCGTTGTGATGTCTTTCTCCTCCTGCTTGCGCT
CATCTTCGGCCTTAACATCTACCTCTTCTTCTTCTTCTTCCTCCTTGCCGGCCTGGACTT
CGTCGTCGGTCGGTTCTGCAGCCCCATTGACAATCGTGGCACGTCTCTGATAGAGGGGTG
TAAATTTGGCAAAGTACTTCTTCTCAAGCTCGAGGACTTCCTCCTGAAACTGAGCCTCGA
GCTTGGCATGCTCCTTCTGAATACCCTTCAAGCCAGCAACACGGCGACGGACCGGGGCAG
GGAGAGACTCGATGTAGCCTGATGAGCGCCCGACAAGCGACCCAAGTTTACCTTGAATCA
TGGACACAAGCCCGGGATTCCTTGCAAAAAGAGAAGCAGCCGTAGCGTGATCGAGTGACT
CTGACATGTATGTTAGATTAATGCTATCGCTTTACACGAAACGAAAATTTTACCTTCTTT
GATGCTTGCAACACCGGGTTGTTGAGCATGAGAAGAGATAGGTGCATTGTTAGCCGGTGT
GTTTTGCGGTGTCCTGTCATTCAACAAATGTTAGCAGGAAGAGATGGGAGGCCAAAAAGA
TGGTCAACGAAGCATGAAGTATGGGAATCAGAGTACAACGAAGACGGCATAACTTACGGT
GCGACCGGAAAGTCCGCCTTCTTGTTCCTAATAGGCTCAGACATTGTGAAAGGTTGTCAG
ATTAGGAGAAACAGTGTTGATTGAGGGGTTGTTGCGGAAGAGGTTTGGCAAGGGTTGAGG
AAGAATTTGATACGCTTCGCTTTTGGGAGGTCTGGAATAAACTGGCTTGGTGGGATCGTT
AGCGCCCTTGGGCCGAGGGGCTTGGCGGGACCAGTAGTGTTGAGAACCACGCATCTGTAA
AGGTAGTCGGCTCCCAACAATAATAAGTATACAAGTCATTGTCACTATTGCTTACTATGT
TGCTTACTCTTTGACTGAGCACCATGTCTGCCTGATTCGATAGGCTCATTCGATACTTAT
GGATGGAACGACTTGTGTGAATGCAAATTTTGACACTGCTGAACATCTGTACCTAGGTCG
ATACGCAGTCCGTACATGCATGGTTGTTAAGGTAGGTACTCCCTTAAGGTACCTACCCTC
TTGGTTCATGTACAGATATGCCATGATTTACCTCCCAAATAAACCTTCAATAAGTAATAC
TTTTCGCTCTCAAGCTAAGTACTGGGCTCATTACATGCCTCATGAGCTAGTTGGTGACTG
CTATCGCTACCTTAGACCTTGGTATACTTAATGCCTAAGGTACACTGAAAACAGAGGAAG
ATTAGGTTTGTTTCTGTGAACCATAGAGACATCGCTCACTGCACACTAAGACAGTATAGG
AGAGATAGACGTAGCAACAAACAAACCCACATTGTTTAGTAGCATTAACACTTAAAGTAC
GGAGTAGATACCTTAGAGCCTGATATTTTGACTTATAGCCTTTCATAGAATATTATATCC
CCCAGGATTCATGGCAGGAAATAACAACTACAGATTGGATATATATACGAAGTGATCATA
TATAGAGTTTTCTCTTGTATATACACTACAATCCTTACAGTACGGGACATACTGTTCATA
AGGTAGATGGATCATCATTGTATCCAGTAGAGAGCTAATACAAGTGACATGTCAAATGTT
TGAATCCAGTGTATTTACCGCTAACCTGATTAGAGAATCCGAGGAACTATACTTCTGTAG
ATTGGAATCTTCAGATACCTCGCTGATGAAAATCATGGCTTCTTGCATAAAAATTACTGT
AGACGTAATTATACATCTACAGGCTCTGTGTTATTAAATATACTCATTTTAGGAGCCATA
GAAAACATCCCAGTATCCTTCTTGAGACTATTACTCGCCGTAAGAATCTATCTTGGTTCC
TAATCAGGCTAGCGGTAAATACACTGGATTCAAACATTTCACATGCCACTCGAGTAGTTG
ATCAAATCAGAATCATCAGTTAGCAAGTAATAACAATCACGTGATGATAGAGGACGATAG
AGGTACCTCTAGATATTATCGAAAAGCGGATTCCCACATTACTTGGCTCATGGAAAAGAG
TACTTACTGAGTGGCATATATAAAAACAAGTACCTCCTGCTGGACTGAGCGTTCGCCTTA
TCTATGTTATTCAGTAATACTCAGCGCCACCCCATGTGATGACGTCCGTTCGAAATTGAT
GTCAAACCTGTGAGTTGGCTGAGAGCATAATTCATTGAAGGGAGCACCCGCCAGCACAAT
GCGACTCGGTGAAGATGAATCCGCTCGGTCAATGCCCGAGACCTCATCAGTTGAGGGTGT
GCCTGGAGCTCGTCATCGACGTGACTCCATGAAGAGCAGGTATGTTGAGGATACTTCAAC
GTGTCTCTGCTCTGTGCCGCTAACACACCATCAGCTATAGTATTGTGTCGGATGTCGAGA
TGGCTCGGACCGAGGTACATCACTTGAGCCTAACTCTGCGTTACTCTGAAGTATGTATTA
ACCGTGGCTTGACAGGTCTTTGACGGGCCGATATCAGAGAGTATCCCTTCAAGCGTTGTC
TCATTTGCCCACCGCCGCGGCCGGAAGGACTCGATCGTCAGCTTTACTTATTTTCAGGAA
GAAGACGGGTTCATTGAGTGGCCTCGCGAAGAAGTAATCGACGCTGAAAGCGACTCTGAT
GGATTGTCAATGGGTGAGGCTAGCGAGGCAGATGAGTCCATTATATCTTCTCGCAGGTCC
AAACGCCTGTCTTACTCCAGACCCTCCGCAGAGGACCCTCTCCTTCCGCGGCGCCCATCA
TCGGCTTTTTGTACTGGAGAGCGCACAATTGACAGCAGGCTCACCCAGAAAGTTTATATC
GTGTCGGAAGACTTGACCATTGTCATCGCTGGGTTTTCAACGAGCTCCACAGGCTTGGCG
CTATATTCTTTGCTATGCGTTATTACTTTGGGCTTTGCATATATTCTTCTACGTTGGTTG
CCCAGATGGAGAGTTCGACTAATAGGAAAGCCGACGCCCCTTCGATTATGTCAATGGGTC
GCAGTGGAGGTGGGTTTTCCCCGCTTATCACCGTGTAAAGTCTTCGCTGAATATGTGCAG
GATCAATGGAATCAATTCAACATATGTGAAGTGTTGAGCATACCTTACGGACGTGCGCTA
TCCACAGTCTTTGCGGAATCCGAAAGTTGTACACAGGACGAAGATAACGATCCAACTGTC
TCATACCTGAGATACATTGATTATCGTTGTCTCCGCTTCTTCTACCACCCTTTCGAGGAC
AAATTTAGCTTGATCAGTGGCTGGAAAGATCCACTGTGGAAGAATATCAAACGAATGCGG
GTCGGGTTGGACGCGGATGATCACGATAGCCGTGCGCAAATTTTCGGAGCGAATGTCATT
GATATACAGCAGAAGTCCGTTTTTCAACTTTTGATCGATGAAGTAAGAGCCATGCTTTTG
ATTACATATCGTGAAGTCCAGTGTCTCACAAAACAAGGCGTTTCACCCGTTCTACATGTT
CCAAATTGCGAGTCTTGTCCTATGGTCACTGGATGAATACTATTACTATGCCGTTTGCAT
TTTCCTCATTTCGGTATTCAGTATCTGCGCAACCATTTTCGAAACACGAACGGTATGTGG
CGGTCGTCTTTTGACTACGGACTAGCCAAATAGCTGAGCTCGATGCAGACGATGAAAAGG
TTGAGGGAAATCTCGCTTTTTGAGTGCGATACCCGCGTGCTTAGGAATGGCTTCTGTAAG
TATTCATCCGTCTGCATCAGGAACTGGAACGCAAAGTTAATTTCTGGACTGGCAGGGAGG
ACTGTCCCTTCTCGAGAATTGGTCCCCGGTGATGTCTTTGAATTTTCGGATCCGTCTTTG
AATCAAGTTCCCTGCGATTGCATCTTATTGTCTGGAGATTGTATCGTGAATGAAAGTATG
CTGACAGGTCTGTGAAACAACTAACCCCGTAATTCTGTTGCGTGACTCGAGACTAACTTG
AGATAAGGAGAGTCTGTTCCTGTATCAAAAATCCCGTTAACAGACGACGCGTTAAAGTAC
CTTAACCTCAGTACTCCATCTGTCCATCCGAATGTTGCCAAGCACTTCCTTTTTAGTGGA
ACAAAGGTCATTCGTGCACGGCGGCCACATAGCGTCGATGATGGTGAAGCCATTGCGTTA
GCAGTGGTTGTGAGAACTGGCTTTTCAACAACAAAAGGTGCCTTAGTCCGTTCAATGCTT
TTCCCCAAACCCTCAGGATTCAAGTTCTACAAAGATTCATTTCGTTACATCACAGTGATG
GGTGTGATAGCTGCTTTTGGGTTTATAGCATCATTTGTCAATTTTGTCCGCTTAGGTGTA
AGTCTGGCACAAGGAATGATACAAGGGTTAAGCTTACATTGCACAGCTTTCTTGGCATTT
AATCATTGTTAGGGCACTTGATCTAATCACGATCGTTGTGCCGCCAGCATTACCAGCTAC
TCTGACAATTGGCACCAATCTAGCTCTTTCACGACTCAAGGGTCACAAGATATTTTGTAT
CAGCCCGCAAAGGTTTGAGCTGCTCTCCATCTGCTGTCATATTTATTCACTAAGATACCT
GCAGGGTGAACGTTGCAGGCAAGCTTGATATAGTCTGTTTCGATAAGACTGGGACTCTCA
CAGAGGACGGCCTGGATGTGCTCGGTGTGCGAACTGTGACTCAGGATTTGAGGTCTGCAC
CTCTTGATGTATCTTATAGATGTGTGCTCACTAAGACAATACAGATTCACCGATCTAAAA
CCTGATTTGGCTTCTCTGGCCTCCACATCTTCATCTTGCATCGGAGCCTCTGTCGGTCCT
CAACAACATAAGAATATTGTCCACGCTATGGCAACATGCCACTCTCTCAGAGTAGTGGAT
GGGGAGCTAATGGGAGATCCTCTCGATGTGAAGATGTTCCAATTCACTGGCTGGTCCTAT
GAGGAGAACGGAAGCGAATCTATAGAACCCCATGGTCCTAAGTACGAAACAATCATGCCA
CCAATTGCGAGGCCACCTAATCAGATATCCGATTTGAGTGGTCAAATAGGGACCAGTCAA
ACTGTAAGTTTTCTTCCTCTGGAAAATCCTATTAGGGCGCGCAGCACATCACTAATTCAA
ACGACACACTCTTTAGGTACCAATAGAACTCGGAGTTCTCAGGAATTTTGAGTTCGTGTC
GGAACTGCGCCGTGCGAGTGTCGTCGTAAGACAGTTTGGAGATGGCGGAGCAACCTTTTT
CGTCAAAGGCGCACCAGAAAGTCTGAAGACCATTTGCCTTCCTGACAGTTGTCAGTCAAC
CACCATGACCACCGTATTGAGTGTTTATATCGAGCCCAATGAGCTGACAATGTTGGACAG
TACCACACGATTTCGATGATTTATTGAGCTTCTACACGCACAAGGGCTATCGTGTCATTG
CGTGTGCTGGGAGATACGAACCAAAACTCAGCTGGATGAGAGCTCAGAAATTGACTCGAG
AACTCGTTGAACGCGACCTCGAATTCATCGGATTCATTATATTTGAAAACAAATTGAAGT
CCAGCACTACTGGGACAATAGCAGAGCTCAGTAATGCAGGCATCCGAAATGTCATGTGCA
CGGGCGATAATATACTTACCGCAGTCAGCGTGGCCCGAGAGTGTGGCTTAATTCGAGCGG
ATGAACAGTGTTTCATACCAAGGTTTGCGGAAGGTGAGTCTACCGCGGTCAGTTCGTAGC
AAATCATTGACCAGAGTAGGTCATCACCACGATACTGGAGCAGCTCTGGTCTGGGAATGT
GTTGATGATCCGGCGTTGAAGCTTGACTCGAGTACTCTATTAGTATGGACTTTGCCTGCC
CTTGAATTGATCCTACAGCTGATGAAATTTAGCCGTCGTTGACTTCGACAAATGTGGATC
TTTCCGTGCCCGCAATCGCATGCAATATCAACAAGTATACACTTGCAGTCAGTGGAGATG
TCTTCAGATGGGTTGTGGATTTCGGCAACGATGTTGTTTTGAAAAGGGTGAGCATTCAAG
CGAGATTCGCAGTCTTCTCTAGTTCATTTGTTCCTTTTTCCCTCTGACACTGCTGCAGAT
GCTTGTTCGAGGAAACGTATTCGCCAGAATGTCGCCTGATGAGAAGCATGAACTTGTCGA
AAGACTTCAGTCCTTGGATTATTGTTGTGGGTTCTGTGGGGACGGAGCTAATGACTGTGG
TGCATTGAAAGCCGCAGATGTCGGTATATCCCTTTCTGATGCCGAAGCATCCGTTGCGGC
GCCTTTCACCAGTCGTCAATTCGATATATCTTGCGTTCCACAACTGATCAAGTCAGTGCC
TACCCATTTCTCATTCGAAGTAGATCTTTTGCTAAGCCACCAGCAGGGAAGGACGCGCTG
CTTTGGTTACCAGCTTCTGTTGCTTCAAGTACATGAGTTTGTACTCCGCAATCCAATTCT
CGAGTGTCAGCTTTCTTTACACGTCAGCATCAAACCTTGGCGATTTTCAGGTAAGTATAG
TAAGCACTTCTCAGGGTCGTCGTCTCGCTAACAGTTTCAGTTTCTGTTCATTGACCTGGC
ACTCATTTTGCCGATTGCAATATTTAGTAAGCATTCTAAAACATCTTCAATACTAAATTG
ATTCCAAAGCTAACGGTTCGAAGTGGGATGGACTGGCCCGCATCCAGTGCTTTCCCGCAA
GCGACCAACCGCAAATCTTGTGTCACGGAAAGTGTTAACTCCCCTACTCGGTCAGATATC
CATATGCATCCTTACTCAATTCGTGGCATTCAAGACTGTCCAATCGCAACCATGGTATGT
TAGCATGTATATGAATCTTCACCGGAAGCCTGATTTTAACCATTCACAGGTTTCAACCTC
CAAGAATAGACTTAAACAATAGCAATATAGAGAACTCCGAAAATACGGCGCTGTTTTTAA
TATCAATCTTCCAATATATATTTACGAGCATCGTTCTGAGCGTGGGACCACCATTTCGGA
TGCCAATGAGGGCGAACAGTGAGTGTTACATCCTTAGTGTTCGGATTGAACTGACTAAAT
GGATAGAACCCCTGATCGTCACAATTGTCGTTGACACAATCGTGTCAAGCTACATGCTCT
TCGATCCACCGGAATGGATTATCGAAACTATGCAGCTGACATTCATATCCAGGGGTTTCG
CGTTTTGGCTTTTTGCACTCGCTACCAGCACATTCCTACTCTCGTGGGTCACCGAACGCA
AGTTCTTCCCCCTACTCTCCCGGGCAATTGGTCATTTGAAAACACGGCTACGCCCGGGAA
ACCGTAAGCAGCGCCGTCAATATAAAGTGCTGCTTGATGAAATGGAAACATGAGCCTTGG
TTTTGGATACATACATAGCATTGGATATCAACGGTAATGCTATGGAGCGATATGACCGCA
CTGTGTGTGAGGATTTTGAATCTCGCCGCTCATTTCCGCTCGACAAATGATAATCTTGAA
ATATTGGGCTGTACAGGCGAATCGAAACGGACATAGTGTTGATTCACATATGTAATGGTC
ATCAATGGTCCCAAGGATGCTTCCAACCCAGCAAAGCGGGGCCATCCTTCTTCGCACGAT
ACATGAGCTGAGAGGTGGTGAAACCATTCAGTCAGCATGCTCCTTAATATAGAAATAAGA
GTGGGAAAGCTCGTACAAAGAACCACATGCTGGCACCTAAGGCAGTTGCTGTGAAGCGAT
AAAGCGGCCGTGCTGGATGAATGTGGATAGGATGGTTCGCAGCCATTTTAGTGCTAGGAA
GTTCAGTCAGAATATGCAAGGAAAAGTCTAGGCCCGAAATTATACTTGCTCAAAACAGAC
ACGTCCAGCAGCTTCTTTCAAAACTTGTGACGGCAATATATTGCTAAGACATGAGAACTG
TTTCAGAGATGGTTGCCAAAGGCAAGTCCAAGTCAAGGGTCACGTGAGCTCCACGTGACC
TCAACTAATTATTCCTACTCCGTACTTCCCATGTTGGTATTGGTTTCCTAAGCGATACGC
AGTACGGAGTATGGTACATGCATATCATTGTGGGGGGGTAATTGTAAATCGTCATATTTG
AAGTTCCGAAAAATCTATTAAAATGCATCAAGACATTAAAATCATTAAAGATAGACTTTC
TTGAGTTGATACGTACGCTAGCTTTCACAGCTGCAACCTCCTTTCAATTAGTGAACCACC
GTATAAAAGTTCCTTACATCATATGACTGGCTCTTCGGTCCTTATATTTCCGAGGTACTC
TTCTCATTCCCTCCAAACAATATCCGATGGCTCTCAGTTTTAGTGGGTCATCATTGGAGC
ACGGACGTTCGGCCTGGTATAATTTCTATCGCGCAGGTTATTCTTCACTTAAAGAGCCAA
ATTCTTAACGAAAATGGCTATCGCATCTCTGGAAAGGGATGACCATGGCAATCCGAGATT
CCGGGGTTGTACCAGCATCCGCGATTTTGAGTTCTTGGGCAAGCTAGGAGAAGGTACCTT
TGGGTCAGTATCACAATACATAATTTTCATGCTTTATCAAAACACTGATTACTAGAAGGG
AAGTTTACAAGGCACGTTCAAAGAAAGATGGGTCTATTGTTGCACTAAAGAAGATTCTCA
TGCACAATGAGAAGGATGGTGTCAGGTCATTCGATCATTCACAACATTACCAGAGGCTGA
TAGAATCGATCCCAGTTTCCTATCACGGCCCTTCGTGAAATTAAACTGCTGAAGATGTTA
TCGCACCGCAACATCCTACAGTTAAAGGAGATGGCTGTAGAACGAAGCAAAGGTTTGCCG
TTGATTACCCCGAAGAAAGGGAGAGAGAACTAACTTAGTACAGGGGATGGACGCAAAAAG
CCAAGCATGTACATGGTGACTCCTTATATGGAGCATGATCTTTCGGGGCTGTTGGAGAAC
CCGGCAGTGAATTTCACTGAACCTCAAATAAAATGCTATATGCTTCAGCTTCTTGAAGGA
CTTAAATACCTACACGGTGTATTCCTTCCCCTTTTCCATACGACCGGAGACCGTTCTAAC
TCACGGTTACAGAACCGCATTCTACATCGAGACATGAAAGGTTAGTCAAAATGCATTCAT
GACACAGCGAAAGGCAAGTCTTGTGCTGACCCGTTATAGCTGCCAACTTGTTGATAAGCA
ACAACGGCGTACTTCAGATTGCGGATTTCGGCTTAGCTCGGCCATATGATGAGCCTCCAC
CTGAGCCCGGAAAGGGCGGAGGGGAAGCTAAAAGAGACTACACCACATTAGTTGTTACAC
GGTGGTACCGACCCCCGGAACTTCTCCTTCAACTTCGACGTTATACAACAGCTATCGATA
TGTGGGGTGTTGGGTAAATCTTCTGCTCTTGCTGTCGTCTTCAGTTATTACTAACCATTA
TAGGTGCGTTTTCGGCGAAATGTTCAAGGGGAAACCGATTCTTGCTGGAAGCAGCGATCT
CAACCAAACCCAGTTGATATTCAATCTTGTTGGAACACCAACTGAAGAAAACATGCCCGG
TTGGAGTTCTCTACCTGGCTGCGAGGGGGTGAAAAGCTTTGGGTATAAACCAGGCAGTCT
ACGTGAGGTATTCAAAGAGTAAGGTCTTGTCTTTCTATTGACTCAGAATCCAACAGGATC
TGTCCTAAATGTTAAATGAAAAACCATCTGATTCAGGTCACAGTCAAAATCCTATGGCCA
TATCCCTGCTTGAGGAGCTTCTCAAGCTTGACTGGCGGAAAAGAATTAATGCTATTGATG
CAATAAACCATCCTTACTTTTCCAGCCCGCCATTCCCTGCCCGACCTGGGGAGCTCCCTA
GTTTTGAAGACTCACATGAATTTGATAGGAGACGTTTCCGTGGGCAACGAGGCGCCATTC
CCCCGGCACCTGCAGGGGGCTCTGTGGGTATGGGTCCAAACAGTGGCTGGACAAGTAATT
CCGGGTCCAGACCAACAACAGACAACAGAAATAGCCGTATTCCCGGTGCTTCACGCGTTG
GCCGGCTCCCTCCACACGGGGTTCAAAACCATCCTACAAAGCGCCCTTTTGAAAACCGGA
ATGCTGTATCACATGGACCTTCAAACGCGGGGGAGTCGTTTCCAGGCTTCTCTGGTTCAA
AAGATTGCGGCTTGCCTCCTAAACCTCCTGTGTCTGCTCATCCATCATGGAGCATGGGTT
ATTCAAATAGGGCGACACGTGAGAGAGGTCAACGCAATCATTTCGGAGGATGGCCCGATG
GGAAACTGGATTCATACATCCCGACTTACAGTGACGCTAGTGGACATTCTCGAGAAAGGA
AAGGCAATAGTCCGGGTTCCATTGTTGATCGGCGTGATCTGGAACTCGAACACTCTAATG
AAGGGCATAAACAGGGTCATCCTTGGGACCGATGTGCTTCAAGAAAGAGAAGCCGGAGTC
CTGACTTTCGAGCGGCTCGAACAGAGGATCGAGCATTGTACCGACGATGATAAGCTCGTC
CTTGTAAGTACTGATGCAGAAAGGCTTCGCCAAATGAACCCTGTTACGCTCTTGGTACTG
AATGATTCAAAATTTATTACTCATCTCCTGCTGTCTATGACCTACTGAAACCCAGGCAGC
TGCGGTTCAAATTACTGGGGTCACAGTTCTAAGTTTTTGCCTTCCAGGACCGGCAAGGAG
TGCATTCGTCGCCTAATGGAAGCTGTGGTATGTACCTTCTTCGCATGATACCTGAGGAGA
GCCAGAACGTACGATGCAACTGCAGAAGGTGAGTAATGCATTGAGTTTGTATTGATGAAT
ACAGGTGAAGTCTAAAATCTTCAAATCCGGGACAAGATTTGTTCGCGCCAGCGTACATGG
GAGCTGGGGATGGAATTTATGATCACGTTTAGGGCAGGTTGACTGTACACGAGATGCCAA
GAAAAGAAATCAAATTAGCCTATGTTCATTGATTCCAGTGATGATTGAAAGTTTTCCGTT
TTTGCCCTCTCTATCTCCTCTATTCACTGTTTTGTTCTCTTGAGCACACAAGACTGGCAC
TGTTCAATCATGAAATGAATCCTCCTCAATACACATGGTCCGGACGTGAAGTTCTGCAGG
TTTCCGAGGCTGGGTGAATATTTTCTGAGCTGTGCAAGAGCCTAGTATAATATTCTGGTC
ATGATTCGGGCTAGATTAAACAAAGATGTCAGCCACATATCTCTTGAACTCTCAAACAGT
CACACATACAGGACAAGCTTTCTAGTCTTTCATACAATTCCTTGATGGTGGCATTGTCGA
CATTACTGATATCAGCCATAAGGTAGGCCACCTGCACAAATTTAGCATTGCAATATCTGA
AGCGCCAACTGAGGTATCGTGACGTACATCGCCTCTGCTATCAGTCATTTGTTTATCAAC
ATTATGGTCCCCGAGAATCTCGTTCACTATATGAAACTTTAGAACGTCAATACGTCAGAA
AACAGTTGATCGAGCCAAACCTTTGCGCAGAACTCCAGGGACATTGTGATGAATGTAGAT
GACCTGAATGAGAATTCAGCAGCTGCGAACCATGTTGTAACTGATTTTCACTTCAACCTA
CCCTGGCATGGTTGGGTTCCTCCATTGTGATTGAACGAAGAGTGACTTCAGGAAAGTTGA
CGGCACCGAGAGTTGTTCCTTCATTGACGTATCGTACTAAAGCTTGTCCTACCTCGATGC
CTATGGCACTCTGCGCTTCTTCGGTGCTACCTCCAATGTGTGGGGTCAATATCACGTTCT
TGAGACCGCGGAGATCCGAGGCCCAAGTGTTAAGATCATCATTGAAATAGTCACCATTGC
CGGCAGGCTCATTCGGGTAGACATCGAGTGCAGCTCCTGCGATCTTACCAGAACGCATTG
CGTGAATGAGGGCGGGAATATCCACAACACTTCCTCGAGAAGCATTAATCAAATAAGCCC
CATGCTTCATTTGCTCGAATTGTTGCGAGCTTATCATATCCTTAGTTTCTGGTAGTTCAG
GGACATGTAAAGTAACAAAGTCAGACTTGGACAAAAGGGCTTCCAGCGTCGGCACTTGCT
GGGCAGTACCCAGTGCCATCAAATTCAAGACATCGTAGAAGATGACCGACATGCCCATTG
CCTCGGCCAAAACAGACAATTGCGCGCCGATATGACCATAGCCGACGATTCCTACCAAGA
GAATAAGTCTCAACTCCACACTTCAAACAGGACAGGCGTACCCAAAGTCTTCCCACGAAT
TTCCCAGCATTTAGCGCTTACTTTATTCCAAGTACCGCCATGCATCTCCATGGAGCGGTC
ACCTAACTGACGGGCAAGGGCAATAATCTCAGCTATGACCAATTCGGCCACACTTCTAGA
GTTGCTGAACGGAGAATTGAACACTGCAATGCCATGCTCGGCTGCGTATTGAAGGTCGAC
CTGGTTAGTCCCAATACAGAAACACCCGATGACGATTAGATTGCGAGCTTCCTTGAGGAC
GCGGGATGTGAGCTTTGTCTTCGAGCGGATGCCAATCACATGCACATCACTGATTCAAAG
AGGTAGATAATCAGCTCAGAGAAAGTCACAAAAGGTTCGGCCAAACGAACCGTATCTTCT
CTATTAGTTGATCCTCCGGGAGAGAGGATTTGAGGAACTCGACTTGATAGCCTTGTCCCG
TAAGAATATCGCGGCCAGTTTGATTTACGTTCTCCAGAAGCAACACCTTGATGTCCTCTG
TAGCGAAAGGTTTTAAATGCTTTGCATTGGCTAATGGAATGGCGCGGCCTGCAAATGCAG
ACCCTCCATGACTCGAGGGTGCAGACTGAAAGGATGCCGTTGGGGATGTGGAAAGGTTCG
GATTCTGAGAGACGTTGAGGTCTCGGCGTATATTTATTTCTCGAGCAGATGTCGCCATTT
TGACAATAACCGAGAGAAAGCAATTAAAAAGCAAGTAATTTAGTGAAGATAGAGGTATGG
AGCAATTAAAGCTAGAGAGGAAAGGTTCCAAGGTGAATTTAATGTTTGAAAAATGTTAGG
TACGATATAATAAGAGGCTCTCCGGAATCGGACACCGATTGTAAAATCACGACATCTCGC
TGATCTGAGTCATTGAGCTCAGCGGGGCTCTCCTCCTTACCCCTCCTATCGGAGGCATGT
GGGAGGCTCTACTCCGTAGAAGCTCCACTTCGGCTTGCCTAAGATAACAGGAACATCAAA
TTCTCAGTGAGAACTGACACAACGGATGCAGCTTAGCGGGGTTGAAACTGGAAAAAGCTC
AGTGGGTGCTGAGAGCCATAACGCAGAGATACAGGAAGCATTGTCTATTGTTATATTTAA
GCTTAACAGTCGACAACACCCATTTCCGTAGCGCCGAGCTGCCAGCCCTAACTAAATGCA
TATATGCAGGCTACTCCATGGCACCGCTTAAGTCATTTTATGGTCCATATATTGAATAGT
ATTGTATTTAAGTACCAGATGACACAGTAGTGTTGGGGGTTACAAGTGGGAGTACTCTTT
TCATTCCCAATGGCTGAATCTCTTACCTCAGGGAGTAATTCACACATCAGTAGAGCTGGA
TTCCACGGGAAGAAGGGACGACTGTATCACATCCATTTAGACCTGAAGGTCCTGTAGCTT
CTTGGTGGCTTCCCCGGTGCCGGCTGCAGTTTTAATGTCCTGTCTGCTTTTGGATTTATG
AGATGTCGTGTCTTTAGGAAGATCTTTGGTGTATGGTAAGAATTCAGGAGCGCCGGGGAT
ATATTTCCTCAGAGGCTCGGGCACATTGAATCCCTATACTTCATTAGCGTTTCAATGCCA
TATTAGATGGCTCGTTTCGACACATACATCATCAGTTTGATAATTCTCAAGGATGCAACA
AAGCGTACGCTCTGTAGCACATAGCGTAGCATTGAGCGCGTGGACATAGGATTTCTTGAC
ATCAGTGGCTTTCTTTGTGCCATAGCGTATTTCCAGAGCTCGCGCCTGGTAGTCGGTGCA
GTTGGAACAAGAAACTAATTCCTTGTATTCACCCTGGAACGGGAACCAGGCCTCGAGGTC
GTATTTCTTCGATGCAGCATTGTTCAATGCGCCTGAAACGATGGCTACGACCTGATATGG
AAGACCGAGCGACTGATAAAACTCTTCTGACGTGGCCATCATCTCCTCAAAAACTTGCCA
TGAGTTTTCAGGCTTGGTAAGAACGAATTGTTCAACCTAGGGATGCATGAGCAAGCAAGT
AGACGAACGATGACAGGGTTATCAGAAGTTACCTTCTCAAATTGATGGACGCGAAAGATA
CCCCAGGCATCTTTTCCATGAGCACCGGCCTCCTTTCGGTAGCATGTACTGTACCCGGCA
TATCTTTATCATTCTTAGCAATGAACACAGTGTCAAATGCTGAGTTGCTCACTTGATTGG
AAGATCTTTGTCCTGGATCCATTCTCCGTCGTGCAGGGCCGACAGCGGTTGTTCAGAGGT
GGCTATGAGATACTTGTCGGTGGACTTGTCATCGCTCTCAGTCACCTTGTACAGCTCCTC
ATCAAACTGCTCGAGTTGCGCAGTCTTCGCCATCAACTCTTTGAGCATGAATTGAGGCGG
CTGGTTGGGTTTGTACCCTTTCCTCCAAAGAAATTCAAGACCATAGTTTATAAGAGCCAG
GTTTAGGAACAGACCGTAGCCTGTCAAACAATATCCACGATGGCCAACGATTTTAACACC
ACGCTCCGAATCGTACCCATCAAGGCGGGTAAGGACTTCGTGATGAGAAAGACAGTTGCG
CTTCTCTACCAACACGTTTTCCGGAGCCCACGTTCTGACCACCACATTGTCATCCTTTAA
GCATATGAGTTTCCGATGCCAGTAACAAGATCTCGAAAGATAACCCACCTCATTATTGCT
CACAGGCACTGACTCATGAACATAGTTTCCAATTGTCCGAATCTTACGATCTCTCCTGCT
TTCCTGTTCAGAGGCATGCTCTTCAGCCTCTTTTTTCCGTTTTTCTAGAGCGGCCTTCTG
TTCCATCAAGACACCCGCATCCTCTTTATTCTATCCCTCTAAGCGTTAGAAACGATAATT
GACAGAAGAGATTAAGCAAAAGTGTGGAGTAGGTTTGGGGGCATTGAGACAGTAGGGTTG
CCTCAACCCATTCAGCAACAGACCTTCTTTCGCTTTCCGATTTCTTTTTGGAGCGCGTTG
AGCTCTGATCCTATTTGCATGACTTCGTAACGCGCTGCTATGCGTCAGAACAAATTCGTT
CTACCATTGGACGGCGCAGAGATATGTATACCTCGACGAGCCTCCTCATAGAGAGCAATC
ACTTCGTCGACCACATTTTCTGGTGCAAATCGCTTCCGCTGGCTCTCCTTGATCTTATTC
GGATTCCCACCGCGATCGGAGACAAAGTCGGCAAGATCAAGCATCTTTAAGTCTATGATA
AGAGGGATAACAAGAAATAATCCAGTAGAAAAAATAATGAATGAAGATATTCAAAAGACA
GATGGAGGAAAACTGTGGGAAGGCTTTGACACAATCGAACCCTGTGTCATCTAATTAGGC
TTGGAGGGGTTGAAAATAATTGAGGGGATCGTTTCGCTTGGGGTTATTGAGTAGTCATAT
GTGCATAAGGAAAAGTCAGTACTAAAAAAGGTAACGTACTACCGTAGGGACATTTATGTA
ACTGGAAACTTGAGTACAAAAGGTACCTAGTATTATGTACTGTATTTACCTAATGTATCA
AGCTGCTCCCTCATTGGTGGTCAACTTTCAGGTTCCTCTGGGTTGGAAAGCACAAGCCAG
GAGTGTTGCCTGTGGTAATTATTCACTCTGTACGGAGTAGCTCCCACCAGCTGTTCCTCC
AGTTGGAGATCTGAGTGTCTACAAAGCCCCTAGGATTGTCTATGAGAGCTCAAGCTGTAT
GCTACGCTCGCTAGTGACATGAACCGCTCGTTGGATTATAACCCGTATACTGTAGAAAAA
AAAGGGGCTACTGTATCTCCTAGACCAGGATAGGCTTTCTGCGTGAGCTCATTCTAGAAA
CGCTCCACTGTCCAGCTCATTCAGCCTGTAGATCGCTCCCTCGAATGTCATCATACTTCT
CCCTCTCCAGCAGTGTCCGACCCTCAGTCTTTCCTACCCCCTCTTGTACCACGTTGAGAT
TACATAACAGATAGACCATTGGACGGGCAGGACATCAGGACCGGGATGATTCACAACTCA
TATTTCATTACATTCCCACGCGTTGAGTCGCAGGCCGTATGAAGATTGGACTGGAATGCA
GGAGGAACCTCAAGTAGCGCTACATTAGTATGCACTTGCTGCCGCCTGCTGGTTGGGACG
GGTTTTGGGACTTCTCAATCTCGCCAATCATCAAATCAAACGCTTTTGTGACGTTGTAGT
CGAGACGAGCACTAGCCTCAGTGAAGGCACACTGAAACTCTTCGCCCAATTGCCTACCCT
CGTCCAGCGAAACCTGACGCTGTTCCGATTTGAGATCGCTCTTGTTTCCGACAACCACGA
GAGGAACGTGATCCGCTCCCTGCTCTTCAATTAGCATAGAGAAATAAAGCCATACTGGCA
ACCTGCCGAACGCTTACAAGATGATTCAGAATTTTGTCGCGTATAACCCTCACCATGTCA
AATGACTGGCGGGACGCTACAGAATAGACAATGATATACCCGTGTATTCCGATAAAGTGC
TTAGAATTAAGGATGCTGTATTCATCCTAGGATGGAGTTGTTAGCCTAATTGAAGTCACG
CATGCCTATATGCTCACTTGACCAGCTGTATCAACGATCTCTGTGGCGAAATCCTGACCG
TTGTACTTGATGATGCGACTGAACGTATTCTCAATGGTAGGATAATAGCTCTCGACAAAA
TGATGTTCAACAAATCGGACGGTAAGAGACGATTTGCCTGCGTGATCGATTAGTTCGGGA
AACACAGTTCAGAGTGAAAGATCTCTCTGAGCAGGGCGACAGGCAAGTAGGTGGCATGCT
CGAATACGGAATCGTACCCACGGACCGACTACCAACAATGGCAATCTTCCTCTGTTTCGG
CGCAGCAGGCATATTTCCCTGCGTTTCGTTGGTTCCTTGACCTTCCCTCCGTCGCTTTGA
TTGGAATCACCCGGAAGTAAGAGCAAGTGAAAATGCCCCAACCTTGCGAAGTTGGGCCTG
ATGAATCACGCCGATTAGCCAGACTGGGGGAAATAAGCACTGTGTCCCAATGACATGAAC
TGTCAGAGAAAGTGAAGTGGTTAAATTACAATAATCGAAACACCCATTAGTTTGCTGTTT
TCCCGGGGACTACCAAGTTAATAAGGTGCATGTTCCCAAGTGGCAAATCACCTTCAAAGC
ATCCCTAACTACGTAGATGCATACCAAGGTCACTCAGAAACCGCGGAACATACAAACATA
TCAAACGACATCCGATCACGGATCACACCTACATCACCTTGAAGCCCCGTTTGCGACGTC
CTTTTGCCTCCATCATTACATGACCATCTGTGCTGGCAAGGAAATGATATTACATTAAGC
ATAATATTCACGCTTTAATGGGTGACACACAGATGGGAATCCAAAAAGGTCTGGCTATTT
CCATGCCATTGTGCCTATCCACAACTTACAGGAGTGTGCTTTCACGCAGCTGAATCTGCT
GTATGATATGTTCTAATCTAGCCACAAGTCCGGTGTTCTGGCTTTTTCGTGACTCGGATA
GATCCAAACCTGAATCAACTTTCTGATAGTATTTCAAAAATTCACCTGCGGTTGATAAAA
CTACGGTGAGTCCCTTGTTGTCGAGTGACCTCCTCACCTGGGAGATTGCCTCGTCGCTGA
AACAAAGTGTGAGCAGCAGGATAGATAGATATCCGACAGTAACTTTGCGGCGGACTGTAG
GAGTTGTATTTGCCTATGACATTGTTATTAGAAGAACAAATTTGAAAGCGACATGTTGTT
TGCTTCTTTTCCATACCTCGCTGACCGAATTCACCATTTCGTAAAATCGTTCCAAAAGTG
ATTGGATTAAAGGTGTCGAATCGAGAGTCAGGCGAAGGAAAAGATCCCTCGCTGACTCGC
TTTTCTCTGTCATATTGATAAGTACCCCCAAGACCAAGATTAATGTGTTCAAGGAGCTGT
CGTCCCCTGTAGAACTATTGTCGGATGCGTCGCGAATATCTGACATCACGATGTTGACCA
ATCCCATCACCAGCTCTGGTGTTGCATATTCGTTACAGAGGTTGGGGTCGTTATTGGTGA
GGTTCAATATTGCTCGAATATAGTACATGCGAAGTTGCCTACCCTGGTTGCACTGGCTCA
GATTGAGAATTTCATGAAGCCGAGAAAGTGTTCTCAGAGACAGGTAGTTCTGATCGTGGT
CTGCTGCGCTGAATACGATCGCGTAAGACTCCAGTATCGAGAAAATCAAGGCCAGTGTCT
TGAACCTTTCCCGCGATACAGGAAGTTTGATAGTCTTGCCTCTTTCTGGGAGTAACAATT
TGACAATGTGGTCTGACAAAGTCGCCGGAATGGGTTCAATGCTGCCGCCCTTATTGTTCA
AACTTACTAGGCAAGACTGGATGCTACTAAGAGCCACGAATTGAGGCGATAATTCGAAAG
CCGGCTCGTCTCCACTGATGCTAGAAGATAAACGTGGTAAAACTTGCTTGATGGACATTT
GTACCGATCTTGATAACCCAGTAGCTGGTGATTGTGACAGAGACAAAAGATCACGTTTCA
CGGGCAGTAGCACAGGAGATAGAACCAGCACATTCGACCAGTGGCTGATTAATGAGATGT
GAGATAACTTGTCGCATAGATTGATCAATCCGCATGCGCAAAGGGCGAACGATGCAGATA
CCACATCAAGGCGATCATCTATGCACCCGACGAGTCGTTCGTGGAAGCCATGTTCGAGGA
AGCGTCGGACAAACTGACGGTCCAGTAGCTTTTCACATATCTGGACAAAACTACTGCATC
TACCAGATGTGGTATTGTATGCATCCTCAATGTCTTCAAATATTAATTCAATCGCGCTTC
GAAAGCGGGAGTTGTCTCCAGCTTGCCTAAGCTCGTGAATCCCACGAACAGGACCGCTGT
CGCTTGTTTCTCCGTCACCAAGATGCGACGCATGATTGGAGAGAATCTGGGGTCCGTATT
TTCGGTGCCCTTGAACAAAGCTGTCCGCTGTTGAAGCCAGTGTTTCGGAAGGACGACGAC
TGTCAACAATAGACGTGTCATCCAAGAAAGACCGCTGTCGCGCGTAAGTGACCTTACAGC
CTCCCACTCTGGATGAGACTGGGCCAGATGTTTCAGCAGTGCCCTTGTTTGCACTGTCAG
TCACCAGCTTAACAGGCCGAGAACTCGTTTGTGGCTGAGAGTTTGATGAAGAGTCTCTAC
GAGGGCTGTGGCGGGGAAGCGGGTCGACTTCGGTGTCGTCGTTGGTTCTGGATGCTCGCA
CTGCATCTTCGACTGTCGGCTCCAGGGGGCCAAGTGAATCCACTAATCGCCTTCGTGCAG
TTACTTGTGTGCTGGTCTCTGCCTTCGAATTAGATTGAAATTGAGAGCGTGAAGTAGCAA
AGTCTGCGGCGATTGAGAGTGTTTTGTTCTTAGATTTCGTCTGCTCCATATGGGTTGACT
GCAAATAAGGCATGGCAGTAGATACTTTGTTTCTCCCAGAACTACCATAAGATTTCGCTT
GCTGGAGATTCTGACCACCAATTTGTAGCTTGAGGTCACTCTGATCGACAAAGCGCTTTT
CGTCTGTGTAACTCATGTCTGTGACTGCACTCAAATCTCTCTTGTCTCTTGGTGCTATCC
GAGAACTAGAATCTTGCAGCAGATGTGAGACATCTTGGTCCAGACCTTGTTTTTTCTGGG
AGACGTCAAGCTTCCTGCGTTTGTTTTGAGCAGAATGGTATTCTTTCCCTCTCTGGCCTT
GGAAGCGACAAAGCATCTTATCAACCGGCTCAGGAACAGGGGGTTCATCCTTAGATGGGA
AATGCTCATGTTTTAACCCTGGAGACTGCTTCGCCGATGCTTTAGTTGTGGGGTTTGCAG
ATTTTGATGGTTCATTACTCTCAATCTGGACTATTGGTGTCGCATGATTACCCTTTCTAT
GTCTGGCTGTGGCGGATTTGACAAGGTCGCTAGGCTGTTCAGTGTCTTCTTTCATGTTGA
ATGAGAGAAGAGCCCGGAGAGTATATTATAAAGGAAGGTGGGAAGGACAGGTACGCCATA
AGGTGCCATCAAAGGGTAAGTATTCTATACTTACAGTTTGAGCGATTAAGGTGCAATAAC
CAGATATCTTACCATAACCTACGTAAGGTTCGGCTATCTAGTACGGTAAGGTATCTTACC
TTACAGTTACTTCAAGGTATTATTGCCGAGGTAGGTAGGTAGTTCAGTATTTGTTGGGTG
GCAAGAGATTATTTAAGGTGAAGCAGTAAATAACATGAGGCCTTTTGTAGGCTGTTTACT
CCGTACCTATAAGCTGATGGTATTGAGTATTACTTGGATTATGATTAACGCGAATAATAT
TACTGACGCCTTCTAACCTAATTTAGAATAATAACCTCAGTTATAGCATCTTGCCACCAT
GTCTGGATTGATTCTCATAAAAATAAATTGTTCAATATTCTAATATACAGATATTGCTTC
CAAAAATCATCTCTTCCAAACAGAATCCCTTATATCAGGGTACTGTTTTGTGTGTGTACT
CCGGAGTATACCACTGCCTTGGCTATCCTAGACCTCTTGGGAGTATTTTCACAGGCCAGC
TCAGGGTTACATGAGTGGAAGAGTATAGGTAGTTAGCCATCTCTACAAGAGTACTTATAT
GGTGTCTTACATAGTATAAAAGTGTGGTTTCGGAGAGGAACACAAAGAATAGAATATGAG
TAAAGTCTAGAAGTGCCTGGGTAGAGAAATATATTTTTCTCAGTTAGTGTTGCTAAAGAA
TCCAGTGTAAGGATATTTCGATATAAAGAAGTAAAAAGGGTGCTGCTCAATTGGGTGCTA
TATTGGGGTTTACTGGTAGTTATATAGATAGAGGGAAATTCCGGATTGAAATGAGAATAA
CCTAGGGTCGGCCTACCTAGCAAGACGAAGGTAAAGTACCTGTAGACTGGAGTAGCCTAG
GGTATATGTAAGGTATGTAGCACTAAGCTTTCATTAGTCCCAATTTTCAGAGTGCTCCGC
CTTTCCTGCTTCAAGACACTATTGATACCTCTCCAGAGAGGTACTCATAAGACAATTTGG
TTTGTACATTATCATTATTCTATCTGACGAGTTGTCAAGTCACTCGAGTTCTTCCCTATT
TGTCTATACACTATCCGGCTGTCTAACTACTTCGAAAATAGAGCCATGACAAGCACTGGC
ATGAATGCTGCGCCTTCGCCCGCACAAGGTGTTGGCCCAATTTATAGACCTGAAGGCGAG
AAACCCACAGCAACAGTGTCCAAAGACATTTCTTATGAGAATGTCCATGTGCTGCCACAA
ACTCCGCAACTAATTGCGCTTCTGACGTAAGAGGAATACTCAGACGCTCTACCCTAAACT
GATATTGATGAGCATTAAAATCATATGGAGAAGCATATCCTCTGACCAATTGCAGTATGA
TAAGGGATAAAAATACAAGCCGTGCCGATTTTATTTTTTACTCCAACAGAATTATCCGAC
TCTTGGTGGAAGAGGGATTAAATCATCTACCAGTTGTCGAGCGATCCGTTACAACTCCTG
TGGGTCGTGAATACCTCGGGGTCAGATTTGAAGGAAAGATATGTGGTGTCTCAATAATGA
GGGCCGGAGAAGCAATGGAACAGGGTCTTAGGGATTGTTGTCGGTCGGTTCGAATTGGGA
AAATTTTGATTCAGAGAGACGAAGAAACCTGCAAGCCGAAACTCTTCTACGAAAAGCTCC
CCCTTGATATCGCCAACCGCTGGGTGCTACTCCTTGATCCGATGTTTGCAACCGGTGCGT
CAGGTCCTGTATTTTCGATATGATTGAAAGCTACCCATGTTGACGACTCGTAGGAGGCTC
TGCAACGCTTGCTGTTGAAACCCTGAAGGCGAAGGGTGTGCCCGAAGATCGAATACTATT
TCTCAACCTCATTGCAAGTCCCTCTGGGGTCGCAGATTTCGCAGAACGCTTTCCAAACCT
TAGAGTAGTAACAGCGTTCATTGACCAAGGCTTGAACGAAAAGAAGTTGGTTGAAATCTC
TCCCAGTGGATAGAACACTAACTTATCGATCCAACAGATACATCATCCCTGGTTTAGGTG
ATTTTGGTGATCGGTATTATACCATGTAGCCATGTGGCTTACCCGGAATCGGATGTCCCA
TCGTGTAGCGACATAGCTCTTACATAAAGTTGCAGTTTGCAGATGTGCTTTGAAAATTCA
TAGTGGTCTCAACTTCTTGGCCAATGGAAGCGATTGTTGAATTTCGACTATTGTGCTTCT
TGAAAGTGGTCTTGTATAGCTGTTCCATAAACTTCGTAAGTTCTCTAGTGAACTATCAAT
CACGAGGGCGGATAAGTACCTATTCGGTCGTTATATATCACTGTTTCCGACATCACGGTT
GGTAGTAGGGAATGAATGCTCCTGAGAATGAACAGCAAGTACATCGTCATCACCATCGAA
TTTACTAGCTGTATCCTTCGCAACTGCGTCACAAGCATCTACCCAATCTGAATATACATC
AACAGCAGCAGAAAGGTCTAGCAAGCAGAATAGTGAATAGAAATCTCAGGTGCATTAGGA
ATGACCGTACTTACAGTTAATTCCTGTTTGGAACCTTTGTCCACACACTTTACAGGATAA
ATTTCCAAGCCCTAGCTTTTTGTCTAATTTGACAATGACGGAATTTTCATGATTGCAGAA
CAAGCAGGCAAATGTAGTTGGCAGTGGTTCTTTCTATGAAGGATGTTAGTTATAATGCTC
CGAACCGCTCATAAGCAATTCACCTTTTTAGGTTGCTGTGTCTGTCGGCTGGACTTCTTG
CGTTTCCCCTGTTGATTTCAGTCAATATTTCGTTGTAATAGCTCAATGTCTAAACTTTTG
GCACCAACCATGCTTTAGTATCAAGTCCTATGCAGGTCGCGAATTGCTCTCATGCGGAAA
ATGGTGGTCAATCAGATGTGGCTACTGGAGGACTGTGGCAATATTTAGTCAGTCAAGCCA
GCTTTTGCGAGAAAGCTATAAGCCTATGGAGATGGTGAGGTGTTGGAAACAAAATATGTT
CGAAAGTACGACATGCACTTTCCATTTTCATCCTTAACATGGCTTGTCATATGACCAGCC
GCTCTGCGGAATGCCACCGGAGATCTGGAAACAAGTAGTGGGGCTACCCATGGACTCGAT
CTCAGGTGTACTTAGTTTTACAAGATGATATATGAGCTTCGTGCTCTCCCACTTCACCAA
TTATCAGGCTTATGACTACATCTTCCAGAGGGCGAAGGTAGTAGGTGCAGATATTGTTGA
TAGACATTTCAAAATGTATTAGTTACATGATTACTTACTTAGATGTAATCTTTCGATAAT
ACTTTCTAGTCTTGTTGAGTTCAGAAGGCCAGTGTGTGCTGAAAATGACAGCGACCTATG
CGGTGCCCGTGTAGCGAAGAGCACTGGCTGGAAATAAGAAGTTTATTAGAGGAGCCTCAT
GATGCATAATCATTGTAAGCGCACGATGCACAATAATATATCCGAATTTCTCCAGATGAT
ACTAAGATAATAACGAAAATATCACATGACGTTGTGGGCAGGTATGTATTATGTAATCTG
ATCGGTAGGGCCGATGTCTCGCTTAGCGGACTTTTCTGTGGGATTGCAATTTCAACTTAT
TATTCCGCCGACCAGCAACAAAGCGGTTACTCGACTCGACTCTCTCCACCAGAGCCCGTG
GTGTGATATACCTGTCTGTCTTTGATCCTCGCAAGATAGACTTGAGTCGCAGTTATGGCG
GTTGGAAAGTATGCCAATTCACTTCTATTATTGTTCTGAACGCTTTTAGCATGTGTCTGG
ATACGGTGGTTTACAGGTACTGATCCGGGAACAGGAACAAGCGCTTGTCGAAGGGCAAGA
AGGGTGTTAAGAAGAGGACCGTTGATCCTTTCTCCAGGAAGGACGAATACTCTGTTAAGG
TATGTCGACGTGGACTGTGTAAGTCGACCGCAGCTAATCTATATCAGGCGCCTTCCACTT
TCCAGATCAGAGAGTATGTTGCACGCATATGATGTCGAATTGCAGGATAAAGGCGATTCA
CAATGGTAGTGGAGATTATGCTGACTGAATTATAGTGTCGGGAAGACTCTGGTCAACCGC
ACCAGTGGTCTCAAGAACGCCAATGACTCCCTGAAGGGTCGAATTTTCGAGGTCTCGCTG
GCTGACCTGCAGAATGATGAAGACCATGCTTTCCGCAAGGTTAAGCTTCGTGTGGACGAG
GTTCAGGGCAAGAACTGTTTGACCAACTTCCACGGTCTTGATTTCACAACCGACAAATTG
CGATCCCTCGTGCGCAAGTGGCAGTCGCTGATCGAAGCCAATGTCACTGTGAAGACGACC
GATGATTATCTCCTTCGGCTTTTTGCTATCGCCTTCACCAAGAGACGCCCGAACCAGATT
AAGAAGACCACATATGCTCGTTCTTCTCAAATCCGTGCCATCCGCAAGAAGATGATTGAA
ATCATGCAGAGGGAGGCAGCCAGCTGCTCTCTCGCTCAGCTCACTCACAAGCTCATTCCT
GAGGTCATTGGTCGTGAGATCGAGAAGGCTACCCAGGGAATCTATCCTTTGCAGAATGTG
TGTGACCCTGTTATTCTTACTCGGGATGAAGACTAACTGCAATCTAGGTCCATATTCGCA
AGGTCAAGCTTCTTAAGGCTCCCAAGTTCGACCTGGGTGCACTGCTGAATCTGCACGGTG
AATCTACAACCGATGATAAGGGCCACAAGGTCGAGAGAGAGTTCAAGGAGCAGGTTCTCG
AAAGCGTTTAAGTGGACTGAATTACCAGTATGCTGGTTATTCGGGACATTGATTTGTACC
TACCTGTATGCTTGGATTCTTTTTTTATGAGTTAAAATGGGAAAAGAACTTTTGTCGCGG
CATCATGTCTTTATTGACTGGTGGTGTCGTTAACTTCTATGTCCTTTGAGAATGGAGCTT
GCAAAGAAAACTTTGCCCTTATTCAAATATTTAATTGGACAATTCCGATCAAAGTTTAGC
AGTAGAATACCTGCTATACCAGTGATGTGCTGATGCAACGGGCACCTGCAGTTTACTTTC
AGTTGATTCAAATTCTATATTAACAGAGCCCTTTTACCACACCACTGACCTGGTATTAGT
ATAGTGTCTCGCCCTAGGAGACTAAAGAATTGCTAGAAGTATGGTTATACATAATGTTGA
ATAGTTAGTATGATTTATTAATATTATTTTCAGTGCACTGATATATATCATAATGCTACT
AAATATAGCTACCCTAAGATTTATATAGAGAATGAAAATCTAGAGATTTAACATGACACT
TAGCATGTTATGATGTTAGCTTGATAGCTTTAGCAAGAACAATAAGCAAGAGTGGTTGGT
CATGGGTTGGGTTTGGGTCAACCCATACAGATTCTAAATTTCTAATCTAATTAATAGGTT
TTAATGTTAAGGGCTATAGCTGAGCATAAAGCCACTATACATAGCTAATGCAGATAGCGC
GGACTATTAGATTATATAATCTACTATAGATATCCCTATAAGCTACTAAGTATTCTATGA
CTTAGTAATTAGTTCTCCTTCCTTAGATAATATGTAAATATCTTATTCTCTTTATACTAA
TCTTACTAGTTAATCTTAGCCTCTAATAGCTAACCTTGGAGTTTTAATCACATTTACTCT
TTAAAATCTAATTAGCCTATTAGAATAATATAAAGATAATAGCTAGTACTAGATCTTTCT
CTAAAACTCTAATTTAATATAATAAATCTACTCTGGCTACAGGAAGAGTAGCTTAAATAA
TTCTAATCTAGAAAGAACTAACCAACCTATAGAACTAATAAACTAACTAACTAGAATCTA
GATACTACTTAAAATAGTATATACTTACTAAGTATAAATAACTAATCTATCTTTAAAAGA
GTAAAATAATTAGCTAACCCATTAAAATTTAACTTCTAAATTAGAGAGAAAGAGAAGTAA
ATAATAAATATAATTTTTAATAATAATAAAATAACCTATAGACTCCTAGAGAGAGAATAT
TAATTTAAGTAAAAGCTTAAGTAAGTAGAAATTAAGAGGTATATCTAAGAAATAAAAGCC
TAATTATAAGAAATCTAAGAAGGGACTACTAATAAAAAAACTTATACTAATTATATATTA
AGAAGTTAATAATCTTATTAGATTAAAAGTAGAAATACTAGAAAATACTAGACTAATACT
AATATTAACTATAGAAATTAAGGTAAATATATTAGGGCTAGAAAGACAAAAAGCTAGTAA
ATATTAAATAGTTTACTATCTATTTTATATTGGAATATATTACTTTCTTTAATTACCTAA
AAGCATACTTTAATGAATACTAAGATTAGTTTAAGATCTAGCATTTAGAAATTAAGATAT
AGTAAATATTAAAGAACTCTATTTATAGAATACTCTGTTTAATATTATATATAATTAATT
AGTTTTTATTATATAATCTAGTTTAGTAGCTTAGTATTTATGTGATATGAAAATGAAAAT
AGTATATACTAAATAGTATATTAATAATAAAGGAAATTTCATGAATGCAAAGGGGAATAA
ATAGCTTACCTAGATATAAAGAAGAGGAAGAATAGGAGGAATAAGAAGAATAATAATAGA
GTAGAATAGAATAGTAGAAGGAAAATAGCTAAGGATACCTTAGCTTAATGTCTTAATTAA
TTATCTCTAGTTATAGGGTGATTTTAAGGGTGTATTTATAGATGATTCCTTCTAGTATAG
GCTATTTATATTTTAAATAATCTTATAGATTAAATCACCATTTGCTAATGGTTGAAATTA
ATAATAATTAATAATAATCTATAACTATAAGGTTAGAACTATAGATATAATTAATAATTA
ACTATAGCAGATTAACCTATGGATATAGTTAATGATCAACTATAGCATGGTTTTCACCAA
CACCCCCCCTTAAGCTAAACACGGGAATATTTAGATTAAATATTCACTTTCTTTATAAAA
GGAAAAAGGCACTAGTGTCTTCCCTAGCTAATATACTAGTTTCTAGCATTAAAAACCTTT
AATTAGGCAAAAATATGCTAGTTATATTGTCCTAGAATAAATAGTAATCCTTTATATAGC
TAATTAATAAGGATAAAACCCTCATAGGGGATAAAACCTTATTATCTTATATCCTTACTA
GGTCCTAGGCTAGCTATTTTTATAAATATTTTATATAGTAGATTATTTTTATTTTTAATA
AGGAAATTAGCTAGCTAGTATTTTCTAGGGATATAAATAAGTTCTATTTTTCCCTCTTAA
ATAACCTGTCTATTAAAATGATATATTATTTTAATATATTTAGATCTTTTATAAAATTTA
GGATTCTTAGCTAGTCTCTTAGCTAAATTACTATCTACTAGGATCCTAGGGGTCCTAGTA
GAATAACCTAGATCTAGGTAATTATTTATATATTAGAATATACTATTTAGATAAATAGCT
TCTTTTATAGCCTTTTTTAGGGCTATATATTTAGCTTTATAGCTACTAGGAGCTATAGTT
TTTTATAACTAAGAGTTCTAGCTTATAGGGTTATTAATTTCTATATTACTACTTAGGTTA
AGTATATATCCTAAGGTAGATCTTTTTTAATCTAAATTATTACCCCAGTGTGAACTAGAA
TAATCTTCTATAAAAAGATTATTCCTATTATAATTATATATTAGGCCTAGTTCTAGATAT
CTTAATAGATATTTCTAGATCTTATTAAGAGTATTAAAATACTTATTTTTAGGATTAGAT
ATATATCTAGTATAATTACAGTACTAAAGATAATATCTAGTCTAAGTTTTAGGGTAAGAT
ATAGGATAGATCCTATTTACTTTTAATATTTATTAATATTATACTTACTAGCTAGGCTAG
TAGATTTTCTTAGCTTAATCTTAGATTCCCTAGGGGTTAAAACAGGCTTATAAAGGTTAT
ATATACTAAATTTCTTTAGTAGTTTTTTAGTATATAAGTCTTAGTAGATAAATAGTATTT
TATCTTTATAATATATAGAGATGTTATTCCCTAGAAAGGTTACTACTAGATCTATTTCTT
TTAGTTTTATATATTTTTAAGCCTTATTAGATACCTCTGTAATATAGGCTAGATTTTTAT
ATATAATAAGAATATTATCTATATAg
>NODE_8_length_4493_cov_816.750061
TATGATTCGTATGTTAGAAATGAAGTTAGTTTCGACCCTATAGGTACTAGGAAACAAGTA
GAAGATACTTTTCCTAGTTTATACTCTGAATATAAAAAATATAAAGTAAATAATCCTGAT
TTAGAATGAGGAAAACTTACAGATATTTATTATTGTACATGGAATAAGCGGCCATTTGGA
AGTTATAAATATTCTGGAGATGATGAAGGTTTTGCTGCTGTTTTTGAGTATATGGAAAGA
AGAAAAGTATTAATAGAGTCAGGACGTGTTAAGGGAAATCTTTCGATGGCTAGTTCTATG
TGTAAAAAGGCATGGGGTAATATTGATTTTACAACTTATGAAAAATATATCAAAATTATT
GATAATGTAGCTAATAAAATAGGTAAATAAATATTTTATATAATAAAAAAAATTTTCATA
TTCATATATGAAGGTGGGTATAGTTCAATGGTAGAACAGCTGTATGTGGCATAGTATATC
CTAGTTCGATTCTAGGTACCCTCCCTAAATAACTTGATCATAAGGTTAAGTTATTCACAT
AAATTCAAATTCGTTTTCACGAAGAACAACATTTAATTGTTTTTTGTTAGATCTGTTAAC
AAAACATAATATTTTATTTGGAAGAGCTTTTTCAACTTCAACTAAAAAAGAAGATATAGC
CACAATAAATACTCAAAAGAGTACTTCATTTATAACTTTAAAACAACCTTCAGAATGACA
AGAAAGATGATATTTATCATCTAATGCTAAAGACATTGGTACTTTATACTTAATCTTTGC
ATTATTCTCAGGTTTATTGGGTACAGCATTTTCTGTACTTATAAGATTAGAATTATCAGG
ACCAGGTGTTCAATATATTTCAGATAACCAATTATACAATAGTATAATAACAGCTCACGC
TATTATGATGATTTTCTTCATGGTTATGCCTGCTTTAATTGGAGGTTTTGGTAATTTCTT
ATTACCTTTATTAGTAGGAGGTCCAGATATGGCAAAAGAAAAAAAAGAAATGGATCTCCA
TAGGTTTAATATTAGATATTATAGTAATGATTTAAAAAATAAATTTAAGGGATATTTAGC
TGGTTTATTTGAAGGAAATGGACATATTAGTATTAAAAAATCTAGTAAAAAGAAACACAA
TCCAAGATTTTATATAACTTTTAATATGAAAAATCAACCATTAGCTAAAAAATTAGTAGA
TTTAATAAAATGGGGAGATTTAAGATATGAATTAAAAAATGACGCTTGTGTATTAGTTGT
TTCATCTGTAATAGGTTTAAAAAAAGTAGTTGAATTATTAAATGGTGAATTAAGAACACC
AAAAATACATCTACTTTATAATTTAATAGATTGATTAAATAAAAATCATAAGACTAATAT
AATTAAATTACCTTTAAAAAATAGCTCTTTATCTGAAGATAGTTGATTAAGTGGATTTAT
TGATTCAAATGGAAGTTTTTCTATACAACATACTAAATTAAAAAATGGTATAAAAAAAAG
AAAAATATCTTGTAGATTAAGAATTGAAGAAAGAATATTAGATCCTATAACTAAAAATAG
TTATTTAAAAGTTTTTACTGATATATCTAATTTTCTTAATTGTAGTTTATTAACAAGAAA
ACAAAAATCAACAGGTAATGAATACTATATTTTAACAGTTTCAAGTATAATGTCTTTAAA
TTTAATAGTAAATTATTTAGAAAAATATCCTTTATTTTCAAGTAAGTATTTAGATTATAA
AGATTGAAAAGAAATAGTATTATTAATATTTGAAAATAAACATTATACAGAACAAGGTAT
AAATAAAGCAGAATTTGTAAGAAATAAAATGAATAGAAAAAGAACACTATTTAATTGAAA
TCACTTAAATTTACTATCTTTATAATAATATATATGTATATATTACATTACTATAATATT
TAATTATTAAAATCCTATACTAGGAATGCCGTTAAAAAGTGTAAACTTTTTAATTATTAC
TTCGCTATATGCATGGAATTTCTCGAATTTGGAATTAATTTTCCAGTCAACAGATACATA
GACACCTAATTGGAGTTATAAACTTCTAAAGTTGTATTTTCAACTGAATTAGTCGTAACA
CTTATGTATACATGGGAAGAATATGCAGGAAACCAACGGATATAAATTTTTATATAATAT
CCTAGTAGGATCCTCAGAGACTACACGCGAAGCTCCATTATAATATATATATAATGGATG
AAGATATAGTCCATTTGAGTAAGAAATTACTTATTTTATATGTTATGATTTCTAAAGGTA
AAAAAATTTATTTATATTTTATCTAATGTAATTTTATTTACATGTCAAAATAATATTATT
ATTTGATATTTTATTTGCATAATAGCAAGTATATTATCATGCTTTGATTTTTATTATCTA
TATTTATTTAGTTTAGATATATGGTCAGATGAAATTAATATAGATGCAAGTACTCTTAAT
ATAAATGTAAGTACTTTTAATATAGATGTAAGTACTCTTAATATGAGTAGTGGTGATGAA
GGAAATTATTTTTTTGGATTTGGAGGTGGTGATCCTGGAAATAACCAAGGTGGTAATACT
AATCCAGAAGGTGGAGCCATAATTGGTATAGACGATCAAAATAAAAAAAGAAAAAAAGAG
GATATCTGACAATATAGTATATATGATATATACACTAAACCATACAATCCTTTAGGCAAT
AGACCTCCTATGTGTGATAGACAATTAGGTGAATTAATAGAATGTAAAGCACAGCTATAT
CAAAGATTTGTACCAAGTAGATATCCAGATTTAAGAGTTGGAGATGTTTTTAATACTGAT
AGTATTATAGATAAAATAGCTAGAGAAAGATTGCTAGGTCATATTTTAGATTATAAATTC
ATTTTAACTAGTTCATATAATGAATTAGAATTAAATCTAGATACTGGATATCATAAATTA
TATACTGTAAAGATTACGCCATTATTAATATATTCTTTAAAAAATAGTCCATTCTAATAT
ACAAAATTTAAAGATTCCCTAGATTAAATAACATTAGTTTCTGGTTATTAGTACCTAGTT
TATTATTATTCGTATTCTCTGCAACAATAGAAAATGGTGCAGGAACAGGATGAACATTAT
ACCCACCTTTATCAGGAATTCAATCACACAGTGGACCTAGTGTTGATTTGGCAATATTTG
GTTTACATTTAAGTGGAATTAGTAGTATGCTTGGTGCAATGAATTTCATTACAACTATTT
TAAATATGAGAAGTCCAGGTATACGTTTACATAAATTAGCTTTATTTGGTTGAGCTGTAA
TAATAACAGCTGTGTTATTATTATTATCATTACCTGTATTAGCTGGTGGTATTACTATGG
TTTTAACTGATAGAAACTTTAACACTTCATTCTTTGAAGTAGCTGGAGGTGGTGATCCTA
TTTTATTCCAACATCTTTTCTGATTCTTCGGACATCCTGAAGTTTATATCTTAATTATAC
CAGGATTTGGTATTATTAGTACAGTTATTGCAGCGGGATCTGGTAAAAATGTATTTGGTT
ACTTAGGTATGGTTTATGCTATGATGTCTATTGGTGTTTTAGGTTTCTTAGTTTGAAGTC
ATCACATGTATACAGTTGGTTTAGATGTTGATACAAGAGCTTATTTCACAGCTGCTACTT
TAATTATTGCAGTACCTACTGGAATTAAAATATTCAGTTGATTAGCTACATGTTATGGTG
GTTCATTACACTTAACACCTCCTATGTTATTTGCATTAGGATTTGTTGTATTATTCACTA
TTGGTGGATTGAGTGGTGTTGTTTTAGCTAATGCATCACTTGATGTTGCTTTCCATGATA
CTTACTATGTTGTTGCTCATTTCCATTATGTTTTATCTATGGGTGCTGTGTTTGCATTAT
TTAGTGGTTGATACTTCTGAATACCTAAATTATTAGGTTTATCTTATGATCACTTCGCAG
CTAAAGTACACTTCTGAATCTTATTTGTAGGTGTTAATTTAACATTCTTCCCACAACACT
TCTTAGGTTTACAAGGTATGCCTAGAAGAATTAGTGATTATCCTGATGCTTTCTACGGTT
GAAACTTATTAAGTAGTATAGGTTCTATTATTAGTGTTGTAGCTACATGATATTTCTTAA
CAATTATTTACAAACAATTAACAGAAGGTAAAGCAGTTTCAAGATATCCTTGATTAACTC
CACAATTATTTAGTGATACATTCCAAGTATTATTCACTAGAAATAATAGTTCATTAGAAT
GATGTTTAACTAGTCCTCCTAAACCTCATGCTTTTGCAAGCTTACCTTTACAATCATAAA
ATGATCCCATGGGTGGAATATTAGCACAAGTTAGAGTTCATTAAAAGGAAATACTTGATG
CTCAAAAATAAGTTGATCAATAAACTGAACCTTCAATTGATCAATTAACTGAACCTTCAA
TTGATCAGTGTGTTTAAATTATAAATTTAATAAATTCATTGATTAATAGTATATAAGGTG
TATATTATATGTAATTCTTTATTAGTTAAGGTTACCTTACTTAAAGGGTTGAA
>NODE_9_length_4138_cov_3585.051758
GCGCGCGCGCCCTTGTCGGCACCGGAGAGCCGCGCGCCGTCTACGGGGACACTTGCAGCG
ACACGCACATGGCCGTCGGCCTCGACGGATGCCGGCATGGCCCGCCGGCGGCATCCATCC
GTGGGGATACGCAGACACCCACCCATCCATCCATATATATATGTGCATATGCACCCGCAT
CCCCCCCCGACATCTGCACGGAGGTAGGTCGGCATGGCCCACCGGTGCCATCTAGCCAGC
TAGCGAGCTACCGATCCATCCATCGCGATACACGGACAGACACACAGACCCCGCGGCCGA
TATAGGCCGGGCGCGCGCAGGCTTCGAGGGCCGACCGGCCCTGCGCGCGCGAGACGGCGC
GAGTGACCAAGTCCCCTTGCGGCCCAAGCAACGGGCGAACCTGAGAGGCCCACTTTGTAT
GGGCGCGCGGGCCAACGCACGGACCACCCCATACAGAATGGGCCCCCCGCCAGCCAGATC
CGGACCCGGGAACGTTTGCACGCACGATCATGGCCCGGTCGAGGTCGGTGGTTCTATGTG
GAAGGCGAGAGCCGCGTCACCTCTGGTGGCGTGCGAGCTCTGCGCCGGCCACTTCTTCCC
TGCCAGGCAGGCCGCCTCTCTGTGACTGGTGGCGCACAGGTTCCCTCAGTTGGGCCTCGC
TTCAGGAACGGGGGCAGTCGCCCATCCCAGCCGTGGTTTCTACTCTCGAGCGGCCGGCGC
GCAGCGTCCCTGGTCGGGTCGTCCAGGCTGTCGACGGGGTTCGGAGCGTCCAGCAATGGG
CGCGCCCGTGACCCCCGAGACATGCGACGGGCGCCCGTCCCGGGGCCGCTTTGTGCTGTG
CTTAAAAACGCCCGGGAGCCCACATCGCTGGGATGACCGAAGCCCGGGGGCCGTTTGGTC
CCCGGCACCGATGGAGTCTGTGGATCGTTGGCCGCTGGCCAGTCCTGATACCCAGATTCC
CGGGGGGAGCCGCCCCGCGGGAGCCGCCCTTTGTGGGCGTGTCCGCGGGGTCTGGACCCC
CCACCCGAGGGCCGTATGCCGCAGCCCGCCAGCGCCCGCGAGGGCGATCTGACGGGATCA
CCTGCGTGCGGACCGGTTCTGAGGGGCTACAGTGGGGGCAATTGGATGGTCGTCGTCGCT
CCCCCGGTGCGCCGGGGGCGGTCGGCGCGGCCGGGCGACGCATGTCGCCCCTTCTGGATT
CACCTACATACACTCCGCCCCTCCGGGGGCTCGTGGGCCCGGCGCGGTCAGCCCCGTTTG
CGCGGTGGTCGGCTGGCGCGGGCGCCCATCAGGTATTAGGTATCTGGTTGATTCTGCCAG
TAGTCATATGCTTGTCTCAAAGATTAAGCCATGCATGTCTAAGTATAAGCAATTTATACG
GTGAAACTGCGAATGGCTCATTAAATCAGTTATCGTTTATTTGATAGTACCTTACTACAT
GGATACCTGTGGTAATTCTAGAGCTAATACATGCTAAAAACCTCGACTTCGGAAGGGGTG
TATTTATTAGATAAAAAACCAATGCCCTTCGGGGCTCCTTGGTGAATCATAATAACTTAA
CGAATCGCATGGCCTTGCGCCGGCGATGGTTCATTCAAATTTCTGCCCTATCAACTTTCG
ATGGTAGGATAGTGGCCTACCATGGTGGCAACGGGTAACGGGGAATTAGGGTTCGATTCC
GGAGAGGGAGCCTGAGAAACGGCTACCACATCCAAGGAAGGCAGCAGGCGCGCAAATTAC
CCAATCCCGACACGGGGAGGTAGTGACAATAAATACTGATACGGGGCTCTTTTGGGTCTC
GTAATTGGAATGAGTACAATCTAAATCCCTTAACGAGGAACAATTGGAGGGCAAGTCTGG
TGCCAGCAGCCGCGGTAATTCCAGCTCCAATAGCGTATATTAAAGTTGTTGCAGTTAAAA
AGCTCGTAGTTGAACCTTGGGTCTGGCTGGCCGGTCCGCCTCACCGCGAGTACTGGTCCG
GCTGGACCTTTCCTTCTGGGGAACCTCATGGCCTTCACTGGCTGTGGGGGGAACCAGGAC
TTTTACTGTGAAAAAATTAGAGTGTTCAAAGCAGGCCTTTGCTCGAATACATTAGCATGG
AATAATAGAATAGGACGTGCGGTTCTATTTTGTTGGTTTCTAGGACCGCCGTAATGATTA
ATAGGGATAGTCGGGGGCGTCAGTATTCAGCTGTCAGAGGTGAAATTCTTGGATTTGCTG
AAGACTAACTACTGCGAAAGCATTCGCCAAGGATGTTTTCATTAATCAGGGAACGAAAGT
TAGGGGATCGAAGACGATCAGATACCGTCGTAGTCTTAACCATAAACTATGCCGACTAGG
GATCGGGCGGTGTTTCTATGATGACCCGCTCGGCACCTTACGAGAAATCAAAGTTTTTGG
GTTCTGGGGGGAGTATGGTCGCAAGGCTGAAACTTAAAGAAATTGACGGAAGGGCACCAC
AAGGCGTGGAGCCTGCGGCTTAATTTGACTCAACACGGGGAAACTCACCAGGTCCAGACA
AAATAAGGATTGACAGATTGAGAGCTCTTTCTTGATCTTTTGGATGGTGGTGCATGGCCG
TTCTTAGTTGGTGGAGTGATTTGTCTGCTTAATTGCGATAACGAACGAGACCTCGGCCCT
TAAATAGCCCGGTCCGCATTTGCGGGCCGCTGGCTTCTTAGGGGGACTATCGGCTCAAGC
CGATGGAAGTGCGCGGCAATAACAGGTCTGTGATGCCCTTAGATGTTCTGGGCCGCACGC
GCGCTACACTGACAGGGCCAGCGAGTACATCACCTTGGCCGAGAGGTCTGGGTAATCTTG
TTAAACCCTGTCGTGCTGGGGATAGAGCATTGCAATTATTGCTCTTCAACGAGGAATGCC
TAGTAGGCACGAGTCATCAGCTCGTGCCGATTACGTCCCTGCCCTTTGTACACACCGCCC
GTCGCTACTACCGATTGAATGGCTCGGTGAGGCCTTCGGACTGGCTCAGGGGAGTTGGCA
ACGACTCCCCAGAGCCGGAAAGTTGGTCAAACCCGGTCATTTAGAGGAAGTAAAAGTCGT
AACAAGGTTTCCGTAGGTGAACCTGCGGAAGGATCATTACCGAGTGAGGGCCCTCTGGGT
CCAACCTCCCACCCGTGTCTATCGTACCTTGTTGCTTCGGCGGGCCCGCCGTTTCGACGG
CCGCCGGGGAGGCCCTGCGCCCCCGGGCCCGCGCCCGCCGAAGACCCCAACATGAACGCT
GTTCTGAAAGTATGCAGTCTGAGTTGATTATCGTAATCAGTTAAAACTTTCAACAACGGA
TCTCTTGGTTCCGGCATCGATGAAGAACGCAGCGAAATGCGATAAGTAATGTGAATTGCA
GAATTCAGTGAATCATCGAGTCTTTGAACGCACATTGCGCCCCCTGGTATTCCGGGGGGC
ATGCCTGTCCGAGCGTCATTGCTGCCCTCAAGCACGGCTTGTGTGTTGGGCCCCCGTCCC
CCTCTCCCGGGGGACGGGCCCGAAAGGCAGCGGCGGCACCGCGTCCGGTCCTCGAGCGTA
TGGGGCTTTGTCACCTGCTCTGTAGGCCCGGCCGGCGCCAGCCGACACCCAACTTTATTT
TTCTAAGGTTGACCTCGGATCAGGTAGGGATACCCGCTGAACTTAAGCATATCAATAAGC
GGAGGAAAAGAAACCAACAGGGATTGCCTCAGTAACGGCGAGTGAAGCGGCAAGAGCTCA
AATTTGAAAGCTGGCCCCTTCGGGGTCCGCGTTGTAATTTGCAGAGGATGCTTCGGGTGC
AGCCCCCGTCTAAGTGCCCTGGAACGGGCCGTCATAGAGGGTGAGAATCCCGTCTGGGAC
GGGGTGTCTGCGTCCGTGTGAAGCTCCTTCGACGAGTCGAGTTGTTTGGGAATGCAGCTC
TAAATGGGTGGTAAATTTCATCTAAAGCTAAATACTGGCCGGAGACCGATAGCGCACAAG
TAGAGTGATCGAAAGATGAAAAGCACTTTGAAAAGAGAGTTAAACAGCACGTGAAATTGT
TGAAAGGGAAGCGTTTGCGACCAGACTCGCCCGCGGGGTTCAGCCGGCATTCGTGCCGGT
GTACTTCCCCGTGGGCGGGCCAGCGTCGGTTTGGGCGGCCGGTCAAAGGCCCTCGGAATG
TATCACCTCTCGGGGTGTCTTATAGCCGAGGGTGCAATGCGGCCTGCCTGGACCGAGG
>NODE_10_length_114164_cov_60.337402
CTCCCCCACCCCCGCCACCTCCTCCAGGTGGTGCGGTAGGCATTCCGCCGCCTCCACCAC
CTCCACCACCTCCGCCGCCGCCGCCGGGTGCCAAGGGTTTGGGAGTTCCGCCTCCGCCGC
CTCCTCCACCCCCTCCTGGCTTTGCTGGAGGAATGCCTCCACCCCCTCCGCCCCCGCCAG
GTCGGTTTGGAGCACCCCCACCACCTCCGCCCCCTGGTGTTGGCGGAGGCTGGCGATCCA
ACTACATTGCTTCGCAATCAGCGCCTTCTCACCCAACTGCCGTCTTGTCATCTATTAGAC
CTAAGAAGAAACTCAAGGCTCTTCATTGGGACAAGGTCGATACTCCACAGGTAACAGTAT
GGGCTATTCGCGATCCCACTCCTCAAGCGAAGGAACAGAAGTACAGCGAGTTGGCGAAGA
AGGGTGTCTTGGACGAAGTCGAGAGGTTATTCATGGCGAAGGAGACCAAGATCTTTGGGG
CCGGCTCCGGTGCGAAACAGCGCAAAGACAAGAAACAGATCATCTCAAACGACTTGTCGA
AGACCTTCCAGATCGCATTGGCCAAGTTTTCGCAGTATCCTATCGATGATGTCGTCCGTA
TGATTATCCATTGCGATCCAGAAATTCTGGACAATATGGTGGTCATGGACTTTTTGCAGC
GAGAGGACATGTGCACGATACCTGAGAATGTCTCCAAGCTAATGGCGCCTTACAGCAAGG
ATTGGACGGGACCTGATGCTGCTAGTTCTGAGCGGGAGCAAGATCCAACCGAGCTTACAC
GGGAAGACCAGATCTACCTCTACACTGCGTTTGAGCTGAATCATTACTGGAAAGCAAGAA
TGAGGGCTCTTGCACTGACACGATCCTTCGAGCCGGATTATGAGCATCTCTCGACAAAAA
TCCGCGAGGTCGTGAGAGTCAGTGAGAGCCTGAGAGACTCAGTCTCCTTGATGAATGTTC
TTGGACTGATCCTGGATATCGGTAACTTCATGAACGACGCCAACAAGCAGGCTCAAGGTT
TCAAGTTGAGCTCGCTCGCTCGCCTTGGCATGGTCAAGGATGATAAGAATGAGACAACTT
TCGCAGATCTCGTTGAGCGTATTGTCCGCAATCAGTACCCCGAGTGGGAAGGTTTCGTTG
ATGAGATTGGTGGCGTCATCGGAGTCCAGAAGATCAACGTCGATCAGTTGCGGGCAGATG
CTAAGAAGTACATTGATAATATCAAAAACGTGCAGGCAAGCCTCGATGCTGGCAATCTAA
GCGATCCCAAGAAGTTCCATCCACAGGACCGCGTGAGTCAAATCGTCCAGCGAAGTATGA
AAGATGCCAGAAGAAAGGCGGAGCAAATGCAGCTGTATCTGGAGGAGATGGTCAAGACGT
ACGACGACATCATGGTCTTCTATGGAGAAGACAATACAGATGAAGGAGCTCGGCGGGACT
TCTTTGCGAAGCTGGCTTCGTTCTTGGTGGAGTGGAAGGTGAGTTTCTGTGTCCGTTCGT
TGTGACGATGAAAAAACACGGCTAATTCATTCCTAGAAATCGAAAGAGAAGAACATTGCC
CTCGAAGAAGCCAGAAAGCGTACAGAGGCTTCTCTCGCCCGCAAACGTGTCAACGCCGGC
CTTGCCAACAGTTCTGGTGCAGGCGATGCACCGGTGTCTCCTGCCACCAGTGGTGCCATG
GACTCGCTTTTGGAGAAATTAAGAGCTGCAGCTCCTCAAGCTAGAGACCAACGCGATCGT
CGTCGGCGCGCCAGGTTGAAGGAACGTCACCAAGTCCGCATTGCTTCAGGTCAGAAGATC
CCGGACCTCACTGGATCTGAGCCCGCAAATGGTGAAACGCAGGCGAACAATAATAGTGCC
ACTCCCGTGGGCGGCAATGACGCTAACACCATTGAGACCGGCCTTCTGAGCCCGCCAGCT
CAAGAGACTGACGTAGACACTCCGACGAAAGAGCTGCAGGTGTCGGAGAGCGAAGACGTT
GCAGACCGCGCTGCGAGCATGCTGCAAGGTCTCAGGGATAACTTGGATAACAACGGAGAG
CGTGCTCGACGGAGAAGAGAGAGCGCCGAGGAGGAACGTCGGAAACGCAGACTGAGAAGG
AGGAATGGAGGAACTGCCAGCAAGGACAGCGCTGACGGATCGACCTTGTCGAGTGTCCCA
GAGCCCGCAACACCACCGCCCAGTACCGAAGTCTCAGCACTGAGTGAACCCGGCATGGCT
AGTCCTTCGAATGATGAGAATGGGACTTCACAACCTCCTCAAACTCCCTCTATTGTCGTT
TCGCCCAATGCAGATGAGCATCACGGATCGCCCGGTAACGAAAATTCCCTCGATGGCTCG
CCAAAGCATCAGCCAACAGAGCAGTCGGCTTGATCTGATACCCATGATTACTGGTCGCTC
GGCCAAAACAAAATCACCGAACTCTCATAATATAATGTTTGATTGATAGACTTACTGATG
TCGAAGGGAAACATCTCCCTATGTCCCTCAGTGTATAATATCCCCACTGTTACTCGTCTT
CAGCTTTTTCTTTTGATCATTGCAGCCCTCTTTCTATCATTTCAATCAACATTAGCTGCA
CGGCCATCTCTTTTTCTAGACTTTGTTCCCGAGCATACCTTCCCTGTGATTTGCTTTGAT
TCATGAATTGAGAGTACATCATCCCAACTACCCGTCATCCATATTTCGGCATCTTCTTCA
CTTTTGCTCCCTTCTCTGCATATCTATCCAAGCTTTCTTTTTTTTTTATTCCATCTCTGT
ACATAGCTTCCTTCATTTTCTGACCGTCTCTTCGCGCGTTCCTTCGGCGGTTCGTGCTTT
CATTGTACTGGCACGACTACTTGGCCCTTGTTGTATCTCATTGGCGGTGGATCTTGAAGC
GTCGGCTGTCCGGCGTATGGCTCGGCGTCTTTCGGTGCGCAGGCGTGACGAAGTGACGCA
GGTGTCGTGTCGTTGAATATTCCCCCATGCATATGTTTGTCCCTGAAGTTTTCACATTTA
CCTACGTGGTCTATTGCGCTAAATCAATAGATCGATCAACGGAGCCACTCAATTCACGAG
CAAAGTCCTAAACCCTGAACCACTTGACAATTAGGCCGGCTATACACTCAAGACTCTCTA
AGCATTATAGGATGGTCTGTTTAGCTCGCAGATGCTGTAAATAGTAGCCATTGTTCCAAC
CAATGGACATATATATATATATATATATAGTCACGTGATATTTGAGTGATAAAACGGGAA
TCACCACCGGTTCTTTGCCCTCGAATTCCAACCACAACTTTCCACTCACCTGCCTGCGCA
TGCGAGCATTCGGTTTTTGGAGTTTACGGCGGGCTGTTACCATTTGCCCGTCATGGAGCC
GATATTCTTGCATAGCAGCTCCAAGTCATGGAGTTTCTCTTGATCTAGCACGACAAGCCC
AGCGGAGACTACCCAACACTTGCCGGCACTTTTGTGCATCTTCGAACTTTCGATTCTCCT
TGGAGGCCGATTCGACGATATACGCGCTCTCTACTGCTCCCGGTAGAGCAGCCATAGCAG
TTGTACGAGTCTCTGGTTCTGCATGTGTGCAGGTAGGTCAATGTTGACAATCATTTCAGA
GCGCAACTGACACCTACTCTTCGACTGTTTGAATAGATCTATCGCGCCCTCTGTCCCAGT
GCACCTCTCCCTCGCGCGCGCGTTGCCGCAGTCCGCACCCTCTACGACCCTACACAAGAG
CCGTCCGCCAACACAGTCCTCGATGCGGGCGCTCTTGTACTGTATTTTCCTGGACCCAAA
ACCGTCACAGGCGAGGACGTCCTCGAACTGCATCTTCACGGTGGGCCGGCTATCGTAAAG
TCGGTGCTGGCGGCTATTGCCCGCAGCAATCGGCCGGAGAGTACGGTCCGCTATGCGGAA
CCGGGCGAATTCACACGCAGGGCGTTCATGAACAATCGGCTCGATCTGCCGCAAATCGAA
GCATTGGGCGATACGCTCACCGCTGATACGGAACAGCAGCGGCGCCTTGCTGTTCGGGGT
GCCAGTGACGCTCTTTCGAGACGCTACGAATCGTGGCGCCAGCAGTTACTATATGCGCGG
GGGGAGCTGGAGGCGTTGATTGATTTCTCCGAGGATCAGTATTTCGACGAGTCTCCTGAG
GATTTTGTCCGCTCCGTAGCAGGACAGGTCCGTGCGCTGCAGACTCAGCTGAGATTGCAT
ATTGAAAATGCGTCGAAGGGAGAACTGCTGCGCAATGGGATCAAGATCGCCCTGCTTGGT
GCCCCTAATGCAGGCAAGAGTTCCCTCCTGAATCGAATTGTGGGTAAAGAAGCCGCTATT
GTCAGCACCGAGGAGGGAACCACTCGGGACATTGTGGACGTTGGGGTTGATCTCGGCGGC
TGGTACTGCAAGCTTGGCGATATGGCTGGGATTCGGTCTGAGAAGAGCACTTCCACCGGC
CAGGGAACTGCGATCATCGGAGCAGTTGAGAAGGAGGGTATCCGGCGCGCCAGAGCCAGG
GCTCTAGAATCGGACGTGGTTGTGTTGGTCATCTCCCTGGAGGAAGGGACCAATGGCTCG
CCTTACCGACTATCAGTGGACCAGGAGGTAATCGATGCGGTCAACGATTGTGTACAAGCT
GGGAAATGCATTGTTGTGGCCATCAACAAGTGCGATCGGCTTCCTGCAGCAGATCGGTTC
GGCCAGTCACTGCATGACCTGAGGACGAAGATAAGGACACTGTTTCCAGCCGTCCCGGAG
AAGCGCATATTCGACATATCCTGCAACGAGGCCTCGGAAGAGACTCTGTCCGAGCAATCT
GATCCGGGGAACCTGCAAAGATTCCTACGAGGCTTGATTTCAACTTTCGAAGAAATTGCA
TCCCCAGCAAGAATGGACGGGGATGAGAATGGACAATACGATCTTTCCTATTGGGAAGAT
TCATTGGGAGTGACACATCGACAAAGCTCTAATCTACAGAGATGCATGCAACACTTGGAC
GATTTCCTGAACGAGACTACCCAAGCCCAAACGCTCCAAACTCCCGGCTATGCTGATGAT
CGAAATATTGAGACGGAAATTGATGTCGTGATGGCAGCCGAGCATCTGCGATTCGCCGCC
GACACTCTCGCCAAGATCACCGGCAAAGGCGAGAGCGGGGACGTGGAGGATGTCTTGGGC
GTCGTATTCGAGAAGTAGGTTCTCGTGTGTGATTATGATAATGTTGCTTTGCGGCTAACA
TCGGGGCTTGCTCTAGGTTCTGCGTTGGAAAGTGAAATTGCAAATATATTCGTCGATCTG
ACAGTCTTCTGCATCTATATTTTTGCCTCGCTTCCACCAGAGGTGGCGAATTCCCATCCC
ACAGCCCATATCCCAGGCACCGCCGTTGGTCCCAACTCATAATAGCCGAGAAGAAGCTCA
TCCGGATCAACATCTATCGAGAGACTCAAATTGACTCTCGAGCGTTATTTAGTGGTCGTC
GCTATGCACGTCGTTATATCCGCCACACCCTTGCATGGATGGCAAGCCGAGCAAGACGCC
AGTACAGGCGCGACCGGGAACCGGGTGGGAGGGCTTTGTCGACTGGGCAGGAGCGTTGTA
TCCACCTCTTCCCATTGACGTTGTTTGGCTAGCGAAGAGAGGAGGAGAGGACCGTTCTAG
CTCCTAAGGTCCAATTCTTCGACAATCGAGTCCAAGAGAAGGATCGCAAGACCGGAAGGA
CTGACCAAGTCAAGATGATTGCGAACTCGTAGATGTATTCAGTAGGCTGGAATGAATGCG
ATCCATCCAAAGAGAATGACTATGTAAAGAGGCCGACTATTTATACAATATAGCTATACT
CTCTTGTCTCCCGTTGCATATTATGTCTGCCTCATGACACAAATCCGCCAGGCACCCACG
GAGCAGGACCGACCAGACCGGAAATGACTAACTTTCTGCTTTGTTAATCCTTTGAAAGCA
GATGTACAATCTATTTTTGCAATTAAGGATTATAGTATGGACTCTGATTTGGACTCCTTT
ATCGCATATTCCGCATCATTCTGTGTGTGGCTTGCTTTCGAGGATGTCTACATACAAGGG
TACGAGTAGTTAGTTAGTTACATGCTTCGGATTAGTCAATCAGAGGTGGCTTTAACTTGT
GACATCGCTGCCGCCTTACAAATTGGCCAGACCAGAATGTCAAATGGTAGGGTGAATCCC
GAGAGACGAGATACCTGTCTTTACTCTACTCATTCGCGGTGAGTTATAGGGCGGGTGACA
AACGAGGCGTTCTTCAGCTCTTGTGGTGAAGGAATTCGTGACTGTTGCCTATTGTTGAGT
CATAGGTGAATCAACGGGGAGTTGGATGCGTTCCCTATCGGGTGGGTATTTTGGTCGGAG
CTGGTCTCGGTGTGAGGGCTGTGCTGTTTTAGCTGTCTACATGGAGAGGATGGTCTAGGA
CTCATATTTATTCTATCTTCGAGATGCAAATGTGATGAGTGAATAAATGAATGGTTGAAG
TGATGCGAAACTAGCTAACCTCCTCGTTGGCCTTTATGGATAGCTTTGAAGATCGCATAT
ACAACATTCAGTTTATGTTTCTCTCCGATGACCGTGCAAACTGGAGCTGCCACGGCGGGT
TCGTGGCCTTTGCTGAAAAAGCTGTCATACTCATAATTGTCTCCTACATCTACATGTGGC
GTGTGTCCGAAAACACTGGACACCTCTGCCTTGTAGATGACGAGGACGTCTTACTTTTAC
TTTTCGATGTTGCTGAAATAATGAGCAAGAACCCCTTCGCCTTGGTTGTGGCCAGAAGCC
GATGGTACTTGAGCAGTCAGTTTAAATTGATGCCATGGCACGTAGCGCTTCGACCACTTG
AAATCCGCGGTGGGTTTCCTCGTGCCCTTCTAGGCGAGCTCAATCCTGGCGTACTTCTAC
CGATAACACCTGGCGTGTGTGGATAGTGGTTCGATCCAACACTTGCCAGCGTTTCGTCGG
CGGGCGCTGTTAGATGGCCGACATCCGGATCAGAAAGACTATCATATCAGAAAGACCGAC
TGCCTGCTGCGCATTTTTGTTGGCCTTGGTCTTTATTTCAGGCTCTTCTGCCTTCGCTTC
GCGGTCACGTCTCGATGATACTGGTTTCCCTTCTCGCGCCAGAGTCGCCAGACGTGCGTA
CCTTGTAGCCCTTCAACACGAGATCGTCGCCGGCGTCGATGCGATTGTCGGGGTTGCTTC
GTCGGTTCCAGCTCACAGCGCCTCTTAGGCCACCTCCAGAATTGGAAGTTCCATTGTTTC
CAGAACACGGGGTTCTGGATGAGACAGACTAGGCTTCCCTGCTTGTAAAACTATGCATCT
GAATGACAGTCGCAAATTTGGGGTTTCAGAGGATTCATAGTGCTGCGCGTCATTGCCTAT
CGATGAGGGTTGCGAGTGCTGTCGTCTCTACCAGTTGACGGTGATAGCCAGTTGGCAGAC
TATACCCGCTGCGAGTTCCACAGATTATCGCTTTGGGAGTCCTTTGATACGAAGACGCGT
TAACATCGCGCGCACCAGAAGTGATTCCATAGACAATGTCAAACTGGTTCTGGCAGATGG
TGCAGATGTATTCAGGTCCATATCAGGAATCTATATCCTCAACCACATGGCGGCCTGATT
GACCCATTTTGAAAGGATGGATGCTCGAATTGATGGGATTAGATTGGAAACTGCCCCAGG
GGTAATAGAGAAGAAGGCGTACACAATCCTTAAATAGGCAAGTGGATAAACCGCACCTAG
CGGAGATCCAACTCCTTGGGGGATCCCCCTGGTTGGTGTCTCAAATATTCTACTAAGACA
CCAACATCATCATCATCTTCTTCTTCTTTATCATGGCATTATAGTCGTAAATACAAAGAT
TTTCATCACATGCAAACCCTGTTCATCACAACTTACTTTTCGCGCGCAGTATATACAGAA
GATGAAGACTCCGAATCCGAGTTCATTATACCAGTTGGCTCACATACAGGGTCAACGGGA
TTGAATGTGGATAGCAATGGTAACTTTGATACCGTCCCCCGACCCGGTTGTGGTGCGAGT
ACTTCGACCTCAGTCCCGGTTTCGTGAACAGTGGAAACCGGGGGGCCCCTCCAGTACGGC
AGAGAGTAATCGAACCAAGGCTCAGAAGTAGAGCCAGTGTGAGAAAGGCTTGGCTCAGGT
TGACGGGGAGCTGTACCTGACGAAGAAGACTGTACAGCTGCCTCGAATTGCCTGGATTGT
GATGAACTACTTCTCAAGCCAATGCTGGTGCGTCTTCCTCCCCGCATATGCTCTGGCGTC
ACGGACCGGCTCGGGGGCAGTCCTTGCTCGAGGGTAACAGGCAGCTCCTGCGGCGCCATG
GCCGAGGGCTCGGCGCATGGCTCTAGTGATCGAGTCGTCAAGGGTAGCTGAGGGGCTATC
GTCCTGTTATGGAGTGTTTCTCCTATAGCTTGAGGAGGCTGGAAAGCAGGGATCTGGGTC
TGCGCGACGAATTGCCCGCTATCTTGGTTCAACAACTGCCGGACTTGCGCCTTCCGCTCC
TCAGAGATGATCGCATGAGGGGCAAAGCCGATTCCAGCAGCGTCAAGGCCGAACCTAGTC
CCATCGTTTGCCGATGCAGGTCCATGGTGAAGCAACAGTGCCAGAACGTCAGGATGCCCA
TAATATGCGGCGTAGTGGTGTGGCTGCCATCCGGACTCATCTCTCCGCACGACGGATGCG
CCGTGCTGGAGGAGAAGGGATACTACGGGGAGATGTCCCCCCATTGCTGCCAGACACAGT
GGGGAATCTTCCTGTGGTCTGGTTTCGTATGCCAAGTACAAAGGGCAACCTCGCTCAAGG
AGATTCTGAACTGCTGCTGCATGGCCGTGGCGAGAAGCGACCCCGAGAGCCCGGTCACCC
TTGGCGTCTCTAGCCTCCAGCGAGGCTCCCTTGTCACAAAGCAGATTGAGGATATTCATC
GATCCACGAGCGGCTGCGATGTGGATGGGTCTCTGCTTATTGATCTCTGTCTGTGCCTCG
ATGTTCGCGCTACTGATGAGAAGTAGTCTGGCAATCTCAAGGCTGTTGGCCAAACAGGCG
TAATGGAGAGGAGTGAGGCCGTCGTGGCATCGTGCGTCGACTGGTACACCCTTGCGCACA
AGCAGCTCGATCACCGCGAAACGGGAGTTCATGGCCGCAAGGTGTAGGGCTGTTCGCCCT
AACTTGTTGGTTGCTGTCAGCACGCCCTTCTTCTGACTCAAGAGATCCACAATCTCGATG
TGTCCATTGAACGCAGCCCAGTGTACCGCAGTCATGGAAGCATCATCCACACAATGAGCC
GACGCTTTACGCTTGAGCAGCTCCTGCGCCACCGGACATCTCCCCATTGCTGCGCTGCAG
ATGAGCGGTGTCCTTCGGTCACTGCCGGGCACATTGATATTTGCTCTGTTATCCAGGAGC
AGCTTCATCACGCCTAGGTGGCCCTCTTCACACGCGTAGTGCAAAGCTGTCATCATCGCA
CCATCTCTTGCTTCTAAATCTGCACCACATGATATTAAAAGCTCTACCATTTCTTCGTCA
CCTCGCTTTGCTGCAGCATGAAGCGGCGTCGTATGATTTTCCGCTCGCACGTTCACCTTG
GCATGGTGGGCAACCAACAAGCGGGTGGCTTCAAGCTGGCCTCGACCAGCTGCTAGCCAA
AGCGCCGTCCTGCCCTGGGCATCTCGTGCCTCGCGATCCAGTGGCTCCAGGAGAAGCAGC
TGAATTACATCACAATGACCGCGTGAAGCCGCTAGATGGAGAGCTGTAGAACCCCAGGCA
TCGACCGCATCAAGTCTCGCGTTCTTCTGGATTAGCAAGTTGACCACCGCCTCGTTACCA
CAGTGCGCTGCCACCAATAGTGCAGTCCTGCGAGTACTCAGATGGCGTGCATCAACTCCA
TGTCCACTTTCTATAAGCATCTCAATGTCAGCCAACCCCCCTGACTGGGCCAGTTTCACG
ATCAAAGGAGCTGTAGCCCCTTCAGGAGCTGTAAGATCAATGCTCGTCTTCAAGACCTTT
TCGTCAACAGCGCGTGCTACTCTCGATGCCGTAGGGCTTAAACCAGGCGACATCGAAGAG
CTTGACTTTAGGCTGCTTCGACTGAATTGTCGAAAGACCGAACGTATCCTCTCGCGCTTG
GACCCCAACGGAGGACGAGCGCTGGACGGCGGTTTTGAATCTGAATGCGATCGCCGAACT
TGGCTTTGGCTGTACTGGCGCGGAGCATGTTGTAGCGTCACGCTCGTGCTGTGGCCATTG
CTCATAACAACCGAATCGTTGGGACGAAGAGGCAGCGAGAAACAATTTGTTTGCGAGAAG
CTGCGACCCGTAGTGGCTGCACTTGCATAGCCTTCATCTATGTCAGATTTGGATTGGAAG
TGGTGGCCTGCGTAACGGATTGAGGGAGAAGAGGCAAGCACTCTGTCCAAATCAGAAGCG
ACGTTACTGACGGATGGCTGGTAGAAGCTCCAACTGGAACCGTGTGCCTGGGAGCCTGCA
TAGCTGGAGCTTCGAAGTGTCGCCGTATCATCCGCGACTTTTTTGATGATCTGGCGGTTT
TCCGCTCTCCTGAGCAGCTCGACTTGCTCGGACGATGAGCGACTATCCCGCTGTCAGCAT
ATACCGTGCATGTTAAGTACTCGGAGCACCCGACCATTGACACGCCTGTAACAGCAATTG
CAAGGCCACTACCTGCGCATGGAGTCTTTCCTGATGACCTCGCATGACATCCTCATTCCA
AACCACTTTGACACGAGCTCTGAATCCAACGATAGAGTCCTGTCCTGTTATGTTCTGGAC
GAGGGACGCTACCTCTTCGGACAGAACCTCCATAACCGCCCGGCAGCCATCCAACGCGAC
ATTCAATCCCTCAATGTACTCTTCAGATTTTGTCGTAACACGGGCATTAAATTTAGCCCA
ATCCTCTAGGTGAGTCAAAGCGGATTCGATAATGGATAGCTCTCCGATGAGTGACTGGAT
GGTGAGATCGGCATTGCTGAATCTCCCCTTTAACTTGACCAAACCTGCGGTTGTCTGGGA
AATGACTTGAGCGATTTGAAGGACTCCTGAGATCGCACCGATCCAGGTGAAGGGATCCAT
AGCGAAGATGGCCTTTCCTGGTGTAGCTATGAGTTCTGCATTGGTCGGTAAGAGTAGCGG
AAGTAGATGTAGACAGCCACCGGCTACTATATTGGAATAGACATCAGGACGTAGATTGAT
GGTATTATAATCGAAAACCTAATTAAAAAATAGAATGACAATAGACAAGGACGAGGAGAA
GGCTGGAAAGACTCGAAGTGCACAGCCAAGCTGCACCAGCACTAAGGGAGAGTCTGCAGG
CTGACAGTCACACACAAGGCTGAAACTGACGAGGAGCAGCAGCCCTTGTGAGTTATGAGC
AGTCGTTTGTTTCCCCTCATCTTCCGTCTTTGGACCAGTTCAACACTACCACAGTCAACA
GTTGTTGCTTGCAGTCAGATCTTCCCCTGATCGATATGCTTTGTATGTTGGCAACTGAAT
ATATGCGGTGCTGCCAACGAAGTGCTACACCTGCTTCAGTTGACTCCTGATATCTGTAGT
GCTTCACGAGATGGTAGTCCACCATTGAATATCATCGTTCGCTGTGGTGATGCTAGAAAA
GGTGCGTCAAACATTCTTTTTATGTCCGGCTTTAATTCGGATTCTCATTCAGAAGGGAAC
CAGCCCATCGATAGGAGAGTTGAAGGTGGCCAATTCCGAATTGTCCGATGCTGTTGAATA
CCGCCGGCCCCAAGAGGATGTTGCTCCTCTCTCAAACATGGTTTTTCTCTCTAAAAAAAT
ACAGTAATTCGTCAGGCATGAATCCGATACAATAGGACATCCTTTTTCAATGGATATCTA
CTCTCTGAAACGCCATCTAGTTAAAAAAAGTAATAATAGATTGTAGTCAAGTATGTTGGA
ATGGAAGTGATATCTCAGATGAAGCTGCAATTCTTACCATAATAGGGTAAGTTGAAGCTA
TACAAGACGCGTGCCCAACACACTACATGCTTCCTCTTGGGGTTAAGTCGATGATTATGG
GCAACCAAGACAAAGACTTCCTGTGGCGAGGCTTACCCAGACAACTATGAAAGTAATATG
TCAAACCATTACCCCTGGCAGAATAATCAATTACTACTCCGTACCGATGTCGTAATTGAG
GCGATGAGTCAGTAATACCAAGAGCAGTGACAGCAAACAGCGACAGATCCGCTCTCGGAG
ATCATTATTGATCTCCGGCGGGGCCTGAGAACCTTCTGAGTCAACCCCGCCAACATTTAG
CTAAATTTGTTTCTTCATTTTCTCGGCCCAAAACTATCTCATATCTGCTTCAATTGATCT
AAAGGTCGAGGTTTGTACTGTCAAATATGCCTTCCAGACAAGAGGTCGCCTACTTTGGAG
CTGGCCCTGCTCCCCTGCCCACCTCGGTCGTCGAGGCGGGCGCAAAGGCCTTCGTCAACT
ACAATGACTGCGGTCTCGGACTCGGCGAAATTTCGCATCGCTCTCCTACCGCAAACAAGA
TCCTGGAAGATACCAAGGCGAGCCTGACAACGCTCCTCGATATTCCCGATGACTACGAGA
TCCTGTTCATGCAGGGAGGTGGAAGTGGACAGTTCACCTCAGTCGTACAGAACCTTGTTG
GAGTCTGGGTAGAACGCAGACGACAGAAAGCAGAGGCCGAGATTTCGGCTACCGAAAATA
AGGATGAACTGGTCTTTGAGAGATTACAGAAGGAGGTACAGGAGGAATTGAAGCTGGATT
ACATCGTCACGGGTTCATGGTCGTTGAAGGCAGCACAGGAGGCTACCCGTCTGGTGGGTG
CCAAACATGTGAACATTGCGCTGGATGCCAGAACCGCGAGCAACGGGAAGTTTGGCAAGA
TCCCTGCAGAGGATACCTGGACTCTCTCGCCCAGTAAGAACTCGGCGTTTGTTTACTTCT
GTGACAATGAGACGGTGGACGGTGTAGAATTCCCCAACTTCCCCAAGATCCTGGAGTCGG
ACGACCGAATCGTCGTCGCAGACATGAGCTCCAACTTCCTCAGCCGAAATGTTGATGTTA
AAAAGTATTCTGTGATCTTCGTACGTATTCTTCCCTGTGACGAAGTTTGGTTTTCAAGTC
TCCGAGCTAATGGACAGCAGGGTGGTGCCCAAAAGAACATTGGTATCGCTGGTATTTCCA
TCGTCATCATCAGAAAATCGCTCTTGCCTCCCCAGACCCCTACACCGGCACCGGCTCTTC
TACATCGGTTGAACATTGGCGGATTACCGGGGAGCGTCGTACTCGACTACGCGACCATCG
CGAAGAATAACTCCCTGTACAACACACTCCCCATCTTCAACCTGTGGATTGCCGGCCAGG
TCATGGCCGAACTCGTCCAGACTTATGGTGTGCAGAAGATCAGCGGTCAGGAACAGATCT
CCAACCGCAAGGCCGAGATCCTCTACAGTGTTTTGGACAAGTATCCCCAGGTCTACCACG
TCGTCCCGGACAAGAGTGTCCGGAGCCGTATGAACCTTTGTTTCCGCGTCCACGGCGGTG
ATGCTGAGAAGGAGAAGGAGTTCCTGGCTGGAGCCGAGAAGCGGCTGCTCCAGGGGTTGA
AGGGACACCGCAGTGTTGGCGGTATCCGGGCCAGCAATTACAATGCAGTTCCCTTGGAGA
ATGTTGAGAAGCTGGCGAAGTACCTCGAAGATTACGCTACTGGCAATGTTTAAAGGGTCT
CAAGATCCGAGGACTATGATCTCATTTCCTAGCCTGTAAAATGTCTTTTCTTGTCTGCAC
GGAGTTAACCTCGACTACCCAGCTTTATTCAACATAGTGCCAAATTTATATATATAATTA
TCTACACAAGAAGGTCTAGAGGTTTATATATTGTAAATGTACATAGACGGGATGGTGGAC
TCAAAGCTTCCAAACAGCCCAATCTTTCAGGTCGAGTTCCTTGATAACTCCGTTGAGAGG
ACCTTGGAGTTCCATCCCCTGCGCCCACAGCTTTGGTCCTGCCATATAGCTGATGAAGCC
TTCCGGTCCTGACACGATAATCATTTTACCACCAGGCGGCCCATTGGAGGAGGCGGTATC
GGTGAATCTCGTGATGGATTTCTTCTCAATGAACGAACTCTCTTCGTCCACAAAATAGTC
AACCGTGACTTGGCCCGGATAACGAGCTTTGAGAGCCTCAAGCTCGCGGACCATGAGCGA
AGTGGCCGCCGGATCCTGTGTCGGACCTGCGGGCGGAGGACTGCTGGGTCTTGACCTGAA
GAGACCAGTAAACCAGGATCTTTGCTGTACTTCGTCTATTGCCGAACTATCGTTGCAACC
CCCCAGGCAGTCATCCCGTCTTCGATTTGCCCAGAGAATGTGAAGCCTCGGCTTGTGGTC
GGCGTCTGTCCGGCGTAGGAGCGTATGTCCAGCCTGCAAAGCCGGAGCAATTCCAGTACC
GCCCGCAATAAAGAGAATCTGCCGAGTATCCGAAGGGATTTCGCATTCGATTCGAGGTCC
GCGCACTTCAATAGCTGATCCCACATCTAGAGAATGCAGATACCGCGATACCTCCCCGAA
CGGGTCTTTCCGAATGAAGAACCGGAGGCACCCTTCCTGCTCATCTTGGTCGTTTAGCGA
TATCGGCGGTAGGGGTGTATAGTCTCTTCCAATTTGCAATTGCGGTTGCTTGAACATGAC
ACTCCATACGCCGGTCTTCCATGCGTCTTCGTAGACTTCGCGATTGTCGTCGGGCTTGGG
TGGTTTCAGAGTGAAGATGCTGCCGTTCGACGATACCGGCTCCCTTGCGACAAGCCGGTA
TTTGGTAAATGTGACGGGATTCAGAGTTGTCGACTCTGAGCCTTGTTGCGATCTAACATA
GGCTCCGATTCCTGCCGCAGTTGCAGTGACAATCGTCAGTCGAAGCCATAGTCGCCTTTT
TGGCGGAGAAGGTGCGGAGGTTGTAGGTGATGAAGACGCAGTATAACGACGAGAAGCTGC
TCTCTTGCTGAGGGTAGAAGGCGGGTTGAACAAAAGTCCCCCTGATCTTGGTAGTCGGGA
TTTCATGAGGTTGACTCTCAACGAAAGAGCACGTACGATAAATGAGTATCGTCGAGTCTC
GTGGTGGTGGTCTTACATCTTAACAATCCCAATCTGGGGACCCTTATTGGCCTTGCGCTA
AACTCAATCGGGTATCAATGAAGAACCCCTTGTCGATGATCGTCTTCGTTTTTCCTCATC
TACCACTCTCAGCACTAGAGCAACTCCGAATCTCTTGCTGCTGGTGTATTAACATATGAT
ATCGTCGTGGGTTGGATAGACCCCGCCATTGTCGTCTCTGCACCAGCCCTCCGCTTTCTG
CTGGGATGGAGAGAGATTCCTGTCCACTTTTGTTGACGACCCGATTGAATAACCACAATT
GATACATGAATGCCTTTACAACTACTGGCTCCGAGAAATGTCCCATATCACCTTTTCGCA
AACGGACACCAGATCAAACAATCTCCATGCCCCTCGTGATTCTCTAGAACTTGCATCACT
CGCTTCTTCCTCCCCAGAATCTGTGGGCAGGTCGTCAGCCTCATCCTCGCCCTCGGGCAT
TTCCTCCTCACGCAAGCTCTCCCTCGAGGACGAGGATCCACTATCTGACGCACATTCGCA
CGCGAATCTTGAGTCCGGGCGAGCGCGGCCGACCCGATCATACTCCATCTCTTCTGCCTT
CGATTTCGGCAATGCCCTCTTCCCACTATCGCAAACCGCCGGGGGCTATGCGCCCTTGGG
GGCTCCCTCCGCACTTGACCGACAGGCGGGGACCGACGGCTCGTTGGAACGAAATAAAAC
ATTGACGTATTTGAACGGTCTGTCACTGGTGGTTGGGATCATCATCGGATCTGGGATCTT
TTCGTCGCCAAGTCAGGTCAATGCCAACGCGGGGTCTCCCGGTGCGTCCCTGATCGCATG
GGCTGTCGCAGGGTTGCTGGCATGGACCGGGGCGGCCAGCTATGCGGAATTGGGTGGCGC
TATCCCTCTCAATGGCGGGGCTCAGGTCTATCTCTCCAAGATTTTCGGGGAACTAGTTGG
ATTTCTTTTCACATGGTGCGCTGTTCTGGTGCTGAAGCCAGGGAGCGCCGCCATCATCGC
GATCATCTTCGGCGAGTATGTCGTTCGAGCAGTGATACATGCAGACGCCGAGACGGTCAG
TCCTTGGATTAGTAAGGGAGTCGCATTCGGGGGCGTGTTTCTGGTGACCGTGCTGAACTG
CATATCGACCCGACTGGCTGCGCGCATAGGGGATTTTTTCATGTTCTTCAAGTTCGTTGC
ATTAATAGGAGTTACGGTCATAGGAATTGTCGTTGCCGTGACTGGGTTCTCTTCGACTGG
GAGCGCCAGCAAGGAGTGGAAAGAAGGTTGGTTCAAGGGAACGAGTAAGGACATCTCCGG
CTGGGCCGTTGCAATATACGCGGGTCTCTGGGCTTTTGATGGCTGGGACAACGTAGGCTT
CTCCCATTCTGCATTCTCACCCCGTGCCATTTACTGATCGTACTTGCAGACAAACTATGT
GACCGGCGAGTTCAAAAATCCTAGCCGGGATCTTCCCCGAGTGATCCACACGGCAATGCC
GCTGGTGATCTTATCTTATTTGCTTGCCAACGTTTCGTATTTCCTTGTGCTACCCCATTC
CACCATAGAAGCGAGCAATACCATTGCTGTCCAATTTGGCGACAAGGTGTTTGGCTCCGT
GGGGGCGCTTGTTTTCGCCCTGGTGGTGTCTGCGAGCTGTTTTGGGGCCCTCAACGCAAC
GGTCTTCACCAGTGGTCGGCTGGTCTACGCTGCTGGCAAGGAAGGCTACCTGCCCTCGAT
GTTCGGCAGTCTCTGGAGTGGTCGATCCAGCGGCATGGGAAGCAATCGACTGCAGCGCCG
CTCGTGGGCTAGCAAGGCGCTGGCCCGGATTTTCGGAGAAAACATCCGCTTCGGGTATAC
ACCGATTAACGCCATGGCATTAAACAGCGCCTTGACAGCGGTATACATCATTGGCGGCGA
GTTCAAAACGCTTGTCACATTCTACGGCGTCGCAGGGTACACTTTCTATTTCCTCACGGT
CCTAGGCCTGATTGTCCTCCGAATCCGAGAACCGTACCTGGCGCGCCCCTACAAGACCTG
GATTTCAACACCAATCATCTTCTGCTGCGTGAGCCTCTTTCTTTTGAGTCGCGCAGTTAT
CGCCGAGCCACTGCAGACGCTGATCGTCGTGGCCTTCATCATCGCTGGCGTCCCAGTCTA
CTTCTTTCGCATCTATCAGCGTGACGGGAAAATTACATTTCCCGGATGGAAGTTTTGGCA
AGCCAGTCGACGTCGGTAATGCAATGAAATGCGCCGACCTAACCCAGCCTCTAGGCGTAT
AATGAACATCCTCTTCTATGAGACGCGTGATGCCCATGCGCATAGCTTTGCATGTATGAC
TAGAACCTACAGCATTATTTGCTTGCATCTGGACGACCGAGCGATTCATTGCCGATTACC
GTGATCAGAACGCGGTGTATCATGCTTAGTTTATTTCGACCCCTGTCTTTCCTAGTTACG
AGTTTGCTCCCGCGTCTATATGGGCTTGTCATGAGGTACAACGTTAGTCTAGGGATCTAT
CTAATGCTTAATTTCATCACGAATCACACTCAGTCCATCCCAAATATCTGCTCTCACCAG
CACAGCAGCAGGAGCAGATGTTGATGGTTTCGGCTGACTTTCGGTTGCCGAGGCGAAGAA
TTTCAGCCCCGTGCAGACCTGCGCGTGGGGTGTATAGATGCGTGTGGAGATGACTGTCCT
GCTATTCACAAACACTTCTAGCACACTTGCATCGAAATAGGCGTGGATCTGAAGCGGTTC
CGTCACCTCCTCGCCTTCATTGTTGCAGAAGGTGAAGAGAGTATGCGGAGCGGTCTCGGG
GACATGGTTGATACCGGCATCGTGAAGCGGAGGCCGTTCGATTGTGAACGTCTCGTCGTA
TGGTATCCATGATAGGGTGGTGCGCTGGTGGAAATCTTCTTTGTGCGTCAGCATTTGTTG
CAATTTTGGGAAAAGAAGAAGCGTGAGAGCTCACCAGGGCTATGGCCGATTTCCAATCCT
ACTGCCGCGCAATGCGTCCCAATCACGAAAGTCGCGGTCATTTCCCACCTAGCAGTGCGC
AGGGGCAAGAATGCCGGGGGCTGATGGGCCACAGAGCCCAGTTGTACATTGGATAAATGC
AGCTCTCGAGCCGATGTTCGAAGTATGTTGAGCCTGGGGTCAGGCCGGACACTCAAGGTT
CGGACCTGAGTACCTTGCGAATGGCGCTCTATTTCGACAGACGTAATGGATTCCAGCTTT
GACTGGTGGGCTCGCTTGACATTGTGAAGAGTCACCAGCCTTACTAGTCGCGGTAGAGAC
ATGATGCCACTCCAGCCTTGTCGATGGCGCAGGCGATCTGGTAAATCCTCCTCTGTAATC
CAGCAGTATACGACATACTCCTCCGTGACCGGGTCCCAGAAAGAGTTTGCAGCGTAGCAG
CACCCGTGATCGAAGATCCCCGAGAATGAATAATCTGCGAGAGGCTCGCCACTGCTTTGC
GCCTGCAGTCCAGGTCGGACATTAATGCACATCCAGAGCAAAGAGCGCGGTACTCTCTTT
GATCCAACCTCGCAAGACAAGCATCCCTCTGCGCCGAAGATCACGATATCCCGGGAGACG
CCGCCATCTGTCAACGTAAAGAAGTTGGCAACTTCCCAGTTGACGCCGAGATCCCCCGAC
CATCGAGAGGGTCGATAATTCAAGCCAACATGAAGCAAAGGCCCGATATATGTCCACTCA
GTCAGATTGTCGGGATTGACGACATATACAAAGACTGTTGGGGACTCTTTAGCGATGCCC
CCGGAGATAAATCCATACAGATCCGGGGAGGCCACTCCACCCTGTCGCTGGGCCCGCAAC
GAGGGCCAGCAGTTCAGATAAGGGTCTCTCCAGCCTGTCACCTCGAGTCCTGCAGGGGCG
CCGGGGTGAATCGGATTACTGTCGATTCGTTGCCAGGTCTTGCCATGGTCACGGGAGACA
GCTATACTGAGCGATTCACTGCCCTTGACATACGGCAGAGTATAGTGGAGTGGAAGGTGA
TTTACGGATGTGTATACATACGTTAGTACACCTGGCTTGCCATCTGGACCATGAGAACGG
AAGCAGCCAGTGAACACGCCGCATCGATCATACTCCGCAGACGGCGTGAGACATGGTTCG
GGGGATATTTGCCAGGACACTAGATCGCTGGAGGTGGCATGGCCCCAGGAGATGTTGCCC
CAGTCATTCCCATGCGGGTTCCATTGGAAGGACAGGTGGTACAGTCCAGTCGTCGGGTCA
TACCCAAGCCCACAGGGGTCATTCATCCACCCCCGGGGCGCAGCAAGATGGTATGACGGT
CGCCATTCAGAGCTCGCTTGAGCTATACCCGTCGATTGCGGGATATTCTTGGCTTTCTGT
TCTGGATCGCAATGGACAGAGTGTATTAGAGTTCCACTGTTGTCCAACTCTGCCGCATGT
TGGGATCCTGGAAGGATATGCATATTGCCCAGATTTTATAAGATGCGGGCTCTGCAGATC
CAGCACGAAGCTGGCCTCAGAGAAACCACGTTGTTCAGAGCAGAGATTGACTTTGAGAAA
GAGCGTAAATAGACTCTAGCCACCCGTCATGAATTCGTTGATGCTGTCACGGTCATTAGA
GTAGCTGCCATTGCATTGCTCAACTGTCAATCTTTTGGGACAGGGCAGTAGGGAATCTCG
TCCTTTTTATTCAATACGCAGGCATGGGGGATCAAGATTGATGTCCGTAATTGACGATTG
AAGCTTCGGCAATGATAAATAAGGGATCAATGACTGCAGAAATGCCAGCGGACGACGGGA
TTACCTCGGGAAGGGTGCGGAGAGTTGTCGGAGAAATCATGGTACAGCAACCCTGCAATC
TTCAGCTCATTGCTGTATCTGACAATAGCAATGAGAAGTCATATAGCCAGTGCATCGAGG
AGAAGCAAGAGCTCTCTATACCGACCAGTCTAGAGTGAGACCCGCGCTCAGAGATTTAAA
TGAAATCAACAGCTCATCCAATCACCGAGTGCTCCAGCAGCACCAACATTCAGGAAGTTA
CTGAGGAGGGTCAGGAGGAAATCAATTCCAGCAATCTCATTTCATATCAATTCTTCAATA
ATGAGACCGTAACATACGTCGCACGGAGACAGACCTGGTTTCCCGTTTTCTGTCGGCTCT
CGATTTGCGGCATCTGTCAAGCGGTGTGCAGAAGACTGATATACCCGAACATCATGAACG
AGGCCTAGAAAGTCGTGCAAAGTGCAAATCTCTTGAAGGATTAAGCTGTCAATTGAGCCG
AACAGAACGCGTGGAAAGGTGGATCCGCATTTAGTATCCGACAGTGCAGCGAATGTCTGG
GGCTCAAGGCACACTTTCGGTACTGGGAGGCTCGTAGCACGATGACTTTGGTATCCTGAT
GTCGAGTATTTTGTCATGCCTGAAAAAAAAAGAAAAAAATAAAATAAAATAAAATAAAAA
TAAAAGTAAAAGTAAGTTAGAATTTGCCCTGCATGTTCCATATGGACGTCTCAGGGTTGA
GCTGGGGTCCTGTCAACCTATTTGAAGGTCACTGGAGGTGAATCCCGAGCGAAGGTGTTG
CTCACATTACGTTGATCATCCAGCGCAGGCACGGCATGAGTATGTTATTCTGTTCCCGAG
ATGTTGTACATCTCCGGACAATTCTTCTATGGATATGAATGTGTAGAATACATGAAATAA
TCCCCCATAGAGAGTCCGACATGAACTTAAGAAAAATACAGTATCAAAGACGTGCAAGCT
CATGAAGTTGGTTATATACAAATGTCACGTTTGCGCCCAGTTGCTGCACCCAACCCCGAC
GATGTGCAAAGAACTCAGATACGCCTTGAATTTTTCCATAAAGGGGTGATTGCCCCCTCG
GAGTGTATTCAAAAGCAACATAAAATCCTCGGCCAACGACTGAGTAGAATGCACGGCTGC
TGTGTTTGGAGACATGGCTCCCACTAGGCTTCCAGGAGGGGCGACGCCTGGTCCTGCCAT
GGAGCCAGCCACCGAGGCTGTAGAATGCTCACCAAGAGGCTGGCGGACATTGGCAGAGAT
TCCAATCGCACTGACCGCAATGTCGTACAGCTTCTCAACCTGCGCGCGCGCACGTGAGTA
ACGCGAAAAATTAAAATAGGTTTTTGTTCGGATGGACTGTACTCACTAGGCCAATTCCAT
GAGCTTCCATTGAGCTAAGCCGTAATGACTGGCATATCTTCAACGCGTCCACAGCAACCG
TGATGGCGTATTCGAAAGACAACTCCGGGTGGTCGGAAACAGGTCTCAGGAGACCGTGAG
TGGAGCACAACACCCACACCCGATTCTGCAGCCATTTCTTCGTGATAAACACATCGGCAC
ACTGTGTCTCCCGCATGCTGATTGTCGGTTGGACGCTCTGGACCTCACCGGGGACTGACT
TGGTGCGTTCAAACCAGTCATAGCCCTTATATCGCTCGGACTCGCAGACTCTGCGGAGAT
TTTGATGGATGGACAAAGCCTTCTCCTCGGTGAGATTATTACAATAGCCTGAATTGACGT
TGCAGCGCTGATTCCAACAATCAACCACCTCTTCATCGATGGCATCGAACAACTCCATTA
AACGGGCCAGACCCAGCATTCCCTCGGCATCTTTTTCGTTGTGAACTATGATACCGGAAA
CAACGCTGTGTGTTGCATTGTGGATAAAATCATGGACAGAACGCATGGTGAACCCCGGTC
TCCCCCAGAAAGTGATGGGATGTCGCCGTTGCAGGGCATAGGCTCTTTCGAGGATGTTTG
TCAGCACATATCGATTTGGCACATCTAGTTGGTTGAATCCCATACCTCTCTGTAATAGAC
AAGACCAGATAGGTCCGCAATCGTTGGCCCCTTTCGTCGTTGGGTATATCCCGATACGAG
TCAGGGTTGTTCAAACCCAGTGTCGCTGCAAGGTCTAGGGCCTCCCGGAGTCGGAGCCAC
GCAGCATTGTGTTGGTTGCTGCCGAAAAGACATCCAAACAGGAAAAAGCTGGTGAGAACA
GCCTCGATTGTTGGATGTTCCCCAAAGTCAGAGCAGCTCCGCATTTTCGTCGCCTCGTTC
ATCATCGATCTGGCCTGGCTGGCTCGGGACGAGGAAGTGGGCCGTTCGTCGATCTCGATA
GGTTGCGTCAGGGAGAAAGCGCATAAAGATAATAGCATGGCGCCGAACTGCGGGTTTCTA
CGATGTTCTTGGGCCAGCATGCGAATGAACAAGGAGGACCTGTTCAATACAGGCAAAGTC
GGGTGCAGACGGTCAAAGTAGACTTCAATCCACGGAATCATGTTGGCCTCGACGATTGAT
GCCGGCCACGTTGTTCTCGTCGGAACGGGTCCGGCTGGCATGACCCCCATAGTAGAAAGA
GCCAAGTTTGAAGTGTCCACATGATGCGGCTGCAATCCAGCAGCTTCCTGCTCCGGTTGG
ATGATCGACGGCAGCGATGCCTTTAGGTAGATATTGCTTCCTGGAAACTCGAATACAGGC
ACCTGCGCATCTAGATTGTCGGGGAGCCAGTACTCAACATCGCTGCGCTCATTCCAACTG
ATGGCAGAATTGGTCTGAGAATCTACTGACGAGGTATCTGTTGCAGGCCACGACGGCCCG
ATCGAGGTGTTTGAACGCGGCGGTACTACGTCCGTCGATACTGAGGCCTCCCCACGCTGG
GGGATAGGCCACTGGGTGGGATCCTGCACCGACGGGGCAACACCATGCTGTCCCGTCTCC
CGCGAGGTAATCGGCCTCTGGTACGGATAGGCGTCTGAAAGAGACGACTGGGAACTCTTA
CGTAACAGCTGAGTCTGTTGTTGCTGGCGAATTTGGGACACACGACTGTTTGGCGAGCAT
CGAAAAATGCGCAGATGGTTAGAGATGGACGGATTCTCAAATAGAACATCCGAGCATAAA
TAACCACGCAATTGGTTCAAAAACTCACTTGCCAGTTGGCCCCCGCTTTTTCTGGGGCTG
TAAGAAGAGGCATTCAAACCCCATCTGACTGCACGCGCGACATGGTTGCGAAAGACTGCA
CTGTATAATCCTAAGCAGATTAGCATAAACAGCCTCCTCGTCGGTCGGAGTTACTCCTTA
TGGAATAATGATCATCAGGAACGAGACCAGAGGGGGAAATGAGAAGGGGGGGTCAGTTCA
ACTTGCTTTTATCTTACGCAGTCGGCAATTATCACAAGCTCTTCGGACCGGTGTTTTCTT
CACGGCATTGGTAGGACTCGGGTTCATGGTGGCATATTTGAGAGTGGAGTTTTTTTTCGT
GTGGAGTGGAGAGAACAATGGGGGAGGAGAGCAAAAGGGCAGTCCGTACAACTGAAAGCA
AGGGCAAGGTAGTTATGAGGAATTATGCTGAGCTCAAGGGGATAAATGATGAACTTAATA
CTTATTGATCATCAGTTCAAAGCAGAGATGGTCCAGATGGGGTTGACTTGAAATTGGGAA
TGAAGAGAGGGCAAAGAAAGGTAGAGCGGATCGTCCGGGGAGGCTGTGAGCTACTGAGCA
CCATAGTAGTTAGGTACAGGATTCTCTTAGTTTGGAAATACTACTCACTGTTGCCACTGT
TCCCCATCTGCCATCTGATAATCCGATCGGAGCTGTGGTCCGGTCCAGACTCCAGACTTT
AATCTATCCTCGAGGAGGGAGGAACTTGAGGGAAAAGGGAGTTTGGGGAGTTTGGGTGAC
CGTTGGGATGTTCTGTGGATCGTCTCAGGACTAGACCAAGGTAGTAAAGTAGCTAGATTC
AAAGGTAGTTTCGTCCCCTGGGCTCGTTTTGCTTCTTCGTCCTTTTTTTCTCCCAAGCAT
TTGGGCAGCAGAGGCCATCGAATCATAGAATGACTTCTATTGTCGTAATTATTGTCATTC
GTACGGAGTACTACAGGCTAAACGCTAGGAGTGAAGCTTAGATAACCGAAATACCTGGAC
GCCTGCACGCCTGGAACTTAAGGTGTAAGCCGGTGGATTCCGGAGTTATTAAGATGGCAC
ACTAGATAACTATTAGTTATTCTTTCAGACCTATCATCAGCATCAGCATCATGATCATCG
GTGTCGTCGTCATACACCAAAATCAATGGACTCATTTATCTGTCTTCAACGACATACTCC
AAACGTCTCCGAACTCTCAATTTCTCGACTTTTAACCCCCTTTCGAACCGTCTATTTCCT
CGCGTTTGACCTAGAGCCAGTGGGATCCACGAGGCTGAGAGTGCCATTTCTAATCACGTT
CAGAACTTAGAATTTAGATGTGACATGTCACAGTAACAGCTGCCTTAGTTAAGTACGCGC
TTTGAAACTTGCACTCCGCTATCAATCCTTCTAGCCCCAGTATTTCGATTCCGGATAACA
GTGCTAGATCCAACACAAGATGGGCAGCGTCCGGACCTGGGAGCAAACAGTGACTGAGAA
ACGCTCTGTACGAGATCGGGCTCTAGAACCATATATGACCAGCGATATTGAACAGCGCCC
ACCTCAAATTCAAAATACGCATCACCGTACCTGCATTCATGACGATCCTACCATCCAGGA
GATTACGGACATTGACAGCGTTCCTGTTCTCCTTGAACGTTTGAAACGGGGCCAATATAC
TGCGGAACAAGTAAGCCTTGCCTATATCAAAAGGTAAACTTCAACGAAGAAGCCCCTGCG
ACTAGAAGGATGGACTGATCACTGAATTTCATCAGAGCCACAATTGCGCATCAACTTGTG
AGTTTACGTTGTGCCTGAAGAGTTCATATAGTGAAGTTGAGCTTACGTCGCATCATAGAC
CAATTGCCTGACAGAAGTTGTTTTCGAAGATGCTCTTGAACAAGCTAGACGCCTGGACCA
GCTGTTTGAGGAAAAAGGTCAACTCGCGGGCCCTCTTCACGGCATTCCCGTCACTCTCAA
GGATCAATTCAATATCAAAAAAGTCGATACGACTTTAGGTTACGTAGGCCGCTCGTTTGC
TCCAGCTTCCGAGGATGCAGTGCTTGTTGAGATGTTAAAAGGTATGGGTGCTGTTATCAT
CGCAAAGACAAACTTGCCGCAGAGCATTATGGTCCGTATCCCGCTGGGACCGTAAATCAA
AGGTACGAGTGAACTAACCTTTTCTTCAGTGGGCCGAAACTGAGAACCCGCTCTGGGGTC
TAACGGTCAACCCACGAAATCCTCTATTCACTCCTGGAGGCTCGACAGGGGGTGAAGGAG
CTTTACTGGCTTTGCATGGCTCAGTTCTGGGGTTCGGAACCGATATTGGAGGAAGCATCA
GGATCCCGCAGAGTATCAACGGTCTGTATGGTTTCAAACCAAGTGTATGTTCTACGAGCA
TTGATACCGGTGAAGAGTCAGGTCTGATACTAGTATAGAGCAGCCGTTTTCCTTACTACG
GTGTCCCGGTCTCGACCGAGGGTCAAGAACATGTTCCCTCGTCTATAGGGCCTATGGCAA
GAGACCTCTCGTCACTCGCTTATGTCTGCCGCATATTTGCAAACGCTAAACCGTGGAAGT
TGGACCCTAAATGCGCTCCCCTCCCGTGGAACGAGGATAGCTTTGGAGATGCACTATCCA
GGCCCCTCGTCGTCGGTCTGATTCTGGACGATGGAGTCGTGAAAATACACCCCCCTGTCG
AAAGAGCCCTCCGAGAGCTATCCGCTAAATTAGAATCTCGGGGCCATGAGGTCGTGGTCT
GGGACGCATCGGATCATTTCGACTATATCAAGCTCATGGATCAATACTATACTGCTGACG
GATGTGAGGATATTCGGCGCGACGTAGAGGTCGCTGGGGAGCCTTACATCCCTCACGTTG
AAGCCCTAATTAACCGTGGGAAGGCGATCTCTGTCTATGAATACTGGCAACTCAACAAGC
AAAAAACTACACTTCAAAAGAGATATCTTGATAAGTGGAATACTGTTCGGTCGCAGTCAG
GGAAGCAAGTCGATATTCTCCTTGGTCCAACGATGCCACATGCGGCTGTCCCCCATCGCA
GTGTGCGTTGGGTAGGTTACACCAAGATCTGGAATCTCCTTGACTACCCTGCACTCACCT
TTCCTGTCGATCAAGTGCGGGCAGACAGGGATCGATTGCCAGACGAGCTCTATCGCCCAA
GAAACGAGCTGGACGGCTGGAATTGGGGCCTCTATGACCCGCTGACAATGAACGGCCACC
CGATAAATCTTCAGATTGTTGGTAGAAAGCTCGAAGAAGAGAAGGTCTTGGGAGCGGCAA
CAGTCATTGAGAAGATCTGGAGGACTGCCAAAACGTAGAGATCTTGTCTAACTTATATCC
GTAGAACGTGAGGTTTCTTTCTAACTCCAATGGCGACTGTATATATGTACACCTCTTACC
AGCATCATCCGCTCGGTACTATTACAAAAGCATCTGAGCTCTAGAGAGGCTGTATCCTTT
AGCTTTCTGCTCAGACATCTGCTTTTCGATTCCCATGACCTTCGAATTGGAGTCGTGTTG
CTCCCTTCTCCAATTCTTCCCCTCACAACGACTGGGCAAGTGTTGTCTGCTTATAGCCAG
GCCAACCCCGCCCTTGGCTATCTGCCCCTGCATATCCGAATCAAGAGGGGAAATGACCAA
ACCAAGACTTTCCATCGAGCTACATATAGAGTTGCACTTAATGACGCATGTGGAGTCGAA
CCTAGAGGCCTCATCTACCCCTCAATCGAACGTCTGCCAAAATGGGTAGGTCGTAACTCC
AGGGCCAATGGGCTGATAAACAGCAGGATACAAGCGATACGGATTGGTTACTTATCTTAT
CATAGTTCTGACTGTTTCTCCAATGTGGCTGATTTGATATCAAGCCAGGTGGAGCAGACT
CGCCATACAAATACTGGTGCAAACTCGATTGTCCAAGCCGTCTTCATCATAGACATCTTC
TTGCAAAGCTCAGTACTCAATTCGGGATCATGGGCAAGAAACGTGTATTGGTCGCCTATG
GAGTGGATATCGATGCTGTTGCGGGGTGGCTGGGGTCCTACGGTGGTGAGGATAGCTCGA
ACGATATCAGTCGAGGTGAGATACTGCGCATACACTCAAACAAGACAAGTAGTTCTTACT
GACTGTCCTCACAGGACTCTGGGCTGGTCATGTGGGAACGCCACGTCTCTTGAAGCTCTT
CGATAAATATAACATCAAAGCCACATGGTTCATCCCCGGCCACTCCCTGGAGACCTTCCC
AGAAGAATGCGCCCAAGTGAGAGATGCAGGTCACGAGATCGGGTTACACGGCTACAGCCA
TGAAAATCCCAGCGACATGACTCCCGAGCAGCAAAAGGACGTTCTGGACAAGACGTACCG
CATGTTGACAGACTTCTGCGGCAGACCGCCTCGGGGCATCGTGGCGCCCTGGTGGGAAAC
GAGTAAGGAGATGGCGGATCTCCTGCTTGCGTACGGAATCGAATACGACCACTCCATGTC
CCATCATGACTGCCAGATGTACTGGCTTCGGACAGGGGACACTTGGACCAAGATAGACTA
TAGCCAGAAAGCGGAGACCTGGATGAAGCCGCTGGTCCGCGGCCAGGATACTGGACTTGT
AGAGATCCCCGGGAATTGGTACATTGATGACTTGCCGCCAATGATGTTCATCAAGAATGC
GCCTAATAGTCATGGATGGGTGAATCCAAGGGACATCGAGGATATTTGGAAGGTCTGTTA
CCTGGGACCGTGACCGGGCCAAGGCTAGGCTGTCACTGTGCACGCGGGCTGAACTGATAC
CTGTACCAGGACCATTTTGACTACTTCTACCGAGAGTATGACAGCTTTGTCTTTCCGATG
ACAATTCATCCCGATGTTTCAGGCCGGCCCCATGTCCTTCTCATGCATGAAAGGTAAGTC
TGTTGCTTGCGTAAGTCTATCCGAGATTTCCGAGGCCGACTAGACTACAGGATCATCGAG
CATATCAACAAACATGAGGGTGTGGAATGGGTAACATTTGAGCAAATGTGCGATGAGTTT
AAAAAGAACAACAAGCCTCCAGAGGGTGCCAAAATGCCGGTTACTCCGGTTTTGGAGTAG
AGCTGGTATCCGGCCGAGCTCCTTGATGCTCGTAGCTCTGTGAGGCATCCACAATAACGT
GGCGTATCCCTCTGTCACGAGTCTTGGTTGAGTGCTTAGTGTATTCGGCACGCCGTGCTT
GATTGAACACATATGAATATCTAATTGGATTCAATTTGTTTAAACACAGATTGCCATTTG
AAGATTCTCGCGGACGCATTGAGTTCAAATACACCAATTCAGCTCGTTGCATTAAAGAGA
GGCTCAGACTTCTCGTCCGTTGGAACGCCGTAACACCATGTACATGTCCTTTGGAAATGC
TTTTCGCGGATATCTAGGCCTTCGGAGGCTCAAACAGTTGGGGTTTCATATTGATTTTGC
AAAGCTTGGATACGCAGCCACTCAGTTGAAGGAGCGATTGCACACCGTCGAGAATGCGCA
TGTGTGTGAATCCAATCTCCCTGATAAATTCCAGCTTAGAATGCTCTGACAAAGTCGGAA
TTGTCTTGGTGACTCGAAACATGGTGCTGATGATATCATGAGATGAGTAACCGAGGTCCC
TAAGAGTTATCAGAATATCGATGACGAAGCAATAATCGAACGCATCATGCGCATACCATA
ACTCGTTCAGGGTTTCTAGGGCAGCGTCGACCTTCCCTTCCCAGCATGCCTTGATCATAG
CTTGGACCTTGATCGGGTGTGGGCTATCGACCACACGAAAGACATTATCTCCACTGACCA
GACCAAAACCTGACCATGTGCTCTGCAGGTTATTGATAGCCTGACGCATATCTCCCTCAG
CACTGAAAACCAAGGCAGCGATCCCATCTTCTGTGTGTTCCACCTTCTCAGCGTCGCATA
TCTGTTTCAATCGTTTCACCACCTGTGCGTCTGTCAGTCGGGCGTAGCGCAGGATAGCGC
ATCGAGACTGGATGGGTTCAATGATCTTATTTGACTGGTTGCAAGCAAATGCGAACCGTG
TTGTTGAAGAATAGATTTCCATCGTTCGTCGTAATGCCTGCTGCGCGCCAGGAGTCATGC
TATAAATGATCAGCGACCAGTCGCACATATTTTGAATCCTCTAGTTTCATACCTATCCGC
TTCATCGAGAATGACAATCTTGTGACGGCCCGGTGGGAGCGTCACCTTCTTCTGGGCAAA
GCCTTTGATCCGACTTCTGACAACATCGATACCTAGCAAATCGTCAGATTGGACCAGAAT
GGGTTGACTCAGAATGACATGCCTCGTTCGTCACTAGCATTCAGTTCCAATACCGCCTCC
TTATAAGCCTCTCCTAGTAGTTGCCTCGCCAAGCACAGAATCGAGGTAGTCTTTCCTATA
CCAGGCATGCCCGAGATGATAACGTGGGGCATGTTGCCATCTTTGGCTATAATTTTCAAT
CGCTCAATTGTTTCTGTATTGCCGACGATGTCATCGAGGAATATTGGTCGGTATTTCTCC
ACCCTAAAAAGTCATTATTAGAAATTGTCAGGTAGAACATCCTGATCTTGTTTACAAACC
AGGGTAGTTCATAATCAGGCGGAGCTCCCGCAGTAACAGCCCTGAGGCTATTTCGAGAAG
CACTTGCTGAGGATTCTGCTTGCACCATTGCGAAGGGTTGAATGCAGGAATAGTGGGCTG
TTGAGGAGTTCCTTCTTGTAATGCGACACAATAGGCAGGTTATCTGTTAGGCGAACTGGT
TTTCAGAAGACGCGAAGATTGGAGACGCGTCGAAACGGACCAAATTGGGCTTAATTGTGT
CTCCGGATCAATTCCGCCCTTTGATCTCCACCACTGCCACCAACATTGGCTGGTTATTGT
TATGCCTCAGCATTCATTTTATTGTTCTAGGATCAATCTTTTGTTGCAGCCTCGATTAGC
ATGAATTGTCTTGACACTCATTTCAAAGGCGCATCTAATTCAATCACGTCACATTACAGG
CACCTATTCTTGGGCCAAAAGGTAGTCGACAAGCATAACAGGTTCTAGTCAGCTCCTCGC
AGCACATCGGCCCTGCTAGGTGCTTTCTCCATCAACCTAAGACCCGTTCCTACAGATCAC
CCTCGAGGATGGGCACAACCTCCGTCAGACGCAATCTCTTCCATCACAACCTCAGCAGAC
GTCCGGTCTCTGCTACGCCTGGGTCGATGCCAAGCAGCAGAAGCAATGGGGTTTCGGGTC
CTCCCTCTCACATGCTACAGTCCTCCTCCGAGTCAATGGGCCCCTCTCTGACTTCTGGTT
CCTTGGACAACGGAGATATCGTGGTCAGAGACAAAAACGGTGGCTACAAGCTTGACATTC
CTGTTCTTCCGCCTGCCATTACCAGCGAAAATGGTGACGGGATGGATGGTTTGGACGAGA
GTGGAACTAGCGGGGGAGCAGGAACTACGGCTGTCGATTCAGCTAGCCAAACTGACATCA
GTGGGCGAGAAAAAGAAAGTACGTTGGCAGGCTAGAAAAAACGTACTGGTGGCCTGAATG
AAGGAGCTGACGTGACCGGTCTGTCGAAGAGATCGAGGCAAGTCTAGCAGAATTGATGTA
TCGAAACCGAAACAGACAAATGAGCAATGAACCAGCCGGTAAGTGCATGCGAACGGTGGG
TCCAACGTGGTCCTGTCTGATCCTCTGCTTCCTTACTGTTTATCAAACACTAATCATCGA
CAGAGATCCTCAATCTTATCCACCAAAATCTCCGAAGTAGAGTGGCAGCGCTCGAGGAAG
ACAACTGGATGTACGATCAGAAGTAGATCCACGTGCCTAAAGCCAGCCTGCGGGCATCTA
ACCAAGCCAAGTACCACTGGATAATCACGCTTTAATTATCTAACTGGTATCTACTTGCTT
AGTATGTTCAAGATACATATATCACGCACGAGGTCGTGCCCTGGTTCACCTAATCGAGCT
CCATGCTGGCCGGCGGCGCCTCCACGGTCTTCGACTGACTCCGTCCCTGGGGTGTTCTCC
TACTTCCGCCCTGGTTCTGACCTCCGAACAGCATACTGCCCATCATGTCCAGAAGTGGGT
TACCTTGTCTCGGAACCTTGATCGCGAAGTATTGCTCGCCTATCTGTGACAAAGCATCAT
CCCAGATCCCTACTTCTCGGATCTGCGATGCATAATGGGCAGTCAACTGCTTGAAAAGGT
CTGCGCTGCCTCGCTGAATAGTGAGAAGCAGCATGCTTATGAAGTTCAGCAAAGGCAGAG
ACGGGAAAACTCGAACGTCGGAGCTGGCGCTGCTGACTTCTTGTACGCCGAGGGATGTAT
TTGAGGAAGAGAGCCGTGAGGTGAAGACAAGGAAGGCTTTATTAGCGTTCCGGAGGTTAC
CAACTAACAAGTAAGGAAAGACTGCACGAGAGGCGTATATAGCTGCCGTATGGGGTTCGT
CGTTCGTGTACCACTCGTACTCGAGCTTCGCGAGTGTTTCAGCAGATTCGGAGGTTCCAA
GGACGAGATGCTTCTCGGCGTCATATGGCTCATTGTCTGACACATAGTCAATACGTTGTA
GATTCAAGGTCATATGTGGCCCACGAACCTTCAGCATATACCGAACCAGCCGCATGGTGC
AGCTCCGCATCTCCTCTCTCCACAGGACCGAACCGTCCGCTCCAGCCGATCATCTCCTGA
ATGAATCTCTTCCTCGTGGGCTCTTCCGAAGGGAATTCACGAAGAAGCTCGATTAAGCGC
TCTATATGAAGTTGCATCGTTAGCCGATTCGATCTCGGAAAGTTCACTATCCTTAGCCCA
CCGGCGATCCGCTAGTTCCATGTAGATTCACTCGAAAAGCCTTCCATCCTTAAAGAGATA
GCATGTAATGCTCAATAGACAAGATCAAACTCACTCTTTCGGGCTCGACCCTCCGCATCA
TCGTCTCCTCCAGTAATCCCCCACCCCGCCTTAGTGTACACCTCATCTACCAACATAATA
GCCAAGTCACCTCCACTTGCGGAAGCGCCCTGTTGAGATCCAGCTCTCAGAAGAGCGGTC
GCACCGCCAGCCAATATTTCAGCAGCGGCCTCATAATTGGATTGTTTGATGTATCGCGCA
GCGATGACACGGAGTTGTTGGTGAGCTTCGTAGTAAGCACCGGAGGCGATTCTGCAGATG
AGAACCAACGTTAGTATCCACTTTCCTTTTTTCGAAAGTTGGGAAAACAAGACACCCTTG
TCGTATGTCAAAGCTCGGGGCAAACTCACTTCTCGCGCTGCCGAGCAATCGTCTTGTCGA
TGCGTGAGGTCATCTCGGAATGTGCTCACAGGTGACTGGGGAACCGCCAGGGGGAACAGC
AAAGGAGGGGAGTTGCGTCAAGGGTATAAAGGAGTTAAGATTTCCGATTTAATGTGAACA
GACAAGCTTGTAGGGGGGTTCCAGCCTAGGTGGATAACAAAACAAAATCACCGATAGCTG
GGAGCGGCCGAGTGTCGAGAACTTTTGGTGGGGAACTCCCCTGGTGTCTTCCAGAACCGC
GGAGCTTCTCCATATACAGGCCCCTTGTTACTTGGGCGGAAAATACTCCAACCCAGCAAG
TTTGACATGCATCGATCAATCGAGGTGTAGTTGTTCCTCATTTGAACATCTGTCAGCGCA
TGTAGACGATCATATGTACTGGTGTCTTTCTCTATTTAACAATCCGGATTGGTCGCAAGC
AGCCTATATAGATGCCTGAGCTTCAAATAGCTTCCCCTTGGAGAATCACTTGATTTTCTT
TAACAATAGGCCCGATACGCATCGAGCGAAGCAGTTATGGATGGAGGTACATTTGACATC
CAGCCAATTGGCCGCTTCTATGGCTCCAATACCACAATCCGACGTCCAAGGGTATGTCCT
TTTCCGTGTTAATTCGAGACAAAAATTTGAGAAATAACCCGAAACAGGAGATCACTTGCT
TCTCATATGATGCTGAGCATAAGTTTCACCTCGGGGATTCGTCCCTGCGGTACTATTATA
CGCCGCGCCTCCCCGCGGATTTGAATCGAGGCTTCGACACTTTCCAGAAGCTAGATGATA
CCGCCGACGAGCATCTAGACGCTTTGCTAGAGACCATTATGGCTCTGGAAAAAGAGACAG
GAAAGCGATGCGAGGCCGATATCATCACATGGAGAGGCATGATGACGAAAGTAAGTAGCT
CAAGACTCTTGTTTTATCCGGAAGGTGGCGATGACTGATACTGGCGCCTTGGTGTAGATT
TTGACTGCTCCTTTTGACAATCTCAACGGGTATGTAGACAGGATATATGCACTGCCTTCA
TCTTACTGATCTGAGCATTAGTTTCGAAATGAATGCGACTTGTTTCCAGGTAGGCGGTGT
CCAAGCTCGTTGATACGTGGTTTACATTTTAACTATGAAGATGCAGGGCACAATGTTTGT
ATATCCCTCTGAAGGCTCCGCTAGTTCTATGATGCTAATGCGGAATAGATTTATTGAGGA
GAACAACCTCTATAAAATTCAGCAAAAACAAATCCAGGAGAATCAAAGAATGCCCCCGGG
AATGGCCTCCCAGGATCTGATGGCATACTGGGGTACGGTTACCGCTCCATGAACTGGTTT
GACAAAAAGCTAAAATGCAAACTCAGGCTACAAATTTGAAACCTTGTGTTTGCTACAACA
GCCATGGGATCCGACCCCTCGGGCCGAGATCGAAAGTCGCGAAGATCTCGTGGTCAACAA
CAATGCACAATACTGCTCTGTTGTTCGAACAGGCATAGGGAGTACTCGTTTGATTATTGG
TGGTGAAGTTGATGCTGGTATGCTCTCCTCACTCTAGTCGAATGCTTCTGGCGATTCTTA
GGGGTCGTACCAAAGCCTGTGCTGATGCTGGTGTGCTAGTGTGGGACTGCAAACCCGACC
GCAAGGAAGACCCCATCAATTGGGTAGAGCTGAAGACTTCGGCAGAGATCAGGAACGACC
GGGACATGATCAAGTATGAACGAAAGCTCCTAAAGTTCTGGGCGCAGTCGTTCCTCCTTG
GCGTTCCCAAGATTATTGTTGGTTTTCGCGACAATCATGGGATAGTCCATCGTTTGGAAG
AGCTTGAAACGGCCAGTATACCCAATAAGGTAAAGAAGCTTGGACGGGGTACGTGGGATG
GCAACATTTGCATCAACTTCGCGGCTGCATTCCTCGAATGTAAGTCTGAAAAAAACGAAC
TCGAATGCCCCTTCTATGTCCCTTCAGCTAATGGGTTCAAAGGGCTCAAATCAACAATCA
AGGAGGGAGGAACGTGGCGAATCCGTAAGCTGGAGAAGTCGTCGCTTATTCAGGTGTTCA
AGATTGAGGAGACTGGAACAGGCGATATTATCTCCAGGTCGTTTCTGGATTGGCGATCAC
GCTCATGATGAGGTGGAGTCGGCGCGTACAAACTGGCTTAACGGCGGAAAGTTCGCATTT
CAATTATTTCGGAATGCAACAAACCGCGGCAGGTGTGCGAATCTGTCTGTCGGTTCGACC
AAAGCAATGAGGGTGGGCTCGCAGGATTCGGGTCAGGCTATGAAAGTAATGTACTGAGAT
GCCTGATACTGGTAAGCACTCAACGTGAGCAGCCTGGCCATAGCACTGGCTTTTGAAGCC
AGTATCCGGTTCTTGGAGTCCTGTCACTCTGTTGCATTTGATGGGTGAGCATTGCCAGGC
CGAAGAAATATAACACTACATCATGCTCGGGGATCGACGCGAAAAAGATGACGTATCATC
GCCATCTCGTACCAAGCTGAGAGGCTCTATTTGCCTACGCCAGAGTATCGACAAGGTGAT
GAAGTGTCCCATCCTCGCATGTCCAGCCGTCATGATACAGGAGACTCGAAATGTTGGGCA
AAGGGCGGCATTGAACCACAGTACGGCTCGAGTCACTATGTATAATTTCTCGTAGAATGG
ATACTGGAAATCTAAGTTGAAGAGGGTTGCTCTTCCTGCCAGAGGAAAGCAGCCAATGTG
TTTTTTTTGATGAGGCGAACACACGTCTATTTTCTACTGCGGCGTTGAAGGCTGCTCAGT
AGGAGTTGGATTGTCACAATTTTGACCAACACCTAAGGTCTGCTGGTTGCGCAGATACTT
TTCACGCTCTGCTCGTTTTGCTGCATTCTTGATTGCCCTCTTGTGGGCACGCCCGTTCAG
GTGAATATTCCACTGATCTTGGGTCGCCATCGTTCTACTACAGATCTCACATGTAAAAGT
CTGAAGCACGTCGCTGCGCTGTGTCTGCGCCTGAACCTCCCGTGCGCATAGTGTCTCTCT
TGCCATGTCCGAGAGAGATTTAGGGTCCGGTCTGGGTTCGTCGTTGAGCAGCGCCTGAGT
CAGGTGCTCAGACGGCTCCGTAACCCACCTCTGCCAGTCCTCAACGTTCGTACTGTCCAG
AAGATACAAATTTTTTGTCGCACCGGCGTCAGCGAGCGCCTTCCAAAGCTTATTCCGTAT
CCATTTGATCTGGGATGTCGCATATTGACGCGTTGCAATTTTCACCAGCTCGATCGACGA
CTGTTTGAGTGCTTCGAGCTCCCCTTCACTCAATTCACCGTTTTCCAGGGCGTCAAAGTA
GGGTGCTAACTCCTTGAACCCGATGGAGACCCAGACTCCTCTTGTTTGATCGACAGTAAT
GCCTTGCCCTTTTTTCTCCCGAATATAAGCCCACATTCTTTGGGCCTCTGCCATCAAGCC
TTGTTCCACCATAGAATCTACGCGTTTGGCAAGCCGGCAGTTCAAAGTCTCCTTCTCTGA
ATGCACCCAGAATATCAGTGTCGGGTAACGGAGCTGTCCTATACCCGGGGAAGACTCTCC
ATTTGTCCCTGTCGCATATTTCTGACGCTTCTGCTCCGCATAAATCTCGGAGGCCGGCTT
GCCGGTCTGAAAGTAAATCTCCAAGGATCGTCGGATTTTGCGCACGTCGTTTGGATGCCA
CCGACTGGCGATAACGGGATCGACTTCCTTTAATTTTTGAAAGACCACGTCTGGCGGCGC
GTCAAGGATAGGCCACTTTGCGGACGTAGGCTTAGTCTCCTTATGAAAATGTGCATCGTC
GTCGTCACCCGAGAAGAGGCTCTCCTCAACCAGCTGATCCTTGAAGAGTACCGTCTGTGT
GTAGTAGTGCGTTCCTCCGACTAGAATGGGAAGCTTCCCTCGGGAGTGTATGTCCTTTAT
AAGTCGCAGGCATTCCCTTTTGAAATGCCCTATGCGCCACGGCTCTTCTTCAAAATCGAC
ACAACTGATCAGGTGATGCGGGATGCCATTCCGTTCCTCGAATGGTATTTGATTCGTGAT
GATGGGTAGGCCACGATACATTTGCATAGCGTCGCCATTTATGATTTCGCCGTTGAATCG
GGTGGCTAAATCCACTGCAAGCTATCTACAGTCGTCAGCAGAAAGAACTTCTCTAATGAT
CCTTCCCTTTCTCCGTCTCCCTCACCTTGGATTTGCCGGTGCCCGTGGCACCGACGACGG
CAATGAGGGGCTCCATGGTTGATGGGCGTTTGATGCGCCAGAAAGAGCGGAGAAAGTTGA
GCATGGGAGAGCCACACGGAGGGTTGTTTCGTTACGAGTCCATTTTCCCTTGGCTATAAG
GTACAAAGCAGATGCTTCAGCGTTCAAGGGGTGTTGTACTACGAGTCTCAAACAAGCGCG
GGAAAGAAAAAGAAAGGTGCGCGCAAATATATACATGCGACATTACCTCATCGGTCTCCG
CTGCAGCATAAAATTCGGCTTCTCATAGTCAGGTACGTGATATATACCAATATTGCTCAA
TTGTGAGACTTACGAGAAGCTGTTGACTTTATCCAAATATTCCTCTCCAATGGTCAGTCA
GTGTCAGTATCTGAGAGATGCTCAGAAGGGATGGGAACTTCACTATGTAGGTCGTTGTGC
TGCAGTTTCTAGTACATACGACCATAGGGTGTGGAAAACAGGGCTTCCCGTCCGCTCAGC
CGTACTTAAGCCACACGCCGGCCGGTTAGTAGTTGGGTGGGTGACCACCAGCGAATCCCG
GCTGTTGTATGTTTTATTTTGTTTTTGGACATTCTTCCCATTTTTTCTTTTATATGTGTC
GCTTACCGGTCTGTCATGAGCCACAATCACAGATAATACATTATCAGCCGATAGAGATCC
TTCAGCTACTCCGAGAACCAGCGCGACTCAAGTCAAGCTTCATTTCCAGACAGAATAGCG
TGAGTAGTCACATGACTTCACATGACATACATTGGAGTGAGGGCACCATAGATTAGCGGC
AATCGAGTCATAAGCACGTCCTATTTACAATTTGTTGTGGTCACTTTATTATTCAGAATC
AACAAGCCAAATAGTCTTATGAACCCCTTGCCATTTAGAAGTAGTAAGTGATCTTCACAC
TAGAATAACACTGCCTTAACCGTCGCCGTAGTCCCTCCTCGTCCAGACATGGCAGACTCG
GACAATCATACGGGTCCTTCGATCAATGTGAATGGCCTAAATTATAAGTTCCCGGATGGT
TCTTCAGGCTTGACAAATGTGTCTCTCAGTCTCCCCGCAGGGAGCCGGACATTGCTCATT
GGAGGTGATTTCGTCCCCTCCAGCCTAGATGAGTCGTGACCGATTGTTAACGCCATTCCA
GCAAATGGTGCCGGCAAGACCACTCTCCTGCGCTTGCTGGCAGGCAAGCGCTTGGCCCCG
ACAGATACAGTTTCTGTTTCTGGCAGGGATCCCTTTAAGCACGGCCTCGAAGGGGTGACT
TACTTAGGTGTTGAGTGGGTTCTGAACAGCATTGTCCGGACGGACATCGACGTCCCAACG
CTCCTAGCATCTGTGGGTGGAGACGCCTATCCCGAGCGCAGGGATGAGCTAGTTGAGATT
CTCGACATTGACCTCCGGTGGCGTATGCACGCCGTGTCGGACGGTGAGCGCCGCCGTGTG
CAGCTGGCGATGGGTCTGCTGCGCCCTTGGCAGGTGCTCCTGCTGGATGAAATCACCGTG
GACCTGGACTTGCTTTCTAGGAGTAACTTCCTTTCCTTCCTCAAGCGGGAGACAGAGACA
AGACCCTGCACGATTGTCTATGCCACACACATCCTGGATAATCTGTCGCAGTGGCCCACC
CATCTCGTGCATATGCACCTCGGAAACGTTAGGCAATGGGGCCCTATGGAAAACTTCAAA
AGTGAGGTTACAGAGACATCAGAGAACAGTCAACTCGGTGAGCTTGTGCTCAAGTGGCTC
AAGGAGGACCTGTCGGCCAGAGGACCGAGGAACGGGCAATCCAGCCAGAGCAAGACCTAC
GGGTCACTGGACGGACTTGGGGGATATGGGCTGGAGAAGCCAACCTGATCAGATTCTCTC
CTTTCATTCGGAGAATTGATTCTCTAGGTTTCTACGTTCTCATCAACAAATATTCTGTTC
AACCACAATAGCATGACGGCGGTTTACGGTTTGGTTTATGGACAATAAAGGTCAGGCATC
ATTCAACATTCTCGAGCTTTTCAACACCCATGACATGAGCTCATAATTGCTTTTTTTTGT
ACTTCCGTTGTGTATATACATGGCATTTCACGAAAGCATGTTAGAAATAGCATATACACG
CACCGAGGAATCCTCACTTGCCACAGCAAGCTCAAATCTGCTCTGAGTATCTCTAACATC
CGTCCGGTGGGACGGCCGCCACGATAATTGGGTGATCGCTCTAGAGGGGGATACCGACCT
ATCAACAGTAGCAATGTGTCTCGCTTCGAGACCGTCAACTGTCACCTGGTAGATCGATAA
TTTTCCGCTTTCTTCCCCCGCTGCAAGGAAGAAGGAAGCGTCAAGTATACTTGGAAGAAT
TGAAACAGCCGTGACCGAGTTTTCTAGAGAGATAGTCGTCTTGCAAGTGAACGAGTCCTG
GACCTTCTCCCATAGTTTTATTGATTTGTCTCGGCCAGCCGTCGCGAAGACAGGTTTTGC
CACTTGGGGGGCCCATGCCGCATCTAAAATCATTCTAGAATGGCCTTTGGGATTCGATGT
CAGAAGCGAGAATGAAGAAGGGTCCTGCCCACTTCGTAGGAAGACAGCCCACTGCCGGTC
TCGCCCAACACTGAGAAGGTATCGGTCATCACTCGAAAAACAAAGACTTGTAATAGTCAA
AGAATGCGCTTTCAGGGAAGGTCGAATCTCACGCCAGTCAGAAGTGTCGTACAGCCGTAT
CACCGCATGGTCTATTGAGCTTGCTTTACAAGCAGTCGCAACCAGGGTGCGATCATGGTT
CACGGCAACGGCTGATATCTCATAACCGTGGCCATAGAGTTTCTCATGCTCGGGCCATAG
TGTATAGCGAGCCAACTGGTCTTCCAGTGGTGGATGCCACAGGTTTGATATCATTGCCTG
GTTTGCTTGGACCTGCCGCGCCCCTGCAGCACTCTCTTCGTCTACCTCCATTGGGATGTC
ATCGCCCACGGCCTGGTTAGACAGGCCGAGAACTGGAATCTGGGCAGTATCTGGAAGCTC
TTCGTCCGTTCCTGGTTTGAATCCCGCCAGCTTCTCCAGTAGTTGTGCGATGGGTTTCGG
CTCGTTAAACACCCGTAAAAGCTTTTCGTCGGCGCCTGATACAAAGCGAGCGGGTCCCAA
GATATCAATGCAGTTCAGATCGTAACCATGAATTTGTGGTCTGGAAAACTCATGCCAAGA
CTTCAGTCCCTCACGCAACCACTCTGCATGCAGGCGAGTAGTCTGGTCTGCGCTGGTGGA
AAGTAAATACCCTCCCGTTGGTTCCCACTGCACACCATTCACAGAGCGCACATGACCCGT
AATCCCCAGTGCCTGCAGCCACATATCGCGATCGGCATCATACCTCCATGCCCTCCAGCT
ACCTGTTCGGCCCAGACTCACGACTTGCCTTCCGTTCGGCGACCAAAGACCAATCCAGAA
ACCACCAGTGCTTCCTGTAGCTGTGGTAGATCCCTTTTGGACGCTAATCTCTCCCATCCT
CTCTACGGAGAGCCATACTCCGGACACTGGGTCCTGCTCCCAGATCGTCAAAGTATTGTC
TGCAGAAGCAGAAAGCAGCTGTTGGCGTTCCGTGCTTGGGTTCCAACAGGCGGTGTAAAT
CCAATCCTCATTTCCAAACAGAAGAGCTTCGAAAGTGACCGAATATTTGGACCCAGCTGC
TTCGAACTGATGAGCTTTATTGGATAAGGTGGTTTCAAGTCCTCCAAGCATAGGATCTGC
ATCATCTGATAGTGCAGACTTGGTGGCCTCTCCTCGTTGAAGCCTCCACAACCGGATATA
TTTATCTTGACTGGCTGAGGCGAGCAATAGGTCCCCGGACTTGCTTTGTTTATCCTCCGT
GAAGGAGAGAGAACGTACCCATGCCTCGTGGCCTGAAAGAGTCGCAGATAGTCTAAAGTT
TGCCCCGGCAAGTGTGTCCTCAGAAACATAGACCTGAACATTATTCATCGTGCCGGCGAC
TGCCAATACCACAGGTTTGTCTTTCAATTCTGTTGACAGCGGTGTTGACAGCGGCTTCAA
TGATAATGCCAACGGGAAGAAGCGAGGTTTCATCGTAAGACTCTGAAATAGATCGGCCCT
TATTACTGTTTCCTGCGTGTCAATCTTCCAGATCTTGACGGTACCATCTGCGGCTCCAGA
TGCGATGATAGCGACGCCATCGGCAACGGCAATCGTATTTACTGAGCCTGTATGACCCGT
AAGAGTATGTGCATGGGCAAATTTGGTGGGGTCGACTGTATCAGCCCGCCATATCCGAAT
TGTTTGGTCAATGGAGCCGGTAAGAAGTAGCTTCGTACCCGTGGCAGGACATGTGTAGAA
TCTGACCGCACTGACTTTGTCAGTATGGCCAACGAGGAGGGCATAGACCCCGCGCTGAGA
GGCATCCTAGGCCGGAAACAACAGTATTAGTCCGGTTGTGTCGAGACCAATTGAGGCACT
GAGAAACTCATACACTTGGATTCCACAAGGCCACATTGTTATCTGCGCCAAAGGCGAGCA
CGCCTAACTGCACATCCCAGTCTGCGGCGGCCGGATGCCTGTTTCCCCCAACACTGATGT
ATTCTGTCGTGATTGACGCCATGGATGCGCCTGGCAATGATCGACAATTAGTGATCTGAA
TTGTTATAGAAGCTCAGCAACAAAGCCCAACTCTGAACACGGAAAGATGGTCGCTATCTT
TCGCATGCTGAGAGGAGCGAATGGATTGATGACCACTTTTTGTGCCCGGAATTTAAGCTT
ATCGATAAGCACGGCCATCCCAGAGCAGCCCCTCTTCGTTTGCAATTTCCTCTCACTCGT
ACGTCTTCGGTCAAACACGACACCTCGACTATTCCTGAGTTAACATTTGAGAACCACATT
TTCTCAAGCTGTGAGCTCAATACAAAGCAGTCATGGCTGACCCTTCTATTGTGAAAGGTG
GTGCCGATAGCATCACAATTACTGTTGAGTTCACGTTAGACCACCTTCGAATGTATTGTT
TTCACCTCAACGCCTGCTGACTTCCATTCGTACAGCGGTGGTTTGGAGATTCTCTTCTCC
AATGAACGAAAACATCATATCACGCTACCCGCTCAAGTAGATGACGGCGGCCGGCCAACC
ATCGCTTACTTATTACGATATCTGGTTGACAATGTTATGAAAGATCAAAGGAAAGAGCTA
TTTATAATGGATGACAATGTGTATGTCGCGAATGGGGCCCCCATGAATCAGTGGCAAGGC
TGACAGAAAGCGGTAGACGGCCCGGTATCCTTGTCCTTATCAACGATGCCGACTGGGAAC
TGGAAGGCGAAGAGAGATACGAGCTCCAGTCAGGGGACAATATTGTATTCGTCTCAACAC
TCCACGGAGGATAGATCTGCTTGGAAACCTACATGCGCTCTATAAGAATCATCGTTTCCA
TGCACTCGACATGAGCTAAGATCAATCGTATAACACACAGCATGGAGGCCAGACCGAATA
TACAATCAGACAACATCGTCCACGTGCTGTTGCGATATCCTCTCCGGCTCACGAGGAGTT
CGAAGGCCGCTTTGTGGTGTTGAAAATCCATCCTTGGGACTGCCTATTCCTCCAACCAAG
GGAGAGGGTACCCCACTGGGAGGTACAGGAATCTTAATATCTTGCGGAGAGCCAGGTATA
ATCTCTTTTGGCAAATTAGGGATGTGTATTCTGCGCGCCTCATTTTGGTAGCTTTCCGGG
ATAATCTGAACGACCTGGTTAGTCGGCTGCTCTGTAGTTTAGGGGGCATTAATTGTGTCC
TTACTTCGATGATTTCATCACGTGGAAACTCCAGGAATGGAATATCAGCAGCATTGCACG
CCATGAGGTAACCATAGAGGACTCTTAGTACGCTTTCATGAGCTATGATGAGAAGATCGT
TCTGCTCCCGTTCAAGTTCTAAAATGATGGGTTCAAGTCGCACCGCAAGGTCATGGTAGG
ACTGTCATAGTGGTAAGCTCGGGTGGTCAACGTCAGATTTGAAGCTGAAATTAAACTGAC
CTCCGCTCGAGGGTACCGATGGTGGTAAGGATCGAGCTCATGCTTAGCCACCTCGTCCGG
ATACTCTTCGCGAATTCTTCGCTCAGACATTTTCTCGCAAACACCAGGGTTCAGCTGGCT
CATTTGTGAGCGTTGCCGGACTTTGTACCCCTTTTCATATAAATATTTCGCGGTCTCAAC
CGTCCTGCGTCTTGTGGATGTCCAAACTGTCAGTGGTTTGAGTTCATAATCCGTCTCTCC
ACGGTCGATCATGGCCTGTTTTTCAGATTCCCTATGCTGCAGGAGACGTTCAGTCATTTT
CTTTGCGTAGTCCTCTCCCTGCTCAGACAGAGACGCATCGGCTTTATAGGAATCTGCCTC
CAAAGAAACACCGGCCTAATGAAAATTTAGTGTCTGAGAGTCCATTCAACCAGAACTCGA
CTTACTCGTGCAAAGTAGGTATGCCTGGACTTGATGTGAAGGTTGAGAAGATAGAACACA
ATTCGGTTAGATAAATAACCGAAACTTTTGTTGTTGACAATCAGTCTTTCTCCCGCGTTT
ATCATCTGTGCTTCAATTAATATTGAACTTGGCATTGTCTTTCCGCCAATAATACCTTGA
TATAATTCAAATCTTTCTCCTCCATTGTCTGAAATTGAGGGATTCTGGCAGATATCCTGG
CCAAGTAGTGCTTCACCGCATCCTCCGATGACCAGCCAACGTACTGAGAGATTTAAGTCA
TCCTAATTGAACACATGCTAGGAGGGGCTTACTTACGTCTGGGGATGAGATCTTGACTCT
GCGAACATTTTCCTCAATGATGCGCTCGTCATCGCACCACGATTCGATGAAGAGCGTCTG
CATGTGTTTTGACCGTTAGAACAGGCTAGCGCATAAACCGTATGATGAGATGAGGAATCT
TGATATTTTCATACCTCAATATCTTGTTTGGCAAACTCCTTCGCAAGCGATCGTCGGCCA
GAGGCTAAAGGATTGACAGCATCATATATCGCAATTTGGCCATTTTCGAAATTCAAGTAC
TGGTATATGTCTTCACGACATCTTTTCATGATCTTTTGCCTCAATAGAACCGATGATGCG
GATGCTGTATTCAGTTAGCGGGACGAAACGACGTCAATGGTATAAGTATCCACTGGTGCG
AGTGTAGTGTGGAACGTGCTCTATAGCAAGGAGGACAAAGACGAAATCGGTAAAGAATCA
CGAATGACTCACCATTGACAAAAAAGTAATCATCTGGGATGTCTTGACCAACCGGTATCG
TGGCTCGTCTGTAATCTCCAAGGTGGAAGATCCTAGTTTTTACACCTAGCCTGCAATTCC
ATAAGCAATGACAGCATGACCGATTCGACAGGAATACCAACCATCGAAGGTAGCGCGCTA
ATGCCACAGATATGTGTCTGAAATGCAACATGAAGCGTCAGTTATGTGACTAGCTCGATT
TCCGTCGAGTTGGTGAAACGAACGTCTTGCCCCTCGCTGGTAGGCCTACAGTGATGATCA
CAATCCTTCCAGAATGGAAAAGTCGACCAGACTCCGTGCTATACAGTTGGGCTGGTGCCA
AATCGGCCTTCTCAGGCAAATCATGGATTGCATCAACGAATGTCGATGATTTCCTTCGGA
ACCGAGGGGAATTGGCCACAATTTCGGCCGTTCTGAACCATGTTAGATTTAACAGACTTG
TACAGCTGAAGCGAGGGTATGCCAAAGGAAGGGGATATGTTTCGCGTCTTGACCAAGGTT
GAACCGAACTCCTTTGAGTATTCGATGGATTGATATAAAGGAATAATATCAGTCCTTACA
GTAGTGTATCCATCTTGGAGGTTTATTTCAGACACTGAGCTCCGAATAAAATCGACTCGG
AGGAACGCTCTCAAGAACAGATTGCAGGCGAGGAGAGTGACCTTCAGACAGGATATATTC
ACCAAGGCAAAGTGCCAAGGAACCCTCACAGTTGGGAGCTTCGGACGGGGTGACAAGGGA
AAGTTAACGGAAAAAGAAAATAGAAGAGAAAAAGAGAAGAGTTAGGATATAATAATAAGA
TAAAAAGGAAAGGAGGAAACTAGATTGCAATAGGTTCCTAAGAGCTCCAGTAATGATTAG
AGGGTGGTGAAAGATGCCTTGTCTCGGCGATAGCGAATTGTGCCTATGGCTGGCGTCCAA
TATACAGCAGTCCAGCGCTGGTTTTGGTGTAGTAAGTCAGTGCAATGATGTACCTTCGGA
GGTACTCGGTACACTTGATGAAACTTCAAAAGTGCTTCTTAGAAATTTTGCGTAGAACTG
TTTGGATCTTTCTCGCAAGCTAAATGCTTTTCTGTCAATAATAGAGACTACAAGAGACTA
CAGTAACCAACAGTGATCTTTCATCTAGCAATCTGCAATTAGATCATCATCATCAAGCCC
CAATGTCCCAACCCCAATTAAGCCCGAAGCGGCATAGTCTTGAGTCCTGTGACTTCGGGA
CTCTGTATGTGCCAAAGACGCATGCCGGGGCGGAAAAGCAAATGTCGCTTTTTTTCCCAT
CAGAGGCTGCTTGGGAAGATCAATCAACAATTGTTGCGCTGCGACTCTTCCACTTACTGT
CTCGATCCCCTAGAGCTGGTTAGACGCAGCCTACTATTATTTCATTTACTTGGCAACTAC
TAGCGAAGTTGCCTTCGTCACGTTCTAAGTGCAATCTTGGGGCTGGTCTCAGATATCGTC
TTTCCTCGTCTCATCAATAGCGAGAAGGAGAGACGTCCCTCAAGCCCGCGTGACGGTCAA
CCTCATTACCTGACCATCCTCTTATCACGCCCGTTCACTTCTGCGCAGACAATCACAATG
GCCGATTTTTTAGCCCTTCCTTCTTTCCTTGTGGAGAATTCCGCTGCCGTCGCCCTCAAA
GATGCATACAACTCGTTCTCCGAGCGAAGGGCGGCCCTCGGCCTGTCCAACCCAGGAACT
GTGGATAATATTGCCAGGGAAGTGCAGAAGGAGGTCCTGCTGTCTAACTTTATGTTCAGC
GGTCTCCGTGCAGACTTGACAAAGGTTTTCGGCATGTCTCCCCTGTTCCGTGTCTCGCAC
GCCTTCTCCATGGGCGGGTCTGGCAACCTGCCTCCATATGCCTTCTCGGCCATGTACGGA
ACTCCTAAGGTATAATCATCGCTTCCTAGATAGAATGGACTTCTTGCATTTTTCCGACTT
CAAGTACTAAACTCTCATTTCGTCAGGTTTTTATGCAAGGTAACTTCGGAAGCGACGGCG
CTCTCGCCGCTGTTTTCAACTACCGATGGAATCCCAAGCTGGTCACCAAGACCAACACTC
AGATCATGGCCGGTGCTAGCCAGGGCCTCCTGCAAATTGATAATGACTATACCGGTGATG
ACTTCTCCGCATCCATCAAGGCCTTCAACCCATCCTGTCTGGACGGTGGCCTTACTGGAA
TCTTTGTCGGAAGCTATCTTCAGTCCATCACTCCCAGCCTTGCCCTTGGATTCGAAGCGA
TTTGGCAGCGTCAAGCTATGAACACCCGCCCAGAGACTGCCCTTTCGTACTGTGCGAGAT
ACAAGGCAAACGACTGGATTGCCAGTGCTCAGCTGCAGGCTCAGGGCGTTTTCACTGCCT
CCTATTGGAGAAAGCTCTCTGAACGTGTTGAGGCTGGTGTTGACATGAACCTTCAGTTTG
CTCCTAATGCAGCCGCTGCTTTGATGGGCGGCCCTAGCAGAGACGGGACCACCTCTATTG
GAGCCAAGTACGACTTCCGGGCTTCGACATTCCGTGCCCAGGTTGACAGCGCTGGTAAGG
TCAGCTGCTTGCTGGAGAAGCGGATAGCCATGCCCATCTCTCTTACTTTTGCTGGCGAAA
TTGACCAGGCTAAGGTGAGTTGTCTGTATACATCCCTCGTGTGTTCGATGAAATCAAAAT
ACTAATTCCTATGCTATTGTAGCAATCGGCTAAGCTTGGCCTTGCTGTGTCCCTCGAGAT
CGCTGGCGAGGAATTGATGGAACAGCAGGAGAAGATCGAGGCTCAGGGCATGATCCCTCC
TCCTTTCTAAACCTTCCCTAAAGCATAGCTGGAGCTAATCATACCCGCTTGCTCGTGGGA
AACTGGAGCTTTTTTTTTGCTGCTCCGCCATCCAGCTCGAGTTATTCTTCCACTATCTGT
TTTATTAGATCTTCTCTCTCCACGTGTACCTCTGGAAGATGGTGTATCACCTCGGTTATG
CCCTTGAACGCGATTTGCTGGTGCAGGAAGTCGGTTGTTTGGCGCCAGGAACCAATTTTT
GTATAGATCCATCTTCGATTTATTGGGGAGTCTCCTATTATTTCTCTTCCGAATTCCGCG
TCATGGCTTCATCTGTGGGACTGTTGTTCCTTTCCTTGACCTCGTTGTTACCACGTTTAT
TGTGATGGGCGATGCTGGCTTGTTGACTGGGACTGCAGAGCATGGAATGCATGGAAGCGA
TGGCAGGAAGCTGTTATGTTCATGACATCTTAGAGGGATCAATGTAAAACAATTTAAGTT
TCCTGAGTTTTCCAGCAGTTGGACTTTTTGCAGACGGCTATGTGGACACCAGATCAACGA
CGACTGCAATTTGTCATTGGGGATCAAGACACATGGATAGGCACTTTGCGACAGGGACAA
GAGAGTATTCAGTCGCTCAGAATAGAGGCCATACCGGCACCAATTGACATTCAAGATCTG
ATATCTACTCAACATCAGAAAGCAGGCTACGTTCAACAACAACTGCAACAACCTATTTTA
TTATCGGTCTCTGGGGCTTCTTGCTTTTTAAATGTCTCGAGTTATTCGAGTCTACCCAAG
CTAAATTCGCATATGAGCTCTGATGCCGTGGCGCTCCTGTACTTTCATAATAATAAAACA
ATGGTGAAGGAAATGTCAGCAATGCAGCTTTGGTCGTCCAATACAAATCGTCAATTGTGC
AACTCACTTCCGTCTGAAACTAGGAGGTACTCCCTCAACAACCCACGTATGGCATCGAGC
ATGGCATCGAGCATGTAGATAGTATCCACATACCTATCACGAGAGTTGACTAGGCTAGTC
CCTGACCTCGTACAGAACGCTGACTACTGACTTACCCAGATATACTGAAAAGGGTACACA
ATGGATGATACCGTGAGAACACAGCTCCTGAATGTTCTTAACTCCAACCCACTTAGGCTC
GTTGAACAGGTCGTTTGCTCGACTGTCACTCTTCTCTCAGCCCCCACGAGTGTTACCTTG
ATTACACATTCATATCAAGGTTCCTCCTGGAAGTATCTGGCATGCGGACTGTTCTAGAGG
CAAAATGCTCGAAAATAATAGTACGTAGTTAGGTCGAGCTTCGAGTGCGACTAGGTACCG
TCTGTGGCGAATTCCGGGCCCCAAGAATCTTGAAGTCGCCAGGTTGGGCGATGGTGTAAA
CTGGATATTAATTTTTGAGTCTTTTAGAAGTCCCTGAATCTCTGCAGATACCTACTCTGA
TATGCGCTTTATCCACGGTCCTAACACCCAAGTATATTGTTTCAGCCCCACTGTGACATC
ATTTTTCCCTGGTTAAATTATATCTTAGAGCTTCAAAAAAAGCAGCTGAGGTAGATGGAC
GACTGTAGTATCAGGCCCAGTGGGTATCTTCACTGTTTTGCATTGATGTTATAGTAATGG
TCATTATTGTCAGCAGAATATGGTCATAATCGAAGGCTGAGGCAGGTAGTTGTTTGGTGT
CAGGTACTTCCTGCATGTATATATGTCTTTCGTCTTTCCCTTGCGAGTAGATTAACTCAG
TCAAATCTACCAACCTAAGTGAAAAGAGGAGCATATAGCAAAGAGAACGCCGGTATAGCA
GACCAAGCAGCTACTCAGAAGGGCTCTATGAAGCACTGTTGTAGTCGACCAAGCAGTACT
GATTGTCGATGCGGCCTACGACTTGATTCCTGTAGCAGGATGTCCAAGATGGGTAGTCAA
GGCAGAGAAGATATGAAATTCGAACATCTTCTGTTCGAGTCAATCAGATATGGATGATTC
AAGGTAAAGGACAGCTGCCTGTCAATGTCACACAAACATTCTTTCTGGTCTCAGATACAC
TTCAACCGGTATGATTGGGTTTGCCAGTACCTCTTCATATTGCCTGATTTACAACCACTG
TTACCACACTGTTCACAGTACCACAACCTCCAGACTTGTAAAACTCTTCTCAAAAGAAGG
TTTGTGGCATTGATTGAGTTCCTGGCAGCCAGAGATCATGATATGCATTGTCGTCTCACC
GGATTGCAGCCCACGGACTTAGTGCCATGCAAGCTTCTGTCACCAGGGAAGAAAAAAAAA
CTTCGGAATCGGAAAATTGACCCAACCGACCATGATCTGCTGACCGCACTAAGAGCGCTA
GTACTTATATGACCTTCCCATGTACCCACAGTCCGGTTCAAGGCTTGGAATGAGGTGCGT
GGTACCATGGAATAGGAAATTATCAACGTACATGACCAGCACCGACAAAGCGTTCTATCA
TCTATGGGCTGAAACTCCGGATGTGCTTAGAGAGGGTACAGGTAAGGTACACTGTAACCG
AAACTGATATTGTATTGGTAATTCTGCAAGTACTCATGCCACAATAGCCAGTGCACTGCT
CTCCTATCTGTGTTGATTGCAACATATGCAAATCTTCCCTCTAGATGTTTTCTCCATAGA
GCTTGCCTACCGTTTGATCTATATCTGTAGAACTGAGGCTGCGGCGAACTGATTTCCTGA
CTGTTGATATCAGGTGGTAGTTTAGTTGGAGCGACGTGATGTCCACCAGGTCTGAGGCGA
ACCAGGTCACCCTAACCGATGATTATCAGGATAGCGAAGGGATATACTGACATAATCCAA
GCATGGCAATTCAATAATAGCCATGATGCCACGTATATAGCAGGCCGAGCATCATAGAAC
CCGAAAGCCACGGATCGGAATAGTACTATTAGAAGGACCTGACAGCGTCAATGGCATGCC
CAGTTCGTTCGCAGATACAATCCAGGCTTAATGACACTCATGGGGAAAAGCCGGGCACAT
TTCGTATTCTCAGATATCCAGAGATTCAATGAAGCCCCTGATGCCCATGTCATATGGTGT
ACCCAAGAGCTGTTGTCATGAGTGGGCTGGCTCATGACGATCGGGGGCCATTTCGGTGCC
AGCGGCCGATTGTTCAGATCCATGTCATGGGATGCCGGAAAACGATAAAACCACACTGGT
CTTGGCCCATCGCTTCGGACTATCTAATCTTGACAAGTAACTATCGATGCCGTGTACGGA
GTATATCAACAGGCAATGTGTGTCACAGTTGTGCCTTGAGACACAAAAGAAGGGTGGCGC
AGCTCGACAAGCTTGGCTTGGAGGCTAATTTCCGACTCTAAGGAGCTCTTGGTCACTTGA
CAAGCAAATAATTTCACTGTGGACCAGAGCATGATCGCAAACTGCCCACGTATGGTACCT
GTCAGTACCTCGAATCCGCAGGTAGTCTGAATGATTAAGGTAGCTAAGGTAATACAGTAA
GTAGAGATCTAGATCCTGGACAGCGCAAGTATGCGGCGGCTCGAGATTGTACCAATTCTG
TTACTTTCATACGTCGGGTGAGTGGGCAGCAAGGAAGGCAGCCAATCAAGTGGATTCCAG
AAAAATTCATGGCTGGTCACTTGACAACAGCGGACCAGACGCATGGCGTCTGGTGCCTCT
CCTTTGCCTAAGCTCCCGGTAAAGTAACTAGTTACTAACTGGTTATCACACATGCTTGGT
AATGTACTTTAAGAGGATTACATAGTACTACATACGGAGCACACAAAGCCCCAAAACGAT
AATCTTAACTTATGACCAGCATATCCACCAAATCGAGTGGCCAAAGTTGCCCTGATTTCA
TGAATTTCGCATTTTCTCTTGAGGATGCTCCAGTGATACACTTTACATATGAAATATATA
ATCATCATTGCGTTCTTATAGTGCTACGTGACATAGTGTTCGTATGGTTGTTTCCTCCCC
TTCTTGTCCTTAGGCATTGCGTTTATTTATAGTCAACGAGTACTCCGAAGTGACACCTAG
AATACAGGACGCTCGAGATTCTCTAAATCAATGACAGAGGATCTACGCCTAAAATGCCAT
AGTGCGCCATGTGATCAAACTTTGTCCATCTGCTTAGCTTCCACGGAGCATGATAGTGAT
CCATGACTAGTTGATCCAGCAGTTGATCCAGTTATATATGGAATACCCCTCCCTGCGATG
CATGAATTCTCGAATTCGAATTATAAGAATGGAATTACTACCTTCTAAAGTCCAGTATCC
AAATTAAAGAGAAGGAAGCAATCCAATCATATACATACGGTGAGGGGGAAATGTTAGGGA
GCCATCTACATAACTAGGATCTGATCAACTTCCCTTCCAGAGTGCTCATGGGCCTCACGA
CACTGGTCACCTGGCTTTGCCAATAAGTATCTGAACTAAGTGCTCCGTACTTCAAGTGTA
TTATCTTCCTAGTCCAGATTTACGGAGTATATTATTAACATAGGCTCGTACCTATCATCC
AAGCTCGAAAGTCCCACATAAGCCGCCGTCGTTATTGGACATTTGGTAGTAGCACAAGAT
TTTGTCCTATATAGTCCAGTTTCTTCCAAAGGCTTGAGGCATGGTCATCGAAATTATACA
AAATAAATCAGTTAGCTACCTGACTAGGTAGATACTTATTGGCAGTGGTGGACATTCCTC
TGCTTGATGTCGTCCACTTCTTACTCATTTGATTCAGAATAGTATCTATATGATTCTAAG
TCCAATGAGACTGCTCTAGTGTCCACTCTGTATGCCTGTGCACCCAAAAGGGCACTAAAT
AGGCACCTTACTTCAATTCCTGCAAGGGAAATATACGGAGGAGCGTCATGATGGATAGCC
GGTACCTGTCTTGTAAGGTACTGTATCAATACATACTTACATACATACATGTACCTAAAA
TCAGATTGTCCATTGGATAGCCATCAGAACTTAGGGTAATGGTAGGAGGCATATGCCCCT
CTTTCCGGTGGCTCTTCTGGGGCCCCTGGCAAGCAAATCCATATCTGCCGCTCCGCCTTC
TGGCTGGTACGTACTGTCATAAAAATTATTCTAGCAATCATTCTCTCTCATGAGCTGTTA
CTCTCAGACTTTTGAGCACAAGATTGAATTGGATTGAATTAAAATAAGAGAAAGGCGGAA
ACCAAGGTACCGAGAATTATTCTACTTCAGTATCAGCTCATGTCTGCGGCCATAAACAGA
AAGCCAGTCTGCGCCAATAGAAGACATTTCTAGCCATTATCCTTTGCTTCATCTACACAT
TGCCACAACTGTCCAGGTGTGCAACAGGTACTATCTAGCTACTATCTAACTGCTAAGTAC
TGCACCACCCTGTAGCTCATCTACTATTCAGAATTCATTTAAGTACCTACAATTAGGCCG
CATGCCATACCTCAGGATCATTCAGTTAGTGAACTTGTGGGTTGGCTACCGCAACTAAAC
AGCAGCAAGTAGTGGTAGTCTCTAATAGTCCCGCCCCCTCCTCTCTCTGCCCCAAATTAT
TGCCTCCTTCAGCGCCATATTGAACTTCGATCTCACTACGATCTATTATTATTTCTCTTC
CCCCCGCTCGAGATCAAGACATTTCCTCGTTCGAACGGTTCTTTGGCAATTCATATCTTC
TTTGCATCTGCTTTTTAGAACGTTCTTAACTGAAGATAGCCCGAGTGTTCCTTGCTTTTT
CATCCTCTACTCCCGGTTCTTTATTTCCGCGTTCCTGCAGGCCTCGCGTGTTCGGGCTTC
GTCGCTCCATCAACGTCACCTGCTCTCCCTCCCTCTCCCTCTCTCTAACCTACCTTTACT
ACATTAATCTCCCCTTCTTCTTCTTCCTTTCTGTCCTTACTACCTTTCGAGGGCATCAAC
CCAGTATAATTTCTGAACTGTAGACTCCAAATTGCAAATCCTCTCGCCTTTCAAGTGATT
CCACTCCTGCCTCCTTTTTGTCTTCTTTTTTTCCCCTTTTTATCTTTTCATTTTATCATC
TTTGTTACTGTTTTCCCAAACGAATCCATTATTATTTCTTTCCCTTGGAGGTTCCCTACT
GTGGTCTTGTGTCTGCACTCTTGCCAAGCCCATTGGTCCTTGCTCTGAGCCTATCACTTG
CGATTCGCCCGCCCATAAGTCCGCCTCTCTCAACCTTTCCATCTCACGCGCACCTCCACT
CAACATCCACCATTCGGATATTCCGCCCATCCAAAGCGAACACCCCTCCTTCTGCTCCAC
CATCGATTGCAGTCTGCCCAAAACGGACTTCAGAACTCCCTTCTACGCTATTTTCCGCCA
TTCACTGTTGAAGTGCAGCCCTCCATACTCTCGATAGCAACTGCCCAACCCCCCTCTTAC
TGCCAACCCCACAAGTTGCCCGTGATGTCACAAAATCGACCTGGGGTGTTCTCGAATCTG
CGCATGGGTGGTAAGGAACATCCAAATGCTGAGTCCAATTGTTCAGAAAACATTACCCAG
GAGCCTGTGGAACTAACTGCTTTGCTTTCCGACCATACAGAAGTCGTCCGCGAGAAGGTC
CAGGATGGACTGACAGGGGAAACTAAGGAGATTTCGTACTCACAATGTAAAATCGTCGGC
AATGGATCGTTTGGTGTCGTCTTTCAGACGAAAATGATGCCAAGCGGCGAGGATGCTGCC
ATTAAGAGGGTCCTTCAAGACAAGCGCTTCAAAGTATGTGTACATTATAAGGGCAATTGC
CCTCGCTGCCCAACCCAAAGATACTGTCGCTGACGAGATACCAGAATCGAGAACTGCAGA
TTATGCGGATTGTTCGCCATCCTAACATCGTAGAATTGAAAGCCTTCTATTACTCGAACG
GCGAGAGGGTATGCGACTCTCCTTTGTCTCCCCATTCGTTCTAGTTTGCCGTTTGCTGAC
TACCCTACCATTGTCTTTCACAGAAGGATGAAGTGTACCTAAACCTCGTTCTCGAATACG
TACCAGAAACCGTGTATCGGGCGTCGCGGTACTTTAATAAACTCAAAACGACTATGCCAA
TGTTGGAAGTGAAGCTGTATATCTATCAATTGTTCCGTTCCCTGGCATACATCCATTCAC
AAGGCATCTGCCACCGTGACATCAAGCCCCAGAATCTCTTACTTGATCCATCCACCGGCA
TCCTCAAACTCTGCGACTTTGGTTCGGCCAAGATTCTGGTAGAGAATGAGCCCAACGTTT
CCTATATCTGTTCCCGCTACTATCGTGCGCCGGAATTGATCTTTGGCGCCACTAATTACA
CAACAAAGATCGGTAAGTCTTGACTGATTCCTCCTTCAAGTTTGGTACTGTCATGCTGAC
GATCGTCAAGACGTGTGGTCCACGGGTTGTGTGATGGCTGAACTCATGCTTGGTCAGCCA
TTGTTCCCTGGAGAGTCGGGAATTGACCAACTGGTGGAAATCATCAAGGTTCTTGGAACC
CCTACTCGGGAGCAGATCCGCACCATGAACCCAAACTATATGGAGCACAAATTCCCTCAA
ATCAAGCCACACCCATTCAACAAGGTGACCACGCTCTTAAAGAACTTCTTGCGAATATGC
ACTGACTTGATGACCCCAGGTTTTCCGGAGAGCTCCTCACGAGGCCATTGATCTGATCTC
AGCTTTGCTAGAATACACGCCGACACAACGTCTCTCCGCTATCGAGGCGATGTGCCACCC
GTTCTTCGACGAACTCAGAGATCCCAATACGCGACTGCCCGACTCTCGGCACCCTGGTGG
CGCTGCTAGAGACCTCCCCAATCTCTTTGATTTCTCCAGACATGGTTTGTTGTCACTTGA
GGCCCAAATTCATTCTTCCAGATGGCTTATTCGCTGATCACTCTTTTGTAGAACTTTCTA
TTGCACCTGCATTGAACAGCCGGCTGGTTCCCCCTCATGCACGCGCCGCTCTCGAGGCCC
GGGGGCTAGACATTGACAACTTCACTCCTCTCACGAAGGAGGAGATGATGGCACGTCTCG
ACTGAGTCGATACGTTTCTCGTTACGAATCAAACGCCCCCTCGATAGTGCTTATATCCGC
ACAACTGCGCGAGGATATGATGTCATGCGATGCATTTTGCTTTGTGAACTGGGATGTCCT
TGGACCAGAAGTGGCTTTTATGGAACTTGTCGACCAGAGTCGCTGACTAGACACCCGGGA
GTTGGCATCTTTTCCGAACGTATGAGGATACAAGGCAAATCCCCATATTTAAAAGAAAAT
CTGAAAAAGGAGAAAACAGGAGAAAAAAAAGGAATGGGAAATACAGAAACATCGCATTCT
GGTCACAACATAAGCGGTTTTCGTGAGGCGGTGGTGCATCATGACAATATCATGCAACGG
GGTTGAGGAATTGTCATAGTCTGGAGTTTTCGAGGTGTCTGAGACAGCTCTTGGGAAAGG
AAAAAAAGTGATACCCTTTAGTGTGCGAGTCTGCCTTCGGGGATTTAAGTTTGCATAGCT
TCATTCTCGTTTGAAGGAGGACATGACCATTCCAATGCCGCAAGCCCTACCGAGAAATGA
GAAGTGATCCATGGAGTCTTCAGATACTGTGAGGAATTTCTCGACTTGGAGACACCTGAC
AATTGTGTCTTCAAGGTCAGTCTTTGTGCTCCGGGTGCCGGCATTGGACGTCTCATGGCC
CACTCAACTTGCAGCTTTAGAAGCCCCTTCCTCGTGTTCACACTTCATTCTCGATTTTTG
TGTCCCTAGCACTTCTCATTTCTTTTCCCTCTGATTTTCTCTAAACTCTTGTTTGTTTCT
AACGTCCGAATTCACCTGTTTGGCTTCGATGACCACGTGGACGTCGACTTGGCCAATGGT
GATCACAGCTTTTTTTAATGCCAAGAGGATAACGTGCTTCTACACCTCCATATACATTCA
GAGATCCTCAAGCTGTATGCCTGGGGACTTCTCATTCGCTAGTATGTATAAACACAGATA
CGTGTATCATTTCTTCGTGCTGCCTTTCCTCTCTATTTTTTTTGATCAAGTACACCGGAT
CTACCTGAAAGTTGTGCTGTGTAAACCTGTTACCCCAGAAGCTCCCGATTTGCTGGCACT
TGTACATGATCGGGTTGCCCTCCGTCAAAGAATGAGAGAATTGAGACTCGAAACTACAGT
CTGCTCCTTACATTCACAAAAGAAAGTCATTTCCGTAGCCTTTTCATCATCCTGAGCATA
TATAATTCTTATAGACCTTTCACCTGATGATTACAGCGGAATTAAGTTTGTATCAGGGTT
TCACAACAACCAGTAACCACTGAAGCTGGCAGATACTAATCTGCTTGTACCTGGTATGAG
AAGCGACTTGTTACATGCCTTATCTTCAAAGTGAGGAAGGTGAATCCGCTTTCCTCGCGT
TATCAGGGTCGAGTTCCTAGTTATCAGTAGGGGTTATATAAGCGATGGAACGGAACATCT
ACTGTTCCAGCTTTGCGCCGGCCAAAGCTGTTGTTCTGGCACGCGGTACTAGCCTCAACT
GAACTACCTGGTCTTTGCCAACGAAAGGGGCCGTGATCTTATTTTTTTTTTTTNNNNNNN
NNNNNNNNNNNNNNNNNNNNNNNNNNNNNNNNNNNNNNNNNNNNNNNNNNNNNNNNNNNN
NNNNNNNNNNTACTCTGTTGGAGTCGATTGTTGTTTGCGAGTTGAGATCTGTCGTGCAAT
TGTAACATGGCCGATTACGAACGCCGACCACACGGATACTCAAGGGGAGGGCGCAAGAGG
CGTTATAGAGGTCGGTCTGCGATAATTGAAACTCTTACTGCTCTGCCTTTGGCTGAGTAG
AAGGTCCTTTCCGTTGCTGGTTTTCTTTGAACTAACATTGCTTCGGTGGTGCACAGATGA
TGAGGATTTTGACCGGCGCCCACAGAGACGCAGATACGAAGAGCCACTTGTGGTCAAGGT
CCGACGACAGCTGCTAACTCTTGCCGAATCTGTATGAGCTTCCTTATCACATAAGACCTG
GTGTTACCGATTGCAATCGGTGAAGCTTACATGCAAATTCGCTCTAGGCGGCTCGAAGAG
CAGAGGACGATGCTGTGGTCATCGCAAAGAGTGTCGCAGAGAACTATGAGGATGAAGAGC
TGAGAAAAAGCTTTGTCGAAATTGCCATTGATCTGTATGTGAGGATAAGCTTTCTGTTCA
ACTCCAATCTCCCGTGCGTCGTCCAGTGCTAATCTGTCGGCTTTCTGGTAGTGTCATAGA
GCAACCGCTGAAAATTCCCTTTATTGCTGCTACAGTTCTGGTCGCCAATAACTATAAATC
AGAGCTTGTGGAAGATGTCCTCAAACGAGCACGCGAATCACTGCAACAGTACATTGATGT
CGGAGCCTGGCGCGAGGTCAAGCTTCTTCTGCGATTTCTGGGTTGCCTTCAATCTATTTT
CGAGGGAGACGGCGTCTTTCCAATCCTGGAGGAACTTTTTGCCCGTGCGGTTGATCTCCA
AACCGCGTCATCTGAAGACGTCAGTGAACTATCCTCAACTTTTCTTCGAAATAGAGGTTG
GTCAGGTGCTGATGTCGTCTCTATAGTTGCTAGGACTCGAGCTCGTCAAAATTATTCTCT
TCACGATCCCATACACTATGGCATCTCCAGCTACTGGGTTTGAAGCACAAGCAAGTGCCC
TCTTGGAGAAAACGGACATCATCGCCTCAACACCGCATGCTCTAGTTGACTTGGTGAATC
CATTTGCCTTAAAGGATGGTGAACCAACTGCTGTGCAGAGCGTCATCAGTTTGCTTCAGA
ACCAACTCCAAGCCGAGGCAAACCGTGGCTGGGAACTTGCTTGCCTTCCTCGGCCCTGGA
AGAGGTCGGAAAGCGAAGAAGATGGCCCCATAGAAGCCGGACCTAAACATGCTTTCCCTC
AGATCACCGTCCCGAATCCTGTACGAAAAGGAGCCAGGGCAATTTTCCCCGAGATCTACC
TCTCTGTATACGCGAATCAAGACTTGGAGACGGTCCCTCCGACGTCGGACATTGCGTCGT
CTCTGTTGAGAGAAGCACTCGTGGATACAATCAACATCCTCGACTTCAACCGCATCGCTA
CTGCCAAGTTTTTGATAGATGTGGATTGTTATTTCACACCATACACTTTTGTGAAGCGTG
CTACGCCATTTGACAGGCTGCGCGATCTCCCTGGGGATCGCCCTACATGGAAGCCTGAGG
ATGTGGCTGTCGACGCCGTCTTCTCCCAGCTATTCCAGCTTCCTTCCCCAGAACATAAGC
TTGTTTATTATCACTCAGTCCTCACAGAATGTTGCAAGATTGCGCCCGCTGCAATTGCCC
CCAGTTTAGGTAGGGCTATTCGTTTCCTGTATCGAAGCCTTGACACAATTGATTTGGAGC
TCATGCACCGATTCTTGGATTGGTTCGCTCATCACCTGAGCAACTTTGGATTCACGTGGA
AATGGAGCGAATGGTTGGTGAGCTTGGTCCGAACATCATTGTCTGTATGCTAACGGTTGG
TTTCAGGATTGAGGACCTCGAGCTCCCGCTTGTCCACCCAAGAATGGCGTTCATTACGGG
CGCCATTGACAAAGAAATTCGATTGAGCTTTGCTCAACGCATCAGAGGAACTCTGCCAGA
TCCATACCAGGAATTGATAACCGAAGGAAAGGAGAAGGATACTCCTGATTTCAAATACTC
CTCAGATAGTGAGTCTTACCTCATATGTTGTCCTCGTTCTGCCTACTCGAAAGGGCTAAC
TAAAATCCTTATTCCTACAGCTACTCCTTACGCCAAAGAAGGCAGAGAAATCATGCAACT
CATTCGTAGAAAAGCGGGCGATGAGGAGATTCAGCCACTGATCACCGCCATCGAGGAGCA
AGCGAAGGCCCTAGGAGTCGACGACCCTATGCTGCCCTCTACCGATGCCTTTGTCACGTC
TATCTGCTTCGTTGGCTCTAAGTCTCTTTCTCACGTCCTGTCATGCATTGAGCGGAACAA
GGAAAGACTGTTGGCAATTGGGCCCAAATCAGCTCGTGCCCGTTGTCAGATCATCACCTC
AGTGATGGAGTACTGGGTGGATCAACCAGGCGTCGCGATCAATATCATCGACAAGCTGTT
GAACTACACGATTCTGACACCCTTATCTGTCATCGAATGGGCCCTGGTGGAGAGGTTGCA
AGCAGGAACAATTCTTAGCAGAACACATATCTTTGAGATGATATCTGCTACGGTTGGCAA
GGTCACCAACCGTCTGCGGCAGATTGTGGCTGCCCGCACCCAGCCCGGTCTCTATGAACC
TCAATTGAGTGTCTTGGACGAGACCCTGAGCCGCGAAAAGGCCGATATGCAGGCTCTGTT
CAGGGTAATCGAAGACTCTGTTGTGTCGGTCGCTGGCGGTAGTAACGACGGACTGATGGA
GAGAGGGGATGGAAGTGGTAACTTGCCAGAGGACGAAATCATCCGTCAGTGGGGCCGCCG
ATGGCTCAGGGTATTCCGACGCAAGGCTGGCGTGGAAGAATCATTCATCACCGAGGCCAT
GGCTGATGCCACACCGGTCGGGACGGTGGCCCCTGCGCCCCAGCCGACTGCCTCTGAGAC
TGGGGGGGTTGTGAATGATGCAGCAGATGGAGACATGGACATTGCTGGCGCAGATGAAGC
CGTCAAGATTTCGTAGGACTGGTCGCTCTGGACCCAAACAGCCCATCTGTCTCAGTTGCC
GCCAATTTGCTTGACTGTGTCACTGCGTCTGTTTGAGTTTCCTTGAAGCTATGTATTGAT
AGGTCATTGTGGGATTAAGGTAAAAAGAACGAAAAACGACTCTGTACTCTGTCCTCCTTT
TCTCTTGATCCATCTTTGGCATTTTTTCACCGGGCCTTGTTTGATATACATTCAATTAAT
GGTCGTTTTGTCTTCTTTGCCTGCTCTTGAGCCAGATACTTATAATATCTCCCATGAGTT
TTCGACCAAGGGACCCCTTATCTGGCTGACATAGAAATATTTCGCTTCAAGGCATTTTCT
GAGTATTCAGTAGGTTCATTAATGTAATGTTGGTATGTATTTCTAACAGCAATTGATGAA
TTATATACAGCAAACTTGCAGAGATCCTGCCAAAAAAAAAGGCAGGGAAGAGAAGATTCC
GTACTTCCATGGATGAACCAAGCCACCAAATGATTAAAATGATACAATAAGAATGACCAT
AAAGGAAAACAGGGAATGCCCAGTGTTGTACAAAGATAATTAGGGTATGGTCAGTGGTCA
AGAAAGGGAAAATGGGAAAGCACATGACAGTCATTATTCACATCAAGGTTGAGGACCAAC
CTGTCCAGGGGCTCAAAGGAGTTAAGTCACGCTCTTCTATTTTTCATCTCGAACGGATCT
TTGTATTTTTTTTGTCTGTTTCCACCTCCACGACCAGTCGGTCTATTCGCAACGGAATAC
GATTCTGATGTTTTTATCCGCCGACGCAATTTGTCATTACTGGAGGACATTGGCGTACTT
CATGGCGCGAGGAAGTCGATCAAAGGTCCTTTTTAGCCTCTTCTTGAGAGAGGTACTTGC
GGTCGTCTTCGCCTTCCACTGTTTTGAGAATTGTCTCCATTTCCTTGGTCTGTCTCTTCC
ATTCGGCTTCATCCATCTTCGTCTCGCGCCGGAAGAGTTCCTCGTTGGGCTTCCGGTAGC
TGCCACCGAGACGGTCCCACAGTGTGGTGAACTGTCCATAATTGTAGTTGAAGTAGAGGT
GGTGCATCGTGTGGCAAGCAGCCCCGTTGATGATCGGGCTGTTGGCAACATATTCTCCGT
CGTGAATCATTACCGTCCATAGGTTAATAAAGCCGAAGAGAAAAACATAGGCCAGCTTCT
GAAGGGGAAAGATGAACGGGAAAACATGGTAAGGAACACTCTGCGACCAACCATCCAAGG
GGTGGAAGGCATGCGACGCGAAGGGGCTAGGCATAATCCACTTGTGATGGGGCTTGTGGA
GGGACTTGTAGATCAGCGGGTGGTGCAAGCCGCGGTGAATCCAGTAGATGCAGAAATCGG
TGAAGGCGATAAAAAGAGGAAACTGGAGGATGCTATAGTACGGGAACGGCTCTTCGTCGA
CGGAGTCGTACAACTTGGCGTATCCCCTAACCTCGGCGACCAAGAAGGGAGCGGTCAAAA
GAGACATGACAGGCATCGATCGCATGGTCTGCGCAATCTCCATGGGGATCTGATTTTTGA
GGAACTTTGGATGCTTGACTGTCGTCTTGTCCCAGATGAAGATGTAGGAGAGGGTTGCGG
AAATAAAGTAAACGATAATGCCGAAGATCCTATTTTGAAAGAAAATCGCGTCATTAGCAA
ACCAGCTTTTGGACAGGATGGGGTCAAAGATGATTTTGCATACCAAACGATCAGAAAGAA
GCTCAGGAACTGGCGGTAGATGTTGTTTCTGGGCCATGCGCTCAGGTAGGCGTACTTGGA
CGGCTCCAGACGGAACAGTTGAGTGGCGGGTTCGTACACAAACGGCTTGGAGGCACCAAA
CAGGGACAAAGAGCTATTGGCAGCATTGGTCAAGCCTGGTAATGAGACCGTCGAGGAGAG
TGATAGGGGAAGCAGAGCCGAATATACGCGGTCCCCGATGAAGGTATCCCAGATCTCAAG
AACAATATCCATGGTGCCGGAAAATGAGAAAGTATTTTTGCGCCAGAGACGAAACTTGGC
AGGGGTTTGAGCGCTGGCCAGTCAGTAAGTGGAAATTCAATTTCAATAGAATGGCAACGG
TATGAATCTAGAGACAAGAAAGAAGATAAAACATTGGCGGAGGGAGGAGAGGATAGCAAA
GAGTAGAAGACGAGGTGGTGGAGGAGGTTTAATAAAAATAATAATAATAATAATGTTTGG
GGACTTCTAATCAGGAGAACAGAACCACAGAAAATCGAACCTGCAGTAGTGTAGGTCGTT
ATCACACCAGGGCGGAACAAGCACAGCCGATCCGTCCAGTGGATTCGGCTCGTGGAGCAA
GTAGTATCTGGAGATACATAGTAGTATCTACTCCGAAATTCTAGGTTGGTTGCCTCGATG
AGTTCACCAACGACTTGCAGATGAAGACAGCGATCACTTGATGGAAATCCAGGACGCGGT
CTAGGGAGATTGGGAGGGAGATCTACGTGCCTACTCTGTCCGCACTGATGGTGTTTAGGG
AAAGGAGGAGTTTTGAGTGGTTACCTATCGAACCTCAATTTTGGCTGAATAGGAGTACAG
TGACACGGTATATGCGTATAGGGGCCATCAGGTATCAACAATTCTTACACTTTACCGAAG
TCTGTACCCAAATAATCTCAGAATAATTGTTGATAAAAGGACCTGAGGTATACTAGTACG
ATGTGTCGGCAGGATCAGTATTGGAATGATACAGAATCTTGATCTATCTGCCAGATCCAT
TTGACACAGTTTAAACCCTGAGAGGATATTAGTCGGATCAGAAAACATGGCTAAGATATG
AAGAATAACTAACTCACTAGTTACTATGCACACAAATAGTCTTGCCTCGAGTCTATGCCA
TTGACTCTGCAAACGGTTCTCACTCACATCACGTTTCTTTTACCACCTCTCCGTAGTCAT
GCCCCACCAGTACTAATCCATCCATCAACAGCAAGTCAACTACGAACTTTACCGATAAAG
GTTAGTTACAACACTGTACCGATTCGGGTAACGATCCAATACCAACCAATGCGCGCGATT
TCGCTTCTGGAGGCTTAGCGGCAAGCGTTAGCCGCCTGCCCCGGCTGACTTTTTCCTTCT
TCACCTTCTGCTACCTACCTTATATAATATTCTGTACTCTGTACAGTATATGTGTCGAGG
TGTCAGTGCACGCTTACTAAGATACTAACTAACTACTGGCCCACTGGCTGGTGAGTCCTG
GAAGCCCCAAAGTCCCAGCTCGACACCTATCCGCCTACCTTACCGACCTTACCTCCTACT
ACTCAACTCTGTTAGCCTCCTCATCCACCTACTCATTCCGTTGCTCGTCTTTGCACACAC
CTACACCCCATCCACAGATTATCCTCACCCTTCCCACCCGCTTTTTCTGTCTCCTGCATC
ATTGCAGCGGCTTGTCCCTGTCGCGCTGTGATGCGACAGGTTTGACTTGCGTTTCTATTC
TGCAGTCAGTACCTTGAGAGGTGTCATCCAATTTCAACCCAAACCCCCTCTTCCTTCAAT
CGTCAGCATCGCTCGGTCGCGGCACGTTGCTGTTACAGCCATCCTTGCAACTGGACTATA
TCGCACCCCGATCTTGATTTTCTCGAAGCGACTGATATCAAATTTTGACGCGCAAAAATG
TACAACACACATCGTGGGATGGTTCCCGCTCCCAACTCCCGTCTTACAGAGTTGCTGGAC
CAGCTGCGCCAGGAGTTCGAGAATCAGTCTAGAAGCACCGGGGAGTTCGAGCACCAATGT
ATGTTCTCTACGTCTTTTCATATCTCTTAGGTCATGTCGACGCTCCCATTTCCATGTGCG
ACCATATCGCCATTTGTCCTTCTGTTCTTTCATGACATCCCGGGAGAGGACGCACACCGT
TGTCGTTCAACCTTGGCCCGACTGGCATGTGGACTGGACTACAGTGTCGCACAAGTCTTG
TCACTACTTACAAAAGTTATCCTCGAACTGCGCTAACTATCTTCTCCAGTAACCGGCCAG
CTTCAGGAGATGGAGATGATTCGACAGAAGGTCTATCAGCTGGAGCAGGCACAGATCAAG
ATGAAGCAAGAGTTCGTACTTCCAATCCCCAACCTTGAGGAAGAATGGAAGAAGGAAAAC
GCATAGTTGGCTTGGCTGCTAATGTAATCTCGCTTTCCAACTAAATAGCTACGAAGCAGA
AATTCGAGTCCTGCGCCACGAGCTGGAATCGCGCGGCGTTCAGCCCGTCTCATCCCATCT
TGCTGGCCCTGCGCAGCATGCGGGCCCGTCTCAGGCGCCTCCCCCGGCCCTTGGCCATGG
CCCCAGCAATCTGTTCGGTGGAATCATGACCAACCAAGGAGGTAGTGGTCCCGGTCTTGC
CCCTCCCCCTCCCCAGGATCAGCAGCCTCCCCAGCATACCCTTCAACAGCCTGCTCCCGC
GGCTCAGCAATCAGCGCCCCAACCGCCGCAGAGCTCCTTTGGAGGATATCAGCCTGGTGC
TGCTGTGAACGGTATGTTCTTGCTGTATTTACTTATGGTTCTCTGGCGTCTGACCGTGCG
ATGTCTTTCGCTTTCTATGTAGGTTACGGACCGGCACCGCCTCCGACCGCTTCTCCTGGC
CCCGGAAAGAGGTCTCGCGCCCCGCCTGGGCCTGCAACTCCTCAACAGACTCACCAGCTA
GCCTATCCCGACCCGCGCGTGTCCCCTCAAATTGCCCGTCCCACTCCTCCTAGCCAGGCC
CTTGTGACGTCTCGCGGCGAACGTCCCGGGAACATGCTGGCTAACTGGAACCCCGACGAC
TTGCCCGCTTCACAGAAGCGCGAGGGGGCCGATTGGTATGCGATCTTCAACCCTGAAGTT
CAGCGAGTGCTTGATGTGGATCTCGTCCATCACCTGGTCCATGACAGCGTTGTCTGCTGT
GTCCGTTTCAGTCGCGACGGCAAATACCTCGCCACGGGCTGCAACCGCTCCGCTCAGATC
TTCGACGTGACCACTGGCCAGATCGTCGCTACCTTGCAAGACGAAAGTGTAGACAAGGAT
GGAGACCTGTATATTCGCAGCGTCTGCTTCAGTCCCGACGGCAAGTACCTTGCCACCGGA
GCCGAAGACAAGCAAATCAGGGTATGTTCACTGTTCTCCTAATGGAAGACCGCTGGGCTA
ATACAAAGGCATATAGGTGTGGGACATTGCGGCGCGTACCATTAAGCATATCTTCACCGG
TCACGAGCAAGATATTTACTCGCTTGACTTCGCTGGCAACGGTCGATACATTGCTTCCGG
CAGCGGAGACAAGACCGTGCGTCTCTGGGACATCCTCGACGGTAAACTCGTCTACACTCT
CAGCATCGAGGACGGCGTCACCACTGTAGCCATGTCTCCCGACGGCCACTACGTTGCGGC
CGGCTCCTTGGATAAGAGTGTCCGTGTTTGGGACACCACTACTGGATATCTCGTGGAGCG
TTTGGAGAGTCCTGATGGGCATAAGGATAGCGTTTACTCAGTCGCCTTCGCTCCCAATGG
TCGGGATCTGGTTAGCGGCAGTCTTGACAAGACGATCAAGCTTTGGGAGCTAAGCGTCCC
CCGGGCTGGCTACACAAACGCCGTGAAGGGTGGTAAATGTGTGCGCACATTCGAGGGCCA
CAAGGTATATCCGATATGACGCTGCTTGTCTTAGGAAGAAGTATACTCGATTGATGCTAA
TCTTGACTGGCTAGGATTTTGTTCTGAGCGTGTGTCTCACCCCCGATGGACACTGGGTCA
TGAGCGGTTCCAAGGACCGGGGTGTTCAATTCTGGGATCCCATCACTGGAAATGCACAGA
TGATGCTCCAAGGACACAAGAATTCCGGTCAGCACTTCTTCCCTTACTTGTCTTGCCATT
CTCTGTGGCCGATCTCGTCAGTTTTCCAGTGTCTAACTGGGTTTTACAGTCATCTCGGTT
GCTCCCAGCCCTACAGGCAATTTGTTCGCCACGGGCAGTGGCGACATGCGGGCGAGAATC
TGGAGGTATGTTTTGGCGTTCAATTCTTATTGCTGATATGGAAACTAACACCGGGGTGTC
GCTGGCAGATACTCCACTTATACCGGACGGTAATGGGCTTGATGATGGGAAGCTTCGGCG
CAAATGTGACTTCTTTTGTTTGTTTGATCCACAATGTCGTAGCCTCTTTGAACATGGCCT
GGGTTTGTTTCTGCGTTCAACCTTTGCAAGGGTCTGTCCTGTCCCATCGCAGCTTCGGAT
TTTCGTTTCCTCGGTGACGTTACATGTTTTTAAAAATGACAAAACTCTGCATGTACGGAT
AACAGCTAAACTGATATTTTGACTGACACGAGAATCTTCTACTTCCGCTTGCCATGGATG
TGCTCCTTCCCCGTTGTGTTAACTGAGATGCTGGTTGTTCTGGGCTGGTCGCTACAGTGC
CGAGCATTATTCGGGGGGTGAGCGTATACGTATGCACTGAAGCTGACATACGTGCCAGAT
ACCCGGAAGTCGGTGGCTTCACGGTGATTCGATCTATGAAGCCGTTTGCCTTCTAGCAAC
TCGACAGGGTTCTAGGGTGAATGGAAGATTACATCGTTCTGTCTACCTAGTCATGGACAG
TGTCTGTTACGGATATTCCTTGCTTGCTACATGGTCCAGGGTCCCTGAGATGGATATGGT
GCTGAGGCACCAGGCACCAGAAACCGACCGAGACCTTGATATCAGCTTGGATTAGCCACA
TGTTCCCAGGCTGGACGATAGGATTTCACATATCGCCTGCTGCGGGATATCTGACTCATA
GAAGATAGAATCATAAACACATATCAACCGGGTTGATGACAGTGGTATCCCAGGATCTAT
CAGTTATCGGTAGGAACATGATACAGACCGGCTACCGTTTCCTGGTTCTGGCCCTATCTC
AAGGGTAGAACTACTTTTGGGTATGCATAGTTGAGTCGTGGTCCATTGAGTGATCCCGTC
GCGGCTGAGACTCAAGAAAAGGGGTTTGCGGTTTTGCTGACAGGAAATAATCAAAGCGAA
TGGTTTCCCACGTCAGGGGACCAATCGGGCACCACGATCTAGGTACGACGAGCATTGGCA
AACGCGAGTGATAGCAAAGGTCAGGGCTGCATGAGGGCAGGGTCACGAGATGAAGGGGCC
ACGGGAATATACTGACATATCATCGTTGACGGAGTCATTGACATCTGACTCCCACGCCAG
TAATGTAGTGGATTGGATTTTTTATAGTTATGTAAGTCAGCATATCCTACAGCGATTTAT
CCCTGCCAAAGAACGGGACGATTGATTGTGCAGGGCCGGCCCCGACCTGTCAATTGATTT
GCAGTGGAAAGGCCCTGTTGGTCACGAGGGACTGTTTTCTCACCGGAAGATGTGAAGATA
TCCGCGGAGTCCATGCGAGTACAAACAAGCCAACTGAATTACCACTGCCTATCAAACCGG
TTATTTCCCATGGATACTGGGTAGGACAACAGAACTATAACTCAACAATATTAATACTAG
CCGCGCATAAATAAATCGGATAAAGTTGCTAGTCGCTAATTTCTGCTGCTATTGGCGGCT
AGCTGGAATTATTTCTCAGACGGGATCTGTCAACCATGATCCGGAAGGTACAAATAGGGT
TATGACTGATTGCTAGCCTGGTACCTTTGTAGTATGTCTCTGTGCATTGAGGCTATTCAT
TGATCATTGGTAAATCACTAACATGTTACTTGACCTATCATATTCAGAGGGGTTGGAGTG
GGAAATAGTTGGGAACCAAGTGGACGTTCCAGTGGAATGGCGGATCGAGCGATGAAAGTG
GTGATTCTCGGCTATGGAAGAAAACCATTGGCGAAATGGGATGGTGGATGGCCGGGGATG
TACCAAGAACTTAGCTGCGAAGTAGCCTTAAACTAAGAAGAATAAAAGTATCAAGTCCTA
GCTGGTGCAATACAGCCTTGCTTCTCGTACTTTGTGTATGACGGTGGAAGGGGAAAGATC
AGCATTTCGAACACGGGCCAGGGCTGCAGAGGGAAGTCCGTAAGTTTGTCTATTATGAAA
GCACAGACTGTCGTTAACTAGCTCATCTGCTGTCATCTGCGTATACGGTGTACCGTATCG
ATCAACGATGTTACGACCTTTTCAGGTCTTTCTACCTATACATCCAATAGTACGGAGTAG
ATATAATACTTTTGGGGCTCTCTTAAAACATGACGTTTGCCACCTCATGGTATACCAGAT
CAGGTCAAGATCGACAGGTGGTGTGTCGGATCAGCAACTGCTCAACTGTTCCTATTTGTA
TTGAGGAAAATGGCTATGTCCTTGGCGGGTATACTCAGTTCAGATCTTAGCATGGGATAG
ACAGATCCAATGAATTTGTTTCAGGACACTTCGAGTGCTACCGTAGGCTTCACGGTCACA
CAACATCAGAAAATACGAAGTAGTAAGACTATTGCTACTCCAATAGGCCGATGGACCCCC
CAAAAAAGCCCTTCAACCTTGGAAATCGGGTTTCCTTCGCCAATGATACCGAACGCTTCT
AGCAGGTATTTCCAATATGGAGAAAACTCGATGATTTATGCGGATCACTCACGAGAGGAG
GGACCCCAACTTCACGATCGCGAGCAGTTTCTAAGTCTGGGTTGGACCGTGCCGTGCTCT
GTGGAGAGCGAAAGGGTTTTCTTTTTGTTGGCAATCATCTAGGAACGCTAACTGTGGGTG
GACGACTCTCCGCCGTCCCGAGTTGAAGAAGGCCCGGCCCGCAACGAGAGTGTATGAAGA
CGGGAGAACGGAGAGCAACAGAATAGTTAAGTCTATTCACATGGCAACTTGCTTGCTTTT
TTTTGTCCCTTTCCCTTCTCTCACAGGCCGAGAAAGCCTTGTCTCTACCCAACGCACGAG
GAATGTACAATATCGATTATATCAGTCTTATTGCTAGACGACCTCAGGCCTCGAGTGAGA
CAGCCCACCAAACTTGATGTCTCATGACTCCTCAATGAGACTGACTGACACAGTGATGAC
TCAGCACCTTTGTGCTCGTGGCGAGTTCACTATTAGTCAATGTGTCGTGTGCTGACAGAC
AGGGAAAAGGGCATATGTTACATGACGGAAGGGAGTAGTAAAAAGGGGCTGAAATGCGCG
TTGTAACTATTTTGAGCTGCAGGTGTCTTTCTCCTATCTCGGCATCAAATACAAAAACCC
ATGACGCTTCATGAATATCATATAGGTACCTCGTCTATACAGTACGATGAAGAGAGACAG
GTCTACTGAAGATCATACTACCCTAGTACTAATTGTACTCTATGCTGTCAGCATTTCGGC
CCTTGCTTCTGGACTGCATCAGCCTGGTAGCATATTGATTGCTGGCGATTACAATCATTT
CAGTTGTCCATGAGATCTATCTTCATCCTTTCCCTTTGTAAAAAATACATATTTCAGCAA
TCTGAGTAGGCCTACCGGAGTTGGAGTAAGGAAATGTACCCAGGTTTCTTAGGACCCTAG
CTATCCATAGTTAAAGCACAGATCTGCATGGGCTGAACGACTGAGATGATGTCACTTGAG
TTTTCAGCAACAGGAAGCAGTCACTTCAGGCCTTGGGAGATTCCTGGTGTCCAAAATACA
AAAGACCAGAAAAAGGGGCCGCGAAATAAAGATTGAATGGGCATTTGTCGGCAGTCGCGG
CTATGGAAAACTAATGCATCAGAGGGCATGAGGCTAAGTCTGGACTCTGGAGTCTGCTTA
GGCTACCAAGAACCAATTGTACCTTAGTCTAGTAATACACAGTTTGCTCCACGACCCACA
GAGGAGACTAAACTAGTTCTCCGTCTGTACCACAGTAATCTGTGGGCCCAACCTTGCAAG
TTAAACTAGTTACGGAGTAGAAGGATACAACTAGTACTGGTAGAGAGTTCCAGTCATCTG
GCCAAGGAAAAATTAGTGGAGGTTTTTAGCAAATCAGAGGCATCAGAGCACGATTGATCG
CCTGCAAGCGGTCCGTTCAGTAGCTCTAGCATTCTGCTACAGGCCCCTGTTGTTCGATTT
TATCCTCATTATTATTCTATGGCAACAAATCGACCTAGGTGCTGCCTGGGCCACACAATA
CGAATATTAATTATTAGGTGGGATTGAAATGCAATCAATGTTTCGGTCAACAGATAACAC
CTTTCGCAGTGCGCCATAACGGGAAATCGAGATGCGTTCGTGCTGGAGTCGGAAACGGGA
TAGGTTAATTATATCCAACTGACAATCTTGTCCATTACTCCATACCCTCCTCCTGAACCT
TGGGTTATCTAACTTTCAGCTTCACCCCACGGAAGATCCGGCCGCCCTGCAGCAGGCTGC
AGCCGCAACCACTAAAGAGCTAGCTTTTCAATCCGAAGCTGCCGCCTGAATCACAAACTT
CAGCTAGTGACCTTGGCCTGAATGAAGCTAAGAAACCTCGTCCATCACACACTTTGGATC
GAACAAAAGGAAGATCTTGGAATCAGATGGTGCGTTACAACAGACTGAGCTGACGGATAA
CTACGCATTGCTTCAAATAGAAATACAGGGAACTGGAGACATGGAATGGAACGAAGCACC
TAGGTATACCTACCTACCTTGCCTCTATAGGTAAAACTCAGATAGATATTGGACCTACTA
GGTTAGTCTAATTGATGCAGGCATGAGCCACCGTTTCAGGATCGACATCCAGGTGACGGC
TGAAGATCAGTACGTAGTCAATTCAGCATCATGCCAGTCAGTGCCTTTGAATATTCCAAG
TGTTCAGGTGCCTACCTGTGTGGGTGACGAGGGTATCCTTGTTCTTCCCCATACCACACC
TAATGGAATACGAGTATTACCCTCATTGGGAGACAGATAATAATGGCATCCAGCCAGCCT
CACTGGATCACTGGAGGCTCGAATAATGAAGAAGAGGAAGCATCCATTCCGTATGGCGTT
TCATATGCTAGGCAATTGAGCTGGTCCACTCTGGCGGGTCAGATGATACATACCCACAAT
TTTTACTTACAGTTCGTGGCATAAGGCAAGTGCGTATCGCGCAAAATGGGACAAATGCCC
GGTTGCCTTGCCTTCTAACAAAGGCCAATCAGTCCGAAATTTAAAGCAGTCAAGAGTTCA
AGTAATTGGCGAAATCATAAATAAGGTAATATAGACTCGTAAATGATTTTAAAGCAGTGC
ATACCTCACCTATCATGAGAAAGTAGAGTGCCTTCATACACATCAGCCCAGGATGCCTTG
TAAAAATACATCATTAGGGAAGATCAGTGTCCACTGAAATAAAGATTTGGGTTCGCGATA
ACTGAAAGGACTATCCATACCAGCTATGACAGCGTGACACAATGGTACAGTGATTTACCA
AGAAGCTCCGATCGGAATTTCAACCTGAGTTCCGCGATTGGGCTACAGGGCTCAAAAACA
GTGGTCCTCAAGGCCATCATCAACTATTTATCTACTTCCGGCGGTGACTAAAAGGTGTCA
TATCAAGAGTAGATACCGGTGAAGTGGTGACGAGCAGCTAAGGAAAGGGGTTCTAGATCA
CCTAATTACAATAAGCATTTTATTACTGTTGGGCCCCAGTCAAGAACGAGAGTGAACAAG
GGAATACTGTGGTAGCCCTGACCGGCAGCTTCAGCTATGTGTCACACTCCTAAAGAACAT
GACTGAAAGGGTGACATCTCTAACCGCGAAGTACTTAGTTATAGATAATCCCATCATTGT
TAGGTGCTCATACTCCCTGATTGTCATTCTACCTCACTGGGGCCAACTAGGTGTGCCTTA
TTCCTGTGTTGGCAATTTGCAACCGGTGGAATCGCTCGGGGGGATCATGCCATCTAATTG
GCAGCTTTCCAATACATGACTAGGGCTATCTTCAATATTATCAACTTAACCTTGGGAGTT
GGCACATCATGCCTAAGCCACTATATGCTGAGTGCGGGGCGCAATTGTATAGAAGACCAC
CTCCCGTGTTCATTATGATCAAATGAATGATAATAAAAAAAGATGATAATAATAATTACT
AAGGTACCATGCTGCGGGCTGTAAAGTATTACTCCTACGTAGAGTACTATTCTCCCTGAA
TCTAAGCGTATATTCCTTGACCTTTTTTTCTTCCTTTTTTTAAAGAAAACCCAAATATGC
ATAGTTTTTGATTGGGATTTCCTTCTCAATTCCCACGGCACTCTCTTCAAGCTTATTGTT
TTTTCTGCCCAATCCTTGCTTTCATTTTCCAATTTTCTTTTACTTCCGCTAATAGCTATT
TATTTATTTTTATATTTTTTGTTTACTCTAATGTATTTTATTCTATTCGATTTCATTTAT
TTTTTTTTTAACCTTCCTTTCTACCTAATTTGGTAATTTTCAAATATGCAGGTTCGCTCA
TACAAACATACTCCGTACGCACTACTGTAATCTCTCTAAGTCGGTAAATGTCATCCTGAG
GTAAGTCTCTAATGCTTCGTCTAGCCTCTCTTTTGATTGTAGTCTATAAGCCTTCAGCTA
ACTAAATTAGCAAGCCAGATCCCTGTCACTGCCCACCCCCGCTGCTTCCACTATTCTGGG
ACACAGGGAAGAACGATTCAGGTATGAGGATCATGTAGGTATATCAAGTTCTAGATCACC
ACCACACGCGCCCCCAAGATGGGGGGGAAATCGAGCGTACTCACTGGTTGCTATTCACTG
GCCTGTATAAAAGAGATCTCACACTGAGTTGGATAAGCAAAAAAGACTCTTAAACTGGAC
TTTCGCTGATCATCTCGATCTCCTTCTTACTTGATTACCCCATATCTTCTTCTTTCAATT
TCCCATTGTTCCCATTGTCATATATCGATTCGCCTTTGTTCAAGTCTTCCCGTTCTTCAG
TGCACAGGAAAGGCCTGTTCTTACCAGTGCACCAGTACATTTGTGGGTACTTTGGCCACC
CACGTTGTGACATTGTCTTGCCTGCCTTCAAAAGCTCGTTCGTAAGATCCTCTGCATCTC
TGACCTACCGCATCCACCCGAAGTATTACTGGAACCTCTTTGCTTTTTGGGAAGTTGACA
CTGGAGATCGCAAGGGACCGAACAACTGGCGCAGCAATTTAAACATCAAAAGCCTTCGAG
AGCCCAACTGTGCTGTCAAGGAGACCTCTATGGGATTCTTGGATCCCCACCGTCCTTCTG
TCAGCAGAAACTGAGAGAGATAGATATTGGTATCGAGAGAGTTGGGGATTCCACGACATC
CAACGTTATCTCACCTTGTTCGCGACGCAATGGAAACAGCAGAACCAGTTTCATACGAGT
TCACTGGCCATGCGATGGGTTCAATGGCTCCTCGTCGGTTACTGCACGCTGGCCTTGGGT
CAAACTTCTCTTATTACAATAACCCGGCTACCTCTTTTCCTTTGCCTTACCACCCATCGT
CTTCCACGCCGTATGGTTTCAGTCATACGATAAACCAGCACCCTCATCAACTCCCGGGCT
ATCAGCACTTCTATCTTACGAATCATCCATCGCTCAATTCCCAGCCAGTACGTCTCTCAT
CTGAACCGCCAACCGTTCAACAGATTCCCGACATACGCCCAGCGAAGAACGCCATCAGTC
GCATTGTGGGAAAGCCATTGGCAAAGTCGGAACAGAGCGCATCATCGCAACCCATTGCAG
CGGCTCAACCGCCAGCCACTGGGGTTACCCAAGAGAAGGGCCCCGGTTCGACTGAGATTG
AGTTCTCAACGGAGGTGGACATCCTTATGAAAACTATTCAAGCAAAAGCTGTCCCTCAAC
AGTCGGCTCTACAGTGTTTACCGCCTCTCCAACAGTTGACACACGGCGGTGAGAATGGCT
TCTCTCAGGCCTATGCCATGGCTTCGTCAACTTTGCGATGCAACGTGGCGGTTGAGGAGC
TCGCTTCCCGGCCAGGAAAGAAACGAAAGTACATATGTCGACTTCCCAACTGTGGAAAGA
GCTTTGCCCAGAAAACTCATTTGGATATCCACATGAGGGCTCACACTGGGGATAAGCCCT
TTGTAAGTGCACCTAAAAATAAGCCCACATCTCGGAACCTCGGCTTCTGACATTGCATTT
TGTCGTAAGGTATGCAAAGAGCCTTCTTGCGGACAGCGTTTCTCCCAATTGGGCAATCTC
AAGGTAACGCACTAAGAGAACTCCCTACCGATGGTGAATGAATAGGATCCTGACATATAA
TGGCCATAACTAGACACATCAACGACGCCATACAGGCGAAAAGCCCTTCTCCTGTGATAT
CTGCCAGAAGCGATTCGCCCAAAGAGGCAATGTTCGTGCCCACAAGATCACTCACCAACA
TGCTAAGCCCTTCACTTGTCTACTAGATGACTGTGGGAAACAGTTCACTCAGCTGGGTAA
CCTGAAGGTATATTGTCTCATGAAACAGGTGGCTCTGATCCCGGAAACTCTTTGGGCTAA
TGGACTGGACAGTCGCACCAGAACAAGTTCCACGCCACTACGCTAAGAACGTTGACTCTG
AAGTTTTCTCAAATGTCCGAAACGCAACTCATGAACCCTCAGGATCGCCAGCTTTGGGAG
TACTTTGCCACCCTCTATAAAAACAGCAACAAAGGCATCAAGGGTCGTGGCAAGGATCGG
AGGATCTCCCCCACATCCAAGTCCAGTGACAGTTCTGCCTCGTGCACACGAATGCAGTCT
TTAGAAAGTGATGAGGACCTCAAGGCGTCATGCGGCAGTCGCGAAGCCTCGTCCGCCTAT
ACTAGCAGCTCCAGCGGAGAAGAAGAGGACCCCGAAATCTACTACACTGATAGAAAAGGT
CATTGAAAGGTGTTATTTCAGTCATTCAGCTTCATGTTCATTTTCTCTCCTTGGGTTTTT
CTATTACTATTACTCTTCTTTTTTTCGAGATACCAAGTTTTGTCCGTCTTGGACTTGCGC
GTCTTTTGTCCAGTTTATTGATGTACTTCTTACCCTCAACTGCTTTCAGGCTCATATGTT
TTCTGAAGTTCAAGGGTGATAGTGTGTTACAGGGTTTATTGAGTGATAGCATCATTGAGG
ACAGTGCTTGGCTGCACGACGGAAAGGGTCAGTTCTGTACAAAAACCAATATCAACAGAA
CATGTTTCAGTATATAGCCTCACATGTGGTTCGATCTACTAATTGTTCTGATTGGCTGAC
AAAGGAATGGGCCATCGTGCTTGGGGTGGACGATAGTGCTAATACGGAGTTTTCGCTCTC
ATGACTATGTTCATTGCAAAGAGCTTCACCTGCCAGAGATCGAAGAACTGTGCTAATGAT
ATGTCCTTCGGCAACTGAATAGCGGCCTGTACTGCCGTGATGTTAAGTTAGGCAAGACTT
GGTATTTTCATATACCAGAAAAGTTACCCATGTGCTTGGTAGCACGCGGAGGAGGTTTGG
ACCCAAGCCCTTGTAGAAACCACCAAACCCTTCTTGAGCCCAGATCTGCGCCATTGCATC
ACGAACACCACGATACACGAGGTGAGCATCGTATGTCTGCAGACGAGATCTCAGCACTTG
GTATGGATAGGTGACACAGCCTGCGAAGATCTTTGAAAGGCTTGAGGTGAGAAAGAAATC
GATATTCCCCAATTGTCGTGCCGGTGTCGCCCCCAAACCTATGCTATCGCCACTGGTACG
CGAAGCCGAACTCATCCTTGTACGATACGCTTTCAACTTCTCATACGCCATGAATTGAAG
AGCACCATGACTGACTCCGAATAAAGCGGGCAAAAGGCCCCTGTAGAAGCCAGAAATACC
CTCTGAGCGATAGATCTGTGTTACACCAGTGGTGAAAGACGCATAGGCTCCGGGGGCGTT
GGAACCGGTGGATAACATGCGGGTTTTGATCACCCATATAGGATTCGTCAAAAACGATGT
GGCAAGTCCTAAAGCGAATATAGTGCAATTAGCAAATGTGATTTCGTGAGCATTGAAGTC
CAATGAAACACAGATGGGCGCAGGATCATACCTGCCAGTCCTGATGCAACAAAGTAGTCA
GCCGAGGTGAGCTCCAGCACTCGGGAGCCGCGGAGCCTCCGCATCAGATCTTTCGTCTTC
CCATAGCAAAGAAAGTACAGCGCCCAGCTGGTAGAATTCCCGATGATGTTGGGTGTTAAC
CCTCGGTAGAATGCGGTGATACCGCCCTCACGGCGTGAAATTTCACGGATGACACGAAGT
GATCCACCAAGTTGAGAAGGCGAGGATCGGTCAACTGAGTCTCAGTTTGCGCATGTGTAA
GCTCCATGAAGATGTCTTCTGACCTACTCTGGAAGTATTATACGCGTCACGTCACGTACC
CTGTAGCCTTGTCTTTAATAAATCTAGCGGATGGAGGCAGAGCGTAGAGACTATTCCCGC
TGTAAATCCTGCTATGGTCTCCACAAAGGATGACGACAGGCCATCCTTAATAGTCATGAA
AATTGTGTGTGATTCTTCAGAATCCTTTGGGAGTGCGTTGACGGACTTTCAGGAGAGCCA
ATCTTCGAAAAACAGCGTGCATGAGAGTTGTTGCGCAAAACTTGCGGGTCTTGCTTTTTT
CTTTTTTTCTTCGCTCGGCAATAAGCGTAGCAATCCGGCGAGGCGGTTCAACTCCGCGCA
ATTGCTCGAGTTGAGGCGATGGCCGATGAATGGTATTCTACACAAGAGGAGAAGGGCTTT
CCAGTTCGACAAAGCTTTATACTCATACGAATATCTCTTAATAACTGAATACCAATCCTG
CGAGAATGAGCCCATTTGCCGGGAGTCATTAGTTTGCCCCAATGGACAGTAGGACGGCAT
AGCATTTCTCGACGGGAAAAAAAACTTCATCAGTTCTAGTAAACAGTTCGCAAACATGAA
ACAACTTTAGAAATACATGGGTGCCAATGTCATCCCCAAAACATCGACACGAAGTATGAA
AGAGGGCTTGAGCATCTCCATTACCTCCTCATTTGTGTCCGGGAGAGAAACAGGTGCCGA
GGATGATAATGAGAATGCACTCAAGTTCGAAAACCAGTTTTCATAATCCAATACTAGTCA
TCGTTTTCTCTAAGCGAGGGGCGAAAACAACCTGTCGGGAGGATCAGCTGTCTGCATCGA
GGGAGTAAGATTTCGCTGAGGTAATACTTGAAAAGAGAAGGTCTGGGTTCGCTGTACGTG
TAGCCTGTTTTTCGCCGTGAGCATTTCTGATATGATTAAGATTTGAGGAGCGAGTTGCAT
ACCCAGATAGATGATCAGAGGCAGATAGCCACTGCGTAAAAGAACCGTCAATACTGCAAC
CAGAATGAGGAAGCCTCACCGGAAGGGGGTATTACTAGTGGATAGCGACTCTCGAAACGT
CAATGACCTTGGAGATTCGCTCCTGGAGTTCAAAATGGCTGGTTAGCAGGGGAAGATAGA
CTAAGAACATTTCCATCAACGGAAGATCCAACCTTAGTTTCCTCAGAAAACTGAACCATT
TCGGTGGATGAACGGGATATAATTATATCAATACTCGAACCTTGGAGCCAGGAAAGGAGA
GTAGAGTCGGCGCAGGAGGTTATGGAATGCGGAGTGCTTGGGCGGATTTGGAGATGAGCA
GGTGAAGCTCAAGAGTTTTCCGGGAAATTTGGAGGCAAAAAAAGCTTCCCCCAGAGTCCG
CAAAATACCCCGTTCTTGCAAACCACATCCAAACTTACAACCATTGTTAAGTCTGACAGA
CATCATTTTTGTCCAGAGCGTTTTGTTTCTTTCACTATCCTCCAACGAGATTTTGATCTT
AAGACAACAGTCAGCTACCTTGAATTGAGAGTCGGCAACATGTCCGGCGCGAGGCATTGG
TGAGTAACCGCCTTTCTCTTATGACACAATGCTACAACGCAAACCAAAAAATTGACCGGG
AGTTTTTTAACTTTGTAGGGAGCAAGATAAAGAGGCCACCGTTTACATCGGTAATCTCGA
TGAACGGGTTACCGATAGCCTGGTATGGGAGCTGATGCTGCAGGCTGGGCGCATCGTTAA
TGTTCACCTTCCCAAAGATCGAGTAACGCAGTCACACCAGGGTTACGGCTTTGTGGAGTT
CATAAGCGAGGAGGATGCTGAATATGCTTCGCGAATAATGAACGGGATTCGCCTTTATGG
GAAACCTATACGAGTGAACAAGGCATCTGCCGATAAACAAAAAGCTGTGGAAATCGGAGC
AGAGCTCTTCGTTGGAAACCTTGATCCTTTGGTCACGGAGCAGGTCCTATATGATACGTT
CAGTCGCTTCGGGACGCTCGTCAATATTCCAAAGGTAAGACGACAATAAATGCCTGCCTA
GTGAAGGATATATTCCTCTGCTTCAACAAGCTAACAAACTGTAGGTTGCACGCGATGATA
ACAACCTTTCCAAGGGCTATGGATTCGTATCTTTTGCCGACTTCGAGTCCTCAGATGCTG
CTATTGCCAACATGAACGGGCAATATCTCATGAACAAACAAGTTTCCGTGCAGTACGCCT
ATAAAAAAGATGGCAAAGGCGAAAGACACGGTGATCAGGCAGAACGAATGCTGGCTGCGC
AGGCTCGCAAGCATAATGTCCGTCCACCAACTCAGCCGCTTCCTCCGCAATTCACCAACC
CGGGAACTCCTATGGCAGCCGCTGGGGTTGCTAATGGAGACGGCACACAAGCGTTGAACG
CCGCTCCGCCGGAATTAGCGACGGGAAGGGGCATACCGCCGCCTAACTTGGGCTTCCAGA
ACATACCTTCACCACAACCTAATCGACAACTCCCTCCTACGGCTCCCTTGGCAAACCCAC
CTCCCGGTTTGCCAGCAAGACCTCCGCCCTCGCAAGCCGGCTACGGTGGCCCTCAGACAT
TTCTCCCCTCTGGTTTCAATTCTGCTGGTCAACAGCCACCCTTCCCACAGCAAGCGGCAC
CGCCGCCGGGGTTCGCACCACCGGGTTTCGGTCCCCCATCGGGAACCGCTAACCCTCCAC
CATTACCACCTGGCTTCCAGCAACCTGGTTATGGTGGCGGCCGCTGAGCTTGGATAACTT
GCATTCACAGTTTAAACGTGCATTGATGCAGAAAATATATCTCTCATTCAATATTCTTAA
CGACGATGGTCTTTTCCCACAGTTTTGCTGCGTTACGAGTCGACGAGAGCATCTAGTTCA
GGTGATTCCCAATCTTGTGTATCAAAGCTCGCCACTACATGGCACATCAGTTTTTGTTCT
CGAGGAACATTACTGAGCTAACTAATCCATTGATAATGAGGTAGAAAGTTTGGGGGCGAA
ATTACATGATTGATCAGGGTCATATATTCCTTCCATCAGTCTTGCAGTGAGGCAGCATAT
TATTACCCAAAGTGGTATCATTCACCGGGGGGATATACTGCGATAGTACTTGTTTCACAT
GAGACGTGGCAAGTGAACTGCTCATACTCTGATGCGATTTTGGCATCTAGCTATACAGAC
AACCTACGAAGATGGCCAGCCAGTTCTGATTACGATAGAAGAAGTGACATTCGATTGCAT
CAAGTGATTCATCCATAACTATTTCCTCCTGCGTGTTCGCGAGATTAGAAGAACTCCAGA
ACAGGGACACGCCTGATGAGCATCAGGAAATGAGTGAAGGGCAAATGAAAGCTGGGTTAG
CGAAGACGAACAACTGCTGCTTCGGAAGGGCAGATTCCAAATGGCGGTGCAAACGATAGG
CGACAGGAATAGCAATAGGGAATTAGAAATCGGAGCAGGAGTAGTGTTTAAGAGAATGAC
ACGAACTTCGGGTCCCTTGGCCGACCGTCAGGACCGATATTGTGGGTAGCAAACCGTCGT
TCGGTGTAGATGCGTCGAGCTTCATCGAAATTAACATTCTGCGTCTTCATGATCTTCTGC
ACCTCGCGTTTTGCTTTGTTGTCTAAGCCAGCTCTTGTGTCGCCATCTGCGATGTTGGAG
GATATATCGAACTGTGATGAGGAGAGGCCCGCCTCCAGGTCCCCCGCAAAGCTGGAGGGA
AGGCGAGCATAAAGATGATCGGGAACTGGGATTAAGGGCAACCACCGGGATCGGGTGAGA
TAGAGCGCTGCCAACGGGCATCAGATTGGTTACAATCAAGGTATACAATTTGTGGATCAG
ACATACCGGTCCCGCAAATGACGACTGCAAAGGTGAGGAAATAAAGAGTATAGTATGCCA
TATTGACCGCGTATATGCAATTACACGGACTTCGGCGAGTAAATATTGATGTTGCTATGT
TAGTTACTATGACTTCCTACTGCGGGTGTACCGGAATACTGGCAGCAAGGCAGATGGGAT
TTGTGACGCGAGCCAACTCGTCAGTCAAGTCAGATAAAAGCCAGTAACGTGTGATGCTGA
CTGGGCAGGGTACTGCCACTAACAGCTACAAAGTAAGCATCTGAACAGAAAGACAGTGAA
ATATAGTTGGCATTCAAGAAACCATGCGCAACAATATTGAAGCCAGATCAATATCAAGCT
GAGAAAGGCAGGTTCGGAGTACCTTGGCTAGTACGTAAAGGTAAGGTACGGATAAGGGAG
CTCATCGGCACCAAGATATGATTGGAAGCTGCCTGGCCGGTGTGGGGAGGAGGGGGCTGG
CGCACTCTTAGGGGCTCTTCCTTAATGACTTAAACCTTGAAGGCCAGACTATGCCGAAAA
CGGTCGCCTTAGCGAGAGTGTGGGATTCTGTTCTTGGCACGATCGCACACAATAACGATC
CCAGGCAATTAAAGTATACCAGCCTCGCGTCGAGTTCGATCTGTTCCCATTCAATCAGCT
TGAAAGAGACATAACAATGGCCGCCGAAAGAACAAACGTTTCCAGCGACCTTGTCTGGCA
GATCACTCGTAAGTTTATCTCTTTTTGCCGACACCATTATCCTACTCCGAAGTAACGGGG
TTTTATTTCTATTGCTCTACCAATACTGTCCGTTACTCTCCTTGATTTTTGCTGATTCAT
ATACTCTGAACAGGCAGCCAGAATGCTTTTCTGGTCAAGCGGAGGACCGGTGGTGGCTCC
CAATTCTCCCGCGATCCCCTGAACCTGCAAAACAAGCAGTCTTTCAAGGTACGATCCTGA
AGACTAATTATGATTTCAATGGCACTAGAAACGCTGACTTAATCCTCTGTATAGTATGCT
GGCTATGCCAACACCAAGGTACCTCATACATCATCAACTTGCAGACTTTCGATAATAAAG
AGGAATTGTATCTAAGCTATTGTGAACAGGCTGTCGGTGTGCAGGCTACTGAGAACGGCG
GTGTCGTTGTCATCACCAAGAAGCCTGGCAACCCTCAGCAGCCCGCGAAGAACCTGGTCA
GCGTCAGCTGGGGCCCTAACGCTGCCACCCGCAAGTAAGCAGAACAACCTATATCTCCCT
GATTTGCCGGGTGGCATTGTCTCAGGCTGGTTTTGCTAATCAGCGGCATTGTTCTATGGC
ACAGGATCTACAAGGCTGTAGCAAGCAAGACCGCCAAGAACGGCTACCGCGCCGACCTCC
GTGAAGACGCCGTTGCTCGTGTGAGCGCCATCCGTCGCTCCCAGAAGCCCAAGAAGGACG
CTGCCCCTAAGAAGCTCAGAGGCGCTCAAGCCAGAAAGGCTGCGGAGCAGAAGTCGGAGT
AAATACAAATTCAGAGCAAAAAAAAAANNNNNNNNNNNNNNNNNNNNNNNNNNNNNNNNN
NNNNNNNNNNNNNNNNNNNNNNNNNNNNNNNNNNNNNNNNNNNNTGCTGGTCAAGGGCGA
AAGTGTCCCTGTAATTTAGCAATTATCGTTATTGGGTATTGTCCTTCCGAGGCCATCAGC
AATCTCAGCACCATAAAAAAGAAAGCGAGAATCAAATGCCGTGCAGAATGGTTGAGTCCA
GATTTACGTTTTCCGGGACCATAGGACAAAAACTTCGTACTCTGTAATTTAGCTTGCGTA
GTCCTCTACTCATAGACTTCCGAAGTACGACATAGTCATTATCTGCAGTTGGCACATGTT
CTGGATTGTGAACGATTACAGCCGCTTGTCGGGCCGAAACGTATTCTAGAACCTGTTGGG
ACAGAGCTTGGAGCTTTCAGGTTTTGCCGCATGTAACACTCAACACCCGCCTTTTCCCGA
GTTCATGATGGATGGATGGAATCAACTCACAAATTCGGTATGTTCCTCGGTGATACATGT
CTTGAAACACACGAAAATTGCCGGGATTCAGGGCGCTTCGGGTTGGATCAAGCGGACTCC
TGACGTACATTTATGGACCAAGACACGAAAAACCTAGTTTCTCGGCCAGTAAGTGACAGT
ACCGCCGGGAACATGGATATAGCTCTTTAGGAAGTTTCCGGTAACATCAATGAATACTGC
TTCATCGGACTAAAACTGTGGGAGTTCTCCTAAATACACTCCCCACACATGTGATCTCCG
TCTTCCGTCTTTCGTCTACCCCTCCGCAAATGCAGGTCTGTATGAGAGCAACAGAGCTAT
AATCATAATAATTAGTCTTAGTAAAAACTGGATAATGGTTGGACATAAATACATTTCCTT
GCCTGCCCGAGACAGTAATGATTGTTGGCCATCATACCTGGTCGTCCCCACCCCCGGTCC
TGTATCTATAAGAACTAGATGATTGCCATGATTGTTATGACTGCCCGGAGAAGTTGTGGC
TCTTGCCTCGCATTCTAGATCTCCATCACTCAAAGAAATTGCCAAGCGATCATCAATTCC
TCAAGAAATGTACGTCCAGTGTGAACTATAAACCTATAGATAGCTATTGTTTCTACTATT
CGCACTGTTTCTTTGTGCCTTCCCCGTTCATCCTCTTCCCAACCCCGAATATGGTGTGTT
GTTTGTTCCCGTTTAGTTTACCGTTACCCCTCCCCTACAGCCAGCATGCCCCTCCCTCCT
GCTCCACCCCCGCTCTACCTCAAGTGCTTTCTTTCACCTTCGACCGGTTGTGCTTCTTCC
ATCAACATTTCCCCAATCTTGCGTTGGTCCAATTCTGTCAGTTGTCCGCCTTACTCACAC
GCGATACAGAGAACGTTACTTTCTTGTTCTTAATTGACAGCTACCAAGCATAAAGCTCTA
ATCTCTCATCATGGTCAAGGCGGGTAAGCATCTGATCGGCTCCCTTTAGTGATCACCGAA
AGAGTTATCCTACTAATTCATTCCTATAGCTGTTCTCGGAGCCTCTGGTGGCATTGGCCA
GGTATGTACCCTCTGACTTTATTGCTCACCGCTCATCACATAGTCACGTACTGATATTCA
TTCTCGTCGCGTCTTTAGCCTCTATCTCTTTTGTTGAAGGCATGCCCCCTAGTTGATGAG
CTTGCTCTCTACGATGTTGTCAACACACCCGGCGTCGCTGCGGATCTGTCTCACATCTCT
TCTGTCGCGGTATGTGACATCATCCTAGACCCATCTACTCAAGTGATTAATCCTCGTTCT
GACTCGCACTTTCAGAAAGTATCCGGCTACCTTCCCAAAGACGATGGTCTGAAGAATGCA
TTGACTGGCACTGATATTGTCGTCATTCCTGCTGGAATCCCTCGTTAGTACTCCTGTTCG
CCAGGACAAAAAAATGCTACTCTTCTTCTGACTCAAAATCTTCCCAACAGGCAAGCCTGG
TATGACTCGTGACGATCTGTTCAAGGTGAATGCTGGTATCGTCCGTGACTTGGTGACGGG
AATCGCGCAGTACTGCCCCAAGGCTTTTGTACTCATCATCTCGAATCCTGTAAACTCCAC
AGTCCCAATCGCCGCTGAGGTGCTTAAGAAACAGGGTGTCTTCGACCCCAAGCGCCTCTT
TGGTGTCACCACCCTGGATATTGTCCGTGCAGAGACCTTCACTCAAGAATATTCCGGACA
GAAGGATCCATCCAAGGTCCAGATTCCTGTTGTTGGCGGGCACTCTGGCGAGACCATCGT
TCCCCTCTTCAGCAAGGCTTCCCCTGCCTTGGATATTCCTGCAGACAAGTATGACGCTCT
TGTGAACCGTGAGTGTCTGCTCTATATCTACAGTTATTTGCAGCTAGCGACTAACTCGTC
CGTAGGTGTCCAGTTTGGTGGAGATGAGGTAGTCAAGGCTAAAGATGGCGCCGGCTCCGC
CACTTTGTCCATGGCTTATGCTGGCTTCAGGTCTGCCACCTTTTCCGGAGCTTAAATCCG
CCTACCTGCTAATTCAAGGTAGATTTGCCGAAAAGGTTATCAGGGCTTCGCAGGGCCAGT
CAGGCATTGTCGAACCTACTTACATTTACTTGCGAGGTGTCACTGGTGGTGAGGAAATTG
CCAACGAGACTGGTGTTGAGTTCTTCTCGACCCTTGTCGAACTCGGGGTAAGTGTTTCCA
CGTCTTCAGCACAGACAATTCTCATATAGTATATGCTAAATGCGAAAAAGCGTAACGGCG
CGGAGAAAGCCATCAACATTCTCCAGGGCGTCACCGAGCAGGAAAAGAAGCTCCTCGAGG
CTTGCACCAAGGGCCTTAAGGGCAACATCGAAAAGGGCATCGAATTCGTCAAGAATACCC
CACCAAAGTAAACTCGCCTATCCCCGTCAAAACAAGCTCACCCCCATTGGCCTGCCGCAC
CGTTGTCTTCCCTGAGGAGCATTTGTCGATGGCATTTTCCCCTCCCCGATGAGCTCACCA
GAATTGAAAAGGACGTCGCTAATCATAGATATCCCGGAAAGATAGGCTTTAAATTATAAG
ATTGACGAAGACTGAGGGAGGGGTCGTCGTGGGTTGATCATAAGGTTCTTGGAATGTAGA
CCCCTAGGGATATGCATGCAGAAACGAATAAATCCTTTTTTCCCTCTTTTTCTTGCTTTA
GAGTGAGCCTGTTGCAGTGTAAAGAAGATAATTGAGCCTGCCCCAGGGACGAGAGACAAA
AGGGGTCTTTGTATCTCATACTGGTGCCTTCGAGGCGAATTCAACGCCCCCAGCTTTCAG
GGCCTTGGCTGAACCGTTTTGATTTGGAACGTCGCCCCGGGAAGCTCAGACGTTTCAGCT
TGTACAGTGGTGGCAATGCCCATGTTCGATAGAGCACCTCGAATGATGCCACATGGAAAC
CAGAGGAACTGGGGTCATGCCCAAATGTCAGAATGACGATGAAGGTAGAAATTGGGGTAT
TGCCCACCGCTTGTGCCATAGCAGTCGCCTCGCTTCGAGAAGCCATACTCATTCTTGCAA
ATGGTCGAAACGAGTTATCTGTGAGGACGTAAACACCCTGAAAGATAGAATATACCACTG
TCAGCTTCTATCCCTCAAGACCTGGAGACTCAAGCGCATAAGTTTGGTCTAGACTCGCTT
CCGTGTACTAACCCTGTGATTTGTTTTCAAATTATCCACTTGCTTCTTGAAAAGAATGGT
CCACAGATCCTTGCAGAGAAACTTGATAACATCGAGATTGTCGGTGAAACGGGGGCGATC
GCGAGAAAATCTGCCCGGGGAGAAGATGCGAGAGGGATATGTCAGCTGCATTTGCGTTCA
GTCAAGCCCCGTTCAGGGAGATTGCTTCTGCCTTATGTTCATTGGAACACATGTTCTATC
CCTCAAGTACTAGACAGAATGTGTCGTTGGCTTACCGTTCCGCAAGTCCTTGACCAACTC
GGTAGCCTATAGACTCTAGTCGAAAGAATGTCGACTCCCTGATCTCGTCGTCATCTAAAG
CTTTGTCGTTGAGTGCCAATTCTCTTGTTAAGCGTTCGGCCATGGGAACGAGCTCTATCA
GAAGGAAGTCTAGGCATGAGGTACTCAGGAAGCGAGCATGAGGATCAGAGGTATTGATAG
ATGAGACAGATGCATCAAACGACATCTCGATGAAGTCGTTGTGAATATTGTCTTCGAGAT
ATACAATACGTTATTCCCAATTTGAAAATTGTAGGATGACGCTAAACCTCAGCTCAGATA
AACTTCGCTCTCCATATCTGTGATCATGAGTATTTGCGGAGGTGGACTCAGAACTCCGCA
ACGGGCTTTGGTCCTTTCGATAAGGTAATGCTTGGAGTTTGGACCTCCTTCCCACACACT
TTTCCCTAACATCTGCCGCCTGACTTCTGTAATTGAAAATCTCTCAATAACTCGTTCATC
CTAATACACTGACAAATTCATCTAACTATAAATCTCTAATGGCGAAATCTACGTGCAGAT
GATCAATCTGTAGCATCAGCATTTCAATGAATATATTCAGAGCCCAGAGGGCGTTTAAAG
CATGTGGGAGATGAACCAAATTTAACAGTAGTGAGCTGTTGTTACCTCAACAACTAACAC
GGTTTATTCGACCATGTCTGATGTTATCTTCCTCATCAAAACTCGCGCGACGTGCCTATT
CCCAGCAATAACGCCTGAACCCAATTGCGCCATGGCCCCATGCAAATATGCCTCGCTAGA
TCTCATCACGCATCAAGACCACCAGTATGTCTAGGGGATTCCGAATTAGTCTGGTTCGTA
GTCGAGAAATTTCCTCCATTTACAAGGCCGCTGCTAAACGAGTTACGAAATGCTGGTCGA
ACATAAGCCCGATGGGGGGCATTTGATGCCAGACGCTTAGCTGGTCTGACTGGGGAAAAA
TCTCCATCATCATCATCACTACCAGTCAGATCGATCACTTGGGCTGCCGAGCGTTTGTTA
GTGGACAGACGAGCTGCAGATGACGTCGCTGACGGCTCCCGGGATTGAGCGGGTGTCCTC
TCTAGGGAGAGGCCCGATGCTGAGAGTGACTCCTGCTTCACACGCACAATGCCAGGCTCT
TTGATCTCGATCAACTCGTCCTCGTCCTCTGTCGCCGGAGTGACGCCCCCAGCACCTTTG
AACTCGTCTTCCTTTGGACTCGACCACTTCCCGTCCGGTTCAATAATTACCTGTTCCACA
TCCGGCGATGTGGAATGGAGTATGTCATCAACATATCTTCACAGTTAGTGTATTTTACGT
GACAGTTGCGAATTCGCGCAGCTTACTGGTCAATTTGCAATGATTCATAACTGGTGGCCT
TGGAACAAACTGGACACGACCATGTAGGCGCTTGTTCCTGCAACTGTAAGAACGACGATG
CATCAAAACACTGGTTATGCGTGCAGACGACAGTGCGACAGGGGACCTCGATCCGCAGCG
TGGAAAGAGGGCATTTCAGGGACATGACAGTGGAGGTGGCAACGATGTCGGAATCCTCCG
CTCTATTCTTCACTGCGAACTATTAGAGGAATTCAATGCATGGGAAGGATAGACGGGTGC
ATACTTTCTCGTAATACCTGTTCTTTTGTGATTGTTTTCCTCCTCTTCAATTCCAAGACA
AGGTCCTCAACGGGATGACGCTGGACAAGGTTCACAAGAACGAAAAATCTCTACAAGACA
GTCAGGAAGAATATATAATGGGCATTGACATGATGGAATGAGCTGAGCATAGGTGGGTCT
GAAAGGGACGGCTTGCCTTTTGCGTAAGCGCATAAGTCATAACAATATGATTGGGATACC
CAGGCTTTTTGCGGATATAATTCGTCACATCCGCGGGCCTTGTTGTACCAGGCTTATTCT
TGAGCCCTTTCAGATTAGCCTTGACCTCGTCCAGATTCGCTTTGAGCTCAACTTGGTGAG
GGAAAGCGATATCGGACTTGGTATATTGATTGAGGCCACTGTCCGCTGCGCAATAAACCA
TTACCCGAAGATTTGGATCAGCTTGCAATCTTGAAGCTACAGTTGGGGTAAGGACGACTT
TCAGCTCGACATTGTCCCTGGTTTGCTCGCGTACTTAAGAAGTTAGACTTGACTGGCGGT
TGATCTCAGTTGATAGGATTAATGCTCACTTTTGCATTCTACAGTAGGAGTAAGCTGCTC
CAAGATTGTGTAGAACGGGCTGTCTTTGAATGAAATACGACCTGAAAACACATGAGCAAC
AATCATAGAGAAATGAAGCGCGCATAGGTTACCAGGTGTGAATCCATGCGATGACATTGG
TATAGTCAAAGGCGTTGGCCTATGTTGTGTTTGTATTGACTGGGTAATATGTGATGCGTG
ATATGGTTGACTTGGCAAAGGTTGTTGTGTCGTTGATGTCCCAGGCATCGCGCGATGCGC
TGTAGCATAAATGAATCTCCTTAGATTATCATAACGCTCGGTATGTCCTCCTTGATTGAG
CCGCTCGATATCTAGATAATTCAGTCAACAGTGTTCTGGGCAGTCTAAGTGTTCTTAAAC
CCCAATTGAAATGAGAACAAAATGGCAGATAAAGGGAGAACTAACAGTCTATTATCCGGA
GTTGTAGCGAGGCTTTAACACCAGAAACAGCGAGCCCCTCACTCCTTAAGATATCTTTAA
GCTGTGCATTTGTGAGTGTCTTTATCAAAGCAACAATGCTCTGGAGCTCAGACGACTGGA
CAGCAGAGGCCATGATTCCGAGCTGATATGACGAGTGCGGATGGCAGGGTACAAGTTAAC
TCAAGAAGTGTGGTTAGAGGCGAATGCGTTTAGATTGCCAGCCGTATTGACAAACATTTC
AGCTCTTATCTTATTAACGACAATTGTCAGCAGGGACTCAGATGAGAAGTAGAAGAACAA
TAAAAAGACGAGAAAAAGAATAACAAAAGGAAAGCTCTATACATTTGTGACCGAGACTCC
TGTCGCATCTGAGTGCGACAGAGCAAATACCTAGTTAAGGTTTCCGAAGTGATGACATAA
GATGGCCCAGCACGAGCCTAGAGTGCAGTTCGGAAAAAAATATCTAGTGCGATATCGAGA
TCTCAACTTTCCCTCCCTTGTTCACCACCTTTCAGATATCCACGTCTCCGATCGTTCTCT
AAGGTTCTTTGCTAAGTTTTACTTGAAACAAACAACATGGCAAAGAGTGTTCGAGCCAGT
GTTACCAAGCGCAACAGGGCCAAACTCCGGGCCACAGTCTTTGGCCCTGCTGCTGATGCA
CGGACAGAGAGGCTATCTGCAAAGTTGAAAGAGCTGGCTTCTCAGCCGATAATCAGAGAA
CACAAAAGTTCAAGTATGGAACTGGATTCTACAGGAACTGGTTCGTTGCTCCCACAATCA
GTGCTTGATATAGTTCAACTGCATGTTCATTCAATTAACAGTCTCATTCCACTGTACAGG
TAGCCAAGTTAAATCTACAGACAGCAAATCATCAGTAATAAATGAAGGTGGGCACATTTT
TCTTCTTTACCTCATCCCCAGAGATCAAATCTCCGCGGAATCACATTGCTGATATCGGTG
TCCTTCTAGACATGGATGTCGACACAATGTCTGTTAAGCACACTCAAAGTCGCTCTAAGA
AGCCAGGACGTGTTCAAAAACGCAAGAAGGCCCGTTCTTCCATTGTCTTCCAAACGCATC
CTTTGAAAACAAAAAAGGGATCTCGAAGGAAGTGATGAATAAATCTCGAAAGCGGACGAT
TGGCATCTGAAAAGCGGCGTTGGGAGTTTAGCTTGCAAAAGGCACTTGCATTTTTCCAGC
TCCACTGCGTCAAACATGTGGGGGCGTTATTGTACAAAACTATCAAGCACAACCATTCCT
GGGCGGTAACCCGAGATGGGGACTCTGAATTTGCATACAGAGGTACTAGAAGGAACAGGT
GCTTTTTATCAAAACTGTCAAAGATTAATGTTTTTAGCTTAAGGCCATTCACTACTATTA
TGGCTTTCACGTTTCCACTTATCTGTGTTAAAAGTGCATACTCTGGGTATCTCCATTTGG
GTATCTTCATGAAAAGACGGGGTATTGCATGCATATACCTCTCTAAAGTAATAGAATTTA
GCAACATGCTATTGTTATTATTATGCAGCTGGGCATCTGGCTCCACGCAATGCTAACCAC
TTATGGGATGCGGTGCCCCAGGGATGTGGTTCTGTTCCTTGACATCTCTAAAGATAAGTG
TATAGGATCTCCAATTATTTGATCATATAGGGAATCACGCCTTGAATTCCGCTCTAAATC
TATAAGTTGAGGCCAAATGCTATGCAAATAGGACAATGTTATCTCTGCTGTTATCACCCG
CGGTGACCAACATCAATTTTTGATTCGTGTGGACGTTTGACTTTGACAAGCCTGGATTAT
ACGTCCCACCATCCCTACAGCAACAGATCAATCCATCTACCCGGACAATCTACTTTCAAA
TTTGTTCCTCCAGCGCGCAAAAGAAATAAAGAAAATAATTAGCCAATACAGTGGAGACCT
ATCATCAAAGTTAGACTGTAATCAGAAAGTAGGATACATTGACATTGCGGAGGTTGCGGA
GGTGGTCTATTTTGCCGCTTGGATGCCGTACTTGGCTTAGCATGTTGTCCATAATTTCAG
TCAGTACCTCCTTTCAACAGGCTTTGGAGACTTCACACAATCTGGCAGCTTATGAGGCCT
CTACAATCTTAAGCAGGCCACGGTTGATATGCGACAGATTTCAATACTCTATTGAGCCCC
CTGGCGCTCGGGTCAAAGATATCAAAGCCTGCAAGATGGCTTTCAAAGGAGAACATCGGG
CAATTCTAATCGCCAATATACTCATTGTTGTAGCCATTTCAATATTTTCGTCCGGATTTT
TTCCCTACAAGTCCTTACTTCCAGGACTGGCCACATTTGCTGAGACCAATATTGGCACTG
TGGCACCAAAAGTCTTTGATAGAGTGATTTTCATGGTGATTGATGCTTTGCGCAGGTACG
ATTGATTGTATCTAAATGCTCAATTCTGTATCTTTAGCTGAGCCTCAATGCCAGTGATTT
CGTTTATTCGAAGACTTCCGGATTCTCTTTCACCCAAAGGTCAACCAGAAACCACATAAT
GATCTTGCCACAGAATTTGCTGCTGACTGAGGCATTTTGACATTAACAGCCTAATCCGTT
CCGGAGCGGCTCTACCTTTCACGGCCCATGCCAGCTCTCCAACGGTCACTATGCCACGGC
TTAAGGCCATGACAACTGGCTCCGTGCCGTCCTTCTTGGACGTCATATTGAACATCGCAG
AGTCTGATACGTCTTCTACCCTTGCATATCAAGATACATGGCTAGCGCAGATAAAGGCGC
AGGGAGGTCAGCTTGTTATGTACGGCGATGACACTTGGATCAAGCTATTTCCGGGAGTCT
TTGATAGGTGTGACGGGACTACTAGTTTCTTCGTATCGGTCAGTCATAACCACTGAAGAG
AAGACACACGAACGGGTCAATTAATCAATAGCAACCTACAGGATTTCACTGAAGTAGATC
ACAACGTTACTCGCCATGTCCCGCGGGAGCTATCAGAGCGCGATTGGTCAGCCTTCATAA
TGCACTTTTTGGGATTGGACCATATTGGTCACAAAGCTGGCCCTAAGAGGTGAGACAGTC
AACTTTCACTTCGCTTTCCGAGTTGTGTTCTAATATCGCAGTCGACATATGATGACAAAA
CAACGAGAGATGGACTCGATCGTTGCTCTAATTTATGCCGCAATGGAGGAACAGGAACAT
CTTCAGTCGACCCTGTTTGTTCTGTGCGGAGATCATGGCATGAACGATGCCGGGAATCAT
GGTGGCTCGTCACCAGGAGAAATTTCGCCCGCCTTGCTTTTCATTTCACCGAAATTTCAG
ACTAAAACAACCCCGGAAGACAGTCCAGTTGAAGCATTTAGTGACTTGCAATACTATCGG
ACTGTCGAGCAGGTGGATATCACGCCGACTCTGGCAGGGCTCCTTGGTTTACCTATTCCG
CTGAATAGTCTCGGCGTTTTCATACCAGAGTTTCTAATGATGTGGGATAATGGTATTGTC
GTCAGCTTCCTTCTGTCTGTAACGTATTTGAAAACTGACATGTTGCCTCTTGGCTCTAGA
TGCTCACAGAATTGATATCCTGCTTCGAAACGCCAAGCAGATGCTTAGCGCAATGAAGGG
GACCTTTCCCGATCTAGATGTTGAAGCAATTACTCCTCCTCACGGCTGCGACAAGCAGTT
GGCAACAGGTCCCGCCAAAGTTCAGTGTGCTTGGTTTCAAGCACTACAATTGATCCAGGG
ACCGGAGCGTAACAAAACAACTCTGCCAGATGTCGAATCGGCTTTACTAAGTGTTCTAAG
ATCTGCCCAGGACGTGATGAGCAGCACTGCCAGCAAATACAATACAACAAGACTTTATTT
GGGCTTGTTCGTCGCGGCTCTTGCTGTCTTACTCTCTTTTTTTCCAGCATATGGATTGGG
CTCAAAGTATAGCTATGCTGTGACATTTCTCATGTTGATCATTATAAGCTACGGTGGTAT
GATGTTTGCCAGCAGCTACGTGGAGGAAGAGCAACAGTTCTGGTATTGGGTCGTCACGGC
ATGGACTGTGTATTTGCACATCAAATCACTCCGCCCATGGCATGGCTCAAAAGATACTCG
GTTCTCGTTCTCACCATTTGCAAGATGTATGACAGTTGGGCTGGCCATCTCTTATCGGAT
TCTCAGACGCTGGAATCAAACAGGCCAAAAATTTGCTGCTGAGCCAGATATTGCGCGAGA
TTTCTTTCCTCGCCATCAGAATATCTTGTGGGCCTTGATTATACTGACTTACTTTGATAC
ATGCATGCATCTTTGTCTCAATTCACACTCGAGTAATATCTGGCGTTCTGCAGCTATACT
GACGACAATAGCGGCCTTCTTTTTCAAGCTGGTTTTCGTGGCGTCCGACTCTCCCGAGCT
TCTTTACGAGTCTCTCCTATCACCCATACAGAAAAGCCTTGAAGAGATGCCATTGGTTCT
ACCTGCAAGACTCGTCTTCTGTGGAATTGCCCTACTGGTGGTGACATCGTTCTGTATGAT
GAATGCCACGCAGAAACGATCTTCTCTAACAGGAGGCGAGTGTTGACTATTACTACCGCG
CGGGGTTTTACTGACAAACATTAGTGATTCCGCCGGGCAATATATTTCATGAAAGCCTGA
CCCTCTTCTTGATAACACAGTCAAAAGCCGTCAATATCCCGATCTTTCTGATGTTTCGAC
TGCAGGTTATTATTCTTGATTTTCTGAAAATGAGCGCTATTGAAGTGACCCTTACGTCCT
TGCTTTCGCAGAATATGACATTTTTTGCATTTGGAGGTTCGAATGCAATATCTTCTGTCG
ATCTTTCCAACGCATACAACGGGATTGGCAGTTATAGTGTTGTGCTAGTTGGAGTCTTGA
CATTCATAAGCAATTGGGCTGGGCCCATATGGTGGGCATCCGCTGCTCGGCTTCTCTACT
CAAATCCAACCTTTGCGGAAAGATACGGCCAAAGAACCCTCCTAACCTTCCATGCTGCAA
CGTCTTTGATGTCCGTTATGGCGGCTTGTACAATGTTACGGACACATCTTTTCATTTGGA
CAGTCTTTTCACCAAAATATCTTTATACATTGGCTTGGACTATTCTCAACCATATGTTCA
TCAATTTACCTGCTACGGCGAACGTGTCGCAAGTTTTGAACTGGCAATATGCGTTTCATT
CAGTTGCTTGTCGTTAAACGAGTTGATATAAGAATACAAACTGGGCATACTTCTAATTAA
TGATACATTCGGGAACTTAGATGGTCCGCAAGTACTTGAAAAATGTCTGACCCTAAGCAG
CCAGCATAATCATAGGACCCCATTGAAAAGATCATCGATGGCATTCTTCTTCCTCTTCTT
CTGGCCCGAAGGTTTGACAGCTACAGTAGCGGTTTCTTTTGCTTCCCTTTGGTGGCTATT
TGGTTCTTCTGAACCAGCTTGCTTGCCAGATTGAAAGCTTGGAAGAGGGATAAAAGACTC
GCTCAACCGAGAAACAACTTCTCCCACATCCTCCTGTTGCAAATTCTTAAGGCAAGTCGA
CGGCCGAAATGCCATTTTCTTTCCATGCAGGGAGTTCATCTCCTTGTCTATTCCTGTCGC
TTTAGTTAAACGAGCAAGTGCAGCTATCAGCACTATGCCTATTGTAGAAAACTGGCCATC
GGCTATGACTCTCGAGAATGCTCTGATACATGTTTAGTCATTGAAAGTAATGAACCCAAG
GTATCAGAAAGCAATGGCAGAGTGATATGCCATTATAGCATGACTTACAGGTAACAATTT
GGAATGACATGCAAAGCCAGGTGCTCTTTATATAGGCGAACCGTATGGAAGGCATCGGTC
TCCAATGACTTGGCGAGTTTCAGAGTGATGCGTTTCAGGATAGACAACCATTTCCACCAT
TTCGTGTTTCCGTGCTGATTCTTATTTCGGTGGAAAACTAAATGAAGCAGTGAATGTAAA
GCTATGATTTCTTTGACATCCATTACTTCTTTTAAGTACTCTGATGGCAATGAGCTGCAC
ATGAATCTTAAAGAATAATGTTAACTAGGAAGTTCTTGTGCGGAACAAACTATAACCGGC
TGTTCAAATCCATTGTTCAATGAGAAGATGCTGGGAACGGGCGTGGTCAGGTAAAGAATC
AAAGGGAGAGCGTGAAGGCAAGCAAATAAGCAAGGGAAAAGAATTACAAGATGAAAAAGG
AGAGAGAGAAAAATCGTATTAGTAAATAGAATGATGATGAAGAGAAACAAACCTACGCCG
TGGTTTAGATACCCTTTGTAGACCGGGGCAGTTTTTTTGGCATTTTTGGAACTGCTAGCT
AGATAAGGAACTACTAGTACCCCACCCGCACCTGAAAAATCGTGATCTCATCACGAAGTT
GATCGACGAAGTCGAGCAACTAACACGCATACGGTTTGCAGAGAAATTAATGCCGTCCAC
GCAAGCAACTAAATGCGGTCAGGTCGGCTATTTGCGCTTTCAGGTAGAGACAGTCTACGA
ATGAAGACAAATCAAGAAAAATGGCAAGTCATGAGCTGATCACTTTGATCTCTCCTGGAA
ATGGAGTAAAGAAAAGGGAAGTAAAAGAGCAGGCATAATTTCGATCATTAACTCAGGATA
GACACCAGGAGGAAAGACACCTAAATCTCACAGAGATGGGCTTCCAAATGGAGATGAACC
CAACATTGGACTCGAACTGAGGCCCCCATATTGCGTGCCAGCCAGGGCATTAAATGGTTC
TCTCCTATGAATCAGACCAGTCGGCCATCTCACTCTCAGAGTGTCTGCTGTACTCGGGAC
AAGAAGTTAGTGGGGTAAATTGAATTCGTGAAGGGTCCTGCATCGCCAGCGAGGTCAAGT
CCCAATCGACACGTTTTTCGCAGGTATTGTCTCGCAATTTCAATGATTAATTTCCTAAAC
TTCAATGCCCGGAGGCACATTAGAAGAAGGGTTTGCTTTCTCGGCCGGTATTTGCTCTAG
GATGTTCTTGGACCACGCGCAGAGATTGTCGGATCATACCATATGGTTGATGTAGGATAA
GTGCAGGGAGCACTTCTCAGGCCATTGTTGACACCAAAGGGATGTGCAGCAATTGCCTGG
ACATATACGATCTCTCGCTCAGCAGCCGTAGTCCCACGATCGAATTGTGAACGACGTCGA
CGTTGTTCGTCCCGATATTGCTGTCCGACACGTGGCGCGAACAATCCTGGTGACATGATT
TGTTAGCAGACCGTCATATTGTCCTAGAAATATATGAACTTACCAATATGTTCAGCATTT
TCGATACTGCGACGCATTTTCGAAGGGTTATCTGGTCCGGGAAAACGATCTTCTGTTCCA
GCCAGAGGCCCAGTGCCGGTGTGGAAAATCTACACACTCTATTAGTTTTCGCGTTATCCA
GTTTCACGTTGATTATGTCGCGCTCACCTTTGGACGAAACGATGGATGCTCCAGCATGAC
CGAACTATTCCGGAATTTCTGTATAAGGCAATCTTTGCCCTGGATCGCTGTATTCAGGAG
TCAGAATACCCAACCTCGTTGTTCAGCAGGTGGCACGTACTAGCATACGAAACTTCCGCG
ACCTTGTCACTGTTAAAGCAGTTCCTAATTGATTGATGATCAGCGTATGTTGGCAAAGAG
GGTAGGTGGGTCTTGTACCAGGAACGCCCAGCTCGCGTTTTGACAAACTATTATTTTCAG
TAAAATGGGCGGAAACAAGGGGACAGGGGGTCCTCACATCGATTATATCAATCGGCTGGC
GATTTGTTAGACAATGTTCGAAGGGATAGGGGCCAAATGTTCCTATGACTTACGTCTTCA
AAATTGATAAAAGCGTATCCGACGCTGGCAATAATGTGAGTATGATCAGGTCATCAAGAA
GCTGTGCATGGGTAAAGTTATTAACTCACTTGCAGTTGTTCGCAAAGTCTATAAAGTTGA
GAGTAAGCTTCATCTTGCAATCAAACAAAGAGTGCAACTTCTCACCAATACGCAAATACA
TGAAGTCATACTTCCCGTGGCTGGTCTCGTCAACGATCGCCTTGAGCATAGTCTGAGCAA
GTTAGATACCGTGCCGCTTCCGTTGACAAGTGTTGGACTTACTTGATCAATTTTATTCGG
GATATTGCGGAGCATGATCTGAAAATTTAGCAGGTCAGTCCCTGGACGAGGGCAGCATGA
TCAATCATACATACAGTCGTTCTGACATCTAAGCCAAGGCGAATTCTTTCGATATCAACA
GCATTTTGGCTAATGACACGGGCGTCAGGATAACGACTAATCTCGCGCCGAGGCGAGTGC
AAGTTTTTCTCTCCTGCCCTGGACATCCAATCCATAAGACCGACGTGCTCTCCTGAAGGC
ACAATGGAGCGGCCAGTGGGGCTAAGCTCCATATAAGGCGTTCTGAACGGGCGTGTTGGG
GCAGACGGCGAGCTTCTGTGGTATGAAGTACCATAGCGTGAGCCTCCGTCCTTAACTGGA
GATAGGCTCGGCAGAACATTGAATGGTCTGTCTTCGGTGACGTCAGGCTTGAAAAGGGTA
ATATCTAGAATACAATCCTTTACCAATGATGCATCAGTATTCTCGGTCACTTTTACGAAA
ATATGCTGGTCATAGGAGAATTGTAATGTGAAAGGCAACCCGATTCATAATGTTTCACTT
ACATCGACTGTGGTACCATTCAGTGTCACCATTGCATTATCAGCATCACGCGTGTTATAG
AACTCGAGGTGGAACTCGCTGACATTATCCTGTCCCCTGGGAAGTAGATCGAATGCCTTC
AGGTCCCCAAACGTCGTTGCAAGTGTTTGGAGGGAGCGCGCTACAGTATGCGAGTTGAAA
GTGGGGTTTCGGCTATCGTAGTACATGGACACAAGCAAATGCCCTTCATAATCTGATGTC
TGGTGGAGAAGAGACGGCTCGGAATGCTGCACATATTCCTTCGCAGTAAGTGGGAAAATA
CGCCATTCTGGTCGAAGAAGGCGAACCTTCTCGATTGCCTTCTTCGCTTCACGACTATCT
GCAAATGCAACATATACTTTGCCCAAGGAGCTGAGTTCATTAAGAACTGGTCCTTTGAGA
GTTGCAAACTCGCGACGCTTTTGCAGAGTTAGCATTCTACTACATGAGCAGCTAATCTGA
AAACTTACATTGAAGAAACCAGCCAAAGACATGAAGTTAAGACTGGCTGGAACATTTTCA
ATGACAAATGCGCGGCTACGTCTGTCGTTGTCAAAATTTCCGGCGAATATGCCAGTTGGG
CAGCCTTTTTGAGTGATTGGAGCACGGCCAATAGGCCCATAATTCGGCAGGCCCTGCTCA
TATACTCCTCCCGGTCCGTTTCTGGCTCCGCAGATTTCAACGTTAGCTTGAGCGTTCAAG
GAGCCGATTTCCGAACGGCCGCGAACTTGGATATCACTGGCAGCACTGCCGGCTATCCCA
ATAGGGGTGAAGCTTGCTGCATGTGGGGACAGCTGCCCGCTATTAGATGTGTTTAGCGGC
ACCAAAAATGGATCCGCTGGGCGCCTAAACAGTGTTAACGGAGAAGTGAAATCGTTTTAT
ATTGCACTTACGCCGTGTACAGCCTGCAGAATCCAGCGTCGCCGAGGGAGGTAGCAACAC
TAGTTTCAGGACGACCTTTGGATCGTACATCCTCGGGTGAGAAGGCTGTAAGCTTGGTAT
CGGGGGATCCATTGAGCGAGATTCCATCGTTCGTCGAACATGGACTGCTCAACCCACGAG
AGGAATTGTTGGCCCTCATTACAAGAGAACAAACTGGTGTCTTGTCAGGGAACAAGGTCA
AGTTACTGAGCCTTCAGCAACAGTATGGCAGCCGTTTCTGAAAAAATGAGCAATTTGCGA
AGTGTCTTAAAGATATTTGCGATTGCACCTCAAGAAGAGAAGTTGTAGGAATCGGCGGAA
GTGACACTTGTCTTAACAATTAGAAGAGCATGGGGAAAAGGCCTGATTTGCAAATATTTA
AGAGGAGATGATACAGAGTAAAACAAAACAGTCGATAGAGACAACATGAGAAGGTGAAGA
GCAACACCCCGGCGACATCAACGGGGCTACTATGTGTACGATTTGTTTTCGCACATCAGT
GATATAATAACAGCCAAAAGGGGTAAACAAAGATTTAACTATATCGATTCCCAAAAGAAA
AATGAACATCATATATTATCTTCTCAGGCCTTACCATTCATGGCAGAAATGCTGTTATCC
TAGGTTAATGTCAAAGCACTTTTTAAGGCCATGGTTCAAGTAACTTAATGGCTTCAGGAG
AAACACACATATTGCATGATCTGAGTCACGTTCAGGGTGTATAGGAAATGATAGCGCCTA
GAAGAAGAGTAAGTGAAGGGGATAATCATATTAGTGCCTACTTACTACTCTTTAAGAAAG
CAATTCTGACTAGTATTTCATGGCATTAACCCAACACAACCTAATGAAGCTAATTAGTTA
TATGTTGATCTTATATATTTTCTAAGACACCTACCTGGCTATACACAATGCTGGTACACT
TGTCCAAGGCAGGCTATGTTTCATTTTCCTCCTGATGCTCTTAATCCCTTCTGACTCGAT
AGACGGCTACCCTCCTTCTGTACCCCAGCAAAATGAAGCTGGGGACGAGGATCATACAGG
TAGAACCAGCAAAGTGAGGAGTTCATAGCTAGTTTGTAGATGAGGTTGCTCAGTTCACTC
CATACTTTTAACATGTCCATGTATGTATTGTTATCATTGTTGTTGTTTTAGGGTTAATGT
AACTGTACCATCTTTACCTTCAGGTGCCTAAGATCTAAGACAAGCGCACGGACCAAGACA
AAATGGAGCTCCTCACTTTATCCTAACGTAAGCCCTTAGCCAGCTTTCTTAAGAGGTAAA
GATAACATACAAAGTTCATAGTACATCCAAAAAGCACCTAGGTTATCTCTACACGCCTAC
GCACTGCTTGAGAACCCTCAACATAAATTGGCCATTTCGTGCTTTATACCTGATACAGGG
CACCTGTGCTGCTCGCCTATGTTAGCAACCTAGGAAGTTGACCATCCTATACGACCTCAC
TTGACGAACAAGGCTGCATAGACGAGGTTATCGATACACGGGATATGCCGTCAATGCTTT
CTTCGCGTAGTGAACCATCACATGTGCTAAATTCAGTGAGTTTAGAGTAGCAGGCATCCC
ATATCCAAGCGCTAATTCCATCCAACATAGATCATCATCTCTCCATCGGACACGGATTAT
ATTGATCAATTGATCCCATCAATAAGGGAGTATAGTGTCAGCAATCGAACGTCTCAATTA
TTGCAGTCCCTGTCCAAGTTCGCCAGCGATAAAGAAGCCGAGATAGAAACAATATGCAAC
ACAAACCATCAGGAATTTGTATCTTCAATCAATCACCTTCTGCGTATCAGGGAAGGAACA
GTGAGCTTGACCGCGGAGATCCTTGACCTGAATCAATCTATCCAAGCTAGCACCGAACGT
CTCGCCGAACAAAAGAAGGCTCTGGTAGAGTCGCGCAGTCACCGACAGAATATTGATGAG
ACGTCTCGTGCCATCCAGGACTGCTTGGAGGTTCTACGCCTGGCTAATCAAGTTCATGAT
CTACTAGCCAAGAAAAACCACTACGCGGCTTTACGGGCGCTCGAGGAACTCCAAAATGTG
CACCTTAAGGACGTGACCCAATATAAAATTGCCGACATGATTCAACGCTCAGTACCAGCG
ACCCAGCGAGCGATAGCGGAAGCCGTGCTATCTGACCTGAATACTTGGCTCTACAGAATC
CGCGAGATGTCTCAGTTTCTCGGAGAAATAGCTCTCTACCATACAGAATGCCGGAAGACA
AGACTAAAGGAGAGGGCAGAGAAACTACCATACCTCAGACATTTCAAACTGAACTCTGCT
ATTGAGCTGGTTTCGGATGAGCACGAAGAATATGATTTATTACAGAATGAGGAACTGCAA
GTTGACTTCACCCCCCTTTTTGAGTGTTTACATATCCATCAATCACTGGGGCAGATGGAC
AAGTTTCGGACGGAATACGCTAATACCCGTCGCCGACAAAAAGAGCTTCTAATTCCCTCC
ACGATAACTTTGGTTGATGAGGACGGAGCCTCCCTACACAACCTTCTAGAAGAAATGGCA
GGCTTTGCTATCGTAGAGCGTGCTACCATGAAGAGAGTGCCAGACTTGAGGTCATCTGTC
GACGTAGAGTCACCCTTCTCCTGATTTGCTCAGCATGAAGTCTAATGCTTATGACTAGGT
TGATGAGCTCTGGGATTCAATGTGCCAAACTGCTGTGGGTCTCATTTCAAAAGCGCTTCC
TGAAGTTGATAATGCTGAGAGTTTGCTCAAAATTAAAAATCTCATTGCATTATTTATGCA
AACAATGAATGTTGGTCCATGCCTTCGGAGCTACCGGTGATGTTTTGTCCTCCCTCCATT
ACTGACCACTGCTGCACCCAGACATGGGACTTCTCAGTTGGAAAATTTGACGAACTGCTC
TTGACTTTGTTCAAGAGGTACGCCGAACTTCTCAAGAAAAGATTCAGTGATGACTTCCAG
GAGGTACGCTGCAATATCATGATTATCTTGTCCTTGCTAATTGAATCATAAGATCGTATC
GACAGACGATTATATGCCCATGCCGATACAATCGTTAGATGAGTATGACAAGGTCCTCAA
TGTCAGCTGGTACAATCCTGAGAAGCCAAGGGAGGAGCAAGTGTACATCCAACAGTCTTG
ATTGTGAGAGTTGCGTTTTCTTCACTAACTTCAATAGGTTTCCATGTGTTCTGCCTTTTT
CTCAGATGTATCCCTTGTGTTGCATCGACATCCGCAACTTCTTAAACCAGTTTTACTTCT
TCGCCAATGAAGATTTCTCGCATCCGCATATGATTGATGATACTTTGAAAGATGTCAGTC
ACATATAGGTCCGAAAACATAGAAAGTACATTCTGACGGTCACAGGCTTTGGATGAGCTT
CTTTCAAACCAAGTTTGCGATACGCTTGTTGAGCGTCTTTCTTCGCAATATCTGGGTCAG
ATTGTTCAGATCTTAATCAATCTGGAGCATTTTGAATCAGCATGCCGTGAGCTCGAGGAG
CTTCTCGCCGCGGCCCGATCGCAAGGTGCTGCGGGGGGTCCGATATCCTTAAGAGCGACG
GAGAAGTTCAGAAGCAACAAAAAAGCAGCGGAAAAGCGAATCTTTGAGGTCGTCAATTCC
AAAATTGATGACCTCATTGAAACTGCAGAGTATGACTGGATGGCACTCACGCCTCCGACA
GAGCCCAGCAACTACATGCAAACGTTGACCCGATTTCTGTCCAATATAATGAACTCAACA
TTGCTCGGTCTCCCAACAGAAATCAAGGAACTCATATATTTCGATGCTCTCAGCCATGCG
GCGAACATGATACTGGTAATACCATATTATTCCTTGATTTAAGAATTGGCTAATCCCGGC
TCTCTCGACAGGCACAACCGCTCTCCTCAGACGTTAAAAGCATCAATCCCAATGGAGTGA
TGGCCCTTGCGAAAGATGTTGAATATCTTTTTCAGTTTGTTGACAGCTTGGGTGTTCCCA
TTCTTCGGGAGAACCTCGACGAATTGCAACAGACTGTGCATCTAATGCAGGCAGATAATA
CGGACGAGTTTTACGATATTTCTACGAGAAATAAGAAGTATGGCCGCGTGGATGCTATCA
ATGGCCCTATCCTCTTAGAAAAGTGCGTCTATCCATGGCCAAAGAGCCCGGAGCGGCCAA
TTACTAATTGTATTACAGACTTACACGCACAGTTCAGAGTTCGGGAAAAATTGATAAGTT
CACAACACTTTCCTCAAGGTTCGGCAAGAAGTCTTGAAACGTTCAAAATTGGATGGCTCG
AGATTTCTCTCGCTGACTGACCAAGCCATCTCCCCAACCAACTCTTCCTTCTAGCTTAAA
TAGAGTTAGGGCCCGGAGTCGATGTTAAGCATTCTGCAAACCACTCTGCCTGATTCCAAT
TAGAAACCGGATGGTAGTTATAGGCTCAAAATCCATCATAATACTAGCAACAAAAAAAGA
TGAGCATGGCGCCGTTAAAATGGACTTTCCAGTATACTCGTTAACCTGCCAATGAAGACT
TGAATCTCTACAAATAATCACTTTCGAAAGGAGCATGGTTAGCTTAATCGCGTACCGACA
TGCCGCACAACGGGCTTCAAATACGTTAAGAAGAGTTTTGGCATACCTGCTGTGGCGGAA
GATGTGGATAAGGATTGTACATTCCTTCAAAAATTTGGGATTGCGGCTGTCCATATGCGG
CCGTCGGATCCGACTGAACGGCTCCCCCGTACATCGTTGGCTGTCGATATTCTTGGTCTT
GTCCCATGCCATGCTGTCCCAGAGAACCGTAATCTGGGGGACCCATATGGTGCGGAGGAT
GTTGAACACCATGTTGAGAAGGCGGCAGTTGGGCACCTGTCGCAGCAGAGGAACCTGCAG
CACCTGCGGTTGTCTGGCTCGACCGTTTCGCATGCGATGTTGCTTCTTCACGAGGCACTA
TGTCAATCAGGAAATCAAACATATCAGATTTCGATAAGGCCGCTGCGATATCTGATCTTT
GCAACGTGCGTCGCTTGTTATCTTCAGCATGTATCCAAGCCCGCATAGTGAGTTCTGTAA
TGAAGATATCGCAGCCTTTCGCAAATAATATAGGCGCTTCCGCGGATATCATCTTCACCT
CGGGATCTGCCTTCATGACCTTTTTTATACGGGCCAGTGGCAATTGGTGAATTTTGTAGT
CATGATTGTCCGATTCGAGATGGTTGATAATGTGTTGCCAATAGGTCGTTAGTATGTCGC
GGGCTGTGCCTTGTAGCCCTTGATTGACCTTTGCTATCATCAGTATCATGAAAATCACTA
GGTTTGGTTACTTGCATTTGCCCAGGTCCCCGTATAAAGCTCAGCGACGGGGGCATGCCC
CTGCGCTGAAAGCTGTCATATTGCAAGTCAGTTTTTATCACGAGCTAGATAATGGTTGCG
CTGATCTGGGTCCATCATACCGCAGCACTGGCACCTACAACAACGAATTAATTTCGACAT
TTGATGGGATGTTGAGAATATAGAATCTCTACGGACAGATACTACTCACCATAATGTCCG
CCGTTCCTGGTGTCATACACTGGCTGCTGTCTACCTTGCTGCTGTGCGGTGCTCTGCGAA
GACTGTTCCATGTCTGAGATTTTCTGGCAACAACGAAGTCAACAGAAGCGGCAAGTACAA
GAAAATGGAGTATTTCAACACGTTGAAACAACAGTAATGTATCGCGAGAGGTCTCCCAGC
GGCGTTACAGGGTGACTGGCGGTGCGACGCGGTAGGCGGTTGCGGGACCTGTGAATATAA
TAAATTAAAAATACCACACGTCAATTTTCTTCGCCGTGTCCGAGATGCAGAATATATTGC
AATGGATTGCGGACTGTCCAAATAGTACTACTTGGATTGATACAAAGATGTCGACGTCAA
AGGAGCGCGCTGAAACAGGTGCCAAGAATTACGCACCGTACCTATATACCTACCTACAGG
TAAGAGATACACTATGTGTGCTGTTCTACTGTCTAAGTTAGGTAGGGTCCACACTCCACC
AAGCAGGCCTCGATGGAACACTAACAATTGAACATGATACTCATATTACCATGCAAGAAT
ACCGCGACAAAAACTCAAATTTTGAGCTGTTTGAACACTTCAGCTGGATAGAGCTGAGGG
GTAAATGGTGTCTTCACGCCCAAAGGCAACAGGTGATGCCGTGAAGACGATTTGTTACCC
CTACTGATGTGACTGTAATTCTGGACTAATATATTTGCCTTAAAACACTTTTGAGGATGA
GATCTGATATCGAACTTATGTTCTTTCGTCTTCTTATACCCCCCTCTTGGTGATTTACCA
CCACCTACTGCTACCTTCTGATTGTGCAGCAGTCCAAGGGCTCCGCCTGTATTGAAGGTT
TATTGACACATAACCTAAGGTGGCTGCTGGCTTACAATGGCCACTCGCTTACCGATTACG
TTACATGTATTCTGATTACTAACACACATTGGATCACGGGATTCTACTATCCCCAACGCA
GCTAAACGGGACTTGGATTTTGCGCCATAAATTCTTTCTCAAATCTTTCCTCACTGCTTT
ACTTTGTTCTCCTCTACACCACTTTCCACGAATATGCAAGTAGAAGCATGTGGCAAAGTT
GCACTGCATTCTATTGAAGAAGGTGCCTTGAATGATCACGATATCGAGCAGCTGCTTTAT
GAGGCTGAGTCTCGATTGCAAACATGTAAAGTTCAGCCGATGAGCACTTCACAGGACCAA
GCCATTGGCCACTCGGGAAAACCCTTCTTGAAGTAAGAGTCTTATTGCTCAAGGTCAATT
GAGTTGTTGCTAATGGTATTGTTATTGTAGCATTCCGAAGCTCGCAACGGACTCCTCATT
ACAATCTTATATTGCGCAGCGAGATGATGTTGCCTTGGCTGATACGAAACGCATCATCGA
TACCCTGCAAATGAATTTATCTAATAAGAGGTTGGCCACTGTTAAAATCCAGCAGGCTTC
CGTCAACTCCTCAACACAAAAGGTAAGATTCTTGATTATCTTTTCTCGCCCTTTCGCTAT
CCATGCTATGAGGAAAATTTCCCACTGCGCAAGCCCTTGATGCAGCTTCAACAGTCCGTA
TTGGGCTGCGCTGCGCCAATGAGAGCAAATTTTCATAGTTACTCTGAGCATGATCTCATC
ACATTAGCTCGTCTTGAGACCTATTGATGGTTCTTTGCTAACGCCTTTCACAGAAGAAGC
CAACTGCCGGTGCCGACTGGTTCCATCTTCCAAAGACAGAATTGACAACAGAGCTCAAAA
GAGATCTTCAACTCATCAGGATGCGTTCTGTATTAGATCCCAAGAGGCATTACAAGAAAG
AAAGCGGCAAGGCACAGCCTCCAAAGTATTCTCAGTTGGGAACAATCATTGAGGGTCCAA
CGGAATTCTTCAGTGGTCGCATCGCCAAGAAAGACCGCAAGAAGACCTTCGTTGAAGATG
TCTTGGCTTTGGAGCGGGAAACCAAACGCTTTGCTTCCAAATACAGGGAGATTCAAATAT
CGAAGCAAAGCGGCAAAAGGTCATTCTACAGTAACCTTCGTGCGAAAAGAAACCGTCAAA
AAAAATGAGACAAATTTCGCAGATCTTGGAGGACATAAATCCAGTGAAGGGCTTGGTACA
ACGGTCAAGTTATCTGCTCACTTGCCAGTTCCAAGCAACTTGTGGAGAGGCCTCGTCAGG
ACTATCCGTCCCGGAAAGTTGCTCATGTGCGCTCCTCGTGGCATCTGCTTGAGGCAGACT
GAATTCTCGATCCACTCACAGATTGGACACTATCGGCGCCCATGGACATTTGATATCACC
CTCACGACAAGTTTCTGCTACCCTATCAGTACCAATCTATACCGATAAGCTTCTCAATGC
GCTTACCTGCATATCGATGGCTGCTGTGCGGCCAGCTTCGAGGACTTCTTCGTGGTTTGC
CTTGCCTTCTTGCAGTATAGAATCCAGTTCCTTCACGTCCTTGGCTTGAAGAAGATGATC
ATCTCCTCGGGGAACTGGAGAGAGGACCGCTTTGTTGGTTACCAAGCTGAACGCCAGTAC
CCTAATGCCGCAGTGCCTCGCGACTATTATTTCTGGCACGGTTGACATGCCAACTAGATC
AGCCCCAACTTGGCGAAGCATACGACACTCAGCTCGAGTTTCGTAACTGTGAATGATTAG
TGTATGGTTGCATACGAATTCATGGTCCTGGAGAAATAGTCACGAACCTGGGACCCGCAA
CAAAGGCATACACACCCTCGTGCAGTCTTCGTGTACTGTTCTCGCTTATCACTGCTTTCC
ATGCCTGATGTGCATGGCGACGGAGCTCGAGATCGTATGCATCAGACAGAGGAGGGAATC
TGGGTCCGAATTCCTCCGTGTTTGGCCCTCGCAGGGGATGAGTTCCTGCGAATCCTGCAG
GGAAGATGTGCTGCAATTTTCAACAGTGTCAGTATGCCTAGCTTGCAGCATCCTTACATG
ATTATCAGACATACATCGTTGATGATCACGATGTCTCCAACCGCATATTCGGTATTGAGG
CCTCCGGCGGCGTTTGTTACTATTTAGTCATGCATGATTACTAAAAATATCTCGTGCCGG
AGAGAGCGTGGGGTTCTCACAAACAATGGTCTCAATTCCAAGGAGCTTAAAAACTCGAAT
TGGAAACGTCACTTGATGTATTGAGTGGCCCTCATAGTAGCTGCATGCGAGATAAAACAT
TAACAATCTTCAGTAATGAAAGTGACCGGAGGAATGAATTATGAGCTCTCACTGTGCACG
GCCCACCATGAGAACAACTGGGATATGGTCGGCAAGTAGTCCAAAGACGAGCTTTCCCGC
ATGCCCGGGCACTTCAGAGGTCAGAAATCAGCAGGTTGATATTGAGCTTCAAGGCTTCAT
TTTTACCTGTCAGACAAGGGAAATGGGGTATGGAAGAATATTCAAATTCTGCTCGCGGCT
CGTCATGGATGGTATTTGCGAGTCCTCCTAAACCAGAGCCACAAATGACTGCAACACGAG
GGTGCTGTAGGGTTTCAGGTAGACGTTCCTTCAAGAATGAGAAAGCTTCAACGGCCTCTT
CGTATAGGGACTTGTTTTTTGGTGCTTCTGGCAACATTTTGTGCCTTGGGTTAGACTAAT
CAGTGGAAATATGAGGCGAGGAAATGAAGTTACATTTTCTGTTTAGATGCGTTCAATGCT
ATAAAGTATTTCCTAACTTACCCTAACTATGAAGAGGTAAGCGCCAATTCCTAGAGGTAT
TGTGGATCCCAAAGGGCTAAGGTATTTAACTCTCTCTACTCCGTACGTATGGCAGTCTCT
TTTAGCCATGAGACGAGAGGATGCACGTGCTCATTCTCCTTCATGACTATAAACAGTTTA
CTATCTAAGCTCCATTCAAGCAGTGGTAGATTGCTCCAGGTGCGATGATCCGATACTCAA
GACAGAATAGGAGTTCAGAGTAACAGACGCTTCTTAGGCATTAATCGGCTTCAAGAACAT
GTGTTTTACTTCAGCTACTCTGAGTACAAACTAGCTAGTATAGGAGTGACCTTATTGGTG
CACAGTTTTACTACTCTACATGTACTAGGTCCATGCGCGCAGCGCAACCAGATATCTGCT
CCAAATTCGATAGTTTGACAAAACTCGACAAAACTTATAGTTTCTTCGAGGATCATCAAC
TATCATAAAACGTAGGATACAATGGTCGACTGCAGTTGACGCAAGCAGTGGTGTAAAAAA
TATCTGTCGGTATGGGACAGGAACAAATATATGGAAGACAATGGAGAATTTCCACCAGCT
CATGTAATGAAGGTAAATTGACTTATGATCTTTGATTGCCTGGTGAACACTCAGTAAACA
ATAATGATGGATGTAGTTGGGTATCAATATTTCAGAATGATAATATTAATGCGTCGACTT
GTCACTTTAGTATTATATGGAGGGCAGTGTTACCTAATGTAGACAAGGCGGTCAACAGGA
TCTCTAATTACCCAGAACTTCTGCTTCAGATGTGCCTGGCAGAAAAGCCAAGATATGTCC
GCAACTGCGCAAAAGTTGACAGGATTGTATGCGAGAGAGCTACCTATCAGTCACCCTTCC
CATATACACTATGTCAATCTCCCTCGGTCAGCGTTTTCATATACGAGCTGCTAGGCATCT
GAAGGTATTCAGCAGTAATTTTCCTTTTCACAAGTGTCCTCTGTGAAACTGATCTTACTA
CAAAAAGTTCGCCGTATCCGCCTCTCGCAGCATCGCCTCTTCAGCCGAGTTGGACATCGC
ACACTCTAGGCCATCTGAGTCTCACAGCGGTTCAGTCACAAGCTCAGAATTGTTAGAGAT
ACCTTTTTCACCTGTTGGATTCATTTCTAGTTGGGAAAGTCCCTGGACTAACAAGCTATG
CTCAGATCGAAGAATTCAGCGCCTTCATCAGGTTCAGGTGTCAAAGAATGGTTGGTGATC
TACTTCTCCGCAGGCATTTTATGCTGCACCACCCATGCTAATCGGTAATTAGGTCAGAGC
GCTTGGACAGTGTTGGTCAGAAAGCCCGACTCCCGCGGAGCGTACAAGCCTTGTATCTTC
GGCCACTTCGGCGGAAGCCTGAATTTGGTCTGCCAGTCTGCGATCTTCAACTCAGGTCTT
ATAGCGTTCGCAACTTGGAGTTTTTTGCTGACTTTGCTCTACGAGCTGCATATTACCTGG
AACTTCCTGTTTCTGGGCCGGTTCCCCTGCCACGGATCGTTGAGCGCTGGACTTTCCCGC
GAAGCAATTTCGTTCACAAAAAAAGTCAGGAGAACTTCGAGCGGATAACCCTTCGCCGGT
TGATTCAGATTAAAGATGGGCATCCCCAAGCTGTACAGGCATGGCTGGCTTTTTTGCGTA
AACATGCATTTTACGGAGTTGGTATGAAAGCAAATGTGTGGGATCACGAAAGCCTCGGTA
TGGCCTCCTCCCGCTATACTTATTGCCTGACCAAAATTGTGTCAAGTCTATATGCTTACG
GATTGTTAAATCTAGACGTGGCCCGGAACATGGATGAATCACTGCCCGATATCGAGAAGT
CGCTTGAACCGTACCTCTCACATTTTGGTTATCGGAGTGACGGATCGGATCAGAGCGCAG
TATTTGATCTTTTAGAAAGTGAGCGTTTCACTCATAACAAGAGCCCCTTGACAGACATTC
GCAAGGGTTAACCTCATGGTTGTGGTTTGGTTTGGTTTGCTCTGCTTATAATTCTCTCGG
CATGTCGGTAATCAATCCACTTTTCTCTGGGGCCCTTCTACACATGCAGCAATTTCATTG
GTCATCTGAGATATACAGATTTGTAAGGCAGTATCAGTATCATCAGGATACGCTTCTATG
TAGTATGAGCTCAAAGAACAGATAGTTGAGAAGTAGTACTGATATCACGTGGTTTAAGTA
TTTTGTCGGAGTGCTAAGCATTACAAGTGGCATATCCTTTCAGAATAGAAAACCATCAGG
CAAACGCGATTATCACCAGAATTTCCATCTCAGTCTACAGATTGGATATGCAGAGATCCA
ATTGCCACAGCAGTCAAGTCGTCAGAATTCTGCGTGGAGCGAGGAGACCTCGCATTCGTG
CAGGAAAACCTGTGACGTCGAGAGAAGTTTTCCGCAGATGGAGTAGCTCAGAGACGGCGA
AATCATCTTCAGCTGCAAATCAGACCATATTCTCTGGGATCCAGCCAACCGGCGTACCGC
ACCTTGGAAATTATCTGGGAGCTCTACGTGAATGGGTACGGCTACAAAATGCTGCGAAGG
AGGGAACAAGATTGTTTTTTTCTATCGTCGACTTGCATGCGTTGACAGTGCCACAAGACG
CCTCCCAGCTACGAAATTGGAGAAAAGAGACATTTGCAACACTCATTGCCGTTGGTTTAG
ACCCGAATCGCTCAACGATTTTCTACCAGTCCGCCGTATGCAGTATGAATATGGGTTGTA
AAGTTTACTGACCATGTCATTAGGTCCATGCACACGCCGAACTATTTTGGATTTTGTGCA
CAATAGCCTCTATGGGATATCTCTCCCGAATGACACAGTGGAAGGTAATACCCAGATCAA
GTGCCAACCTGGTCCAATGGTCAGAAGGAACAGCTAGCTGACGTCGGCCAGAGCAAACTC
CAGTTGCCTGATAACGCAAATCTGGAAGACTCGACGGCGAGGTCAAGGTTGCGATTGGGG
TTGTTCTCATACCCTGTTCTGCAGGCGGCGGATATTCTAGTTCATAGGTATGCTGCCCAA
TCGTTGGTACATTTTCACATTACTGATGTAGATCAGAGCTACTCATGTTCCTGTCGGAGA
TGATCAAAGGCAGCACCTCGAATTTTCGAGGAACACTGCGAATAGTTTCAATCATGTATA
TGGACCCATTTTCCCGTCACCAGAAGCAATTATATGTAAGTGGTTTTTGCTTCTGGCGGA
ACGGTCCTGTGTTGGGAAATTGACGGCTATCAATAGCGCCTGCTAAACGGGTTATGTCCC
TCAAAGAACCGACGTTGAAAATGTCCAAGTCCCATGCCGACAGACGCTCAAGGATCATTC
TTACGGATTCGCCCGCAGAAATCTCCAAAAAGATCAATGCTGCGCTCACAGACTCGGAAT
TAACCATTACATATGACCCAGTCCGTCGACCTGGAGTGGCGAATTTAATAGAGATCTTGA
GTCACTTCGATGGACGAACTTGCGATGAGATTGCCATGGAATACCGTTCAGCCAGTCTTC
GCGCTCTAAAGGAACATCTGGCCAGAACGTTGTCCAATCATCTTGAGCCAATAAGAGAGA
AGTATCTCTCACTTGTAGGAGATCAGACTGACTACCTTGATTCTATAGCAGAACAGGGTT
CTGAAGCCGCGCGGGCCAACGCTGAATTGACAATGGAGCAAGTCAAAGTCGCTATGGGCT
TAATTTAGCCCTTCATATACGTTGTCATCATGCTCCGCCGGGTACACATGTAGGCTCAGT
TGGTCATACTCTGATGATCAGTTCATGATGGTGGCCACTATTGACAATTACCCACCACTA
TTGCCTGTTCAGGTACTACTCAAACGCTGATTATACAATATAATGCATGCATATATATCT
ACGTGTGTGTGTGTGTGTATACATATGTATGAATATGTGCATAGCTAATCAAATCTCGCT
TGGGTTGGTGAAAGAAATGCGACATATGCTTTAGAGAACATTCTCGCCTGGGATTGAATT
CATTTCACAACCGTATAGAGGTACATCATCTAGTTATTGGCAGGGATACGTCATCCATAC
TGGATAATGGCTGCTGCCTACAGACCCAGACTGGTAGGTATGTCCACTGCGTGGAGAGCA
CTAAAGAGGCCCAGCTTGGTGTGCGGCAAGTGGGAGCATTACTAGGAGCATGCAGTGTCC
TTCGTACATGTACCTTTTACATATGCTCCCATAGAGAAGCAGAGTGCCTTAAGGCAGGTA
CTGCCCCAACTGGTATTCACTTAATACTCAAACATAAGGTCCCAGTTACTTTGAGAGTAC
GGTACCCGGTGCTCTTGGTAGCCACTATCAATAGGTATTGATATTCAAAGATTGCAGGAA
ATGGACACATCATGTAACCATTGCTATGTGTTACCCGCAGGGATGTGCGTATCAATAGTA
TTTTCTAGAGTCCTGGTCAGGATATGACAGAATTTTAGGCGCACATTGAATAATACATTG
AATAATAACTTGAATGAGCAGTATCTGAAAATCAGTTTCCGCATTGTCCGATAGTAGCTG
TTTGCGGCGGTGGCTGGAGCCCAAGCCTCGTGGGCCTAGGCTTCCAGGTTCTCATCGATC
CTATAAGTATGCCAAATCCCCAAGTGGAGACTGGATTACTTATTCAACTGGTGATCATCC
GGAATTTTTGCAGCCCTCCCATTGGAACCATAAATTTACTGAAAGTCTGAAAGCGACCAG
GGCCCACCATTGATGACGACAGCAGCCGACACGCCATGATATTTATGATGCTTTTGAAAA
TTGGTACCTATCCGGTCCGCCGACTGCGCTGGGTCGACCGAGTGTACTTTTATCGGGCAA
CTCTGGCCTGAAAAGCTGGGCAAAGCGATGTATGATTTGCTGTTCACCTTATTATACTGA
TACATGAAGGTGATTGATCTATCATACTTGTCTGCGAGCAATACCGGCAGTGTCATATCA
CAGAAGAGTAGGTCACTTCTATCATAGCCTTTAGGTCACCCGAGGGCGCAATACAGGCGT
ATGTGCCAAGGGTCCTAGGCTTTGGAGCCCTCCAGATTGTCCTCAGCTGTTGTGTGCTAT
CACCTCATTACCTGCTGATGACTGAGTTTCTACAGCTTCTCGCTTTGTACAGTCTGGGGC
TCCTCTCTGACAACTGTGACAGTTGGAAGAGATAGCGTCATAGCGGGCCAATATGCGGCA
CATATTCTCTCTCCTTTCGATTGTGTGTCTAATGGTGAAACATGGTGCCTGCTTAACACT
GCATCAGAGGGATGTTCCTGCTGTGGTCTCACTGGATATCAAGCGTAGCATTGTTTCAGA
CCCCGTGGTGAGAGACCGAGTTCGGCGGAAACGAGACAAAACAATCGGCCAAACGCTCGA
TAATGCTGTGAGTAATGTAACCCATCGGAAGTTGACCTTCCGGTTCATCAGTCGGACCAT
GTTAACAGTCAACCAGGAAACTCTGTACTTTTGCAACGTGACTCTCGGCACCCCTGGGCA
GGCCTTGCGCCTTGTTCTCGACACTGGGAGTAGCGATTTATGGTGCAACGCGGCCAATTC
AACACTGTGCTCGGATTCGAACGATTCCTGCAACATATCCGGTTCTTATGACCCTTCTTC
CTCATCAACATATGCTTATGTTTCATCTGATTTCAATATATCATACGCTGATGGGACCGG
CGCCGTGGGTGATTATGCAACTGATATACTCCATATTGGAGGGTCAACGCTGAGGAACCT
GCAATTTGGAATAGGGTACTCGTCTACTTCTTCAGGTACGCCCACCACAGCCTTGGATTT
GGCGAATGTCTGCTCTACATGTACCTGCATTGTTTCAGTGTAGGGAACTAATGCTGTCTT
CCTTGAATAGAAGGCGTACTAGGAATTGGCTACCCATCGAATGAGGTTCAGGTGGGTCAG
TACGGCAAAGACACTTACCCGAACCTTCCGCGAGCAATGGTCGACCAGGGATTGATCAAT
TCCAACGCCTACAGCCTTTGGTTGAATGATCTTGAATCGAACACAGGATCGATATTATTC
GGGGGTGTCAATACAGGAAAGTATCTTGGAGAGCTGCAGACCTTGCCCATACAAAAGGTC
AACGGACGGTACTCGGAGTTCGTGATCGCTTTGACTGGAGTTGCGTTCGACTCCGAGTCG
CATCATAAAACATACTCATCAGATGCCTTACCGGCGGCGGTACTGCTCGATTCGGGCAGC
TCTTTGACCTATCTTCCTGACTCCATCGTTGAGAACATATATCGTGACCTCAACGTCGCA
TATGAACCTTCAAGCGGGGTCGGTTACCTGCCATGCAAGTTGGCGGGAAACAACATAAAT
ATAACATATACTTTTTCTTCTCCGAATATCACGGTTATGATTGATGAGCTTCTCTTGGAC
GCGGGCGACCTTCGTTTTCGGGATGGTGCACGTGCATGTATCTTTGGAATTGTCCCCGCC
GGAGACAGTACTGCGGTTCTGGGTGACACATTCTTGCGCAGTGCATATGTCGTATATGAC
ATAGCCAACAACGAGATATCTATTGCCAACACAAACTTCAACTCGACAGAGGACAACATA
TTGGAAATTGGCGTTGGACCTGATTCTGTCCCCAGTGCCACCCAGGTTTCTCATCCGGTT
ACATCAGTTGTAGCTGATGGCTCCGGAGCAAGAATTGGGGCGCCGACAGGTGCATCTTCA
ACGACAGTGCCGTCAATAAGCTCGGCGGGTGCTCTATCAGCAGGGGTTGCAAGAGCCGAT
AAGCAGTACCTGGCCATCGCCTTGATAGCTGTTTGGTTTGTGCTGGGTTTGTGATAACTC
TTGCTGATTGTAGATACCCCGCAAATCACTTTTTTTTCCATTTCTTTGATGCTAGACACA
CCTTATCCCCAATCTTGATATTGATTGTCTCTAATGGTTACCCTCCGTCCACTCGCCCGC
CCAACTATCGTAGTCTACGGTAGGCTGGTCATTGCGAAGGGATAGGATGGCAGTCGGGAA
ACACTTAACCTATGTTATTTTCGTTGCAAGGATCCCCTCCTAATGTCTACCTATTATGGT
AGTCCCTAGATTTTCTCCCTGATTCCCTTCTTGTCTTCCTTTCTATGGTGAGTTCTCTTC
TATTATATATGTGGCGATGTTAGATGGCATCCCCTATGTTAGATTCTAGAATAACACTGG
GAATCTACTGGGCAAGGCCCGCCATAATACTTCACTATAATTCATTAAAGATGAAAGGGG
AAAAAGGGACTATTAGCCTATTAGGCCTGCTGCCTAGATATGTCTAATTAACCTTATTAT
ATAGAGTTAATAGAGTTGCATAACTAAACCGCTAAAATCGAATCCAATGTTGCCTGCCTC
TCCAAACCCGCAGCAGTTTAATTTTGGTCCCTAGCCTAGGGAATCACACTAGTTTTAGAC
TTTTAGTTTCCCTAGGTTAAAACTAATTTTAGTTAAAACTATTAGTTATGGTTTTTGATG
ATTTATTAGACTAGGTAAATCTAACTAGTTGACCTTGCTTAGTAATTACTAGTATTTAGG
AATTCCCTAAAAAATTTTAACATTATTAAGATAGTGTAAGGTGATTGGAGGTAATCAGCC
TAGGGCTAGCTAGTGAAATAATAGTGACTAGGCTGCGACTACAGATAAGAATACTAGGTT
TTAGGGATATATAGATATGCTAGTAAAAATATATATACTTTAATAATTAGAATAAACTAC
TTAATTTCCCCTAAGCTATTTAGAACTCTTATTTCTACTAGGTGTATTTAGAATTAGGGA
TATAATTACCTAGGTAAGAGGGGGCTTACTACTAGGGGCTTGCTAGGCTTATATTATTCT
AAGTATATAATAACTACCCCCCCCTTTAGAGAGATTTATCCTAAACTATACTAATCCTAA
AGTAGATATTAAAGATTAATACTAGCAGCTCTTACTATTAATTATAATTAATAAAAGGCT
TTATATTAATACTTAAGAGGTATTAGAAGGGTATTAGAATATACTAAGCTAATTTTTAAT
AGAATTATTATCTTTTTTAATAGGCTTTATCTAATATAGTACTAGTAATTAGTTAGATTC
TACTAGCTATTATAATATTATAGTATTATCTTATTAATATACTa
>NODE_11_length_742_cov_143.214279
CGCGTTGAGGGTGAGCCACAGCGAAACCACCAACCACACCGAATCCACCATTTTTCGATA
TTTTGACTATTTGAAGCTATTCCAACCACCCAACATGCCTAAATCTTCTAAAATTAATGA
ATCTTACCTCCTCGAGGCCTGCGAGGCCGCTCAGGCCCAAAAAAAGCCAAATATCTCCAA
GATTGCGCGTGAATATGGTGTTCCTTATGCGACCCTACGTGATCGCGTCAAGAAGCATGT
GCATCCTCGACTAGCCAACAAACCAGTTAATAGAGCCCTTAAGGGATACCAGGAGGAGGC
CTTAATCCAGTGGATAGTCTGTATGCGTGATCGGAATATGCCAGTGACGCCTAAGCTACT
AGAAGAGTATGCAAATCAGGCACTTCGACGCGCAGGGGAATCTAGGCAGGTTAGCAAGAT
GTGGGCATATCGCTTTGAGAAACGACTTCCAGAACACCTTAATCTAGGCCCAGCGAAGCA
AAAGATAAAGGAATCCAAGCGTATCCAGGCTGAGGATGCAGGTTTACTGACACATTGGTA
TAATCAGCTTGCAGGGGTGGTTAAAAAGGATACACCAGCGCGGTTGGTATACAACTTTGA
TGAATGCGGCTTCCAGCCTGGCGAAGGCAAATCTAGGAAGGTAATCAGTTCAAAAGGTTC
AAAAGTGCCTGATCTTGCCGAATCCGAAAGAGGAGAGAATATTACAGCTATTGAATGTGT
AGCTGCAGATGGATGGCAGATGGATCCCTGGTTTATCTTTAAAGGTAAGTTCCTAATGAT
TCTTCCCTTCCTTTAAATACTA
>NODE_12_length_670_cov_515.983582
TAATATATAACAATATCATAAATTATTATTTATAAAACTAGATAATATATTTTGTAAACC
TATAAATAAATCTTTATAAAATAATAAGCTTTTACTAAATAATGGTCAAGGTGAAGGTGA
CACTAATTGAATTAATTGATAGACCATTGTTTATTTTTTTTTTAGATAAGATTTCAATAG
TAATTACAATTAAATTTAAATTTAAATCTAAACTAAAAATGACTAATTACTAATTAAATT
ATATTATGTTCTGAATTAGTTAGTCAGTTAAATTTAAATTAAACATAATAAATAGTATTA
ATATGTATAAATTTTATATAATAATTAATTAGTTGGATGATAAATATATGAAAATATACT
TATTTCATATAATAATTATCTACCTCTTCTATTAACTACATTATCAAGAATTTTGATATA
TTTCTCATAAGTTGTAAAATCGACATTACTTAAAGCCTTTTTCCATAAAGCACTAGCCTC
TAGAGTTTTTCCTTTACTAAGTCCCATCTCTATTCAATGTAACTTATTTTTCATATACTC
TCAAGCTTGCTCAAAACCTCTATCAGTATCAGCATAACATCTATTACCAAATGGTTGTCT
ATCTCATGTAGAAAAAAAAACCTCTGTAAGTTTTTCTCATTCTAAATCAGGATTATTTGG
TTTATGTTTTTTATATTCAGAGTATAAACTAGGAAAAGTATCTTTTACTTGTTTCCTAGT
ACCTATAGGG
>NODE_13_length_181_cov_655.320435
TTTAGTTATTGATAGGCAAAAAGGTTATTCAGTTAAAATGAATAACTTACCAAATAATGA
AAATTCTAAAAAAAGAAAATCTGGAAATGAAGATTCTAGCTCTCCGAAGGAAAATAAACC
TAAGTTATTTTTTCCTAAGGAAGATGAGGATACTAATTCTTATAGACATTATATGGTAAA
GTATGATTCGTATGTTAGAAATGAAGTTAGTTTCGACCCTATAGGTACTAGGAAACAAGT
A
>NODE_17_length_294970_cov_61.237713
GGGAGGGGGGAGGCGAGGTGCGGCGGTGAAGGGAATTGGGGAGAGAGTTGTGGAGAAAGT
TGGGGATGATGGGGGCTTGGGGGTAGTGTCATCTGTTGCTGGTGATGGAGGTGGAGGTGT
GGTAGAGGAGGAGCAGGTGGTGGTGATTGTGGGGAGGTCCTGCCGCTGTATGAAAAGGAG
CCGGCGGGTGACGGCAGTCTGTCTGGCAAAGCAAGCCAGCTGTCAGGTTGGTGGGATAGA
GAGGCTGCTGAAGCCGATGCTAACTGCTGGCTGCTCTGGGAGGCCCGGGGCGAGTGCCGG
AAGCGAGAGAAGGACTCGGGCGCAAAGTATCCCTCTGGCGGTGGATGCTGTCCCTCGAAC
GATGTCTGACTCTCCACGTTCGACCGGCGCCGACCACGACCAGTCCGGTCGTCTGAGTAG
AAGCGTGTATGTCCCGGGGCTGGATGCGACGACACCGGACGAAGCCATTCCATTGTCTGC
GCAACAGACGACTCGGGAGCACGACCATGCACCGGAGTTGTATTTTGCTGCTGCTGTTGC
TGTTGAGAACGACTAAACCATGCCTAGTTGAAATATCAGCTTTGATACAGTCAGCCAACG
AATACGAACCCCCGACTTACACCCAGCCTATCAAAAGCTCCGCGACGCGACCGGTCAGGT
TTTGGCGAAGACTCATCAGAAAATGAGGGACCTCGATTCCGTCTGAACAATCTAAACTTC
TCCATGGCCGGCTTGCTCTTGGGAGATGCTAGCTTCCGCTGAGGCGATCCTCTTGCAGCC
AGGTCCGCGTCAAAGAGGTCATCCTGCGAGACATGGGCATTTGAACTTGTCCGCGGGCTG
CTTGAGCCAGCGACAGAGCCGGATTCATAAGGAAAAGCAGGGTTCGCAGACGAATCGCTG
ACGCCTCTGGAATGAGTGGATATTTCAGCCTCATCGCGGCTCTTCCCAGCATACCAACGG
CTGAGGCCAGGACTGGGAGTGGTAGCTGTGCCAGCAACGCTAGGAACAGGCGGAACAGGC
GTCTGATTCGCGGGACTCAGCATGTCGCTGGAATTAAGATTTCCGGGTCCAATAAGATTA
AGACTAATCTCTGCTCTTGCACTTGCAGATTGGGACGGCCGTGCTGGGGAATCTGGTCAG
CTCGTATTCGGAGGAAGTGCTCATTGCGAGGTCATTATAGGGGGACATCGGGAATAAAGA
TATAAGAGAAAAGTAAAGTCAAACTCAAACTCAAACTCACCCAGTCCCAGCCTGGATGAT
GGCTGCAGGCCCGAATACGCCTCCAGTGTGCCCAGCGAGGAGATGGAGGGAACGCTTATG
CGACGAAGAGGAGGTGGAACAGAGAGCCTTGGACTAGTTGCTGCAAGGTCGACAGGGGAT
TGCTCTAAGCCCCGCCAGACACGGTCTAGAAGATGAGCGCCCGTACGTGGCGGTGCTTCT
GCGTCTTCTGCACAACCAGGACTCGTCTGTCCATCGTCAATCGCAGTTTTATTGGCGATT
GTGCCGCTGAGGCCAGAATAAAATGCAGCATTCTGGCATGGAGACGTCAACAATTCACCT
CGTTCCTGTGGCTTGGCGTTTGCTTGTGTCTCGCCAGCCTCTTTCCCACAGTTCGAGTCC
ACGCGATAGCCTGTTGCTACGGTTGCATCAAGAGGGAATCGGCGCTTATCGTCGGTTTTG
AGAGGCTTTCGATATATCTTTGTCATCGTCGACACTGTTTTTCTTCTCAAAATGCTTGGT
GGTTGAGCTTTTGACGCAAACGAGTTCGACAGCCTCTTGGAATGCGAGCGTCGTATAATT
TCACTGGGCAATGGCTTTCTTAGTACAGGTCCCTGTGAATTCATTTGGCAATGGGAAAAC
GCTATATTGATATCATCAGCACTTCGTCGTCTACTTGCACTTGCCGCTGCATGCTGTGGC
TCTACATCCCAGCGCAGTTGGGTCGACTCGGTCAAGGCTCCTGTCCGTCTGATGATGGGC
AAACTCGCAAACTGCACAGTAGTCCGCTTAAGAGCCATACTCTTAGCCTCGTCCTGGTCT
ATGGCAGGTTGAAAGTCTGAAAGCTGGATTTCTCTGCGATAACCGCGCACCCGGTGGAAT
CCCTACTGATCAACATGCAATTAGAGGTGACAGACAAATCATCGGCGATAGATTGACAAT
AGTTGAAAAGGCATTAATCATGTCCATTCTGACTTGGATTGCATATGTTCATTACACCAT
GGTATCAAAGAATAGAATAAGCAAGGCAGGACCAGAGAGACAGAATCCGGATGCAGCGAG
GAAGCATCATATATATATATACCCCACAACCTCCGCTCTCCAGTGCTTACAAATAAATGC
AATGACCACCAAACCGGAACCAAGAAATTAAGCATCTACCTTTTCTGACTCTCCTCTTTT
CAGCTTATTTCTGCCCTTGGCGAAGAGACCCTTGGCGGCCTCCCCTGCTCGGCCGCCCAG
GGCTCCCGCCGTATGTAACAGGTCCTTTCCGCGTTGCTCAACCTGTTGTTTATTCATGAT
CGAACCAAGCGGCGCAGATGGGCGTCGTGCGTGGCCCGGTCCAGACGGATGGCCATCTTG
GTTCGATGAGGTGAAGTGTCCAAGAGACGACAACTTTGGGAATTTCCCTTTGGATACGAC
CGCTTTAGGCTCGATAGAGGAGGCCTTCCTGCTCTGCTCCACCACATCCATGTGCTCCGG
ATGGGCACGAATCACCACCTGTAACCAATTTTTCAGGCCAGTATCGATCGTCGCGAACTG
ATCCCGGGTACGGTCGAAAGCTCGCACTCGCTCATCGGAGGATTGTATCCCCATAATGTC
CCGGAAGCCCAACAATGTCGGCTCAACCGTGGGCGGCATCTTGGGCTCGGGCAATGGGGA
TCGCTCCTCTAAACTTTGACGATTGACGACTTCCGGCAGGTAGTTCTCATTCGAGTCGCG
GCTATTTTCCATGGCAGCAGGAGTCACTAGGGTGAGTTTAGGCTTCTCAGGCGTCTGTTG
AACGTCAGCTTCGGGACCTCTATCCGTTGCCACCTCCGACTCGTTGGCGGCAGTCTCTGG
CGCTGGCTCAGCCGCATCGTTGGCCTCAGGAAGTTGTCCTGAAATCGGGATAGCTGACGG
TGAAGCCGCCTGCAAGTCCACGGGAGGTACCTCCTCCTCTGACGATGATTCCCACGAGAA
CCGTCGTTTCAACTTAGGTTCTGAAGTAGGTTGAGTAGGAGCAGTGGGCGCCGAAGCACT
CATAGGCGAACTGGTGTACAGATCCTGCTGCGGGACATTCTGAGAAGCACCGTAGACAGC
GGCTGGCGGTCTTAAATCCTGAGGGCTTGATTCGACTTGCTCGCTCCAGTATTTTTCGTA
TTCACTGGGTATCAGACTGTCTGGCAGACTGGTCTCTGTGTCTTGCCGAGCAGTCTGCGC
CTTGTTAGAAGCTTGCTGCTCGGTTTCCGCCGAGGGCGTGGTTTCCCGGCTCAAGGAGCG
AATTATCTCCTTTCGCAACCGATCGCTCTCCGTGTCCTGTGGCGAAGTTTCTGCGCTGTT
CGAAGGTATAATCACTGGAATTTCTTCATGGCTTTTGATGGGGGAATCGGCAGCTGGGTT
GGCGCCAAAGTTGAGGGGCGCTGGTAGGTCCCTGTCGGAACCGGTTTGAGGCAGTAGCAC
AGAGGCTCTATGTGGCAGCGGCTGTTGAAACGAAGAGGAACTGTCTTGCGGGGAGTCTGC
AGGCGTCTCCAACGACATCTCTGCCAGCACGGAGGGAGGCGTTGCCTCGGCGCTGTTATT
GATTATCGGTTTTCGCGAAGGGCTGTTACCCGGGCTGGGAAGACTAAGATCTCGACGATG
ACCAGGCTTAAATACCAGGGCCTGATCATTGGTATCTTTCGGTGTGGAGATTTCACCAGG
CTCCTCCACGATTGTTGGGGTCTTTTCCTCGTTCGGGCCGCGAGTACCAATGATGGGACT
GATGACCGACGTGCTGTCACTATTGGATCGTGCAACGCTGTCCACAGTTGTGCTTGGAGT
GTCGGGGACGTCGAATGCTTGGTGTACAACTGAACGGAACCCGAGCGACGGGTTGTGCTG
CAGCTGATGGTTTTGCTGAGAGTCAGAACTCTGTTCTTTTTGTATGCTTGAATCGGAAGT
TGAAAAGTCAGCATCGAAGCCAGAGATCCCCCTGACATCGGGCAGCTCAAGGCTTGCGGT
ACCAGGGGCGCTTCTTGGAGTGGCACTTGGGTCGTCAACCTTGCCGTGATCGACATCGTT
CGGCGCACAAGATCCCGGTCCTAATTGATCCACGGTTGCAGGCGGCTGAGATGAAGAAAT
AGGTTCAGTGTGAGAACGGCCCAGATCGGAGGGGCCGTCATTCCGAGGGGCTTCTGGCAA
CTGTTGATGTCTCTCTTGCATGCGTTTGTAGATGTCGACGGGTCGCACGAAAGGCAGAGG
CTTGTTCGAGGGAGCACTGCCCGCAGTGCCCTCAACAGCATTGCGGTCCGCCGACCGACT
GCGACTTCCAGCAGGTCCTACACCGAGCGTTGTCACCTGATCCATTGAGCGTGATCGATC
CATGCTGGGTAGTGGGGGTCTCGACGGATCCCGAGGAGCTACCCTTGATAGGTCGTTGGT
GCTCTGGCTGAAGCTTGCCGGCTGGGACATCGATGGCGGCTCATCGTCGTATTCTTCGTA
CTCATCGTCACCCCAGTCATTCCCGTCGTACGAATATTTCTTCGCCTCGACCCAACGCTT
GGTCTTTGCGCGGTTAACGTTGGTTTTAAACGAAATAGGAGTTCCGCCGCGGGCTTGTGG
TGCCACTGGTGTAGTGGTACTGGGAGATGAACTGTATATCCGAACAGTATCAGTCAGCGT
CGCTCAATATAAACCGTCCTAGGCAACTAACAGCGTCTCATACTCCGGTTGGTAGGGAAT
TTGAAATGGGCGAGCCATTGCCACACACACACGGGAGGGAAAATGGACAGTTTGGCAGCA
TCAACAAACTGAGACGAAGGTCTGAGCAAATAGCAAATCAACTTAGAAGGCACATCTGAC
AGGATGTCCAGATGATGAAGGGCCTCCTCGTCGAGATCAAGCAGGTTGCGCTGGATCGTG
GATCGAGTTCGACTGAGTCTACCTAGAGAGGAAATGCGGTATGTTTCACAAGATGACGTG
GGTATGGTCGAATTGCGGCAGCGCCTGATGCTCAGCCTCGGCGACGTGTCAATGATCAGT
GAAGGACTATATCAAAAACAGCGAATTGTGAATGACAATTTCGCTGATCAGTCTCCTGAG
AATTTGGACTTTTCCCTCAGCGACACTCGATGATTGTTGTTTTCCCCCTCTGCTGGTCAT
GACAGAAAAGTACCCCTGGTGCTCCGTACTTGAAATAAACTGCGGCCTGATGCGGCCTGG
GGAACAAAAGTGTGGCTATAGTGGCTGTGCAAGTGGCACCCCTGTCACGTGGAGAACTAC
CACACTTTCCCCCTTCCGGAATGACACGAATCCGCCCCCATGGAGAGAGTGACAGAGAAT
GGCGTCTTTCTGGGCAATACTCCGTACTCCTCCTGTTCATGGACTTCTGGGCTTCTGGAC
TTTGACGGCATGAAACTCCCTAGACTTTCCTAATCCACTACTAATCCCGACTCACTCGAT
GTTTACTTATTCTGCCCCTATTTGACTAACGCCGCATACGCCTCAAACCGTCGCCTTCTC
CTTATCGATTAGCTCGACCTCTACAAAGTGCATCCTAGCCCTATTTCTCAACTTCAAGCC
GCCTTGAAACATATACTATAGCGGCCACTACGAATTTGCGATTTTGAAAATGGTCGGGCC
TTCAATTCAGGATCGCACGGGCGAATTCCAGGCCATCCTCGGACAGGCCCAAAAACGCCT
CGCGACTTCCAAAGTTGGCTCACAACGTCAGGCACTGCTCTCGGATTCGCAACGGAGACA
GGCGCATGCAGGCACAGATGGACAAGGACCAAGTAAACGTCGGTCGGAGTTTGCTAGGAG
AGCCGCGGAGATTGGACGAGGCATCACAGCGACAACCGCGAAGTTACAACGGTTGGCCGA
GTGTGAGTAGTTGGCTGCCGACGAGTTTTCTTCATTTGCTGATCTCGACGTAGTGGCGAA
GCGCAAGACGCTCTTTGATGACAGACCTGTCGAGATCTCGGAGTTGACCTACGTCATCAA
ACAGGACCTGGCGTCGCTGAACCAGCAAATCGCTTCGCTGCAAGCACTTACATTATCGCA
ACATCCGAAGACGAATCGATCAAAAGCGGATCAGGAAGGCGAGCACAATGACAATGTACG
TGAACTCCGAGTGGCTGGCTTGCGCAATGCTAATGCAACCTAGGTTGTGGTTATGCTCCA
AGGAAAGCTGGCGGATGTCGGTGCGAACTTCAAAGAAGTCCTCGAGGTGCGAACGAAGAA
TATTCAGGCGTCGCGATCTCGGACAGAGAACTTTGTCTCTTCGGTATCGTCCAAGTCGCA
AGTCTTGGATCCGCAACGGTCGGACTCTCCGCTGTACATCCCCTCGGGACGAAGGACGCC
CCAACCAGGTTTCCAGGGAGGCTCTTCAGATTTACTGACTCTAGATCCCTCAAATCCCTC
GCCTCTCGGGCGCCCATCGTTCCAAACAGATCAGCAATTATTGGTCATGGAGGAGGCGCA
GACGAACAACACGTATATTCAGGCCAGAGGCGAAGCCATTGATGCCATCGAACGCACCAT
CAGTGAACTCGGCGGGATCTTCGGCCAACTGGCTCAGATGGTCAGTGAGCAGTCAGAGAT
GATCCAACGGATTGACGCCAACACCGAAGACGTGGTGGACAATGTTGAAGGCGCCCAGCG
CGAATTGATGAAGTACTGGAACCGCGTATCCGGTAACCGATGGTTGATTGCCAAGATGTT
TGGTGTCCTTATGGTGCGTTTTCTCTCTTCTCGATGCCATTGCGGAAGCTAACGAGACAA
TCACAGATTTTCTTTCTTCTCTGGGTTTTGATAGCCGGATAGATATACCCCTTATTCTTT
TCTAATGTATCATTATGGGCTTTGGCCTCTTGCTTGACACATCGTACCCGCGCTCGGACG
CATGTTGCATATCTTTCTTCAATTGAACATGAAGCTCTTTCTGTTAAAGGGACCTGGCTA
GACTTTCTATGATCGCTCATAATGAGCCGATGTCAATATTATGTTGCTATTTTGAGAATA
CTCTGTCGATATCAGCGTCGACATGTACGTATAGTTCTCCATTGCTGCATAATCCACGGC
TGCCTTCTGTCAATAGAAGGACTGTTGCAACACTGCTCGCATCTGGATCTCAATACTGGT
TATCACAGAATTCACAATGTAGCCTTGTGCACGACCCGTGGAGAATGAGAACTGGATCCT
GTAGTCACACCCCGCTGGTACATCTCCTTCTCAGCTGGCCCAAACTATATCTGCCTTACT
GCCTTAGATCAGGAGGAGCGAGCAGCGCCTGCTCCTCGGCGGCAGCGGCCGTTTGGTCAC
CACCCAAGGACACTGGTACCCCCCCCCACAACAATCCTTCCGCATTCGCAGGACGAACTC
CCTCCGTTTCGTCCAGGTGGATGATACATTCCTGTTGTGCGCGCTGGGCTTCTGCAGATT
GATCGTTCGCAGACGCGACGAAAAGTCTAAGATCTTTTCAAGCGTGTATGTTGTGAAGAA
ATACTTACTGACCCCAGCTTTCGGTCGAGAGGGAGGAAACTCAGGGGTCATGCAGTGGTG
GGTCGAGAGGAAGACCTCGGTCGTTGTGAACGGGGGCCATTGCAGGATGGACTGTTGCTC
TTCGAGCAAATGGTGCAGATGATGGTGCTTTCTGGTTTCCCTAATTGCGTCGGTTTCGAG
GAAATATCGAGGTATGCCCTGCACATGTTAAAGCTGTGTAATGGCTGGCAATGGGCCAAA
TAGGCAAACGTACAAGGGACACAATAAGCGAGATTGAAGCACACCCACAGCTCTGCTGTA
GACTACTTCCTTTTCAGTCTTGCAGGATGACCAAAGAGGCTTAGCTTCAGGATCATACTG
TAGATGATGTTGAACTGTGTAATCAGCTAGATAGTACGATAGCCTGAGGCAAGTCATCCA
GCAGTGGGTTAGGTTGGCGAGGTAGGCGAAGGAGATTCGGGGGTTTTCGTCGTGCGACCT
GCTCGCTGTGTACTGCGATGGTTGAGGTGGGGATAGCTCAGAAATGAATGTCAGGTCATC
CCCTGGAGAGCAGTCGCTGCTTTGCAGATATTGGCCCTTTCAACGACGAAGATATTCGCG
AGAGAGCGCACCTTCTTCTTGGTGAATTCGCATGTACAGCACCCGACTGGACAGCATAAA
AGAGTAGATATCTGTTAGTGAGCATTGTACTGGTATCTGAGTAAGGACAATGACCGGTAT
TCCTTCCAGATTGAGTGCCTCTGCTTGGAGGAGTTGCTAAAAAGCCTTTATCAGCTGGTG
CACTCCAGCTGCTTGACCGAACATACCTAGTGGATCTTCCTCTTGACGAACGCAAATGTC
TGTGTTTCTGTAAAGCATGTCGAACGAGGCCTAGAGCATGGTGCCTCATGTCCATTCATT
CCATTAAAATATCTTGCCGAGTTTCTCTCTTCGCTTGTCGTTCAGGAATGTTGCAGTTTG
ATAATTGAGGGAGACCAAATCATCTGTACTTCGAACCAGCCGAGGGCTAGGTAGCAAGCT
TCCAAAACACCTGAATGAGAAAACAATGGAACGTTGCGCATCGCCGTGAGTCTGGTCTAA
ATCAGGTTTACCTCTTGGCTAATCTGTTGATCATTTAGTCCCACCAACCCGCTGTCAAAT
CATACTCAAATAGTCAACTCGGGGGGACCAACTATAGTAAGGCTGAATAGTTTGTTGCCG
ACGAGCCAGTATATCGGCTGTGGTATTGGTCTGAGATTAAGACGATTTGAACCTGAGCTT
GAGCCAAGGTAGTCGAAGTTGACTTCTGGCATCAATACCGGTCAACGAAAGTCAACAGTT
GGTTAATAATGTTAAGGGAGCGCAAGAAGACTCTTCCTTCATTACCTCAAGGAAGAAAAA
CTTTGAGTAGGATCTCTCAAATGAGGAAATATGAATGAGCCCTGGCCTTTACAGCAGTCT
CTCCTCTGGTGACCTGCAGCGTTCGGTGACTGCAAGCTAGTGACCAGCTGATGAGTACGG
CCATAAGTGAAAGTTTGCAAGACACTTGTGAGAAGGAAGCAAACATTCTTCTGGTTGATA
GACATACATACGGCCCTCGAAATCCTCAAGCAAACGTAATGAGATCGTTACCTCTGTGAA
GCTCGGCTGATGGAAAAGAGAAGGGAGAAGATAACAAGGCTTTGAACGGACAGGACAAGT
AGGCGAGGATATTGGAGAATGCTGCCAGTTTCCGGATCGATAGTCCCAACAGTTTGCTAA
ATAGCCCTCGAAATTATGCAAGACAACATGCATCTTCCGATTCAACAGTTCGATGCTTCC
AACCTGATCATATCCTCCAGAGATCCAAAATTTATGCCTCAAGGCTCAGTCACTGTCACT
CATAAAGTGTTCAAAATCCTCAAGATTGATATATTCGTCCTTCGGCGAAAGACCCCTAAT
GTCTTCGACACCAGCTGTGAGAGCATCCATCACGACAATAACCCAATGCGCTGCATTATT
CTTTGCCGCTACGGGGTCGTTGCGAACCTCCGTCTCCTTGAAGTATTCAATGTCCGTGAC
ATACCTAACGTTGTCAGTATTTGCCGAGCAAGTCGTGTCAGAGGAAGCGCATACACTCTC
CTCTTCTCCGGATCAAACTTGAGAAACGAAACACCCACATAATCAAGACCGTGCTTGTTG
AATTTACTGTCAGATGAACATGTCAGAGTGTTTCAAGTAACTGGAAATCAATCGACCGCA
CTTACACAGCCATGTCAAGCAACTGTTTCTCAATGCACGGAAGCTCATCAACATTCAGCA
ATGGAGGCGTGTCAGCCAGATTGAAGGTCGGGAAGTGTTCCAGAGCCAGTATCCACAGGT
ATCCGCCGGGGTTCTCAAAAGCCAGGTCCTGATGCATCTCCCTCTTGCCGTAGTACTTGG
GAGTATAGCCCGTATCTGACAAGGTTCTCCAGATCTCGCATTCGTTGTGGAAAAGGTCAG
CGGCATCGTCTTTCATAGTTCGCTTGCCTCTCTCTTCTTCTCTCATGAATGGGTCTGCCC
TATGTCGACGAAGTTAGCGAGAAGACTTGCATAAGGCAAAGAGCAGATGACACACTCCAG
GAAGAACTTGACGACCACGGGGTCCTTGGTCTTGCATTCCTCGGCTTCGAACACAGCCCT
GCGCTGGTGGTAATCAGTGTTGTAACGCTCCCAGAGGATCTTCTTCATGCGATAAAGACT
CCCTGCGATTGGGAAAATGGCGTTCTCGAACTTCCTCATGACGCTTCCAGCAGGGAAGTC
CTTATTGCCACCTTCACACTGGCACTCACTTTCCATTTTGAGGCTGACAATATGGATTGA
GCTGGTGGGGAGGCATGAAAGAAAGCTGAAGAGTGATATGAGCTCTATACTACTCACATG
CATACAAACATCAGTGAATTGAATAGAACGTAGCGTGGTCCTAAGCGAGACGCGTATACA
GTCTTCTCTCCAGCTGTAGCGTTGGACGCGTGATAGAAAGCACTGGGTGCATCATTCATG
ACTGTATACCTCTCAAGGCTAGGAAATCCGCCTCTTCTACCCCAGGTCCCAATATTAAAC
ACCAAAGCACCTCTATCTTTACAAAGTGAATAACAAATCAATATCGGGCCACAGAAGTTC
AGCATAACCCAATGATGATAAAATGGAAAGGTAAGCTTTTCAGACCCATACTCACCTTTC
AATACTGTTGAACGTAGTAGTTATACGAAATTAAACAACAAACGCAACAATGACCTCTTG
GACAGCCATTTCTATACACGCTCCGATTTCCTCCCCATAATACATCCAGACTGATTACAT
TAAGCAGGGAGACGCCGCCTCTCGCTCGTTGAGTGTTTAGATGTGGAGACGAAGGAGATG
CGGTACGGAAGGAAGGGGATACTCAGGGCTATATCGGTGGACCGTTTGATCTACTTGATG
TCGTGAGTGGATATTTTACGCTGGAACAGCGGCAACGATGGCTGGCTGTGAAGTTGCCAG
AGCAGCAACCCGGAGAGGAGGTGTTGGAGCTGGGGATTGCGGAGTCTGAAGGTAGAGTGA
GAGGGGTGTGGATGTTGTATTTTGATTGGGATGAGTATGTGTTGCTGGAGAGACACACTG
GGTGAAGCTTCGGTTAAGGCACAAAGTAAGGAGGGAGTGAATCTGTAGTTGAGAGAATTG
CTTATAATAGTAGCATCATGTAAATGTTCCATCAGACGAAGACTAGGTGGCTAGGTACGC
TGTAGAAATGAAATCTTAATGGTATGTCGCATTCCGCATTCGGCAAGACAGGCTGCCGAG
GCCAATGAAGTTGAGAACCACGAAGTATACATGCAAAACAAACCCCACCCACAAACAGAC
AAGAATCAAAAGTCATTGGTATCATCACTCATAGCCATTACTCCCACAGTTCACCGCGTC
GGAATGAAATGCTTGGATTGCTCCTGCTGCTCGCTGAATGACTGGGGAAACGCCGCAATG
GCAGCCACAATGCCAACAGCCATGAACCCCAGGGAAATAATGGACCAAATGACGCCCCAG
CAGCGAGAAGAGCCACCGTATCTCTGCGCGAAGACACTCGCATCGGAAGTATTGACTTTG
CGGAGAATGAGATCGTCACACTGTTCACATTAGCATGAGCGTTTGAAACAACCGACGAAG
GACATACAATATCCCAGACGCTGTACAGCGCTGACATGACCCCAATAAACAGCTATGGCG
GTTAGCACCATGCCAACAGAAGAAGGACAGGAGGGAAAAACATACCACAACCCACCGCAA
CGCCTCCCCATGAGCGATAAACCAACACGCAACCAGTAACCCGACGGCCATCAGAATCGT
CACGATAGTCAACCAGTCCCTCCGCGCCCACCACAGGGTAAGCAAGAAGCACACCCCCAG
GATAATACTCGCCACCTTGCTTGCGACAATGTCAAACCCAGCGAAGATCAGCAAAGCGCC
GATGATGGACGAGCCTAGGTATCCCGCGGGCAGGGTGATGGCGCTGATGCCGCCCTGCAT
GTGCGTGACGCCGCCCTCGTGCGGGTCCAGCGAGATTGATTTTACTCTGCCGCCTGTGCA
GCATGCGGTGATGGCATGGCCGAATTCGTGGAAGGCGATGACCAGCATCTGCTTTCATTA
GTCAAGCGGATGGTAAATGAGGGGTAGGGGGTTTGTACCTTGAAAGGCCATAATGACCAC
CGGACGTAGGGTAGGTTCCAAAGCAGTGCGATGACAACCACGTAGGCCCCCATGACACCC
AAGGTTACTGCTTGAGTATGGTTGACTGAGAGATCTCGTTTGAGGAGATGAGGCTGCGAG
GCCTGTTCCTCGAGTACGCTTCTGGCAAGGGCTGCATACGGTGCCATCTTAGTTTGTCTA
TGACTGATGTTGACCTGAAAATCGATCGAACGTGATCAGTGTCAGGTAGCAAATGAAGCT
TTTATTTCTTCCTCGTGATCATAGTAATGCCTGATTGCCTGGTGCCTACGCGTCCAATTG
CAAATCCTTGCGCCACAGTAAACACTTGTCTTCTTCCAGCTAGCGTGTGGCTGATATAAG
CCTATTTTTAGTATTTGGCTAGTGGGTACTGTCAACTGGCCAATGATATTGAGAGATATC
TCCATTGCTTTATGATTGGCCAGAAGCAAGCATAGATTTGAAATTTTTTTAAGCCCAACT
TGATCCTGAAGAGTTTACTATCTGCGTACTCCGTGCTTGAAAGCAGTAAATATCGCTGCA
GATATCCGCTAATTCGAGCGACACCGACGCCATCTGGAACCAGCAACGATTGATGTTGGA
TTTGAGTCATCGCTCCACTGCCGGCCCCAACGCTAACACCGCCTCTATGGCGGGAGCTTC
TTTGGTGGAGATCTTCAAACACTACGCTAGTATTATTATGACTATGATAGATGAGAGTGA
GACATCATGGACACTAATTGTTTCATGCTGAGAGTCTGGTTCATGTACTGAACCAATGGT
CAGACTGACGGCCGTGTTGCTAGTAGTCAAGGCAGTCGAATACTCGAATTTGAACGAGTC
CGTTGTACTGCAGGATGGGAATCGATGCAACAACAGTACTAGAAGATAAGAACTCCTACA
ACTTCTCAAAGCGCCCATGTCGCCCCTCCCCATCCCTAAACCTCGTCGCCCCCCGCACAC
TCTCCGTCGCCAACACCTTGGACCCCATCTCAAACTCCCTCCGCAGCGCATCCTCCATCG
ATCCCGCGGCATACGCACTATAATAGCAGCTCCCCCGGTCAACATTCATACACCTCTCCG
GAAACCGCATCAAGTCCCTCGCCAACACCATCGCCTCCTCCACCGCCTTCCCCCTCGCAA
CGACCCGACTCACCAGCCCCATGTCCAGCGCCTCGCGCGCCCCGACCCCCCGCCCAGTGA
GAATCAGATCCAAAGCTCGTCCCAACCCCACAATCGCCTGCAGCCGTACCGTCCCGCCGT
CGATGAGCGGGACACCCCACCGCCGACAGAAGACACCGAGGACGGCATCCTCCTCGACGA
CGCGCAGGTCAGCCAGCAGCGCGAGCTCCAGCCCGCCTGCGACGGCGTGGCCGGCTATCG
CTGCGATAAGGGGTTTGGATAAGTGTAGCCGGGTAGGACCCATTGGTCCTAGGGATGGGA
CCTGCTCATTTTTGCCGGACGCGACAGGGACAGGCTGGAGGTTCTCCTGGGTGCTTAGTG
TGGATGGCGAGGATCCGGTCCCGGCTGCGGCGACCGCGTGGAGGTCAGCGCCGGCGCAAA
AGGTCCCGCCGGCGCCGGTGAGGATGCAGATTTTCTGGGCGGGGTCGGCGTCGAAGGCTA
GGAGGGCGTTGTAGAGGGCTTTGGCGGTTGGGGGGTCGACGGCGTTGCGGCGGTGGGGGC
GGTTGATGGTGATGGTTGTGATGCCGTCTTGGGTGGTGGTGAGGATTGATTGTGTCATTT
TATACTCCGTGCGGATTGAAGATTCGTTTGTCGGTTTGGTTGTTTGTCTTGTCTCCCGTT
GGAGGTCATTTATGGGGGAATACGAGCCTCGGTTAAGGTGCCAGTATTGGACCGAGGTGA
TGACCTTGTCCTGTGCTGGAATGTACAAACAAATCCCTACAAATTGTAACTGGTCGCAGA
GCAAGCAGTAGATATCCACCCGAGAAGGCTCAATTATCAGTTCGATGGCGGTGGTCGAAC
ACTCTTCGAGGTACTTATATCATAAATGTGATATGGTAGCCAGTAGACGTAGGAGTCAAG
TTTCAGCATGAGAATCTGGGGGAGTGCAACGTTGGACAGGGGCCCGAAATATTTACCAGG
CTCTATAGATAATATTGTTCGAGGGTAGTCCTGAACATAGGTACTCTGGGACTCACCCCT
AGCATCCACGAAGCTATGCTTGGTATTGAATTCTTCACTAAGTTGATAATTGTGTCGTGT
GGAGCATCTACCCATCGACTACTCCGACACATCATAGATGAGCAACTAGTACAACACGTC
ACAGTTTTCGCATCAATCAGAAAGCCGGAAATGTATGGATTCGGACCAACCAGGTTTGAA
CGCCAAGACAGGAAGAAAAGGAGATGCCCGCATGCTAAGACAACAGTACGCTCCGCTCGA
CAATGAATTCTATCCCAAAGTCACAGGTCGTCATAAAGTCGTTTGCAAAAGAGAAAGAAA
GAAAACAGATCAAACCTCCCCCTTGCCTTGCTTTCTGCTTCCCTCTGCTTTCCATACAAA
CCAAGCAATGACGATTCCTAACTTCAACCCCATTGCAAACCACAGACTGGCAGCCATGTC
CGTCACCTTGCTCAGCCCTCCCGCTGTCATGGCGCCCAGAAAGAGCGCTAGGAAGGCGCC
GACGCGGCGGTTGCGCCGGGGGTTGGATGTCCACCCGCGCGCCAGCAAGTCCTTGTCGAC
GATCAAGTCGCACAGGAGTGTGGTCAGGACGACGGTCGGGATCTCGTCGTAGGCGAGGAT
CCGTGACGCCACGATCTGGCCCGCGGCCTGGAAGGCAAGTAACGAGATGGGGAGGATCTG
CATCCATTGGATCGGGGCGCGGGGGTTCTCAGCACGCCGGCTGACGGCGCCAGTTTCGAC
GAGGATGGCGGCGGCCATCAGGGCCAGGGTCTGCGCGCTGAAGGACAGGATGAGCGTCGA
GCGGCGGCGAGGACCCAGCAGACGTGAGAAGTAGATGTGAACGATCATGGAGAGGATGAA
GACGGCAACGGCGGCGAGGGACTTGGCCCAGAGGTAGGCTGGGTAGACTGGTTGGCCGCT
GGCGCCCAGGGCGATGAAGACGGTGTTGCCTTCAGCTATGTCAGTGGCTGAATTGTCTTC
AGAGGGAGCTTGGGTTACGGACCGGTTTGCATGCTGGCAAAACTGCCCCATGCGTTGAAG
CACAGGCCATCGACGAGGCCGCTCACGAAGCCGCAGACGATCAGGAGCAGATCGGTGTAT
TTGGTATTGATGTCGGCAGAGAAGTGCCGGATGAGGATCGAGCGAACACCCTCCGGGCCG
GAAATCTCATCGGTAGGCTGAAGTGAGACAGCGGTACTGTTCCCGGCAGACCACAGACCG
GGTCGATCCTTGGAGTCGTCCAGTTGAGGTAGATCGTCAAACGCCATGTTCTATGGATCT
ATGAGGGCACTCGTTTCGTGGAACGGCTAACCGATTTCTTGGCTAGAGGAATAATCTTGA
ACGCCGTTTTCGCAGGATTCAGGAAATCCTCCCCCTTTTATGCATCCCTCCGATGGAGGA
GCAATCCAAAAATGCGCTGAAACATCCCACACAGCCAAGATTGGGTTGAAAAGAGGTGGG
ATGCTGCGCATACAGGACGATCCTTTCTTGTCCCATCAGGCAAGGCTGTATATCCTCAAC
AGAACATGGCCGAGCCACCACCTGCCTCGTGGTTCGGAACAGTGCACCACCATATCACGA
ATAGGGCTGGAGAATAGGGTTACACTGCTGGAGCCTGGCCGCCGAAGCGCAGAGAATCTG
ATGTCTAGAATCGCAATCGTCCCGGATCTGCCGTATCAGGTATCCTGAACAAAGATCCAA
TATGATCAATCTCGCCAGTGTCCGGTTTCCGCGCCAATCACTTCAGATGCATCGCAAGCA
TCCCTCTTGGCGCTGCTTGGCACGATAACAACCGCGCGGTGAGGATTCTCGCCCAGATTG
TTGGCATCGACCAGGGTTTCAGGCCTCCTTGGGCCTTTGGAATCTCATTGTGGGGACTGC
CAAGCAGCTGGTTCAGGCATCCCTTCGGGTCCATTGACTCCAATCAGCGTCTGACGGAAG
ATCTGGGCTGGATAATGATTGCTGACCGTGTTGGCCTTGCCCGACTCACAGCTGAGGCGG
AGTCGCGGACCATCGAGTGTCTAGATCACATTCAAAGTCTCCCGACATCCGTTGATACCA
TCAGGGGTTTCATGATGAGAACAGAGAGAAGAAAAAAAGCTAGACACTTAGGCCTTACGG
GACCCTAATTCCTTCAATGATCCGGAGCATTCTTGCCAGACGGGACCATCCTGCGGGTGC
ATAGTTCAAAACAACCACCCCCCTAACCCAGGTGCCAAGGAAGGATCGCCATACGATAGA
CAGCCAAATAATATAGTTGTTTTAGTGAGTCTTGTCTGAGACGTAGTGCTAACTGTAAAT
CTGCCATGCACGGTATTGCACAGCCTCCTCCGCCAGTCCACCAGTCCGCCAGTTAACTGG
TGTGCTTTTGCTAAATACGAAAAGGATCATCACTGACTGGTGATAAGAGGGATCTTGGGG
CTTTCCAGCCAAGAAAGTCAGGTGGGTACATTCGCTGGAATTTGCCAAGTTGAGTCTCTG
TCTTCTGCCTATTCTGGTGACTGTTTGCTCCGACTGAGAATAGAGCCATGTATCTCTGAT
TGGAAGCTCGCAAGTGTTTATCTCTGGCTACGTCTACGTCAGAATCCCAGATTATCTTTG
CCTGATAAGAAAAGTCGCCATAGTCTGGGAACTAGTGAATCTTGAGCGCACGAACTGCTG
AATCTTGGTGGGCGCCACCCGCCGTCGCAGTCTAGCAGTCCGATATTCGGACATATGGAC
AGAACCTGTCAATTGATGTCATTTGCTCCCTTCTGACTACTAATATTCCATCTTCTTCGA
CTTGGCGACCCGTTCGACATGTCGTCATGCTTTGCCAAGTCTGCATCGAGAGTTCTCAGA
TAAGGCATAGTGGCTCACTCCTGTCCGACATCCTGGTAATTGCCTGAAGCGCCTAAAAGG
GCCATATCCCAGTGCACGTCGCCTCTTCTACTCTCCTAGTCCTCAAAAGTCCTTGAAAAT
CCTATCTGCTAGATTGGGTATCGTGGGTCTGGGGATTTGTAATCTCTGAAGCTATTCGGA
ACATTGCTCCATATTGATATAGCGAATTAGCGATTCTATATGATAGTACTCCACGGGACC
TGCTATCTAAGAGCGCCAATATCCTAGGGATGGGGCAGCCGAAAATGACGATATCCCCTT
TGGTTACGGACTTTCAGTAAAGACCTTGGCGCTGCAAAGTGTGTCTATTAGTGCTACCTT
CAGTTTCATATTTGCGGGGTGAGCTCTATCCTTTCATCGTTATGGTCGACTCCAGATCCT
GCTTGCCCGCAGCAGAATGACCGATGGACTGCATTTCTGCCACGCGTTAGTGCTACGGGT
AATAGACAGCATGTCATGGTCCGCACATGTAGTAGGCTGCTGATTGAAAATCCGGCAGAC
CAGGAACAGTCGCCTGCGAGAGATGTCGGTCAAGGGAATGGCGTGAGATCGTAGCGCGTA
CTACCTATGAAAACAGCTGCGAACATTGAGGCCAGGTGGCCATCATCCGGTAGTTATTCT
TGCAGCGCACCCTCGCACATTTTCTTTCAAGGCAGCCGTCAAAGTCGAGGTAGACATCCG
TGCGGTCCAGTCACACGACATCGCTATGCAGTCAGCTTATTGTTCAAACTCGCTCTGCTC
AGACAAGTGATAACCCCGGCTGGCCTTCCTCAACTCCCTCTCCAGCGCTTCGGTAAGCGC
CTCCAGTAACCATTGCACCTCCGTCTTCTGTCCTAACAACGGACTCTTGTACCCAGTCCA
ATCCCATTTCGAATTCCCTTCCTCTCCATCGGTTTCACCTCCATCGCTGGCTATGAGATT
AAGGAAATACTCCCACTCTTGGTAATCGAACTCCTTGTGCAGATTGCGCGTGGCATAGTC
CATCATCCTGCGGACTTCCCGAAATAGCATGTAGTGGTGGTGATGTATTGTTTCCACTGT
GACGTCTCCCCGTGCCCGAGCCGATTCTTCTTTCCTGTGCCCGTCTGCCTCAATCGCGTT
GCGCTCCTGCTCTTCTCCCTGGTCACCCTGGTTTGCGTTCCTGACTGCTGTGGCAGTAGC
GGTGGCAGCAGACTCCTCAACATCCTCCTCGTCAGGCTTCTTGTCCGCAACTGCTTCGGT
AAGGAATCTCTCTGCCCACGAAAGGCGGAACAGATCTTTGATCAATTCCCTGATAGGTTT
ATCCCCAGGCAGAATGGTCAGCTCCCCAAGGTAGATGGTGAAATCGCGGATCGTCCGCAC
CAACGTGTCACCAACGTTGGCAATGAGCAACGTCACCGTCGGAACAGCGAGCAACGTCCA
AAAAACAAAGAATGGCCGTTCCCATTCGGAAGTAGCGTGAAAGTCCCCATAACCGATAGT
GAACAAAGTTGTATAGGCAAAATACAGCGCCTCAAAATACGTTAACTTTTCATTCTGTCC
AGGGAGCCAAAAGGCGATCGCTCCCAAGACCCAGAGCATCGTCCACACGGTCAACGCCGT
GGCGAGCGAGATCCATTTTCGCTCGAGCGTGGCAATCTGCCGCACACGTCGCATCAACTG
GAACTCCCGCAGTTGTCGGTCTCGGTCACTCTCATCCCTCTCCGGCTGCAAGCGTGGGAC
CACATCCCGCAGGTGTCGATGGTCAGATACTGCTTCGCGTACGAGGAACCGGCGTGTCCT
TTCTGCCACAGTTTCTGCCATCTTCTGCCGTCCCTTCTCGAGCATTTGGGCGCGGATGGA
GCCTACGATCAACCCCAGAATCAGAATACCTCCGACGGCATACGGAAACAAAAGCCCCCG
TCCTTTATGCGTCTCGGGAACAAAGTCACCGATACCAATAGTCAGAAGCGTGAGATCCGC
CCAATAGACAGCATCAAGATACCTCCAGCCTTCGATCCTTGCGTATACGGCAGCTCCACC
GAGGAGGTAGATGAGAAAGAGAATGGTTTGCAGCATCAGACTCCGCTGGCTGGTTGTCAG
TCGAAATTCGCGGCTGTAATGGCCCCGACAAGCCCCGTAGACGGTAATTAGGAGGAGGGA
AGAGAGCACAAAGTATAGCCCTGCTGCAAAAGCTCCGTAATAGTAGGATCCAGTGAGCCA
CCGATGCCTACCGCTATCCGAGTCGTTTTGTACTTTCGACGCTGCAAAAATACACAGCAG
GCAGGTCAAGAGCAACGATGAAATGTACCATCCAATTATGATTATAGGCTGCGCAATGGA
GAACGCGATGCGTCGCGCCATTCCCCACAAAAGGACAAAATTCGACATAATGGCGCAGCC
AAGTGATATCGTATTGACCACAATGACCCTGATACTTCTTTAAGCTTCCAGATTCCGGTC
ATTTATGTTCGTCTGGATACGTACCAATCCGGATCCCCAATGCCCCTTGGCTGTCCATTG
CCCTCCTCGGACTCCATACCCCAGTCCTGGGACAAAGAGCATATGCTGAACGCACTAGCC
ATGGGTCCTAGAGTGCCCTGATGGAAGACGTTAACATCATCTTCTTCCCAGAGTCATCAA
CATACGGCTAAAAGAGGATACGCAGTGCTTGCGAGCCACCACCAGGCGGAAAGAGCATGA
TGAGGGACTTCCTCAATGATATTCTGCGCCTCGTCCTGAGAATTCTCGTTGACCATGCTG
TTGAGATTTTCCACAGTGCGCTGCCCCTAGCCTGGGTCGGGTCTGTCGAACTCATACTAA
TCAATGTATGCTTGCACATTCACTTTCAATGACAGGACCACATGCAAGCAATCACCCTTG
AGCCCGCGCAGAACGAGAACAAAGCTGCTTATCAAGCCGATCACTGCAGCTGCTACGCAA
GATGTTTCCGTCATCCGGAAATTGACACCGCCGTCATCCACAACGTCACGTCACGTGGTG
GCAGTCTGCCAGACACAAGGCTGAGGACCAACTTGATTGAAAAGCGGTTCGATCGTTCGA
TCCGAGAATACTAGTGCTGTCCGAGGAAATGATACATCCACAGGACAGTATTATGTGTAC
AAATGGTCTGGAAGGAAAAGGCACACATGGGAAGAGTAAGCGAAGGAGAGCTAGCAAGAC
AGTTTCAAATGAGTTTCCATCATATACGGTCCTGCCTGACACATAGGATCGTTCCAAGTT
TGTACATGGCGCCAGTTCACTTGATATGAGGGCGATGACGAAAGGGGGGTTATGTGCAAT
GCCATATGCCTGAAGACGCGGAGCAAAAAGTATTGAGAAGAAAGGCGTGGTGAAAGAAGA
GAAACGAAGATAGTCACCATAGCAGGAAAGACTCCAAAACTCCAAATCACCCAACATAGT
TGTGCATGGCTGTTTAAAGTTGGCCAGCGTAAAATCAAAATTGCAGAAAAAATGAAAAAT
TACCAAGTTGATCATGGCAAAGGGTATCGTGAGGGTTCTCGGGGGATCGACATCGGTGGC
ATGCGTCCACCGACACCAGTAGCGCCAGCTCGACCAATACCGCCGGCGCGGAGATCAAAG
TCAGGGTTGTTTTCTAGCAATACGTTTTGTCTTTGCTGGGCGGGAAGAGCTGGCGGCGGC
GGAGGACGCCATCGAGGATTGATGGGCCTCTCGGAAATGGAGGTGAAATGGCTTATCTCG
CTAGTAGTAGGTGAGCCAGGAGTTTCGGCCAAGTCATCCGTCAGTTTGAGCTCACCAGCA
CCCGGAGTCAGAGCAGATGGCAGTGCACGGTTGCCTGCCGGTGGTTGATGCGGCTCAGCG
AAACGGGGATCCACATCTTCATAGTAACTGTCCCCCGAATTGGAACGAGCATGCGAGGCT
GTATGATTTTCTCCAAGAGCATGAACTGGTGAAGGTGAATGTCCGACGCGAAGATCAGCC
GGAGTCCAGCCAGCACGGGGAGGTATGTACGATCTGAATCAGCTAAATTAGCAAGAAGTA
AGAGCAAGCGTCTTGAGTGAAGGGCAATATCTCACGCTGATCGGCTATACAGACTCGAAG
GGCTGACAGGCTCCGGGTGTCCGTCGTTGGACACCGCATGTGGCTGCTCCTCCTCCGGCA
CTGCATTGGGGCCCAGTTCGACAGCAGAGTCCGTGTGCCTGGGTTGCGATGTCATTTCGA
TCGCTTGGCCAATTGGCGCGGTTTCTGGCGGCGACACTGCCATGCCAATGGGACCCGGGG
AGGGCCGTCGCGCTGTTTCAACAGGTGACGGCCCATGATAGTCGATACCGTTTTCACCAA
ACCGTTGCGACGGTCTCGGGCCCGGCCCGTAGTTGTAGGCATCATAACCAGGATTGAGGC
TTGTAGAGACGGGGCCGTAACCGTAGCCCGCAGGATTTGGACCCCGCTGCCCGCGTCCCA
TCATACCTGAAGGGGCTCCTCGCATGGGGCCCATGGGCCCGCCCCTACCATTGGGCGGAG
GTCCTCTGGGGCCTCCGTAGGGACCTCCCCGACCATAGCCTCCACGAGGAGGGTATCCGC
CTCTTCCACGAGGGGCAAAACCGGGGGGAGGCGGCCCTCTTCGCGACCCCATACTGCCGT
CCGAATACTGAGGACGTAAGCGAGGATCACCAGGTCCAGGTCGCATCCGAGGCCCTGGGC
CGTAAGAACCTGCATATGGATGGTTTCTTGACTCGTCGAAAGGTGCACCCGAGGGCATTC
TATCGCCGTGGCCGCGTGCAGCATACTGACTATCTGGCGCAGGAATATCAGTCGGAGCTC
CCTGAGTATTGAGAGGCGTTTGATCGTCATCGCTAGAATGTGTCGTCGTGCGGAAGGTAG
CGAACATGGGGCCGGACTCCGAATTTGGGGAGGTTGTGATAATGGCCTCTTTCGTTTCAG
CGTTCAAGGCCGCTGATCTTGGACCGGTGAATCCGCTGGCGACAACCGGCGCCGCCGCAT
TCTGTCGGTTGTAGTAATTCTCCCCACTCATTTCTGCATTCTCTGCGATTCGTCTCTTTC
TCGCTTTGCGACTAACCAGAGTCCGGCGCATCGCGCAAGTGACCACGCCGCTGATCACCA
GCAGAATTGTGGCACCCAAGACAATCCAGCCTCCCCATCCTAGATGCGGTACAAAAAGAA
GAATGTCCACCAAGAAGGCAAGGAGGGAAACTAGAAGTGTCGGAAGTAGGAGGATCAAGA
GCGCTAGAAGATATCGGGGTGAATGCGACGGAGCGTGTAGGTGAGCGGCCGCGGCGAGGC
AAAGGCAAACGAGGGTGAGAAAGGCGGCGACCGGGTGGACGATCAGGATGGAGGATAGGG
ACCTTCGAGTACTCGATGGTAGATCGAACTCGCTATTGTCGGTGTTTGAAATTTCGTCTG
AAGGATGTCAGCTATGGTAGCCGGCAACCTGCTTGCTGCTGTACAGGCGAAACCACATAC
CAGTAGTGTAGCCGATATGGATGTTGGTGCATTGGCCGGCCTTGCAAAAGCCGAAGACAC
CATAATCCACATGGTTGAAAGTCGCTAAAGGGATACCTTGGATAATTGGGGTGGAAAGAA
CGGAAAGAAGCAAGAGAACAAAGGCCGCCAGGAGAAGGATGGTGAGGGGCGTTGCAGGCT
TGAGTAACATGGTGGAAGAGGGGCGGCGACTTCGCCGTTAACGAGAGACGTGAAGGACAA
TTGGAAAGCGACCGAGGGAAGGGTGGTTGGTCAAGGTAGGTAACGGGATCCTGGATGACA
GCGACACACGCGGTCGACGCAGAACCTGGAAATCACAGGATTGAAGGTGGCATTGCTTTG
CTCTTCTCCTGAAACTTGGGGCGGAAGATGCAGTGGGTACGATAAGAGATGAGAAGGGGC
AGATCAAAGGCCAGACAATCTACATCAGTTTCAATAATCGGCACCCTCAGAATCAATTCA
GAGAGTACAGGTCACAGGATTAGGCACAGATATGTTTTTCAAGGAAACGCTATGTTTAAT
TGAGGGAAGAAGAAGTAGCCAGTCTGGCTCTGGCTCTGACAATGTCTACTTTAGGCGGAT
TACTCCGTAGGTATCCGTAGGATGCAATTATTCGCATTCCAGATGACTTCTTTCAAGCGA
GTGGGCGGTTGCCTCAGGCGCCCATGGTCGCCACTTAGACTTCGATTTTGCTTATGTATC
TTGGACTGAACTTTTGTAGAATACCCTACGATTGCTTCGATACTATTGTAGAAATAGGAC
TTTCGAACTCTGGTATCGCCTTACATTGATGATCAATATCTCTTAATTATTGCTTTTAAC
GGTGTTGCCTTCCCAGTCCTCCCTGTCTTGTACCCTTTTTGTGGCGGAGTCGGCCGTTGC
GAAAAGAGTACCTAGTTGAGAGCAAATCCTTTCAACGTTTCCCAGCAAGGTTTTCTCCCC
TGATTTTGCTCTACCACAGATAAACCGTTCTGTGGGGTGATATGTTCCATGGAACAAATG
AGCTATGCGTGTGAAATTACGCTAGCAATAAATGGAAGCCTGTCCAAGTCAGTGCATCCT
ATTTCAAGCCATTCAAGGGTGGCTCACGTGATAGTCTTTTTGCCATGATCGCATATGCTG
AACTTGTAGACAGATACTAGATAAATGTTTATTCAATCAACTTCTGCTTTGGTTCATCGT
GACATGTTTCTCTAGCAATTTTCTGTATCTCCACATTGTTTGAGCAAGACTCGTGCAATG
AACCAAGGAAGACTAGTGCAAACGCAATCTAGAGGCTGTACCCACTGTTGTTACTGATCA
GACCATGAAGATTTAAAGAGAATGGAAGTCTCTGGTCAATAATTTAGTAATCTCAAGTTG
AATAAAGTTTGGCAGATGAGCTTTGAGCCCCATATAGGGAGCTTCAAGCGAAACTACTTG
GAAGTTAACCCGCAATGCCTCCAATGTCCGAGTGCATGAGTTCAAAAGTCCTACAGCGAA
AGTCCGGGGGACCAACAACAGTGCACTCTTACACCCCCCGGATTGGTGGGTTTCTTTGGT
GGACCTTTTCCAGAAGCCTATCCATATTCAGGATGGTGGGTCCATGAATGATTCCGAAGA
TAAGACAGAAAGAGCCCAGACATCAAAAAGCCCTAGGTCTGTCGACTGTAGACAGTTTGC
GTGCCCCTATCAAGCTCATCTCAGAAAACTTAACAACCGGTTGAAGTTGATGTCTGCTGT
GGAACATTCATAAGCTTTCGTTCCGGCCAAGATATTTCATTCGCTTTATGTCTCGGGCCC
AGAATATTATCATGCAACCCGCAGAAAGCGTCTATCTTCATCCCGTCATTGAACATGAGT
AACGAATTTCTGATAGGATATCGGATCGGCCTGCTCTCATACCATCGCATATGAATGTTG
CATTTCCCCTCTCTCTTCCTGCATCGGATGTGTCATGCCGCATAGAATCCTAGCTGCTGA
CCATATATGGTTGAGCTGCGAAGGCATCAAGGCTTCTGATCGAAAGCCATCGTTGAGTCG
CTACCCAAGGACGCCAAAGGTTCAGCACCGGTGGCCCATGAGTAGCACAAAATATGAGGC
GTAAACAGAGCGAGATAAATGATTCCAAACCACATGCATTGGGCCGTCCTAGCACGATCA
GCGACCAGTCTCATCCTCTGTTTAGGCAGGGTGTGGGTTGTCATCTCGCCGCACTCGATT
GGAAAAGAGGCTTGGACCTCACTCCTGAGTGAGAGTAGGTGGAAAGCGTGAATGGGTGGT
CTCATGTGACACTGCAGGAAAAAGCATCACCTGCGTGATGCAGGCTACCGTTCAGGCCCA
GCATCTAAAAAACACTTGAGCAACTCAAAACTGGTTATTTCTGATTGAGCTACGAAGGCC
TGTGCTGCCAGTTTTGAAGATCTGTCTATGTTTAAGAGAGAAAACCTGCTGTGAGCTATC
CTGAACATGGAGAACATCGAAGGTCCGCATTCAGATACCCCGCAGATCAACATCAGGACC
TATCTAGTCATTCTGATCAAAAAACAGCTGGTTCAACAATTTTCATTAGGTTTTGCTCAT
CTCACCTCGGCTAATTTGACTCCACATATATGGTCGTACTTCATCCTCAAGGGCGTACCG
ACAGCGAATCCTGAGCGCCTCCGACATGCTTGGCTTCTGGAAGGCGTCTGCTTGGCTTCG
ATCCAGACCTGATCCGGACGAGGATGATGGCCAACGCGATCTACTGCTCCCCAAGGACCA
TCACAACATCCTGCTGGCTTCTCTTCGTCCTCGACCAAGAGACGGGCTCCCAATCACTAA
AACCTCACAGCAGCGTTATGTGCACTTTGGAATTGGTGGCGCGGGAAACACATGCAAGTA
TGGCTGCCCCTTCGCACCTTGTCCTCTGGTCAGCTCAAATCCGTCATATTGTCATCTCCG
GATTACACATCATGGCTCTTGATCATAATTTTCATGATTGTCTACTAACAGTGCAACATG
AAGGGCCTCAATATGGGATAAACAGCCAACCCGATTAACTCCGCAGGGGATGATGCATCG
GCTGGCCCAAGCAAGGGGGGTACTTGGGAATCAGAACAAGACGCGAGAGGCTCATCGTGA
CGCAGGCCAGAACAAGCAGAAGTAATCGGGAGAAATATCTCCAAGATCAGGGAGAAGAAC
GCGTGTGGATTATCACCAGTTGCGGAAATATAGACTCCAAGGATTCCATGATTCCTTCCT
TGTCTTTCATCAGCTTTGGTATGCGTCAAAAGCAACACATGCGATCCGCATCCCCGGAGC
TGCTGCAATGTCTCAGTTCTGATGGTCAACATTGCTGACTTGGTCTCCATTGTTTCTGGG
GCAATGTCAATCTTGTGATCGGGTAAGGCATCCTCTGTACCACAAGCATTATAATATGAG
CATCTCCGCTGTGTGTCAAGAGCCTGAAGTTTCTCAATATCGCGCCAGTGCTGGTACTTG
CGGCCATGTCTCTCTTCTCGATCGCCAGTGTTCTAGATCCTCCTAGATGAGGATTCAAGT
TAGGGGTGGCCATCGCGACGCGGAATCCAGTAGACCTGCCCCTGCCGGGACCCGCACCCA
AATATGCTCGACCACCTTGCCTTTTTTTACCGAGCGACATAAACAAGTCCACCAAGATCT
AATGCCACATGTCATTATTTTGCTTCATCTGCGTGCTTCTGTGATTCCACTGCCCGTTCT
CGACCTTGCTAAGTCGGGGGGATTGTTCTGTCTTTTCCTCTTCTCCCTCTACGGTTGTTC
ATCCACGACATCTATTTCCTATGGGACTCCAAACGGTCCTAGCTGTTCCTTTTCACTCAC
TTGCTTTGTGTTGTGGAGATAAGGTGCTCTGAACATGGCGTCTTTTCCTGCGGTTGTCTG
TGTGTTTACTTTGTTTCTTCTTCCAACACGCATCTGCGCAACTACGCTGGACAAGGAACC
TGGAGACTTTTACTTTCCACTCCTAACATATGTTCCTCAGCTACTGTACATTTCCCTGTG
TTTGACCTCTACTTATCCGGGCTGACTTGAGCAGTGGAATCCCTTTCACAGTCCAGGACG
ACACTCCACAATCATGGCACAATCCTGCTACAAATGTTACCCACCAACCAAAACAGCAGA
GCTCATCTTGTACAGCCGCTGGGACCGGCTCATCAGGATTTTGGTACGAAAAGATAACCC
ACAACGGCCAATCCTCGTTTCTGAGCACGGAGGTGAAGAAGAACTACCCAGTCTTTCGTA
ATGTAGTCAAAGATTTCGGTGCCGATAACACCGGTCAAAATGACGCAGCTGGTGCTATTC
AAAGTGCCATAGAAGGTATTACAGCCTCCTCAAAATTCTAAGCAGAGCACCGAATGCTGA
AATCCAGACAGCGGGGGCATCCAACGGTCCCAAGCGCAATGCTCGGAGCATGGGCACAAC
TGGTCAACCAGCAATTGTGTATCTTCCCAGCGGCACTTATCTGATGAAAAGCAGTGTGCA
GTTTTTTGTGGGTACGGTCCTGGTCGGGGACCCGACAAATCCACCAGTCTTGAAAGCAGC
ACCGGATTTCCGCGATGACCATATTGTTTTCGCGAAAGATCCAAATGTCGAGGGCACAAA
CAACTTCTATATCGGCCTCAAGAATGTAATCTTGGATTCAACCAGTGTCGATACGGCACG
AACCATCGCGCTGGTTGACTGGACAGTGAGTCAGGCGACGCAGTTGACGAATGTGGTGTT
CAACATGCCGACTGGTTCCAATGCACACGTCGGGCTGACCACTCAGTACGACTACAACAG
TAACATTATTGTGGTGGGTACTCTTTGATATAGAGTTTGAATGTCTGTTAACGTGTCGTC
GGTTTGTAGAATGACCTGCGTTTCAATGGGGGCGCTATTGGGATGAAACTCAATGGGCAA
CAATGGGTCTTTAAGAACCTCACTTTTAGTGGGACGTCCACCGGCGTTGTAGCTGGAGGA
ACGAACATTGTGTTCCTCGGATGCCAGTTCGAGAATGGGAATATTGGAATAGACGCCAAT
GGCACCTCCGGATCCCTGACCATCATCGACTCGAAGGGATCCGGGTTGAACTCATTAGTC
GTATCTGCCAACTCTGGGGGCGCTGGAAATGCAATCATCCTGGAAAATGTGGAGAATTCT
GGCACAACTGTCAGTCTGGGGAACAATCCAGTGCTTAGTGGGAATATGCCGGACACTTGG
GTGCATGGCAATTTGGTAAGAGCTCATTCAATCTAGGAATAGGGCGGTTGAACTAACAAA
TTTCAAGTACTCCGCTGGCAACGCCAATAAAAACCACGTGGAAGGCCAAACTGTGGTGAC
CAAACGAGTAACCGACCTTCTGGTGGGTGGGAAGAACTATTTCATAATGCCTCCGCCGAC
ATATAGCGAATTTCCTGTCGAACAAGTCCTCAATATCAAAACCGTTTCTGATAAACCAGT
ATATGGCGATGGCGTGACCGATGACACACAGAACATCAACGATATTCTGGCTCAAAATCG
TGACTGCAAAGTTATTTACTTTCCGGCCGGCACCTATATCGTCACAGACACCATCTTCGT
TCCTGCTAACATTCGCATTGTTGGGGACCCTTACGCCTCGGCCATTAGCGCGTCCGGCAG
CAAGTTCACCGATATTAACGCAGTCCGCCCTATGATTCGCTTTGGGTATCCGGGGGATAT
TGGAGTACTCCATGTGAGCGATATGATGTTTACAGTAGCTGACGTTTTGCCTGGATGCCA
AGTGGTGCGTATGCCTCCTGACACTCGTTCATGAACAATCGATTGACTCATAATCTCTAG
GTGGAAGTGAATATTGCGGGCAATAGCCAAGGGGACGTCGGATTCTGGAATACCCATTTC
CGCATTGGGGGTGCTGCTGGCAGCTTAGTCGAGACCAAATGTCAGGGGAGTCCGGCAGAC
TGCAAAGCGGCATGGGGACTGCTGCGTCTCACCAGCACATCGTCAGCCTACATTGAGAAC
ATGTGGGGATGGACAGCAGACCATGATCTCGATGGCAGCAGGCCTCAGACCATCGCAACC
GGCCGCGGCCTGCTGGTAGAAGCGAACAAAGCCACGTGGCTGGTGGGCACGGGCTTTGAG
CACAACACTCTGTATCAGTACAACTTTCAACAGGCACGCAATGTCTTCTCAGCTCTCCAG
CAAAGCGAATCGCCGTACTGGCAAGGACCGGGTAACCTCCTTGCCCCGGCGCCATGGGAT
CAGAACCTCATCGCAAGCGATCCCGACTACTCCGAATGCGCTGCCAATGATGCAACATGC
CGAATGGCGCTGTTTGAGCTAATTCGCAGCTCGTCCAATCTCTTCTTGTATGGCGGCTGC
AACTGGGTGTTCTTCAATAACAAACAAAGCTGCCAGGGGGACTGTCAGCAGAACGCAATT
CGCATCATGGATTCCTCTTCGCTGTATCTATATGGGACCAATACGAAAAGCACCACGAAC
ATGGTGCTCAATGGCAATACACCCATAGCAAAGCAAAGTGACAATGCCGGTGGATGGGGA
GGCGTCATTGCGGCGTATTTGTACAATTCATGAAGGCGGCGGGTATACACATCGGCTGAT
TTGATCATGGGTTATACATATGAAATTGAGCGCTAAAAGTAATAGATAATGTCTACTGGG
CAATGCTTACTTGAATTATGGCACATCATATATGATCGGTGCAAGTCATCAGGAGGACCG
GCGGGCTACTACGTAGTTCGAATCGCCAAGTTGCCAACAGCTCGGCATCCTCGGTTGGAA
CAGACAGTCTTCAGGATTAATTAGCTATTCGATGTCTTCCACATATCTGTCTATATGTTT
ATATATTTTGGATCGATAGCTGAAGTACTAGGGAGCCCCTCTGCGTTATCTGACCTGTTC
GTGAGCATACAGTTGTATATACTCGTCTTGATGTCGGTATGCCTGTACAGTCAAAGACTC
TGAAAATAAAGCAACCGGAGTGTGATTGACGATGGAATCTGATCTTGGGTAAAGCTTATT
CTTATCAATGATGGCACAAAGACTCGTTAATCGCATCAATGGTCTTGATTCGTTCTCAAG
TATAGGACCATTACACACTCGTAGGTTTAGGGCTCAGGGTCTCTCATCCGCCAGTTTCAG
GACCAGAGACATTTGCACTTGTCGGCGCTCTCTCAGAGCCCATCAAATCATGCTTATTCG
AGGCTTCTCAAGTCTCATGTTGGTACCCTGTACGTGCATAATTCTGAAACAGATAAAATT
AGACGATAATAATAAGTCTTTCATGGTGTAAGACTCGACTGGATCGGGCCGCAACCCACT
TCGGGCGGATGTCGGCTTCTGTCAACGGGACAGCAACAACATCACCGTCATCAGTATCAG
CCAGAAACAACAACACAGCAAGGCAATTGAAACCTAATTCAACAAGCGCTATAGTGCATC
CAACCACAGACAATTTGGGGTTGTTAGATTTCCAATCAGCTTGAGCCATGTCAGATTCTA
ATCTGTTGTTCCTGAATCCTGATCGGTGGCTGGGATGAGGAGGCTGGGAAGGCGCTCATG
GACGCCAGATTCCAACCACCCAACAATATCCACAATGCAGACATGACAGCCTCCTCATCC
CATAATAATCAATGGATTATCATTTTCTCCCTCGCATGTTATTCTCTGCCTCTGGTCATC
CATGTGAAGGTGAGCTCACCGTATACATTCTTCGGTGGTCTGCAACAGTACAGCCGTCAT
GAATGTCCCGGGGTCGGGAAATGTGAGTCTGAGGACTGTCAGCTGTAAGTGAAACGAGAG
AAAAAACTGAGAGGCAAGCTTGATCTGTTATATTCGCACTCTCACTCTTCCTCTTCCCCT
TACTCCTCCTACAGATGCCATTCGAGATAAAAGGCGCTGCAGGGTGCTGACGATTCACGT
AGCAAGCAGACCGCAACTGTTCCGTTCTGAATCTCAACAGTCAATTGCTGCGTCGGATGA
TTACTACTCCCTGTCGGATCGTACGACAACGTCAAGTTCTAGATCTCCAAGCGGGGAGAG
TCGTCTCACCGTCCAGCGGTATGCTACGCCGAATTCCCACCCTGTCTCCAGCACATCATC
TCCCGCGTTATCGCGAACGCATCTAGGCGCCAATATGGCTGGTTCTCGATCACAACATTC
CATCCCGGAGCAGTCCCGAAACAGAAACGTTCCTCCCTCCGGCCCCAATCAAGCTCGGTT
CGAGCATGGCAGACTGATCCCCGTCAGTGGCATGTCCAACGAGTCCATTCGACAGGTACC
AAACGACAGGTATGCCGACCGCTCACCGACTCCCGGGACGGACGACTTGCCATACATTCG
ATTTGCCATTAATCAACTCACGCGGGAAGACGAGCAGCCGAGCTTATCGAGGCAGTCCTC
GGCCGCAAGTGTCGATTCTCCACCACAGCCTCTCGTATGGGATGCAGCTCTGGGCCAGTT
TACCCGTCCCTCGAAACCTAAAGGAAGTTCATTACGGCCTCCAGAGGAGCGATTACACCA
TGACAGTCCGCCAGACAGGTCGCCACAGAACTCGATAGATCCGGAGGCATTCGTTGCGGT
TGACCCTCCGGAAAATAACCTGCTATATCCCCCATTGAATTTTGTGCCTATTGTTCTACG
ACCATGGGCACTGGCTCTGACCATTCTTTCTTGCCTGCTCATGATTGCCGCGGTTGTCTT
CTGCAATGTCTGGTCCCAGCGACACCAAGGGATCTGGGATTACAATGGACTGGGAGGCTC
ACGGTATTTCGTGGTTCAATTTTTACCACAGATTCTGGCCGCTATCATCACCATCTGGAC
ATTTGTAATCCAGGCGGCTGTATACCGCGTCATCCCATTTGCTATCATGGCAACGCAAAC
GCTCCAGAATCAAGTGATACAGAAGCTGCCAATTCTGTCTCGAAACTTCTTGCTACCTGA
CTGGTCGTATTTTAGGCATGGAGAGCCCTTAGTTGGGTTTGCTCTGCTTACGATTTGGAT
CTCGAACCTCATTATCATCCCACTTCTCAGCTGTTTCTTCCAAGCAAAGTGGCACCTGAT
CCATGGCGAAGGGCAGTGGCGATGGAATGCTGTCCTAGCTGTCGGGTGGACAATCGTGGC
CGTTTACGCGTTACTTGCTCTTGGACTGATGACGCTTCTCATTCGCTTCATGCGGACACG
GTCTGGGCTGATGTGGGATCCTGTCAGTCTGGCTGACCTGATTCCTGTCATACAGCGATC
CAACATTCTGCATGACTTTGAACATTCCGAGACAATGCCAGATGTCGGAATTGCGCTTGA
GCCCAGAGTTCTCCGCCTAGGCTATTGGCAGGTATCGAATCGTGCTGAGGTCTTCTACGG
AGTTGCCGAGGTCGATGCGCCGATACGTAATCCGTCTCTGCATCGGCCAGAAATGAGCCG
TGAGAAGCAGCCACTAGTCTCCAGGGTCTCCTTCGATATCGAGCGACGCAGCACTCATGC
GGCCGAAGGCTTTGAACAGCAACTATACTCCCAATCTGTTCGTTATCGCTGGGCACCATG
GTTTCTCAAAGACTCGTTCGTGGTTGCTTGGTCAGTGATTATCGGCGCGCTTTTTACTGC
GTTTGTGCTCGTCAGCTTCATCCACGACGCTATTAAAGGCGGATTTCCTCCACGGCTACC
AACATTGCCGTCGACGGGCGCTTTCTCATCCTCAAACTTCTTGTACAGCTTTATCCCTGC
GTTGATCGGTAACATTCTGTTCCTCTCCTGGCAGCCGATCGATGTCTATTTCCGTGCACT
GCAGCCATATGCCACTTTGTCCTCTCCAAATGGCGCTCGAGCGGAGCAAACTCTATTGCT
AGAATATCCCGCATCCTTTCCATTCCAGGTGACAGTGCAGGCTGTCCTGAATGCGCACTA
CAAAGTCGCATGGATCTCCTTGATGAGTATCGTGTCCGCGGCTCTCCCCATACTGGCTGG
AGGCGTCTTCATTGCCCTCTGGTATCCCTCACAAGAACAAGTGCGGATTGCTGCACTGAT
GCCTGCTTTCTATACATTGGTTGCCTTCTGCGCTCTATATACCGTATCCTTCTTGTGTAT
ATGGCCCCGCAGATCCAGATATCTTCCTCACGACATCAGCACCCTAGCAGACCAAATCAG
CTTCTTTTACCAAAGCCCGCTGCTCGCCGATAAGCTCCTCCGTGAACCTAGAAGCAAGAC
GGATCTTGTCACTCGGCTAGTGACAGCTCCTCCGGGAGAGAGGGAATATCCAATGTACGG
CTTCGGCATTTATGTCGGGCGTGATGGGAAAGAGCACCTTGGAATAGACCGTTTCCAACG
ACCTGGACGGTCCAGCATGCTAATTACAACTGGAAAGATGGAAAGTTGATTGCGCTATCC
TTTTCTTCGGCACGACAAATTTGATGCTGTTACTTATGCAGCGATACTTTCCATAAAACA
TGACCGTGCATGAAGCAGTTCAGAATCTCGATTATGAGTGAACGACAATGCCATGATGTT
GCACGCCAAAAAATTAATTACGACGATATTGAAACGATCGACTTATGATGACGAAGATCA
TGTATGCTTGAATGCGACGACATATTTCTTACTTTTCGTGATATTAGCGCCTCATTGTTT
TCTGCATTTTCTAATACCATTTTGTTTCGGTGATACTCTGCTATGTTTCACTTATGTTCT
GGGAATGCGCTCTGATCTTTCTCTGTTTCAAAACATCTAACTACCTTCCCTGCGGGCGCC
TATCTGCTTTACCAACTGTACAGCTATAGAACACAAACATGATATGGTAAACTTGAAGCC
ACATTCTGTCTGTTTCTCTATTTTGTCTGGATAAGATCAGATACCATCCGCCAAAATGAG
TCCTCGGTCTCACCAGATCCTTGGGAATAGTCTCTGCTTAGGGTTGTTTACACGGCAACT
AACTGGCATGGAGTTCAGCGGGTTCCTGATGTACCCTTTTAATGGTGCTTTTGATAGCCT
TGCTTCGCAATCAAACCGAGAAGCTTTTCAGTGCACATAGTGTATTAATAGACTACAAAT
AAACGATAATCTGAACTCTTTTATGGGAGTTGAAACGTTTCATTAATCAACTATACTCTG
TACTCTGAGTACACATTGTAAAAGTGCACGTGACCTCAGCAAATATCAACTCCGCATGGT
ATATCTCCGCCTGATGTGAGACCCTTTGAACCAGAATCCGTTTGACTTTACAGATTCCTT
AACACGACTGTCCTCAAGTCTCTTCCTTCTTCTTGCGCCAAGTTTATCTTATTGTGCATA
CGCCGGCATAAAACTATCACCGTCAACTTCACCTACCCGAGTCAACCACTCACCACTCCA
CCAAAAACACCTCGGCTCAACACCATGCTGCTCTCTTTCTTCAACCGGGGCCCCAGCCCA
AGCCCAACCACAGACTCAAAGAAGACATCTCCAGCACAATCCCAACAAGGGTCCATCCCG
GGATCAACCGAGCCCCAAACGCAACCACAACCACAAGCACAACAAACGCAGTCGCAACCA
CAAAGGCCCCTCACAAACCTCAAACTCCTCTTCGGCGGCGTAACCTTTTTCGCCCTCTCG
CTGCTCATCACCCGCCGTGCCTTCACTAAGCGCGTTATCGCCTCCATACCACCCTACTGG
ACGTCATCGGTGTACCACCGCCCCCCCGTCAACGGCGCAGGAGACGCCTTCGAGGCCCTG
AGCCTCGCGACGCTGAATGTGTGTTCGTTTGCGATGATGGCTACCGGGGGTGTGCTTTAT
GCGCTTGACATCAATAGTGTGGAGGATATGCGGCGCTATGTGAAGAAGGGGATGGGGACG
GGGACGGTGCGGGATGAGGAGGTGGAGAGGGAGGTGGAGGAGTGGGTTGCTAAGGTGTTG
GGGGAGAAGTTCGGGGTGGAGCTGAAGAAGGAGAAGGAGAAAGAGAAGGAAGCGGGAAAT
GTTGAAGGGAAAGGGGAGTAGAGAGAGGAGAGAGTTACAAGAAAATGTACAGTGAAACAT
GGTTCTCTGCTCTTGTATACTAGTCATATCACGAATCATGAGCTGCATCAGATTGTACAG
CTTATATTACACGGGTCGGGTCATACTATTTGCCCAACCGTTCGTATCGCTCCCGCGCTG
TCTGCCTCGTCTTCTCCAGGAACTCATCGTACCGGTTTCGTGTGTTGCGTCCCGCTTCTT
CGACCGCATCACCCAGCTTGCTTCCTTGCGCACCTAGTCCGACACCCTGTGCATACACCT
CCGTGGCTATCGGGGCGGTCATGCCCGTACCCTGAGCACCCAGTCCAGAGCCAGCCGACC
AGCCCATTTTACTAAGGAGCGACGCCCCCTTCGATGTTGTCTCCACTGGTGGCTCATCTT
CCTCTTTTGGCGCAGCAGGCTTGGCCTTGGTCGACGTTCGCGAGCTGCCAAAGGCCTTTC
GACGTTCCCTTGCACGGTCCCTGTACTCAGGGGTAGACTGAACAATGCCATGTTTGATGA
GTTTGCCCATTGCTTTGTTTTTCAATTCCTCGTTCTGCAAATTATCACGGTGCAGCTGAC
TGAGCCGTTCGTGTCTGTTGACTTCAGCTGAGCTCTTGAATTGCCGCATGCACAGGTAGC
AGCAATTCCGATTCAAATCAGCATAGGATTGTGTGGGAGGAGCCGCAGCGTCCGCTGGAG
ATCCACGGCTTTCCACGCCACCGTCGCTTCCCTTCTCGTCTGCGTCCTTTTTCTGAAGGC
CATGCAGCTCAGCATGGCGATTACTCCAGAACTGCAGATGAGATGGAACGGCGACTTTCT
TGGATGCTGCGCTTGCGGCAGCGTCCGCCTTTCGCTTCTTTGCCTTCTCTGCATCTTTCG
CACTCTTGTTTTCCGCTTGACCCTGCGCGGTCGAGGCTTGGTTGTTGTCCAACTCAGCAG
TTGACACCGTCAATTCTTTCACGTATGCCTCCTCATCCCAGTACATAAGCTTCAAGGATG
GGTTACTGAGCGGACTGAAGGTGAACCGGTCCGTGCTCGCCGAAGGATTGATAACAGGTA
CAAACACGCCAGCGTGTATGTAGCTTACAAGAACAGGCTTTGAGGAGATGGTAAATTTCT
CGAATGAATGAAGTCGCGCAACAGCCGCTTGGGCATCCTGCAAGGACAGTAAGCTTAGGC
GACACATGAAGATTATAACAAACGTACCTGAACAGTGGCGAATTCCGCGAATCCATAGCG
CCAGCTCTCGTTGGTTTTGCGGTCTCTGACCAGTAGGACACGGCGAATAGAGCCATCTCT
TGCCCCAAGATTGGAATCACCCGTGGTGGAAGCCACCTTGGCCCCTTTCCTTTGGTTCTC
TGAAGATCCACTTGAGCCGGGAGTAGGTCGATAGAGCTTAGCCACGCCCTTCGCAAGAAG
CTCTTCGGTGACAGAAGCTTCTAGCCCTCGGAAGAGAAGAAACTGTGAGGGTTGATTGTC
TGGAGCTGCATCGTTGTCACCGTTGTTCTCAACCTTCGGAGCAGCAATTCCAGGTGGACC
AGCCGGGCCAGCCTCTGCACCCTGTCAGAAATCGCCTGATACCAGACCGACGGAACGACT
TACCAGGCCGGGGCGCTTGGCATCGGAAGCAATTATTGCGAGTCGAGTAGTTAACGATAG
CGCACTGTAATAGCCAGGTCAGCTTGCCAGATATGCCATGGTCCAACCAACTCACCAGTT
TGCAGGTCCAGTCACCCTCGGCCCTCGCACGAGTGCGATCCTCCCTCTCACGACTATAGG
CGACGCGGACTTTCGTGCCCTTGTCATTATTGCCTGCATTAGGTCCATGCAGATAGATCG
ATGGGAAATTACGGTCCATGAAGTCGCGCGCAAAGTCAAGGTTCCTAAACCTGAGGAAGC
CAAGTTGCCGTGATTTTTCTATACTGGTCAGACATTTCTGCGCAAAACGCGACAAGGGAG
AACCGTACTGGTTTGCCGGTCACGGATAACTCGCACTTCTTCTAGACCTTCGACATAGTA
AAAGTCTCTGAGCTCATTCGAAATCTGTTCAACACGTCGACCGGAGCAGACCCGGCGACA
TGCACATCTCAGCCTCTTGCCATTAAGGACGTGTTTGTGACATGGAGCGTAGTTCTAAAA
CTCCAGAAATGGAACTTCAAGGGGGGAAGGAGTTTTCCAACGTCTTCTTCCGCCATATCC
ACCGGCAACCCATCCATCATGACTTCTCTGCTTTCCTTCTCGTGGTAAGGCTGTCGACTC
CGACGAGGGCTGCGACTGCGACTGTAGCTTCTGCTCCGACTGTATCCGGGTGAACGATAG
CCCTCACGATCCCGATCTCTGTAGGCTGGTCTGCCACGCCGCGGTGGCGGTGATCTAGAA
GGTCGCCGACGATAGTCATCGCGGTCGCGGCTTCGATAGCGAGGTCGAGAACCAAGTCGG
TCCCTGGATGGTTCGCGTCGCCGATCTGCAGCGGGGCCACGCGGAGGAGAGCGCTGGCCT
TCTTCACTCAGAGAACACTGTCAGCACATCTCTATTTGCAGAGGATATATGGCCGCTATA
AGCATCCGGCTTGACATCATGTGGGGAGAGCGTTTACCGCCAGGCGATCGCGATCGGGAA
GGCGAACGATCATCGTACATACGACCGTCCCGATCGTCACGGCGCGGGTACGGGCGATGA
GAGGATCCAGGAGAAAATCTGCTGTCTTCCGGATTGAAATGTGACATGGTAACACCGCAA
CAAAACTGTGATGGAGACGGAGAAGAAAGGACGACTGACGGGGATTCGTACAGATCTCGG
CAGAATCCTAGACCGCCTTCTGATCTAAACTGTCGCTTATACTTCCCAATCGGGAGAGGA
CTAGAACTATACGTTTCCTTCGGAGATAGCACGCATCATCGCTTGTCAAATTTGACGCAG
CTATAGACTTCATGCCAATAAGGACGAACGGCTTCATCTACTCAGTGTCTATAGGTAAGT
GGAACTATAGGACGGAATAATCCAGTTGCATGGTCCGATTCGCGTTTGATGAATACTGCA
ATGTTATTTTGTACCAAACTACGTAGCTAAGCTACCACAACCAGCCCGTCTCTTCTGGCC
CAGACGCGGTGTTGATTTACTCCTGCAGGTAGATCTCTTCCGTAAAATCGAACCCACCCC
TAACAATAACGAGGTCATCATTTCGTGCAAAGAGGATATCCCGCCGAAGCACCGCGCTAA
TTACTTCCCGCGATCCCGTGAACCAGTCGCGCGGGATGAAGAAATGTCTGATGTACGATG
TTATTTCAAATGCTTGATTTTCCAGTCCCACAGAACACACCCAGGAGTCAGTATCGATGA
AAACCAGTCTGCTGGATTCGCAGATTCCAATAACGTGTGCGACCCTCTGCGACAGAAGGG
CGAGTCTTGGCTCCCCTGGTGAAACCAGCGAGTCCCCTTCTTGAACGCCTTGACCTTCGA
CTATTGATAATGGCGCTAGACTGACGTCCGACCCTCTTGATACTGTGACGACATGCATGA
AGCTGGCTTTATTGTCGGCTTCGAAGGATTGTGCGTCCAGAAGGTATAGGTTTTGAGTCT
TCGCTAGGCCGCCTGGCTCTGAGAGCTCGACGAGAACACCCTTCGCACTTAACTGTTTAA
TGCTCTTAAACTCCAGCGCTCGCAAACTGATGTCAAGTGAGACAGACATAACTTGTGACC
ACTTATCCCAAGTATACACACGGGCAACCGTACTTTCAAAGCAAATTGTGTGGTATGCTG
AACCTGGATGCTGAGCCCATTTTCGCACAGGTGCCCAACCGGTGTATGTTCGTGAATTCT
CCTCGTGGCCATCAACTTGCCAAAGATGATCTGAACCACGTGTTGATATAATGAACTTGG
CAGTTGCTTCCGACGTGAGTACTTGAATGATCGAACCGCCGTACACTAGTCGGGCTTGAA
ATGCCATCCTCTCGGCGATCCATTCACCTTCTGCCGACTTCCTCACCTTCCAGGCGAGTA
TCTTATTTGATACATCAACGCTTATAGCTAAATCACGTTGAGTCCACCATTCCAAGATGC
GAACTGGTGAGTTGTGACGGCAGATTTCAAGTTTTCTAGACCCTGTTTTTGCGTCATACA
ATGAGACAGATCCATCATCCCGGCCGCATAGGACAACATCTCTGTGATAATCCACTGCTA
TAGCGCTGATATTGACCTTGGTGTTCGTGGCTTCCGCTCCTATAAACGATTGTGATGAGT
TTTCGCTCGTATCATCACTGGCTGAGCTTCGGAGTAGCACCGGCGGCTCCCAAACATTGC
ACTGTGATCCTCTGATATCGGCACAGTACAGGCTGTCGATACTGAAAGATAGCTGGTTTA
TACTAGAACCCGAGGACTGGACTTGGTAAAGCAACATGAGAGTATCGAATTCGTATATGT
GAATTACTCCGAATCCAGCACTTCCTGCAAGCAGGCGTCCGTCTGCACTGGAGGCGAGCG
TGTGGCAATTCGCGTGACGACTTTCCAAGGTCTGATCGTCAAATGGATTGAGAAGCACGA
GCTCACCATCAAGGTACGATACAACAAGTAGGTCAATAGCTGGGTTGGGATTGAATACCA
AGGCAGTCACCGGATGCGTGCTCGTTCTACCATCAGATAGCTTTTTGCCGCAAGAACCAT
AATAAACGTCTTCTTCTAGGTCCCAGAGAACAATCGGCCGCCTACTGTATGCCGCTGCGA
GCATTTTATGTCCGAAGGAGATCGAGATCACACTTGGAACCCGCCGCAACCGCGTGCACT
TGTCGTCGCCTGTGTCATTCCACGGCCTGTCTGGTTGTCTAGCGCCATTGTTGTTCAGGT
CCCAAGATGTCAAGTAGTTTCTGTCCGTTGGAATAATCAGGAAATCTTTGTCGAATGCAA
GTCCTATAGGTCTAGCGGGCACTTCGAGATTATAAAGAATATGACCGTTCTGGATATCCC
ATACCAAAACCTTCTTGAACCCACACGAGGCGAGCACGTCTGCCTTGGTTCCGAACTGCA
GGAACATTACCGCCTCTCCATGATTAAGTTTCTTATATTCCTGACAAGTCGTCACGTAAT
ACATAAAGATTTGACCGGTACTCAACCCCACCGCGAAAAACTCCTGTCCGTGGCAGAGTG
CGCTAGTTCGGCCTTCGTGGAAAGCGATGCAAGACAGTCGGTCATCCCACAAAGTGGTTG
ACATTCCAATGACAGAGATCTTTCGCCCGGTTCTCGCCTTCTTGCGAATAGTCGTCTCTA
AGGGGCAGAACGCGGGTATCAGCGAGTATATCGCCGACGGTTGGCTGATGAGAGCACCAG
AGAACTTTCCCGAGATCCTGATTAAGTCCGTTATCCAACCTTTCACCCTCTGTAAATCAA
CTTCAAGCGGCGACCGCTGACTGGAGCAGGTTTCCAAATACATCCTTAAGATCCTCGCAG
TGCGGATGAGTGGCATAAGGTTTCTATTTCTAGCGACAGTCTCGATCCATGTAAAGACGT
TGGTCTTCAGGAACTTGTCAAGTAAACTCAGAAGGTCATCTGCTAGTGGATTGGCTTTCA
TTAGGTGATAAAAGAAGTGTAAGGAAGCGTAGCTCGAGAACTCGCTTCGTTTATCTGCTG
GAGGCCTTGAGACAGATCGCATATTGGCCCTCGGTGGTCTCATATCCTCCCCTGCGAGGT
ATGCAAGACAAGCTCTTGCGATACGTGTGTGAGCATCGGTTTGATCAATCGCGAACTCTG
AATTTAAGCTGTTGTTCAACAGAAAGTCCCTAGCAGTTTCATGCACCATCTGGACTCTGT
CGAACTTATCAATGGCCACCAGCTGCCCACACAATGCAGTAATACTTTCCCGCAGTCTGG
GAAATTTATCGTTGATATCTACTTTCAAGGCTTCTTCAAGCTCTTTCACAGTTAGAGGTC
GCATCGCACTCGTGGCCCAGACGAGGATAGCTTTAATCAGCCCCTTCCCACGCGGAGTTT
TCGACATCACGTCGAGTATTCTCAAATAAAGATCTTCCATGCCCTTGGGCACTTCAGCGA
GGACCTGGCGGATCTCCTCTTCGGAATGCGAATTGGATAACTCATTGAGAACCAAGACAG
TCCAAAGCCAAGATCCTTCTGACTTCCCTAAGATCCTTTCCACTAGAGCCGCACGATCGA
CTTCAGATTTGACAATGAGGGCATTAGCTCTCCTTCGAACAAGCGATTCAATATCGTCTT
TAGTGTCCGCCATTGAAATAAGCTCCACTCGGACTTGGTCATATCCCAACAACGCAATAC
GCCTTTCGATTTCCGATGTTTGTCGACTTGTGACAAGTATTCTCAATGGGACCGAGCGAT
CAAGCCTAGTAAGCACAATTTCGAAGAAGGATACAAGGTCTGCACACTCGTCGAGGGCAT
CAATGACCCAATAGTGTCGCTGAAAGTTTGTTTTGAAGATCCCAGAGATGAATAATCTTC
TCCAGAGGATTCGATCGTCATCACCGTCGAGCTTTACGCCTCTTTCCCGCATTTCCAGCA
GTAGTTGCCGTATCTCTGTGTTTACGCAAGCCATTTGAAAAGCAAGAGATCGAAGACAAG
AACTAAGCTGTGACTTGGACCTGTCCCCGTGTTTGAAAAAGAAAAAACTACAAGCATCAT
GCTTCGTGCGTAACAGGGAAACCAGGTATCCTGAAAGTACGGACTTGCCAGATGCAGGTT
TTCCATAGAGCCAAAGCACACGTGAGGAGTTTGGGTCGTCGTCTTGCCACAGTACGTAGC
TTTCCCTCGATTTTATCCATTCGCAAGTCCCAGGCAAGCGGACGTCTTGAAGTAGTACCA
AGTCGTCCTCATATTTGTCGGACACGTCTAGGTATTCACTCAGGTCATTAATGTTGCTGC
GAAGTAGCCTCTCCTTAGATTTCTGCGCTAACGTCGAATTCAGCGGCCTGTTTGCGAGAG
TTGGGACTGGATCATACCTAATTCCATGGCCCTGTTGATTGTGACCGCGAGTGCATTGCG
GATGAGTATATAATTTGGATCGTTCGGCGCTTCGAACTTACATATGGAACGATGATCGGC
ATTCAGCGGTATGCATTTCTCTTTGCGATATCCAAGTGTAGCCGAGTCGGGATCAACAAT
CAGCACACGGAAGACGCCTATGTTGAGCTTTTGGGTTTCGTAAAATGACCACAGATCTAT
ATCTTTCGAATGTTTACTGAAATCATGATTGATCGATTTTATAGCGTCAGAGCCGCGCTT
CAGGTCTGAGACATAGGCTCGCGACGAGTAGGTGATGTTGAGAATATTGCTTAAGAGCTT
GGCAGAATCAGAGCCACTGTGAGGTGTCGCGAGGAAGTACATGGCACAAATCCTTTTGAC
CAGGTAGCGATCTGTTGCATCTTGCTTTGCCAACAAAAACGCCTTTTTGATGACAAGGCC
CCCCATGCTGTGACCAACGAAAATAATTGGCGTATTCGAATTGTGAAAATGGGGAGAAGT
ACTCAATTCACCCAACAACGATCGAGCGAAGTGATTGATGTCCAGGCAATTAGCCCTTCC
CTTAATCCAGTCTGAATCATATCCGAAGCTGTGCACCCTGACATTCTTGAATGCGGGATC
CCTAGGAAGCCATTCCTTTGGCCAGTAATGCGAAGCCGATGCTGTTTTGCTCCACGTCTT
CCTGGAACCACCCCCGAGGCCATGAACAAATATCAAGTCAATTAGAGGTTATTCTGGAGA
AAACAGAAGAATCAATCCTAGCGGTCCTCTAAGCTCTTCGGCGCTGACTTCTGTGGCAGA
TTTGTTTTCGACAGCAGCTCCGGTCGTTGCAACAGTGCTGTGACTGAAGATGCGCGTTGC
AGAAACCTCATTTCCTTTGCGATGCGAACTCTTGAATGGATCCACCCATCTCGGTCAGCA
GAGGTACTGAAGATCGTAAAACGTGGACTTCGTGGGTCGGAAACAACTTACCATCCTGTT
GCGGCATTGTTTCTTAACTGCTTTGGCCAAGAGATGTGCCCTGTCTTGGTTTCAGGAGTC
GGAGGATATCGAAATGAAGTCCTCTACGCCATTGATGGGAGGCTCGCTGGCTCGTCGTGT
TACGTGAACCATCTGTGGAGAAACACCACTAGATCCGGTAGTTCCACTACCCTGGCTAGC
TACCAACAGGCATTGGGTTGATAAGAAGGATTTGTATCATTAGTCGAGAACTTGATTCCG
ACATTTTTATGGTTGCTAATTGTCTATTTTGTCCGGGGGCGCATACAGCCCAGCCTGCAG
ATGGATTGGGCGAATAGGTAGCCATTGTTTGGCGCCCACGAGAAGAGGGGTAGCTGGTAA
AATGTAGGTTAGTTGGAAACATATTGTCAAGCCTGGGTCAAGCCATTCAATTTCCGGTCA
GGTATCGAGACTGTCAATAAGTTATGGACTCCTCTTGAAAATTTCATTGGTCATTATTCC
CAAACACAGTGACACCTTTGATGCCAGGTGTTGGACGTAGCTACCTCAATTTGATGGAGA
AAGCTGTGGATTGAATCAAGAACCTATATCTATCCCTATTTCAGCAAGGCCATCTATGTA
GCCTATGGCTTAAAAGGTAAGACTTGGTCGGGCCGCTTCCAGTGGAAAGATCTGTCGTAT
ATTCTCACATCTGCTCAGTCTGGATTCAGCTTGCTCAGATATTGAACGACATAATCCAGA
CCTCATCTCAACCCAGTCAACCGGCATTTGCTGCTGCACAATCCAGCACAAGACATAATG
ACAACCGAAGCTTCACACCCAACAATTGCGTCAGGCGATCATAAAGCTTATATGGAATAT
GCTTTAGAGAAAGCTCGATTGTCCCCGCCGGCGCCAACAAAGTTCTGCGTTGGAGCAGTT
CTTGTCGACGCAGATAAGAACGAGATCTTATCCACAGGATACTCAATGAATTGCCTGGGG
ATCGACCCGGAGATCCAGGCAATACGCACGCAGAACAATGCTGTTTCATCAAAGTCGCAG
AAAAACATAATATCCCAGAGGACCGATTGGGCGAGGTCTTACCCAAAAATACGGTACTAT
ACACGACGATGGAGCCGTGCAACGAGCGGCTAAGCGGGAACAGGACGTGCGTGGACAGGA
TATTGAGCCTCAAAGGTGCTGTTAAAGTGGTCTATGTTGGGATCAAGGAACCGGAGACAT
TTATTGGTCAGAATATGAGTAAGAAGAAACTCGAAGACGGTGGTGTCATTGTTGAGCATG
TTGAGGGTATGGAGCAACAGATTCTGGAGGTATCTATGGCAGGACACAATAAATGAAACC
GCCATTTTCAAGAAATGTACATAATGCTATCTCTTCCCAATCCAATGTCGAGAATCAAGT
TTTATAACTATACCTCTCCTTTGACTAGAGACATGACTTTCTGATATCACTTTGATCTTA
AACCGAATAGCAGGAGCCAGAGCAAGCAGGTCTTTCGCAATGCTTGTGTAGACCATTGAC
CGGAATTGATCGTGATTAGCAATCTAGGATATCGGAGAGATATATAATGGATATTCAACG
TGAATCCTTACTTGTAGAAGTTACAATAGCTCTTTTGTTTTTGTAGATCATGATCTCCAC
TGTTAACCCAATCTTAACACTGGCTTGATGATTTGAGCTTGTGTGCCTAGTTGTCTAATC
GAGTACGTGAGTACTTGACACGTGGCCATGCAGGCCAACATGTTGCTTTTTTGCACTAGA
AATGTCGTACATACAAGTCTTCGATGTTCACAATTGAAGGCTAATTCCGATTTACACAGG
ACTGTAAGACTCAAGTCCCAGGCAAATATTTCGTCTGCCAAGGAGCGATATGATAGTCGT
TCTCATTCAGCCATTGTGCTCGATAACGAGCCACCTAAACGACTGATGGTTGTGCGCAAA
CGCTAAATAGTCTTCATGGTCAAAGAGGAAGCGGCTGGAGACTGGAGACTGGAGAGAGCA
AAGCTTCTGCGAGCTTGCTGAAGCTCTACAGCTAATTTCCGTCCCTGGTATGTTAGGCGA
GATCACGTGAATAAGAGGCGCGATTCGCCGCCAACTGGTGTCAGTCCTTCTGTAGTGGAA
AGGGAGATTCAACAGGTGAAATGATTCGAAATTTATAAGTAGCCTGCTTTCTTAGATTAT
TCCTGACTGATATTTCATGGCCTATGCAGATAAACAGACGCATGGCAGAGATCATGGCGT
GCGTTGAATGCGGAGACCTATGACGTGGCACGATTTGCAGTGGGGTAATTGTGGCTTGAG
CACAGCTCCCTCGATGCTAGCTAGCTCCAAACGGTCAAGATTCAAAACTGCCCCTCCTTC
ACAATTTTCTCTTCCCCTCTCTCTCCTCATCATCACATACACACATACTTTCGTTCTTAC
TCAGTGGATAAAATCAGCAACCATGGTTGTCAAGACTTTCTTCGATATCACCATTGATGG
CCGTAAGTTTCCCTGTGGTTCTATTCTATCTGTCAGAGTGAGGGACATGTTGTGACAGTA
ATCATTCTCTAGAGCCGGCTGGCCGCATCACCTTCAAGCTGTTCGACGAAGTCGTCCCCA
AGACCGTTGAGAACTTCCGTGCTCTCTGCACTGGTGAGAAGGGATTCGGTTACAAGGGTT
CCAGCTTCCACCGCATCATCCCCCAGTTCATGCTGCAGGGTGGTGATTTCACCAAGGGCA
ACGTGAGTTCAATTGTCAAGCCTACTCTGGCGCCTTTGCAGAGAGAAAACCCCTTATGGA
GTATACTGATCTGTACTTTAGGGCACTGGAGGCAAGTCCATCTACGGTGACAGGTTCCCG
GATGAGAACTTCCAGCTGAAGCACGACAAGCCCGGTCTGCTCTCCATGGCCAACGCCGGC
AAGAACACGTACGTCGCTGTTCCCCGCAATCCGTTGCTGAAATTAGCAAATACTAACATG
TAGCACAACAGCAACGGCTCCCAGTTCTTCATCACCACCGTCGTTACCAGCTGGCTTGAC
GGCGCTCACGTCGTCTTCGGTGAGGTCGAGGACGGCATGGACCTTGTCAAGAAGATTGAG
AGCTACGGCAGCGCGAGCGGTACCCCCAAGAAGAAGATTACTATTGCCGACTGTGGTCAG
CTGTAAAGAGCAATTGTCCTTGCCTGATTGCGTCGGACTAGTTGCGCCAATCATGCTCCA
TCTTAGACAGCTGAATAGCCTAAATGAGAGCCAGTGACTAGGTCTTTGAACTAGTGGTTC
CATCCATCATTAACCCTGTAATCCTTGTAGTTCTGGGTGAGCGAAGTGCACTCTACTCAA
ATTCAATACTTCCAATTCCGTATCCCCTGCAAGACCTGACATGAGACAAATACATGGCCC
[truncated: 27,699,093 more chars]
