# Supplementary material for: Genomes and secretomes of Ascomycota fungi reveal diverse functions in plant biomass decomposition and pathogenesis
Source: BMC Genomics. 2019 Dec 12;20:976. doi: 10.1186/s12864-019-6358-x (PMC6909477; doi:10.1186/s12864-019-6358-x)
Supplement: Supplementary file 25 — Additional file 25. Coniochaeta CK134 assembled contigs. Coniochaeta CK134 genome. [file 12864_2019_6358_MOESM25_ESM.fa]

>NODE_1_length_24415_cov_1195.285156 Coniochaeta CK134
TTTTTTTTTGTGGTTTTCTACCGAAAAATAAATTATTAGGGATTTCTTTTATACGGAAGA
AAAAATTTTTTAATCTTTTCATTAATGTAAATCCAATCCATCCTTTATATAACCACTTGT
CAAAACCACAAAAACTTGTGCTTGTATAAATGCAATACCTAACTCTAAACCAGAGAAAGC
TATAATAAATGACAGAGGAATTAATCCTAAAAAAAAGAATATTATACCGCTTGTCATTAT
ATTATATGTAAAGCCTGCTAATATATTTAATAGCATATGACCTGATAAAATATTAGCTGC
TAATCTTAAACCTAAAGAAATATTTCTAGCTAAATAAGAAATAAATTCAATAAGCACTAA
TAATGGTAATAAAGCTAAAGGACAACCTGCTGGTACTAATAAAGAAAAGAATTCTAAACC
ATGTTTTTGAAATCCTAAAATAGTTGCACCTAAAACTATACTAAAACTTAAAGAAAATGT
TAATACAAAATGGCTTGTTGAAGCGAAACTATAAGGAACCATTCCTATTAAATTATTTAT
TAAAATAAAAATAAATAAAGTATAAATAAAGGGAAAATATATTTGACCAGTTTTAGAATT
TATTTGGTTTGTAACTATTGAATGTATAGTAGCATACAAAGATTCTTGACTTATAGATCA
ATTGTTACTAACTAATTTATTGTAGTTTGTACTTAAAATATTTAACATAAATATGAAAAA
AGCTCCTACTGTTAAATAAAATCCTATATTAGTAATAGATATATGTAAGTTTCCTAAAGC
ATCTAAACTCAATAAATCTCTTATCTCAAATTGTTCTAACGGACTAAGAATATCCTTGTA
TAAATTAACTACTTTAACATTAGATTCTATACCTAAAGTACTCATGTACTTTAAGTTTCT
GACTATATACTCTTTAAAAACCAACTCTAACAACTATATATCAACGTCATATAGGGATAA
GCTAAACTAATTTTAGTAAGCTTATAAAAATCCCTAGAAAAATCAGCTATATAATATTTA
AATTATTTGTTTTCTCTTAAATATAATTATATAAACTATAAATTCTTAACTATTGGAAAT
GACCTTTGTATATATATATATATATTATTAAGTATTATATTAGAATTATAATTATCTTTA
TATTTAAGGCGGAACGCATCCTAAAAACGAGATCGCTCCATAATTCATGGTTATTTACTT
ATAATTATCTATCAAGAAGTTTTGATATAAAACTACGAGATAAAAATAAACGTACAAATC
TAGGTAAGATATACTTTGACAGTATGTATATTGTTAATACGATAATTGCAAAAGTAAATG
TAATTTCATTTACAAAGTAAAAAGGTACTAATTGAGGCATTTATTATTTCATTCTTTCTA
AATAGTATTTTGTATTCACGCTAACTACATAACGAGTGTAAGTTTAAGTATACCAAATAG
AAATTAAATCTGCGGAGCCGGAAAAAAATTTAGAGTAAATTCTTCTTAGTCGGCGGATAA
TAACTTTTTAAGCTTCAGTGGTATTATGGAAGAAAACCTCAATTTATACTTCTTCATTTG
CGTTAATTTTTTTATTAGCATGTAAGGGATTCGAACCCCTAATCTTAATATCCGTAGTAC
TACGCTTAACCATTTAAGCTAACATGCTTGATATTAAAAGTTATTTTTTGAGGACTCTGT
ATCTAACGATACCTATTTCAATCCCAGTTATAACTTAATTGTCGCAGCGAAGCGTGCGAT
CTGTCTTATAAAATACTAAAAATTTATATCTTATATATAAAATATTAAGCTTGTAACAGA
ATAATGTAAACCATCTAATATAAAAGAAGGATATATTCCAAATATTACTGTAATAAAAAC
TAAAATAAACAATAAAAAAAATTCTCTTTTAGTAACATCTATTATATTTTCTACAAAGAA
TTTACTAAAAGAACCTCCAAATGATATTCTATTAAACATATAAATAGTATATGCTGCTGA
AAGTATAATAGAAGAACTAGCCATAACACCTAAAAGAGGTAATCTTTCAAAAACTCCATA
TAAAGACATAAATTCTCCTACAAAATTTAAAGTTAAAGGTACACCACAATTACCTAAAGA
TAATATAAAAAATAAAATAGAAAATAAAGGCATTGTTTGAGCTATACCTTTATAAAAATA
AATTAATCTAGTACCAGATCTATCATATAGTACACCTCCTGCACATATAAATAGACCGCT
AGATACGAATCCATGAGCCAATCCTAGAAGGATTCCTCCTTCTATTCCTTGAATAGTATT
ACTAAATACTCCTATTAAATAAACAGCTGCATGGGATACTGAGCTATAGGCTATTAGTTC
TTTTATATCTATTGTTCTTAATGTACTAAAACTAGCATATATTATAGTTATTACTCCTAT
CATATATACAATATAAGTATAATTTAAAGAAGATTTAGGTAATATAGGTAAAATTAATCT
AAAGATACCATATAAACTTAATTTTAATACAATACCTGCAAGAACTATACTTCCCCCTAA
AGGAGATTCAACATGAGCTTTTAATAATCAACTATTTAGAAATATAGTAGGAGTTTTTAC
AGCAAATGCTAGAAATATACCACAAAATAAAAATATTTGAGTCGTGTAATCAAAATTATT
CTTAAATAATGCCTCAAAATCAGTGGTTCCCATTATAGAAGACATAGTTAATATAGATAA
CAATAAAAATAATGATCCTCATAATGTGTATAAGAAAATATAATAACTTGCTCTTACTTT
ATTACTAGACCCAAACAAACCTATTAATAAAAATAAAGGGGGTAATATACTTTCAAAAAA
GATATAGAATAATAATATATCCAAAACCAAAAATACAGCTAATAATAAAGTTTCTAATAG
TAATATTATTATTAAATAAGATTTTATATTATCGGTTATTGAGTTTCAATTAGATAAAAT
TGCTATAGGCATAATTATTGTAGTTAATAAAACGAAATATATTGATAATCCGTCTATACC
TAAATAAATATCAAAAAAAGTCATATCATAATGTTCTTGTACAAATTGAAATTGATTACC
ACTAAAATCAAACAATACATATATCACTAAAGATATAATTAAATTAACAATAGAAGTAAA
GATAGCAATTTGCTTATAATATAAATTATTTAAGGTTGCGTTATCCAAAGCAATAATATC
TAAAGTCTCTTTAGATGATTTGAGGTTGTTATGATATTCATAAGAACTTGTTCCTCATAT
TAAAAATATACCTATGATAGGAATAAACAATAAAAACGACAATAACATAAATTGTTAGTT
GATATATTTCCTAAAAATTTCACAAAAGATTCATCTTATACATAACTGTATGATAATTAA
GGGTCAGGTAGTTTCTACTTAAAATAAATTAATATTAACTGGAAATATATTATAAGTATA
TAATATACAAGGTACTAATATGATTAATGCGAAAATTACAGGTAATAGAACTGTTCAACA
AAATGCCATTAATTGGTCAAAACGTATTCTAGGGAAAGAAGCTCTTGCTCAAATAAAGGT
AAATATCATGATTGAACTTTTTAATCCTAAATTTAAACCATATAATAACCCATCTAATGT
AGGGTTATTAAAAATACTTTCTATATAAGATCTTCAATAAAACACTCAATCTATAAATAA
TATATTTGAAAATATAAAATCAATAAGATTAAATAAATCTGAACAATCTATTAATAAGTA
ACCACCTAAAAACAAAATACTTGTTAATATACACATTAATACTATACTACCATATTCAGC
TAAAAAGAAAAATACAAATACAACTGCCGCATGTTCTGTCATAAATCCGCTAACAAGTTC
TGATTCTGCTTCAGCCAAATCAAAAGGAGCTCTATTAGTTTCAGCTATAGATCCTATAAA
AAATATAATAAATATAGGCAATAAAGGTAGTATAAATCAAACAGCTCTTTGAGATTCTGT
ATTAACAGTAAGATTTAAATTACCAGTTAACATAATTACTATCAAAATAGCTGAACTTAA
AATTAGTTCATAGCTAATTAATTGAGCAGTACTTCTTAAAGAACCTAAAAAGGCATATTT
ACTATTAGCACTTCAACCTGCTAATAATATACCGTATGTAGCTAAAGAAGAAACAGCTAA
CATATATAATATACCTAAATTAAAATCATTAACAGCTAAACCAGGACCGTAGGGTATAAC
AGCATAACCTAATAAAGAAAAAATTAGAGTAATAACTGGCCCTAAGAAAAATAAAATAAT
ATTAGCTTGTGTAGGTGCCACATATTCTTTCAATAATAGTTTTAAAGCATCAGCAAATGC
TTGTAATAGTCCATAATATCCTACAACATTAGGACCTAATCTTCTTTGCATACTTGCCAT
TGTTTTTCTCTCAGCTACTGTTACATAAGCTACAGCTAATAAAGCAGGAACAAGTACTAA
AGCTACTTCAATTATAGAAATAAGAGTAGGAAAATATAACATAGAAAAAGAAGGTAGTTG
ATAAATTTATTCTATAAGTCTATAATAATATATATATATTCTTAGAAATAAAATAAATAC
TTAAATTGGAATATGTCTCATTCTAGACTCGAACTAAAATCTTCCAGCAAGACTGCAACA
AAGCCAGCTAAATGGTGGTTCTACCTTTGAACTAATGAGAATTTATTATATAATAGAATC
GTAAGGAATGCATGTGCTGTTATGGGATGTATAGACTCGAAAATAAATACTTAAATTGAA
ATGTCTCCCATTCTAGATTCGAACTAGAATCTTAATATTAGAAGTATTAGGCTCTACCTT
TGAGCTAATGGGAATCGGAACTTAAAACCAGCTTAATCAAAATTAACTTAACCTAAGTAT
GGAGTAATCTAAATTACGTATTGTATACGCAAGCTAAAAATTCGTAGTTTAAGCTTTACA
GTATAAGAACGAATTTAAAATTACAATATAAAGACTAATTTCTTCTGTTTATTATTTCAC
CTAATTTCTTTTTCAATTTGCTATCTTGAATGTTAAACTTCTTTTTAGCATTAGAATAAT
CATTAATAGCTTTTACTAAATTTTTACTATTATCATGATTAATAGTACAAAAAGGACTTC
CTTTTAATACAATATATTTAGCTTTATTAATCTATTTGCAAAATGCCCGATTGTAAAGGA
AGACTAACGAAAGCGTGAGGTTTAGGTGGACTAGATAAAGCTCATTCTAAACTAGGATAA
CTTCTATTTAAAATAGCTTGTAAAGTATCTGTGTAAAATTGTGGAGTTAGTCAAGGATAT
CTGTTAGCAGCTTCACCTTCAACTAATTGTACATATACAATATATAAAAATAATCAGGCA
GCTACTACACTGACTATAGACCCAAAACTACTTATTAAATTTCAACCTGCAAATGCATCA
GGATAATCACTTATTCTTCTAGGCATTCCTTGTAAACCTAAGAAATGTTGAGGGAAGAAT
GTAAGATTAACCCCTATAAATAGTACTCAGAATTGTACTTTTGATAACATCATATTATAA
TTTAAACCTAACATTTTAGGTACTCAGAAGTATCATCCGCTAAACATTGCAAACACAGCA
CCCATACTTAAAACGTAGTGAAAATGAGCAACTACGTAGTAAGTATCGTGGAATGCAATA
TCAAGAGATGCATTAGCTAAAACAACACCACTTAACCCTCCTATTGTGAACATAAATACA
AAACCTAAAGCAAATAGCATAGAAGGAGTTAATTTAATAGATCCTCCATAACATGTAGCT
AACCAGCTAAATATTTTAATTCCTGTAGGAACTGCAATGATTAATGTAGCTGCTGTAAAA
TAGGCTCTTGTATCCACGTCTAAACCAACAGTATACATATGATGACTTCAAACTATAAAT
CCTAATACTCCAATAGACATCATAGCATATACCATACCAATGTATCCGAATACACTTTTG
TTAGAGTTAGCTGATATAGTTGTACTTATTATACCAAAACCTGGAATAATTAAAATGTAA
ACCTCTGGATGTCCGAAGAATCAGAAAAGATGTTGGAATAAAATAGGATCACCACCACCA
GCTGTTTCAAAGAATGATGTATTAAAATTTCTATCAGTAAGCACCATAGTAATTCCACCA
GCTAACACAGGTAATGATAATAATAATAATACAGCTGTTATAACAACAGCTCATCCGAAT
AAAGCTAACTTGTGTAGTCTAATTCCAGGTGTTCTCATATTAACTATTGTAGTTATGAAA
TTTATTGCACCTAATAAACTACTAACACCTGAAAGATGTAAGGCAAAGATAGCTAAGTCA
ACACTAGGTCCACTATGACTTTGCACACCAGATAAAGGAGGATAAAGAGTTCAACCTGTA
CCAGCACCACCTTCTATACATGCAGAAAATACTAATAATAATAAACTAGGCGGTAATAAT
CAAAAACTTATATTATTAAGTCTTGGGAAAGCCATGTCAGGCCCACCTACCATTAAAGGC
ATTAAAAAATTACCAAAACCACCTATTAAAGCAGGCATAACCATAAAAAAAATCATAAGT
AATGCATGCGCTGTTATGATACTATTATATAATTGATTATCCGCAATATATTGTACTCCA
GGTCCACTTAATTCCATTCTAATTAAAACAGAAAAAGCTGTACCTAATAGTCCTGAAAAT
AATGCAAATATTAAGTACAAAGTACCTATATCTTTAGCATTAGTAGATAAAAATCATCTT
TCCGTTCAAAGAGATATAGATGAATATAATTTACTATCAATCTTTCTCTTATCAGCTTGT
TCACCTTTAACCGATTTAATAATATTAAAATATAACCAAGATACCTGATCAAAAAACATG
AAATTTAATTCCCTTAACTCCAGCATTATGAAGTAAAACTTCATAATACATATTTACTTT
AAATATATTTAAGAGCGCTATTATTTTTGTCGGCAGAACCGAGGTATTCACTCTATAGTT
AGTAAAAGTAATTTTGCCTTTTTATGCTATAAGGTGTTATAATGTCTTTGTCTGGAGAGT
AGCAAGTTTTTTCTGTGAACACTCTGCGGTGCCAAAAAGATTATGTAGGATTCGAACCTA
TTACTTAAGATTTGCAGTCAAAGTGTAAACCTATTACTTCATAATCTTTAGAGTGGTGAA
AAGCACCACCTAACGCTCTAATTTTCTGATATAACAAATAAAATTGTTAGTAAGGCGTGC
ACTGTTATTAATAACAGCATACTACTTAAGCTTTTTCCTACCACATTTTAGGTTACACGC
GAAGCTGCCGATAAAAGCAGAGATTAAAAAAAAATAATTAAATACAATTATTTTTATTGT
AAATAAAACGGCCGGTATTTAAGACTACTATCTTAAGGGTGAAAAATTTAAATCTATTAA
AGTGTTCTCTATTAAACTAGCCATAGGAACCATAAATATAAAATAACTAAAATATAAAGC
TGTACTAATTTGTCCAAACTCTATAAATGGAGATTCCACATGACAAGCTCCTAATTTCAT
TAATATTAAGAAGTTAGCCACAAATACCCAGAATATAAATTTACTTATAGGTCTGAATTG
GAAACCTTTAGATCTACCTAAATCTGTAATAGGTAATATTAAGATTATAAGTATAGCCAT
AAGCATAGCGATAACTCCTAATAATTTATTAGGTATAGATCTTAATATAGCATAAAAAGG
AAGAAGATATCATTCAGGCACAATAGCAGGCGGAGTTTGCATAGGATTTGCCATTATATA
ATTTTCACTATCACCTAAATAATTTGGCATGAAAAAAACGAATAAACTTAAAACAAATAT
AAAGATAAATATAGTAATTAAATCTTTGAATAAGAAATAAGGAGCAAATGTTATTCTATC
ATAATTCCCTGAAACTCCTAAAGGATTGCTTGATCCTGCAGTATCGTGAAGGACAATTAA
GTGCATTAACACTAAAGCAACTAAAACAAAAGGTAAAACAAAATGTAAAGCAAAAAATCT
ATTTAAAGTAGCATTGTTAACTGAAAAACCACCTCAAAGGAACTCAACAATATCTTGTCC
AATTCAAGGTACAGCACTAACAAGGTTAGTAATAACTGTTGCACCTCATAATGACATTTG
ACCATAAGGTAAAACATAACCCAGGAAAGCTGTAATTATCATAAGTATAAATATTACTGT
ACCTATAATTCAAACTAATGTTCTCGGAGCTCTATAAGATCCATAATACATACCTCTTCC
TATATGTAAATAAACTAAGAAAAAAAAAGCTGAGGCAGTATTACTATGTAGATAACGGAC
TAATCATCCATTATTAACATCTCTCATGATATGCTCTATAGAATTGAAAGCTTCTAATAC
ATTTGGACTATAATGCATAGCTAAAGTAACACCAGTTATAATTTGTATAGCTAGACAAAA
TAGTAGTAAAGAACCAAAATTTCATAAATAGCTTATATTGCTAGGTTGCGATGCATCTAT
AAGATATGAATTAACTAATTTTAATAAAGGATGACTTTTTAATATTCGCATTTTTTTTTT
GCAGCTGCAAAGCAGCAAGTGAGGATTGATTTAGAGATCATTAAACCTAAAGAAAACGGA
AATTTATATATATTTAATATAGCCAGCACGCAGGTACGTATGCAAACACGGACACGCGTA
CTAAGTTACATCCCCACACACACTTAGTAGGAATAGCATAAAATATATAATTTTGCTCTA
TAGTATATTAATACACAAAATAAACGTCGTAGTTGCTATATAAAAACTGCTTAAGCTTTT
TTACAAATTAGTACTATTAATTGTAGTTTTACTACTACTAACAAATTTTCAGGTTTAACC
TATAAACTAGTCTTTTAGTTAATATCAGATTTATAATTATATTAAGCCTAGATTAACATA
TAGTTTTTATAATAAAAGCTTATACATTAATCCTTTTTTGAAAACATACCTAAATTTTTT
ATAGCATCCTTCATAAAATCTTCTACCTCTAAAGAATTTAGTTCTTCTTCAGTTTGTTCT
GGTAAAGGTACGTTTTGAGGAGGAAGTAAATTATCTAGACATTCGTTAATATTTCCAATT
AAAATAGGTATAAGTTCTCGGTATTCAGTAAATAGAATTCTAGCTTCTGTAGGATAAAAT
TTTTCGGTGTTCATATCTATCCCTTCTATAATACCTTTAAATTTTAAATCTTCAGCTTTA
TATTTATATAAATTATCTTTAAGATTATCTAGTGCCTCTGCCTCAGATAAAACAGATGAT
GAACGTAGATCATTTATTTTTAATAATTTAGCCTGAAGTTTAATATTTTGAATATTATGT
GAACGCTCTAACTGACGATCCATAGTTTCATATGAAAAATTGAAATTAGTTTCAAAAGCT
TTCTCTGAAGAATTTTCTAAATATAAAGGATTATAAAAATTTTCAATTTTTAGTTTTTCT
ACTCTACTTGATGTATCATATACCTTTGTTTCAATTAATTTTATTTCTTTACTTAGACAA
TCAAAACTTTCATTTATTACATTTTTATTATATGAATCCATAAAATTATTAGATAAATCA
AAAGACAATTCATTATAATAATTAACAACAAAGCTCGTAAAAAAGTAAGATTTTCTAGTC
CATTTATAATAAACACATTTATTACAATATATCAAAATCCTATTAGAATTGCTATAATTA
TAATATATTCTACTTTATTTTTACAAGTAAAAAAACTATAACCTAAAAGTATTGTTAGTA
ATAAATAAAAATATATAGCATTTATATTATAAAAATATAATGTACTACTTAAAAAATTTA
GAATTAATTTAAAAATAGCACTAATAATAATATATTTAGGTAACATTTTAAAAATCAATG
TATATTTCAAATAAGTTTTTGAAAAATTTCAAACAATTAGTTTCTTACTATTATTGCTTT
CAGGTAAGATAGTTATTCGTTGAAAAGCTAGTAAATACAAGTAATAATATTAATACAAAT
AATGATAAAACATTAATATCGTTAGTATTAACAAGATTAGTTAACAATAAAATAGAAATA
AAAAAGGCTAAACCTGTAGTTAAAAAAAGAGCATAATTAGGTATATTAGTTTGCTCAGTT
ATTTTCTCTATATTTTTACTTAATTTAATTAATCCTCTCTGTGCACCATAAGGTCCTATT
AGTTCAATACTACCCTTATCTAATATTTTTGTAGATTGTTCTCCTAACTTTAATATTAAA
TTTGTAATATATTTATTATAAAACATTTCTATTAAAAACCGTTGATTAAAATACCCAAAT
ATATTATAACCTAATCTAGAAAATTTAAAATTAATAATAAGTTCAGGTAAAAATTCTGAG
AATACTATAGCTAATATACTAAAGAAAACAGTAAATATTAAAGGTAATAGTTTAAATAAA
GTGGGTACAGCAAATTCAGTATCTATCATTATTTCATGAATAGGATGAATAAACAAACTA
TTATCTATAAAGAAACTAGAACCTAATCCTATAAAAATATCTTTAGTTATAAAACCAAAA
AATATAGAAAATATGGCTAATATAAACAAAGGTAAACTTAAAAATAAGTCACCTTCATGA
GCATGTTTATAATAATTAATAGATCCATTAGGGTTAGTTAAAAAAGTTAAATATAAAACT
TTTACCGAATATAAAGTAGTAAATATAGCCCCTATTACAGCTATAATGTATACAGCTGTA
CTACTAAAATAATATTGTCCATATGCAGATTCTAATATAAAATCTTTACTATAAAAACCA
GTCATAAAAGGGAAAGCAACTAAACTTAAACTAGCTATTAATATTACAGAATAAGTTAAA
GGTAAATAAGATATTAATCCACCATATTTCCTAAAATCCTGATTATCAGCTACTGCGTGA
ATAACAGCTCCAGCACCTAAAAATAATAATCCTTTATAAAAAGCATGATTTATTAAGTGA
AATAAAGCAATATTATATGAAGATAAACCAACGGCAATAACCATCATACCTAATTGACTC
ATAGTAGAATAAGCAATAACTTTTTTTATATCTTGTTGGAATAAACCAATAAGAGAACTA
AAAACAGTAGTTATTGCACCTAATCATAAACATAATAATAATAAAGTTGAGCTATATTCT
ATTAAAGGTGAAGAACGCATTAATAAATATACACCTGCAGTAACCATTGTAGCAGCATGT
ATTAAGGCAGAAACTGGTGTAGGACCCTCCATCGCCATAGGTAATCATACATGAAGTCCA
ACTTGAGAACTTTTAGCCATAGCACCTATTAATAAACATATTCCTATAATAGTAACAAGA
TTTTCATTAATATAAGGAGCTAATGAAAATACTGTAGCATAGTCTAAATTACCTAAAGAT
CACAGTATAGCAAACATACCTATTGTTAAAAAACAATCCCCTACCCTATTAGTTAAAAAT
GCAGATATAGAACTTTGATTTGCCGCTATTCTAGTAAATCAAAAACTCACTAGTAAATAA
GAACAAACTCCTACACCTTCTCAACCTACAAACATTAATAAATAATTATTCGCTGTAACT
AATATGATCATCATAAAAGTAAATAAGCTTAAATAACTAAAAAATCTTTGTACGTGCGGA
TCGTTACTCATATAACTTATAGAGTAAATATGTACTAAAGAACTTATTATTAAAACAGGG
ATTAACATAGATACTGTTAGACTATCAAATTGAAAACCTCAAATTATATTAAACCATTCA
CTATCTATTCATCTAAATAAGTTTATTGTAACAGGAATATTATTAAAACCTACTTCAAAA
AAAGTAATAATAGCTAAAATTGTTGTAATTATTACACTTAAACATGTAATTATTTGTGCA
CCTTTAACTCCAACTTTTCTACCAAAAAAGCCAGACACTATAGACCCTAATAAAGGTAAA
ATTATTATACTTAAATACATTATTTATATTCTATTGCAATACTACCTCTTAATCTATAGA
AAGCTACAAGAATACCTAAACCTATAGCAGATTCTGCACCTGCTATAACTATAATATAAA
TAGCATAAGTTTGACCGATAATGTCATCCATATTAAGTGAACTTACCAATATTAGGAATG
TTATAGCTAATAACATTATTTCAATTGAAATAAGCATTAATATAATATTTTTTCTATTTA
ATACAAATCCTAAGATTCCTATTAAAAAAAGTACCAAGGTAATATTCATTATAAAAAAAA
ATTTTTTTTAATTATTCGATAAATCCTCCTTCCTTTAAGTTAGAGGTTGCATATATAAGA
TTCGAACTTATACTCTAGCAGCCGAAACACTATGTTTTACCTTTAAACTAATATGCCTTA
ATATTATATTACTATAATATTATAAAGTCCTTAAAAACTATAACTAACAGATAAACTAGC
TTATTTATCTTTATCTTTGTTTATATTAATCTTAATCTATAGAAAACAAAAGTAATTATT
GTTCCTCTAATCAAGTTAGAAATTTTTCTAGTGATACTGATTCTATAACAATAGGCATAG
AACTATGTAGTATACCGCAAATTTCTGAACATTGACCGTAGAAAACACCTTCTCTATTAA
TAAACACAGAAACTTGATTTAATCTACCAGGGTATGCATCAGCTTTTATACCTAAAGAAG
GACAAGCAAAAGAATGTATTACATCACCAGCAGTGATTATAAATCTAACATGTGTCAATT
CTGGAACTATAACTCTATTATCTACTTCTAACATTCTTAATGTTCCCTCCTCTAAATCAG
ATTCAGGTACTATATAAGAATCAAATTCTATGAATTCATCATTTGAATCTAAGAAATCCG
GATATTGATAACTTCAGTATCATTGATGACCTTCAACCAAAACTGACATTGAAGGATCAC
TAACTTCATCCATTAAATATAACAATTTGAATGAAGGGAAAGCAATTAATATTAATATTA
CTGCAGGAGTAATAGTTCATATTAATTCGATTAATGTACCGTGATTTAAATACTTATGTG
ATATAGGTGATTTATTACTAATATAATTTCTTATTATTGATACTAAGATTCATCCTACAC
TAAATAATATAATTACTAGATAATACATTATATTATCATGTAATTCCACTAATCCTTCCA
TTTGAGGAGTAGCGCTATCTTGAAAATATATCCCTCAGGCAGTGGGGGCATCAAGGTTAA
GAGCTAAAAAATTTTTTATTAAATTCATTTTTACTTTTATATTTTATTTCTATATAGAAT
AACTTTTATTTAATAACTATATTATTATTACTTTTGACATTATATAGAATTATTAATAAC
ATAACCTATATTATTTAACGATGGCTAAAATATGAAATTATATCTAGAGATTGGCGTCCA
GGTACGCATGTTGCATACTTAGCAGCTAGCAATATAAGGATTACCCTCCTTAAAGTTTTT
TAGATTTAGGTACAAGAAACCTTATTACTGAGAGATTATAGTCATAACTAAATATGCATA
ATCTAAAAAAAATAGAGTAAGGCGTTATTATTAAATGCATCTAAACCTTTATTACTTGGG
TGAAGGTCCTCAATTTAATATTGAAATATTTGTAAAACTTCCTTTTTTTTCAACATTTGA
ATTTTGTTTAGTATATATGTTTAAGGCACCCTTACCTAATTCAAATATGAAACCTAAAGT
AAGAATAAAAAAGAATATTAATAATACCCCTAATCCATAAATTTCATTATTAAATGAACT
AACAGCATAAGGAAAGACTAAAAATATTTCTAAATCAAAAAGTAGGAATAAAAGACCATA
AATATAGAATGTTATATTAAATGGAAATCTAGTTTGTAAGAAAGAATGAAAACCACACTC
GAAAGCAGATAACTTTTCTTGGTAAGGATTGTGAGGAGCAAATACTAAATTAATAAATAA
AAATAATAAAGCAATTATACACACTAATATAATAAAAATAGTCATACCACTCATTTAATA
ATTGAATAAAATTTGTACCAATATGGCACCCATACTTAATCATTCCTTATTCATAAAAAT
GAATAATAGTATTATTAATGTAATAATAGAAATTGTAATAGCCATAGGGCTAGAAATAGA
TATATTTTTATAATTAAATGTAACATTTTTAATAACTTTATTTTTTTTTAAAATGTTACC
ATTTAATATTAAATTTTTAAATAAGGGATTTACTTCATATTCAGGTGAAAAAAAGAAAAT
TTCTTTAATTATATTTAAATAATATACCGCTCCAATTACACTAGTAAGTATTGCTATTAA
AGATATAAAAATATATCCGTTATCTAAAGCAGCACTTAAAACCATCTGTTTAGCAAAAAA
TCCTACAAGAGGAGGTATTCCTACAAAAGAAAATATAGTTATAGTTAAACTTAATGATAG
TAAAGGATTTATATAAAAATATCCTCTTAATTGACTAATTAATTGTATAGGAGAATTACT
TTTATCTAGTAATTCTTTATCTAATTTTTCATTAGTTTCCCTTAAAGAAAATAAAGAAAA
CCCTATAACTATTAATATGATAAATGCATTTAAATTACTAATAGAATATTGTATTAAGTA
AAATATAAAAGCTTGAGTAGATTCTATACTAGAAATACTTAAAGCTAATAATATGAAACC
TAAATGAGAAATGGTACTATAAGCAAACAATCTTTTTATTCTAAATTGTGTCAAACCTAC
AACTGTACCTATTATTAATGATAATAAAGAACTTATTAATAAACCAAATGTTCAACTAAG
AGTTTGTCCTTCAAAAAAATAATTACTTGTATAATAAACTAATTCTAAAAAAAAAATAAA
TATAGAAATTTTAGCTATTATAGCTACAAATGTAGTCACTATAGTAGGAATAGCATCATA
AACATCAGGAGATCAAAAATGAAAAGGAGCCGCGCTTATTTTAAATAAAAATCCAACACT
AAGTATAAGTAAAGAAAAATTAATATAATAAGGTTTGTATCAAGAAACTGTATTATTATT
TATATCGCTTATGCTACTAATTATATATAATCCATCCATACTAGTAGTACCTGAATTTGC
ATATAAAAGACTTGTACCTAATAAAATAAAACATGAACTTAAACCCCCTAATAAAAAATA
AATTAAACCTCCTGTAGTTGATAACTCGGAATTTCTATATATAGTACTCAATAAATATAA
ACCATAACTTTGTAACTCTATTGATAAAAAAATAGAAACTAAATCACTAGTTGACATTAA
AAATACAGCTCCGCTAATAACAAATAATAAAATCAAAGGATATTCTATTATTTTTAAATG
TTCTCCCATTTTATTGATAATTTTTGTTCTATAATATACAAAATTATTAAATAAAAGATC
TTTTAAAGAAGAATATTCTTTAACTCAAACTTTTCTAGGGTAAAAACTTGTTAATTGTAA
TATTAATATACTTATAAAAAACACAAAAATATGAAAAATTTGTGTAATAGTAGTTATATG
TAGCAAACCTCCGTGTATACCGATACCTTTACTTATTACAGATAAACTTATTATATCATG
TAAAATACAATAAATTAAAGATATAATAGCTACTCTGTTAAAAAGTATTGACATATCTCG
TCTTAAAGTGACGGCATTAGAAATTAATAAAGAGAGTATAGAAAATAAAATCATATATAA
TAATCAAGTGTAAATTATTTTACACAAACCGGGAGAGAAACTCGAATTCTCATCTTTAAC
GTATGAAATTAAGGTTTTAACCAATTAAACTATCCCGATTTAAAAAGGGACAATACCCTG
AATTGAACAGAGAACCTACTGTGCCACATACAGTTGCTCTACCTATTGAGCTATATTATC
CTTAATAATCTTACCTAAAATTACATTAGGTAAATTTACACTAAGCGGCATTTATCGTAA
AGCCTGCCTGCAACCGCATACGCCTAATTTTATGTTGGAGTGATTCGAACACTCAATTGT
AAGCATCAAAAACTCATGACTTACCCATTAGTCCACAACATATATACAAAATAAAGATGG
ATATTATGCCTACTAACTTATTAGTTTTTCGATTAAAAACACTATTTATCTTAATTATAG
GTGGCAAGATTTGAACTTGCATAGTATTTAAACCATTCCAACCTAAGGGGAACATGTCTA
CCAATTTCATCACACCTATTTTAAATAATAAAAGCTTATTAAGGAGAATTCCTAAAACTT
CCTTTTTATCACTACTAGTCCATTTTCACTACTTTTGTGTAAACATATAAATTGCTCGAG
ATAAGATTTGAACTTACAACCAAAGCAGCTTCAATGCTTTGCTCTACCAATTGAGCTACC
CGAGCTTATTCTGCCAGCTTGATATTTAAATTTTGTATATTAATGCAGCAGAATTTATAG
GAGCGCGTCCTAACCAGCATCTAAATTTCGCTGCAGCCCTTATATGGAGATACTAGGAAT
CGAACCTAGGAATCTGACGTGCAAAGTCAGTGTTTTACCAACTAAACTATATCCCCCCCC
CCCTTTTTTAATTAATAAGTAGCTAGTTTAGAAGGCTACCTATTACGTCATTAACTTATA
ATATAAAGAATATCCGAAAAAGGACTTGAACCTTTACGGCATTACGCCTACACAATTTAA
GTGTGTTGTGTCTTCCATTCCACCACTCGGATTTAGAGTTTATATTAATCTAATATAACT
CTTGTGATTATTAAATAAAAATCTATGCGGATAAAGGATTTGCACCTATATTTTTTGGTC
ATGAGCCAAATATGTTTCTATTACATTAATCCGCATTATAATCGCTACGTTAAGGGAGGG
GAGAAGGCAAGCCTCGTTATATAATAGAGGCAAACCTTATTTAAATATTATTACTATACC
TGTAAAATAACCCTCCAAGCGAAGCGCGCAGTAAGGCTAAAGTGAGTTGAACACTTATAA
TTACCGTCATGAGCAGTACGCTTTACCAATTAAGCTATAGCCTCTCTTATAATGCAAAAG
AAAGTATATAAATTTAGACTAGGCGGGGTTCGAACCCGCGATTATAGCATTGAAAGAGCT
AGGTCTTAACCAACTCGACCACTAATCCTAAAGATTAGCCCGATGCAAGTATCGCACTTG
CGTCTATTGATTACAAAACAATTGCATTACTTTTATGCTAATCAGGCTAAGTAAAAATGC
AAAGATATATTAATTAACTAGTTTTTTATAAAATTAGTACTTAGTTCCTGAAAATTTCTA
AATTCTTACAAACAAAGCCTATTTGCGTAATATTATATTACGTATATTTAAGAAATATCT
TAAGGTAAGTTTCGTGCCTATATGCTTTCAGCACTTATCTTTGGCTAACTTAGCTTTCCT
GCCGTGCCTATGCTATTTATTTACTTAAGTGACAGTAACATCCCTTATATAATAAACCTA
AATTTATTAAATTAATATTGGGCACATAAACAACAGGTAAACCATAGGTTAACAAAACTA
CTATGCAACAAGGCATAATAATAGTACCCCACGTTCCTTTCGTACAAGGTTATTCCTTAT
TATATTCTAATTCCCCCTAGAAGATAGAAACCATACTGTCTCACGACGTATTTAACCCAG
CTCATGTAACTTTTTAATCGACGAACAGTCGTACCCTACATAGTTTCTGCATCCATGAGG
ATAAGTTAAGCCGACATCGAGGTGCCAAACCGCGCACTCATTTTGTACACTCTTGCGCAA
ATTAGCCTGTTCAACTTGTTATCATAAAGTACTCTTTATTTCCATCTTTTTCAAGATGGT
TCAGACTATTTCTTCAATTTTTTTATTATATATTAAAAGCTTGTGACAGAATTTCTAGGA
GATTGACTTACACAGTAGTCACCTAAAATTTATTTACCACTAATTCAACCTTTTACTGCA
AATGCCCCAATACGACGTTTAGATGTATATATTGAATATTCCACATTAGGTTTAATAAAC
CCTCTTAAATTTACAGAAGATAATCCTTTATAAGAAGAATCTATGTTTTTCAATCCACCT
TTTCATTTTACTTTAAATAAAGCCCTATCTGCTCTATAACGTTTTGTTAATCTACCTTTA
ATTTCTAATCTTATACCTCCCATGTTTTTATATTTAATAGAATTAAATATAATTTCATAT
ATTTTTCCAAAGTCAGGCGTATCTATATTTTTTAGCGCAGATTTATGAAAAATATCCGAA
GATTGCGAAGGTGTAGGAGTGTTTTCTTTTACCATAAGATTATAATACAAACTATTAAAT
ACATTATCTAGCTTATATTTACCAAGTGCAGCTTGTGCTCCTATAATAGAATTTAAATTA
AGATTTTTATATTTATTATCTATTAAATCCATATTTACACTTTTAATTATAAGAGATTTT
TCTCTTACTCTGTTTACCTCAGGGAATTTAACTTTATTTAATATAATATTCATTAATCTT
ATTATATTAGCTTTTCTATTTTTTAACTTTAAGCTTAAAATTTTCGTAAAAAATTCGCTA
TTAAGAATAATAGATTTCATATTTATTAGATTAAATTCTACTTTTTTATTATAAAAACTA
GTTATTAACTTACTTAATTTAAATAAAAATTTTTCTTCAAATTTATATTTATTAAGACTT
AATTTTAATTTGAATCTTCTAAATAATATTAATTCTTTATGCAATAAAGTAAGAATAGTT
TTTAGACGTAAGCCATATGAAGGCGTAATAATATTCCGTTGATTTAATTTATTATCGTTA
TATAGTAAAGAAAGAATTTTTTTATAAAATAAATTTTTTATCATTTTAATTTTTTTTAAT
AAAACTCTCTTTTCTCGGTTATAAGTATAAATAGTAACAATTGCTTTAGAATTAGTATGT
TTTATTTCTGCTTTACTTACAAATATTTTATTTAAAGATAAACGCTTAATTCTAGGTGAT
TTAAATTTATTATTAATAAATTTATGATTGAAATATAAATTAAAATAATTTTTAACTAAT
GTATTAATATTTATATTGTACAAGGGTAAATTCTTCAAATTATTGAAATTAAATACATAA
ATACTATTTTTTCATTCTTTTGAAAAAGGAGGAAAATATTTAGTTTCTCCTGTAAAATTA
ATTTTTACATTAAAGGGTATTAATTTAGATTTATTTTTAATAAATTTATTAAAAATAGAT
AAAGACTCAGCCTTTCGCTCTGTATTTTTTTGCGACACTTTCATAAAAATAAAATTAATA
TAATATACAACTAATATATATAATAAAAAAAGTTGGGTTTTAATAAAGGATTGTTGTTAA
TATTACTTACCTTCTAGTCGTTGAACGTTTTTATCTAATATTTAGTTGACATCCTGTAAA
GCACGCTTTACCGGTGCACTTGCACATACTTATGACAATTATAAAAGATAAACTTCGCTT
CAAATTTACTCCAGCCTTTTATGGTTGACGGAATTTAACCTTTGGCTAAATCCGTATCCT
ATCAGGAGTAATTTTTGAAATTAACCCAATTTATTATCAATCATTTTATATAACACATAT
TTCATATAAAATATTGAAGGACAAACATCCCTAGCGTAGCTTTTCCAAAAATCCAAGATC
TTTCCTTTTTGCATCTTGTGATCCTATGCCCCGCTTACGCGACTGTAAGATTTGTTGTTA
ATCAAACAGTAAAGCAAGATTAAGCCATTAAACTTGATAAGTATAAAACAATATTACTAA
AATTTATGTCCACTTAAGTGGACATAACTCCTAATAACTACAAATATTAAAGACCAGCCT
TAAGGCTTCCGTTCTAATAATATCTTTGTTACATCTAATTTCTCTATAGTTAAAATCTTA
CCTAATTTCATATAATTAAGTTACACAATAAATACGTAAAATATTTTCATGCCATATATA
CACAGGATTAAATATAGAATTAATTCTATCTAAAACTACAAACAAACAAATAATAAATGA
TTCATTTATTAAAAATAGTATACAAAATGTAAAGTAATCTTTACAAATATGTAAATGTTT
TAGACACACCCATTTACTCTTTGTGGGGTCTGTGCCCCGCATAAACTGTCTCCTAGCAAT
TGTTCCTTATATTGAAAACTTAGATAACAAATCTAGTAGACTTGTCACCTAAAAATTCAA
AGTTTAAGGTTAAATAATATGATCGAAAAATAAAGGTATTTCAGTTTTATTTAATCAATT
ACCTTATATACTAAAATTTTCCGGTATCATATTCAATAATTAGTAACAGTAAAGCTGCAT
AGGGTCTTCTCGTCTATCTAGAGGTAAACTGTATCTGCACAGTTATTCCAATTTCACTGA
GTCAATCATAGAGACAGCTGTTGTATCGTTACATCATTCATGCAAGACCGCATTTAACGG
CCAAGGCATTTCGCTACCTTAGGACCCTCACGTTAAGGCCGCCATTAACCGGGGGTTCCT
TTAAGACCAAACTTTATTAATTTAGTTAATTCGTTAACCAGCCGGCACCGGGCAGAAATC
ACACTCAATACTTAGATTTATCATCTTTTTGCAAAGTGCTTTGTTTTAATTAAACAGTCG
TACAACATTATTTTATGCTTCTTCGTTTTTACTCGTATTAATCGAGACTAATGAGCCCTC
CTTATCCCTAAGTTACGGTAGTTAATTTGCCGAGTTCCTTTATGATTGTTATCTCATTTG
CGCCTTCGTATTCTCTACTAGCTTACATGTAATTAAAGTTTTTAGGTACGGTTGTTTAAA
AATAAAAAACTATAGTTTTTTATTTATTACTTACTCATTCTTCCAGCACACTTTCCACTT
GAAAATGTTGTTCTATTAAGTAATAAGATTTTCTCATCGCTATAACCTTCAGATTATAAA
CTTAGAGGCCGTTACTTTACTTTGACCATAAGCTTTAGGCGAGACTTTGCTTTTTTGTTA
CTCATGTCACCATTATCACTTGAATTATATCATAATTTTATGGCACAGCCAAAAAATCTT
ATATTAATTCAACGTTCTGCTACCCCATTCTATAACAATAATAGCACTAGCTAGTACCTT
ATATTTATTGTTAAGTATGGACAAGGTTTCGGTATATTATTTAGATCCGTTAAATTTTCG
ATGCTTTTAAAATTTAACAAGTGCTCTATTACGAGATCTTTAAATTATGACTGCTTCTAA
GCCCATCTCCTTGTCGACTTAAATAAAAACCTTCTTAATTTCACTTAATAATAATTTTGG
AACCTTAACTCTTGTTCTGGGCTGTTTCCCTTTTGACATACAACCTTATCATTCTATGTC
TGATAATTCAAGATTCATCTTTGTCATTTCGAGTCCACATACTCACCGATAGAATCTTTA
CGATCCCCCGATGTATACAAAATAAAATGCATTTTCATAAATACATATGAAAATATACAC
CTTGTCTGAGATTAAGTTCTGTACCTACTAAGATGTTACTTAAATTGCCTACTATTATAG
GTTTCGCAGAAAACCAGCTATCCTAGTCAGAATTGTCTTTCACTCACTTACCATAGTTCT
TCGGATATCTTTACAACGATAACCCGTTCGGACTTTTATAATCCTGACCATAGTAAGATC
ACTAGGCTTCGGGTCTAACTTTAGACACTATTCATTATTTTAATGATTGGTTTAACTATG
CCTATATTTAATATTGCTCGCACCTAAAGTTAACTTGGTGACCCATTATGCAAAAGGTAC
GCTCTTGCTTTTTTAATTTAGCTTGAGCTGCTTATAAAACTACTATTTCAAATGTTTTCC
CTCACGGTACTTTTAACTATCGCTTATGTATTATATTTAGCCTTTGAGGAAGGTTCCCCA
TATAATTCAAACAGCTTAAAAGCCATTTTACTTATTATTATAGGCTGATCTATTTTCATT
CACACTAATCATAGAATCTCGTTTGATTTCTTTTCCTGAAGCTAATAAGATATTTCACTT
TGCTTCGTTTATCAAGTAATTTCTCTAAGAGTTTATATTAAATAAAGAATTCTCTTTAAT
ACATAGCTTATACACTCCATAAATAGTCTCTTTGTATACTTAAATATATATATATTTATA
TATATATAATTAAATTATATTTATATCATTTACATTTCTAATAAATTTTTATTTTCGGAT
TACTATGATTCGAACATAGGAAGTCCTCGTCCCAAACGAGGCGCCTTACCACCCGGCCCT
AATCCGTATAATAACAGAGAATATCCGATTCGAACGGATGTGACTTTAAAAATCAAATAA
AACTCAAGCTTACCGCCTTAAACCACTCGGCCAATTCTCTTTTAGGTTACTACTCTTAGA
GTCCAAAAAAAGTTTTTTCTCTATTAAACCAAATTAAGCCCCTCTTCTTTGCAGCTTTCC
CTTAATTCTTTCAAGACTTGAACTTGAATAACATTCTTATCAAAAATGCACTTTACCTAT
TAAGTTAAAGAATCTTATGCTTTAATCCTTAAGAGATAGGTGATTCGAACACCCAACCTA
CCGTGTGTAAAACGGTTGCTCTACCATTGAGCTAATCTCTTTAAATATTTAATTTTTTTG
TTTTATTGTAATTACAATAGCCCCTACCATTGCCAATAATAATATAAAACTTGCTATTAC
TAATCATATACTATAATTAGTATACATAATATTACCTATAGCCGTAATGTGGTTATTTTC
GGCTAAATTACCATCTCATGTATTACTAGTAACAAATAATACTTGATTATTGTCAATATT
AAGGTTGTTTTTTTTAGAGCTTGCGCTTATATAAACGTCTAAATTGTTTTTAGAACTTGC
GCCTCCTAAATTATAATATGCTAATTCAAAAAAAGTATAACTAAAAAAAATACCTATCAA
AATAGATAATAATATGCTATTATTAGTATTTCCTTGAAGCTCACTAATTCTAATATTAAT
CAACATTAATATAAATAAAAATAATATAGATATTGCCCCTATATATACAACCAAGTAAGC
TAAACCTATAAACGTTAACCCTAATATAATTAAATAGGAAGATATACCTGCAAACAGGCC
TATTAAAAATAATATAGAGATAATAGGATTTTTACTAATTATAACAAATATACCACATAT
TATAGCAATCAGAGAAATTATATCTAGTATATTAGGTATAGAACCATTAGTATAAATTTC
GTTTATTAAAAATAAACTATTCATAAATAATATAAAACTTTTACCTCCAAGATTAGAGGA
AATGAACATATAGACATACAAATTAGCCGCAGCCGGTTGTATATAAATTTCTCCTTTATT
ATACTATATGCCAAGAGTACTCAGATTTGAACTGAGAATTCAAAGGTTGAAGCTTTATGT
TTTACCCTTAAACTATACTCTTTTGATCTACTTAAAAAAAAAATGTTTAATTACAGAAGT
ATTTTAAGTGGCTGTGAAACCAGCCGCTCAACGAGGCGTACCTTACCATAATTCCGATTC
GTGTTTGTGCTTTAATATTTTATTCTTATAATGGTAGGCAGAGATCTATACTACGTGTTA
TTTATGGCAACATTAATTGGAACTTAGGTTTGCATCGGAAAAGAGGTGAATCGAACACCC
AAGTGTAAAAACACAACATTTAGCAAATGTCTCGCCCTACCTATGGCAACTTTTCCTTAC
ACGAATTAGACCGGGATCGAACCGGCATCTGCTCCCGTGACAAGGAAGCCCTTTACCAAT
TAAGTTACTAATTCATTACATTTAGTGTAAATCTTATTTCTTATCGTTTATGCTTGCCAT
TGTTAATAGAAACCCTATTATTTATCTTTTTTTCAATCAATGGAGGAGTATATACTGAAA
TACACCTGTACCCTATTCAAATAATTTCATATAATCCAAGGCATATAGTATGACGCCTAC
ATCCCTTAATCTAAAAGTATCGTAATTTGAACTCGGTAATATAACTTGGAAAATTCTAAT
TTTATCTTATATATATTATATTTCCCGCAGTCTTAGTACAACGGAATTTATAGTTACAAC
TAGTCGGATTTGAACCGACATACTCCGGGTGGAAGGCGGGCATTTTACCATTAAATCATA
GTTGCTTTATATAGGGTGATAAGACGACTTCTTAAGGTTGCCTAGAGTATCTTTCATATG
GTAGTGCTCAAGATATTATATATAGTACCTTAATCCTTATTCATTTGAGATTTATCGGAT
TCGAACCAATTTCTTTGTGATTAAAAGTCACATGTATTACCATTATACTAAAATCCCCCC
TTTTAAGGGCTTTAACTTTTAAGAAAAACCCTCAAAGGTTTAAGAATAAAATATGGTGAC
TGCTGTCCACTAAAATTAACATTTGGATTTTTATTCATTTAATGTACTTTAATAACTCCT
CAGAGTTTCAAAGTTCCCAGAAATCTTGAAATTTAGACTAAGATCCTCAGTAATAAAGTA
AAAAATATAAAGCTAGTCAAACAACATCAACGAAATGTCAGTAAAGTATACCACCTTCAT
ATCCTAAATGGTGATTGTCAGTTAACTGGTAATCATATATTCTTCATAAACCTACAGCTA
AAAAAATTGTTCCTATTATAACATGAAATCCGTGGAATCCTGTTCCAAAAAAAAA
>NODE_2_length_451_cov_112.388023
ACGCTCCGGGTGACCCTCTTGCTTTTGGTGCTGCTGAAGTGGATGAGGTTGCCAGTGAGG
GTGAACTCGTTGCGGTCGTTGATTGCGGCTTCGTTGCCGAGGATAATCGCAAATCCCAGT
TAGGAAGTCAGGTCGCGATTGTTGGCGAAGGAGCCGTCCACAAAGACGAACAATCGAGCT
GTTGGGAGATCTAGCGGCAGAAACGTGAGGCCGCGATCTTGGGACTCCATCTGCCACTTG
ATCCTGCGGTTCAGGATCTTGACGTCGTCTGGAGTGGGCTCCTGGTGTTGGGCTGCACTT
GAGAGATCGAAGCAAGCTTCCGGTTGGCAGATTGAAGCTATATAAGCGCCGCGGGCACGT
TGCTCAACGTACTGTTGTTTAGTATCCGGTGAGTTGGCGTCGACGAGCTGCAGTCTTTTT
CTTTAGCCTTTCTGCCGCAGGGTAATTAAGCTGCCGTCGAGGGTGACAATCCCTCCATTG
AACGCAAGTGGTTCATCTCCGCTGAGTAATT
>NODE_3_length_7799_cov_1878.593872
GTTGTATATATACGTATTGTGCGTAAGCTGTGTTACTCAAACCCTTTGGGCAGGTGGCAT
CTATAGGGTAGGTCACCTACCTGCAGGTCCCCGCGTGGGCGGCACTATAGGGTAGGTCAC
CTACCCTATAGATCCGTGTATAGGGTAGGTCACCTACCCTACAGGCCAACCCGCCACCCA
CTTCCTGCCTTCCCAAGCCTGCCCTGGGCCTGCAGGCGCATCCCACCCACACCCAAGAGT
CGTGGTTTTGCGCGTGGCAAAGGTACAATTCCGCGTGCGTGGCCCGGGAACGTTTTGTGT
GGCTGCAGTCGATTTTTAGAATTTCCCACACAAATCTGCGTGGCGGGATCCGCCCACCTG
CGCAGGACCCGCCCGGCGCACACGCCACTTCACAACGATGTCGGTGGGTATATGAAGGGG
GAAGGCAAGAAAGGAAAGGAAGGAAAAGTGTGTGGCAATGGAGCAATTGCGGCGCCTGCC
TCCAGGCGATTGCAGCCCTGTGGCCACTAAACACAACTCCTGCGACGGCGCTGTAGTGCC
CTGTAACGGGGTGCTGCGGTGCAATCTCCCGCTGGCGCGCGGGCTGCTCGGCTTGTCCGG
GCACCCCCGCGCTAGATCCTGTTCCATAACATCACCGGCTGCTAACGCGAGGCCTCCACG
GTCCCCTCGTGCGTTGACGAGAGTCCAAGGTTAGCGGCCAGTACCCCGGTCGCCGCCTCC
CGCTTGCGGGTAGCGGTGCTCCGGGTCCCGAAGGCGCTGGGGATTCGTCCCCTAGCGCCG
ACGGCTGGGCTCTGTGGGCGGTTGGCAGATTGCTATACCTACCGAAGAGCATCGGGAGAT
ACCCGCCCTCTGGGGACGCTGAATAGCTGAACCTTAGGGATGCGGTCTCCTCTTGGGGCG
CTTAGGCGGTACTAGACGACCGAAAGGACGTCCCTGTACCTGCCGACGGCGCCCTGGGGA
ATCTAGAGGGGGAAGGTGGATGCCTGCCCCGGCGCGTCTGGCCCTGCCGGACTCGCTGGG
ATGGGCGCGGTGCCCGTCAGAAGGTCCGCCTACCGGTAACTAAACAACTCTTCCGCCCTG
AAACACGGGCGGTTGGCCAACCCCGGCGCACGAAAGTTACCTGGTTGATTCTGCCAGTAG
TCATATGCTTGTCTCAAAGATTAAGCCATGCATGTCTAAGTATAAGCAATTATACCGCGA
AACTGCGAATGGCTCATTAAATCAGTTATCGTTTATTTGATAGTACCTTACTACATGGAT
AACCGTGGTAATTCTAGAGCTAATACATGCTAAAAATCCCGACTTCGGAAGGGATGTATT
TATTAGATTAAAAACCAATGCCCTTCGGGGCTCTCTGGTGATTCATAATAACTTCTCGAA
TCGCACGGCCTTGCGCCGGCGATGGTTCATTCAAATTTCTGCCCTATCAACTTTCGACGG
CTGGGTCTTGGCCAGCCATGGTGACAACGGGTAACGGAGGGTTAGGGCTCGACCCCGGAG
AAGGAGCCTGAGAAACGGCTACTACATCCAAGGAAGGCAGCAGGCGCGCAAATTACCCAA
TCCCGACTCGGGGAGGTAGTGACAATAAATACTGATACAGGGCTCTTTTGGGTCTTGTAA
TTGGAATGAGTACAATTTAAATCCCTTAACGAGGAACAATTGGAGGGCAAGTCTGGTGCC
AGCAGCCGCGGTAATTCCAGCTCCAATAGCGTATATTAAAGTTGTTGCAGTTAAAAAGCT
CGTAGTTGAACCTTGGGCCTGGCTGGCCGGTCCGCCTCACCGCGTGCACTGGTCCGGCCG
GGCCTTTCCCTCTGGGGAACCGCATGCCCTTCACTGGGTGTGTCGGGGAACCAGGACTTT
TACCTTGAGAAAATTAGATCGCTTAAAGAAGGCCTATGCTCGAATACATTAGCATGGAAT
AATAGAATAGGACGTGTGGTTCTATTTTGTTGGTTTCTAGGACCGCCGTAATGATTAATA
GGGACAGTCGGGGGCATCAGTATTCAATTGTCAGAGGTGAAATTCTTGGATTTATTGAAG
ACTAACTACTGCGAAAGCATTTGCCAAGGATGTTTTCATTAATCAGGAACGAAAGTTAGG
GGATCGAAGACGATCAGATACCGTCGTAGTCTTAACCATAAACTATGCCGACTAGGGATC
GGACGATGTTATATTTTGACTCGTTCGGCACCTTACACGAAAGTAAAGTTTCTGGGTTCT
GGGGGGAGTATGGTCGCAAGGCTGAAACTTAAAGAAATTGACGGAAGGGCACCACCAGGG
GTGGAGCCTGCGGCTTAATTTGACTCAACACGGGGAAACTCACCAGGTCCAGACACAAGT
AGGATTGACAGATTGAGAGCTCTTTCTTGATTTTGTGGGTGGTGGTGCATGGCCGTTCTT
AGTTGGTGGAGTGATTTGTCTGCTTAATTGCGATAACGAACGAGACCTTAACCTGCTAAA
TAGCCCGTATTGCTTTGGCAGTACGCTGGCTTCTTAGAGGGACTATCGGCTCAAGCCGAT
GGAAGTTTGAGGCAATAACAGGTCTGTGATGCCCTTAGATGTTCTGGGCCGCACGCGCGC
TACACTGACAGAGCCAGCGAGTACTCCCTTGGCCGGAAGGTCCGGGTAATCTTGTTAAAC
TCTGTCGTGCTGGGGATAGAGCATTGCAATTATTGCTCTTCAACGAGGAATCCCTAGTAA
GCGCAAGTCATCAGCTTGCGTTGATTACGTCCCTGCCCTTTGTACACACCGCCCGTCGCT
ACTACCGATCGAATGGCTCAGTGAGGCTTTCGGACTGGCCCAGAGAGGTCGGCAACGACC
ACTCAGGGCCGGAAAGTTATCCAAACTCGGTCATTTAGAGGAAGTAAAAGTCGTAACAAG
GTCTCCGTTGGTGAACCAGCGGAGGGATCATTACAGGAAGCCGAAAGGCTACTTAAAACC
ATCGCGAACTGTTCCAAGTTGCTTCGGCGGCGCGGTGCCCCTAACAGGGCGCCGCAGCCC
GGCCTCTCCGGAGGCGCGGGGCGCCCGCCGGAGGTACGAAACTCTGTATTTTAGTGGCAT
CTCTGAGTGTAAAGCAAATAAGTCAAAACTTTCAACAACGGATCTCTTGGCTCTGGCATC
GATGAAGAACGCAGCGAAATGCGATAAGTAATGTGAATTGCAGAATTCAGTGAATCATCG
AATCTTTGAACGCACATTGCGCCCGGTAGTACTCTACCGGGCATGCCTGTTCGAGCGTCA
TTTCAACCCTCAAGCCCTGCTTGGTGTTGGGGCCCTACGGCTGCCGTAGGCCCTGAAAGG
AAGTGGCGGGCTCGCTGCAACTCCGAGCGTAGTAATCACTTATCTCGCTAGGGAGGTCGC
GGCGCGCTCCTGCCGTTAAAGACCCCATCTTTAACCAAGGTTGACCTCGGATCAGGTAGG
AATACCCGCTGAACTTAAGCATATCAATAAGCGGAGGAAAAGAAACCAACAGGGATTGCC
CCAGTAACGGCGAGTGAAGCGGCAACAGCTCAAATTTGAAATCTGGCCTCGGCCCGAGTT
GTAATTTGTAGAGGATGCTTTTGGCGAGGTGCCTTCTGAGTTCCCTGGAACGGGACGCCG
TAGAGGGTGAGAGCCCCGTATAGTAGGACACCTAGCCTCTGTAAAGCTCCTTCGACGAGT
CGAGTAGTTTGGGAATGCTGCTCAAAATGGGAGGTATATCTCTTCTAAAGCTAAATATAG
GCCAGAGACCGATAGCGCACAAGTAGAGTGATCGAAAGATGAAAAGCACTTTGAAAAGAG
GGTTAAATAGCACGTGAAATTGTTGAAAGGGAAGCGCTTGTGACCAGACTTGCGCCGGGC
TGATCATCCAGTGGTCTCACTGGTGCACTCGACCCGGCTCAGGCCAGCGTCGGTTCTCGC
GGGGGGATAAAAGCTTCGGGAACGTGGCTCCTTCGGGAGTGTTATAGCCCGTTGCTTAAT
ATCCTCGCGGGGACCGAGGTTCGCGCTCTGCAAGGACGCTGGCATAATGGTCATCAGCGA
CCCGTCTTGAAACACGGACCAAGGAGTCGAGGTTTTGCGCGAGTGTTTGGGTGTAAAACC
CGCACGCGTAATGAAAGTGAACGTAGGTGAGAGCTTCGGCGCATCATCGACCGATCCTGA
TGTATTCGGATGGATTTGAGTAAGAGCGTAAAGCCTCGGACCCGAAAGATGGTGAACTAT
GCCTGAATAGGGTGAAGCCAGAGGAAACTCTGGTGGAGGCTCGCAGCGGTTCTGACGTGC
AAATCGATCGTCAAATTTGGGCATGGGGGCGAAAGACTAATCGAACCATCTAGTAGCTGG
TTACCGCCGAAGTTTCCCTCAGGATAGCAGTGTTGTTCTTCAGTTTTATGAGGTAAAGCG
AATGATTAGGGACTCGGGGGCGCTATATAGCCTTCATCCATTCTCAAACTTTAAATATGT
AAGAAGCCCTTGTTGCTTAGTTGAACGTGGGCATTCGAATGTATCAACACTAGTGGGCCA
TTTTTGGTAAGCAGAACTGGCGATGCGGGATGAACCGAACGCGGGGTTAAGGTGCCAGAG
TGGACGCTCATCAGACACCACAAAAGGCGTTAGTACATCTTGACAGCAGGACGGTGGCCA
TGGAAGTCGGAATCCGCTAAGGACTGTGTAACAACTCACCTGCCGAATGTACTAGCCCTG
AAAATGGATGGCGCTCAAGCGTCCCACCCATACCCCGCCGTCAGGGTAGAAACGATGCCC
TGACGAGTAGGCGGCCGTGGGGGTCAGTGACGAAGCCTAGGGCGTGAGCCCGGGTCGAAC
GGCCCCTAGTGCAGATCTTGGTGGTAGTAGCAAATACTTCAATGAGAACTTGAAGGACCG
AAGTGGGGAAAGGTTCCATGTGAACAGCGGTTGGACATGGGTTAGTCGATCCTAAGCTAT
AGGGAAGTTCCGTTTCAAAGGGGCACTTGTGCCCCGTGTAGCGAAAGGGAAGCCGGTTAA
TATTCCGGCACCTGGATGTGGGTTTTGCGCGGTAACGCAACTGAACACGGAGACGACGGC
GGGGGCCCCGGGCAGAGTTCTCTTTTCTTCTTAACGGCCTATCACCCTGAAAACAGTTTG
TCTGGAGATAGGGTTTAATGGCCGGAAGAGCCCAGCACTTCTGCTGGGTCCGGTGCGCTC
TCGACGTCCCTTGAAAATCCGTGGGAGGGAATAATTCTCACGCCAGGTCGTACTCATAAC
CGCAGCAGGTCTCCAAGGTGAACAGCCTCTGGTTGATAGAACAATGTAGATAAGGGAAGT
CGGCAAAATAGATCCGTAACTTCGGGAAAAGGATTGGCTCTAAGGGTTGGGTACGTTGGG
CTTTGGGCTGAACCCCTGGGAGCAGATCGCCACTAGCCGGGCAACCGGCCGGCGGCTTTC
AGCATCCGGGGACTAGGCCCATGGCAGGCTTCGGCCGCTCCGGCGTACGGTTAACAACCA
ACTTAGAACTGGTACGGACAGGGGGAATCTGACTGTCTAATTAAAACATAGCATTGCGAT
GGCCAGAAAGTGGTGTTGACGCAATGTGATTTCTGCCCAGTGCTCTGAATGTCACAGTAA
AGTAATTTAACCAAGCGCGGGTAAACGGCGGGAGTAACTATGACTCTCTTAAGGTAGCCA
AATGCCTCGTCATCTAATTAGTGACGCGCATGAATGGATTAACGAGATTCCCACTGTCCC
TATCTACTATCTAGCGAAACCACAGCCAAGGGAACGGGCTTGGCAGAATCAGCGGGGAAA
GAAGACCCTGTTGAGCTTGACTCTAGTTTGACATTGTGAAAAGACATAGGAGGTGTAGAA
TAGGTGGGAGCTTCGGCGCCGGTGAAATACCACTACTCCTATTGTTTTTTTACTTATTCA
ATGAAGCGGGGCTGGACTCTTGTCCAACTTCTGGTGTTAAGGTCCTTCGCGGGCCGACCC
GGGTTGAAGACATTGTCAGGTGGGGAGTTTGGCTGGGGCGGCACATCTGTTAAACCATAA
CGCAGGTGTCCTAAGGGGGGCTCATGGAGAACAGAAATCTCCAGTAGAACAAAAGGGTAA
AAGTCCCCTTGATTTTGATTTTCAGTGTGAATACAAACCATGAAAGTGTGGCCTATCGAT
CCTTTAGACCCTCGAGATTTGAGGCTAGAGGTGCCAGAAAAGTTACCACAGGTTAGTCCA
CGTAACCTGACACGCTTTTTTCTTTAGTACGCTTGTTAACATATTCCAAAGGGATAACTG
GCTTGTGGCGGCCAAGCGTTCATAGCGACGTCGCTTTTTGATCCTTCGATGTCGGCTCTT
CCTATCATACCGAAGCAGAATTCGGTAAGCGTTGGATTGTTCACCCACTAATAGGGAACG
TGAGCTGGGTTTAGACCGTCGTGAGACAGGTTAGTTTTACCCTACTGATGAACTCATCGC
AATGGTAATTCAGCTTAGTACGAGAGGAACCGCTGATTCAGATAATTGGTTTTTGCGGTT
GTCCGACCGGGCAGTGCCGCGAAGCTACCATCTGCTGGATAATGGCTGAACGCCTCTAAG
TCAGAATCCATGCCAGAACGCGATGATACTACCCGCACGTTGTAGACGTATAAGAATAGG
CTCCGGCCTCGCATCTTAGCAGGCGATTCTTCCACCGCTCTCGAAGTGGGCGGTGGTAAT
TCGCGTATTGTAATTTTGACACGCGCGGGATCAAATCCTTTGCAGACGACTTAGCTGTGC
GAAAGGGTCCTGTAAGCAGTAGAGTAGCCTTGTTGTTACGATCTGCTGAGGGTAAGCCCT
CCTTCGCCTAGATTTCCCAGACTTTACTCTCGCCGCGGCGGGGGTTTGGTCGGGGGGATG
CGGTCTCGGTGGCCGCGCCGGGGGCGCTACTGAGGTAGCGCCACGGCGCGGTACCGTCCG
CCCCAGCGGGGGAGTGTAGGGTAGCTCGGCAAATCCGGGCTCCGGCGGGGATGGTTTGGC
GAGCGGGGTGTGGATAGGTATAGAGTAGCTTTGCGGCGCGCCGCACGGGGTATAGGGTAG
GTCGGCAAATTTCAGGGCGTGCGCTATAATATAGTGGGTGGTGCGCTGTAATGCAGTGTG
GCTGTAATACAGTGTGTGGTGCCCTGCAATAGAGGGACTTGCACAAGGTCATCTCGGAAA
GTTAGTGTATAGGGTAGCTGGGCAAATCTAACGGGAGTAGGTGGCGCGCGGTAGATGGGC
ATATAGGGTAGGTCGGTATATTATGGCAGTAGACAGTGCCCGCGAGCGGGTGTATAGGGT
AGGTTACCGGATACTTGTAGGGTAGGTCGCCAGATGTAGTGTAGGGTAGGTCACTAAATC
GCTGTAGGGTAGGTCGCCGGATGTGTAGGGTAGGTCGCCGGATGTGTAGGGTAGGTCGCC
AGATACAGTATAGGGTAGGTCGGCAAGTTTCAGGGCAGTGCCCTGTAATACAGCGGGTGG
TGCACTGCAAGCAGGTGTAGGATAGGTCACCGACTCAGTATAGGGTAGGTCGGCAGATTC
AGGGTAGTGCCCTGTGAGCGGGTGTAGGGTAGGTCGCGAACTCGGCATAGGGTAGGTCGG
CGAATTTCAGGGCAGTGCCCCTGTAAGTACAGTGGGTGGCGCCCCGTGTTATAGCGGGCG
GTGCGCTGTAATACGGTGGGCGGTGCTGTTCAAAAACGTAATAGGTATCTTATCAGTAGT
TCTGTACCGTGTACGAAACCGCCTTTCTCCATATCATTAAACTTATCTACCTCGACGTAT
AATACTATATCTTTGTCTGAAAATAAAGTCTCACGATAACTGATGATATATATCAGCTCG
TTGTATATATACGTATTGTGCGTAAGCTGTGTTACTCAAACCCTTTGGGCAGGTGGCAT
>NODE_4_length_39944_cov_37.616089
AGAGCTGAATTAACGTCTTCTTCAGTATATTGCTTCATTATTGACTAGTCAATAGCCTCG
CAAAAATTGAACTTATTTGGTTCAGTATTGGTGAAGAAATCGAGTGTTGAAGTTGGAGGG
TTGAAAAAGCGGTGAGCCCTTCAAGGGTGGCCGGAAAGTAGGGGTGGCCGGAAAGTGGGT
ACTCTGACTTATAGCCGCCGTGTAAGCCGGAACCGCAACCGTGATGGTTCGATCTCCGCC
GCCTTGCGCTTTCCACGTTTCCGCGAATTTCACTGTGACAGGGGAGACATCGGCGGCGCT
CGTGCTTCTTAACTCTCGCGAGCCAAACAACCGCTGAAGCGGCCATTCGCGAGTGAGTCG
TCGGGGTTTCTCGTCTTCGATATGAGCACTGCCCGACTGGAGATACATCGCAGCTTGTGT
GACGATGTGTTCCCACGGGGACAGGTCTTTTGCGATACGTCGTATCTGTTTTTCATTTGA
CGCCATGAGGGATGTCGAAGCTGGTGATGGAGCGTCAGCAATAGGTAGAACCCCTTAGTC
TCTCAAGCCACTCACTAGATGCTTCTGCACCATGATCTAATATTCCCGAAGAGGTGTTGC
GCACTAGCGAAAGGAACCTACTTCTGCTGCTCGTTTTGACGCTGTCACTTCCTGCGAACC
GGAGGTCAATACCATCTTCGTCGAGCCGGTTCAGTGCCTCAAACAGCTGACGCAGAGCCT
CAGCGAAATTTTTGAGCTCCGAAAGGTTAGCAATGGCGGGTCCGTTATCAACAACAAATA
TTATGTCCCGTGGCTGCAGTCGTCGCATGAGTAGAGAAGACGGCTGTTTGTTGACTTGGA
TCTCTTTGGTAAGTACCATGCCGCTTTGGTGGAAGTCCCGTAGGTGATCGCGGAAGTGGT
CGATACGGATGAATGGGCTCTTTCGAGGGCATGACCGGAGTTCGCAGAACCACAACGTCG
AGGGGTCTCTGCAGTGGATGAACTTCATGTGGCGTTCAAGGTCAGCCTTCCTGTTGAAGG
GCTTGTCACACCCAGCTTGACCACATCTGAAACGCTCCCGCCCATTGTCCGGATGCACGA
GGCCATAGCCATCTCCATGGATTTCAGGAGCCTGCCGGCTGGATGTCGCAGGGTTGCCCA
TCCCATAAGAAGGCCAAGGTAAAACTTCCTGGGGTAAAGGGAGGCTGCGAACGACTGACG
CGTTGGGAAGGTGAGATCCTTCAGCTGGATCACCATCGCGCATCTAGTGGTGTTAGCCGG
GAGTTTGCACCATGTGGCATTCGGCAGCTTACCAGATTCTTTTGTCGCCGCACTTCGCAA
ATACGTGACAACCTTTTCCTCAGCTTCAAACCAGCGGCTGGCACCGGACTTGCTGGTCTC
GAGATAGGTGTGAGGTTCTTCATGACCTGTACGTGCCTCATGAAGAAGTCTTTGCGGTTA
AATCGCGGCTCCGATGCTGTATCCTTACCATGGGTGCAGAAGCCGCATGCTTGGGCCTGG
AGCTTGATATGGCTCCGAGGGTGTGATTCGACTCTCTGAGAATGTTCTCGCTTGCACACC
AGGGTCTTACCATCTTGGAATCCCATAGCGAGACCATCCAGCTGGATGTGTTGCTCACTC
ACGTGCCGCTTCCATTCGTTCTTGCTGGAGAAGGTCGAAGAACAGCCTGTGAAAGAGAAG
ACACACTTGAAAGGCGTGGGGTGTTCCTTTTCGGTGTGGTCGACCAAGCTGGCTCTGCGC
ACAAAACCATTGTCCTTGTAGTTTTGGGCGATATGGACCCACTCTAATGGCTCACCATAC
CCGATTGTTGCAGGTAGTGCACCAAGCGATGGCACGTTATGCGTGGGGTTTTGAGCGTGT
CTTTGATAAAGAGTAGTATCGTCTTTTGGAAGCCAATGACGTGGAGGCAAGTCTCGTAGT
GCACTGTACGAAGGTGGCAGATGGAGAGCCGAGTCTTCCCCACGAATGCTCTTGTTGCCA
AAGGCATTCACCGTCCAGGTGCCGAGATTCGTGCAATTCAACTGTGGCGGACGTGGCGGA
GCAAATATTTCCTCCTGGGCAAAAAGCCGTTCGGGATCCCAGCTACCAGGGCGTGCCGTA
CTGCGGTTCTTCTCTGTGGAAGCCCCGCCAGTGCTGCGTCGGGATCTGTTGATAACGTCC
TCGTAGCTCACGCCACTGCCCAAAGCATTGCTGGCCCTGCCGATGTCCGGATGAAATGGT
GCTCTACAGGTAGGGCAGCGCTCCCCGTCTATGTCACGGAGAATGAAATCGAAACAGGAC
TGGTGAGCGAAGTGCGAGCAGGGGAACTGAAGTATCCCTTCGGCGCCAATGACACGCTTG
ACCGACTCTTCGCAGACAGCACACTCGCTGTGGACTAAGGCGCGAACGCCCTGATGACTC
AAGCCATCGAGGCCTGTAAATCCGCCGGCTGCCTCGAGAGGCCGCGTCGTAGTATCCGCT
TTGAATAACGGCTCTGACAATACAACTGCCTTGTCGGCTGCCCTTGGGAGAGATCGGAGG
CCATGTGCCCTTTCCATGTGCTGCCTGCAGTTGGACTGGCGCTTGGACTTATATAAGCAA
TTTCGATAAGAGCAACGATAGGTTTTCGGCTTTGGTAAGTGCTTGTCGTTCACATGACGT
TGCAGCTCGCGTGCGGTGTGCCAGCCCACAGAGGATTTGTCGCAGTTTGCCTCAGTGCAC
TTGTAGGGTCGACCATGAGACTTCTCGTGCTTGTTGAGATCGCACTGTCGCGCAAACAGT
TTCTGGCAGTGTGAGCACTGATACCCCTTGGTTTCTTCAACTTGATCCTGGCGGCAAAAA
GAAGTAGCGCCAGAAGAGTTTTCGCTCTCAGAAGCTGCCATCAGAGAAGAAAGGGCTTCA
GAGAACGAATGACGAGCGGGCATGACGAGAATAAGACCTGTTGTTGGGCTTCCTGCTATG
ACATGTCCGTACAGTCTTCCGGAGATGGCATCTCGAATCCAGGTGCCGCAGTCGCCAGGA
ACGAGTGGTCGATTGAGCTTGCCGACGTACACCTCTTGGAAGAGTACGCTCCGTGGCAAG
CGAACAAAGGAGGAAGTGCCAGAGAGTGTACCGCCAATGACACCCCCGTCGAGGGTGGCA
GTTCTTATTGCGGCATCTCGTGGTGCTTTTTCGATGTGCTCTTGGTAGCTCTCAAGTGGT
ATGGCGTCGACCTCGAATGCTGGAACGTCTTCTGTGGTAAGACATGATCCGTCAAGCTTG
ATTAACGCGGAGTCGAGAGACCTGGATGACAGGGTGACATGTCCAATGATCACGAGCTTT
TGCGGGAGGGGAGGAGGTAGAACGTCGTCTAATACCAGGTCTTCCAGTCTCTGGTTCACT
GAAGCCACAAAGTCGGCCTGCTCCATGATACTAGCGGAAGAAAATATGGACCTCGTCTCA
CCATCGTCGGTCTGCGATGGAGAGCCTCGGGAGGTTCCCGACTCAGGAGTCATGCTTGCT
CGACTCGTAACTTCAGTCAATTCATCTCCATCGTCATCCTCGAAGTCGCTCAGATCCGTG
ACTTCGCAATCGGGACTGTCATCCGCACTAATATCTAGGGGAACTGTTGCCACCGGTGTT
TGTTGTATCCTCTCCAAGAGATGATTGACAGTGTGAAGCATATATTTCCCTTGATAGGAA
ATAATGCCGCCCACTGTAGCCGTCTGGGTGTGATGGCTTGGCTCATTATCGTCCTTGACG
AACAAGCGAGTTCCTTCCCGAGTTTTACCCTGATGAGAGTATACACTTGACTGTCTTGCG
TCAGGAAAAGGTTTCGGTCGGCTGTCCAAAGAAGTTTTGGTGTACTCTTCGATTCCGTTG
GAGGGAGGGAATAGCTGGGGAATCGAGTCCAGTATGTATGCTAGTTGGTCCAAATCATAA
TCCAAGTTCTCGTCCAAGCTCCCAAAACGGAGGGTAGGATCAAGCTTGAAAGCGGCGAGG
GCCTGAAGCCTCTCGAACTCGGCCCTCAGGTCCATGTGGCCGAGGCCAAAGCCGGGATAC
GCGTTCATGATGCCACTCTGCTTGATCATGTTGAATGCCTCCAGTCGTGATTTCTTATCG
TTGGAGACAAACATGAGCATGGGCCTTGTCCGCACTAACGCTTTGCCCATCATGAAGAGT
GACAGGTCTACAAAGCTCCCCGACTCTTGCAACGTGGCACCGTTGTTGTTGAGATATGCG
ACCACCTCCGGGCCGAGCCTGTCCATGAATATTGCGCGGGCGTCACCGACTGCTTCGTAG
ACCTGTACACGTCCGACCGAAAATCCCAGGTTCAGACTGCCACGATGTCTGCCCGTTGAA
CTGGCAGCGTACGGCCACGTTCTGCGGCCTCGCTGAAAGAAGGCCATGGTGTTCTGCGGT
GAGCAGCGAATGCCCGATTCGATGATCCGCTTTGCCGATTGACTCACAGACCGTAAGCTC
AATGTCAGATGTTGCTAGGCTTCTTGCTCGACTGACCCTTGCCGGTCAGGGTTGGGATAA
CAGAAGTTTTAACGTGTGCCGACCATGACAATGTCATGTTGGGTAATGACGACGGACGAG
AACGGCATCGGACACGAGACCAAGGAAAGTTGGGCAACTTCGCATGATGGCCGTTGCTAC
GTCGGTGTCCTAGTAACAAGTCTATTGGCCCTGTCACTACACTGCCCCTCTACCAAAGCC
CTAACCTGCATTAGTGGCTGGGGCTTAGCTGAGGCCTCCTCGGCCTAAGCTCATCGGTTA
GGGACATTCGACCAGAGATTGGGCGTAAGAATATCCAACATCCAACACTTCAAGGTGCAT
TATGCGACGTCACAAAAGCGAGCCTCACTTGGCGAGTTCTGCATTAATGCAATGCGGTCC
GTGTCGTTGGTATAACGTGCTCCTTCGCTTGACTAATTGTGCGTTCGAAGTCGACCGATC
TAAAATCTTTACCCAATTGTATAACCCTGCAATCGTGCCGTTGTTTAGAGCAATGGACGA
TTCGTTAAGCAGATTCCCTCTCAGTTTTGATGTACAGCGCTTGGTACAGTGTGAGCTGTG
GAAAGAATGCGCCCCGGACATCCATTCACCGTACGTTAGCGGCTTCAATTTGGCTTACTT
CGAATATTATACTACACGATGCCAGCGATTTCTGCGAGATGGCAGCATTCATGTTCTACT
GAGGCGTCACTCAGAGATCGTCGATATTGCAAGCTTGATCCTAGGGCGCAACTCAACATG
GGATGATGTCCGATCCAGTATCAGTGCGAACTATCCTAACCATACTCCAAATGATGATGC
CATATGCACAACCATCAATCTATGCGCAAGCCTACTCCTTATGGCCCATGTCGGGACTCA
CAAGTACGGAGTGTCGGGTTGGAATCCACTGCCTTGGTCTCAGCAGCAGACACTGAGACA
AGCTGTACAGCACCACTTCGAAACACAGAAGTACTTGATACCGGACAACCAACGGTTAGG
AAGCATTTTTACAGCTCGCAATATCCAACATATCAGCGCCATCAAGATTAAATGGACAGA
CAACATCGTCGACCACTTGCTACTGACGGACGACGACCAGGCCATCTTTATCTTTTCCTA
TGTGGGCTTCCTCAGGTATCAGCAAAGGTAGGGGAGAGACGCGCCTTCCAATCCTATTAC
GTTTCGAATACTCGAGTCCCGTCAACGTGGAATCTGACTAGGCTGTGAAGCGACCGTGGG
CTAATACGCATCGTTAGCTTCACCGAACCAATATTCCCTAACGGCTTCATCGAAGAGACT
CTCCGAACTCTTACTTTGTTATTCCCTGCAAACGACAGAAAATCGAGACTCTGGCTCAAA
AGCTTACTAAGCTCCAATGACCGACTAGACAAGGATCTAAGCACATGCGGAAGCTTGCGG
TCTCACGAGCGAAGATTCGAGAACTTCTCCTACTGGCATGACAGACTCGTCATCCTCAAA
CAAGCCTTCGATGACTCTAGCCCCCGGACTCTGAATCAGTGGTGGAATGACCGCAGGAAC
TCGGTCCAGTGGTACACTTTCTGGGTGGCTATTCTAGTTTTCATCATGACAGTCTTGTTC
GGCGTGATACAGAGTGTTGAGGGTGGGCTGCAAGTGTACTTTTCGTGGAAAGCTCTTCAC
CCATAGATGGTGTCTTTGAGAATATTTTGGATAGTAACACCAACCCTAGGAAGATAGTCT
TGTGAGCATTCATCAGGCGAGGTTTTGCGGTGGACCGCCAAATCACAATGGCCGCTCTCT
CGTATGAGATGCTTGAGGTCGAACGTTCGATGGGATGATTAGAAAAATAAAGACATTACC
CAAGGAGCCGACGCAGCAAACATGGTCAATCTGGCCAGAAATCTCCCAGACACTGTGTAT
GTCTATGGCTCGCCTCACGTGTTTCTTCAAGCTCAGTCAACTAAGCGAATATCAACAGTG
AGCTCAGCCGATCAAAACCATCAAATCATCATTCATCAACATCCCTCGGCTCCATCGTAG
CCCAAACCTTGTTATACTCCTCCATACTCTGCGTCTTATACTCCGTCGGCCGCGTGATAG
GCAAAAAGCTCTCCTTGTGCTCCTCAAACTCTTCGAGTCTTTTGCGGGTGGCGGGCCGGC
TCGCGTTGACGCTGTAGATTTTAATGCGGTGGCAGCTGCTGGTAACGTGCAACCCCCAGT
TCCAGCTCTGGCGCACTTCCATCGGCTGCGTGTTGAGGCTGTTGTCCCAGCAGCGGACGA
CTAACTGGGTCCAACCCTCCTGGTCGCACGGGACGGACATCTTCCACGTCCGCCAGGTCC
ATTTGTGCTTCGGGGACATGTTCTCGACCGGCACCTGGTACCACGCCCAGCCGCCGTCGG
AGGAGACTTCGACGCGCTCGGGCCAGCGGCCACCGCCAGAATAGGCCCAGCCTGGGAAGT
CAGCGTGTGCAACTAGAGATGAGATTATATAGAGGTGAAGGAAACTTACCAGTGACTTCA
ATGTGTCCGTTATGGACCACGACCTCCTTCTGCCAGGGCGTCATGATGGCACTGCTGACA
GGCATCTCTTGGATCTGGATACCCACTGCAGAGCACTTCCATCAGCATTACAGCAGAAGC
CAAGTGCAAGGCGTAGGAAACTTACAATGAGGCAATTGATTATGCTTGCCGTACTGCTGC
TGGAAGTAGAGATACTCCCTAGCCTGCACCGGCGCCCGACTGGGCTGCTCAATAGCCTTG
ATCCGATAGAGCCACTTAACACTTCTAGCACCGATATACCCCATAACCACGGCCCGCAGA
GGGAACCCATGGATTCTTGGCAACGGCTTATCGTTCATCTCCCACGCCAGCAGCACCTCG
TTGGCCTTGACCTTGGACCAAGGCACCGAGACCACATAGTTCATCACTTCCCCTCCCTTA
AAGTACGTCTCCGCCCCATAAAGCTCAAGATGCTTCCCCCCGTCCTTTAAACCTCCACAG
TACTTAATCACCTTCTTCAGTGACACGCCCGTCCACTTGGCAGTTCCAATAGCGCCCTCG
GCCCACGGCGCGTTGATCATCTCGTCTCCTTCGCCAGCGTACTCCTGGATCTGCTCGAAG
CGGCGGGTGCCGGAACACTGGATCGTGACAAGCTTGCTGGCGCGGGGGAACTTGGTCTCA
TCCTGGAGGTCGGCCAGCGTCAGCTTCTGCGGGTTGTTGACGAGGCCGTCGAGCCGCAGG
TCGAACTTGGCCGGGTCAATGTCCGGGATGCCGCCGTGGTTGCGCACGAAGTGCAGCTCA
TTGGGCGTGATTGGCTGCTGGGTCAGCAGGTCCTTGGGCGGCTCGCCGTTGTACGGGAAC
TGGAGGAGGTGCAGCATGCCCGGGTGTTTCTCCTACGGTGCACATTAGCCCGGCGTGATT
GTGCCACGCTCATAAGCGAGCTACATTTGCATACCTTCAGCACAGTTCTCCAGCTCTCCT
CAGGGACGTCCTCCAGTGCCCCTCCAATAGCCTTATGCCACAGCTTCCACCGCACACCCT
CGAGCACGGGGTTGGAGGCCGGTACGGGACCGAGTTGGAACTCTGGAGGCGGCGGAAACT
TGTACCGCACGAAGCGCTTGTGAGCCCTGGCCTTCTTCTCTGGATAATCCTCCCACTCGA
CATAGCCCTTCCAGCCATCGCGCTCCTCCATCACCACAAAGTCCGAGTCTTCCTCCCCGG
CATCTTCCTGTAGTTTGAGCTCCCTCTCGTTCGGGTCCGCGGTCTGGGGCGAGTCAAGGT
TGATTTTGACGTCGCTCTGGTTGCGGAGGCCGAGCTTGTCGGGCTCCAGGCCCTGCTCGA
GCAGCCACTCATCCGGTTTCTGTGGGCAATTTTTAGTTCGATATAGGGCGGATAGGGTCT
TCCACATGCTGCAATTCCTACCTGCTCGCTCAGCTTCTGCTGGTAGACTAGATTCTCATG
GTCTGTGGGCGCCATATTGCAGTCAATCCTTGTGACAATTCGACACTCTACAAAACAGAC
AACAACCGCTGTCGGTAGTGGGGTGTCCGCCGTAATTATTTCCCCTGAGAGAATGACGCT
TACACACGATAAGGGCCCTTTGTGTAAGAATGACGATTACTCAGTCCCCGCTAGCCTCTC
ATAGAATAAGAGCGCTATACCTGCATCCACTTCCACCTTAGATTCAGAGTTTCTCATCTA
CGTCATTGGGCAACTAGGTGCATTTGCCCAGGAGGTCTAGGACCTCAATCTAGTGTGTAC
TACGCCAGAACGAGCAACAAGCCAAAGAAATGCCGTGATAAGAACTCTACCCATTTCACC
GAGCCAATCGCTTCAGCATGTGGCATGCCCGCACATGCATAGTCGATTATGCTAAATTCG
GACCTCCTACCACAGTAACCACCCCCGCCCACCCCCAATCCCCATCCCTAACCGCTTCTT
CCGGGGCGATACCGTAGATGTCGCTATCCTCCACGACCGGTATCCGAGTCATTTCGGCTT
ATTCATTGAACACCATCTGTCCCCGCATGTAGCTCGCCGCCCGGGAGTATGAAGGGCGCT
TTCTCCCTGCGACGGAACTATGACATGGTCTCCGATATCTAGTTAGCTCCGGCCCGAGCT
TCATCCGACCGCATTGAGTAGGCAAGAAGGGCCTCCCAACAATGTGAGATTCTTAATAGA
GAGGTTTGGGTTACAGGCCAAGCCTTGACGGCTAGACGACCTTCGTTTGTCATCCTGTCC
CTGAGGCGCCGGCTCCGTGGAAGGTATAGCGCGGTACATAGAGATAGACCCAAAGCAAAA
TCCACCGAAGGACAGTCGTGCCTAGACAGAAGAATCATGGTAACAACAAGTGTCACACAG
GCAACTGCCTCGTCCACCTGCCTATCGTCAAGTAACATGATGCCTGACTTATCTCACGCC
TTCTGTGCCTCGAACCTAGCTACTTCAACCCTCTTTCTGTCTGTGGCCTTCAGCAGCTTA
TCACCGACTTGGCCCAGCCCTGACTAACGTGCACTACGTCCCAGAAGTAGGGTACACCGT
CCTTCACGAACCAGTCAGCCCTTGCACCAACTCCTACGGGGCGTAACTTGATCTCGTGGC
TGGAGTGTGACGAGTTAGGGGGGAAGGTCAGGTCCCGTTGGCCTAGGCACCAGGGGCCAC
CACAAAGTGGTTCAGCGACGGTTGTGTTATCTGGGGTAACTGCGACGAGGTGTGTGCGGT
TGTTGGAGGGGAATTCTGTTGAGCGGGGACGATTTGCCGTGAGATGGAGTGTTGTCGGCG
GGGCCTGCACTGCTTCTCTGGCAATCATGTGCGGTTCGGAAATCTATTGGAGTGCCCTCG
GCTGACTTAGAGTCGAGCCGGTATTTGTCTTGAACTAGGCTTGAGAAAAGGGGAGAGGTG
CTAATATCCACGAAACCGAGGTCAAAAGAAGGCCTATTAAGCGAGAACAGATATCTCGTC
GGATTGAGAGGTCTGGTTTCGTCGATGGGTATTTGGATGCTTCTCCTGACATAGTGCGGA
GTATTACAAGAGCCGCTTAGGCAATGATTAGGGAAAGACAAGAGGCAGTGAATGAGGGGC
CAAGATACTGGCGAGGCCCGCATTGATTATAGCAAATGAGCTGGTTTACAACTGTCGTAC
TTCGTAAAGTCCGGATACGTTTTCCATACAAGTTATCCGTGGCCAATAAGACGTCTACTC
CCCACTTTCTCAAGCGTCTACTCGACTCCCCTACCTCATTCACCCGCGACACCACTTCAA
GGCCAGTGGCATCGTTTGATGGTCTGGTCGGGGCTGGCGTCTTCAATATCCGATCCCTCC
GAGCCCTCGCATCACGCCTCAGCACTGAGGTACCCTAACCCGGCTCGTCCAGTAAACTGC
CTCAGTGCCAGCCCGACACGCCGGTGTTAAACCGCGGCTACTTCCTCCCAAGATGGATAC
AAACTCCAGCCAGTCTTACCTAATCCTCGGCTCAGGCGCCTTCGGCGCCTCAACAGCCCT
ACACCTGATCCGCGCCTACCCCGACGCATCCATAATGCTCGTCGATCGCGATCACTACTC
GGCCCCGACCCGCGTCGCCGCCTCCTGGGATTGGAACAAGGTTATCCGCGCAGATTATGC
TGACATCCTTTACGCCAAGCTGGCCCTCGAAGCGCAGGGTCTCTGGCGCAAGGATCCTGT
CTGGAAGCCATTTTACCACGAGAGTGGCGTGGTATGGATCTCGGGAACGTCGTTTGCGAA
GAGAGTGCTTGAAAGTCACGCCGCGCTGGGGGTGAGGGCGGATGTGAAGACTTGCCCCGT
GGACGAGGCGAGGACGTTGTACGGCGGGTTGTTCGAGGGTGCTGACTATACTGGGGTAAC
AGACGTGTTGGTAAATAAGGGCAGTGGATGGGCTGAGGCAAAGGAAACGTTGCAGAAGAC
AATCGAGGCTGCGGTTGAGCTTGGAGTGAGATATGTGACGGCTGAAGTCACAGCTCTGAG
GGTCGAGGACGAGGGTGGACGGCGCAAGTGTCGTGGTGTCGTTACTGCGGATGGTACGCT
GATTGATGCGGAGAGAGTCATCCTGTGCACCGGGGCATACACTCCTAAGCTATTGATCGA
CAGCGCCCCTGAATGGGTTGAGCTCCATGCTGGGGAGAGGATCTTGGCGTGCGGTGTCAC
GGAGGGCACGATACCTCTGACTGTGGAAGGAAGAAATCTCCTCGATACGATGCCAGTGGG
CATCAATGAGAATCCGGTGGAACGCGGTACGTATACATTATCCCCTGCCTGATATTGCTA
TGCTGAAGCCATTCAGGGGAGGACGTAGGCTGCCTACCACTCCCAGGTCTCAGCGCCGTC
AAGTGCTGGGGCCAGATCCACTTCCGGAACACTGTCACGCATCCCATCACGAACCTGCCG
CTATCAACGCCCCCGCTGAAGCGCGACTACGCCCAGTGGGAAGTGTTGCCTGTACTGCAA
GAAGACGTCCACTGGGCACTAAGATCTCTGTTTGGCGAAGAAAAAGCAAGGGCCTTGAAG
ACCGGAAACCATCGGATCTGCTGGTAGGTCATGTTGCCTCATTGTCCCATTACGAACTAT
GTTCCGCTGACACACTTTCTAGGGATGCGGAGACTCCGACCAAAGACTTCATCGTATCTC
CTCACTCGGCCTGCGATGGGCTGTACATCGCTACTTGTGGGTCCTTCCACGGGTTCAAGT
TCCTGCCGGTCATCGGGAAGTATGTTGTTGCGATGCTAGACGGCGAACTTGAACCCCTGC
TGCGGCACAGGTGGGCATGGGATCGAGAGCGTCCACCCATGGATAGCAAAGATATATCGG
TTCGCCAGGAATTGCGGGATTTCGCCGATATTGATGAGAATACGCCCGAGTGATCCGATG
AATGTGCGCCGGACTGGGTCGGCCAAGGGTAATATCCATTGGTATCCCACATGTATTCCA
GTTCTTCCAACTACAGGTACGCGACCTACTCAAGTGGACATCTTACATAGCCAATCCTGC
AGTACCCATACCTTGTCCGTTGCTTTGTTCCGAGCGCCATCCGTCCCGCCTGCTATTACT
CCCTCTCCCACCGACGCCCGCTCAGGTGTCTGCGCCAGGAACGCCGCCGCAGCGTTGACG
TCGATGAGATCCCGCTGCCTTCAACTAAGCGGTCCACTTGCCCGATGATGCTCTCGGAGC
AGGATTCTGGTGTCTTGTGCAGCCTCTTTCTGGACCCAACCGACGGCTTAATGTCAGCGG
CAATGATCGCGTTCGTCGTGGGTTGCCAGGCCCAGTCGTAGGTGCTTTGCAAAGACCTCG
TCATATTGATGTTTGGAGTTGGACCAGGAGCGCCCTCCAACGGCCGCAACAATAGATATT
GAACAGCACCATTCAGGATGCATACCCGCAGGCAGACTCGAAGGTTAACCAACGGCTATC
ATGAGTCTGTTTTGCCGAAACTTGACTCTGACAGGGCGACAAACCCGTCCAGTTGCCCTA
TGTCACGTGCGGCTATGCAATCCGAGCAGCGAGTTGTCTTTCCGTCGGTTGTTCCTCGAC
AGCCCATTCGAGAATTCGCCTCCATATCGCTGGACCATCATCTTCGAGCTCCATTCGCCG
GAACATCTCGTTGACTACCGCCTGGTCCCCGACGTTGAGCTGGAACCAGCGCTCTATATC
GTGGATCCTCAGCTTCGCCGTCTCGGCATCCTTCTCAGGGTGCCCTTGGAAAGTCAGAAT
GGTCCCCTTCTCATTCAGGAGGCACTGGTTGTGCTCTGTGAGAGAGATAAACCCAGCCGG
CCTGACGGAGACTTCTCGTCGATGGTGCTGCTGAAGTCGGAGGACCTTCGTCCTTCCCTT
TGCAGCCGGCGCAAAGAAGCGTTGTCCGTGAGGCGTGAGCTTGACCTCTGTCACTCCAAG
CTGTGGTGCTGTCAGTCCCAGTCTTTCCGCTACGCACTGGTGGATTTCTTACCTCCGGGT
AGTCCATGTCACCTACCTCGCCTCCAAAGATGCGAGATATGGTCTGATGGCCCCAGCATA
TCCCGCACAGCTTCTTGTCCGGATAATCCCTTACGACTGCCAAGACGAACTGATGCACAC
GCTTGATCCACTCGTAGCTCTTCCTGGGGTCAACATTGCTCCCACCCACGACAATAAGAT
CGACGTGTTCCGGATCCGGGAACTCATTCTTCTCGGCCGGGTAGAAGAATGTGAGTTTAG
ATGCCGGAGAAACCGCCGCTATTGTTCTGACATATGACTGTCGGATCTGGGTGATGAATG
GCGATTTGTACGAGTTGAGAAGCACAGCAATCCTCACCGCTGGCGCGTGCGGTGGTGCTG
GGTCGAGTTGGGTCATTGTGTCAGGTGGTGACGTCTGCGACAAAATGCAGCGACACCTAA
CCCGCCATTGACAGCTGGCCGCGACGAGATCATTCAAATCTACGCACGTCTGTACGGCCG
GATGTCTTTGAAGGTTCTACCGCTTTTGGATATGAGGTGAAGCTCAGAACGGAGTCCGGC
TGCGAATCGAGCATGATTTTAAGTGACGCCATTGCAGAACGTCACCAAGACAAAGCGCGA
GTGGGGTGTTTTTGGCATGCTTTTCAGCTCGTCTCTCCGCAAACAGCTGACCAATAGCGC
TGAGCATCCCGCAGTTTGCGGGGAACCAAGCCTGGTTTGGTCGGGCCAGAGGGCGCTAGC
CGCTCCACTAGCGTGGCGCTGTGACGGCTCACTTCCGACGCTGGCGCCGGCAATTGCATC
ATCAGGACGACGCGTGCCTTGATACCAGCGGCATGCAGGAGCGATATATCTGTAGCCGAC
TGCAATGGAAGTGACTTCGCGCTTTTTTGAGATGATGTTGCTCCCCGATACCATAACGCA
GTTGCGAATACGAAACTTCGACTAGCCGGGTCTTGCCCTCGGGCATTTCCGACGTTCGTG
ACTTAGACCGGTGCAACTGTTGCCTTGACTGCCCACTGCCTGAGCAGTAGGCCTGCGGTG
GGGTGTATGGTGGGGTAAAAATGTGGCCCTGCTCGGGAGGCTCATTACGCGCCCTAGCTA
TTGTCGCCGTAAGCCGATACCTAAGGATCCTAACCCTTGGGCGCGTACTAAGAACCCCGC
TCTAAAGCAGTTGGCACTAACAGGGGTCGCGGTGCGACAGACTCTAAGGAGCCAGGAGAC
AAGGGGTTCAGCCCCTGGCCTATTGAGGGACCACAGGCAGCAACCGCCAGCGCACTCACC
TCAGGAGCTGTCCCGCTGCTCGAAGCATAACCCGTGGGGCGTGGAAAGTATTAATCACAT
TGACTCCCAGTCCTTCGCACACTATGGCACCTGCCAAAATCGGTTGTGAAGAAGCCATCG
ATCCAGCAGCCCGATTCGGAAAGACTGGGATTTCCTAGCATCAGACCCACGATCGCGCAC
TGCTGGTCACAGCAGGCATTCGGTAAACACATCAAGATGGCTCCGCAAACGAGGTCCATG
GCTGCGGGCTCGTCAACGGCAAGGCAAAGAGGGAACACGCAACATAGTGCAAGCCCCTTC
GTGAAGCCACGAGCGTCGCGACCATCATCGAAGTCCCAAAACTTCACGTCTTGCATCGCA
CCAATTTGGAAGAAGGAGTCTGAGGCGTCAGCTACTGAATGGCTTATGCCACAGGTGCTA
CAACCTTCGACTCGGGCCATTGTTAAGGGACCCGCGTTCATGTCACCCTCCGGCTGGTAT
CTTCAGAAGACAATTGATCGCCAAGATCACATGGAGTAACGACTGTTGCGAGTTTTGCAA
CGTTATGGATCAGGCCTTCGGTGGCAAATATAAAAAGTCCTCCGCTGAAAGACTCTGGGC
CAACCCAAGTAGTAAGGCCTGAAATAGTCCTCGATGCGCTGGGTCGTTCAACGCCGTCAT
GCTATCAAGCAATGCGAATGACGACCATAGGCAATATCTCGTCCCACAACCCAACGGCGC
CAATACACTCCGCGTCCTTAAGCCACTCGTCTGCTTTGACTTACTCAAAAGCTGGCTGGG
GCAATGTAGGGAGCATCATACGAGACGCTGCGGCACCGTGGAGCACAGCACAAGCTGGCG
GTGTTCCGTAACATCTCTTAGACTCATCGACTGCGAGAGCGGCAGAATAGTCCCCTGGAC
GAATCAGCCATACGTCGCGCTAAGTTACGTATGGGGCAACGTGGCCGATCCTAATATCCC
TTCAGGAGATGTTCTGGTGTTCGGGGACCTGCCCGCTACGATCCGAGATGCAATCGCAGC
GGCGCAGGGACTCGGGTTTGGCTATTTGTGGGTCGATCGATATTGTATTAATCAAGAAGA
TGAATCTGAGCTCGCCGAGCAGACCTCGGCGATGGACTTGATCTACCAGGGAGCTCAGTT
CACCATCATTGCGGCTTCGGGAGAGGATCCTCGTCATGGTCTGCCGGGCATCCGGGCCCG
GCAGTTAACACAAGCATACGGCAATTACGGAAAGCACTTCCTCGTATCGACCCTACAAAA
CCCAATGGGTCAGATAAAGCGTTCGAAATGGTTTACCAGAGGCTGGACATACCAGGAAGG
TGTGCTTTCGCGCAGGCGATTAGTCTTCACAGACGAGCAAATATATTATGAGTGCGCAGG
CATGTATTGCTACGAGTCACTCAATGTGCCGCTTTCCGACCTGCATACAGAGGATGGCAA
GCAACTCCAGCTCCAATATCGCGAGGGGCCTCTGAATACGAGCATCTTCCCTAACCGATT
CGGCGAGTCTCCGTTCGAAATCCTCCGCCGCGCAACCGAGTACTCGAAAAGAAGCCTCTC
AGACCCATCAGACATACTGCGTGGTTTTCCTTGGCATGTTACGGGCTCTGGGGAAAGGGC
CACACAGGATTCACCATGTTATGGGGGTACCAATACTGCCCCGGTATCCGGACCGGTACC
CGGACCGGCGTCGATTGCCTCCGAAGGATCGGGCGTGCTCACCCACCATAGGTTTCTCTC
TAGGTCTCTTGTGGTATGTCAATGAGCCATTAACAAGACGCGTCGGCTTCCCAAGCTGGT
CCTGGGCAGGCTGGGTCGGAAGGATTAGCTGGGGTTCGCCTGAGGATGGGGAATTGGAGG
CCTGGACTGCGGTCGAGGATGGGATATTGGCCGGGGGCCCGCTCCAGGGCAATGCAGATC
TGCAAGTACGGTTCGAGCTCAAAGACGGGCGCATCATCTCCTTGATGGACTTCGAACAGT
CTTACAGTTTGTTCAGTCCGCAACTTTCGGAGACTATGCACATTACTGCACGGACGATTC
CTGTACAGGTTTACGAGTCTGGAAAGGACTCCTATTCTGGACGCAGGATTCTCCGGGGTT
AGGCACAAATTGGACCCGACCAGTGGTCCCAGCCGATACACATAACATCAACAATCGGCT
ACGAAGAACTGTCCCCCACATCGTACACGGGAATTAATGTAGCGACAGATCTTCGAAAGG
GCGGTATTCATCTCTTGATTGTTCGTAACATCGAGGTACAGGGCGTGTATGAACGTGTTG
GAGTCAGCTATTTGAGCCCCAAAATCGTTTTCAGCACGGGCCGCGCAACGGGGATGATTA
GGTGGCAAGATATTCGCATTTGCTGAGACCCGAGGTCCAGTTTTCATTCTATAGGCCCCG
TACGCAGGTTCAAATTCCAAATCGTTATCCTATCCACCATTACCGTTTGACAGGGTTGCG
AACGATTCGTCGCGGAAGCCGGCAATGGTTTTTAGAGGCTGCGCTACCAACATATATCGA
AGAGTCATCACAGACATGACAATGTGGAGAGGTCTGTGGTCATCGGCGATTAAACATTGC
TTATGTACTTATGTACCAGTTTGGGAACTCTCTGGACTTAAACATGCATCGCGCCTGTGA
ATAGTGCATGCACGGCTGTCTGCGTGAGACTAAAGCTGCGGGACGCTCAAAATAGACTAT
AGCGTTGTAACCTTCCTCCATGCCATTTTACGCAATTGCCTTACGAGAATGCTGATTTGC
ATTCCCTCACGTCAGTCTAATGCACGTTTTGGACGCCACGCGCCGATCATCATGGCATGT
TCAACCGGTATATAGACTTAGACTGCAGCCCCATCCTTTCAACCTGTCTTCCGACAACTT
CATTTATTTACCTCTCCGACTCTCGCGTCGCCATGAAACAAACAGCAAACCTCCTCCTTC
TCGCGTCGCTCGCCTCTCTATCGCTCTCATCGCCCACTCAGCCCGCAATCCGTCAAATCT
ACACCTTCCCCCCAAACACATTCATCGAAAACATCGCCGTCCGCGCCACCTCCCACCTCC
TGCTCACCTCCCTAAGCGTACCAACCCTCTTCACCCTCGATCCCAGAGCGGCCAGTCCGA
CGCCCTCAATCATCTACACCTTCCCCAACGCCACCGGCTTATCGGGCATTACTGAAATCT
CCCACGATGTCTTCGCCCTCGTGACCGGTGTCTGGGACCTTGTCAACACGCGCGCAGCAC
CTGGCTCCCTGGCGATCTGGACCGTCGACTTGACCTCCCCGGCAGGCGCCTCCGGCCCCG
TCGTGAAGCTCGTCGCGGAGATAGCCAACTCGACGATATTCAACGGCATAGTCCGCCACC
CGTCCAACCCCACGCTGCTACTAGCAGCCGACTCGGCCCTGGGTGCCGTCTGGCGGGTCA
ATCTGATCACCGGGTCCTACTCCACCGCGTTTTCAGACACCCTCTTGGCACCGGTCGGTA
CGGCACCGGGCACAAATCTCGGTATCAACGGCCTTAAGGCAGCTGGATCGTATCTGTACT
TCACCAACAGTGCTAGGCGCTTCTTCGGAAGGGTGGAGGTCGATTATCACGGAAGTGTTG
TTGGGAAGATAGAGGTCATAAGCAACAGCACAGCTGCCGGGGCGGACGTGGTATACGACG
ATATCGCGCTCGACAGAGATGGTGGGGGGGCTTGGATAGCGAGTCATCCTAGTTATGCGG
TGCGCGTGGGTCTAGATGGGAGGCAGAGGGTTGTGAATGATACGGATAAGCTGCTGAATC
CGACAAGTGCTGCGTTTGGGAGGGGGGATGGGAAGGAGGAGAAGACTTTGTACGTTACTA
ATGGTGGGGAGTTTGTGGGATCGGATTTTACGTTGGTTAATGAAGGGGTTGTGGCTGTTG
ATTTGACTGATGATTGGGATGGATGTTAAGGTGGGAAAGAGCGTGTGAGGTCTAGCTGAG
ATATGAACATGCTGTTTTGTGGTGTCGGCCGTACAAAACAGTTATTCATGTCCTCAGATT
GAGGTCATTATGTATATGCTTCTGAACTCCCATCGTCCGTCCTCGTTTGATTGTAACTCC
CATTGTGTCGGACGACAACACCTGAATATAGGATTGCCTTCCGTGTCTTGGTCCCAATCA
GCAAGTGTGAGGCAGATGGCACTGGCGTTCTCCTCATCAACGGTGCAATTCAACAAGACC
TTAGCGGTGCCGGGAGACGACGTATCGGGACTCTGCCAGGCCATCGGGTGTGTGATTTTT
AATCCTATATTTGTGATTGAGAAAGGTGACGTTCCCCCGCTGATCAGTGCATAAATTCTG
ACCGAGCCCGAGTTTCGGAAATAATCTGGTGATTTGGCTAGCAGTTCGGCGGGCCTCAGG
TGATAGGTCTCCGCGTTTGACCGATACCATGCCAGAATGCTCTGGTCATTGGACTTGCTG
ATGATTTCGAGCTGTAGCCGCTCGAAGGCTTTAGGGAGACCTTCTCCGTAAAGAATGGGC
ATACTGATATCGAATAGGCCCATCAAGCTGTAGGCCCGGTCCTCCGGTCTAGTTGTCTCA
CGTCGAGAAGACCAGAACATGCGTTGCGCTACGCATGCCTGGCTGATAGGCTTATTTCCT
TCCAAGATGTCTACGGAAATTCCCGTGATTTTGGATATTTCTTTCCTGATATTTGGGTAG
GAAAGTGTAGGGTTGACAAGTCGACAATTTGTCCGCCTTCGGCCCAAGGAGTATTTTTTC
AATTGACCGAAGGGGGTCCAATCCCGCGTAAAGAACATAGCATCCAAGGGCGCAAGTAGC
TCCTGCAGAGTCCATCCTCGTTTGAACCAGCGACTGTTCTTGAGCTCTTCGCCGACACTG
TCTGCGCTAGTGACGTCTTCAAGGTAGACGTAGCAGCGCCGAGCCGACTCATACCAGTCA
AACATGGAGTTGATAGCCTCTGACAGCTCAGCGCTGCTGCATTTGTCGATGCAGCACGAA
TCGATCCATGCCCACTGCGAGCCGTCTCTCGACGCTTGAGAACAGCAACTTTCGATCTTG
GAGAAGCCGATCTTCTTCCTCGCTGCCTCTCGATACTTCGCCTTCTTCATTTCGATAAAG
GATACTTCTTCCGGGCCCCAAACGTGTGATAAAATTGCATAAGGAGGAACTTTGGGCCCG
ATAAACTCGTGGAGGTCAAGTGTCTGGGTGTTGAGAAGCCACATCTTGGATGTATCAGGA
TGTCCGAACTAAGATAAGAAATGCAAGCCAAATGTGTACGTAAGAAACCTGGATATGTCG
AGTAATACTGTGGTGTTATTTTGTTGTCAATCGCGCGGCAGAAACTGCGAGATACCAGCT
TTTTGTCAGGTCAGTGATCAAAGAGTGCGCAGTGGCTGAGCAAGTGTGCTTTCATTAGTC
ACTGATAGGCCACTTACAGGCAAGAAGGTCTGGTTAACAACCAATCATACTCAACCAACG
TTGCCTAACATGCAATCTGTGGATCTCCCCTGACCATCGCCGTCCTCCATCCAGAGCACA
GAAAAAGCCGACATGGAGATGGAGCCTGATGCGAGATTCGGTCCGTATTAGCAAGCGATT
GTGCTACGACAAGGTGTAGCAGGAGTTAAAGGCCAATTTTCCGCGTGTGGAAATTCTGGC
CTCAGCATCCCTTAAATATTTTGCCTGTACTCTCGCCTCAGGCAAAGGTGAAGAGCTCTG
GAAACCGAGTACGGCGCGAGTTGTACCATACGGCGCATCTTCACCTCGTGCTGGGCTTTA
GGCGGCTGCGCCCGACAGCATTTGTATGCTAGTCGGTTCTCAACAGCGGTGTTTGGCACT
TGTCGACACGGATACTGCGCTAGGCGTGTGGGTGCGTTTGTCGCATGAGTACATTGTGCT
GGCACAGTTAGCACACACAGCGCATGCGGTCCGGGAAGCTATTCTTAGAGGAGCAGATAT
TGTCGTTGCTGAGTACGGTGCTGCTGATCAAAAGTTTCTTGTCATTACAGTGAACCTCGT
GGCCGGCCAGTTATTACATCTGATCATTCAAAGGTCTCGCAGCCATCAGTTAGTGACAGC
AAGATGCTGAGGTGGCAGACGGATCAATTAGGAGCGGAGTTTACTCTACTTTGTACTTGG
ACACAACGGTAAACGGGACTATCATCTATTTGGCTGTGGTTTGATACGGATACCTTGCAG
TCTCTCACTTGCCATATGCTACGTTGTTGGTCCTGATCAGTCTGTTGTACATGGGTGAAG
TTCGGTCTCAGTTTATTGCGAGTATAGGGGTGAAACTCTTATAGTTCTGCCATGCCACGC
TTTGCAAAGACGTCGAGACTACTGCCACTCTTTGATTGTGGTCTGGTCTGAACCCTGCAG
CTGCAAAGCGAAGCACAAGGTCACATATACATTTCAGGATACCACCAACACCTGATATGG
GTCACAAGCTCTCCCAGAATACAGAGGCTCTTGCCGGAAACAGATCTCCACTAAGAAGTC
TTATGGACTGTCGATATATGCCGTGTCAGGTTATCGTGCCGTTTCACCATCTTCCCACAC
TGGGGGCATTTCTGTTTCTCCCCCATATGGACTGCGCTCTGGTGACGGTCCAGGTCCCTT
CGAGTGCCGAAACAGACCGCCGCTCTGCGACAGCCGTCATCATTACAAGCATACCGCTTG
GTGTGGCAACGTTTGTGCTGGCTGTACACTGGGGTCAGTGTGCTGCTGTTTGACACGGAA
TAGGTTGAAGTGCGTACGCTAAGGCTTGGGCCGTTTTCCAGACACGGCGGCATTGTGGAT
ATGGACATGGGTATCTTCTTTTCCTGGGAGGAGGAGTTTCGAGGGTGGAAGCCTCTGAAG
GGATATCGAAAACCTTGAGATGTGCTTCTATAGGAAAATTGTAACCCGGCGTAGGAAATC
TCGCAGGCTGCGCTGAAAACGAAGACACGCCGCCCAGGGACTGAAGAGGGCTCGAAGAGT
CACCAAATGCCGAGGAGCAGGGTTCGTCGATGGCCAGAAACGGTGATTGCTCGTCAAGTG
ATGAGAAGAGCGACGATTCACCTCGATACGCTGACAACATAGCTGTACACCCGGGATCAA
TGACGTCGCCAAGTAACAGGCATCCTGTCCCAGAAGATAGCCACTCACTACCATCAATAC
CAATCCCAGATGACGCCGAAGAGTAGCTGTTGTATAAGGCAGTATAGGGCATTTGTACAC
TGGATGCGTGCCATGATGGTGTTGACAACTGGCCGGCATCTCCTGTGATGCCAATCAAGG
CGCTTGGGTCGTCAATTGACCAGGCGCTTAGGTCCGTACCAGAAAAGCTGACTATAACAT
CGTCTGTGGATAATGCGAAGCCGACCACAAGTTGCTCCCCTTCTAGGGTTTCGCTGGCAG
TATCACTGTATGCTGGCAACATCATCTTTGACCGTAAAGCGCAGGGTCATCACCTATGTC
CGCGCACAAATATCAAAGAGATGGATCTAGGACTAAGTGTCCTGGATGCAAGCCTGTCTA
TCTGGATAGACCAGTGCGAATATAAGTCGGCACGGTTGACGCCGGAGAGTCAGTGCCTCA
GAATAGTGGTAGCGGCGTTCAAGGATAAGACAGAATAACAACCGGGAGACAAAAGTTGAA
GATTGAGATTATTGACAGAAGAAGGTAATAAGCGAGACTTTAATAAAAAGCCCAAGCCAA
ACCCATGCTTAGGACGGTGAGGCTCTGCACAGGCCAATCATCACAAAGGCTTCCACCGAA
CCTACGACAAATTTACATTCTCGATAGTGCAGCTAATAACCCGACGGGAGGCCGGGGCAG
AGGCGCAGGGACTTCCACAGGAGTAGAGCCGCTTGGCTCGCCGACAGAAGGGCTCTCGAC
GAAGCAAAAGGAAGCGAGCTCCGCGTGCGAGATGACTCCATGACGGAGCTGATATCACGA
AACGTACACGGTCCAATGTTTGTTGTCAAGTGGACCCGCCCAGGCAGACGCCGAAAGCAC
GCTCGTGCATCTCAATTGGTGAGCGGCATATGCGACTAATGTAACAGTCTGGTCCGTGGC
CGGAATTGTTGCCCGACATTCTACCCACACGATTACCGCTTGATGTGGCACGGCTCCGTT
GAGTCCAACCTAGTCGTAGTGGCCTCATTTCGACAAGTGAGATCAGAGAGAATGTATGCA
GGACCAAGCGGTATATTATTGTAGCTTGGTTCCTCGCGACTTCCGGTTGCTGATAAAGTT
CTCGAGGACAGGATGCCGTTGCTGATACGGTTCTCGACATATGGTTATTTCTGGACCTCT
CTCTGTGACGGCTTCCATCAACTGCGCGCAACTATCGGCGGGCCCATCATGACTAAGCAG
CGACGACTCATGTCTCCACCTCGAGCGAACCACATTTTGCGAACCAGGCGCACTGGCCAG
GAAGGCAACTACATCTCACTCTCAAGACTCGATCATGTTCCCTGATTCTGCCTGGCTTGC
CTGGCAACCGAGCACGACACCGCCGACAGCCTCGAACGGTGGTCAATTGCATACAATGGT
CGTCATCCACCGCAGCATATGACCAATAGCTTGTCCCTCATGACCGGCGTCATCACACCT
CCTTCGCTTCCCAGAGGACGCCATTGGATTCATGTCGCATTTCACACGAAGCTAATGCTG
TGACAATCCCTTCGGGCACATCTCAGTGAGCGATAAGAGCCTTACACTGGCTGGGATTTC
CTGTCTCATCAATCACCGCGCATACGCGGGATGCTTCCGGCCAGCGGACATGAAAGCACC
AAAGCCCAGGCCGCTTGATAATTGCGAGATCACGGCATCATGTCGGTGTTATGCAGGCTA
TCTCGGGACTGCCATTAGAGCCTTTCACGCCTTTGTGCTCCCTCGCTAGCATCAAGTCTG
GACTGACGGCTTCAGTTTTCATGCTGGGGGCGGGCCACTCTCCTCCCACGTATTCCATCG
CAACTCATCTACCCCGGCCATATTGCTGCCCAATCGAGGATTCTGCGCATATTTTGTCTT
GGTTCTGTAGGGTCTGGCCCATTTTCTAGCATCCTGTGCTCGGAGTTGGCGTCGACTAGG
CGATCCTTGTCACCGTGTCTGCCCAAGGACGCGCGTCATTACCACGAGTCAGCCTAGGCG
ACGCAGCCGCATTCACATTCTATTCCGCAATTAGCTGATACCTCTTGTTTTGCAGCGTGA
GTACGACCACTGACAGCAAACTCTGAGAGCGGTCTGCCTTGGCTCGCCGAAGCTGCGATA
ATTCTCCATCCCAGATTGCCTCCCTGGCTGGTCTGAAATCGTCACGATCGGGAACTGTTC
CATCCTCTGTTTGCACGCAGCCTATTGCACAGTTCGTTTCGGTTGAAACGGTATGGAGAA
ACAGCTCCCCAGGCCGCGCCCTTCGTTTCTTTGGCGCTCTCGCACGTTCAAATGTTCCTC
GTGAAACCCACTTCCTCAATACAGCAGCACCAGCAGGGCTCGTCTCATTCAACCTACATG
GCTGCTGCCGGTATGTTATGGGTTTCCAGAGGAAATTTGCTAGGTAGCCACGACATTGCT
AGCGTCACAGTACGGCATCAATCGAGGACTTGTTCTATACCTATGTCACCGTTCCCATTC
TGCCTCGTGACATCGTGACTGATCCACACCACCCACCCATACTCGCTACTCCGCTAAGGC
GTGAAGGCAACCGGCATGATTGTGAGCACTACCCAATTATTCGGATCGAGACTTAGGACA
TTGACATTGTTACCAATAGGAACTGCTCCATGGTCAACCGGTGAGCTTCATGTCCAGTAA
CGGCCGTTAATGCCAGGGCTTTTCCGCGTTCCACAACGAGCGAATGCCGTCTATGATATC
CTCCTGGGTTCCTTCTGAGTGCTGGCCTGGGGACCTTGCTAGACTCACCGGAGTCTCATC
TCATTCGCCGCGCAGTAACGCTTTCACACCGGCTGGGGTACAAGCTCCGAGGACGACCGA
TGAGGGGGAATGGGCGGACTTCAACTGCACTGAGCGGGTCTTTCACCATCTCCCTCGGGC
TTAAAATGGTAGAATGGGAGTGTTCCAGAAACCCGTCCCACGCACCGTACAAAGATCCTG
CCGTCCTCTGTGACCGACCCTCGTCGTCAAACCTCCAGCGACCGCTGCAACCTGATACCT
GGATTCACCAGTAAACTCCAACAATCTCGGTCTCATCAAATTGAGCTTCATATCTCAAGA
TGTCGCCCGTTACAACCACGGTTAGCAGCAAGTGCACAGATATATCATCGTCTAGTTGCA
GTAGCACGAGGAGCTGTGCTGCGTCGTCCAGGGCTTCAATAGCCTATGGGTTAGCTTTAC
ATCCCTGTTACATGGCAGCCGTCCATCGTACCTCTACTAATAAGCCATACTCTGCTAGCT
ATCCCGGCAACGTCCCGAAAACCCAAGAGGCAGCAGAAATGTACAGCTTCGCAACCACCA
AGTTCGTCAACGACGATGTGCAGCCCTACGTGCCCGCTGGCACTTTCGACCTGCTAGCGG
ACACTCGAGCCTTCTTGGATTTTGGTCACAGACGGACTGATATGGCACGAAATCTGGAGG
CACTGCTGCTACCCGTTACGTCTTCATGTGATCCTGCTGGCACCTGTGTCAACGGTCCTC
TTGACATGGCCAGTCACGGTGCGTGCCTTGGTGTGCCCTACATGCGAACCACTGCTGACA
CGGAGCAGCTGAGACCGAACTTGCACCTGGGAGAGTGTATTCTCTCACAGAAAGCGATGA
CTCTGATATTGTCTTATCACTTTCAGATGACGAGGATGCAACATCAACAGACTATCAGCC
GACATCGTGAGACAGGCACACCTACCCTGTTATGGACAAAAATATTTCTGATGTGTAATG
GTATCATGACGAACTTGACGAACGAAGTTTTGCGGACTATTACGTTGCTTCAAAATGTGC
TTTCTCTCTATCCCGGTCTTCTAATATATCCATAAATTTCGAGAATCACTGACGACCAGC
ACGTTTGATGGATACCCCTGTGTAGCTTCTCATTTATCTATTTCTTCTTGGTGGCGGTAA
CTCGGTGAGGAGTCCTGGGCGTTCGCAGATACATGTTAGCTCAAAATAACATTTGCTATC
CCTTGTGCATTGTTCCCCTACTGGTCCGCGACGCCAGTCGTGTCGTGCTAACCGAACGTC
TGTCTGTATCTCCCGAATTTCTCAGCGCCTACAGAGATGCCCGAGAAAATGGAAGCGAGT
ATTACCATCGGCACCGTGGCCGTCTGATCCAATACTGTGCCGGCACCGTGCGCGTATTAT
ACCACGGCCCGCCGGAAGGAGAATATGCAAGCAGAAAGCCCGAGGGATTTCTGCTGATAT
CGCCAGCCTTCGTTCATGACGGTATAGAGGAGTTGAACTGTGTTGCGGATTCTTACCCGT
CTATCTGGGTTGTCGCTCCGCGATAGAGGCAAGAGCTGCATTATATATCCCGGCAGGTCT
TCGAACCTTCTCGATGGGACCGGTATATACACGAGATGGGTGATTCATAGCCAACGGCCA
AAGCGAATCCAAGTTTCCAGTATGCGACGCCACTATTGCACTCAAGTCGTCCCAGAGCAA
GCTCCCTAGGACCCGCAACGTTCCCTCGTAGCCGGGCGACTCATCGGGCCGGTCTAGTCC
TTTATCCGGGTCGTAGTCGACGTCGACTGCGCAGATGAAGCCGCCGTCCAGTCCGTGTGG
AGACGAGTCGGACTGCGGCTTCAGGTCGGAAGAGACACTGGCTTCATCGGCGACGAGAAA
CATGTCTGTTGCGAATTCGGCTGGGAATTCGGCGGTCTTGGCAAAGGATCTAAAAGAGCT
TCGCGTCGTCTTCTGGTCAGAACAGTTTCTCAAACGATTCCTTAGCTCGAAGGGGACTTA
CCTCTTTAGCGCTTCGATATCCTCACCATCGATCCCAAGGTCCTTGATATCAACCCAGTG
TATCTTGGAACGCTCCCTGAGACCGTCAATCCCCACGAGCTCCAATCCCCAATCGGCACT
GTCGGCATCAAACTTTGCGCGATACTCTTCCCATTCGGCATCGCTGCAAGAATGACAGGC
GCGGTATGCTACGAAGCCCCACTCGTCCCGTTCGTTGATCACAAGCGCCCAGGGCTCCTT
CTCGAACCGGACTGGCTCTCCGCGCAGTTCCGCGCGGACCAGTTCCTGCCCTGCATCTTG
CCGTAGCAGCTGCTGTACCGGGTTCTCGCTGCCCAGCTTTGCCGCCGCTTGGAATCGCAT
AAGCACAACGGTCCAGTGTCCGCGACGGTTGTGGTAGTCCGAGTTCCGCCGCCGGATGTC
CGGGTGAGCGCGGAGCGGCTCGTTGTGGAAGTCGTATTCGGAGGTCGCGGCGGCGACGTC
GGAGCCGTTGTACCCGTCCATCGGTAGCAGGATGGCGTAGTCGGCTTTGGCAGCGATCTC
GCTAATGTCTTGCCACATATCAAACAGCTTTCGTTGCTCTTCAGCGGCAGTTGCTCCTGG
ACCGCTGCCCGAGGTCCTGAGAGCACCAAGCTGATCCAGGATTCGGGTCTTCATGTTGTC
CACATGGTCCAAGACCCAGCTATACGTCCGGTTTACCATGAGGTCGTACCTAGCGCGGAT
GAATTGATGCCACTTTCTGCATACCTCGACGGTCGGCTTTCCTTCAGCCGCGCGTTTGGC
GTTGAGAGCGTTCTCATAAGTGCGCAGCACGTCGTCGATGAGATTGAACGTCTCTCGTAG
AGCCACCTTGACGAGTGTATCGTTGAGGTACAGGAAGACATTGATGGTCATGCTGAGGAG
ACGGCATGCCGCTGAGAAGTTGGCCGGGTCATACAGACCTCTCTCCCGCCAGCGCCGAGC
AGATAGAGGCATGATACCTTCCCAGACTCGCGACTTCATGGCTTGCAATTCTTTCGAGAT
AAGTTGCATTCTGTCCGGCTCCTCCTCCGACCCGATGAGCGTCACAATACGGTCCATTGG
TACCAGCGACTCAGCGTCGAACGGAGGAGGCGCCCAGGACGAGATGGGGCGAGTGACTAG
GAAGAATTCGTCCGAATCCAGAGGCTGGTTAATGGTCTGTCCCGTGGGAAGGGGTCTACT
ACCCATTGCTGCCTGGAGGAACTTTCCGACAGTCTGATGCTCGAGGATTCGGTCAACTGC
GGAGGTCAGCGAGACTGTTCTTCGTTATATACGTCCGCTAAGGACACTGAAGCTACCGGC
TGCCCAGGAAGCAACTGCAACTCACCGATCCAAAGCGTGTCTGAGCCGAAAAAGGCCTCT
GGACGCTGCCCCTTCAAGATGAAGTGGTCCTTTATTGAAGGAGTGTTGTTCCTGGCTATC
AGGTTACTGCGATATTGCTCCCTGACATCTTTGCCGAGCAACGCATCGAGAAGGTCGCTG
AAGCTGCTCGACATTTCGTTCCTCGATGATGTATTAATCAGCACCAGATCTGTCCCTTCA
CCATCGAGAAATCGTTCAGTGCGCGGCCCTTCCTACAAATTTAATCAAAGATCGATTCCG
ACTCAGACTGCCTAAGGCAAGACCTGCCAGACATCATGGCAGATGCAGCTGGCCTGCTGC
GCAGTACGTAACTAACGAGAGTTGGAATTATCTTCTGTGGCACAGCGCATTCGTGCCGTA
GTACTGCATCAACCCCACATTTCAATGCAACACCATTTGTGTTAGGCACCGAGGAATCCA
AGTCACCAGGATAGCATGAGCTCGGAACTTGCAATGTCGGACTGGCAGCAGCCCCACACC
CAGATAGTGCCTTGTGGTAGCCTGGGATTGTCCTGAGGCGGGGGTACTCCGTCTCCCGAG
CCTAGAATGAGCCCGAGATCAAACCTCCAGGCTGTCTAGATCGAGAACAACGCAATAAAT
GCAGCAGAGATTTGGAACTGGCTGCATCTCAAAAGCACCATATCGAGCGGAGGACAGGCC
CCCGTTTGCGGACAATTTCTTTCCAGCTCCCCCTAGACCAAAATACTTTTGCTCCCGCAA
TACCCCACACTCTCCAGTCTTGCTATGCCTTGGCATACCCTCCTGGACTGGAACAGGTCG
ACTGAGGACATCGAGTTGCCGAGATGGATCCTTCCTAAGGACGGTGACAAAGCAAGGAAC
GCGCGTGTCACTTTAGAACGAGTGAAGTTCCGCGGCTTTCGAGTAATCTCGTCAGTTAAG
TATCATGGCCAATGCTTGGAAGCCGAAGGTTAGTCGTATATCCAGTCACGAATATCCGTC
TGCTCTTTGTATGTGCTATCCTTGACTGGTCTCCTTTTAGGACACCCGAAGGTAGATATT
GAGGACACGTCACTACTGATTTCCATCCTATGTCAAGAGCACGAGCCGTTGAAAGTATAT
TCGGTCACAAACTGTGTTACGCGGCTACTCGAGCTCGCCTGTCGACGTGCGGGATCCTCA
TCGGGCGACCGAGAAGCCGGTCAAATCGAGGATGATGAAGCCTTGGAGTACCTGCCACCA
CCTGGAAGTATCTACTCTGGCCTTGAACTCTACCCTGACATGCGGACGTTCCGCATCCTC
AACATGCTGCCGCGCGATGGTGGCCAGATCCAATGTACCCTGGAACTAGCGGACGGACAG
TCACAACCTTACGATGCACTTTCGTACGTTTGGGGGCCCATGTCCCCGTTGAAGCCCATC
TTGGTCAATGGTGCTGAGGTTGAGATCGGCGCGAACTTGCACTCGGCTCTCGATGCACTC
CCAGGCCGAAGTAGCGACTCAACCCACCGACTCTGGGTCGATGCCCTCTGTATCGATCAG
CAGAATGACGACGAAAAGGGCTTCCAGGTAGCGATGATGGCAACGATCTACGCAAACGCT
CGGCATGTGTTCGTCTACTTGGGAGAAGAAGACGAGAGCACGGCTCCGTTCTTCGACTTT
CTCAACCGCGACCACCACCTCAGCATCAGCGAGGAGGACAAACTCTCAGACATTGCTGAG
AGTTGTGGTATTCCAGCACTACACATCGTCAAGGGCTACATTGACTTCGCCTTCCGTCCG
TGGTTCAGCCGCATATGGGTGGCTCAGGAGTACGGTCTCGCTAAGTGGGCGCCTATATTC
TATTGTGGCACTCAGTACGTGAACACGCGCTCCCTGTACCGAGATCTTGATATGCTGGAC
ATGGCTGCCTCATCGCTCATAAATGTTCGGATAGGAGACATTTACCACCGCTTGGATAGG
GGCCGGGGATACCACGAGCTGATGTCGTGCCTCGATCAAGTGCGCCACATTATCAAGCCA
GACCGGCTTGCTGTGCAGGGCGCGTGCATTCCGAGCGTAGAGTACCAGGCAATGAAGCGT
ACCAGCTCCGACCCTCGGGATATTGTTTACGGCATGCGCGAGTTCTTCGAACCGGCTTTC
CGGGAAGCATTCATGCCCGATTACACCCTTGCGCCCGAGCAGGTCTTCATGCGGCTGTCG
GCTTGGTTCCTGATTATTGACCAGTGGCCCAATGTCTTCGAGTGTTTTCCGAAGCGGCTC
TCTCCAGATCTTCCGAGTTGGGTCAGAGACTTTACCGAGTGGCAGCAGAAACTGTCGTTC
CATATCAGTAGGGGCTTTGACAACGTCACAGCCTCTACGACATGCGCCATCCACGAGCAG
GTTCTCTACGCCGAGTGCATGGAGCTAGACGAGATCTCTGAAGTCTACATCATCGATGAG
GACGACGACTACGAGGCCTACAGACGAGTATGGCTCCTAGACCAGCGGTTCACCAGCCCA
GAAATGGGTGCCAACAACTCGCCTTTAGCACCATTGGACGCCCCAGATGAGTCAATAGGA
TCCTGGACCGCCGTCGGACCCAGCAAGGTCTTCAGTCTAGGCAATATCTTGCCCGGGCGG
CATCTGCTCCACAGCGTAGCGGACGCCGTCATAAATACACATGCCGACGAGGTTATCCGG
CAGATTCGGGAAAGCCTGGACTTGGTGCCCGCGGTGTGGGACCTCGTAAAGCTGCCGCAG
GCCGAGGTGCTCGCATACCTCCAAGCCTGGGCCATCAGTACTCGTGTGCTGGCAAGCCGC
TTATTCAGCCTGGGCAAGTCCCTGCCGGTCATCATCAACGGTAGCAGGACGTGCGAGAAC
CTCGCGGCCGCTGTTATCTTTGACTACCCCAATCTGATGTCTCAATTGCGCGAGGTCCGC
GACCATATCGTGGCAAAAGCCGGGTTGGAAGCTTCACTTGCCAGGCTTGAGCTGAGCGAC
AGTGACAGCGATGTCAGCGCTAAGAGGACGGAGTCTAGTGACAGATGGTGCTTCAAGTAC
AAGAACTTGATTGAGCTCCTTGGCGGAGAGCATGGCATGGTTGCTTTTGATGTGGTATTA
GAAATTATCAACGCTCTCCGCACGGGGAATTTTAAAGGCCGGGATGTGTGGGACCTTCCT
CAACAGACTTCCGCCGGTAGGGTCAAGGAATGGTCGAAGAAATTCCGATTCGTCAACCGA
GTCACCAACTCGTTGATGCCTTCCCAAATCAAACCTGAGATACTGCTCTCGGCAGACGAT
AAAGACTCGGCGGACGACGAGGAAGAAGATGAAGACTCACAACTTCGCAAGCAGGAGAAA
GCCAAGCTCTTCGGCAACGACGGGTCGATGAAGGCACTCAGCGCACGCGAAGTGGCGGAG
GCGTACGTTCCGCGGCTGATCGCGCCGCTCAAGCATAGCACCTTCTTCTTGACGAAAGGG
GGATTCCCCGGCGTCGGCACGCCGGGCTCTCGTGACATTCGCAAAGGGGACAAGGTCCTC
TGGCTTGGAGCGATGAAGTTCCCGATAGCGGTGAGGGAAAGCGCGAGCCGCTTGGGTTAC
TACGAGATTGGAGGCACTGTGATTTTAAGGGGTATCACCAAAGAAGGTATCGATGGACTC
GGAGTTGTTAAGCCAGAGAGCCGGCGATTCAGGTTCGTGTAACATTTTTGGCGAGGAGAG
TAACGAAAACGCTTTTAGACGAGATATGATTCACGAGTTTAACAGGTGAAGGGGTAGCCA
AGGCCAACCTCCGCAGAACGCAACAAGCTGACCACCTCAGCATGACCGTGAGAATTCGCA
AACTGAAGTGCATTCCAATGCTTGTTCCCAGAAGTGGCGCCAATATCCGCACCGGCCTCA
AGCAGCCTCTTCACAGTCCTCACATTCCCAGCACTAGCGGCAGCGGCGAGAGCCGTATAG
CCGTCAAGGTAGCTCCCCCTTGCATTCACATCAGCACCAGCAGCCAACAAACAGTCAAGA
ACCTCCATATGACCACCCAACGCAGCACCCTGCAGAGCCGTCAAACCCTTGTATCTCTTC
AGCGGTGCATTGACATCTGCGCCTCGTGCTAGTAAAAGCGTGACGATCCCAAGATGTCCG
TTCTCTGCTGCGGCCTGAAGCGCTGTCCTGCCACAATAGTGTGCAGGTCCGGCGTTGGCG
TCGGCCCCAGCATCCACAAGCCTCTCCACCATCACTAACTGTCCGCCTTCGGCAGAAGCT
TGCAGTGGCGTCCTGCCGGAGTAGCGATGTGGCGGGGTGTTGACATCAGCACCGGCAGCG
AGCAGCGCGTCAACAACAATTTCGTGTCCCTGACCCGCGGCCAAGGTCAGAGCTGTATGA
CCACCATTATTCCCGCCTGGGGCATCAACTTCACCTCCGGCCTCCAAGAGCATTTGGACG
ATAGGCAAGTGACCAATTGCCGCAGCGGCTTGTAGTGCGGTCTTTCCGTACCACCCTCGG
GGAGGTTCGTTGGGGCTTGCGCCTCCGCTGAGAAGCTGCGAAACCGCCCCCGCATCTCCT
TTTGCGGAAGCGACTTGTAGTGGAGACCAGGCATTTTCATCTCTACTGCCCTGTTCTCCG
TCCTCTTCGGAGAATCTTTGTATCGCTGTAATAGCCATGTGGCCGTACATGGCTCCCTGC
CTCTGCGGCTCACTCGTACTTCCGTAGAGGGCAGCAATGACTTGAGAAAAACGGTGGACG
TCTGGATAAGCCCGCCGAAATAACCCCAAGGTTACACAGCAATGCGGGCAAACTCTAAGC
ACCAGCCGCCATGGCGATTGAGCCAAACTCCGAGCTAGCCTGATTTGGCACCTTAAAACA
TGTACGCTCAATGCGGTCTGCAGCGATTCACTACCTCTCCATCGCAACCTTGCGCCGGGT
TGGCCGTCCACCGCGCCATGATCTTTGTCATGGCCACCCACCGTCCACTTTTGAAAAGCT
GCCACCTTTCCAGGGCAGAATCGACGATCCTTTTGAGGTAGTCTTACTGCCAAGGAACTG
CTTCGCGGAACGAGAACTCTGCGAACCCTTCGTGAGCGACGATTAACCTCTGGTTGAATT
CAAGGTTACATACTTCATAGTCACAATTCGTTCACCAGCGCCAAGTAGCTGTTTGGTATG
GGCGCAGCTGCCAGAAATACGTCTAGTACCGAACAATGAGAGCAGTTCCGTGGAGAACTC
AAAACTGCGAAGAGTTTCCAGGGATTAGACTCAAGGGAAGTTGTGAGTTAAGGCTCAGTA
GGAAATCAAATCATTGCGTTTAGGGGAGAGTCGTAGTCGATACACTATAATATGTTGTTC
TTCCTGGCACAGTGATTATATGACTACAGGTTTCAGCAACGCAGAAATATAGTAGTGATT
TGTCCGAATGTTCAGTCAGTGAAGACCAGCCGAAGATTTATCCATCAGTTGCTCTCCTCT
CTCGTGTTCCGATAGAGATAATCAGCAAACGCCTCAGGGATCTGACCACCAGCAAGCTCC
GACGTCTCGGCAAATGCTCTGATCTCTTTCTCCTCCTCGTCAGTCAAGCTGATCTGCAGG
GCTGCCCAGTTCTCTTCCAAGTACTTGATCTTCCTGGTACCGGGGATGGGGAAAATATCG
TCGCCCTGCTTGAGTAACCAAGCCAGGGCGAGCTGCGACACAGTGCAGCCCTTTCTGTCG
GCGAACGCTTTGAACTGGGCGACGACTCCGGCGTTTTTCTCCCTGTTGCCTTCTTGGAAG
TGAGGCATGACCTTGGGTCTCATGTCTTCGCTGTCCCCCACATCCTTCCCCTGGCTAAAG
GTGGAGGTCAACACGCCGCGTCCCAGGGGACATGCAACGACCACAGCGACGCCCAGCTCC
CGGCATGTGGCCAGGAGGTCGGTGCCCGCCGCGCCCTCGATGTCACGCGTAAAGACGGAG
TACTCAGTTTGGACGGCGGCTACGGGTGCGATCTTGACAGCTCGGCGGAGCGTGCTGGAC
GAGACGGACGAGAGTCCGATGTGTTTGATCTTGCCCTCGCTAAAATGTTCCCTTGTTAGC
AAGACTGGTACATTCCCAAGAGAAACTATGTCTCAGAACGTACGCCTGAAGTTCTGCCAA
CGCTCGCATCGTCTCCTCGATCGGGGTCTCTGGATTGACACTGTGTACGTAATCTGGAGA
GTTAGAGCATAGTCCATGGGGGTGAAGCAACAAACTTACAGAGGTCAATTGTCTCAACGC
CAAGGGCCTCAAGACTCTCATGGCAGCACTGTTTGGTGTACCTGGCCGAGCTGTCGGTTG
CAAAGCTCTTGGAGCCTTTGACGAAGCCGAACTTGGTTGCGAGAAAAATTTCGTTGCGCT
TGCCAGTGCGCTTGAACCACTTTCCCAAGACCCTTTCACTATCACCGTAGAGGCTATTCA
CCTTCGTACTTAGTACAGTAACGCCCAAGCGAACTGCATCCGAACAGGGAATCATCTCGG
CAACTTACTCAGCCGTATCCCAGAATGTTGCTCCCAGCTCGGCAGCGCGGTCGAGAATAG
TAAACTGCTCCTCCTCGCTGAGAGGGGTGCTGTATGAGTGAGACATACCCATCAGGCCGA
AGCCGAGGGCCGGTACGCTGGGGCCATTCCTGCCCAGCGTGTGGTGAGGGGCAATCGGGG
CAGACATGTGGGATAGTCAACGGGATAGACTAGAGAATTGAGAAAATTGAATCCTTGTGT
CTTGCGAAAGATCGACTCTGGACTGATCAAATTATAGCCTGAAAAGGAGGAAAGTGCCAG
CTTTTATAGCAAGAGAGGTATTTTCACAATCATGGCCATCAAAAGCGAGGTTCACATATT
CTCCACATGAGCACTGCTATAAGAGACATGAGACAGAGACAACATGCAGCAAGACGGGGA
ATTGCATCGTCCGTATATCCGACACCAACCTTCAAAACGGGCCGTTCAGGACATAAGTAA
CCCGAAAGCTCAGAAGAGTCGTGGATGTTGACCAAAGGTCGCTGTGAGAATGCCCAATCA
GCATCGTGCGTTTCCGAGCTGCCCCATGGACTAGGCACCCAATCAAAGGCTGATGCTCGG
CGATTCAGGGATCCGAATGCAGTAGCACGCTAGTTAAACTAGGACCTGCCACAATTGCAC
ACAGCCGCGACAATCCGATGCTCACTCCGTAACACTGCACTGTCGATAGTATCCTCCCGG
TTTCTGTTTCAAACCTGCGGCTCAGTTGAAGAAGAATGCAGCCCAAAGCGACTGCTAAGA
ACACTCGCACATGCAAATCCACAAGCAAGTCCGGGTGCCGCACCTGCAAGTAAGTAAACC
CACCCTTATCGTTCCTCGTAACCTCGGTAGCCCCTGAAGCTCATTCGCGTGTGTCTCCAA
CTCGTAGGCTCCGTAAGGTGAAATGTGACGAAAGATTCCCGGCTTGCAGCCGATGTCAGA
CCGCTGGCCGCGTCTGCGAGGGCTATGGCATATGGGGCGGTGGCAGTAGCGTTTTGGGAG
AACGGCAACACCCGGCCGGCTCCAAGGTTGGCCCTCCTGCCGGCACGGCTACCCTGGGTA
ACCGGCCTGCTGCCAGCCTGTCGTTATTGTGCGTCAGCACCGAAGAGAGGGAACATTTTG
ACTGGTTCAAGTGCCGTACTGCCACCAAGCTTCCAGGCTCGTTCCGCTCAGCTTTCTGGA
CGACCCTGTTATTCCAGGCGAGTTTCAGTGAGCCTGCCGTTCTGCATGCCATAATCGCCC
TGAGCTCCGTCCAGAGGAGAGGTATCCTACGGATCGAGTGCCAAGAGCAAGGAAGAGCCG
TTCCAGACAGAGAAGAGCAATTCGCCTTGCAGCACTATGTCCAGGCCATCAAGAACCTCC
ATCCCCACTTCCAGGCCCAAGACCAGGCATCCTTTCGGGTTACACTCATCTCCTGCATTG
TATTTGTCTCATTAGACTTCTTACGTGGGCATTTCACAACGGGCCTGGTCCATCTACAGA
ACGGGCTACGGCTGCTGGAAGAGGCGTGGATGATCTCGACTTCGACAAGCGAACCACTTT
GTCTCCGGCCTGGCCGAGAGTCTGTTGACGACTGGATACTAGAGGCATTTTCTAGACTGC
ACATTCAAGTGCAGATGTTTAGGCAGCCGCACCAGCAGCCGTGCTTCCTCCTTAAACCCG
TCTACCCAAGTGCTCCGGTGCGATCATTCCATTCCCTGAAAGATGCGTGGCACGAGTTGG
ACCGGCTATTCAACGTCATATTTCACCTATATCGACAGGCCCGCGACCACGAGCGTGCGA
GCACCTTGCCCCAGAATCTCTACGAACAGCAACACAGTGTTGAGGCGGACCTTGTACAAT
GGCTCAAAACTTACGAGACATTCATCATAGAATCCCACCTTGGCCATCAGTCGCTCGAAG
AGCAAATGGCTTACCGGATAATTTGCGTTCACCACACCCTGGCCACCATCATGGCAGCTG
TCTGTCTCTGCCCGGGCGACGAGGAAGTATTTGACACGCATACCAACCTATTCGTATGTC
TGTTACGCCAGCTCGAAAGTATATGGGCACTGGCAGGGCGGAGCTACATGTCTCCGCCGG
GACATCGCATATACATGGCCCGTTCCATCATCGACATGGGCTGTATAGCGCCCCTCTACT
ACACTGCAATCAAATGTCGTGTTCACCATGTAAGGCTGAGAGCCATCCGGAAACTGGAAG
CCACCTTCCATAGGGAAGGCATTTGGGACGCGAAAATAACCGCCCGAGTCGCACGCAAAG
TAATGGAGATTGAAGAGAGGGACTTTTACGCTGTCATATCTGTGGTCGATGATGCTATGG
CTGATAGCTCTTTGCCCGTCATGTCTCCGGGTGCACAGGAGCACTCGATGCCGCCTTTAC
CAGAATCGTACAGGCTACATGATGTCGAGATGGTATTGTCTGGTGATCCTACGGAAAAAG
TCATGTTGTATTGCAGGCGAAGACAGGAGGACGGTGCAGACTGCAGAGATCGCATCGCAG
AGTACCATATGGCTTCACAGCTTTGGCTGGATCTAGATGCACCATGACGAAATAGCTGTA
AGGAAATACCAGGCAGCTCAATAACTTCATTGGGCTTCCTAGAAGACATACCACCGAGAC
CGAGCTAATTCTAGACCACCTTCGAGAGTCACCAAATTCCTTAGTTTGTAGATCCTGACT
AGTGGAAGCGTGAGCAGCGGCGAGTCATGGTAAGGGAACACATGTGGCCATCGCTACACT
GATAACTAATATTCTGGTAACAGATTTCAGCCAAACCCAAATCTAAGTTCATGATCGTAG
GTACAACAAAGCAATTTAAAGACACTCCCCTACTTACCGTTATGATAGCAAATCTTGATT
CTTACAGCACAAGAAACGCACACAACGAAGTATTATGCTGGAACGTGCCAGCATACCCAG
TTGTGATGATCCATTTCTCACTACGTACCAATGTCTTCATCCCATGGAGATATGTTCTTA
TTTCTTGTTGTCTCTATAGCGTACAAAGAAGTTCTTTGTTCATGGCCCTTTTTTGCAGCA
ATTTCTAGCGCAGACAATCGGCTTGTTTCTCACGCGTTCTTGGCGAATCCATGGTCTTCA
AGTAAGGTCTAAGCAATAACACACCTAGACAGCGAGTATATAACCATCTTATGTCTGCCC
TGGAAGCTCGGAACAACAAGACCACAGCGCTTCCTCATCAATCCATCTTGTAAACCCCCA
CAAACATCAAGAAGTTCTCGCAACTGCCCGTCCATCACACCAAATCCCCAACATGCCCGC
CAACCCAGAGATCAACCGTGGCCTAACAAGCATGACCGTCCTCGGCTACGACCGCAAGAC
CAAAGTCCGCACGTACCGCGACAACACCAACGGCAGCGTCTGGCAGACCCACCCCAAGAA
GCTCTACGGTGAGCTGAAGCCCTACGGCCACCGACCGTTGGACGACACCGAACTCCGGCC
ACCTTGGGATAAGAATAGACCCAGGACGTGGAAGAACCTATACCTCCTCCACCCGCATCG
CGAGGTCTATTCTCCCAACGGGATCCTCAAGAAGGCTCGGATGCTGGGCGTGATCTGGAA
GCACGATTATGACCAGGGGTGGGACGTCTTTGTCGACCACTGGCCGGAACATCTGGTGCG
CAAGATGAGGGTTGGGGGGGAGAGTGAGCCTGAAGCTGAGAAGGATAACGAGAAGGAGAG
GAAGAAAAAGCATGTTCCGGTTGAGGATCCCGACGATGGGGAAGGGAGGATTTAGTAGTG
CTTCTGCTCTTGGGTTATTGTGACGGGATGAGCCGAGATAAGAGCCGGGCTGGCAGAGAG
TGATACTGGACATGATGTCTACTTGGATGAGGAACCGGTTGTAGCTAATATCTGGTAGGA
CTGTTCAAGGATAGCGGCGGGATATCTTGAAGGAGTTGATACTAGGCGTGGTTAGATGAG
ATGGGGTTTAGGGAATTTAGGAGATTTTGGAGGACTATCTGTTCTCAGTTATGTGGTTAC
CAACTAATACGTCGATGCGACTTAAGACTACATTGGAGATGTCCATGATGTTGGGCCGTT
GCTGTGTTGTATGGGTGCCAGTGGACTTCGAAGCGAAATTTGACCTCACACAAAGCCATA
TCCAGATCGGGAGCTGAGCTGTCGCCGCTTTCCAGCTGAGTTGGGCGGAGTCGCCGCCGA
GCCATGACTAAGCAATACTGAGCTGGCGATACCTCAGCTTCCGGAATGTGAGCACATTCA
TCCATTCGCCCTGCTTAAACACCAGCTTTAGCATGTCAGCTTGCTTCCGTGCTCTCAATA
CCCTCTAACACATTCTCTCCTCGCGCACCCACCATTTCCCCAGCCTCACCTCGTAGAGCA
GAACTCGTCGTTCAGTCTCTATCTTTTACCAACTTGCTCCTTCGTTACCATCATCGCTCC
AACCCGATGGATCATTCCGACACTGGCAGGAAACCCCCACTTGTAACATCTCTCCGAGAC
CTGACAATTATCGAAGCCTGGGACGAAGAGACAGACAAACCCAAATACGTCACTTTCTAC
CTCGTCACATCCAACGAAGAGCTTTACTTTGGCAAGCTGTCCAAAAACAAGAGCGACATA
ACTCTCGCCGAGTACAGCTCGGCCCTAGAGTACATTCCAGACGAGGAGATCTATCCAGAG
GTTCCGAAAGATGTCACGTTGAAGACTGCATCTAATAGCTTAGATGAGGCCTCGGTGTTT
TTCAAGAGGCCCGGGCTAAACTGCTACGAGACCATGAAAGGATCCCAATACATTCCCAAG
GCAATTATGGAAGAGACCTTAATTATGGAGCAGGTGTCCAAAACGCACCACCCCAACATC
ATTGGATACTTTGGGTGCCGCGTGAGACTTGGTCGTATCACGGCAATGGTCTTGGAGCGT
CTTGACCAGACCCTAACACAATATGCTCATACACCCGCCTTTGAGCAACTCGACAAGGCC
AAGTTTCTCGAGGCCCTAAAGTCGGCCGTCGACTACCTGCACTCGCTGGGCTTGGCGCAC
AACGATATCAACCCAGACAACATTATGATCAAGAATGGGATGCCAGTGTTGATTGATTTC
GGGTCTTGCCAGCCTTTTGGAAATAATCTGCAGTCGCTCGGCACGTATGGATGGTATGAG
GAGCTGTTCTTCACATCCGAGAAGAAACATGACGAATATTCTCTTGGGAAACTACAAGAG
TGGTTGCAAACGCCAATGTGACAGTCGAGGCAATAACTCGACACAGGCTATGGTGGAAAT
GAATTGATTCTGACTTTATCATTATTTACTGTTTCTCTTTGCTTTCGTCTTGATATATTG
GGTGAATAGAGGTCTCTCCTAGTAGAGGACAGCTGGAGTTCTGTTAAATTATCTCTACCG
TATTGGACCGTAAGCCTCAACGCCTCTCGTCTATGCAGCTATTGGGCATAATTCTGCTGG
ATTTCAGGGCACATCGTAGCCGACAAAATCAACGCCATCTCCACAACCGCCCCGTGCGGC
TGGCCCCGCTGTTAGTTGAGTTGTTCCCGTCCCCCAAGCTACATATGTCAATCAGCTTAG
CGTCGACTGACTACATGTACAAGTACCAACATTACGCCCCCTTGACTACCTCCCGGCAGC
AGGCCAACCACTGGTCATGGACGCTGTACTCCAGCGAATTGCAGTCCAGCCGTTGGGGCA
AACTCTTGGGGGCAAACTACCGGTTGTATTAACTTGGCATTTCTGATGGTTACCAATATA
TGCTGCCGATGTATCTAAGGAAATGACGGACCCTCGCTTACAGTACTGGTACCCCCGGGC
ATCACTTTAGCATTTTGAGCTAGGCGCCGCCCAAATGGCTAGTTTCAGGATGCTTCCGGC
CGAAAATGAGGTCTTTGCTGATGTAGTGTGGGACGGGATATGGGATCATATTCCCAGAAA
AGTCCACAGGCTACCTCCCGCTTAGAGTTTCCACAACTACCCGGAAACAGTGAACGCCTA
CCTGGAGAAAGTCAGGGGACAAGAAAAAGGGCATGGCAAGCACAGGCAACTTCGACTGCT
CAGTTAACCGGTGAGCATCAAGGTTGGTGCGGACTGATAAAGAGCTGCTGCCACACTCAA
GCCAGTGTTCACCCCTGGTCAGTTTTTCACCCCGCACTCGAATC
>NODE_6_length_462_cov_94.387444
CCATGGCGCGAGTACATTCAAGAGCGCGCTACAGCCACTGAAAGGAAGACGGAACCGACT
AGAATTGAGCCGGGGAAGGAGCCCCCGTAACGTAATATTGCTAGAAGTGGGTAACTCGCG
GTTAAGGCAATTTGACCGTTTCAGCTTATCGCAGGTCGCGATGTGAAACATCGTGACAGC
ACGTCAACGACAGCTCGGAGTAGGCTTAATGGCTCTAGGGTGAGGTGAAGATCGAAATGT
CCAGACTAGGCCCTGATTGGCCTCCGGCGAGCTTGCTGATCTGCAAGAACCACTCCATGT
GTACTAGCGCGACCGTAAAACTTCCGCGGTATGTCCGGTTCGCGGATCCTGCCGTACGGC
GATCCAGATGGTGCGGTCCTATCGCAGATCCCGCATGGTCGTTCTGGCCCGTGTTCTCCA
ACTTATGGCCAACCACACGTAGCTACTTGCCATCTAGGCAAGGAGCAAATATGACAGCTC
AGCTTTCGAAACTAGTGACTGAGACTTGATCGACCAGAATTG
>NODE_9_length_384_cov_596.528625
AACGAAAGGATCTCCCTCGCCCTGATAGCAGTATAGGCGCCGACTTTCTCGATCAACGCC
TTCACTTCGTGGCTCATTTTGCGGTGCTGGCGGTACGCAGATGGATCAAGGGCCGCAGGA
TGGTCGTGAACTCGGTGTTTAGGCTCCTTGTGAGGGTTAAAGCACCAGCCTTCCTTGCGG
AGGTAAACTGACGCCTTGAACTGGCAGCCGTGCCTTAATGTGGTTGTTTTACGTAGTCCT
ACACTTCGTCCGGGCACCGGCTCGCCGAAGTGGACACACTCAACACTGTAGGAGTTAAGA
ACGCCCGTTTTCTTGGACCGGGACCCCCGGCGTAAGGCGACGCAGTAGCCGTGCCTCTTG
CCGTGAGCGAGGAGGCGCTCCTTGAGGTGGTCAGGGTCGTATACGCCGTACATCACGCCA
GCTGGGAAGCTAGGTATGCCCTGG
>NODE_14_length_162_cov_358.351837
TAGAAGGCTATAGGTATAGCCTTATACGCGTGTTGGAGTATAGTAAAGTTAATTCGATCG
GGCCCGGGGGCCTTTTTCGCGGAAGAGGTTAGAATAGCCTTTTCTACCTCGGATTCCGTA
AGACTCGGCCACTCCCACCTAGTAGTATTACTACCGGTAGGAGTAGAGCTGTTACTAGTA
TTACTAGGCGTAGGCCTACTACTAGTATTACTACTAGGCGTA
>NODE_15_length_84706_cov_38.117207
AAGCCCAATGCGAGATAGACACGAACGGACAAGAATTGGGCTCACAAAGTGCGAAAACCC
AGCAAAAGTGGCATCTTACAGTCCAGGTGCGTCCAGTTGACATAGCTCAGCCGCGGGGTC
TTGAAAACTGACAAGGGGGAACAGGTGCTTGAGTGTGGCAGCGGAACCCTGCTAATACAA
GGGGCCAGAGATAATAGTTCTGCTGTGTGGATGGAGGATGGATGAATGCCGTTGAAAGCC
GCTGCGTTACAACCACAGGTGACCGATATCGGGAACAATGCCCTGGCCTGTATCCAATGT
CAACGCGAAAAGCGCTCAAAGATCTACCTCTACCCCGCATACCATAATCCCACTCCCATG
TGCGTATTTAATCCCTTCTAGTCCTCGTCGTCCCTTCATCACAACCCTCGTCCCTTCATC
CCCAACACCACACTGCTTCTATCACATCGCTCATCCGACCCGAATTTCGCCGTACTCACG
ACCTGTCCTTGGTACGACGCTCGTGCAAAAGAAAACATGGCGCCTCTCGCAATGGAGCTA
CCTCTAGATCAAGGTAACGTAACTATGCAAAAGAATGCATCCGGGTGTTCGACTTGCCTA
CCATGCTCTCTAGTGGCCTGTCATCGCTCACCCAGCTTGGGTGACATGCGAGCCGAAAGA
GCATGGCGGTCAGTCGATCTGAGAAATACCGGCGAACTTGATCTGGATAATACCAGCGAA
AGGACATGCTTCTTTTGACTCCCTCCCGTTCCCGGGGCTGGGTCATTGTTTTGCTAACCC
CCTCTAGCACCGCGCTTGATCTGTCACCATGACCACTGAAAAGATCACCTTTCTGACCAA
CTGGTAAGGATTAAAGGCAACCCGCGGTAATGCGGGGGTGTAGGTTGACATAGGCTAGGC
ACGCTACGCCATACCACGCTCCACTGTACCTGGCTCAGGCGAAGGGCTATTTCGAGAAGG
AAGGCATCAAGGTTGCCCTGCTCGAGCCGAATGACCCTAGTGTAAGCAGCGATTGCAAGC
ATTCCCCGGCAGAAGATGCTGACGGTGGGTCTAGGATGTCACCGAGATTATCGGCACCGG
CAAAGTCGACCTCGGTTTCAAAGCCATGATCCACACGCTCGCGGTAAGCTTTCAAGCTGG
TTAACAGGACTGGACACTCGCTAATATAGCCCTCTAGGCTAAAGCCCGCGGCTTCCCGGT
CGTCTCCATCGGCAGCCTTCTAGACGAGCCCTTCACCGGTGTTGTGTATCTTAAGTCGTC
GGGCATCACGTCGGACTTCCGCACCCTCAAGGGCAAGCGGATCGGCTACGTCGGCGAGTT
TGGCAAGATTCAGATCGATGAGCTGACCTCGCACTATGGCATGTCGCCCTCGGATTACAC
CGCTGTACGCTGCGGCATGAACGTGTCGAAGGCCATCATCAAGGGCGACATCGACGCTGG
TATCGGGCTCGAGAACGTCCAGATGGTCGAACTGGAGGAGTGGCTCGTATCTCAGGGCCG
TCCCAAGACCGATGTGCAGATGCTGCGAATTGACGAGCTGGCCGAGCTGGGCTGCTGCTG
CTTCTGCTCCATCTTGTACATCGGCAATGAGCGCTTCGTAGCGGAAAACCCGGACAGGGT
GCGAGCCTTCTTGCGCGCCGTCAAGCGCGCTACCGACTTCGTCCTCGAGCAGCCAGAGAA
GGCCTGGGAGGAGTTTGTCGACTTCAAGCCCGTTATTGGCACCTCTCTGAACCGCAAGAT
CTTCGAGCGAAGCTTCGCCTACATCTCCAAAGACCTGAAGAATGTCAAGCGCGACTGGGA
GAAGGTCACCAAGTACGGCAAGCGCCTTGGGGTGTTGAACGCAGGTTTCGAGCCGAACTA
TACCAATGAGTTTCTCGACTGGGCGCTCGAGGCAGAGTCGATGGACCCGACGGGCGATCA
GAAGAGAATGGCTGACCTCCAGGAGAATGTGGTTCTCAAGGGCGGCTTCCACCGCCTTGA
GTTGTCAGCTTAAGCGACTTAGGCTCACAGGATATCGGGCTTCTTTTCACACTACCGGGG
CTAACACATTAGCTACCTTACTGTCACTACCTCCTAAAATGGATACGTCAAAATTTTATG
GACAATCCATGACAGTGCGCTAAGCATCACTCTTAACTATATAGAGCCGGAGAATCTAAT
CTCAGACGGTTAGCCATACTTGGGCCTTTAGCCGCCTTTTGCAGCGTGGCCATATCCCTT
TACCCCTACCCGGACTAGCACGTGGGCCATGTGCGGGAAGCCAACCCCCTCCTCACTAAT
GCTGACATGGAATTCAAGACTCCTATCCATTTATCTTACCGCCACCTTTCCGACAGGCTT
TCAGCCCGCTATGCAGAAGTCAGCGCTCTTACGTCCGATAACGCTCAACAACGTTTAGCT
ACCTGATACTGATACACCACGTCCGTCTAGTTCAAAGGAGAAAATTTTTTCCGCGTCAAT
ACAGGATGCAGATCATTCAACTCAATTGCGCTTATTATATCCTCAACTGTGCCGTCGATT
CAATCACTCCACTGAGGATAACGCACCGCCACACTGGTCTGAGTATCTGAGATTAGCTAC
GCCGCAGAACCGTTCAGGCTCTTGTAGCAAGTGCGGCACAGCAGCCAATCGAGCACTGCC
ATTGGTCGCAGCCAGCTGTCTGAGCCCCGCACCGGGCAAAGCGCATGGATTCGCCGCCGC
TGGAAAGAGGCAAACCGATCGCATGAGGCTCGCCCAACTCGGGCATGATTGAGGCGCAAG
CTCTGGTTCATATCCCGCAGATTCCACTCCTTTGCGTCAGCAACATATTCCTGCCGGATA
AATGCAGTGCTGCTGTAGTCGTGCGCACCCCGGGATTCTGACAAAATGAAGCGTCTTCTC
AAGATTGGCAGAAGCCGCCCGGAAGTGACTGCCTCGGCCCTCCGGATGTCGGCCGCGACT
CCCGCGTCTAGCGTGACGTTCATCGACAACTCCCGTGGCGCATCCGCCGCAACGGCCGAG
CTGTCTGCCGCCCTTGACGGCGCCCTCGAGCAGATTGATCTCGGCGGTGAGCAAGCTCTA
CTCCGCGTCCAAGTTGTGTTTAACGCACTTCTAGGTTGTTCCCGTATATGATAACGAGCG
TAGAGAGCAGGCCACCTCGACGAGCAGCTGCGCAGCCTGGTCCATCAGCTTGACCAAGAA
GTCGCGACGTACTCCAACTCGACTGTGGACGAGAACGAGTGCAAGGAATGGGTGTGGTAT
GAGAGACACGCAACCTGCGCTGCATCATTGGAACTGATTGCTTGTGGTCAACAGCCCCAA
GACGACGGCTCACACTGTCTCGGCCGCCTGGAAGTGTTCTCTCGCTGCGTACGATGCTGT
TGGCGGCTTTCACTCCTCAGAGCACTGCACTTTTGAACATAACTACATTGGTTCACCCTC
TGTGGGCGGCACCACCAAAGCGTTTCTCTCGACGATCGTGACGCCGGTGGACAGTGAGGC
GAAGGGGTTCCTGCCCGCCCTGGTCATTGCCGTCCGCGGGAGCGCAAGCAAGATCGACCA
TATGGTGAATGCAAATTCTCTACCGCGAAGCGCACGTAAATTTATCATAGATGTAACTGG
ACTCGTCAAGCCACAAACCGGCAGCATGCTGATGCTCTACAGGGTCTAGGCGTGGATGCT
CACTCCGGGTTCCTGAATAGCGCCGAAGCTCTCGACGCCATCGTGTCCGACAAAGTACGC
CGCTATGTTCAAGCCAATGAGTCCAACGCCCACATCATATTTACGGGACACTCGGCAGGC
GGTGCCGTTGCGAGCCTGCTCTTCCTTCGACACGTCTTCAACCCGGACACTGGTAGGAAC
GAAACCCGGCTTAACAGTCCAAACCCTAAATTCCTTCTAACCTTCAAACCACCAGGCCCT
ACCGCCAAGCTCTCATGCATCACATTCGGTGCTCCGCCAGCAATCACGCAGCCTCTGAGT
CCCGCCAGCTTCCCAAGGCAGCAGCCGCTGGGCCTCTGCCTCAACATCATCAACGAGTTT
GATATCGTCACCCGCGCGGACGCGCCGTACACCCTCTGCTTGGTGAACATTTTGCGCTCC
ATATACGGGCAGCCTGCTCTCCTCGACGAAACAAATGACGCTGCTACCGCTGCGGGAGGC
TTTAACCCTGTAAGGGCCGAGGGGAAGGCGGGCGGCAGCACAGGTCACCCCGCGGCCAAG
AGAGTCTGCCCGGTTCCCCCGCCTCAGTATCACCATGTTGGTGCTCGAGTGGTCCTCCTG
ATGCGGCTGGACGGAAGACAGGTTCGTTTGAAGGCTGTGGAGGTGCCTGGAGAGAGGTTC
GGCCAGCTAGCGTTTTGCCGGGTAGCCGTTCATCGCCGGGCGTGTTATGACGCTCGGATG
CGGGAACTTGAGCGGTGGGATACGTAGCCCAGATCAGGTATCTGTGTTAGCACCCGATGT
AACATCTTGGCACAGACGATATGTATCTGCTAGTGTATTCAACTCAACACTGGGGGCGTC
ATCGACCTCGGAGTTGCTTTGGTAATTCGTTCTCCCGGGCGTCAATGGCTCCATATCGGC
AGCGCCTTACCCGCTCGCCTCAAAACCTCGACATAGCGGTAGTACTCGACAGCCTTCCGC
ACCTTTTCCACCATCGTGCTCACGTTCTTCTGCTCTAGACCCACACCATCGTCGGCCTCT
TCAATAACCGACGCCAGTGCTTCACAGTCCCAACATAAACACCTCTCATACGCCTCCCCG
AAGCGTATAAAAAACAGCTTCTTCGTCTCCTCCATCCCGCCATGTAGCACGCCTCTCCCA
AGCTTGTCATCATGGTTGATGAACACCCCCGTGCGCCTCTTCACCGACGCGGCGTACGCC
TGCGCAGAGCACTGGTGCGTGTGCCAAGCAAGGTCAACGTCCAGCGTCGGCACGAGCATG
GTGCCCGGATACAGCCGGAACAGCCGCAGGAACTTCTCGTAGCAGTCGCTTGCCCGGCGA
AGGGTCCCCTCGACGGCGGGGCTGCGGATCCAGAGCTGCGCGTGCATCTTGTCGACGAAG
GATGCTTGTCGCTGGACGTTTTCGACTAGCGGCTTGTTGGCCTCTTTGTCGAGTTCCGTC
TGCCGGAGAAGGGCGAGGAAAGCGGCGTCGCCATCGGTCAGGTCTTGGGAGTTGAGGGAC
TCGCTGAGGGAGATGATTCGCACATCGCGTTCACCGTAGCCGGCTAAGGCTGTCGACACC
CTATTCGACGTCTTTCCCGCCTCGCAGAGATAGCGAAAGAGGTCTGGCTCCATTTTGACA
TGAGCTTTGGTCCAGAGAGCCGATATCCCGGGCTGAGTGTATCTCCAGTCCTTAGAGTTG
ATGGCGGCGTGCACCTCTTTCCACGGAAAGGGGAGCCTGGCGACGCTTGCGAGGTTATGG
CGATGGCAAGCCTGGGCATAGTCGTGAGGGTTCAGGAGAAAGGCATGCCAGACCATGATG
ACATCTCGACGCAGTTAGCCGTGGTGCCCTCTTTGCCGCGCCGTCGTCAACGCGGACGAG
GTAATGTACGTACCGAGAGGAGGCAGGAAAAAAAATCTCTTGTGCTCTTCAGGCTCATAA
GCACATTCTTTCAGATATTCATCCATCTTCTTCATCCACCCCTTGAACCGGCCCACTGCA
ATGCCGAGGAAGTACGCCCATTTTTGCCTTCTCCGAGTCTGCCACGTCGTGTCCTGCAGC
TGCACGGCCTTCATGACTCGCTTGCGCTTCCCATAGACACGGGTTCTGCGGTAGACCGTC
TTCTTATTGATCTTGACTCCAAAAGTCGTGTCTAGGTCGCTGGACCTGATGACATCTAGG
CGCAACTTGTGAAACGCCTCAAGAAGTTCCAGGTGGACAGCACACTCGCCCACGGTCGGG
AGATCTGAATCCGTGTCCCCTTGAGTCGTGTGCGTCAGGGAAGCAAAGAGCTTTGGATCC
GGGATCTTGGGTTCTTCGTCGGCTGTGGTGGCCCGCTTTGGGTACAATGTCGATACAATT
CTGGCATTTGAGTGGCCGTAAGACAACGGCGAGACCAAACCGCTCGCTTCTGCCTTACTG
GCGATGTGCAGGTCCCTCAAATGAGATGGCACGATGTGCGACATTGCGCCTCTCTGATCA
GTTGTGACAAAACCGAAGAGGAGGGTATGGTGATGGCCACCAGCTTTTCTTGGGAAGAGT
AGGCTTGAAGGCTTGAAGGTGTTGCTCCTCACGATATGCCGGTGGAAGATTACCCCGTGA
TGACATGGGCTGAGAACAATCTGAACCCAAATGTTGAATGTTGGGCGCTCACACGAGGCT
CCCCGAGTATGCCTGGCAGTAAGTGTCTTAGGCTCTCGGACCATTGTGTGGCTGTGCTGC
GACTGCATCTCGGTGTGTGCCCGGCATTTTTAGCGCGTCCACCAGATTGGGCACTGCATG
CAAGGGGGTTCCCAGAGACCACTTCAACCTCCGCCCTCCCGGGTACCTAGTTAATAATCG
GCACCTGAAGCTGGGATTCACCGCGGTGCGCGAGGCGGACGAGAGCAATCCTCCCTGATT
CGAGTCCTACCCGCTCCAAGATCCTCTGTATGCAGCGCTGCATTATTGTCCACTTAAGTT
GTGCTCCTTTGCGTCAGAGTTTACGCGCATACCATCAATGGCCTGCAGACTCACGCGAAC
CTTCCCAGCCATGGCCCTTGGAGGATGGTCCTCCATCGTTCGCTTTGCCTGCCACATCCT
CCTGGGTACCGTGGGCTTTGGCGGCCGCGCTCTCTACGACACAGTCAAAGACCTCGATCG
TACTGGGATCTACGATGTGATCCCTAACGGGCGGGCTTTCCTATACGGCCTTCAGATGTA
CTCGACTTGGGTAAGCGAGCAAGCAGGCATGCAGGCAAGCTGGGATAGTGCACCGGAATC
GTTGGCTCACGCAAGCGCAGGGCATCTTCGGCTTCGCATGGAACTTCGTCATGTTCGTTG
GGTGCTTTGTCTGCTATGCCTGGCTGCTGGTGCTCCTCGGCCTCGTGGATTCCATGATCG
CGACTGCTCTCGCCATTAGCGCGGCCAAGCAGGCTCAGTTCTTACCAACCACGTACGACG
CTTGTGGAGGGGCGACGGACTGGAGGAATGGAACAGAAGGTCGCAACTACTTCCTCACGG
CAAACTCCACCGCCTTCGCTGATTACGGAGGCCCCGGCGACTTATGCCACAACATGGTTC
ATACTTGGGCATTGAGCGTCGCTGTCGTGTGAGTTCCAGCTGCCTCGGTTGATCTGGGTG
AGACCAAACACGACTGAAAGCGGCAACAGAGCCCTGTACGGACTAACGGGGATCATCAAT
ATCGCCCTTGGTCTAGCAACCGCGGACTGGGACCACGAGGACCATCGACGTGCCTATGTA
TACAGGAGTAGCCCTCCTGCCTGCAACGCCACAAGCGCCAACCGAACGGGCAGAGCCGGC
TGTTACCAAGGGTTTGGAAAATTTGTGCTGTGGCTCTTGACTCCAGCGCTCTGGGTCTTG
GACCACCCACTCGCCGCGTGCCGTTTTGGTTTTCGATATATTTGCAAGGCGTTCGAAACA
AAGAACAGCCAAGAACATGATGGCAAAGGTGTTCGGCACAAAAAGAAGCCCTTGGCAGGG
AAGTATGTTGAGAACCATGTTGATTCGGGCGAGCCCCAAGGTTTGCCATCCGAGTTCCTT
GTCAAAATCTCTCAGCAGCAGCTCCATCTTGTGGACCTGGTCAGTGCGAGTAACTCCTCG
AAGAAGTTGCGGATGGAGTGTTTTGGAAGCGAGGACGCCGTCCCAGAGCAGCTCGAGGAC
CTCGGTGAGATTACTTGCCAAGGGCGTACGAGATCTAGCTGTGGCATATGCGGAATCCAG
ACATGCGCGGTAAGTCCGGTCTGTAAGGCCCGATGTCTTGGTGCTAACCGGCCCTGGCAG
GATTGCGAAACGAAGCTGGCAGTGGCGCCTTCGCTCGCATCTCAACACCTGACCTGCTGT
CGACCGTACTGCTCCAAGTGCTTCTACAAAACGTACTGCCGCTGGTGGGGTCCGCAAGGT
CAGCGCCTGGCAAAACACGCGGATACTTGCCGCCTCAGGGACCGGCAGACCGACGTCGAG
ATGGTAGTTGGCCCCGGCCGGGCTGCGAAGACCGAGACGCTCTGCCGCATGTGTGCATCG
ATGACGCAGGCCGAGCGCAACGACGAGTTGGAGGCAAGAGATATGATGGAGCTTGACCGG
CTGGCAAGACATCCGCTCGCCTGCGCCCAGTGCAAGGAAATTCTGTCGGGAAGAGGGCCA
AGATGGTGGATCTGCCACCAGTGCTTCACGGAATGCCCCTCCCATATGCATCCGCCGTGG
GCTGCAAGCTAGTCTATGTCTGTAATACTGTGTCCAGGCTATATGAGATAGAACAAGGTG
AATCTTCCTCGATCGTTCCTTGCAAGAGCACTCAACATCCAACGTTATTGGAGCGGTATC
CTTCAGCCGTCACTCCTTTACCGATACCGGGTAGGGACCAGTGCGATGTGCACGAATACG
GAGTACATACCTTACCTCCCTACCTTACTTAGTATTGGTACCCCAAACGGATGGCTACCT
ATCGACGTGGCCCACACATAAGCCACGAACAACAGTGGTCCATTCCCGTCGGCAGTGGGG
TCGTCTTGGCACCTGACCCATGGGTCCACGTTCCGACGGCTGATCATTCCGAGCAGCGTC
AGCTGAGCCTGGATACGTGAGGTACGGTGCCTTAAACTTATTCACCGATGTATCACTTGG
GAGGTTGGCGGTGGCAGTGCAGCCGCGACGGGGGGCACGGGAAATCAGCCTTGTGGGAAC
GAAAACGCCTGTGCGGTACTTTTAGGCATATTACTGGGCATGTCGCTATGAGCCCGGGGA
TGTCTAGATCAAAATGAACACATGTCTTTCGTTCCCGACTACCCGTCATCAATTGAAATC
CTTTGAGTGTGGCAGGGAAGACGATAAGAACAAGGAAGCCGAGAAGCGCTCATCAGTGAA
CCAAACACATGGCTCGAGTCAGCAGAATACCCCTGCCATTTCGATCTTTCTCACAATCCA
ATATCACAGCAGCAACAGAGGCATCTTGGACCCCACTTGGGTCGGGGAAGGAGGTCCTGT
CACTCGAGCTCGAAGAACTCTACTGGGAGGGTGTGAGGGGAGAGCTCGAGAATATTATCT
GGACTCTTAAGACATGGCAGAAGCCCGAATTCTCCAACGTCATCGTCGCGGACGAGCATG
ACCATTTCATTCACGGCTTCGACACGTTCATCGACCAGGTCACCGAGGAATCCAGAGCAT
TTGCTATCCGATACGGTGCGGTGGCCCAATTGCCCCAGATGTCTTTAATGTTGCATGACC
TTGAAACGCTAATATCCGGACAGGAAAGTTCAAGGACAAGGAGGAAGAGCAGAGCCAGAA
GGACGGTCATGGAGAGCCCGGCCGATATGCATCTGCGCTCGAAAAGGTCTTTAAAGACCA
GCAGACCGACCATGCCATAACCAAGCTCCGATTGGGCGTCAGGGGTGTAATTGAAAGTGG
GAAAGCCTTTCCTAGTCAGAAGAGATGACAAACAGTCCATGAGTCTATCGCTAATCTCGA
CCAGAACAACCAAGATTGCGAGGTTTTCGGGAGCGAGCCTGGGTTTTGTTACAAGCCGCA
GGTTTGTAGGTCCTGTCCCAGATTTGTGAATCGGGTAGGCTGACCAAACGTTCAGGATTC
CTGGATATTGACAAGTTGATCGAACATCGACCACCGCTAGAGAAGCTTGGTTTCTGGAAG
AGACCTGCCATACCTCAGCGTAAGAGCGGCTGTATGCCGAGAAAGGCGTGTGTTATCACT
AATATGAGATCTTCTAGTTGCCCTGGCCAAGTTTGACGAGCTTTGGATTCCAAGGTTCGA
GTCTCTGCACTGTTTCCGAGCCCAGTGTCACAATGTTATCCGAGGGAGTATGTTCGTGTC
GACAACCAAGGACCTTCCGACCATCGTCTGCGAGGACTGTTATCGCTCAACATATTACGG
CGACCCGTCCTTCATCAAGGCATACAAGCATTGTATCCTCGGAGAAGCCATCACACCGCC
TATAAGCAGAAAGATTTGCCATTGCAAAGATGTGGCCCATCGCGACCCTTTGGGAAAGCC
ACTCGCTCTCTTCCCAGTCAATCGGAAGGCGAGCCACCTCGACGTCGGTGGGGCTGGAAC
CATCCAGTGCAGTCTTCTCAAGCTGGGTGAGATCGTCGCTCTCGCCAAGTATCACGGGCT
ACAGTCCAGCCTCGGCATTAAGAAGCCGAGCAAATTCTCGTCAATGCTTGTGTCCAATGA
GGAGCCAGATGGGACAGTCGAGGGGTCCAGCAAGAAGTCAGGATTGGGACCAAAACAACT
AAAGGCGAAGACTAAGAGTAGCCTACACGACTCGGCAACCCGGGCGCCCGTGTCGAGCTC
AACCAGCGCGGTCACCGAGCCAATGGCTGATAGAGATATCCCACTGTTTTTCAGGAAGTT
CACAACCAAGTACCCCTTTGGGAACGTGCACATGGCACTTCGAGTCGGGCCGCTAGTGAT
TGAAAACGGAGTAGCCCAGTAGGTTTGTTCGACCTTGATACTCGCGCCAGCGCTAACCCG
CACTCTAACTCCTAGTACCAAAGGCGGCGTACTGGTGACCCTGCGGGAATGTCCCGTGTT
CCACGATCGGTTTCCCCTGTCTGGTACCGCACACGGTCGCAGGCTCGCAGTTGGACGTAC
CACGGCAAGAGAGGTGTGGCAGCAAACCGCGCCATCCTCTAAGGTTCCTAAACGATACAA
AGCCATCATGAAGCAAGTCGTCGGCGTCCCTTTCAGTGGGGTACTAGAACGTACGGCCGA
GGTTGAGATCGTCGACGACCTTTTGGCCGCGAGTCGCCTCCCGTTCGATGACCCCGGCTT
GCAAGTCTCCGACAAACAGATACTCCTGGCTAACGTTCTAAATCCGGCCTTGGAGAAACT
GAAGACGTTGATTGGGTCCAGAGTGAAGACCTACCTGCAGAGTATCGTGGAACGGCTTGT
CGATCCGACCACGAAACTAGCGTGGAGTGCGACGGCCAACAACTGCCAGAGCTTCTGCAA
CTCTCTCATCAACCGCCAGCTCTTTGAGCCACTAGTTAACGGCTCGCGGTCCGCCCCTGA
TAACAGACCCCTTTATGTCATGAGCTTTGTCTGCCCCGACGAAGGCTATCTGCAGCGTGG
CGTCATGTCCAAGTACGACGTCCCTTGCGGCCTTACCGAGGAGTATCTACTACGCTTCCA
CTTCGGCCGCCACGACGAGGCCGACATCATCGACACCATCCAGGAATACTGGTACGACTG
GGGTGCCTTCGGCGGGCCTCTCTACAAGTACCAGGACCTGTTCCCCTGGGACTGCACCGA
AGCCTACGGCCGGTATCCCACGCGCTGCGGCGACTGCAATCTCGCCAAGCACGTCTGGGC
CTTTCCCTTCGACGCCTGGTCCATGGCCTCGCTGCACCTCACTCGCGACCGCCACATGTA
CGCGCCCGCCGCCGTTGACGCCTCCATCACGGCGTGCGGCGAACGCGCCACGCCGCAGTC
GTGGATGCGCAACCGCCTGACCGTGCTCGCGGCGTGCACGATCCTCTCGCGCGCCGCGGC
CGCCATGGCGGCCACCCCCGGGTTTGCGGAGGCCACGGCCTGGCTGCACAAGGACTCGGG
CCTGCGCAAGAGGTACCCCGGCCTGGCGCGCGTCAAGCTCGGGGGCATCCACCGTGCGCA
GCCCTTCAGCCACTACTTCGAGGCCGGCACATACAGCCACTACTTTCTGGCCGAGTGGGC
GCTGTTGTCCCGGCCGGAGCAGATCGCGGCGTACGAGGAGCTCCGCGACGGACGCGTCAA
GTTGCCTGATCTCTTGCGAGGGACCGGGGGGCAGTTCGCGAGCCGTGTGTCGAATCGAGA
TGCGAGAGGCTTCAGCGGCTTTGGCGGGCTGGATACCATGGGTGTGGCGGGGCTGGACAT
GGCCTCCGCTGCGGCAGTGGATGCCGGCTGGGCACCGGCGGACGCCGGCTTCACATCTAT
AGACTTAGCGCCGGACATGGTTGACTCGGGGCCGGCTTGTGCGGTTGGCTGCGGATCAAA
CTGCGCCAGCGGGTGCGGGAGCAGTTCGTGCGCAGGAGGGGCTGACGCAGACGGAGGATG
TGGAGGAGGATGTGGAGGAGGATACGGAGGAGATTGCGGAGGAGATTGCGGAGGAGATGG
TGGATGGTGAGGGAGCCGAGGGGGCTAAGAAGTGAGCAGCAGACTTCTGATTGAGCATTG
CTGGGGGAGGGCGCAGATATTAACGCACAAGGCGGCGGGTATGGCAAGGCTCTACAGGCC
GCTTCCTCTGGAGGCTATAGGGAGATCGTCCAAATGTTACTTCAGAAGGACACGGGAATT
AATGTGGAGGTGTTACAGACCTACGGGAACCAGGGTGCCTGGGCCAATAGAAAAGGGTGC
GCAGGCCGATACTTATCAGACTACGCAGGCTGACTCCTAGAGAAACAGGATCACGTAACT
GATTATAGTAATCGTGTAACGATCACTATAACGGCGGATCGTCCGGATCGTTATATAATC
CGAACGATTACTATAGTCCTTATAACTATATAGGAGGGAGTCCCTTATAGGTTTTTAAAT
AGATAGTTTTTAATTACCCTAATAATTAATTTAAATATTTAACTAAAATAATTACTTAAA
TAAAACTTTATAGTTTTAACGATTTTTTATAATAATATTATATTATTATTAAATAATTAT
ATTAGTTATTTACTTTAAATAATAGACACTTACTTTTGGTTCTTAGGCCTACCTGTTTTA
AGATCGTTATATTTTAAGTCCTCCTGTTCGGTAGGCTACTATAGTTACCCGGCAGTTAAT
AAACGATATCGAGCTAAGTAGAACTTACCGCTATAGTCGCTTAGCTTTAGGCTGAATTTA
CCTAGCTCCGTTTAGAGCCTTAGGACGATAACACAGCTCGGATTAAGGTACCCCGCCCCG
AGCCGTATAATAGTAATAGGGGTTAGCTATAATAAGGAACGGGTGACAGCCCGTGACAGC
CTAGACCCTTAAAAACGCCGGAGTAACGCTCTATATAGAATACTATACGCTTATAAAAAT
TAGTAGCGCGGTGGTCTCTTGTTTACGGGCGTAAGGATACCTATATAATCCGACAAGAAA
CGCGAGAGCGAATAACGGGTGTTGATGTATGGCTCTTGACATCTTATTATGGGAGACTAT
CCAGTGCTTAAGCGATACACTTTGTATCGCAGGAAGTATCGTTGGCCAGAATGGTTCGAT
GATTCGAACACTGGCAGTAGAACACCCTAGATTTCCAACAGTATATGTACTCGTGGTCTG
GTGTCTTACATAGAAAACGAATGTACTTCAGAAGTACAGGTCCTTCTACCTTTCCCAACT
CAGCATCATCCATACCATTAAGGGACCTCCCGGAATGTCAAGATCGTCAGACACATGTAA
AATCCGCTGGACTCGGAGGCATAGTCCTGTCTTCTGCTGCCTTTTTATGCCGTATAATTA
GAATCATGTTCATCTGTGCCCCCCGGTTTTCACTACATATCTTAACAATCCTTAAAATTT
GCAATCCCCGTATCTTAGGATTAGGGTCCTATTCCTATGTGTTCGTGCTGTCTTCACAGT
ACTAGTTAGGCCCAGCACTCTAGCGTACCATATTCCAACCGCCGTTGAGGTGTAATATAG
AAGTAGACCATTCTTTTAACATGCCTTTGTTGTACCTCGTCACTTAAGTAGATAAACAAT
CCTTATACAGCGTCGTTGATCAATATGCCGCCACCCATCGCCATACAAGAGTCTCCAGGG
TATTCGACGCTTGTTAACGATAAAGCGACCTGAGAATTCAACATACACAACATCGCCCCC
TTATCCAGCCCCGCGGCCACGTCGCATAGGTCGTGGGTACAGGTCTCACCGTGAAACGAA
GTAGTCGAGAAAATGTCGCCCAACCGTTCGGCTACTTTTGTTACAATGCTCTTGTCTAGA
ACTAAGTATGATTATCTTGTTCTGGTAACTGCAAGTTTGACTACGGAGGAACTATGTCTA
CACGGATTGCCGGCATGACGTGTGTCTACTACACCTTTTCTCTATGTCTGCAACAAATAG
TCAAGCCCATGTGTTTCCACTGCGACTAAACATAATGCCGGTGGCAATCATCTTCGCACC
AGGTATCTAAACAAAACTGGACGTTGCCGAGAAAAGGAGGAAACAGCTAGAAACAAATTA
AGTGCGCCGGTCGGACCAAGCGCTGCATGCACCCTGACATCAGGGAAGCAGACGTTGCTA
GCGAGAATTATCGACATATCATTAATAACTAGACTTAGAATAATTTTAGTCGAGGTCGAC
AGAGCATTCCATTGTACCATTTCGGTCAAAAGCTCCCAAGTTCACCACTCAAGCGCTATA
TATAGTACTCCATTTCGTTCTATTACCTGCAGCATATGGAAATCCAGACTCGCTGGTAGA
AGATATTACATCAGCAAAAGGATCATAGCACCAGCTAGACACTGGGCTTCAACCTCTGGT
GTACTGGGACGTGAAAGGTACAATGAAGTGTACCATCGACTGTGAAGGATCTGTACAATG
CGGTCTGACAGATAGTGACTGTTATAACATGTCACTTGCTATTGGTTTATTGCATTTTTA
TACTCCATTATATCCCTAGCGTGCTTCCCTCTGGAAGTCACAAGTCAACACACCGGAAGG
AAGCAGGTGAGTAGAAGTGAATATCTTCTCGGTTAATGTATGGAAACCAATCGATGACCT
AACTCCCCTTTCAAGGCGACTACCCTTAACCTAAATCACATCGGTTTACATTACATTCCA
CAAATAGCTTTACCCCAAACTCAGTAAAGGTCTATGTCAACGAAGATGCCATTCCAGACG
ACAATGTTTCCTGCCATCATGGACGACATGCAAGTGGATGAACCCGATTTCGCCCGCTCC
AACTTCGTGACAGCCGAGCCAGTTGTGAAATGCGGACGATCGCAAGCAGACAACACCAGT
AAGGTCTACCCCAGAAGCACTCAATTTCGATAGGCGACTGACAAAGGTTCTTCAGAGCTG
CGCAAAGCGCACACGTCCACCACCAAGAACAATATGGCCAACAAGTTGGCCCGCAACCAC
AACGACCACGTCTATCACCCCGCGTGGTATCCGCAGCGGACCAGCAATAAGATCACCAAG
CCGAAGGCTGCGCGATCTGGTGGTCGCAGGCGGGAAAAGATCGCAGTCGTCCGTCGCAGT
GGACGGATGATCATCAGGATATTTGCAGTGAAGGACGACGTGGCGGATGCTGCTCACAGA
AACGCTCTGGCGGAGAATGAGCTGGTGAAGAGTGTGCGAGCGAAGCTGGACATGCTCTCG
CTCGCGGAGGAGAGAGGCAAGACATCTGGACACGATGAAGCGGTATGTTATCCTGTTGGC
ATCGCGAGATGCCGTCACTTGCACGCTGTACTAATGGATGTAACCAGCAGTTGGCGGTTG
GGTCTCAGGATATGGACGTGGATGTGGATTAGAGCTGAGCGAGGATGCAGAGGCATGGGC
ATCGGCATGGGATGGAGATCAGGCCTTGATGATAATCAGTGTTTATGTGTGAGGGAAGAC
TGGGATGCCTGGTGAAGGAGGATATCCCATGATGAGATAATGAGACGACCACATGACGAG
AGGACGAAGTTTGTCTGGCTGGATATGTGGAAGCTAAAGCTGTGTATAGCCTCCACTAGT
CCTCGTATAGTAGGCACCTCCACTGGGCAAGGGCTACAAATTATCGGAAAAGCATAGAAT
TACCACTGATATTTTCACCAAGATGAACTTATCATAGCAACCATCTTCTACCGGTAAGAC
TGCTTGAACAGCGTCAACTGAAGTTAAAGTTTGAGTACACTGTGGCTGGCCTCGGGTGTG
TTTGAAGGTTCAGCTTGATACATCTTGTTTCAAGTTCATACACCTCTGCTGCCAGAGCTG
CCAGATGAACTTTATATCCGTCATCCGGCGTAGTAGGCTTCGCGTGAATGTAAAATGGTT
CAAAAATTAGAAGCCGAGTCAAATAAATATGGCATAAGAAACAGTTGCCCCATGAAAGCC
CTCCTTACCAACAACCAACATCTACATCGGAGACAAACAAACCAATCATTCTCCTACCAT
CAACACAGGTATTGCTCCAAAGTACCCCATCCGAATAAAGAACTATGCAGTCTTCACAAG
GTGACATCCACATGCGCGAGGATAGTTCCCAGTCCGTCGCCGAATCCACGGACATCCCCA
TGCCAGGCTTGCTTCTGGCCGCAGGATCCGCCAGGGCAGCGGCCAGAAGAGGTAAGTGCT
CTCTCATCCTCCGTAAAGTCTAATATACCTCCGGGGTTCCAGTTACTAAACATTCCCTCC
ACAGACTCCGCCCATACGCGCAAAGACTGTCTGAGAAGCCGCAACCACAATAGCAAGCAC
CCCAACAAGATCACCAAGAACACTCGTCTCCACAAGGACACCAGCAGCAGCGCCAAAAGC
CGCAGCGTGCGGAGTGAACAACAGTGGCAAATGAGTCTGACCACAATTCTGGAAGCTGCC
AACAACGAAGCGTCCGTCCCCAAGCCACAGGCAAAATGCCACGGCGTCAAGCAGGCCAGG
CGCGGCAACTCACTGGTTAAGGGACGACATACCACTAGAGCGGGAGAAAGGATCGATGTG
GACAGACGGAACGGCGGGATGAACTTGAGGGTATACAGGGACGAGAGGGTGCTGGAGGAT
ATCGCCGCTGCTGAGAGGCTTGGGGCGCTGATGAGTGAGATGTCGCTTGCTGAGCAGCCG
GGTGGACCGGAGCATCAGGGCGCGGATGAGGTAAGAAACTGAGTCTTTCGCGAATAGTGT
GACTTTATACCTAGTATTGGCGCTGACGCGATGTACAAGCAGGAACTTGTGGAGGGTCTC
AGAATGATGGACATTGATGAGAATTAGAATAGGGTTGAGGGGAGGGAGGACTGGTGACGT
GAATGGTGGGACAAGGAGGATTACAAGCAATGATCTTCTCCCGTATTTCTTTTCAGATTC
TTGTCTGTCCGGGGAGACTGGCTGGAAGGAAAGGGGGAATAGAGCACTATTCGAATAGCA
GCAGAGCAGCAGCTATTCCTCGATGTGGTTCTTTGGGGCTGGCGTCATGTTGACCGCGAC
GATACCTGCTTGTTAGCAGTAAGTGAAGAAGCAATACCACTTCTTGGACTTCGCAAGATG
ATGTTTCGGTAACGCATCGGCAGCAAAGGTCACGGGCTGAGGAGCGAGGGGTCACATAAA
TCGGGCTTTCCCAAATCAACAGCTTCGCTTGGTATCTAATATACAGCCTTGTAAGCACCC
ATATCCCCCACATCCAGGTATCTCTCCCTCAGCACAAGCAGTAGCGGCATCAACAGCGCC
AGCTTGCAGTTCCAAAACAAGCCTCAAACACCACCACCCCCAATAGCAGATTGACCCGTC
CCAGGCCTCGCAGGAGTCACCGGTCTGCCACCACTCGTTCCCGGCCTACTGGTCCCCGCC
CTCTTCAACCTACTGCCGCCTTTAGTATTAAATAGGCTCTTCACCTTCCTCAGCCTCGCC
CAGCGCTCCTTATCCTTCGCCGCGCGCGTAGCCTCGTCCTCCGGCTCCTCGTCCGCGGCG
TCCAGCCCAGGAGGTGACGTCACATCCCTCCCTCCAGCCGTTGTCGGCCGACCAGGCGTC
TCGGGCATCGTCCTCTGTCCGGGCACGATGGTACTCTTACTCCTAGCATGTCCGTTCTTG
GGAGGGTCTTCCATCTTACTCCGCAGGAATGCATCGTTCTTCAGCACCGTGACCAAGATC
TCCCAGCCAGCTCTGGGCTCTTCCCCCTTGACAAGGGGCTTTGCGCCCGGATTGCGCTGC
ACAGCGCCGTTCTTCCAGGGACAGAAGAAGCGGTGTTCCCGTAATGGGTCGAGGTGGTCC
ATCGCGGCCGGCACGAGGACCGCGTTCGTCTCCGGGTCGACTTGTTTGGACTTGAACATC
CACATGCCCAGTCTGCGTAGACATGTGTGGCAGGACGCGGTGTTATGTACTGGCCCAATG
CGCGGGTTCGTAAGGCCTTGCCAGCCTAGCAGGGCGAGAGCTAGGGCTGGTTTGTTGGGA
GTGGTAGTGGGTGGTATCGTCGCGGCTGGTGGTGGCTTGCTGAAGAAGTCTTGCGGGAGG
TAGGAGAGGATGGTGTCGAGGTTGAGCGTGTTGGGGAGGCGGAGGTTGAACTCGTAAGGG
AGGAAGTCTTTGCGGGCGCAGAGCTCGTCGTAGCGTTTCCGGAGGTCTTCGAGGGCTGTC
TTCGGGTGGGCTAGGGGGAGTCGGAGGAGGGAATCTGGTAGGGTTAGTATTGCCTAATCG
ACCTGGGACAGTGGAGGGCATACCATCACAGCCGTGCTTCCTCCACAGGCAGTCTTCCGA
GTGCGACTCGACTATCAACTCGACGTACTTCTGCACCAGCGCATCCTCAATCTCTGACGC
AACCAACACCGGAACCTCCTTGCCGTCAACCTCTTTTCTATTTAGCTTGACGATAAGCTC
TTTGTTACAGAGTGTGCACCGGACCAGCTCTTTGCCGTGGCACATCCATCCTCGCTTGGC
CCACTCAATCTCGTTCACGGGGTCTGGCTTGGGCGTCCAGTCGGTAAGCTCCTGGAAGCT
CGCCAGCCGCTTGATGAGCTGGTCTCGGTCGCCTGGGCAGTACTTCGGCTGCGCATCTTT
GGCCGGCGGCGGGACGGAGCCATTGGGTGTCCATTTGCGCAGCGTGATGTTAGATATGGT
TGTCGGCCCTTTTGGTGGCGGTGTCCTGTCGTTGTGCAGCGATCCATACTTAGAGGGCGT
CGAAGTTCGAGGTTCAATAGTGCGGCGCTTCTTTGTCAGTAGTCCGAAGTCGTTGGCCAT
GATGGAAGAAGGATCCGAGTTCTCGTTCGATGCCGCGTCCGCTTCTGAAGCTGTGCTAGA
GGGCCGCGTACTGATGCCCTGAATCAGGGAAGCAAACTTCCGCTTGACCGTGGAATTCAT
GGTGTATGTCTGTTATCGATGCCGTGCCGATCAAGCCTCCAGGTAAAATGAGGGCTACTT
AACCGCCGCTACCCTAGTAACAGTGTAGCAGACAGGTACTGTGGAGCCTAGCTCTTCGTC
GGCACGGAGGACACAGCTCTGTTACAGTATTTCTGTTCGTCTTCTGTTCGTAAAGATCCG
TTGTACGCAAGGATGTGTCGAGAAAGAGCCAGGAGGTTTATCAATTACAGTCAAATTGGC
TTACGCTCCTGCAGTTCAGCGTCAACAATGAAATCACAGGCGCAGAGCTTCCAGACCGTG
TTGGGTTTAGCGGCACATCGTGCAAGACAGGGCGGGCCAAAATCTGAGGGGGACGCTTGG
CTCACTAACAGGAGCTCCTCCCCTGTCTCACGAGCTTTGGGATCATCTGATCTCGGATCT
AAATGTCAAGAGATATTTCAGTTTGGTCATAAACTTGAAAGCGCGAGTTCATCATCATTC
TAGCTGCTCAAGTGCTTCACTCCCAGACGAGTAGATTTTCGTCCTTTTTCGTCGTAGCCT
GCTCCCATTCAGCGATCTCCTCGATGCCCAGCTCCCGCTTCCTCTCCTCCAGCTTACGGT
TCTTCTCAGCCGTCTTCCGAGCCACCAAGTCATCATAATGATCGAAGTGCACTTGACCTT
CGGCAGTCCGCCTCCACTTCCTATACATCGGCCAGGCTTCCTCAAAGCAGATGAATGCTC
TGGCGGAGTTGGCTCGGTTCAAGCGGATCAAGCCGATGACCACCTCGCAGAGGTCCTCCG
AATACTTACTGTCGAGCAGCACGTTGTCGAGGTACACATCCTTGACCGGGCACCGGCACT
TGCAGCCCGGCGGAGTGGGATCGATATGGAAGCAGCCGCAGCGGCACATGTCGACGTCTA
TTTCCTGGCCTGTCATCATGCGATAGAGGATCGCGCCTAGGTCCGCGATCTCAGAGCCGA
CTGTGTAGACATGCCCGTACTATGAACATTGAAATCGTTAGCTAAACGAACGGCTGTCGA
GGCTTGGACTGGGGGTTCGGTGTCACATACGTCCTTGGTCTTCGTCCAGTCGACTAATCC
GTCCTCGTGCGCAAGGTACCACATCCCGACGACCTCTTCTTGCGACAAGTCCTGCCCACC
CACGTTATTTAGCACGGCAAGGACTTCGACATGGTCAGCTTCTGTCGCCACACGAGCAGT
GCCAGCGACGACGCAGCGCCCAAAGTCGCCGAGCTTGCACAACCCGTACGTCTCCTTGCC
CTTGCGGGCCTGGAAGTGTATGTTGTCCGGCCGGATGGAGCGGTGGAGGATCGGCATCCA
GTCGTCGTCTGGGCGGTACCATGTCCTCCTGACGACTTGGTCGTCATCCTTGGACAGCAC
GACTTTCTCTCTCCACCCCTCGTGCAGGAAGGTCATGGCCCGCAACATACTGAGCGCGAC
GTGCCAGACGAGGCCCTCGGGGAGGAAGCCTTGATCAGTCACCTGCATAGGCGGCTTGTC
GAAGAGCTGCTGCAGGTTGCCGTCGCCGCAGAACTCGTACACCAGAGAGAAATAACTGTT
GGCGCCATTATCTTCGCCGGCTCGGGCTGGTGCTGCCATTGGCTTGACCACGCTGATGAG
GTTCTCGTGGTTCAGAACTCGGGCGGCCGCCTCGAAGGCGATGATTTTGTCGTCAGGCTT
GGATTTGCGGAGTGTCCGCAGCTCTGGGAAGTCGTGGGCGTCGTACTCCTTGGCGAGATA
CCGTTCGCCGTCAGCGACGCGCCGGACGAAGCGTAGGTTGCTATTGTCCGGGACTGGCTT
CTCCACGACATACTCCTGTTCATGCTCTGCGGTATTGACCATGGCGATAGTGAATGATCT
GGAGTCCATGAGTAAGTTCATCGATAATAAGGTGAGCAGTGACGTTCCTTATGTTTTGTA
GAGGCAGTAGAAGGCGTTGGCATGGCGCCGTTGGTGGTGACACCTTTTTCTTTATTGAAA
GCCACGTTCCTTGCCGCAAGCATATCATGTCAAGTGGTGAGGCCATTTCCTTGTCTTAGT
TGGGGGAAATCCTTTGTTCGAATATCCATGGCCAGTGCTTGGGGAGGTTATCCCAGCCGG
TACCTCAAATATTATTGGCTACCTCTTAAGATGGTGCAAGTGTCACTGCGAGAAGAGTGC
AGTAATGCAGATTGGATGATGCCTGGGATTGCCGGGTGGTCGATTCCGATATATTCTGAG
ACTATGACAAGTAAAAACATCTGGAGGTAGATAAAGTCAAACACGGCGACCTCCAAAACA
GAAAGCGGTACCAAGTCATAACACTCATCACCGGTACAAGTAGCGTTTGCCCCTGGTGTT
TGGCTGGACTTCCGTTGGTCATCAGTTCGATTCCTCGGAGTCGAACTTAGCTTTGCATTT
GTGCTTCATTTAGGTCCCTAATTTAGCGATTCCTTTAACAGCATACAGAACGAAACTTAT
TGGAATTTCCACTGTACCTGCGCCCTGCGCCGGAGTCACCGAATTTGGCCGGCGCCGTCG
TGCCACGGGACGCCGACATTGGATCGGACGGCTGCGCAAGTCCTAAGTGGAGCAGCATGT
CGGCCTTACCGACAATGACCTCACCGACCCAACATCGCGCGCCGGTTAGTCGCCATCACA
GGTCTTGACTCATCCAGACGCAGCGATGCGGAGCGCAAAGTAATATGTAATTTTCCGTCA
AGAGTTGCACTCTCTTCCAACATTCGCTTTTTTTTATAAAATCCTACAGTCAAAGCTTCT
GCTGCAGTCTTCTTTCCCTTTTCCCGGTGGACAATCACCGTACATAATTGCCTCATCGAC
CCACCTGATCGAGACAGAATGCCAACTTACATCCACCTCGTCCGCCACGGTCAAGGCTTC
CACAACCTCTCGAAGGAAAATGAGACGATCCACGACCCGGACATCACTCCGCTAGGCGAG
ACGCAATGCGCCACGCTGCGCGACAACTTCCCCTACCACGACAAGGTGACACACCTCGTC
GCCTCGCCTATGCGCCGGACTCTACGCACCTGTCTGCTCAGTTTCGCCACCGAAGTCGAG
GCGGGGAAGAAGATCGTTGCGCTTCCGGAGGTGCAGGAGCTTTCTCCTCTGCCGTGCGAC
TTGGGCTCAGATCCCGAGATTCTAGCCAAGGAATTTGATGCTTCCAAGGTTGATCTCAGT
TTGGTCAAGGAGGGCTGGAATGACAAGTCGCCCGGCAGTCCCTGGGAGCCGACGATCAAG
GGACTAGAGGCTAGGGCCAGGAAGGCCAGGGCCTGGCTGAGGGATCTGGCTGCGCACAGT
AAAGATACGGAGGAGGTGCATATCGTGGTTGTCAGCCATGGTGGCTTTCTGCATTTCTTC
ACGGAGGACTGGGACGGAATGAACCCGAGCGCAGGTAAGTGTATGTCTCCCAGTGCGGGA
CAGACAAATCCGAAAAGGTTCGGAGGCGATGCTAACAGTGTTGGCTCGATCAAGGGACTG
GCTGGGCCAACACGGAGTTTCGGACGTATGAGTTCCTGGATCCAAGTGGGAAGGATGAGA
ATGCCAGCCTCAAGGAGACTCAGCCAAGCTGGAGGAGACGCCGCGGCAGCGCGATACCGC
TGACGGAGACGGAGCAGAGAGAGCTGCGAACTGTGGAGCAAAAGTATCTGGAAAACGAGC
TTGCGAAACTTTATGCGTCGCAGCCGCAGAACGAGGGAGCAAAAGGGCATTGATGCGGAC
GAGCTGGATGGTGGGGAGTAGCTTGCCCTAACATAGAGTTTGCCTTAATGTTTAGTATTC
TTGAGATTTTGATTAGCATACTAGAGTAGATAGATCGTTCCAAAATAGACAAGGTGTTTT
CCGCGTCTCGCAATAACGCACTGGTCAAGAACAGAGCATGGAGTTTCTACAGCGGAGATA
TACGGCGGCTAGCTGTTAGTTGTGCAAGTACTTCAACGGCAATTGTCATTCTTGATGTGT
TGGACGAGCTCAGCGACATGTACTTGAAGGTGGCAACTTGAACATCGACTGATCGTTTGG
ACGCGCTGATCCCTCTCTCTGCCTTTTCGAGGACCCAAGCGCGCGGCAAGTGCCTGCAGC
CCGTGGTATCGCGGCTACATGACTTGTGCGATCAGAAGAAGTCTTGGTCGTTCCTGAAGT
TCCCGTGTTTCATCCAAATGCTTCTGGTTGGTCGAACGTTTCAGAGAAACAATTGGAAAG
GGACAGCAGCAGGAGCAAGAGGTAATGGAAGGCTTTGATTCGCCAAAGTCATGCATGACA
CCTCAAACGAGGTTTTTCCTGTCTGGGCTCTAGCGTTATCCTGTACCTGCGTCAGGCGGC
TGGCAACAATGGCTCGACCCCGCCAAAGCCTGTGGATATTGACCCCTAAATTCACCGTTT
CCCGATATTCCAGCCAATGATAGTGACGCGCCGCATCAAGCTCCCAGCCCCTTGGAGGGA
ATCTGTACCTTGTGGGACTGCACGGAAACAACCGTTCTTCCTGCGAACGGGGCATGAACG
CTCAAGCCGCTCCCTTTGTCGCTTCGTCGCAGAACTCCCTTCTTCTCCATCCCCAAGCAT
CAGTCGGAAGGGTTAACGAAGGCGGCCTCCACCAGGCCTCCAGACTGGGTTACGATTACT
TGACTAGATCGCCATTCATTCGATCTCGTAGCTCCAAAACCGACCTTTCTATTGTCCATC
CTTTAGTACCAAACAAGCAGACGAACAATTAAGCAGGCAAACAAGCCTAACTGATCGGCG
AGACATCCGCCCACACTACATTTCTGCCTTGTCGCATCTCGAGCAGATCAAACCAACATT
AGTCGGGTTCCCCGTCCATCACAATCCCTCAATTCCGTCACCTCTCATCGCCGACGTTCC
GACGCCCGGCCCCTGTTATGCTATCCGCTGTTTCTACGATTCGGTCAGCATTGCTATCCG
CTCCTTGACCAGACCCGCAAAAGCAATTCGACGTGTTGATCACCCAGAAGCCTCTCTGTC
CAGGGTTGCTACAATGCGCAACTGACCTGAGGAGACTGTCGACGTCGCAACTCCCGGCCT
CCGCTGCCTCTCGTCAGACCGAGGGACAGGGCACCCTTACCAGCTCGTCATCTTTCTTCT
CTCTTTTCCTTTCAACAGCGCCACTTACGCTCGCCACGAGCTGGCCTTTCGTTCCTTGAA
CGAAGCACAGTCGAACCTTCGCGGGCGAGGAACGACTTGTGCAGACCGCGGGCCGGATCA
ATCGAACTTCACTCCTTTCTTGATACCCCCACGGACGACACGTTGTCCTCCGTCGTTCTT
GATATAACCGACCGATCTATCGACAGCGTCGACCGACTTACATTCTTCCATCACCCTCTT
TTCGTCCTTTCCGCACAATCTCGTCATTATGGGTTGCTGGAGCCACCGCAGGCCCCATGT
CGAGGTTCGCCCCGAGCAGAAATGGGACTACATTGTGAGCAGGATATGTACAACGGCCGG
CTAGATGCGATCACGGCTAACTTTCCTATTTCTAGAGCCTGAACGACTTTAAATCATCTT
CGTGCCTCACGCCTTTCGCCTATTGCTACCTATGGTTCTCGCTCGTCATATCGATGGCCG
TCTACGGTGTTGATACTTTCACAGCTGTCAACTTGCTCCTGTTCGACAAATGGTCGTCCG
ACATTGAGCTCACCCAACTGGTCCCCTTCAAGATAGCGAAATGGATATTTTCGGTGTGCA
TCATCCTGTCAGTGGTGAACCTCCTGTATGAGCACATCCGCGCCAACAGGGTCATGCGCA
GAGGAAGCGTGGCCGAATGTTATCTGGACAGCTTAGCTGCGCGACTGGAGAGTATCCGCT
TCGGCAAGGGCCAAGGCTACAAGCGCTTCCTGGTCTTCGCCGAGCTGACCAAGAGCAAGA
AAGGCGCTGAGTACGTAGCTCTGTTCTCGTACTTCAGCTTTCAATGTAAGAGTCTCATCG
TCTCCGTCCTCCATCTCGCTGTCATGCTAATACCGCACAGCTTGGATTCGCGTGCTCCTT
TGCTCTGGTCCGCGCCAGGCAATCAACGCTCTGACGCTCTACTCGGTCTACAACGCGAAA
CTCGTTATCCAAGGCCAGGACTTCGAGACATCACTCCTGAGCTTCTTCGCTAAGATCAAG
GCGCTCGGTGTCCAACAGACTCTTATCCTGTCAGGCATGATGTTCACGCTCGTCATCTGG
TTGTTCTCGTTCTTGTCACTTCTAGCGGCTGCTCTGTGCTTCGTTTTGTTCTTGTGGTCA
TTTATCGGCCAGGACGACGGCGGCCTCTCTGGGTACTGCGAGCGCAAGGCCAACAAGCGA
TTGATGACCATCGTCTCCATCAAAATCGAAAAGGCGATGGCGGAGGAGGAGCGGAAGAGG
AGGAAAGCCGAGCTCAAGGCTGCGAAAAAGACGGGAGAGAACCGACCCATGTCCCTCAAG
GCCACCTTGCCAAACGTCGGCGACGACACACTTCCAACGATGCCAACCCTGAACAGGAAC
GATACGGTGGACACTTTGCCGCTCTATACATCCCGTGTTGGAACGCCTGGGGAGTTCGAG
CTAGGCGCCCTCGACCAGAAGCGGCCGCTTCCTTCGCGGACAGGTACAATGTCTTCGGCC
AACACCGGCATGAGCAGCTACTCTTCGCGCCAGCCGCTCATGAGTGCGGCTGCTGAGCCC
GGTCGATCCAATTCACCGATGCCAACGCTGCCACCCATCGACTTGAGCAATTTCCCGCCG
ACAAGGACCGCCACATCTGCCTCGAACAGCAGTTTCGGACATGCACCACCGCTCAATCGC
GTGCCCACTAATGGGTCCGGATTTGGAGGCGGTTACACGGCTAGTCCAGCGACCTTCTCT
TCCGAGACCATGCCGTCCCTACCTCCTCCCATCAGGTCTCCCATGTCAGGCCCCAACAAC
TACGGGGGCCCTGCGCCATATCCTATGGACAGCCGACAAGGTCAAAATCCAGGGCGGCCT
ACTTACGACGATTACTCGTCCGGACGAGCAAGTCCGGCACCGTCCGCGAATTCGTACCGT
ACCGGACCACTGTCCCCGCGAGGCGCGGGTCCTGGCGGTTATCCCTCACGGAGTGCCACA
AATCCCCTGACTCCTCGTGGACCGGGACCGCAATACCCACCTCAAAGGAACATGACCGCC
CCCATGCAACAACAGCACCATCCTAACCCGAGTAACGGCTCATTACGAAGCGTCGGGTCG
GGCATGGCACCACGTCCCTTCCACCAGCCAACTTCTAGCAACGGTTCGCTGAGGAGCATC
AATGCGCCAAGACAACCTCAACAATACCACCAGGACTCGGAACGTGTCCAGTACGACTAC
TTCAACCGGCCACCAACGTCTAGCAGTCAGCGATCTGGGTCCCGTGCTCCGGCGTATGGA
AATGGATGGAATCAGGATGTTGAGAGGCAAGGGCCGCGATACTGAGGATCTAGTTGGCTT
GTGGATTGGACCTTTCGAGTTGTCAGAGTCGTCGCAGCATGACGATATTGCATTACTGGC
GTTCGCGGCTTCGTATGATCGCCCATGTAGATGGGATGTTTTCGGTGCTCAAAGCTGACG
GATAGGGTCGAGCACCCCTCCGCTCAGGCATTGGGTATCTTTGTTGTTTGGAGGCTTCTT
CATAACACGTTGCTGGGGAGGGTGTCCCAAGCATCTTCTGATAATATCTTAAATTGGCCG
GATAGTGACCACTGGCTTATCAAGGCCATACAATACAACGAGTTTGATGAAAGTAGTCGA
TCTCGCTTGGTATATTCATGCACACGAAAGCAACAGCAGTCCTTGTGCGAGATATTCGCT
GCGGCAAAGTTCTCTTACCTCAACTCTCACTGACCATCCAATGTATGATACGCAACCAAT
CGTCCACGCCTTCGCGATCGACATGCAAGAGAGCATTGGCTGACGCAAAGATTACTTAGT
CCAATAATCATCTCAAAAGGTCCAACGGAGACAGGATGCCGACCTGCTCTTTCAGACAGT
CCTGTTTAGGTTTAGGTTCATGAGCATGAATGAGCAAGATATCCGACTCCGACATACCTG
GGCTGCACTCTCAGGCCCCACGGAAAGCAGCATTTCCTCGAGAGGAATAAATAGGTACTT
CTCGCCTCCTGCTTGTCTCTTCCCACTCCTGAATACTTGGAAAGCCTTGTGGCTAGATCT
CCCCGAGGATTACTTCGACAGCTAGCCGCCACGCGAACATCTTCCCACGTGAAGCACACT
ATGTGCGACCTTTTCCTTTGAAGGACATCTAACCCGTGGAACATATCGACCCGCCACGTC
GATTGTACCTGCAGAGCCGTCAAACACGGCTACGTCACCGCCATCGTGTCCCATGCCTCC
AGAGAACCGACAGAGCAACGGGGGCCGACCCCGTTCGTCTTCCAGGGCATGCAGTCGTTG
CCAGGCACCAAGGCGCCTGGCACTAAAGATACAGCGTCATGCTGCTCGACCAGACCTCTA
CACTCAGCGTTTTCCTGTCGGACACGTGGCCTTTATACCCCCCCTAGGCTAGCAGGAATG
CTACTGATGGGGGGGGGGGGNNNNNNNNNNAATTTGTCATCCGAAAGGCTGGACGTTCGT
AGCCCTACGAATATTCCCGCGTTCCACGCGTCGGGCAGCCTCCGTTACCATCGTGAGAGT
ATATTTAATAGATAGCGCGTACTCGGGAGAACAAGCCCAATGCGAGATAGACACGAACGG
ACAAGAATTGGGCTCACAAAGTGCGAAAACCcagcaaaagtggcatcttacagtccaggt
gcgtccagttgaCATAGCTCAGCCGCGGGGTCTTGAAAACTGACAGGGGGGGAAACAGGT
GCTTGAGTGTGGCAGCGGCTGGGATCTGTACGCTCAGGCCTAGACAGCAGCGGACGAGGT
GATAGGTCAGAATGTTCACGCACTGTAACCTTCGCTAGCCTCCATTACACTGGATGTTCC
TCGATAAAGGTGACCAGCTAGTCATTGAATTTACATTACGACATCGCATGACGAATTTCC
ATGTTTCAACAACTGAAGAACCATTACTGAGGTATGGTGTACGATGATGGATAGTTGCTC
CGGTTGCTGCTAGCATTTACTGTCGTGAAGGTACCGGATCGACTTACAGAGGATTTCCTC
GTACACTGTAAGCTTTCCGCTCTCTTGACGCTTTCCCTCGTTTTATCGACCCCACGCGGC
TCCCCCACCCCGACGCCTCTGCGTCATTGCATCACTCGCATCAACTTCGTGAACTGAGTA
CCTTAGCATCCAGGTGCAAGCGAACCAGCGCCGAGCCCGTTCAAATCATACTCGGAGATG
TAAACTTGGATGTCACCTCAAGTCACCCTCGACGGGCCTAAGCGTTGATTGCGTGATTCC
TGATCTGCTTGACGTGTTTTGTGACTTAACCTTAACCGAACTCTTGGGTTGTTTATCAAG
GCTTCGCCCTCTTTTCTCCTTCAGACTGAATGAATCTAGCTTGATCATTTCCTTTTCCGC
TGTTATCAATCGCCAAGGATGTCTGGTACACAGAAGGAAAAGGAGGCAGTAGAGCCCCAG
ACGGCTGACGACGCCGATGTCGTGTCAATCCGCCATGAAGACGATGCTATAATTCCGAAA
GGCCAAATTGACCCAGTCTACGAGGCAAAGGCTCGAGTCTTGAACCATGCCGTGCGTACT
GATAGCACCCTCCTAAGCAACCACCGTCCTCCTGACAGGTTTATAGATTCAGGAGATCGG
AATGGGCTGGTATCAATGGCAGCTCTTCATCGTTGTGGGCTTCGGCTGGGCCAGTGACAA
CTTCTGGCCCATCGTGACATCCCTCATCTTTTCCCCGGTGAAGAAGGAGTTCCATCCCAC
CCAGGCGCCACTGTTAACTTTGGCCCAAAACATCGGCCTCCTTGCCGGCGCCGTCTTCTG
GGGCTTTGGGTGCGACATCTTCGGCCGTAAATGGGCCTTTAACCTGACCCTCGGTCTGAC
GGCGCTCTGGGGCATGATCGCAGCCGGATCACCAAACTTTACAGCAATAGGCATCTTTGC
GGCTTTCTGGTCCTTCGGCGTCGGTGGCAATCTACCCGTCGATGCGGCTATCTTTCTCGA
ATTCCTGCCAGCGTCGCACCAGTACCTGCTGACTATACTCTCGATCGACTGGGCCATCGC
ACAAGTTATTGCGACGCTGATTGCCTGGCCCCTGCTGGGCAACATGACCTGCCAACAGAC
AGCCGCCACGTGCATGCGGGCCACAAATATGGGCTGGCGTTATTTCCTAATCGCTGTCGG
CGGGATAACACTGATCATGTTCTTCATCCGTTTCGTACTCTTCACTATTTTTGAGTCTCC
CAAGTATCTCGTCGGCAAGGGTCGTGATGAAGACGCCGTCCGCATCGTGCACGAAGTCGC
ACGGCGGAACGGAAAGACGTCAAGCCTTAGCATCGAGGATTTGCGCGCCTGCGAGCCGGA
GGGCTACGTGGCTCAGACCGACGCCATTGCCGCTGTCAAGCGACGGCTGGATCAGGTCAA
TCTCGATCGTATCAAAATCCTCTTCCACACTAAGAAGCTGGCTATTTCGACGGGCTTGAT
CATGATTGTCTGGGCCTTCATTGGCCTGGGATATCCGTTATATAACGCCTTCTTACCCTA
CATCCAGGACACACGAGGCGCCGATTTTGGCGACGGTTCGACCTATTTGACTTACCGCAA
CTCGTTGATCATTGCGGTGCTGGGCGTGCCAGGTGCTCTACTGGGCGGATGGCTGGTAGA
ACTGCCAGGGTTTGGGCGCAAGGGAACGCTTGCTGCGTCAACCGTCCTGACCGGCGTATT
CCTCTACGCATCCACGACGGCATTGAGTTCAGGGGCGTTGCTGGGTTGGAACTGTGCGTT
TAGCTTCTTTAGCAACATCATGTACGCCGTTTTGTACGGCTTCACGCCCGAGCTGTTCCC
GACACCGCAACGAGGAACCGGTAACGCTTTGACAGCGACGTGTAATCGAGTATTTGGTAT
CATGGCTGTAAGTGTTTTTCGAGATATCAGACTCATGCATGCCGTGAAGCCGGAGAATCG
CACGCTGACACTGTTTCCAACAGCCCATCATTGGCATGTTTGCGAACCTCGAGACGTCAG
CACCAGTGTACACCAGCGGCGCGCTCTTCATTGCCGCAGGGTTCCTGGTATTGGCGTTGC
CTTTTGAGTCACGGGGAAAGGCAGCATTGTGAGTATGTCACAGGGAATCATGTCAGTGGG
AAACTCGCACCTTTGTTACACATGGGCTAGGTCGCTGTCGATGTGTTACATATCGACTTT
GTCGTCCCAGGTAGTCGTTGCCGTACACCCTTTAATATTCTGTTTGCAACACTTATGTGC
ATCATTGAAGTGATTGGGATCTCATAAAGTGGGTTTTGGTTGCTGAATGTATCAGCATAT
CCGGCGAGGTGAGAGTAGGTATGCATTCGAGGTGCTTCCGCATGATACATATTGCCGGAA
GCCCAAGGGTTGTACGAGCATGATAGGAGAACGTAGGTAGGTGCTACACTACATTCAAGA
CTCATAGGGACTGCGCGTTGCTTCAGAAATCATTGACTTCCCACAGAATGATCAGCGCTG
GCGATCGCTGCTTGGGAGTAAGGCTCGTTTGCCTCGATACCTACCTCACCTACTAGAGAC
AGGTGGATTAGGGAAGTCACAGAAGTAAAATTGATCGCCAGGGGCCAGGGCTTGCCAGCT
TTAGTGAACCAATCGGACAGGGAGCGCTTCCTATAGGCGCCTCAGTGATATCAATGAGCT
CACACCGTAGCTTCACACACGCTCATACACTTTTAAGAAGCTCGAAGTTGCGCCCCTGCA
GGCCAGGAGCATAGGCTTCCCAGCTATGAATATCATGATATTCTCCATGCAGCGTTTTCT
AGACGGTGTCTGAAACGGAGGCCTCCCAGTCTCTTCATCCGCTGATATCAGCAACTCACA
ACACACACTTTCCCTCCTTCCCTCACTCCCTCACTCCGGTTGAACAGGTCCACTGTTCGC
CTACGGAGGGAATACCATTGGGCGCCTCCGAAACCCCGAGAACAGCTGGAGAAAGAGGTT
CTCAGGACGTACGCGCCCCAAACAAAAGATCCGCGACAAGATCGAGCCGCCGACAAGAAG
GGGCTCGGCCCGAAAGACTTTGCAACCAAACACACGAGATAGCATGCAGCACGCTTCAAG
TGATCATCAAGCGGTACAAGTAATAGGAAAGCATGAATTTCTCGAAATCCACGAGGTACC
GGCGGAAGAAGAACGGCGGCACCAGGGCAGACGGCACAGATGCCCAACCAGCGAGGAAAC
CCAGGTTCTTGCGCCGAGACTGATTTCGTCCGGACGAAGAATCAGGGGGGCATGCGGTGC
TTGTACGGTCAAGTTCCAGAAGGTGGCGCTAGGGGAGCTCGAAAAGAGCGGAGCGACCAT
TAAGCGCAGCCGGACACATCACGGTTGTAAGAAATGCAATGGTTCACTTGTGTAGGAGGG
GGTACTGTTGGGATGTCTCCCCACAACCATGAAAAGCCTTGATGCAATCAACCAGCGGAC
GATGATGAAGAAGGCGTAATCACCTGGCGGTTGCGACCTTCCCAAAGCTGTCACGGGCAA
CTGGATATGACCACTATGCCATTCTGCTCTGATTCATGACAGAACCTGAGCGTGAGGCCT
CGGTCCTCCTTTCCGCGGACCCAGCAATTCTACCCCATGGTCAGGGCTTGTGCCTGTACT
ATTCCGTGAGGCTCCTAACTAATACGGACACAGGGTTAACACGATGGCTGAGACGTCTAT
AGAGCGAATACTGGCGATGCAGTGAAGAAGGGATAATTGGTATCTTAACACTTCGAAACC
ACTACGTATGGGGGTCAGGACGGGATCCTCTGCGACATTTGAGCCAGGTGACTTCGTTTG
TGAGATGTTAATAGCGAGATGACAAGGAAAGCGTGGCTTAGACGCTCAAGTATGATCGGA
AGCGAACCTGAAGCGGGTATCTTATATCTCTATGTTGTATGATACAGAGTATGTGCACAA
GTGTTGTACAGGACAGATCCACAGCCACCTTACTCCCTCAGGCGGGAGACTTGATAGCCC
CAGCAAGATTCTGCGGCTCAGGCTCAAACTTCCGCGGAATGAGTCCCTCGGCCATGTTGA
TAGCGCCCTCCATGTCATTCTTGTTGAACAAGAACAAGCCCTGAATAGCAGCTGTCGAGG
TGCGTCTCCCAGGAACATCACTTCCACGTCCCTCTCCGAACAGGCCGAGTTGATCCAGTC
TTTGGAGGAATCTCTCCCTTCCAGACCCGTCGGCGTCAATGTCTCCGTAGAACCGATCCC
ACATCTGGGCAGCCTGGTACCGCGTGGCTTCACCTATGCGAACCATCATGTCCACGCGAC
CGGGCCTGATGAGGGCCGGATCCAGCCTGTCGATGTGGTTGGTGGTGAGGAAAGCGATCC
TCTCCTCCCCGGCGGCAAGACCATCCAGGGCATTCAATAGGCCAGAGAAGGTGACTGTCG
GTCCATTATATCCGTCAGCCTCTCTTTGCTTCCTGTTCTGGAAGGCAGCATCGGCGTCCT
CGAGCAAAAGAATGCTCCTCTTCGGCAACTTGGTCAACAAGTACGACAGATGATCGTCCG
TCACCCCAACCTCGCTCAGGTTAATCATGGCAACACTGTAGTCCAACTCACCGGCCAAAG
CCTGGATAAACGAGCTCTTGCCGCTACCCGGCGGTCCGTACAGCAAGTAACCCCGCCGAT
AAGGTATTCCGCGATCGACATACCACTTCTGCCGACCCAAGAAGTCTTGCACGTCCGCGA
CAATGCCCTCCTTGACACCCTTGTCCAGTATCACGCTGCCGAGAGGCCGCTTCTTCCTCG
GCTCGCCTAGAGGCGCCCATTCCAGTTTGCGAGCCGCGTAGACGACTGTCTTTCCCTCGT
GTGCCCGAGCGCTCAGCGAGTGCGCCTGCATAAACACCTCCTCAAAGACATGGCGGTGTG
GCCACAGGGCCGTCAGCGTGACAGTCTCGTGCGGCTCGCCGGTGTTCATGTTGGCTGTGC
TAGTCTTCTCCCTGTTGACTGCGATATAAACCCCGTCTCGTACGCGGATAATGTGCCTGC
CATACCCCGGTTGCAGAAAGAAGCTGGCCTGGACCGGGCCAGTGTGAGATCCAGCCGGAT
CGAGGGATCGCGTAGAGGTGGCCACCGAGAGGTTGTGGATGCGCGTTAGACGGGAGGCAA
TAAATCCAGCGTTATCGCGCGGTTGGGACAGCCATGCTAGGATCCACGGGTAGGAGGGAT
CGCGACGAGATATTTCGACATTAACGAGCATGCGGCGGCGCAACACGGCACCGCCAGAGA
GGAGGGCTCGTCGCGCAAAGGCTGCTGCTGCACCGAGGCCCGCGAGCCCGATGCCGCCCG
CGAAGAGCGGGTTGTCGAAGAGGGCATTCGGGTTGAGTGCGGTTGAAAGCGAGGGAGTGG
ACGCTATTGAAGTCTCTGCCATGTTGTGGCTACATGCCGCATTGTGATGTCGTGATTTTT
CAGGTTGTACCTAGGTACGTACGTAGTTGTCAGAGTCTCAGGAGCCTGGAAGTTCTCGAC
CCCACCCAAGTTTTAGTGGAGCAGCTGCTGTGAGACTGCATTCGGCGACTACCACGGTAC
CCTGTCTAAGTCTAGTCTAAAGCTGTAAGAGAGATATTGACATGGCAGTCACGTCTCATG
CTCATACACACTTGATATCCACTTGTTTGGTTGAACAAACCCTTTCATAGAAGCCTGCAG
TGGGCCAGCCGCCTCCGATATACACATTATACATGTAGAATACACGAGCAGCATCCACCG
CTTCGTGTAACCCCCGTAAAATACAAATGGAGTTCGACAACTCCTACAACGTCTGATAGG
CCTCTTGATCACACTGTGCCATATCCCTCTTCCAAACCTCAGGCGCCATCTCTAACCCAG
GCGCCTCGGCTTAGGACTGCGCGTACCTCCAAACTTCAATCTCGTTGCATCAGCCACCCG
GATGATGGAGTTACGCAGCAGCTTTCCCTGACTTCCCAGCAGGATCTTGGTAACCGCCTC
CCGTCCCGCGCCATAACCCCGAAGCACAACCTCTAGGCTCTTGATCTTCTTGTGCCAGCC
TCCCTGGTGCAGCTTGTCAATGACGTAGGCTCCGAGCTGGTAGGCAGAGTCGTAGTGCTT
GCGGTTCGACTTCTTGAAGCCGAGGTTTCCGCACGACACCGAGATTATGGCGTCTCGGTT
CGGTTTTGTGACGGTGACGTGTGTGTTGTGCTTGTGGGCATAGATGTGGAAGTGGTAGGG
CTGGCTGTTGGTCTCCTTCTCGAAGCCAACCTGTTCCGCGAGGTCGCCCTCGCCGAAGGA
TGGGGGTGCCGTGTTTCGCGCTTTTGCGACCGTCTCCAGAGCTATTCTCGAGGTGGCTTG
TGCAAGCTCGTCCATTGTTGATGTCCGGGCTGACGTTGGTGTGGAATTGTTCTCGTCATT
TGAGGCACGTCTGGAGGTCGTCTGCGTGAAGGCTCGTGTCCATGGTTGCGCAACGGCTCT
GGGGGGTGCCGCAGTTCGTCTTATGCTACTCGCCAAAAGACGACTTGCCAATGGTCGACT
CATATTGCTATGTATTATCCCGAGCCTTGTTGTGGTTGCACCTTCGTTAGAACCCGCTAA
GCTTCCCAGATGGAAGCCAACACTTGAAATTCACAACCACGGCCGGACCCTCTGAGGGTA
CCCACTTAAAGTTTGAAGTGGTCCGTGCCTGGCGACGATGCCGGGATTCACGCGCCGTAA
CTTGCTAGAGCAGAAATTCACGGCCTTTGAAATTTCGAGGCTTATCCGTTAGGATCTTCA
GCATTCTCGACAACACTTCGAGCGCCCCTAGCCACAGCTCTCGACTAGTAGGGAGTCGCG
CACGACAGGCCGTCAGGATGGCTTCTCTCCGAAATGTCCTAAGGAAGACTCCTACCAACA
GGTTCTCCAGGGCACCAACACTCTTTACACCTTCATATGGCCGGTCGCCCCCCTACCGAA
GGTTAATATCCTCCCGGCCGTCCCTCCTATTCTCACACTATGCAGCCCTCCACGCTCCTC
TCCCCTCCTTAGAGGTATCGCCACTGCGGTCTCAGTTCCTATCAGAGTCAGTATTCCTGC
ATGGGAGGAGGTCGAGTGCTAGATCCTTCCAAATATCCTCTCGCAGCCTAGCCGCGGAGA
AGCCAAGTGGCGAGGCCAAGTTCAGCGGTCCTGGTCAGACTTCGGAATCCACTTCAGAAG
CAAAGACGGATTCCACAACTGAAGAACAAGCTCGCAGAGAGCCAGAAGGTGAAGACAAAG
AAGGAGAGGACAAGGCAGAAGACGGGGCCAAGAAGGAGAAGAAGGAGGACCTGCCTCCTC
CGCCGCCCCACGGCGACAAGACGCCATGGCAAGTTTTCATGGAGACGATGCAGTCCGAGT
TCAAGCAGTCCAAGGAATGGAACGAGTCTACCAAGGCCCTCGCATCCTCAGCACATCAGT
TTACCGAGAGCGAGTCCGTCCGAAAGGCACGCGAAGCCTACGAGGCCACCACCGGCGCAG
TATCGTCAACCACCGGAAAGATTGTCAAGACGACCGCCGGTGCCCTGGGCAAGGGTGCGC
AATGGACCTGGGAGACTCCTGTCATGAAGGGCGTCCGTAAGGGTGCCAACATCACCGGCG
AGGTCCTCGACAAGGCTACCAAGCCGATCCGGGAGACTGAGGCATTCAAGAATGTCAAAG
ATGTCATCGATGACGGCAGCAGTTCAAGGTATGGCGGCTGGGTAGACAAGGAGGAACGCA
AGAGGCGCAGAGAGGAGTTCGAGAGGATGCACGGTGGCAAGCCGGGCGAAGTGTTTCACG
AGGATCCCAAGTGAGCCGTTCTCTCCCCATAAGCGTTACTACGTATCGCGGCTAACAGAA
AACAGTGCCGGCACCAATGTCACGCTCCACAAGGATGCTGCCTGGAAGGAAGCATGGCGG
GACTTCAAGGATTCGAACAAGATAGTCCAGGGCTTGTTTAGCATGAAGAACGTCTATGCC
GAGTCGGAAAACCCTCTCATCTCCACAGCTAGGAGTATCACTGACAAGGTGGCCGGCTTT
TTCGCCGAGAACGAGACGGCCATGGTGATCAAGAAGCTCCGGTCCATGGACCCCGCGTTC
CAGATCGAACCCTTCCTGCGCGAGCTCCGCGAATACATCCTTCCCGAGGTTCTAGACGCC
TACGTCAAGGGAGATGTCGAAACACTGAAGCTGTGGCTCTCGGAAGCACAGTACTCTGTG
TACGAAGCTCTCACCAAGCAATACCTCCAGGCTGGCCTGAAGTCTGACGGCCGCATCCTC
GACATCCGCCACGTTGATATCCTGCGGGCTAGGATGCTCGAGCCTGGTGAGATCCCGGTC
TTCATTATCACTTGTCGGACACAGGAGGTGCACGTGTACCGGAACGCCAAGACCAACCAG
CTGGCTGCCGGTATGGAGGACAGGGTCCAACTAGTCACATACGCTATCGGCATTACTCGC
GTTCCCGAAGATGTCAACAACCCCGAGACCAGAGGCTGGAGGCTGATTGAGATGCAGAAG
AGCGGGCGCGACTACATCTAGGCGGCGCGCCATGTGCAGCTCCTCGTCTCCTCTCGCAGT
TCCAAAGCGGTTCAGGGTGTTTGCGGCAATACTTTCGTTTTGGGGCATGTGCATGTTTTC
ATCACGGTTTTTGAAAATGTACAACACAATGGTTCATGGTTGTTGAAGCCCGTGTCATGG
CAGGCGTTAGGGTCTCGGTAGAAGGGCGGAACTATGCGTCCTCGGGTTTCCGAGTCAAAC
ACCACTCTTGGAGCTTTGCACTTGATTTGCGTGGACTGTAGAATTATATTTGTGGGATAG
TCGTTATAGTAGAGAGGTTTGGTATGGAACGCGAGACATTTTTGTCTCTTAACATTGTGT
CAGGAAGTAGTAATACAAAACGAATCTTTAGTCTGGTTACAATAGAGGCCAATGCCCTAT
GGCATTCTCGGAATCATGACGAAGATGCTCCTTCGGCGTTCTTCTCGTCATCCTCTCGCC
TGAACGTGTCCCGGACGTCCATCAGAGCCTTGCCAAGCAGATTCATGCCCCAGAGACTCC
TCTTCGTCCTGGCTGCATCCTCAGCCGTAAACCCAATACCCCATATCCGATCAAAAGGGC
TAGCCTCCACGAGCTCGCAATCTCCAGTGCTCAGAAGGAGGCCCCTCAAACTCAGCCCTA
CCAAGGGTGACGAATCACAGTTCCCGCGGCGGATACCATCTTCACTGACAGCCTGAGTGA
ATTTCAGGTGGTTTGCCTGGCGAACGATGCGCTCGCGATGCTCATTCCAAAGTTTCTCGT
CGAAGTTGCCAACCCTGCGGCCCAGACTCTTGGCCTTGCGAGGGTTGGAAGCCTTGAGGA
TCTCAAGTGCCATCGACTCGTCTTTAAAGAGCAGCGCTTTGTGGTGCATCATGTAGCTGA
GGGACATTAGCACATGGTCTGTGGCTAAGGTATATATGACATCGTAGGATGCCTACTGCT
CGGCTGTCTTATATGTTTTTCCAGTGTCGTCCTTGAAGGGGCAGTGGTACCACTGGCACA
GGTATCCGGTGTTGGGGTCCGTCTCCCGCCAGAAGAAGAGAGGTTTGCCGGCCGCCTTCA
TGCTCGTTTCGGCCATTTCTTTTTTTGTTTCCTTCGTAAAACCAGAACCGTTCTTGAACC
GATGGGCTGGGTTCGATATCTCCGCTTTTGGTCTCGTTCTTGTCGGCTTTCTTGGGTTTC
GTCACACTGGCTTTTGCAAGCATGATCAAGCGCAAAATGTGCTAAGTGTAACAGGACAGC
TCAGACGGCGCCCGCCCCGCCACAAAAGGTAGTCGAACATAGTTAGAATGCCATCGGTCA
AACATAGCAGGCTTGAAGCGGTGGTTCTTATATCGTCGCGCCTACTCACGGCCAAGAACA
TTGCCGAAAACCAAGCAGGCGGGCACGGCGTGTGAGTCAGAGCGAGCCAACACTCCCGGC
ATGGGACATAATCAGACGAGACTAAGCCAGGCCAGCTTTTCTTGGCTGGGTAAGTTCAAT
AAGCTGCCGAAGCAGTCGCAAACTTACGGTACCTCTGGAGTTTGGAAGGTCCAGCCCGGT
TAGAGGGCGGTAATTCCCGACGCCGACCACAGGCCAAGCAGCCGCCATCGGTGAAGCATC
TTGCTCTTGCCTTCAAACTCGAAAACATAGGGCGGAGCACATCGCTGCCGTTGGTAATCT
CAAATGCTCATTACCACAAAAACATACTGTCGGACCCGAGATGGACGCGTGACAAGCAAA
AATGGAGGCGCCATGATTCGAACACGGGACCCTCTGCAATTCAGAACTTGGAGCTTTGCA
AAGCAGAAATCATAACCACTAGACTACACCCCCACGAGTCGTATATTAAAAAGGTCTTAT
TCTACATTATATCCTATGCTCCGAGCCGGAGCTTGAAGTGATTGGCGGCGCCAGGGCGCG
TTCGAGCTGACAGCATTTGAGCTGAAGCACTCTTCAACACTTTGAGTTTTGGCAGCTTCA
GCAATAGCAGCCTGGTCGTCTCTGTCGCTTACATCCGAGGTAGATAGCATTGGGTGCTTT
GATGAAGAGCAACAAGTACAACACCCAGATACCAGCAAGGGCAAATATCAAGCAGCGCGT
GGTCGTGTAGGATTTTATCAAATTGGTTAGTCTTGGATTTAGCTCCGTGCATGCACAAGC
AGCGTCACGTAGTAACAGGGCGGATCTGTGTCGCTGCTTCAAACTGTCCAACCTTGGCGA
GCGGGTGTAGCTACCTGCTGGTGAGCCTATGGAATGTTGAACGAATAGCGCGTTTATACC
ATCTTGGAAGCATAGCTCCTGTCAGATCCTCGATTTATGGCTTATGGCCTATGTCCACCT
AGTTATACATGCAGCAACACGCAAGCACAGGGTTAGAGGGCACAAGGCATAGGGCATGGA
TATCGAGCCACGTCCTTGTCAGGATGGCTCACGTGGGTCCGATGGGTACGCCGCACTCAC
AAGGTTCGGTGTGGTGGCAATCTCGTCGCTGGCGGGATCCAAGATGCACCTCAACAAAGC
GAGGCAATCTTCAAGGACCGCAGGTCACTGCTTGCAAATGTGGATCCGGCTGGCGAATGA
GATGGCCGACGGAATGAACCTATTGGCGGTGAAGAAGTGGGAAGACACCGCTCGTGAGAC
GCGACCTGCACGAGCTGCACGAGCTACGTCGGCCTCTCAACCGCTGCTTTTCGGTTTTAT
CCCATGTTCTCGCGTGCCGTTATGACCCGACGCGAGCCCTGCGCAGCGGCCCTTGTTGCC
GTTTGCTCGGTCACATACAAACGGGTCAGTCCCCGCAATGGGTAAGCGGCGGTGACAGCG
TCCTCGTCTGTCCATCACCAGCAACACTGCTCCGATGTCAGAAACATGGCTAGCAAAGAA
GTCAAGTCACCCAAACATCACAAGCACGAGTGATTCAAGCAGTCGTTCGGGATGGGTCAG
ACACGCCAGGAACCGTCTGAAGTTGAGCTCCGGTCACGGTCGATGCCTTCGGGAAGTGCG
CCATGTCAGTTCCATGCGGGATGTGGGACGCGGGACTGCCTTACCTTCGTGCCCCCTGTG
ACAGTGTGATATGCGCCATGGGGGCAGCTCTACGTCAGTTGGCGAAGAGAAAGCGTCCAT
AATGACTCTACCTGCCTCACTGATTTCGCCTCACACCAGGTTCTTCCCCGCGACATCGTC
ATCTTCCGCTGGCAACGGGCTTGAGCGCACCAGACGATAACCTTCCGCGAGGTCTCCGTC
CTCTGAATATTCCTACTGTCTAGGCTTGCTCCTTCGCCTGACAACGGCTCTTGTTGAAAG
GGAAATTCAACGGTGTCAAAAGTAACATCCGCCGCGTCTCAGCCGTCTTGCGCTGCGCTT
GCTTGACCGTCTTGGAGCAACTTAGATGATGGTCAGAGCACGCACGTGCCTGTGAACGAA
AGGCCAACCATCGGAATAACTGTGGCTTTCTCTGAACCGATCATCCGACCCCAAACCTGC
GACATCTCAAACTCGGAAGAGGCTCATCGGTGTGTTACACTGAAACATGAGAATAGCGAT
TGGGATGCTGACTGAATCAGGGTTTAGTCAAGCAATCGCTCATTCCTACAGACATATTTG
GTCGACATCCTTGAGCTCCGCGATCCTTGACCGATTGACTGCACTTGAAAAGACTGTTCA
TCCGAGTTCTCACATCGGTTGCTATTGGCATTATTGGGACTGATGTGTGTATGCTCTTTC
TCCAGTCTGCAGAGAAGGTCGAGCCACACGCTTCCTGCAGCGAGAGTGTTAATGGATCGG
GTGCGGTGTTTGAAACCTGGCTGGCGAAACAAACCTTGACTCTCCATTGCATCCAGTAAG
TGATTAGTAAGAGGAACACCCGGCGCAGGAAGATCGGACCTTCCTCTCCCAGTCAAAGTT
GCAGTACACATACCTGTGAAGGCAGGTGCTCTGGATTTTGGAAGGCATACCTTATAGCAA
CCTGGAACTTCCCTCTGCGGCTTCTGGCCCTTGACAGACCTCCAGGCTCCGTCAACCCAC
GGCTGAGCCATCTCCCAGCCTCCCGTCATCGAGCTTCGGACAACATCAACTCAGTCCATC
TGTTTACCTTGACCTCTCGTCCTTCAGCGTTGGCCCATACACCCTCATCAGAGGTCTGCA
AGGTACGCGATAGCTTCCGAAAGAACGGTTGCGGTTCCGGCTCTCTTCATTTATTGAGAC
TCGATAAGTCAACAAGTACAACGCTTTCATCGGCCTCGCCCAAAATGCCGAATTCGTACC
ATCTCCAGCCCAATCTCTCCCCCCAGCCTCACTTTACATCGAGGTCGATGCTCTTCAGCC
TCCGCTATGCTTACCCTGCCGTCGTCTTCCTCTACTACATGCTCACAACCTCGGTGGCAG
TATGCACACTGCAGACGAGATCGGCAGGGCACAAGAATAAACGCCTGCATGTCATCATAT
TACTTTTGCTGTTCGCCGTCTCAACTTACCTTCTTCAGCTCGTAAACCTGCTTGTCAGGT
CCGTCATCTCCAAATCGGCCCTCCCCTCCCAGGAGACCATTATTGGCTTACTCTCCTGCA
TCCTGGTCTATGGAGTTGAGTCCGCCTCCCTAGCCGACTCGGAGAAAACTGTCTGGTACC
CTTATGTCGGGTCGCTCTGGATAGCTATGGTCGTTGAGCCTATCATCGGAACCCTTGCCG
TTCTCGCACTGACGCCGGCTTCTTTGACATATGTTCAGTTGCTTGATATTGCCATTGGGG
CAAGCCGTTACCTAGCCTTTCTCACCATCCTTGTCATATACTACGGCCTGCCTGTCAGCT
CCTCGCCGGAGAAGGGCAGCGAGACTGAGCAACAGGCTTTGATTCCCAAAGAGGACGAAC
ACGGCCAAGCTGGTGCTCTCGCAGCATCACAGGGCCTGGACCTGGATGGTTATGGCTCCG
TCCCCAACGACTCCGCTGATGACTCGCAGACTACAGAGAGTCCCGAGTCAGAGTGGGAGC
GACGAAGTCGCGAAGCAAGGGAGCAAATGGAGAGGCGATTGGCGGAAAAGGGCAATTGGC
TTGCCTATGCAAGGAGTTTCATGGTAAGTTTGTGTCATTTCTTTTACCCTTGGGGCCTCA
GCTAAGCCATGGTTACCGTTCAAGCTCTTCTTCCCGTACATATGGCCGGTCAAAAACAAA
GCTCTACAACTGCGCGCCGTGCTCGTGGGCCTATGCCTCTTGGCCGGCAACTTTGTTGGC
CTTTTGATGCCAAGACAACTGGGCATTGTTATGGACAGCCTGAACAAGGTCAACGACAAG
GATCCGTGGGTTCAGGTGCTTATTTTCGCAGCACTGCAACTGGTGAACTCTAGCGGTGGA
CTGGACCATATTCGGGCGCGACTCTGGCTTCCGGTCGAAGTCTACTCCTACCAAGCTCTT
ACCACTGCTTCATATTCCCACGTCCTAAATCTTTCTTCGGACTTCCACGACGAGAAGAGC
TCCTCGGATATCATGACCGCCATGGGCGCTGGCGGCAGTCTGTCCAACATGCTGGAGTCT
GTCTGCTTCCACGCTGTTCCTATGCTGATTGACATGGCTGTGGCATCAATCTACCTTTCT
CTCGCTTTCGGGCCATACGAGGGCTTCATCACAATTGCGACAGCCACTCTCTTCTTCCAT
ATCGCGAGCCGCATGATATCGGCCCTCGGAAACATTCGACGGAAGGAGGTTAGCGCATAC
TTCGACCAACACTATGTTCTCCAAGCCGGTATCCAAGGTTGGAGTACGGTTGCGTGCTTC
AACCAGATCGGCTACGAGAAGGATCGGTACTCGGCGACAGTCGAAAAGATGGTCGACACA
GGCCTGGAATCCAGCATAGGGTATATGACTGCTTGGGCTTTCCAGTCACTCACTCTACTA
TGTGGACTGCTGGCCGGCCTGTTCCTGGCAGTACATCAAATTATCAATGGCAGAGCGACC
CCGGGCCAGTTCGTCATGCTATTGACGTATTGGGGTCAACTAACAGGGCCCCTCGCCTTC
TTTTCCAACCTGGGAAAGAGTATATCCAGAGACTTCATTAGCGCCGAGAAACTCCTCGAG
ATTATGCAGACAAAGCCGACCGTCATCAATAAGGACGGAGCATTGCCGCTGGACTTCAAG
GGCGGCCAAGTGACGTTTGATAATGTCGGGTTCTCGTACGACAAGAAGAAGGAGATTCTC
AAGAATGTTAGTCTGGACGTGTCTCCCGGCATGACTGTTGCCTTTGTCGGGCCAACTGGC
GCAGGAAAGTCAACTATCCTAAAGCTCATTGATCGGTTCTACGATGTCACTGAGGGCTCA
ATAAAGGTCGATGGCCAGGATATTCGAGACGTTGAACTTTCTAGGTGAGCTCGCCAATCT
TGTCCTATGCGTGATGTACTCATATAAACCCGCTAACAAGCCTCAGTTTACGTGCCCAGA
TTGGAGTTGTTCCGCAGACACCTATCATGTTCGATGACACCGTCATAAACAACGTTCGCT
ATGCCAGACTAAGTGCGACTGATCAAGAAGTCTTTGACGCCTGCAAAGCAGCCTGTATCC
ACGACCAGATCCTAGGATTCACTAGTGGTAGGCAGCGCATCAAGACACTGTGCTCTTCGA
CAGAAGATGACTAACTGTTGGCATAGGCTACAAGACGAGGGTGGGCGAACGTGGTGTCAA
GCTGTCAGGAGGAGAGTTACAGCGAGTGGCTATAGCACGGGCGATTCTCAAGAGGCCGGC
CATTGTGCTCTTGGATGAAGCTACAAGCGCCGTCGATACAGAGACAGAGCAGAAGATCCA
GGAGGCGTTCAGAACCCTGTGCAAGGACCGAACTACGTTTATTGTTGCGTGCGTGATCTA
GCCAACCTACCCCTGATATCCCGCTAACCGTGTTTTCAGCCATCGACTCTCAACCATAAT
CAACGCTGACCGCATCATCGTGATTCAAGATGGCGGTATCGCCGAGCAAGGGTCACATGA
TGAACTAATACGTGCGAAGGGCAAGTATGCCGACCTATGGGCCAAGCAGGTCTTCTTGAA
ACCGAAAACACCCAGGGGGACCGGTGATCAAGCAGTGACAGAGGATAGTAATTTACTCAG
TGTTATGAACAATCTGACGGTCAAGGTTATCGAGTCGGAGCTTGCGAAGGTCCAGCAGCC
CGCCACGCCCACCAAGTCACAGGAGACTCTGACATCAACTCTTCCGGGGGATGACAAGGA
GACCGCGAGCCATATCCGAGAGGTATAGCACCTCCGAAACTGGCTAATCTTGTCACGCTC
TGTTCGAGTCTAACACGATGCATCACAGGGATCGAAGCTGAATCCAGTTGCACCGGAGTT
CACGCCAAGATCAATGCCACCGCAAGCGCCTCATGTATCTGGTGCGGTAACTCCAACGAG
GCATTGTGGATCAGAGGACTTCAGCGACCAAGATTTCAGCACCGCATCTCAACACGTTCA
CTTCGCGCCTGTCCCGATCATGTATGTTCCCGGCGGCTATCCGGTGTATTCTGAATTTCT
GCAGCTGCCGCAGCACAAGTCGGAACAAGCGACGGAATTTCGCAACGAAGAAGACTTGAG
CCAGCCATTGACCACGACCGACTACCTCACAACGGACGCTTCCACCGAGTCTGCTAATCT
GGAAGGTCAAGGGACGGGGCTCAGACATCCTCGCTACTGGAGGAGGGTCCAGTCCAAGAG
CGAGCCATCTAGCAGTGGGACGACTTCAGAGGCATCCTAAAACTCAGCGGCACTATCCCC
TAGCATTTATGCAAAAGAACTGCACTATGGTTAGATGGGTGATACCGTCCTAGTTGGAAG
ATCGGCATAAGCAGGTTAAACAAAAGGGAGTTGCGTAGGTTCAAAATGGCCATGGTTATA
AGGAGAGCAGTGTATCTTCTAGCTAGTGGGTCAGTCCTGCTGCGTACGCTTAGGTATATT
ATATCACAAGCTACTTTATCTTCGTTCTCGGCAAGTCCACAGCCAGTCCAGATATCGCAT
GAACGTCGCATTTCTTTCTCTGTCTTGTTTCGTCATCAAACAATAGACGAGACCACTCTA
AGCTGAAGCCATTGTCGTTCGTCCTGTCATCAGCTGATTGTCGTCGCTCGTGTCTTTAAG
CTCTTGTCACAAAGAAATTTTGTTTTTAAACATCGAATTATTGTTCTATTGTCTGTCTTT
GTCTGTCAACATTTCACACATTACAAGAATACGAGGCGTCCGTCGCTTATAAGAGCTGTG
CGAAGTGCGCCGGTGTCAAGTGCAGTTCATCTTCTTCCCTACCTGACCAATATCTCTCCT
CTCGAGCATAAACAACACCCCGTCCACCCACATAACCGAAGTACAGAAGTCATCCAAACA
CAACGGGTCTGGTTGCAACAGCAGCAACAACAACCCGTTAGTCAGCATATCCAGTATGTG
TTGGTGGAGATGGAACATCGTCAATTGCGGCACATGTGAGAAGAGGGTACCACGAGGCAC
GTCCAAGGAAGCCTGCGACAAGGTCAAGGCCAGAATGGTCCAGGGCCCGCCCTTCGATGG
CCTGTACGGCTCGTGTGGCCAGCACAAGCAGGCGGATGACATTGTGACCGAGGGTGCCTG
CGCGGCCTGCGAATTCGAGAGGCTGGGATACATTCAAGGGGAGCCTCGTATGGAGCGGCG
AAACGCAGTGTGCCTAACACCGCAGGATTTGCCTGCAGTCCGTCCAGATCCCAGTGGGTA
AACTACTGCCTAGCAGACCCCGGAGCTAACGGGACTCGTCTGCATATCACAAGGCATTAC
AGGTGATGGATATCACATAGTGGAGGTTACTCCTTTCGGGAAATTAATAGCTTGTCTAAT
AGGCGCGAAGGTTTCCGCAGAAGTGTTGAGAATGCAGTAAGTGTCCTGTGTTGGACATCA
TCACAGTGACTAGAAGGGTGAGCAGTTACCTTCGTAATAACGAGAAAGAGATCCACTTCC
CGTCCTAAAAGCAGCTTGTTATAAGTTACTACTCCTTGGGCCCATAAACAAACGGAATTG
CAAACTCGCATGCTCAGAATTCCATCAGGTTTCCATCTCCGTCCCATGGTGGCGCGAGAA
AACCTGCCATTCCCCCTATCCTTCAACTTACGCTGCCAAGATATACGCCAGATATGGAGT
GAGACCGTCGCATTATGGACTAGTAACATTACGGTCCTAGTCTATACAGAAACATGACTT
GGACAGGGCCACCAGCGTAAACGCAAGTAATCAAGCATGATTCCACCCCAAGTGCCAGAC
GAGGGACGATCGCAGAGTTCCTGCACCCCCAGACCCTGTCCGAAGCAAGCGCTAGATGAG
ATGCAGCCAGAAGTGAGCCGTTTATCAGTGACTAATAGCGACCGATGGATGCGATAAGGC
GCTTGAAGCCCAGCAAGTCCCTTAACTGCATGGCACTCAAAAACCCTGCGCCCTCCATTG
CGATGTCGTGGCTCCCTCACTGACGACCAGACGTGGAGTTGACGCCTCTCTACTAATCCA
TGTGGAAGTGCGCGGGTACATCAATGGTGTTATGCATGCGATGATTGCGAGCCATCTCAG
CGAACATCGCATCCTCCATCCGCATCCAAGTGCGGACCCAAATGTCGGCGTGATCCTGAG
GCCGATGTTGGTCCAGAGGCAGCCCATTCCCATGATTCAAGAAGCCCACGCCCGCGCGGT
TCAAATTCTCTTCCAGGAGCTCGTCAACACGCGGACGACCAGTCGGCTGGGCTGCTCTAT
CATTGCGTCCCGCCGGATGGTCGAGCATAGCCATGAGGTCTTCGTCCAGTCGGTCCAGCC
ACGCCCCTAAAGCGTCTGGTGCTTGCTCGTGCAGAGGGATGTGTGGAGGCGCTTGCATCA
AGGCGGGAGCCTGAGGAGGCCGAAAGACAGCTCGTCTGGCGCGGAAGTTTCGAATGTGCT
CCGGTATACCGGGGCGGCCTTCAGGGTCAATGTCGTTGGCGAAGGGGTCAACTTCGGTGC
AGCCGGCGTTGTGCCGGCAGTAGAGAAAGCCGTGTTGGTTTCGTCGAAAGGGGGCAAAGC
AGAGATAGCACCATTCATGACCGCAAACACCTGGTTGCGCCTCTGTCAATGCCAAACCCG
CATGAAATACACATAATCGAGGAAGGGAGTCTGGAAACGAGAGGAAAGACTTACAAGTGA
TGTGATTGCACCCGGTCCATTTGTGGACAGGTTGCTTGCAGCCGGGACAGACTTTAGTCG
TTGTCCTAATCATGTCCTCCGACGCTTTGTCGTCTTTTCTACGACGCCGGTTCCTGCGAT
CATACTCTCCGCAGCTTTCTCCAGAATGCCATGGCACGTCGTGATAGACGCAGTGTTTGG
CCCTGCAGGCGGTGCACTTGAATTTCGTGCAGCCAGGATCGTGGATTTGTCCCGACTCAC
AGTTCGTAGAGAGACACCATCTGAAGTGGGGAATCGACTTGAGGGCGGCGCGAGTAGCCA
GAGTATCGTACCGATAAAAATCTTGCTCCAAGGCATAGCGCCTGACATCATCGAACTTGA
GGAGCTCGGAGCACTCGGGGCATTTCAGTCTATCCCACGTCGAAGTATCTAGGCTGGAAT
GGATCCAACGGCCTAGACAATCTCTGCAGGTAGTGGGCTCGTGTTTGCAGCTGCTGGCAA
TCCGAGACGGGAGTTCTGTGACTTTCTTGTCGTCGGCGCAGACTGTACATGTCTTGCTGG
CAGGCAAAAGCCACGACTCCTCAGCAGCAAGACCGTCCTCCAGATACCACGGCAGTTCAA
ATCCGACCTTGTTTCCGAGGTGGATACGAGCATAATCGCCCAGGCGGCTGCCTCCGGACT
TGAGAGTGATATCTGACCGCTTAACGCTGACTTTGCTCTTATGCAGGCGGTCCAAGTTGC
TGAATAAACAAGTCTCCAGCATCTTCTTCACCTCTCTTGCGGTGATCACACCCGCCGCAT
GACACTGCTCTGACGGATGATACAAGTATTTCCCCCAGGGACCGTCGAGAATGAGGTAGG
ATCTTGGAGGGCTTAGATCGACGGATAGCCAGCGACAGAACCGGCTGCGGATTTTACGGA
GCTGCCACATGTCGCCTTGCAGCGAGCCGGCCCTGGCTCCGTCACGGGCAACGATGACGA
TCCGGTTGGGATCATCAATGCCCCTGTGCTTGGCGACGAGCACTCGAAGCTGGCCAACAG
TATTGCCGCATTCTATGCACCGAGTCATCTCGTCCGCATAACGGCTCTCTACCTTCTTAT
CGCCGTCGTCGAGATTTGTAAAGTTCCATTTGTCATCATCGCGCGGCGTGACAAGTCGGA
ACCAGACAGACGGGTAGAAACCGATAAGGTCGTGACCACCAAGTTCTCCAGCATCGGCAA
AGAAGCGGGCCCGGACAGTCTCGGTCGGACGGCGATTCGGGTCTTGACATCGTTCTGTGA
CCCAAGTCTCGAGCCTGATAACCTCTAGGTCGCGCTTAACGGCGAGGTAATAGGGTCCGT
GGCGATGCTCGACGTCCTGTAGGGTGATTTTGACCATATCGCTGTTGCGGTCCTCATGGC
GATACTCGTCCGCGTTTTTAACGCGATCCTTGTTTCGGCTCCCGTCGCGATCGCGGGGGG
AACGGTGAGGCTGAGGCTGGTGACGGTGTTGTCCTGGTTGTGGATTGTGATCGCGGTGCA
ATGACGGCAATAGACCGTTGAAACGGAAGAACGACGACAGCCTTGGCGAGCGGTGGTCCC
GGCCCTTGTCGCCGCGCTTCATATCGAGTCGGGTCGCCATGTTCGGGTTGCTGATACACG
ATCCTCCGCTCCTGTTGCTATGACAGCTTGGCTCATGCCTCGGATGGGTGTCGAGGAAAG
TAGACGGGGAGATATTATTGCTCGCGAGGCCGAGATTTAAGGGTTCTCAAAGCTGGCGCG
GCTAGAGTAGTGAACTTCTGTGAACTGGTTAGACGGTCGGCTGGTGAACTAAGGTAGTCA
TGAACCCCAGGCAGGTGTGGTGGCCGACTTTGTGTTCTCTTGCATTCGAGTAAGGCAGAC
TTGGAGCCGCGGAGTCGTGGAATCGTTGACTGGCGCACTCGTTAAGTGACTTGAACGCTG
GGGTCGCAAAGGTGCAGGCAGTATGCAGATTCACTTGGGCAAAAGCTGTGAGATTTAGAA
CATTTCACCGGTGCTGGAAAATGCAGGCTGGCAGAGACAAAACTCCAAAGCTACCTCACT
TTGGATACGCGTGCGTGAGGTATGAACTCTCAAATAGATGCACGCGCCGCGGGCGAGGCT
CCGTGACGAACTCCGGCAGTGTTGCTGTATTGTCGACAAAGGCAAGAGCGACCCTGAATT
TGTGTAACCAGTCGCCAGTATCAATGAGAGTGTGCAGAAAGTTGGTTCTGCCACAGCCGC
TTCCGCTTTGGGCCAATGATCACGATCGCAGCATATATGCACCTCCCGTTGGCAGTGAAG
CGCAGTTTAGCCCAAGGCAAAAAGCCTCGTCAGCAGCGCTAGCTGAAGGCTCACTTCCAG
CATGGCTGCCCAGAGCAAGCCAATTACTTTATGGTACTTCCAATCCAAAGATTAGCTACC
GCCTAGCAGTATTAGACTGCATTGGGCCATCGCCGTCGCGTCGGGCACAAATGTACAGAG
AGGTCTACCGGGCCTTTCCGGAAGTAGGTATGGTATGTTCAAAGACGCAGAGAGCGAAGC
ACTCTTCAGTCTAGTAGCCAGATACCTGAACTACTCCCGACAATAAGGCGGACATAGAGA
GTCTACGTTCCTGGTCCGTATTTCTGAGAGTTAGTTAGCCGATAAGAGAACAGGACTGGT
GCACACCCGAGCATATCTTACCAGATATCTTGGCTAATATACCACATCAGTCAAATACTA
GCATCGCAAATCCCGCCATATCACTGCTCCAACCATCCGTGTCAGTGTTTTGAACCTGGG
GTGTCTGGAACTTCTATTAGGTTTGACGCTCGTCTCTGGATAAGATGGAGGTCTGGGGCA
AAATTGCCTCTGCAGAACATCACGTACCGGTCATCGAGAGATGACCCACATGAGACGGCG
AAATCGATCCATAACAGCGTACACAAAGCAAGGGCTTTTGCGGGAAGAAGTAATATCATG
TCAACGTTTTTCGTTCCTTCGTTAGCCTACTACGGCATAGAGCTTGCTCTAAAGGGTGAG
AGGAGAAAAGGAGCAAGCATTCTGTGGTATACATGAAGCACACAGACTACCAGTTCGATG
CTCTCAACCTCCCGCTCCTCACTCACTCGGGACACCTGTCCGTGGCCGGCTAGCTCAGAA
AACGTACAGCTAACTGCTGTTGCTCTGGATCTCAAGCATAAGGCATTCCTCGTTTCCCTC
GTGAATTAACTGCCGGCTTGTATTAAAAGGCATCCCATTGTGTTTGTAGCGCAATACGCA
AATTAGGCGTTCCAAGCTTGGCAAGCAAATCGATACAGGAAGAAGGTGGCGCAACATCGC
AACACCGTCGCTCACCGAACCAAAACTGGCACATTCACAATGACTCCGGTCCATAAGAAC
CCGAGGTTAGAGAAGGGCGGCGAATAGCCCGGCAGCAACGACAGCGGCGCCATTGCCGAG
ATAGGCGGCAGTCGGGGCGGCACCGTGCGAGGATGAGCTAGTCGCAGCAGCGCCGCTGCC
TGACGCGGTCGGCGAGGGCGAGGGTGCGCCAGTTCCCTTAGGGCCGGCAGTGGTCGAAGC
TGACGGCGAAGAGGACGATGAGGAGCCACCGCTGCTGCCCACGAACTTGTTAGGATCGAG
AGTGCCGCAGTTGTTCTGGATGTTCGTGGTGCACGCGTCCTGCCCTGTCTTGTTTCCAAC
AGTCGCAGCGATGCAGTCCTGGAAAGCTTGCTGGCAGACGAACTGGAAGGAAAGACAAGG
TTAGTAGCTGCGGCAATCCACCAAGCCGGCAAGAAAAGCTTACGCTGTAGATTGTCTGAG
TGTAGTACTCCAGTCCAGGCGCTGTGCCGTTCTGGCAAGTACAGTGGTACTCGAGGTCGC
TCTTCACATCATCACATAGACAGTCAGCTACAGTCCGAGCTCTGAGGAAAAGGTCAAGTC
ATAAGCTAAGGTATGGTGCCACTCACAGGTTCGCAGTCGTTCGCCATGGGCGCGTCAACG
CAAAGTGTACCACACGTATTGATCTCGGCTTGGCACCATGAAGCTAGGCACGGAACTTGC
ATTAGCGACAGTGGTCAAGGAGAGGACCGAATCAATTGGGAGCTTTACCCACCTTTCTGA
GAGAGAGGAAGCGCGCCTGTGTTAATGGTGAAGTTCTTCATCTCGGCGCTGACGGACGAT
AGCGCAGAGAGCGCGACGGCGATCAGGTACTTGCGCATCTTGACAATTCCGGAGGCGACG
AAGCAGATGTTGCGGCGCGGGAAGAATTACGATTTATGTTGCGACAATGGAATGAAACCG
GTGAAGAAGAAGACGCAAGACGTAAGAGATTCCCTGCGTGGAAAACGAGTGCCTGCTTGG
AAACTGCCAGTGGGACCGGAGGGAAAGAAGTGAGGCTCTTCGTCGAAGAGAAGATGCTTA
GGAAGGTCCGGATGGGATGACCCGCCGTATTTAATTCGGGACAACAAGCAGCATGCACTA
GCGCAGGTGCAGCCAGCAAGAGGCTTGTAAAATGCTACCAAGAAATGCAGGACGGGGGAA
AGTTTCAACACCACGGGACCAAAGCTCAAGATGCCGACGGAAAACACCTCGCCTTTCAGT
CACCTCTCCAATTTCCCCAAGAAGTGGCTGGCAAGCTGGTAACTTTTGGTTGCTAGGGGG
AGTTGGAGCGAGAGTGGGGCAGGCCAAAGGGAGCTCAACCATTGGTGAGCCAAGCCGAGA
GCATGCAAACTGAGTTGAAAGCCACTAAGACAGACTGGCATGTTAGGCTGGCTTATCAGA
CCGACCATTAATCTGTGCTGTGGTTCAGTTGGATTTCGGCGCCCGCCAGGTCAATTAAAA
ACAAAAAAATATAAAAAATAATAAAAATTAGAATACACCGCGTAGAATTCACCCTCATCC
GCAGGTGTATCTCTTCAATCGAGCTTTGCGTAATACCCATGAGGCAGCGCACATCGGATG
AGATGGCGAGCACAGAGTTTCGTCGACATCATCACTGTTTTTTACGCTACGCTAACTTCG
GTGCCTTCGGCATAGGGAGCTACTACGTACTTGGACAATCAATGCATGACAGGGACCCCG
TTGTCCATATGTGGTTACAACATCTCGCGACATACGTTGTTATCTCGGTTCGAGACATCT
TTAGCCATCCCTGATTTTCGGGATTTGTCTCAGAGATGAGATCAAGACAGAAACCGGCAA
AATAGGATCAAGTACTCCAGACCTTCGTCCACGTCGTCCGACTGTCTGAGCTTACAGCCT
AACCAAGTATCAGGACAAATGTCATGAAGAAAACAATCAGTTTGTGTTTCTGATATACCC
GCCCCTGTCAATGTGGCTTTCCGATCAGCATGGAGGGCCGGCCTTCTTTTCTGGAGCTCT
CTCAGATCTGACAGCTGTGCGTCAGTGGCGCGTCTTATCATGCGCCAATGATCCCCGTGA
ATTGGTCGAGCTGCGATTAAGTACAAGGTGAGTTGCCGGAAGTCCCAGATCGCTGGTTCC
ATTTCTTGGCGTAGAGTACCCGACCTGGGGCTTCCTAAACTCCACTGTCTGCTTTCCAGG
TTGGCGCATAAGACTGGGGAGCTTAATGTTGCTCCACGTTATTATTGTTTTCTGCTCGGC
TGCGTAGAGGGTCCCTTCCTCCTAATCGATGCGACGAAAGGCAAACAGATTATTCACCGT
CTAGCCGAGGTTGTATCGAAACGGCGGTCGTCCAAGCCATCAGCGCCTATTTCCCCATAT
CAGCAAAGGATTTTCCAAGACACCTCCAAAAGGTGGTACGGAGGGCCCAGTCATCGACCC
TCCGCTGCGCAGCCAAATTGATAACGATCGAAATGCGATGGAACCTTTTTCATTTATTTA
TTTAAAGCGTTATGACTGACTGACGGTTGAGCCAAATGATGGCGATCCCGGTCCTTTGAA
CTCCAAGTGGTGGCGGCGGGGTCTATCTCTTAACACCAGTAAATACCAATACGGATATCA
AACCCGGAGATTTCTATTTAGATATATGTATTAAAGCTCACTATGTCTGCCAAGATTGTC
CGGTGCCCTCAAGATGTAAGCTGAGTACCTCATTGATCCCGTCATGAGCTCATGCACATC
GTCTTCATTCCCTTTCAGCCCAACATCATCATCAGCAACAATTAGCGACATGGCAGACAG
AATCGGTCAGGTCACTGGAACCAGCCAGTGTATATGTGCTCGACTGTCGAGGCTAAGTGA
GCAAGGAGGTAGTGATCAACATCCACCGTAACGTACGCCTCTTTTGCCCAACTCCTTTCG
GCCAACGGCATCCTCGGGCATGACCCAGCCTCTGGCACGTTTGGCCTCCCGTTTCTCAGC
CAACTGCGGCTGAGGCATCCAGTCATCGCGGGGCAGAGCCTTGTGTCGCGTGCCCTCAGC
AGGAGCCCCAATCTCAGCCTTCCAGTGCGCGTGGCCCAATGCTGGCTCGCCTGCCGCGAG
CATGCACAAGCCCCATAGAGCAAGGCAGGCAGTGAGCGGTACCTCGCCGCCGTCATCATT
ATTCACCTCTTCGTTGTTGCCGGCCGCGGCGAGCTGGACGCTCCCGACCTCGAGAAAGCC
AAAATGCGGTGTCTGCTCGGTACCATTGCGGACAAAGACTAGCTCAATCTCGGTCATGAT
GAACCCGTACCTGCAGCCGTGCTCACGCATGGCGTGGTGTAGATGGGCCAGCCCACGTAG
GTACTCCACGCGCTTGATGTTACCCTCGACTCGCATGCCCGTGTTGAAGCGGTCAAAACT
CTTGACGAGACCGACAACGCGGGCGGTAGGCTTGCCGCCGAAGATGGCAGCCGCCGAAGC
CGGCTCACCAGCGACATTGGCAACGAACATGCAGTCAGTAGCCATGCCGCTGCTAGCCGG
CTTGGTGGTCTTTGGAGGAACTGACAGCTGCAGAGGTCGGGTGGTGGAGCAGGCCAGGGC
TGAGTTGAGCTTTGGCAGGTAGTAAGACGAATAGATAGAGTGAAGTGCCTGCTCGGTCTC
CGGGTGCCGTGCTGTTGTTGTGGGCGTAGACAGCAGTGAAATTGGCACGCCGCACGACAG
AATCGAGCTCGCGCCAGGAAGCGAGAGAATGCTGGAAGCATTGAATGAAGTCCATGGTCT
AATTTGACGCACATCCCACCAAAAATGCTTCGTGTGTGGATCGCGCAGTGGGAAGGAGAT
GGTGCGGACCAGCGCAGGAGCAGGATTCGGCGAGGTGAGGTACGACATCAGCGTCGTTGT
TGGGGTAGGTTCGGGAGATAATGAACCATGTGCAAGAGGCGAAGGCGCGCGGGGAGCATA
AGGCTGGTAGAGGTATGAGTCGGGTTGGGCAAGATGTGTATGCGGCTCAGGCATCCCGAC
GTCTACAGTGCCGTTGACTGCCGGGACGTATGCAGGCATGCGGCGATATGTAGGGAACCC
ATACTTCTCAATAGCAGCACTCTCTATGCTGCAACTCGAAGCCCGACGCGAGTGCGTGGA
GGCAACCTCGATAGTGGGAATGAAGCTAACTGGCGAGCAGAGGAGGCTCGAACCGCTCGA
GCCGTCGTCAGAGTATTCCAATGATGACGAGAAAGAAACAGCGTCTGGGCTAGTGTAGCT
CCTATGGTGCCTAGGCCGGAAGACTGATGCGGTCTTGTTGGATGTTGGGGCGGGAGACGT
CCTCATGCGCTTTGGCGGCGGTGCGGCCACGGCCGATGGGTTGATGGTTTGGTCCTGGGT
CCTGATCTTGGGGAGCAGCAACGGGCCATGCGTGCGGATAGGTGACCGTGCAGGAGTTGT
CCTCCTGGTGCTGGTGGCCAGAGAGTCGGAGGGCGATGACTCGAAGGAGGAGACGGATCC
ATGCGAACTGGAGCGAGTGTGGCCGGGATTGTAGGGGATCTCGAGAAGAGACGGGTCAAA
AGAAAAGCTCGGAGGGGTAGTAGGATCGCATGGTGGGAAGGTGAAGTCAAAAGTGACATC
CGCTGCCAGACTGAGGGCATCATCGCTCTGTTAGTCCACTTCGGACGCGGAGCGGCGCGA
GCGTATGGGGGAGCACTCACGTAGACATGTCGAAGATAGGTGCTGGAAGTGTCTGATTAG
ACGCGATCAAGACACTATTAGAGATTATGGCAAGCAAGAAAGCTGGCGAGGTGGAGGCCG
GCTCCGAGGGGGGGAATGCGCGTCAGTGGGGGAATATAGAAGTCAGACCGAGAGCACACA
GTTGCCGTGAGGCAAGAGAAATATAATGGCCGGCGGACGGCGACCTTGACCTCTCCAGAG
AAGTCTGGTGTGTAGGATATGGACAGAGAGGGTTATGGTTCGAAGTGGTAAGGCAAACAC
AGGAGGAGAGAGTGAGGACGTGGGATCAGTGTTATTCTTATCCTCCCCCACAAGATGAGA
TGGCCCGCCATCTGCAGGCCGGCACGATGGTGCGATGGATCAATGGCTTGGAGGATAGGT
GGGTAGATCGGGGAACGACATTGGAGGGCGCGAACATCTGGCGCTGCTCTGGCGACAGTG
AGAGCAGATGCGGTAACGGCATGCGGTATGCGGTATGCGATGCGTGGACCGCGAAGACGT
GGCGCGCGGATGGACCGAGGCAAGGTACGTACTACGTAATACCAACTCTGGTAGGTCGAG
GTAGGCCAGAGGCTCTCATCTTTGCCTTCGTTTCCTCTTCTGGCCGGCTGCCCACATTGG
GCGGGGCCAAATCTCGTCTTCACTTGCCAAACGACGAGAATAAACCTGAAACGCGGAGAC
ATACAGGACTGTTACCGCACCACCTCATGTACCTACCTGAGCATCTAGGACCGGGGGCGC
GTCGGCCAAAGAGGCGGACAGTATGTACGCCCTCTAAGTGGTTGACCGTGTAGATAGGCC
CCAAGCCGGTCTTGGGCTTGGCACTCCGCCGGCAAGGAGTGTAAATTGTAACCGGGGGGA
TGGTACGTATTCCCAGCGGCTTTTCTCGACCAGGTTCCAAACCTGGGCAGTGGTGGTCAA
CATGGCACAGCGTCCATTGTAGCCGCCCAGTATCAAATTGCGAAAGAGGAACTTGAAGTT
TCAACCGTTCTCAAGGCCTCTGGTGCATGTTCCCTGCCCTAGAACGATCGCAAAACCGTG
TTGGCCTTCTACTCTGACAGGGTCCTCGTTCAACAGATTATGGGCTCATGACCCAAGCAG
CCCTGATTTTGAGAACCAGGCAGTTGATGCAAGGTTGAGAGCTTTGACTGGCCCCGGCTC
AATGCACAAGTGAATGCAGGCGAATCCAAAAAAATCCCCGCAAACATTCAAGTGAGTCAG
AGATGGACACATGGCAACCACTAGCGCGGAAAGGTAAGGTGCCTTTCTGCTCAGACGCGC
TGCGGGGGCTCGACACGCCGCGCGAAAGAGAGACGGGGCGCCGTCGCGGCTTTTGGACGA
CCCAAAGCGCGGACACATCACTGCAATTGGCGTTTTGCAACCCTGCTGCTGTCCTGCGAT
GCCACATCGGCAGTGAGGCGAGAAAGCGTCTTTCAACAGAATCAAATTGTGGTCATGCAT
TAGAGATGCAGTACCTAAGCCAACACCAGACGTTGGGCATCCACGCCAATACATTTGTCA
CTCGGGTTCCCTGGACGGCCAAGCTGCTCTGTCGGGACTTTCCCATAGAACATCATATCA
CTTGATTGGCGCCAGATTGTGCAGTATTGTCTACCAGATTCTCTCGTCGTTCCTCCTTTC
GAAGGGAAATAAGATACTATTTTTGGCTGCTACGTACGTTCTCTGTACAGCAGCGTCTGT
CTCGGACCTGACATTTGGATTGCGGGTCATCCCGGAGGCGAGCGGCTAACTGACATGTTA
ACGCACATGGCTTCAGGACGCACGGGTTGCGTGGACACCCGAACAAGCGCGAGCGCCCAG
CACTGAAAACCGACAGCTTAAGCAAGGACCCAGGGTTACACTGGAGCGGAACTCAGCGAA
GCCATAAGTCTATGGAGCAATTTTGGTGAGAACTCATATCGACGGTCCGATTGGGTCGAC
CTGGCGGTTGCCGAGATGAATATCGTCGGAGAACAGAAGGCCAAACAAGAGGACTCGGTT
GTTCGTTGCCAGTGTCATCAGTTGCCGCGCGACACGGCGGCTACAGTGCTGTCTCTTTCA
AAAGTGAATGATCTTTAGCCCGAGATTTGCACAGCCTCAATGCCTCATTTCTCTGACTGG
TGGGCGCTTAACTTGAACCAACATTTCCCGGCATCCTCCACGCGGAAGTTAGGACCGGGC
AGTACTTCAGTACTTATGTGGTACGTACTTACGGTAAATCACGAACCTGGCGCCCATCAT
TCGACCGCGCTACCTGGCGATTTCGTCGCGGGAGTCCGTGCTTCTTGCCTACCTTTCCCG
TGTCCATCATGCGAGTCTGGGCTTTGGTTGGCCGTAGGGCACGCGCTCTATCCCTGTTCG
TCTTACATGCGGCGCGTCTGGGATTGGGCCAATAGACACCGGGCGGGTCTTTCGTGGCCA
CAATTGCTCGCTGGCCACATACCAGACTATGTCGAAAGAGACACCGTTGAAGCTGCATCC
AGCGATTGTTTCATCGCATCGTCTGTTTCATGCTGACCCTCAAGTGAGTCATTCCAAACC
TTACAACGTATCGTACTGAGCGATCCGCACATGGTACCGGCGTGCATGTTTGCATGCCTA
GATCGCATCAGAGCTTCTATGGGTACATGCACAGTGTTACCCAAGACAAAGCCCGGGACA
GGAAGAAGGTATCACTATTGTGACCGAACGTGAAGAATCAAGTCTAGAAGGATGTGTGAC
TCAGACCAGAGAGTATCCGCCCGTCCCGAGGCATTCTATTTTGAACCAGTAATGCTCCGG
CTCCTCGTCTTTACTGTCCCGTCGTCATACCAGCATTTCAGATCTTCACCGCAACTCCTG
CTACAGCCCTTCACCAAGGGTGACGGTGAGATATCAGTTACATGGTCTTCCAAGGTCGAC
GCATCTCCCGACGCGTCTTGCCAATTTCAGGCATGGGTGTCGGAGGGCTTGGCAGGTGAG
CCGGATATTGTAGTGTCAGGCAATTGCCTGACTGCCGCTCCTGTGCCGCGATCATGTGCC
TGGCCGTCCTTCTGCTTCTGCAGCCTTCCCACTTTCCTGAGCGCCCTTTGCATGCCCTCT
AACCGCATCCTCTCTGCAACAAGCATCCCCCGGGCGAGGTCGGCGATTGCCTTCCGTCCG
ATGCGTTCGTGCATATCCCTCCATCCCGCCAGCTCTCCAGCCACTGTTTGTTGTGTGTAT
CTCAGCTCCTTTGCGAGGTTCTGCGCCTCTGCCTCGCTGCGCCGTGCCTTCTCGCCGCGC
TCTTCGTTCAACCGCTGCCGGGCATCGTCCAGGAGCCCGAGAGGCCAGCGACCCGCACGG
CTCATAGAGTTGTTGCTCCGCTCCACCTCCCGACGGGCGGCCGTAATCCCTGCAATCAGC
TGCGCCGGCCGCGCTAGGGCTTTGAGAACGGAGTCGATGATGCTGTTGAGCGCTACAACT
GCCGTGTGAAACATGACCAAAGCAGACGACTGTCTTGGCGCCAGTGTGCGAGCATATGCC
TCCAAGGCCGCTACGTGCGCTTGGTGGAGGAAGGGCAACGTAGATGTGGCGCGCGCTAAC
TGCTGTGCAGCCTCGTGCAGGTCTGAAAGTTTGTCAGCCAAATACAGTTTGTGAGAAAGT
GCAAGGAAAGAGCACACATACCGGAGACAGCATTGTTCATGGCCGCCGTCCTCCTCGCCA
CACTCCTGGTCGAGTAATGCACGCTACGAACCATATCGCGAGCGTGGTCTACAAACTGCT
CAACTTCCCCGGCCTCCTCTAGCGGCTCCATCTCATCGCGCACCTTTTCTGCCCGAGTCT
CAGCCTTTAGCCTGCTCCGCTGCTCCATCATTTCTGGTTGGAGATCAGGCACAAGGATAA
ACTCCCACAGCATCTCATGCGTCGAGAACGTCGGGTGGGCGATTAGAATTCGGAGGAACC
AATCGATGCGATACTGAAGGTCTCTGAGAGTGGCTCTGCTAGGTTTGGACGGTATTTGGG
TTGGGCCACGCAGGTTAGCTAACGAAGGTAGCCAAGATGCAGGGTTCTCCAGTCCTATGA
GCCTGGCCAGACGTTCAAAATCCTCAAGGGAGCGTCGACAGGTAGTGACGGCATAACTGT
GCTGATCAACGGGCGCTCCAGACTTCAGCACGAAGCGGACAGTGGAGTCTTCGACAAAAT
ATGACCGCACCACACCGGTAGTACGTGAATCTGGTCCCGGAGCCAAGTTGAAGAGGGCGA
GGTCATCGATCTTATTACGGATTTCGTCGTCCTTGGCCAGTTCCACGGCTGTTAGACCTC
GCAGTTCCTTAGCTGCTGTGTCAACGCGCGGGTCACCGTACAGCGCCCGAACCATGTCAA
ATCTGCCGTACTTGCTCGCTACCATCAGGGGCGTAAAGTGTTTGTCGTTTGTCGCATTGA
CATCTACGTCGCAGTGTCGCAAAATGTGAATAACAAGCTCAGCATCATTGACGATATGTA
GGAGAGTATTGCCCTTCCCGTCCACATGGTCGTCAAGATGCAGAGGGTCGCCATCGCCTT
GACTATGTGTCGCCGCATCCAGACCCCTTTTTACCATGCTGTAATACATTGCGTGGTCGT
ATGATCGGCAAAGAGCAAATAATGGGGTCTGGCCATTCTTGTCCTTCTGTCGCCAGGGCA
GCATTGGCCCGATACGGTCGATGAGAAACGGCGCATGGAAGACGTAATGCGCAGCGCTTC
TTCCCTGCACATCTTGAATAGCAAGATACTGACACAGCCGGTCAGAAGGCACGGCGCAGA
GCAGATGGTCTAGTAAGCGGTTAATGTTTTCAGCGAAGCCTATCTGGACTGCGGCACTCA
TGAGTGTGGTGCCCTCGTTGGTCTTGTCGTCCATCAAGACATCTGGCGGGTAGTGATGTG
CGAGTGACAAGATATATCTAAATGCTTCTGGGTTCCTGCTTTGAATGGTCATCATGGGCA
CAGACTGCCCAATGGCGTCCTGTGTCTGTGCGAGTCGCTCGGTCGATGTGTCGCCTTCGA
GTGCACTGGTCAAGGTACCGATACTCGTCGCCCTCGAGCGGAACGATACCTCAGAGCCGC
TGGACATGCTCCGCGTGTCTAATGCCACCCTCTTCACGACCTTGACCGGCGGTAACTCTG
CATTATACGCGTCTTCCTCCCAATGTTGTTTCTGAAACGGGAAGACATGGCTCAGGCCTG
ACCCGAGTGAGAACCTCTCAGATGTCGTAAACCCGAAAGACGAGCTTCGCGAGCTTCCGT
TTGCGAAGCTCCATCCACTAGACGAGTGACGACGGCTTGAGGAGCAAGAGGGAGAGGCCA
GGTCGTAGTCCTCGACTGCTTCGTCTCTATCGGGCTCCAAGATCCTCTTCAATTCGGCAA
CGTCGCCTTTGGAGGCAGCATCCCACAGCGACCTGTTGTGGCGACTCGCTCTTCGAAGGC
CGCTAGAATCGCGACTAAGATATGCGATGACAGCTTCAAATGTACTCAAAGCGTAACCCA
TCTCACCGCTTTCCACGTCGTCGATGAAAATGAAATGGCGAACATAGGAAAATCGAGCCT
GGAGATGCTTTGTCTGAGACTTGATGACGACATACAGGAGGAGAGCAACTAGAGTATCCG
CGTTGACAGTCAGGGCGGGCTTTTCGGATCGACTTGTTGACTCCATGCTTTCTGCCGCGG
GGGTCTCGGGAAGCTGTGTCACGGCCTTGGTCGTCCGGAGGAGAACCTCCATGGTCTCCT
GGGGGCTCATGGCGTCGTTCAACTTACGAAATATCTGGACAGCGCCTCCTAGTCGCTTGA
GCAGATCCCGCTTGGCAACCCAACCGCTACATAGAGCGATTCCAAGCTGCGAAATATCGA
TAGAGTCCATCTGGCGGATCTTCGCCTCTAGCTCGATATCATCTGGTCGTTTCAGGGCGC
GCAGCCGAGGGAAGAGTAGGTGGTGAAGGTTCTCCGTGACATAACGCTCGATTAACTTCT
CAACGATCGGTCCAGTCAGATCAGTCGTGGCCCCAAGTAGAGATAGCTGTGCCTTGTCGA
CACTTTGGAAGAGGTCAATGGCAGCTGTAATGGCGGTCTCGAGGGATACTCTCATAGCAT
CTTCGGCGTCTTCGGCGTAGAAGTCTATAACGGTATCGTCCGGACCCATGACAGCAGTTC
CGTTGGCTCTCTTGGAGGGGCTGTTTGACCTGACCCTCTTCATGGCAGCCATTATGGGGC
CATCGGGTTCCGGATCGGGTATGTTAGCTGCGGAAGGGGGGGGTGGTAAAGGACGATCTA
AAACAGTGCTGAACTCGCGAAATAGCTTGTCCAACCCCCCCTGCATCTGCCGAGCAATAG
CTGGAAAATGGTTGAGAAGCTCGTGAAAGCTCTTGATATCCTTCTTGTGAGGGCCGGAGG
CGGACGAGACAGAGCCGGGAGAGGCAGAAGCGTCGACTTTTGGAGGATGGCCATTATCAG
AGGCTGGTGGTATTGCAGCCGCGACGATCTTGGCTTCGTCCCATGATCCGATCAGGGGTT
GTGAAATATAATATATCAAGTATGGCCTCGAATCCAAGCTATCAGGGTACCATGTGGCAT
CGTGCAACAAGTTTGCGTGAGTAAGGGATTTGAAGCCTGGATAGACGCCGGCCGTCAGCA
CATGGGCAGCATCAGAGTGAGTGGAAGGGGTCGCCCAGCGGATCAACCATACCTTTGTTG
CTGTAAACCAGATTATCTTTGATGACAATGCTCCTGCCATTGACTGTAGTATATACCTTG
GCCTTGCCTCTCATCTCGCGGAGATTGTAACCCGCGTCCTTCCCGCCAGCACCTGCCGCC
TTCTGACTCGTGAAGCGCAGGACATGGCTTCCGAGAAACTCTTCAGAGCCAACAGTGTCG
GACAGCGGGACACCTGTCTCGGCATCGCGGGCATTGAGAAGTACCGACGTCAGAGGAACC
AGTAGGATGTGCTGGCGGACGGGGACACACTGGGCGGCGAGCGAGCTCTTGGAGAAGGCG
CTCAGAAATGGATTTAGAGGTTGCATTCATTCGACTTTCTGCGCCGTAGCTCCTTTCGAT
TCTGGTGTTCTCGTCTTTCGTTGTGGTGTCGACATCAGCTCAGGGACTCACCGCAGGGAA
GCTGCGCGACGCGCTTCGCTCGTTGTCGGAATTCGTAAAGGTTGCACAGGTAAGGGCGAC
GAGAATGATTAAATTTGGAATCAGAACACTCGATTGCGAAGGGAATCAAGCAAACTTTAC
CGGAATGGAAAACCACAGCTGGCAGGCAAGTAGTCGAGCATTACCTAGGCCAGTTGCAGC
TGAATTGCGAGGAATCAGTCTCCAGGCGACAGGCTATCGCATGTGCTTCTTCGAAGACCG
TGGACCTGAATCTACGCAGTACGACATGATAACGGGCGGCATCTGCGTCGCCCAGCCCTT
GTCAGGTGGGTACACACCCCTGCTTTCAGGGAGCTCTCTGGGCCGGGCTCGAACTGAACC
CCCACTGGACCCACCCAAATTCCAGCTGCCATCTCAGCAGTGTCTGGCCGAAAGCTACCT
TATAAGATTTTACCGACCAAGGCAGACAGTGGCAGGGCCTCGTGCCATACCACTCGACCG
AAAGTGAATAAGGCAGTTAGGAACAAGCTCAGAGCAGCGATTCTGTAAATTGGGAGATAG
GGTCTCGAGATATAAGGCAGCCTATCCACGGCGACCCAGGGATCACGGTCCGGGAGGCAA
GGTACCCCACGATGAGGACACAGCAAATACGGGTGAAGAGGTAGACTCAATTCAGTTGTT
TTCAAACGCCAACAAAAACAACTCCGGCCGTCCTATGGTATCATTCTTGTGAGCAGAGAA
AGGAAGACGCAGCTAAGAAAAATATGCTCAACATCAACGAGTCGATGGGGCACACTCAGA
AGCTGGTAGGCTCCTGCCTCCAGTGTCCCGGAAGGGTGCTCTAGTTTTGCCCTTCCCGCT
GCCTCCTCTAAGACGTTCATCTTCGCTATTCCAGTCAACTTCATCGTCCGATGCCATGTT
TCGCGACTGTCCATAGCGACCAAGGCGGCCTGTCTCCGACGGCAAGCTCAGCATCCGGCT
CCTCTCATCCGAGCTTTCGTCCTCTTCGTCTAGGAGTTCACCGTCAGCAGTGTCGAAGTC
GGGTGGCTCGATCCATTCGCGAGGGACAACGCAAGGAAACGCAACGCCTATGCTCGCCGC
CCGATTAAGCCAGCCGGGGCCAGTCCGCCCTGTCAGCCTCTGACACAGGTACGCTGTAAA
GTGGTTGCAGTTTTTGGTGAGTAGGTTATATGCCGTGCCTTGGAATGCCTCTGACACCTC
TCTGATAATTGTGTCGATCTCGGTTGGCGTAGCGAGGGTAAACCCGTGGAGGATCTCGCA
TTTGAAGGTCCCTCCCGGAGGCTGTGTCTTCGGATTCGTCCAATAGACGCCAGTAACACC
AGCCCTGTCGTGCCCACCATATGCATATTCCTTGTCGTTGATGACCACTCCCGAGTGTAG
GAGGGATGTGCCGAAGAACCACAAAGCCGATGATAGTCTGCCAGGCTGCGACAGGAATGA
TTGGTTAGCATGCGGTTTCGGGAAGTCTGGACGGACAAGCGGACAGGCACTTACAGGAAG
GAGATCGTACACATTTATGACGATCTCTGTCTTCTGGAGAGACAAGGTTGACCTGTGAGA
TCGCGCCTTCTGCGACGGCTTCTGAGACGGCATAGCGGCACTGCGACGCGTCTTGAAAGG
TCGTCACACAACCGAAGACGCTGCTATTGACTTATGCGGGCGCGGTCCAGCAGCAAAGCC
GCCTAGATGTGGTAGATGGCAAGAGGAGAATGTGGCACCTAGGCTCGTCCAGTTGGGTTA
TGGGCGAAAGTAAAGGTCAGAGTAATTGCTGCAAAGGTGCAGAAGCTGCCTTGTTTCATG
ACATTTTGTTGCTCGCGAGTTTGGATCAGTGTCTACAAGCTACAGCAGACGGAAAGGGCG
AAGAAGTGCAAGGTTGCACCTCAAGTGTAGAGGAAGCGGCCTTCTACTCGACGTAGCAAG
TTGCTGAGTGAGTGCGGTTATAGGCTGCAATCCTAGTAGGCCGTCAGTCTGTGATGCCTT
CTAAGCCCAACTCGCAAAGAATGGAATATTATGGAGGACGTCAGATCGGGACATCTGATA
TCCCAGTTTCCGCGCCGCCCCCACTTACGCCCCGCTACCTCGAGTTTGCAGACCTGCAGT
TGGTCCGCGACCCGAGCAACCAGAAGTGTCCACAATGTGAGAATTTTACCTGACCTCAAT
CTACAACTATCAGGCTGTCGCAATCAAGCACACGGAACATCAATTGTATTCTCTGATCGC
AGCGTGAAATTGCGCCTCTGGCAGAGTCTATACTCTTTTCGTGCAGTGTGTGAAGCTGGC
AGCTGCCAGTTTTGACCGCTACAACGTCACTCTCGTTCCGTCACCTCACTCCTTTCGCTT
CTCTATCTCCTCTTCGGTCTACTGCAGCTAGTTCTGCATTTTCGCCCTTCACCGTGCTCG
ATTGCACGTTTATCTACATCTGTACCCGTACATACGCCAAGCGCAACAAGATGCCGCCCA
AGAAACCCGTTGTAGAAGAGAAAATCCTCCTCGGCAGGCCGGGTAACAACTTGAAGAGTG
GTATCGTACGTCGCGCTCGACCTGCTACCAGTCCTGCAATTCTCTGACGTGAGCCTCTTG
CTAGGTTGGTCTTGCAAACGTCGGCAAGTCGACACTCTTCCAGGCTATCACAAAGAGTAA
CCTGGGAAACCCGGCAGTGCGTCGATCACCCCTGTCTCTTTCTCCGTTGCTATGGTTATG
TCCCTGACGTCGCTGCTAGAACTTTCCCTACGCAACAATTGACCCAGAGGAAGCTCGGGT
CATCGTTCCGGACGAGAGATTCGACTGGTTATGTGCCAAGTATAACCCCAAGTCTCGCGT
GCCCGCGAACCTTACTGTCTACGACATTGCTGGACTGACCCGGGGTGCTTCCACTGGAGC
TGGCCTTGGCAATGCCTTTCTATCGCACATTCGTGCCGTGGACGCCATCTTCCAGGTGGT
CCGTTGCTTTGACGATGCTGAGATCATCCACGTTGAGGGCGACGTCAATCCTACCCGCGA
TCTTGACATCATAAGCGAGGAGCTGCGTCTCAAAGACATTGAGTTTGTCGAGAAGGCTCT
TGAGAACCAGAAGAAGAAGACACGACAGGGAGGCCAATCCCTAGAGATGAAGAAGTGGAG
GGAAGAGGAGGCCACGATTGAGAAGATCCTGGCCTGGCTCAAAGACGGCAAAGACGTTCG
CAAGAACAGCTGGACGCCCAAAGAGGTATTTACACAGTTTCCTTTCTCGTCGCGCTCTTT
CTGCCACCGGAGAAAGAAGTCCGGATATACTGCATCCGCTTTAATGATGACAAAGGGCCA
TTCGCCTGATCTAATCCCAGCTCTTCGAATGCCTCAAACTAACGCAGAGTGCATATTGAG
ATGAAATTTGTTCTGACACCTACCTTGACCCCGCGTTTCCCCTCCAGCATTTCGTTCATA
AGTACAGCGCTGAGAGTTCCTCTAGGTCGAAGTGATCAACCCTCTGTTCCTCCTTTCTGC
GAAGCCCGTGGTCTATCTTGTCAACCTCTCAGAGAAAGATTATATCCGGAGAAAGAACAA
GCATCTGGCGAAGATTGCTGAATGGTGCAAAGAGCACGCTGCGGGTGACCCCATCATCCC
CATCTCAGTCTGTTTCGAGGAGCGTCTGACACGCTTCGAAACCGAAGCCGAGGCACTGGA
GGAGTGCAAGAAGGTGGGAGCGGACTCCGCTCTTTCAAAGATCATTGTTCAAATGCGGAA
AGTGCTCAACCTTGGGAGCTTCTTCACCGTTGGAAGTGACGAGGTTCGCCAATGGACGAT
TCGGAACGGCACCAAGGCGCCGCAGGCCGCCGGTGTCATCCACACGGACTTCGAGAAGAC
GTTCATTCAAGCCATTGTCTACAACTTTAATGTGCTCAAGGAGCTTGGCGACGAAGCTGA
AGTCAAGGCGAAGGGCAAGATGATGACCAAGGGCAAGGACTACGTGGTTGAAGATGGTGA
CATCTTGCTCATTAAGGCTGGCGCCGCCAAGGGCTAAGATTGGCGGGATCGTGGTGAGAG
AAGCTTGCCTGCACTACCTTCACCCCGATTCCATCGGCGCCCTTACGTCACGGCTCTAGG
GTAGAGAAGCCTTACCGACGCCGCTAGGAGCGGAACGCGGATGGCACAAAGGAGCCCTGT
GCGGTGCGCACGGGCAAGACCGACCTTGAGCGGATGTGGGCTCAGAAGCGCTGCGGTACG
ATTCAATCTCGCTTGGTCTGTCCGCTCAACGCAAGGCGACAGGACACTCGGCGAGGCTAC
GTCAGCTAGGTATACTTGACGTTGCTAATGCCAGCAAATGATAATGAATATGATTTCCAG
TCAAGCCGCGAATAATTGCCTACATACTCGGATTGGCTGGAAGGGTTAGGTGTCCTTGTG
AGCCGAAGTCACGTCAATTGAGGTGACGAGAACGGTATTTGTAGGAACTCAGAGACTTAA
TCCTCACCTGTACCTGCTTGCTGCAAATTCGGGGTGTGCAGCCGGCCGTAACCGGAGCAG
TTATCGAGGTGTTTGACGTAGGGTATGAGAGCCAAAAGGGCGAGAGCTGACAAGAATGGT
CCGAATCTGGGCGGCAAAAGACCACTTAGTCATGACGAAGAGGAACTTGACTGGCTTGCC
TAAAAACCGAGGTAGCCGGATAGACGCAAACAAGCTACACACCGCAAAGCATAGACAACC
GACATCCCACAATTTGGGGCATGCCCCAGGCTCAAGAATGGCGTTCCTACAACGCCGCTC
ATCCGGAGGTCAGTATCGATGCCGATGGCAGGAACAATGAGTGGAGTCCTGCCACTCGCC
GGTCAATCATCAATGCAGGCCGCGACGCGAATTCGCGAGCATTGTTTGCTCAGGAAGGCT
TCGACTGCGCGATCACTATGAGGACCACGATATGCCGACGAGGGACGACTCCGCCATCAT
TGTTCGCGCATACAGACCCGCCAACATAGACCGCCGTCGGTCTCTCCCGGCTTACATCTT
CTATCACGGCGGTAGCTTCCTCTTCGGCACCATGGGCAGCGGAGACTACGCCTGCTCCAA
CTGGGCGCTCCATTTGGAGTGCGCCCTCATTCATGTCTGCTACAGGCACACACCCCAGTT
TATGTTCCCCACAAAGCATCACGACGCCTGGGATGGGTTCGAATGAAAGGATTGTGGCCA
GGGCGGAGATGATGGTGGTGGATTTGGCGAGTATTGTCGTCGGTGGAATCTCCGCTGGCG
GGATGCTCACGGCCGCCGTCGTTTCCAGGAGGTCAAGCTCGCGAGGCTAGAAGATCGGTA
AGTACGCATCAAGGGCCAGTTGCTTGCCAATCCCCTGGCTAATCCACCGCGACGCTTATT
CATGGCATTTCTTTACTCAGAGCGAGAAGGCATCAATTATATAATGTGCTGACGTTCCGA
TTTTGCCGAAGCAGCGATATGATTTATTTACCGACCTATTGGAGGTCGCCGACCGCGACC
CCCTCATGAATGTCGGCTTTGCCGTCGAGGAGGATCTGACAGGAATGCCGAGGACAGCAT
TCACCATCAATGGTTGGCATATACTCAGAGGCGACGGCTTCATCTAGCCGAAAAGCTTGA
GCGTCTGCACGTTCAAACTAAGAAACACGTCCTCCCCGGACTACCTCACGCCTTTCGCGG
TTGGCCTGAGCTCGTCTCAAGCAGGGATTGGGACCAGGTGACACTCCGTAGCATACGGTG
GTGTCTCGACGAGCATGCGGATACTGACAGTAGTATGTCACGGCCAATTGCGTCACAGTA
AGTAGGAGAGAAATCACGGGTCTTCTCATCGCCTGCATCATCTTCATCAACTAGTGTACC
TCTAATGCTTGGAGGAATTTGAGTATTTGCTGTGCTACACCCTCGGGAGCATCCAGGGGT
GAAAGGTGCCCCGATCCAGATATAACGTGCATCCTCGCGCCTGGAATCCTGTCACACACC
TCCGTTCGCACCTTCTCGTGGGGTTCAACAACATCCTTCTCTGCAGCCAAGACCAGGGCA
GGGACCGCTATTCGCTCGACAGCTTCGCTCACGTCCTCTGCCATGCCATAAGCGGGCCAG
GCCTCCCTCGCCCACCGATTGCTACGCAACATGTCGTCGACCACAAAGTCAGGCAGATCT
TGCGATCGAAAACATTCTGTCAGGACATTCTTCGCCACGAACTCGGCTGACTTTGCATTG
TCGTAGGCTTGTATCTGCTGTTGCCGCATCTCGAGGGGTAGAACAAGTGGCGTTGGTGGC
GCGGGACTGACCAAGACAAGTCCCCACACTGCATTTGCTGGTAACAATGTTGCCAGAAGC
TGCGCCACCTTTGCGCCCATGGAGAGGCCGACGAGTACGACGGGTGCTAGACGAAGACTT
TCTACGACGACCTTGACATCGCCGGCTAGAGCATTGATAGAGTATGCATCGGCATCCTTG
GGGCCGGTTGACTGCCCCCAGCCGCGAAAATCTATGCGAGCTGTCGGATAGCTTTGTGCC
ACGATTGGGGTGACCAGCGACCAGGTCCGCGATGAGCCACCCCAAAAGTGCAGGAAAACG
ACGGTGGGTAACTTGGCCTGCTGGAGGAAGTTGGAGGGCTGAGAGGTAAGGACTGATATT
CTGACGTCTGGTGCAACATCAATGAGTTGTGCTCGAGACGACATCGTAAGCTAAGTAAGT
CCAGGTGGGTGTTGATAGACCGATTCCGGTTGCGGTGTCGATCTACTAGCCCCTGTTGCA
ATACTTTGGTGGGGTTCGGAAGATGCGTACAACTTATTTATATGCTCCAGAGACCATATT
TCGTAAATTCAGCCCGAACACTGTCGGAGGTTATACTAATAATATGGAACTTTTAAGATT
ATTGGGGCGTTTTCGAGTGTAGCGGGTGGGTGGGGCGCGTGGCACACACGCTGCAAAGGA
GGGCCGAGTCGGGCTAGGTATGCACGGGCTACGAGGGTATACGGAGTCTCCTCATTAAAA
AGAAAAAGGCCAGGGCAAAGTGCAGCAGTAGCAGTAGACCCACCCTGTCTTCTAATTGTT
GAAACCAGCTAATTGGAAACAACAATCGATATGCGAACGAATCCGTGACCAGAGGCCCGT
CTTCACGTTCCGCTGACTTCTCCGCCACTGACTCCAATCAGCTATCAGTTAGCAAATCCT
GTGAGATGGTAAGTACCTCAAGCTTTGCTAGCTACCGGTCTATCAATAACTGACTGGGAG
GCTGACGTGCATTGTTGATCTACTAGGATCGAGACACAAGATGTTCTCATACGCCAGCGA
GATGCCGACGGGATCGTGGAGATCGGCACCTCAGACACTCTGACATATATTGGGCAAAGT
CCATTGCCCACTCATATCGGATGGACGAAAACACGGTGACACGATAGCCTACGCAAGCTC
TTGAGCTACGATAAGGACAGGGACGTAATAAATTACGAGTTTGAGTTAAAACAGGAAATC
AAACAGCCAGAGTCTGTCCCGGAACAAGTGCTATTGCCTCGGTTGATACTGCCTGCTCCT
TCTACTTCGACATCCCCGGGGAAAGGGCGAGCCGCACGACTGATGAAAGACTGTCTAGTG
AACGCGGTAGATATACTGGTCACAATCGTCGCACAAAAAGCTGCGCAAGAGCGTTGACAA
AATATCGTAAGACCAGACAATCAAGCAGCTTGCTGGAGGCAAGACTAGATGGAAAACTCG
ATTGTTTGAGACATTATGAGGCTAATGGTAAATACAGGAAGATCGACCTTCCAGAACGAG
ATTGTTAGAGATCTCGAAGTAATGTTTGAAGACGACGTCCCTGATCGAGTCGAAGAAGTA
ACTCTCCGAGTACTGCGCAACGTATCGAGAGTACCAAGCCACCAGCAGCCCTACTCCTCA
AAGCCTGCACTAGACTGACAGCAAAGTTTCATTCCGTAAAGATGCCGGTAGGTTCCGGCG
CGACAAACATACGAGACCACCTACAACAGTGCTGGGGGCTCGACCCCGGAAGACGTGAGG
CAGTGTTGCTCTAGGCCGGTACGCAGTCACCCGAACAACGTCTAGACAGCGCCGCGGCGG
GAGTAAATTTCTTCAACAGCGCTGTTAAATTATACATCGCGTCTTATCATCTCGACGTGT
CGGATGTAGAGGAGGTAGTGGACGAGCACAACGCACCCGGGGACGATCACCCTCGACTGG
CTGGGTCCAAGGAAGCTGCGGACATTGCTTTTGCGTCTGTTAGGGTGAACCGACTCCAGC
AATCCAGATCACCATATGCTCTGGATGCCTCTTTTATTGCCATTCATGAAGAAGCTAACA
AACAGAAGAAGCAAACTGCCGACTTACAAAAGACCTTGGATCTCCTTCGCACTAAACTTA
GGACAGACTTTGTGCAAGGTGTCCAGCCCGTATTTTCGAGAATCAAGGCTCGAACCTACA
AGTCATGCTGGAATTGGGTCTTACAAGACCTTCTCATCTTGCTCAATGACTACCGTCTGG
GAAAGGTGGTGTTGACCGGGGCTCGACTCCGGAGCCAGCTTAACATAGTGGTCAGGCGAT
AGACACCAGGTGTCTCTCTGATGCTGCGCTACTTCAGCAAGAGCATGCTATCAGAGCCGT
CACATCAAATTCGACAATCTCATGAGAAATTTACCAGCCTTTTGTGTGAATTGCAGCAAA
ACTGTGAGGTACTAGCCACCTCTTTGCTGACCTCGGTTTTAAGGAAACTATACCCCCGAC
GAGATCCTGACTGCACGAGGTCTTTTCCATAACACCAAGGAGACGTTATCATCAAAGTGA
TATAGGATACATGTCAGGGTCCTGTCTCTAGCACACTGCTGAGGCACTCACAAGGGGTCT
AGAGTGTCGCTGGTCCCGGAACGAGAAGTTCACTGACAACTTCCGAGCTCAGTGCAGACT
GGAGCAGAGCGGAAAATTATCCTTCGCAGGAAAGACTGCCCTAGTCACGGGCGCAGGATC
CGGGTCGATCGCCTTCGAGCTGGTACGGGGCCTCACAGCTGGAGGAACGCGGGTTCTCGT
CACGACGAGCAAACCTTCGCCGCAGACGTATCGCCGCTTCCAGGAGCTTTACTTGAGTCT
CCGCTCTGCGGACTCGCAGCTGATTGTCGTGCCATTCAACCAGGGCAGCAGGCAGGACGT
GGAGGCCCTGGCGAGTTAGACTGCCAAGGATCTGGATTGGGCCTTGGATTACTTAGTGCC
ATTCGCGGCCATGTCCGAGGATGGCGAGATGGATGAGATTGAGTCCAAATCCGAATTTGC
ACACCGTACGATGATGACCAATACCATGCGTTTGTTCGGCGCCGTCAAGCGGTGTAACCA
GGAGCGCTCTCTGCGCCGCCCCACCGGGCTAACGCAAATCATCCTTCCATTGTCGCCGAA
CCACGGCTCCTTCGGCTGCGGCGGCTTGTACGCTGAGTCAAAGATGGGGCTAGAAACGCT
GCTGAGCAAATGGCACTCGGAAACCTGGTCTGACTACCTGACAGTGTGTGGGGCAGCTAT
AGGGCGGGTGCGATGGACGGGCCTGATGTCTAACACAGATGCCTTCGCCGCCGCGCTGGA
GAGGAAAGGGCTGCGCACGTTTAGTGCAGCCGAGTTGGCAGCGCTCCTCTTACCGTTGAT
GAGCATGCCCTTTGCTGAGCTCAACGAAAGCCAGCCTGTCTATGTCGACTTATGCGGACG
GCTTGTCCCAGTTTGCCGACCTCAGGGTACAGCTCCAGGACATCCGGGCAAAGATCAGCA
GCAACCAGGAAGTTAATCGCGCCTTGGAAGAGGAAGCCACTTTGGCCCGTGCGAACGGGG
AAGATGGTTGTGTTGAGGACACGGACAAACCGATGGCACGGCTAAACCACCTTTCGGCGT
CTGGCTACGCTAGATCCAGGTTTCCCGTGTGTCCCCGATTTCGAGATTGATGTCCGGCCA
CTGGAGAACTTGCAGGGAATGGTCGATCTTGACAAATTTGTGGTGATCACAGGTCTCCGC
AGAAGTCCGGCCCTTTGGAAGCTCCCGGACGAGGTGGAAAATGGAATCAAGTGGCGAGTT
CTCGCTCGAGGGCTGTGTCGAACTAGCTTGGATCACCGGCCTCATCCGGCATCATGACGG
CGCAATTTCCCGGGCCAAACGGCTCAAGCGATTACTACATCGGCTTGGTTGACGCTGATT
CAGGTACCCCAGTCCATGACTCGGACGTCAAGCAACTTTACGAGCAGCGCCTTCTAGATC
GGTGCGGCATCCATCTAGCCGAGCCGGACATGGACCACGATTACGATCCTCACAACAAGA
GACTTCTCCACGAAATAGTTCTAGAGTCTGACCTACCGCCCGTTTCGGCGTCTAAAAACG
TAGCACATCGTTTCAAGCAGGAGCATAGTGATAATGTTGTGATTATGGAAATGACAGCGG
ACTCGACAGAGTATTCGGTACATCTCCGCCGAGGCGCCGTGCTCATGGTTCCTAAAGCGC
TCCGGTTTGATCGAGACATCGCCGACCAACACCCTCTAGGTGGGACGCCAGGCGCTACGG
GGTTCCAGACTGGATCATCTCTCAGGTTGACCGAACCACGCTGTTCGGGCTCATCAGTAC
GGTAGAGGCACTGTTATCCTCCAGGATAACCGACGCCTACGAGCTGTACAAGTACATCCA
TATGTCCGAGGTGGGCAACTGCATGGGTCGGGACTCGGAGGGCAACATGCGCGGAGTGTG
GTATACGGACTTCGGCAGCTGGACAAGGGCGTCCGACACGACACGCCTCAAGAGACAATA
ATCAATACAACGGCAGTCTGGGTCAACATGCCGCTGCTATCGGCATCAGGACCATTCCGC
AACCCAGTCGGCGCCTGCGCAACCGCTGTTGAGTCCCTAGACCTGGGCTACGACACGATA
ATGAGCAACCAGGCAAAACTCTGCATCGTCGGCGGCGTGGACGACATCACCGAGGCTACA
GCCTACGAATCTGCGTTCATGGAAGCGACTCTCAGTTCCGATGCGGATGTGAGTAAGGGC
AGAAGTGCCAGCGAGGTCACGAGGCCCATGGCCACGAGCAAGGCGGGGTTCGTGAAATCC
CAGGGGGCGGGCGTGCAGTTCTCGCGTCGGCAAGCCTGGCGCTGGAGATGGGCCTTCCTA
TTCGTGGCATTGTTGCGTGGGCGGGCACCGCCAGCGACAAGTGCGGGAGCTCTGTGCCAG
CACCCGGGCGAGGGCTCTTGGTGAATGCGCGCGATTCGAGGTCACAGGCGCAGAACATGG
ACCACCAGGGTGACCCAGCTCTCGAGCCCCTGTCGCCACTGCTAGAGTTGTCCTACCGGC
GGGCGAGACTCGAAGCCCGCAGAGCTCAAGTCGAACATTGGCTTCAGAGCGAAGAGCGTA
AGCGCAAGTCGGCTTGTACCGAGGAAGGTCTCGATCGGCTAGACGTGGAGACTCGCGTCA
TTGCTCCGAAGCAAGAGGCACAAGCCCGGATCCGAAGCTCGCTGAACGAATGGGGCAACA
TGTTTTGGGTGGTTAACAGTGCCATCTCGCCGATCAGAGGCGCACTCTCAGTCTAGAGAC
TGGCGATCGACGACCTCGCCGTCGCCAGTCTGCACGGCACATCGACGGTCGCCAACGACA
CGAACGAGAGGCCTTGCTGCAGGACCAGCTCGAGCATCTGGGCCGCAACCGCGGCAACCC
GGTACTGACGGTGACCCAGAAATACCCGACCGGACATTCGAAAGGGGCGGAGGTCCTTGG
ATGATAAACAGGTGTCTGCAGATGTTGGACTCAGGCCTGGTGCCGCGCAACAGGAATGAA
AACGATGTCGCGCCGGAGTTAGAGGCGATGGATCATCTCACGTTTCCTGTGCGCAATGTA
CGGATGGCAATGGGCATCAAGGCTTGCTCGGTGAGGTCTTTTGGCTTTGGGCAGAAGAAT
GCGCAGGCTTTACTTGTTCATCCGCGGTATCTGTTCGCGGCTTTGTCTGAGGCAGAGTTT
AAGGATTACAAGGGTAGAGTATACCATAGGTCACGCAAGGTGAGGCAGGCTTTTCAGAAG
GGGGTAGTGACTGGTGCTCTGTGCCTAAGGAGCAAGAGTCGTATCAGCCCGGGCGGGATG
AGACAGGTGTGTTGCTTGATCCTACGGCGCGCTTATGAAGTGGAACATATAGTGATTCGA
AAAACTATTCTCTCTAACTCTGCCAGTCTCATACAGCCGGCGTCAACTCCAGATCGGAAA
GCTTGTCCTGCGCCCTCCAGTCCGTGATGACCTTGATAAAATCTGATGGAGGACGGGTAG
AATGAGTTGCGCAGCGCTCGGGCTGAGATCTCTCCTTCTTTGTTGTAATAGCTCGGTTCG
CAGTTCTCAAATAAGTTGAGCTGCAGCTTGCCGCCCTCCCATGCTGGTTACCACCCATCC
GTCCTCGGCCTCCTGGCTGGGCTGGATGTTCGACGAAGCGGCGGGCACGGCACTCGTCGA
TCACGTAGGCGATGGGGGCGGCCTGCTCGTTGAGCATGTGCTTCGAAGTTGGGCGTCACG
ACGGACTGCACGATGCTAACGATGAAGAGGTTGGGAAACCCGCCGGTTAAACAGGCCGTG
GAAGGTGCCGGTCCGGTCTTGTCGATGTCGGCCCACTTATCGCTGAGCGTGGTGCGGCCG
TCTGCGCCAGTGATTTCGATGTCGATGTCGATGTCGATGCACTTGCTGTAGTCGGTGCTG
AACTCGAATCCCGTGGCGGTAGATGATGCAGTCGAGCTCGATCTCGTCGCCGCCGTTGGC
CAAGATGCCCTTCTCGGCGATGCGGTCGATGCCGCCGTGCGTGTCCACCAGCGTGACGTT
ACCCCGGTTGAAGGTGGAGAGGTACTCGTCGTGGAAACAGGGCCGCCTGAAAACCTGGTT
GTAGTAGGCCTTCAGCCGCGCGGCCACCGCCTGGTCCACCCTCGCGCGGACCTGCTCCAA
CTTCCTGAAGTCTGCCATCTGCATGGCCACTGGGGCTGGCACAGCAGCGGGCTCTCCCTT
GCCTACGACGGAGAGATGCCTAAGGATGTCGGTTCAGGCGTCGTTGACGAGGTCCTCGTC
GACCTGTCCGCCGGAGACAATCGCGTTGAAGTTGTCCATCCGCTTCTATTGCCATCCCTT
GGTCAAGGATGCGGCCCACTTCGGGTTCGTGGGCTGCTTAAGCTGCTTGTCGACCGAGGA
CGGTGCGCGTTAGAACACATAGAGGAGCTTTCTTCCGCGGGCCAGGTGAGGTAACACTTG
GACGGCCGTGGCGCCGGTACCGATGATGCCGACCTGCTTGTTGGCGGGCTTGTCGAGGCC
TCCTATAGTGCCGCCTCCGGTGTAGTCGTAGTCCCAACGACTGGTATGGAAGCTGTGGCC
CTCGTAGGTCTCGACTCCCGGAACGCCGGGTAACTTTGGCTTGTGCAGGGGCCCACTGGC
GGTAGCCACGAACTAGGTGCGGATTGTGTCGCCGCGGTTCGTCTTGGCGACCCAGCACGA
GATGCTCGCGCCCCACTTGAAGGTACGCACCTCAGTCTGGAGGAGGACCTCGTCGTAGAA
GGGCGTAGTCTCTGGCAATGCGGCGCACATGCTCCAGCAGCTCCGGCGGCCGCGTGTACT
TCTCGGTGGGGGTAAAGTTGAGCTCCTCCAGCAGGGCACGTAGACGGACGACTCGAGATG
GCAGGCCGCCGCGCCGGGATAGCTATTCCAGTACCCGGTGCCGCCGAAGTCGCCCGCTTT
CTTGATGAGATAGATACGCCCCTGTGTGTGCTTTGGCTCGTCTCTGAGTGTAAGAGGCTA
GGGAGGTGTGACTTCTCCGGCCTGCCGTACTCCTACCTCTGTTTATTTAGCTATCTATGA
CACTAAGTATTCTGACCAAATTCGTCTTTACGGAACATGGAGGCCGAAGACCAGTATGGT
GTGTTCTCAAGTGTCCTTATACCCGATTAGCCCGAGAAGCAGACGGGCGATAACGGAAAC
TGATGTTAATTATTACCGACTAGTAAACTCTGGAGAAACAAGACACGCCTATGCGGGGTG
CTAAGACACTATCGACGCCCCTTTACTAGTACTATTGGTTCGATGGAGCGTGATCAGGCT
ATGAGGGGATATAGGGACCGAGGCACGTCGAGTACACGAGCCCACCTTGCTCGGAGGGGA
CATAGATCGTGCATTGTGGCGTGCAAGTCTAGTACTACGATGGTATAGAGTGCGGGGTGT
TGTTCCATTGTCCAGCTGATCCAGCACGCGTATCACTTCATTAGATTCGGTATAGAAATG
GTACTCGCGATGGAGCGGGAGGATACCGAGGCAAGTCGACCATTGACCTTGAATCTGACG
TGGTGTTTTTCGTAAGAAGTTTTTAGGCCTACGCCGCGGAGTATGCCAATATGCCAAGGC
CGCCCGTTAGCTCGGTTCCGGACCGCCGGCGTGATGCACCTAAGGCTTAGACCGTAGTGT
GAGACCTTAAATTGACGCGTCGTCTTGGCGCAGTGTCTAAGTACGTACTAGACCATTCCC
ACTTCGAAATTCTAGAGACTTTCCCCAGATTCTTCAATTTCTCCTAGTTGTGAAAGGGCA
GCTCACACCACGACACCCCCAATACCCGCACAAAGCCAAGTCTCATGAATCCATGCCCTA
GGGACTAGGGATATCTAAAGGTAAGGCTAGGGTAAATATCTAGGAAAGCTAGTGATGACA
GTTTAAAAGTCTCTCCGGAAATATTGTAAGGGAACGATGGCGTCAGCAACCCATAGTCCC
ATAGTCCCATATATCTGCTAGTTTGGTCGGTGTTTCAACTAAATGGTATCGTACTTGCAC
CCTAAGTTCCGTAAACATGGCCATTGAGAATACCACAGACCCTACGAAGTTTCCACAAAC
CCCCCAGTCCAGCACGACAACATGTCCTCTCTGTTATCTCCTCCCGTCTCGGGCTAGCAT
TAATATCACTGTAGACGGAGTTCGAGGCCACCAGCCATGAGGAGGACTGCTCCTCGAGTC
CTACCGCGGGCTCAGTGGACATCGACCGTCTCGGTTGAGGAAGTGGCCGCTGAGGGTACT
CATCACATGCAGAAGGTCGGTGGAAGTTCCTGCTCGAGCCCCGGACAGTGAGTGTTCCCG
TTCTCCGCATTGAAGTTGTGTGATGTGCTCTACTTACTGTTTCATCCAGGCCGGCTCCTT
TCCGGCAATGTCGTTCCGCTTGTTCGCCGCTGCACTCGGGGTCGCTCCTCCGGCAGCGGT
GACACTCTGGATCCAAGCTGATTTCGGTATGACTTGCCGCGGCCCCTGCCGCCTCCAGAA
CTTCTCAGTGCTGACTTCAGTCGTCCCAGGCCGAACCAGCGAGACGAGTGTCGCCATCTT
CTCGGCTATCCAGACCATCGGAACGACGCTCGGTTATATTGTGACTGGCCGTCTTTGTGA
CATCTTTGGGAGGCGCTACGTCACGTTGGTGGCTACTGCGATTGGTCTGATCGAAGGTAT
GCCTCCTTGACTTGCCAGCCATGATCTCCCGCTGACAATCATCACTAGCTATCGTCGTCG
GTAGGGCCGTTGATGGCGACATTTTTATTGGAGCTCAAGTAACCTTCACGGCGCCCAATT
GTTCCCATTTCACCTGCTGACATCCTTGCGGATCTTCATTGGCCTTTCCACTGGTGCACA
ACTCTGCTATGCCTTTCTTGCCGGTGGTAAATACTTGTGTTACTTTCACCACGTATGTCG
AGTAGTTGACTCTGCATTCAGAACTCGTGTCCAAAAACACAAATTGCTCGGCATGGCGCG
TGTCGTCGCCTTCTGTCTTCCGAGAACCGCCCTAGGTGCCTTGCTTGCGCATTCAATTTT
GGAGCACACCGCTTGGAGATGGATGTACTTCATCTATATCATTGCCAAAGGTACGAATAC
GGCTTCTGCTCTGGACACCTGCTGGGGAGCTAATCTGTCACTGTAGCCGTTTCTCTTGCC
CTCTATATACTCTGCTACTTTCCGCGCGAGGCTACACAACTGCTCAGCAAGAGACGTCAG
TTTACGGACCTCGACTTTGCGGCATGTTCTTCTTGGTCGCCGGACTAGCGTTGGTCATTC
TCGGTCTAATGACTGGTGGTTCGCCCTACCCATGGAAGTCATGTAATTCCCCTAGATCTG
TCCAGTTGTCTTCGTAGCGAGAAGCAGTAGCTGATATACGTGTCGTCCGCAGCTAGAATT
CTCGGCATGTTCATCTCTGGGGAAATCTGTCTCATCGTCACCGTCGTGTCGTCCGCCTAT
AAGGGTGATAAGGCGTTCCTCGCCGCCTACCTTTTCAAAGACATTCGGGAATTCTAGATG
AACATGTGCCTGCTCGGCCGTCTGTGGCATCTCATAAGTCGCTCTGAGTATCATCTGGCT
AACTCGTAAGCCACTGTCATTTCCCGCGTGCGGTGCGCTCTGGTATATCTGACAAGTTCT
GCAGAGGTCGCACTCCTCTACGGCAATGTCCATCGTGGCAGACGGTGGGAATCATCTCAC
CCATCATTGGCCTGGGTCTCTGGTTTCGAATTGTCTTCATCGGACCACCGTGGGGTAAGA
TGTCATGCACCACTAACACGCAGAAATGATACTGACTACATATCCAAGACCAATCGGACA
CCCGAAAATCACCTCGATCGTCTCCAAGACCTAGAGGACGGCATGTGTCGGGGCCTTGGC
CGCAGTCGGCTAGGATAACAAGAACTACGCAATCGCCATGTCGTTCCTCCCCGCCCTTCC
CGTCAGCTTTGTCGAGCAGCAGACAGGTGGCATCAGCCAGTTCGTCGTAGTAGACAAGGA
CATCGGCACGTCCTCCGGAACCATGGGCTGCTGTAGGGCAGGGGTGGCAGCAACCGGTAC
AGCCATCGTGTTGGCCATCCAGCCATGAGAGAAAAACCTCCCTCTTCCATTTCAACGGCT
GTGACCAAGTTACGTTTTGCAACTAACAATTCCCCACCCAGCCACAATCCCTGTCAAGCT
CCAGGCCCACGTGGTGCCAGCCGCGCTCGGCGCCGCCCTGCTGCCCACTTCGCTCCCAGT
TGTCTTCGGCGCCATGGCAGCGGCTACTCGGGCGCCATGGCGGCGGCGCCGGATATCACG
GCCGAGATCCCGGCTGCGGTCGGCAGGGCGCAGTTGGAGGATTACGCGGCGGTGTACCGC
TACGTGTACTACGCGACCATTCCGTTCGGTGTGATCGCAACGGCCTCGGCCATCGCCCTG
CGGCTAATTGCGCATCTGCTAAACAAACGCGTGCGGAAGATGGTGGAGAAGCACCACGGG
CACGCGGTGAAAGGGGAGAAGGCTATCCGCGAGTGCGCTGCACGCTGCAGTAGACTCCGA
AGGCGGTGCACGGGACTCGCTCTGACCTTACTTTAATTAAAATCGCGAATATGATTGGAT
TGGCCTACAAGGATGGCCATAATGTGCAGGAGCCTGCATCGCAGCTTTTGCTATCTTTAG
TTTGCTCGGAGATAGTGAGAGCCTTGTCCTGGCTGCCAAGCCCATTGTCACACCAACACA
GACATACCATGCCTAAACCTGGCTTCAGCTAAGTTCGACGGGCGCATCGGTAGCGAATGA
TGGGCTTATGATTATTTTGCCAAGCCTTGAGACTGCCGCCGCGTTGAAACAAGTCTCTCA
CCATCCGTCGGATCTCCTCCTCTTTAAAATTCATTTTCTCTTTTTTACCGTTCTTTCTTT
CCTATTCACGCAGGATCCCGCTCACTGCATTCTCCAGCAGCACCGAGATAGTCTTACACC
AAGGACAACTACACACAGCGACGTGGATCAGTCATGGCGGCGGTTCTACCACTCAGGGTC
ATTCGTCGCAAGGTGAAGTGGGCTGCAGAGGAAGGCGACGGGCCCGACAAAAAGTTCCGC
GATCAAACGGAGTTCTCCATCGAAGATCCCCGCGCCCTCGGTGTCAAACAGTTCGATATA
GTTTCATACCACTGGGGTGACAAGGCGGAAGAATGGAGGTGTGATCGCGACCACCCTGAG
ACGGGTTGGATTGGCATTCCGGGGGCCAACTGGAGAGTAAAGGTCAGGCAGGAGAAGTTG
AACGACATCTTGCGGTTGATGGAGAAAGAGAATATCGAATATCTGTGGGCGGACTGCGTC
TGTCTCAACCAGGAGGACCACGCCGAGAAGTCGGCCGAAGTCGCTCGCATGTACGAGTAC
TACAACAGCGCAAACCGGTGCCACATTATACTCGACATGGACGAAGTCTGGGATCCTCAG
GGCATCGTCGACGACCTCAAGTTGCTCGACCACGTCCTCCACCATATGGTTGGCGCCGCG
CGTGCGACCGATGCCATGTTGACGCCCAACGTGATTAAGGCGCTGTCCGACTGGGCTGCA
CGGCCGTGGCACTTTGCTCTGAGTCAGAGAGAGGCCAGGGCTGCCGCCGTTGAGCCGGGC
ATCCTGAACTGCTATGCGACGTGTATCACGCATGTGCGGGCGGTGTTCCGCAATCTGTAT
TTCTCCCGCGTCTGGACTTTCCAGGAGATGCTGCTTGGCAAACACATCACCATGTGGGGA
GTCAATCCTCTCGATATGAGATGCATCGGCGCGTTCAACACCTGGATGGACCTAGCTATC
GAAGCCAGCGACAAGGCCGTCAAGCTGCAGCAATGGATGGTTGAGTGCAGAGAGTTCAAC
ACTCGAGGAGTTGCCGCCATACTGCAACTCATCAAGGAAGACTTGGCATGGCTCGATTTC
CTGCGGGTGCAGGTTCAAGGTCTCAACTCGGCGCGGATTGACATCATCAGCGGTGGCCCA
CGTTGGTGGTATGATAACCACAAGGGCATTTGCAACGTCTTTTCCGCCATCTCTATTTGG
CCCCGAGAGTGTGAGATGCGCCAGGATATCTTCCAAGGCCTGTTAGGCGTGTTTACCGGA
CTCTTCGCCGAGGATGAGATCAATCACCAATTGAGTGGCGATAATATCGAGCCCATCGCC
TTCGCTTTCTTCAAGCAGTTATCCATCAAGACGGGGCAAGCCTGGACCCGCCTGGCGGTC
AGCAGCGGAGAGCGAGGCTCATGGGACTGGATCCCAGTGGCGGCGAACCCGGAACGCATT
ATGACGACTGACGTGTTCGCCGGGGTGGTCAACCTGGGATTTTTGAGACCAAAGGCCCGA
GCCCTAACCTCTGCAATCACCGGCCTCTCCGGGAGCCCACGGCAGTACATCAAGTTCATA
CCCCGCCGCGGACTCGGTGGCTCGGGGTTCAGCTTTGTCTTCAAGGGTTGCAACGCAGGC
AGGAAGGTCAAGATTTCGACCTTCAAGACGGAGCCCATCCAACTCAACGACCAAGTGAGG
AACGTGGTCGGGGACGAAACCGGTCGGGTCCTAGCACAGTGTGCCACTGTGATGGGCAGC
CTTCTGGACCCTGCAGGCGAAGTGACCAGTTACCGGCGGAGGCTCCTCGGCCAGCTGAAA
CCCATCTGGCATGTCACAGACCCAAATGCAAAGCCCACAGAATGGATCGACAGATGCGTG
AGCGGCACCCCATGGGAGAATCCACACCCCCAGCACATCCGGGTGCACAACCACTCGATG
AATTACCACATGCCAGCTTTCTACAACTGTCATTCTCGCCTCTATAACGACAGCACCAAG
GATATCTCGTGCGAGGTCCGTGTGAATTGCGGGTGTACCGTCGTTGCCCCTTTCTACTTC
GTGTTGGAAGCCATCATTTCCGTGCAAGACAGCTTTCTCGGTGAGATGGCGGCGGGCTTG
GACAAAGATAACCGTATCATCCTCCAGGACGGGGTGGGACTGGTGCAGGCGGGAGACGTG
GGCAAGGGCTTCCATATTGTTGCCTTTGGAGGGGACATCTCCGCGCATCAGTCGTATGCG
TCTGCCTGCAGGAGTACAAAAAAGGATAACCCCGTGGTCCCTACCCTGCCATGGCCCCGC
GGTAGAGCTGTGGTGAGGGATGATTTCAAGCACGCCGCAACTGACATGATGAGGGACTAT
GGTTACATCCCGACCGGTGGCTCTGGGAATTTGCTTATCTGCAGGAATAACCCAGTGGAA
GATTATAGAATCGTGGGAGTCTGTATCGACGAGACGATTGAGAACAAGAAGGGAGAGAAG
CAAGTTCTTATCCGCTGAGAGCCGCTAGGCGAGCCAAGACTTCGTTGTTCAGACGGTCAT
GGGCACCTCCCGGGGCTGGGGTCCCAGTCCCTCTGATTAGGCAGTCGAGAGCAGCAATAA
GGGGTTTATATCGATTATACTGTATTTTCTAGTTAAGAATATATGGATTCTGTAAACTAA
TTATCTATTGTCCCTTATTACCCTAGCCCAGATTATACTACTAGATATGATATATTCCCT
GAGTCCCTACTATAGGTGTAATTACAATGTTATATGATCGATAATTCGAAGTAACTATTC
TATTAAGATACCCCCTTGAGTAATAAAGTTTGGTCTACTAGTCTAGGTACCTTCTGGTCA
GCCGAGTTTAAGAAGTGCCGAAATATTCGGAAAGTTAGCAGCCAGATTGCAGAATCTCTA
AGCATTATATTGATACCTGTTGCTATGTTTCGTCCCGACTTGCAATCTGCACAGCTCGTA
ACACTGCCTTAACTGTTTGTGCATCAAGTACAAAGAACAGCATGGTAAGAAACATCAGAG
GTAGAGAGGCAGCAAAATATATCCACATAGGAGAAGTACCAGTCCCGAGCTCCTTGACGT
TCATCCCAAAGAAACTAGCTGTAAACGTAAAGGGGAGGTAAACAAAGGCGACGAGTGTGA
GCTTCGTGACCAACTTCGCCTGCTGGATGGCGCGTTGCGACTCTTCAAGCATACTGCTGT
TACTAATAACCGTCATTCCTTGAGTACATTTCTCTTGAAGTGATTGTGCTTGCGAGTAGA
GGTCTTGGAAGAGACTGTACACTTCGGCCACGGCGTGACTGACCGCGGTAGTTCGACGAA
CGGTATGAAGGATGGTATTCTGTTCGTTCGTGAGCAGAAGCATTTGCGAAATGTCGCTTA
TTTGATCTTGTAGGATGTCCCGATAATATAGCAGGTTGGCCAATGTTGGTTTCTCGTTGC
TGGGCAACATGAGGGTTGTTTCAGCCATTATTTTCTCCTGCATGACATTCAGGAGCTGCT
TCTGCGAAAAGGCAGCTAGTCTGAAGATATCCGACAAGACATGAAAGCGGTCTGATTTTG
CGAGCGACCAGTCTAGACCGCGACCGTAGCCTTCCGGGAAAACGGCGAGACTTTGAGTAT
TCCCTCTTTTCTTCGGCCCAGGATTACTCTCATTGATACTGCGGGATTTCAACGCACACC
TGGGTCTGTATTGAACGATTGGGAGTAGTGTGATTGGCAATACTTCCGCGCCACCCCCGA
GCCATGGAAGTTGTGGCCCCTGGGTGAGGTCGTGTCCTGCATCAGTGCAGGCGATTGCTA
CAATCATTAGCGAATCTGGTGATCAATTACGGTCGTGGTAGGGTTCATACCCATCCATGT
CTTGCCAACGTCGAATATGGAGATGACAATCTCCTGTACAATAACGCAGTGCTGTTCATC
TAGCACATGGAAATTCCGAACAATCGAGTTTCCTGGATTCAGAGCCCAGTTTCCTTGTAA
ATCGTTCTGGTACCTCTGGAGTTCATTTGCCGCTTTCGCACGCAGGTCGTCTATCTCCGT
CTGAGATGATCGATATCGATAGTTCTTAGTTCCAATTGTAAAGAACTTGAAGCGATAAGT
TTTACTCATTATAGAAGGGGCAGATTCGAAATAATAGTCCCTTCCCGGTGCTGAACGGTA
CCTGAGAAACCAGCGGAATAGCTCGGGATCGACGTAACAAAAGGCGCCAATGCTTGAAAG
CCAACTCGGTGAAGGATGGCCCCGAAGGAATAGCACTTGTGGATGCGATATCTCGATGTT
GCTTCTCAGTGCTTGTATGCACGGTTCGGGATCAGCAAATCCTTCAGATTGTCCCCGGGT
TTTAGTGCTGTCTGGCAACAAATGACCGTCTGATAAAGGTTGACTGTCCGAAGAAGCTTG
CTGGCCCAGGTGACCCGGGCTGATGAGCCAAGCGAAATCGCTGGACGCACGGTTTCCACT
GTCTGGTACACCGTTAGATTTCTGCTCAAGAAACCGTTTCAGTGTGTCATAGATCTCTCC
AGGATATAATGTGTCTGCGCTGGTTTGCTGAGAGTGATGCGCGATAGCTTTGATGTACTC
ATCGGATGTGCCTTCATCGAGATCAGCGTCGTTGTTTAATACATGCAGGACTGAAGACTA
ACATTTAGGTGTGTACGATGTCGGCTTGCTTTCCGGTACCGGGGGAGGACGATGTGGACT
CGATGAGTTCATCTTCTATGCAGCTGTCTAGTGACGACCCGGAGATGTGGATGTGCATAC
AAGGGCATACCTTTAGTAGGCAGGAAGATTGATCGCGTTTCATGTGTCTTTGTTGGGCTT
TTGTACCGGCTCTGGCAGCTAACTCGGTCGTGGCTCGTTCGTATCCTGTGAGGGACACCG
AGGGTCGCGTTTCAGCCCTGCCTTGGGGAGGCGAGGGCAAATATCGAGGGCGGCAATTTT
GGAAATTACAGGTACTTTATAGGTATCTTGCCCTGCGCCCGGTTCTGAAACCGACCGTCA
TTGGTAGATTGATATCATTCCGCGGAATATCAGTGTGGTGGGCTTCCCCCTCCACAACCA
TAGCATCACATCCTCCCACACGTCGCATGGGAACTTGTTCCGCAAGCTGACAACCATCCC
ACCTTGGAGTGCACAAGGGTATCCCTGGAGCCTTGTGCGCTGGTATGAACGGGATGGTGC
GCTCGGTGCTACAATGGCTCGCAGCTCTAATATATCACTTTGCGAGAGGGCCATGCTAGG
TAGGCGGGTCACATCCTCTGGATAGGCGGGTCGCCTCGGCTGCGTg
>NODE_16_length_8619_cov_39.855667
GCGTCCCCAGAGCTGGACGCGAAATTGGATGAGCTGGCCAGCTTCTGGCACTGCCATAAT
CACGACTGCGACCACTTCAGAAATCTTCGGATCAAGAGCTGGAGAAAAGAGTTCCCCGCC
GGAAAAGCCACCAAGCCGGAATCTCCCCCATCGATCGAAAGACAAATCAGGAACCTGCTA
AACCTGGAGTCGGATGAGTTTTGGGGAACTTGGCAAGAAAGAGTTACCTGCACCGCCATA
GCTTCGCGCTCGAAGGTGCGATGCACGAAGAAGATCGGTGGGCAAAAGGTGCAGAACTGC
AGGGACACGATTGAGGAGATTGTGAAACCAGAGACCTACCAGAACGACTCCGATCTCGAA
AGGTGGCTCGAAGTTCTCGAGACCAATATGCACTGTTACTGGCACGTGGAGAATTCTTTC
GACAGAGTGGAAGGATGGAAGTCAGCAATCAGGGCAATGCGAGGGAAGCCACCGGCTGAG
TCAGCGGTGACAAGTCCTCCAAGGGCTCCAAGGTCTTCGACAGGCTCGGGCAACAACAGC
ACCATCAGTTCTACCTCACGGAGCGGTAATTCGTCCTCTCCAGACTTCCGATGCCATCCC
AGCAAATGTTGGAAGGATAAATACGATGAATCGCCTTTCCACGTCATTGCTAAGAGTGAC
GCGCTGGCGGATTCCCGGTACCATAGGATAAGGCGGAAAGTGAAGGACGAATTGGAATCA
GAAGACCTCAAAGATGGTTACGTATATGCATTTGATGTTCCGGGAAATCCGGGCTTCGTC
AAAATTGGGTACACGTCTCGTTCGGTCGAGGAACGACAGGAGGAGTGGAGGTTTGAATGC
AATCGAGAACCTCAGATCCTGTATCCCACCGCTTCTATCTCCGTTGCGAAGGTCCAGCAT
GCTCACCGTGTCGAGGCGCTCTGCCATAAAGACCTGGAACATCGGAGGATCAGAATTTAC
TGCAGCGCGTGCATGAAGCAACACTTGGAGTGGTTTCAGGTGCCATCTGCAGAGGCTGTC
GCTGTGATTCGAAAGTGGTCTAAGTGGATGTCAACTGACCCATACCAGTCGCTATCGTTA
AGGTCTGGTGAGAAGTGGACGATACGGGATCAGGAGAGGAAGAGGACGGCAAATATGGAG
ACATTCATGATGCAGATATCGGAAGTAGCCCAACCAGCAGTAAACGCGAGGCGTCGATCT
GGTACGAACTGCTGCACCTCGTCGGTCTCGACCGTGAACGCGACCGCAGACCCGCTGCAG
CCCGTGGAGACGCCCGTGAAGGAGGGACAGGAACCTACTCCCAGAGGTGGAGATGAACAG
GAGTCCGAGAAGGAGGACGACAGCAAGGTCACGAGTGCGGCCGAGATGAGGGAGGCCCTC
AAGAAGAGGGCCATGGACGCGAGCGCGAGGGTGTGCCACCGAGGGGATGGCCAGGCTGAA
GGTCATCAACTACGCCCGGCTGGGCGACATGGCCACCACGGCAGTAACGCGAACACGTTC
AAGGCTGGCGAGGGCTCGGTCATGCTCAAGGGCAAGAACATCAGCGCCGGGCCCATGAAG
TACCGCTCGACCGGGTTGTACCTCTCGAAGGAGGTGGTAAGCACGCTCAAGCCGATCAAG
TCGCCCATGACCCCGGATATGGGCACGGTCCTGGGCATCACCCCCGGGAGGGGCCTGTTC
GCGAACATCGGCCAGACCACGTTGATGGGCGCGACCACGGGGGCGAGCATGTCCGCGGAC
GACGCCATGTAGGCGATTCTTCTTTGTAACGCCTCGGTATGAATTCAATGATGGTTTACA
TTTATTTCATGGTCGGCAAGTGTCCGCATATGCCAAGCAATCCCGACCGATGCGACTACT
TCCTTCGCTTCAGCTCAAAGGTTAGTGGGCATCTGACGACCCCCGCCGAACCGTACATCG
AACGCGTCTACGAGATTGCGAGGAAGTACTTCGGCAGCATAGTCCATTTCGCAAAGCCAC
ACAAGCCAAGGCTTATTCCGCCGTCTTACTACACTCAAGCGAGACAGCGGTCGCAGCAGA
ACGCCTCTAGAATCGAGTTTTGATCTGCATTTTAAACCAATAGCTAAAGCCCAGTGACAA
CCATTTCTCCTGGTACAGCCCTCAATATTTGTGAACATCATCAAGCCATTCTTTGATCTT
GCTCACGAACTGGGTGGCAATGCCCTCTAAGACCCCACTTTTCACCAATATCTCAGCACC
TGCTGTCTGCCGATCATAGAGCCACTGAAGATCGTAACCCTTGTCAATTGTCACCCTGCT
GGCGAGCCGAAACGAAGCCAGCCATGCATCGTTTAGTGACCGAGTTGCAGAGCCAATCAC
AATACCGGTATGGCGCCTCATCTATCGGCATCGGGAATTTTAGCCTAGCCCCACGAGTCA
AACCCCGCATCTCAGGGCAATCTGAGCCGTCTGAAGGGTCGTCATGGTGCCCATGGCAGC
AGAGACGGACAGTGATTGGTAACGGATCAGTGGCTTTACGCTTTCGACGCTTCCGCGCCT
CTTGTTCATCCTCGCGGGCGCGTATCGCCTCGCGAATCCCTTCAGGTACATCATCATGCG
TATCCAGCTTGCGACCTTCCTCGGCATAATCGACAAGCTGGTCCATGAGGTCGGAATCGA
GCTTATACTGCTTACTGTTGTTACGCCAGCAAGAGAATCCTCGGTTTGTACACACGACGC
TAGAACACTCAAAGAGCTGATAGACGTCTTTCCATACAGCACGCGTGCCAGACGCTTCTT
GCTGGGCAATGAGTTTGTCTAAAGCGGCAGACTGTTTCTTTGTAGCCCCACGCCCTGTCT
TGCCGTCTTTATTTGCTGGCTGGCACTCCTTGTAGATGAAAGAGATGGCAACTTTTAGGT
TGTTGCCCACGCTACTCCAGGATCTTAATTTATTTTTCACGACCGCCCAATCAATTGTAA
GTTTGTTGAAGCGCTTGAGGAAAGGAGGCTCGCCGCGTTTAGAATTAGATACGGTGATCG
TCGTCTCGTCGGATTGGTATTGGGGCTCGGGCAGTTTGCTCGTCACTAGAGTCGCGAGTT
CGGATTCTAGGACTTCGTTCCAGTACGCACCAGGCGTGACATCGACGTCTTCTATGGTAT
CTTCGGTAAGCTTTGTAATTATTCCTTTGCGCAGCTGCAACTTCCACGCGATGGTGTAAA
GCAATCGGGAGGAGTCAATTCCCTCGTCGCTTGGCTCGGAAATAGCCCGTCCACCTCTCC
AGAGCCCGCTCTGGCTGGCGTCGGGAGTGCTGAAGTCAAATTCGAAGCCATCAGGAAACT
GAAAGGGAATCTCGACGCCTGTGTCCTGCATGGCGGCTCGAGGCGGCAAAATCGCTGTGT
TTGGCTGGCCATGAAATGAACAGTGGCAAAAGATAGAGAGGGAACAGGAGCGGGCATGGC
TGCGCTGCGGGGTGCGGAATCTACAATGCCACTCAAGCAAATGTGGGCTGTTTGAGTGCC
CTAAAAATACCCTACAAGTCGGCAGACGAGGAGAATATATCGTTTGGACAAAGGGCCCAA
AAATGGCTCCGTTAAGGCTGACCTCTGGGGAAACACAGTGCAGCAATTTTTTACACTGTG
TGAGTCATGTAGTAACCTTTCGCGCCAGAAATTTATATCCTTACTTTCGGACGCTGAACC
TGTATAGTAGAGACCGAAATGAGTGTCCAGAATTTCAGTGTTAAATTGTTTTTAAAGGGG
GCCAGTTTCATGGCCCACTGTGACTCATACAGTGCGCAATTCCACCACTCTGTATCAGTA
CTAAGCCGTCCTTCGAAGTGCTGGGATGGCTACTGTACATACATGCGTCTCAGCGATATG
GCTGACTTCCTTTGGAACGAGTTCATATTACGGGAACCCTCCGTGGCTCCAGTACTTTGG
GGATGGTCACGTAGGTTAATAATGGGAGAGGATTGGCAACGACTGAGCAGCTGCTATCTG
GTAGATCGCACGGCCACGCCCCTCCGGCAGCAATGGCCCTCTCAAGAAGCGCAGCGAAAA
TTATTGAACATAAGTAAGGGGCACCGTGCCCATCCTCATGAAGTTCCCCCGGCGGGTTCG
AAGGCATTGTTTGGCCAATAGAACTGCTTAAACGGTTCGATAATGGTCGCGTTCTTGTTT
GCGTTTTCTTCCAGCCTTTCACACCAGCTTTTGATACTAGTGGTCGTCGGTGGTCAGTCA
GATGTGTAGTGAGGCTGGAGAAGAGCACTTACGGATCGAATATGTTATCAATGTAGTCTT
TGTACATTGCCGCCGTACCCGGTGAGCCCTCATGCGCGACGAAACAATGCTGAACTGCTT
TTCGAACTTTTTTGCACTCAGCTCTTTCCTCTACCTCTTCTAGGAGTTTAGCTTCGGTGA
TTTCGTCCCAGACTGAATTGGTGACGTTCCATCTCCTATACCCAGAGCGATATGTCTGGA
AAGGGGTAGCGCAAATCGCCTCAGCAAGAACCAGGCCAAGGTCGGCTAGCCTTTGATTTG
CATGACTACACTCATAGATGTAGCCGGCATCTTGCGGCTGTTGCTGTCGTTGCTCTTGTT
GCTGTCGCATACACTTGCTGAAGGACGGCAAGAAGAGCTCCTTCTTGCCGACGGAGTCGG
GGCTGGCTTCTACTCGAACAAATCGGAGGCCCGAGCAGCACCAGGCAGCAGTCCAGTCAC
TCGTCCAAAGCAAAATGGACCAATTGACCAGCGAGAGAATGAGATAGGCTTTGTCCGCCT
CCCAGGCCGAAGCGGCGATCCTGCTCTCGAAGGCTCTTCTCATAAACAGGCTGCTTAACG
GCTCGGTCTGCCTCGCGATCGGGTAATTCCTGGACGTCTCGGGATTTTGCGTCTCCCTAC
CCTGCGGAGTGTCGTCGAGGCCATCATTGGCCATATGGATCACCCATGCCGCTGAACTTG
GTCCATCGGTGAGGGAGTAACGCAGCTTGATGCGCTGTCGAGGGCCATTATTGAAGATGT
AGGAGAGCCACACTTGGAGGGATGGTAGGGTGATCCACCCTTCAGCATTCCCACCAACGT
CGGGGTGGCATAGCTCCAGTGACCAGGCCGACGTTGATTGCAGCTCGCTCAGTTTTGGGC
CGAGCTGCTCGCCGAAGAGACGCAGGCTCCCCAAACGCATCATGGCTTCGGGAGTAACGG
TGAGATCGTTCGGGGAGTTTGCTATGGATTTGAGTTGCCTTTCCGAGGCCTCCTCAAGCC
TTTTGAGGCTCCCCTCTAGCCGGCAGACTTCGTCCTCGAGGCTGGATTCGCTGGCCAAAG
CGAAGGCAATGTTGCGCAGCCAGCCTTTACGGTGTATAGCAAGATGTTCTCTCCATGTCG
GGTTTTTCAGTTTCTCATCAAGCACTGACTGGATATGTCGGTTCAGACGCCGGAGGTCTG
TATTGGCAGCCATCCAAGCCTGATGGATGGTTTCGTACTCTGTGCCCCAAAGCTCTCGGT
AGATGATCTCAGAATAGCGATCGTTGTCTTCGTACTTCCATTTCTTTGTCCAGTCCATAT
GTATGGCCACGCAGGACTGGACTTTGCGGCGGAGGACCGCAACGCGGTGTTTGAAATCCA
AGGCGCTGTGTCGCACCGAGTTCAGCCTGGCCACTGTGGCGAGACTGTTGGATAGGAGAT
TGGCCCCCCCTATTCCGACTCCGATTGCTGGCAGGACAGACTCGGCCATCATCGTCTTCG
TTCTATGGCAAATCCTCAGTTGTTGGGCATAGCCATAACTTGAAGAAAGCAACGGGGTGG
CAGTGTAGAATAGGCCACGTCTACCGAGGATCGTGGTCAGAAGCATCCTTGGCCCTGGGC
CACATGGCATCAATTCGCAAGGCTGTCCGGCGAATCAGGCCGCCTGACCATGCATGCATA
TGCCGCTATATCACAAACGTGGTCGCTTCCGTGACCAGCGAGAGTTCATTGTCGATCGTC
TATTGGCTGCATTGTTAATCTCCCGCCCGGACTACACCGCCTCCTAACCATGATCACGCA
ACAACTGCCTGACCGACGCCACCCAGCACACTATCCATATTATCAAGGCAACCCCGCACT
TACCCGTCAATGCCAACGTGCCCATGTGCTGATGTATCTTGCTATCCGACATGGACATTA
CGGATGAGGAATTGTTCCAAATAATCATGGACGAGGATGAAAGCCACGAGCGTACGTCTC
CTCGAGCCGAGTCCTGGAATGGACCTTTGCCGGCCCTTTTTGAGGACCTCCAAGAGCAGG
CGAAATCTGCCAGTAATTGGATGAAGAGCAAGAAAACTCTTGACAGTGAAGTTGTCATCG
AGCGATATTTCCAGTTGAATCATGTTCTGCTGGGTCTCCAACACTGGAGCGATGACATTA
AGGTCCAGGGCGAGAGTCCTCTAGGAGTCGTCGAGAAAGATACAACAGGGTTTGAGATTT
TAGCCACTCAGCTACGAACATGTTTCCAAGAGATGTTGGATATACTTTACGACGGAGAGT
TGTTTACAGAGTCAGTCACTCTTATCTATGATAATCGCCGGCTTATCTATCTCTGCTTGT
CGGTTAAGTCGAACTGTACTGACCCGGCCTTATCCTCACAGAGGCAACGACGATTTCAGT
CCTTTTGACGAGCTGGAGCAGCTGGTAAAGCACCTGCGAAACTTCGTCAATCCTTTACGC
ACCTGTCTGGAAGCGGCAAAGAGTGTTGGGGATGTTGGAGCCATTAGGAATACGGCGGCT
GCTGCACTTCAGAAGCATCTACAGATTCCAAAGACTGCTAGCAACAAGCAAGAGCAACAA
CGTACCAAAATCAATGTTCCTAACTATGGCCAGGTCATTCCTCAGCCTCCTTGGAGTTTT
GTGCCAAAAGGCACATCGCCGACAAAGGCAACGCTAGGAACCTTTTTTGGATCCTGGGAC
CACGGCCTGGGGGCCAACTACGGGACGATTAATACAATGCTCCCGCCAGGTAAGCAAGCG
TCGTCCGCGTCCGGTGCTGGGCCATACTGATGTCTGCATCAGAGCGGCCAGAAACGCCGC
CACGGCCCTTCGTGACCATTCCCTTCTCCCGCGACCGCGATTTCGTCGACCGTGGTGACA
TTCTCGACCAGGTTCGTCGGCGGTGTTCCGAACCGGGCGAGCGTGTGGCTCTTGTAGGTC
TTGGCGGCATGGGGTACGTGTATTCTAGGTTAATACCGGAAGACAGCTGACAGCAGCAGC
AAATCGCAGTTGGCCATTGAGTTCGCCTACCGAACCACTGAGGAATCTGAAAGATGGATA
TTCTGGATCTACGCCGGCACGCGGTCGCGCGTCGAACAAGGCTTCCGGGCCATCGCCGAC
GCCGCCAAGCTGCCGGACCGGCACCAGCCCAAGGCCGATATACCACAGCTCGTATACGAC
TGGCTGTCCAACGAACGGAATGGCCGGTGGATTATTATCCTCGACAGTGCCGATGACCCA
GACGTGTTTTACGCGGCGAACGGCAGGAGCGAAGGGAAGCCGTTCGCAAGCTACCTTCCA
CAGAGCCGAAACGGATCCATCCTCGTTACGACGCGCAATAAAGACCTGGCATACAGGCTC
ACAGGGAACCACAAGAATATCATTGAGGTGGGGCCCATGGCACTGGTCGATGCTCTGACG
CTCCTAGAGAAGAAGTTAGGCCCGCTCTCAGATGCGGATGCGGCCCAAGACCTCGCGTTG
GCGCTCGATCTCGTTCCCATGGCCATCAGCCAGGCCACAGCATACATCCAGGCAAGGTCG
CCAATGAGCTCAGTCGAGAAGTACTTGGCCGAGTTCCGTAAGGGCGAGCGCAAGCGAGCA
CAGCTTCTAGCTTACGATGCAGGTGACCTACGGCGCGACGTTGACGCATCCAACGCAATC
CTTACAACTTGGCAGATCTCGTTTGAGCAAATCCGCTCCAGGAGACCTTCTGCGGCTAAT
CTTCTCTCACTGATGAGCTTCTTTGATCGACGGGGTATCTACGAGTCGCTCCTCAAGCCT
GTCGACGCAGAAGGTGTCCTACGGGTAGCTCGCCTAGATCTGTCAGACGACTCTAAGTCT
GAATCTAGCACTAGCAGTGACGAGACAGATACCAGGTTTAAAGATGATGTAGCTATCCTG
CGGGACTTTTGTTTCATAGCTACAAATCATGATGGGAGTGCGTTTGAGATGCAGGGGCTC
GTGCAACTGTCGATGCGGAGGTGGCTGGAAGCGGACGGGCTGCAAGACAAGTTCTGGCAA
CAGTTTGTCGAGCGCGTGGCAGCGGCGTTTCCGACGGGGGACTACAGAAACTGGGCAACG
TGCCAGCAGCTCTTCGCCCATGTTGAAGCGGCCGCAGATCGGCGACCGGCTGAGGAGAGG
ATGGAGGAGTGGGCAAGTCTCATGCACAGTGGTGGATGGTTTGCGTGGTCGCAAGGCAGG
TTTGAGGTGGCAGAGCGGATGGCGGGTAAGGCACAGAGGATCCGTAAAGAAAGATTTGGG
GAGAACGACGAGAGGACCTTGGCTAGCATGTCATTACTAGCGTCGGTATTTGTGGACAAA
GGGCTATGGGTAAAGGCTGAGGCGCTAGGTGTGAAGGTGATGCAGACGAGAAAGACGGTG
TTGGGAGAGGAGCATCCCGACACGTTGACCAGCATGGACAACCTGGCGTCGACGTATAGG
AACCAGGGCCGGTGGAAGGAGGCTGAGTTACTAGAGGTG
>NODE_17_length_2634_cov_1322.331055
AAAAAAAAAGATCTTGCATCATAGATCCTATGACATTCTAAATATATAGATGAGTTTGGT
GATGGCTCTGAATGAACACTGTCCAAATACTTGACACATGCTAATCGAACGTTTAATTTA
ATTAATTAAAAGTGGTGTACAGGTGAGTATTAGATTTTTGACCGACCTTAAAGAGAAGGC
AATAAATCCTTCATAAAAAAAAGGGGTAAACCGCTTTAAGAGGAAAAGAAATATCGTAGA
GATAGGTAGTTGTTAAGGTAATGACTTAACAAGCCCATAATTCTCTTAGTCGAAACTGAA
ACGGTTGATCGACCACATTGGGGATGAAAAAATCCCAAGACAAGTAAGTACAGCAGTGAG
GAATTTTGGTCAATGGCCTAACGGCTGAACTGGTAATTTGGAGGAACGCTATAAATCGTT
TTATCGAATAAAGTTCTGTATGCATATTTATAATGACAATATGTACATTTGTCTTGACTA
ATTACGTGCCAGCAGTCGCGGCAATACGTAAGAGACTAGTGTTATTCATCTTAAATAGGT
TTAAAGGGTACTTAGGCGGAAAAATTAGCCTTAATAAGGTACAGTTTTTCTAGAGTTTTA
TGAAAGAAGGTAGTACTCATGAGTGGAGAGATAAAATTTGTTGATACCTAGGGGGACTGG
TAAAGGCGAAGGCAACCTTTTATGTAAAAACTGACGCTGAAGGACGAAGGCACAGGGCAC
AAACAGGATTAGATACCCTAATAGTCTTTGCAGAGAATTATGAATGCCATAGATTAGATT
GACCGTTTGATTAGATAGTTTATAAATAGAATCACAATGTGTATTTGATTGTTGAATTAT
TTGTAAAACTATTTGAAAGGCAAGATTATAAATATAGTCTTTATATTTGGTCTATAAACG
AAAGTGTAAGCATTTCACCTCAAGAGTAATGTGGCAACGCAGGAACTGAAATCACTAGGC
CGTTTCTGACCCCAGCAGTGAAGTATGTTATTTAATTCGATGATCCACGAAAAACCTTAC
CACAATTTGAATATTAATAAAACTATGATTTATTAATACAAGCGTTGCACGGCTGTCTTC
AGTTAATGTTGTGAAACTGTGGTTCGGTCCATAAAATTAACGGAAACCCTTGCTTTATTT
ATAATAATATTAATTAATAAAGCAGTTCGCATTTATAATGTTATATGATAGAAGGGACTA
AGACAAGTCATCATGGCCTTTATATTGTGGGCTATAGACGTGCCACATTTTCCTAAACAA
AGAGATGCAAAAATGTGAATTTTAGCTAACCTCAAAAAATAGGATAAAATAGATATGGAT
TGTAGTCTGAAATTCGGCTACATGAATAAGAAATTGCTAGTAATCGTGAATCACCATGAC
ACGGTGAATATAACTTCGGATTGGTACTAATCACTCGTCGCATGCTGAAAAGAATTGGCG
CAATAAGTTTGCTCTTCTGTTATAAGTAAGTAAAAATCAAAGTTTTAGATGTTATAATGG
AATTCTTCCTATGCGCGGTTCTGATTAGTGTTAAGTCGAAATACAGTTCGTGTAGTGGAA
GTTGCACGGGACAATTAAAAATAAACAATAATGTATATATATTATACGTGAGTATATATT
ATATATATAAAGGAGAGTCCCTTTATTGGTAAGAAGGGCCAAGCTGTAAACTTGGTACTA
TTGTAGTTTTAAGAGTTCGAATCTCTTTTCTCCTAAAAAAACTTTTTTTACCCACTTTTA
GCTCATCTAAAGTACACCATATTTGTATTTATAATATAAAATAAAACAAGACTTAAATTA
TAATACCTTGTATATAATAAAGTCTCTATAGCTCAACGGTAGAGCATAATACTGTTAATA
TTAGGACAGAAGTTCGATTCTTCTTAGGGGCGAGGGATAACTGAGGTTCTAGTTATCTTA
TGTCTTAGAGTGCATATGTTTGCTAACTCTATACCCAAAAGTTATTGAACTGTTAAATAA
TTATGCCTAGGAGGCACCTACATTCTCCAATATATAGGTATAAATAAAAAATAAGAGTGA
AATTATTGTTTTTTTTATATAATAATATATATATATGAGTAATGCTATTAGAAGTAATTT
TCAAGATCATCCTTTTCATCTAGTATCTCCATCTCCTTGACCTTTATATACAAGCATTTC
ATTATTAAATTTAACAAGTATTGCAGCTTTATCTATGCATAATTTTAATAATAGCCACTA
TTTATTATATTTAGCTTTAATACTTTTAGTATCAAATATGTCATTCTGATTTAGAGATAT
AATATCTGAAGGTACTTTTTTAGGTGATCATACATTAGCTGTACAAAAAGGACTAAATTT
AGGTATTATTTTATTCATAGTATCAGAAGCCTTATTCTTTATGGCTGTATTCTGAGCATT
TTTCCATAGTGCTTTGACTCCTACGGTAGAATTAGGAGCTCAATGACCTCCTATTGGAAT
CGAACCAGTTAATCCTTTCGAATTACCTCTTCTTAACACAGTAATTTTATTATCAAGTGG
GGCAACTATAACATATGCCCATCATTCATTAATACAAGGAAAAAGAGAAGGAGCTTTATA
TGGTTCAATAGCTACAGTATTACTAGCAATAATTTTTACGGTGTTTCAAGGAATTGAATA
TAGCGTGTCATCTTTTACTATAAGTGATGGTGCTTTTGGTACATGTTTTTTTTT
>NODE_18_length_69336_cov_37.615768
GGAGGAGGAGGAGGAGGAAGTGTCATCAGCAGAGCCGACACCCGTGCAGCGTAAAAAGCG
AGGTCGGCCGGAAGAGAAAGCCACGGCTGTTCAACAAAACGATGAAGAGGGAGACGGACG
ACCGGGACGCGCGGCGAAAAGACGACGCTCGAACAACCCAGCGAAAGAAGAACCGGCAGA
GCTAGCACCGAAGAAGCCTGCAGGGCGCCCTCGGGGACGTCCTGTAGGCGCAGCGAAGCA
AAATGCCATAACCACATCCGCAACGAAGGAAACATCAGCCGCCGCGGCGCAACAGCCCAA
GGGTAAACGCGACCGCCCACCAAAGACCGCCCGGCGCTCTGAGTCCCCGGCGGCAGCAGG
CGCCGATACATCACTAGCCATCGTCCCCCGCGGCCCACCACTACCAAAGAGCAGAGGTCT
CCTCATCAACCGCCGCGTCGAAGTGCCCGGCTCCAACGACGGCATCCTGCGCACCCGCTC
GGGGCGCAACTCGTTCCGGCCCCTCGCCTTCTGGCGCAACGAGCACGTCGACTACGACCA
GGACGCAGCAGTCGAGGACCCCTTCGCCGGCGGCAAGGGCAAAGTCGGCAAGGTCCTCTT
ACCCACAGTCAAGGAGATCGTCCGCGTGGAGGAGGAAGAAGCGCCCACCAGGAAGAAGTC
GGCCCACAAATACTCCAAATCCTCCGCAGCCTCCAAATCCAAACGCAGCAGAGCCTCCGA
AGAAAGCCCCTTCTACGACGATGAACCTGCGGATGCGTGGGAGGAGGACCCTGGCACTTT
CGAGGGAGAAGCCATCATGTGGAGGGCGGAATATGATTGGGCGCCACCCATGCCGCAGGA
CGAGGTCGAGCTGGAGCCCGAGCAGCTCGCCGTGTCGGGGAGGGCGATACAGACGAGGGA
GATCCGCAACGCTACCTTTAAATTCGCGAAGACGCTTAGCATGCCCTTCTTCGGGGCGGG
CGTGGTTGATTTACCGCCCGGGGCGGAGAAGAGACCCAAGAACTCGCGGAAGATGTACAT
GGCTTTCTTTGTGTTTTCTGGGCGGGTGCTGGTCACGGTTAATGAGAGCAGTTTCCGGAT
TAGTAGGGGGGGGATGTGGTTCGTGCCGAGAGGTGAGTACTACCCTTCTGTGTGTTTGAT
GTTTGGGGAGGAGACTGACAAGGCGGAAACAGGGAATACGTATAGTATCGAGAACGACTA
CGACGAGCCGGCGAGGGTGTTCTTCTCGCAGGGTTGCGAGCTGGTGGAGCGGCCCGCAGG
GGAGGACGATTTGCCTGCGGAATGAAGCTCAGTGGGGTCTTATTCTTTGGAGCAGAAGTT
AAGAATACTGGTGCTGAGGCTGTGCGTTGCTGCCCTTGGGTCGTCTGGTGTTAGCCGGCT
CTGGAAGAGAGAGTACTGGTCAAGCTTGGTTCTGCGCTTATTCCTCTGTAGGGAAGCATG
GCGTTGGTGTATTTTCGTTCTTGTTTCTGATGCTATGAAATGGCGCGTCTTACCGTTGGA
TGATCGCTGTTCTTGCTGGAGTCCTTCTGACCACTCTCAGCGAATTGAGACCTAGCTTCC
TCGCTTGGACTAAGTCCAGAGTCCAAGTCACAACCAGATTGAGCCGCAGGAGTACTAAAT
GACACAAGGTTCTTCCTGATAATTGATGATACATATCGAGAAGGGTATATTTCACTCCGT
CCCTCCCTCCACACCTTAGCCTGGTAGATTTAAATACACACAGATCCCGTCCCATGACTT
CATGCCTCTGACGCCAAAATGTTCTTCAAGTCCACCATCTCCTTCTCAAACTGCTGAATC
TTCTTCTGTGACCCCTCCAGTTTGTTGAGCAGATATGTGACGCGCTCCCCAGTCTGATAC
GGCATATTCGGCAGCGTGCCCAAGAGCCCGAGCTCCTGCTCCACCTTTTCGATACCCTTG
GCCTCGATCTTGGCCAGCTCCGTGAAGACTGCCAGGTCCATCTTCGCGCGGAGCACGCTG
TCCTCGAGCAGCGAGTTGAAGGCGGCCTGGTATACGGGCTTGCCAGCACGGATCGTCTGC
GGCCGGCCCTTGTGCGACGTGACGGTGATGAGCTCCGCATTGGCTAGAGACTCGAGGGCC
ATCTCGCCGTTGGACGCGGCGGCGGTCGTGGACGATGCGAAGGTGTTGGAGAGGAGGACC
TCGTTGTACCGCAGGCTCTCCTTCTTGGCGATCTCGCGCACCAGGAACCATGCTTGTTCG
GGGGACCACTTCTTGTCGCCCGCGCCCGTGGTGGGGAAGTACATCTTGATGATCTCTGAG
GCGCTCTGCTCGATGATCTCCGCCACTGCGCGCTTGGGGCTTTGTCCGCTCTTGAGCCGG
CGGGCGAGAAACTCAAGATCCGTCAGACGGCCGCCAAGAGACTCGATGCACTCGTCTAGT
TCCTTCAGGTCCTTGCGGTACTTTCCTTCTTTGAGGATGCGCTCCTTGTCCTCCGTGCTG
GCTTCTTGGTCGCCGGCGAGGACTTGATCGTCCGGGTCGAGGTGGGAGACGACGTATTGC
TTGGCTACGGAGGGCGATAGGTCGCCGAGTGCCACGGACCGGAAGACGCGGTCGGGAAGC
GATTTGGAGAGCGATTTGGAGTAGGCGGTATCGTTGGTGAGGAAGATGACGTGCGCGATG
TTGGACTGCACCAGAGCTGCTGCCCACTCGGCGATCTTGTCATACACGAGGCTCGTCTCT
TCGTTCTTGTGGAGGAAATTGTCGATGACGACTACTGCCCTCTTCTCCGGGTGCGCTTCG
AGGTAAGCATCGTCGGATATGGTCGCATCATTGTCATTCTTGTTCCGGCCGTCGAGGGCG
ACATTCTTGAGAGCGACAGCCGAAGTCTGCAGGATCTTGGTTATCTGTGACTCGAGAGTC
TCCGAGAAATTGGCCTTGACTCCGGTAGTACCCTGCACCGCCAAATCGACGAGACTGCTC
AGGTTGTTGGCCCAGGAGAAGACGGGCCGGTAGCCGACGGCGCTGGCGAGGTGCTTGATG
GTACCTGCCTCGCCCCTCGCTTCCACGATGGGCTTACAGTCAACCACCAGGACATCGTCC
CGGTCTTTCAGGACTTGGTCTATGACGAGGTCTTTCTTGCCCGAGCCGCGAGGGCCCTGC
ACCACGATAAAGGTATCTGCGGTCTCTAGAAGCCAGTTATTGATGTCGTCGATGAGGTCC
TTCCGATGGGTCCAGAGGGCACTGAGTCCGGCTTGCTCTGCCTTCTTCTGGCGAATCTGC
GACATGATATCCGACGTCTGTCGCTTGAACCACTTGTACACCCTGCTGTTGGATATCTGG
AAGGACTTTTGTACGTGGGCCTTGATGAAGAACTCGCGGATGGGATCAAATACAATGACG
GTGAAGGCGGCGATGAAAGCTGCTATAAGTGGAATGACGATCCGGGGATGGTTGCTGACC
CAATCCCAGATGTGATGTGGTTTCACCCGCTTCTCGTAAGACAGACGCAGCTTGGTTCCG
TTCTTGCCGCCTCCAAGTTCCTCTAGCACTGTAAAACCGTGCAGGCAGTTTCTCGCCATG
ATCGAGTCACGCAGGAGGACAAAGTCGACGAATGCGTACTTCGGCAGTATCTTCGAGTCC
GGTGGCTGGGATGTGATCTCGGCAATCTTGCCGTATCTACGGAAGAGGCTGTAGAGAGTC
TCCTGGGACAGTTCGACGCCGTCGTTACCGGCCGTCGGGGCCACGAACTCCACCCTGACC
CGGTTCTTCGGAAACCTGTAGAGGTCCTCGAGCCAGGGCACGCCTTTGACGAGACCAGCC
TTGACCCCGCGGAAAGGGTTAAACCAGGGTTTGACCGGTTTTTCTTGGAGCAGCCGTTCC
AGGGTTCCCTCGATCTCCTCCACCGTGATCTCATCAGGATGGCTGAACTTGACATAGGCG
CCGCCGTCCTTAAGTCTAGGGATAATTTCGGTGACCTTCAACGGCAGCTTCTCCGGAATA
GCCCGCTTGACCAGGTTCATGGGGTCCATCATGTTTAGCGAGGAGTTATCGAACTTTCTG
AGGAGATCGGACAGGTCGCGGTCGGTCTGCCATGGTCGCCAGAATAGGGGGCTGAACTTC
AGGGGAAAGAGGTCTGAGCACGGATTAGCTGTGTTTTTATTTTATTTTATTTTAACTTTT
TTTTAAACCATCCAAAAATCGAGACGGAGATTCGTCTGCATGCACGAACGGCCGGAGAAT
GGACACAAATAGCATCACCGACATATAAGTTAAGACTTCGCGGCAGCCCAGTTCTTCGTC
CACTCTGAATACCGTATCTTCCACCGATGGCAGTTGAGGGGAGTCAACGGGCAAGACTTA
CTGTCAAAAAAGAGAATAGCCTCGTTTTCAGAAGCGGCAATATGGCCGGACTGCTTGTCA
CCGGTAACCGTCGTCTCCCATGCCTTGCCAGCTCGTCGGCAGGGTGGAGTGACTGCTGGC
TTCAGACCTTGCCTGACTGGCCTTCCGGACGGCAGATTATGTAGACATCGCGCCCCAAAT
ATGACAGTGCTGCTCGTGCAAGGCCGCAATGGCCGGCGGAGTAAAAGGCCCCTGGATATC
ATCCTAGCGACATCATCTGGTTGAGGAGTTTTGCCAGGCGGCAGCTTGTTTCGCGATGGC
TTGTCACGATAAAAGGTGGCGCGCCCGCCAAGATGATGTGAGGTCATAGTGGGTTCGGCC
AATGAGCCACGCCCAGGCCTCGATGGTGTGGATCCGCGGCTCAGTGTCGATCACGAGATG
CTCGCATGGTAGAATTAAGCATGCAGTTAAATCAATCAACGATACCAGGCCCAGTAATAG
TAGGCGTCCAGTCGTCTACCTCCAAGCGTCCAGTCACCTAGCTGTCTATTTTATATCCAA
ACATCTGGTCTTCAAGTCACTTGGTCGACGCTTCACTTAGTATCTTGTCACCCATATGTT
TCCTGATCGCGTCCAGTGAAGTGGTATCCTAGGATGTGTGTTCGCTGCGCTTATCGCGAC
AATCGATAAGGTCCTCTACTCCACCCAAGGATTCTCGCCAGCAACTGTTCGCTTCCACAT
AGCCCTTGAATACTTTTCTCTTACGGCCAACACCAGATAACCATAAGCCACCATCCTCAA
CATCAGGACGCTCTGTACGTCAAGGTCGCAATGGGTTGGTTCTGGCAGCAAAGTACAAGC
GAACCTTCTCCAAACCCGTCCTCAACTCCCACGCCAGCAACCCCCTCCCCAACACCACAA
GCAGACGCGCACAATGGCCCTCACCAAGCCCAACCAACCCAAGAATCCATGTCAACCGAA
GACAAAGAACTAGCCAGCTTCCTCGCCCTCCTGCACGAAGGGAACCAGCCCCCCAAGAGG
GCCGTCTCCTCCTCCCTCCCGAAATCCCACCCCAACTACAACCCCAACCGCCCTTCCCCC
GCCAGCGCGGCCATCAACGACGCCACCCTGCCGACGACCATGTCCTGCCGCGACGCCTTC
GACTACGCCTGGCACTGCCACACCCCGGCGGCCCAGTGGAACGCCGTCTACCGCTACGGC
GGCGTGAGGTCGTGCTCGGACCTGTGGGAGGACTTCTGGTTCTGCATGCGGACGAAGCAG
TACAGCCCCGAGATGAGGGCCGAGGCCATAAAGCAGCACTACCGGGAGAGGATGAACGAG
AAGTATTACGCGCCCGGGCAGAAGAGCAGCGAGGATGTGTGGGAGAGTAGGGAGCGGATG
GTCGAGCCCGGCACGGCGTTTAGGCATACGTTTGATGATCCGAGCGAGGGGGATGCGGAG
TGGAATCTGAAGGAGATTGAGAGGAGGCGGAGGATTAGGGAGCAGACTTTCGGGAAGGAG
GGTTGAGGGGCATGAGACGGGATGCGATTCTTTATCGTTGAGTTATCCATGGCGTGGCGC
AGGTTGGATCAGATCGGCCGTAGGAGGACATCACCGACTGATGACAGCGTCAATCATTAT
GTATGCCAATGAGGTCGAGACTACTATGCTGAGTGGCAGGTTAGCTCCTTCATCCTGCCC
CGGTGTCCTTGTTATGTCTTGGGCACCTTGAAGGTTCAGTTGGTTGGGAGTAGTTCCAGA
ATGTAGAGTACCACATCGTCTGAGCTGCATCCCACCAAGCTCTCCTGACTTCCAACAACC
AGCGTCTCTTGAGATTACAGCATGCAGCAGTTGACCTGGTATGGATCGCAACCACAGGAC
TTCTTGATAACCTTTGGATGCTGCTGTCTCCAAGAGCGAAGATGGTTGCCCCTAGTTTAA
TACCTGATCGTCTCATTTCTGAGCCGTGCCTAGTATTGCTCATGACATGGTACGCTCGAA
CTTTCTCAGCCCAGTGGAGCCTGGTGGTTCGGTTCCTGGTGGTTCGGTTCCTCGGAGGAT
AGGTAGCTATCCCGCTCTAAAGACTGGTGATCTCAGACACGACTCGTCCTTGTTATCATA
GTCCTTGCTGTTTCCCCAGAAAACCGAATCCTCCCACTCAGATATCATTTGGGAACGTAG
TGGCCTCTCGCGTAGTCCTAAATTGTCTTGGTCGTGGAGTCGCCGAATATTCAGTCCTAC
AGAGTCCCATGAACATGCCCGTGGTGATGGTATGAAGAGTCACTTATAGGATCGCACATG
TAGACAGTTACACGATAATCGGATTAATAGGTGCGAAGCCGTTTTGAAGTAATTTAATAT
TTCATTGCTGCCCCAACGCAGAACAACGGGAATCATTAACATACAATCCATGTGTAACCA
CCCGTACTTTTCCCCCCCTGTATCATAATAGTCATGATGAAAAACCGAAAAGCAAATCTA
AGCCCAGGTTATGCCGAAAACCCTAATACCTCCCCTGCATTACTGAGCGCGCACTGCAAC
CCAGCCAGACGCAGAATCCAATTTAGAGCCTAAAATGCACGTCCTAACCGAAGGTAAGAT
TGATTTAGTCAACCTCCTCAACAGTTGGGCCGTCATCACCACCGGCACCGGGGGCACCAG
CGCCGGGGAAGCCACCAGGAGCACCGCCGGGCATACCGCCGGGCATGCCACCGGGAGCGC
CACCAGCACCATAGAATTTCATCATGATGGGGTTGGCGACAGCCTCAAGTTCCTTCTGGT
GGTCCTCGTACTCCTCACGAGTGGCCTGCTGACTCTCATCGAGCCAGGCAACGACCTTGT
CGATCTCAGACTTGAGCTTCTCCTTGTCCGCAGCATCCAGCTTCTCGTCAACCTTGGAGT
CTTGGAGGGTGTTGCGGAGAGAGTAGGCATATGACTCAAGGCCGTTCTTGGCAGCGACAC
GCTTGGCCTCAGCCTCATCCTCGTCCTTGAACTTCTCAGCCTCAGCAAGCATGCGCTCGA
TATCTTCCTTCGACAGGCGACCCTTGTCGTTGGTGATGACGATGTGGTTGGTCTTGCCAG
TGCCCTTCTCGAGAGCAGAGACGTTGATGATACCGTTGGCGTCGACATCGAAGGTGACCT
CAATCTGGGGAACACCGCGGGGCGCAGGCGGGATTCCGGTGAGCTCGAACTTGCCGAGCA
GGTTGTTGTCCTTGGTGCGCTGGCGCTCACCCTCGTAAACCTGGATGAGCACACCAGGCT
GGTTGTCGGAGAAAGTCGAGAAGACCTCAGACTTCTTGGTCGGGATGGTGGTGTTGCGGG
GGATGAGCTTGGTCATCATACCGCCAGCAGTCTCAATACCGATGGACAGCGGCGCGACGT
CGAGAAGGAGGATCTCGTTAGTTGACTTGGACGAGGTGTCACCAGACAGGATGGCGGCCT
GAACGGCAGCACCGTAGGCGACGGCCTCATCGGGGTTGATCGACTTGTTGGGCTCCTTTC
CGTTGAAGTAGTCGGTGATGAGCTTCTGGATCTTGGGGATACGGGTGGAACCGCCCACAA
GGACGATCTCGTGCACCTGGGACTTGTCGATCTTGGCATCAGTTAGGACGCGGTCGACCG
GCTGGAGCGTCGAGCGGAAGAGATCTTGGCAGAGCTCCTCGAAGCGGGCGCGGGTGATTG
AGGTGTAGAAGTCGATACCCTCGTACAGGGAGTCGATCTCAATCGACGTCTGGGCAGACG
AAGAGAGAGTACGCTTCGCACGCTCGCAGGCAGTGCGGAGACGGCGGAGAGCGCGAGCGT
TGGAAGAAAGATCCTTCTGCAGAAGTTTGTTAGTAATGATATCATCTTGCGTTTATTGAC
TGATTGCAATATCGCAGTATGGCAATGGTGCAATGGGCTGGAAATGGCAAAATTGCAAAA
TTGCAACATCGCCAACATGCAATATACAATCCGACTGACCGGAAATCAAGGGAAAGGGAC
AAGCACATACCTTGTGTTTTCGTTTGAATTCGTTAACGAAGTGGTTAACGAGACGGTTGT
CGAAGTCCTCACCACCCAGATGAGTATCACCAGCAGTAGACTTGACCTCGAAGATACCCT
CCTCGATGGTCAGGAGAGAAACATCGAAGGTACCACCACCGAGATCGAAGATGAGAACGT
TGCGCTCACCCTCGACCTTCTTGTCGAGGCCGTAGGCAATGGCAGCGGCTGTGGGCTCGT
TGATGATACGGAGGACGTTGAGACCGGCAATCAGACCGGCATCCTTGGTAGCCTGACGCT
GGGAGTCGTTGAAGTAGGCAGGGACCGTGACGACGGCGTTGTTGACGGTACCACCAAGGT
AGGCCTCGGCAGTCTCACGCATCTTGATGAGCACCATGGACGAGATCTCCTCGGGTGTGA
AAACCTTCTTCTCGCCCTTGAACTCAACCTCGATGACGGGCTTGCCGGCCCGATTGATGA
TCTTGAATGGGAAGTGCTTGGCATCGGCCTGTACCTCGGGGTCGTCGAACTTGCGGCCGA
TCAGACGCTTGGCATCGAAGACCGTGTTGGCCGGGTTCATGGCGACCTGGTTCTTGGCGG
CATCACCGATCAGACGCTCCGTGTCCGTGAAGGCCACGAATGACGGCGTTGTCCGGTTAC
CCTGGTCATTGCTGATGATCTCGCAGCGATCGTCCCGGAAGACACCAACGCAGGAGTAAG
TAGTACCCAAATCGATACCAACGGCGGGAGCCATTGTGACTGGAATGTGTGATGGAATCT
GCTAAGTGGAAAGGAAATTGGGGTATCAAAGAAGAGCAAAGACGTTCGTGATGTGGTGAA
CGTTCAATGTAGAATAGGAGAGACTTGTTGTAGTGTTTGCAGATGTGGTTTGAGTGAGGA
AGAGAAGGAGGTTTGGGAACGCTCGAAGTGAGCCGAAATATATGGGATTGATAGTTTCCA
TGCGGTTCCAAAGCGTTCGTTCCATCGACACTTGGTGGGGCAGCGAGTACTCCCTGGTAC
TTACATGCTGTCCCTCGAAACTTCTCTTTCTGTCCACGATTCTAGCCAATGAAACGACGC
CGCTGAAAACCTCTGCAGGGCCGGAAGAAAGGTGAAGATGCATGTCAATTATACTCCATG
CTCACCGACCCAACCTCTTAACTTCTGGTCTGAAGTGGAAGCTTCTGCCCCACTACGCCG
GGAGCCAGCAGCTTTCCTGCCTTTACACGTGTACAGTGACGGTGCCTTGAAGTCATTACC
TGATTTACATGTCATTATCGCCTTCATTTCTAGCTTGGATGGTAGAGGAGATGTTCTTCC
CTGAGCTTTCCATGAGCTAACCGGCTAGGAACTTCCCATTCGCCTGCCTCACCACATGCT
AATATAATGTTTTCCAGATCGATTCAGAATGTCATGTTACTGAGATGCAGGCCCACCGTG
TATGTCCCTCAGCTATCAGGAACAATTTTTCGAGGCTGCTTCTCAACCAGTGCCGCCTCA
GTGTAAATTTGGCTTCACAACTGCAACGTCGTCAGCGGAAATCTGATTTGCAAGGCGAGA
TTTCTGGCTGTTGCTAGCCTGGTTGCATCCCAGACTTTTAGACGATCGCAGAAGTAACTC
CAAGTACCCTAGTAATCCATTCGACCCCTCCATCTGTTTTGGTGCCTGATGCCGCCCCTC
CCTGACTGTCACACAGCCTCACTGCATGCACGAGCTTATCGTGAATCCCAATGCTGTGGT
TCGCATTGATTACCTCCAAGAGCGTCCCATCATATTTTTGTAGATAACCAGCCTTTTAAT
CGTCGGGCAATTTCATTGCACAACCCACTTCAACTGAGCTCCAGTGAAGGGGACATGAAG
TCATCACGACGATAAGATAAGATCACCCCACCAACCCATCTTGGGAGGAGACAGCCAATG
AGGATTGTGAACGTCAAGATTATCCTTATTCGAGCTCAAGGGATGTCACGGGTTTCTGCA
CTGCTGAGCCCACATCGGCTTAGGTGGCTTGGTTCCTGCCACTTAAAGCCTCAGACACGG
CCGAAAGGGTAGCACGGCTACGTCGCTTTCACCCGAACAACTTGTAAATATGCACCCTAA
ATATCTTTAAATTCAAGAGCCATTACCACTTTGAGCTTTACCTGTTTCTGAACACAGTTT
GACTTCGATCGTTGAATGAATTTCGAGATGCTGCCGCGACTCTCGAAAGATAGAAACCTT
GCGGCTCTTCTCGACAAACGACTACAACGTGCGTCAGACTTTAACTTTCATAATATCTCG
AAATCCCAAGTGAGTCAATATGAGAGGTCTAGAGCTGGTACCCTTCTGCTATCCTGGAAT
GCACCGACGCTCATTCCTCCCACAAACCCCCTTTCTCAGTTGGACATTGTATGAGTCCCC
CGGGGCGTTGGCACCCACCATTTCTACTTTACCGATCCCCTGGCTTGTGGCAAGTCAAAG
CCTCTACATGTGTGCATTCACATCATAGAAGTCTCTTCAACGTTTCTCTTCCCTTCTCAC
TACCATACGTTATCAACACTATTTACAGCTGTGTCTGTCAAGATCGAAGCAGGCATACCT
TATGAATGAATCAGGAACCAATAGTACTACGGCGTAGCCATAGACCACTGAAGTAATGCT
TCAACTGCCTTCAACTACTTGTATATGGGCCTATTTGACTACATGCTCCGAAGACCCAAG
GCAAGCTGACGTTCAAGTTTTGCTTCTGGAGCGGAAGCGGAACGCCGAGCTATGATTACG
ACACAACACCACAATAGCGATGACAATTAACATTTCACTTGATACTTTTCAATATATCGT
CGATCGCAGGTCTGTACTTGCTGAGGACAGTATGCCGACATGTGTTTGTGCCTGAGCATT
CTTTAGGCATGGTTGCTCCGGTTATTGGGGAAAGGAAAAAAAGATTGGTCCCAGGCAAAA
TTGAACGACTGGCCTCGCGCATGCTCACCTGCTATGATCATGGTCAGGAAGGAATCCACA
TTAGGGAATCCCTTTTTGTGGTTGACCGACTTGCCCACTTGACCACTGGTGGAACTTGGG
TCATTGGCTGATAGACTGGCAAGGTAAGTGACTTTATAACCTAGTGAATGGAAACTTTCA
TCTTGGTGTCACCATAAGGGAACAGACATTTCGACTCGACTCCTCAACAGAGATCGAAGG
CCGGTCTCCCAGCCACTGCCCAACTATCCTTGCTGGGGCAGAAAGCCCCCTCCCGCCCTT
GAATACTGAGCCGGGTCCCCCGGAGTTTACGTTCGATGATGCTATATGTCGAAACCGTCT
TAACTGTCTTTGCTCATAATTTTTAATGATTAATTTGGTTTACGATGACTTCTTGGTTCC
AGCAACGAGCGTTTGGAGATATCGCTGGCAAGCGGCTAGCGAGCCGGGCATCGTCATTCT
GAACAAATAGATGAGGAACCTCATCACATCAAGCGAGCATATACATACCGCAAAGCTAAA
TGTTAAAAGCTTCAGAGATAGGGTTTATATTTCGACGTTATAGCTTCCTGGCTCGATGAT
GTCAGTGCTGGGAGGATAAGAGCCAAGAGGACCGTAGACGAGAACGCTTCCTCACAAGAT
CCATCCCACTCTTGAATAGCATATTGTCCTGGGAAGAGCCAAGAAAAAAGCACTCGATTC
CAGTGCCTGCAAGTCATTTCCGGTCGCACCCTAGACCGCGAGCGCAACCATGTTCTTCTA
CGCTCGCTGAGTCCTAGGATACATCCCATTGGTAGCCTCCATAGGACTGCTTGTCAAAAG
CTCTCCAGCTGTATACGAACCGCTGATGACCACTCTGTCCTACTGGTTTAAAATGTAAGC
CACCCTTCTTATTCATCTAATTGTCAAAATCACAGCCTATGAAGATGGTTGGTGACCAAA
ACATAAGTCTCGGTCTGCTTGTCGTATCGAAGCCCTTCTTGCCCGGACTCTATCTACCTC
GAGCAGCTCATTCCCGGCATTGCACTCGGTCATACCGTGGTCAACTACCTCAATGCTAGG
AGAGATTTTACTGATCTTCAAGACGAATTGCAACGGCATCCGGCGGACTGTTTGGAGGGT
CTCAATGTCTTGGTCGACATCATTTTCTGGATTAGCGATTTAGTGGCGTGTATCTATAGC
TTCCGTAATGAGAGTAGCCCTTCGCCGTTTGATATGTTGCGAGAGATGTACAGGGGCGCA
GGGGGTTGGATGGACTGGGCAAGGAGAGCATTGGTGCTCAGTTCTCAAGGAGGGCCAGGG
ATGGCAGGAAGGAGCCCCCCTTCCGGGACACGTTTGATTGTATCCTTAGGTAACTTGGGT
TTTGGGTCCATTCTACTTTCAGACGCCCCAGGAGATGGGGCAATTTTTGAACATGGATTG
TGTTTTTATGCTTTGCTTCTGGCGCTAAGACTTCATGCCTTAGGCCCTTGAGTGGTACTT
CGATAGAAGACTCTTCATGATTGACATGGCACTGCCTTTGTAGCCGCCTCCAAATATAGC
GTAGTGATTTAAATAGTGATACCTGTGGAAGTCAGCAACAGCGCCTTATCGTAGCATTCA
ACCCAGGAATACCAAAACTCACAGCTCATAAAGCTTCAACCGATCCTCCCACTCATCCTC
GGGCTCACACTTTGGCACCAGCTCCCCATACTCCCTCCAGAACTCCTTGCCATACCCGCC
AAACATCCGCATGATGCCAAGCTCATACTCACTATGCCCGTACACAGCGGACGGATCAAA
CACTACCTCCTCCACCCCTCCGCCCGCAATCCTTCCCCGTCCGTGATTTCCACTCCACAA
GTCCCCATGTACGACAACCGGCTCCACTCCTTTCAGATGCCCATCCCTCAGCAGTCTCGG
CACGATCTCCTTCACAGTCCGCTCGACTGCCTCCCTCAACTCGAGGTCCTTCCCGTTCCT
CTCCTCGCCAGCACGAAGTACGTGTCTCAGCCTATTCTCGGCATAGAACTCCGCCCACGA
CCCCTTCCAGGAGTTATCCTGCACCGTGTCCCCGCAGCAAGTCGGCACCGGAAACCCGTA
CATCGGCCTCTCAAATCCATCCGGCACCGGGGCACGGGCGGCATGCAGCCTCGCCAGCTT
CCGCGCCAGACTCTCCCCCGACCCGGTCCCTGTCGCGCCCAGCTCCAGGAAGTCGGTGGC
AAGGAAGTACTTGCCCGGCGCGGTCGCCAGCTCCCCGTGACCGTGCGACCGCGGACAGAG
GTTGGGGACCGCGTCGGCTATGGCGTTTAGCGAGGCGTGCTCGCCGGCGAACATCACTTT
TGCTGCGTCGCCGGGACCGGTTTTGACAAAGAAGTCGCGGGTTTGGCCGGAGGGGAGAGT
AGAAGTCAGGCGCCAAGTGGAGGAGAAGGATGAGCCGCCGTGCTGGCGGACGGAGATCGG
GGAGGATGGGGGCAGGGAGAGGGCGGCGAGGAGGGCGGGGTCCTTTGTGAGGTCCATTAT
GTTTGCTTCACGCGAGTGACCGTTGAGGGAGATGGAAGCAGAGAATGGAGTTGTCTCTGT
GCGAATAAGGGTGGCCTCAGGGGTCAATGGTTGTTGAGCGATTGGAGTCTGTATGTGGTG
AGATACCGAGGGTTGAGATGACGTCGGTGGGGCGTGGAGTTTTGGCGAGTTCCGACTCCG
CTATGCAGGGAACCGTGTAAGGCACCTTTAGAGGTCCATGCTGGATCTGCAAGATACCAT
CATGCCTATGTAACATATGACATTCGACAGAGTCATGCAATGCAGGCATACTGAGGTCCT
ATACGAAGCTGCGTATTCTATCCATCTGATCTACTGAAGAAGTACCGGCACTGCCAAAGA
GCAGCCACAGCTCGTCCCGGTGCATGTCCGAGCGAAACTCTACACTATACAGGATATTCA
TTCCTCGGGTTCTCCGGGCGACCTTCCCAGTCTCCCCTTTGCGAGAGTATGTGTCTACGA
ACAGTGCCTGTCGCTGATGTGGTCTTTTGATTACTTTTCAATGGCTTACTCGGCGGGCCA
GACAGGATAGGAGAAGGTATGCACACGCCAGACCAGAACTGTCTGTTTACGGGGAACTGC
ACTCAAGATAGCCCACCCAAGAAGCTCCATGGAAAGTCCTGATACGTGCCTCCATTTCGA
TCGCGGGAAGGAAGCTTCTCCACTACGTCGTATCAGTCCTTCTCGTGCACCCTCGTCACA
TGCCGTTTCGTTTCACTCGTATACCTGAAGGGTCTTCCCCACCCAGGATGTTCGCAGGGA
ACCCGTTCCGCTGTCACCCAGTCGTGCACCGTCCTGACGTGGCGTTTCGTATTGTAATGT
CTGGCGGACGTTTCTTCACAGCCAGGGCGCTCGCAGCGGACTCGATCTCCTTCCGTGGAG
CCTTGTGATTCTTCAGAGGATACTGCTTCTGCGATGCTAGTATTTTCCTGCTCGTACACC
CCGCAGTCCGCGGCAGCTGAGAGTTGTATTGCTGGAATACTCGGTGTTTGAACGTCGGCA
GAGCGGGATGACTGCATACTTGGACGGATTGAGCGTTGCGTATCCGGAGGGCCCATGATT
GAGTCCTGTCGGCTGGACAAGGGCAATGTTGTGGAAACTGGGTTCGATAGAAATTCGATA
GAAGGGACCTTGCCGTTTTGGCCGGCGAAGAGGCGATTGAGTCATTTGACTGCTGTTCCA
GCGATTTGGCGACGCTGGTCCAATCCGCCAGGGTTGCAGGCTCAGTTCGATGCTCCCGCC
TGGGCGCTTTCAGGTTCCGGTTTCGGTTAGTCCCTGCTGTTTGGGGGCCTTCTAGGCTTG
TCTAGCGACTGGAACAATGGAGCCCAAGGGTTGCGGCATGGTGTTGCGGGCCGGAGTGAC
TTGGACACGTGTGTCGAAGACGCGACGGTCCACCTGCTTGAAGTCGAAGCAGGTCCCAAG
GTTCTGCTTTGCTTCCATCAATTGCTTGACTGCTAGCTTTGATAATTCCGGCGTGGGTTC
CTGTATCATGTCTCTCAGGTGCAAGACCCAGAACGGGTCAGGCCGTAGGTCCGAGAGGTT
AGGAAGCATCTCCCTGGGAGATCCCGCTGGAGCAAAGTCTTGCGGAAAGTGGAGGTTGCG
TTTGAGACCGTATTCGACATCGTCGAGACAGTATATGTACGACTCTTCAATACAGTCCGC
TTTGAACCTGCCGAGAGTTAGGCATCGACCTGCGAGCGAACAACAGCGACAGTTGACTTA
CGTGTGACCGTTCTGTTCTACAACACTGATCAGGTTGTCTTGGTCCTCGACAGCCAACGT
TCTGCGATTGATGTGTAGTACATCGCCGAGCACAGGATCCGGCAGATCGGCCCATTGCAG
AGTACCCTTCCTCTGATCGAGACTCTGCGACTGCGCCACAGAACCAAACTCTTGCTCCCT
CACAGGGTATTCTAGTCGTAGAATGAACGACTGCTTGGCGAGATAACGCTGGAGTTCGAG
AAAGGATGCTTTATTTGGTGACTTCTCGACAGTCCTGATCTTCTTGAAGCCGTTTGGGCT
GTCTGGACCACGATAGAACAGCACGCGCTTAAACTCATGCCTGCCGTACATGCCGCAGAC
GCCCTGAAGGACGGCCCTGGCTGGGTCGATCTTGTCATTGGGGACGAAGGCGGTCAGGAA
GTATTCCAACATGTTCGCTGGGTGTCCTCTCAACTGTCAAATCGCTGAGACAACACCGGT
CGGACAAGTAAAACTGAGGCTGATGAGCTTGGTGTTTGGCGAAGAGTAGTGACCAACAAC
GTGAAGTCGCGTAGCGGCCTGAAGGCTTTCTCATATGCCAGGTTCTCGGCTCACGACACT
GCGTTTGTCCCGGGCCGGGGCAAGAGATATGATTGGGAAAGAATGACGGAGGAGAAATGC
CTGATGGCTGAACATGGAGCACTGCTGCGGTATACCGACGGCTGACGATGTTGTGCTGAT
AAGGTACTTACTTTATCAAGAACAGGAAGAGAGTTGTTGCCGAACCTTCATTTCTCATCG
CATGTCGTTGAAGGTGGGTCCAAACATACGCTTGCCCCGCCAAAAGTCGCAAAGCAGTAT
GCAGGGAAATTGTGTAAGGGTGTATGTACCTTTGTATCAATGTAGGTATGCCTGTATATC
AGTTGTCAAATATAGAAAAGATATGTTAAATTTCGATTTAAAGCTAGAAGACAAAGAATG
AAAGTAGTTAGCTATTAACGCGAAAAAGCAAGAGAGTTTCCGACTGCCAACTTGGCTCTA
AACCGACCGAACCCGGTTGTTAGAGCGAGGTGGAAGGCATTTAACTGGCTTCACACATTG
TCTATGCCACCTTGCCCGTCTCGAGGCTGATAGGGTGTTCCATGTACTTTCTCAACTTGT
TCCGCACCCACGGCTCCGGGTTGCCAACATCATGGACGATACCATTTGTAGCTCCTCCGC
CCAGCTGCATCGTAAAGATCCCGCGGACCGGGAAGTCTGTGAAAGCTGGCAGTGTAAGGT
CAAAAGGCTCGCCGCGGATGAACATATCTTTGGCCGTCTTTCCCATGAAGCTTTGGTGGA
CCTCGGGGAACTCCAGGTCCAATATGTGTTGGTTGACGTTGTGGTGATCAGTGCCGACCT
CTGGATGGCCAAGGATGTAACTGCCGCCAGTGCCCCAATGCTCCTTCTCTAGGTCGACAA
CCGACTCGCTCTTGAGTGGGATACGGCTTGAGGGGATTTGCCAGGGCATCACAGGTGTCG
AGAGATAGGCGCTCAGCTCACGGCAGAAGGCAAAGAAGCGGCGCCACTCGTTGGGGCCAT
AGCAGTAACTATTGTGGTAGGCGCGCAGAGTAAAGTCGTCGGCCTCATAGCGGTCAACAG
CCATGAAGTCGGGCGGAGCGGACCATCTTTCCACTTCGAAGTCGGCCTTTGTTACCGATT
TCAAAGCCCTCAAGTCGGGCCAGACTGGAGACCTTACCGGATCGTACACGCCAAGGCTGT
GAATGTAATCGGCCGTACTTTTAGCCATTGCCGCTGGGTCTTCCGCCGAGTCCCCCGTCG
AATAGAGCCACCTGGAATGGCCGACACCCCATAGATTGACCTGCCAGCCATATGTCACGT
CTGGGGCAATCGCCCGGACAAGCCAGTTGACCGCGCGGACGTAGCCGCGAAGATCGTCGG
TGATAGCTGCCGGGATCGTGTCTGGCACCTCCCGGTAAGTGAGCGCCGTCTGCAGCGCGT
CCTTTACCGGCATCCAGAAGGTAGGCTCTATGTTTTCCTGCTGGCACGCCCCAAGGAAAT
CCGGGTTGACAACGAAGCCCGCAGGCACGGGATGCTTCTCATCCTTGGCAGCCATAGCTA
TCCGAAGGGCTAGAATGAAGTTGCCGAAGCTTCTCTCGAGTTTGTCCTTGCTCAGGAGTT
GTGTTTTGGTATCACCAAGCGAAAGATTGCACGTATACGACACCATGACGGGCAGCACCG
GGTTGCCGTCGGCGAGCTTCGTCTCGATATTACGGGCGAGATGAATTGTGGCCCTCGTTG
CCGTGTCGTCCACCAGCCATGTGCCACTGTCACCGGCACCATCGACTCCCGCGTACTTGA
ATACGGATGATGCCCGCGCCGCCACGAAGTCGTCGAGATTGGAAGGCGTCAGGTTGGCGC
AGCCCCCGAAGCTCAGGAAGTCAGGAAATCCGCGGACCTTGAGGCTAGGGCCCTTCTTCA
GACTCAGGTGGAGCTCTGTAGTCCCGTTGCTGGCGACGTCCAGCGACGCTGGAGTGTCGA
CGAAGTACGTGAAACTTTGTTGAATGAAGCTTGCGGCGTGAACGGTATACTTACCAGGGC
CTACCTTGGAGGTGAACGAAGTTCTCCCGGGCTCAGCCTTCACTGTCTGTGTGTAACCGA
GCGTAGTCGATTCGAGTCGGACCTGGATCGTCGCGTCGACCGTGTCGGCAGAAGCCACCA
CAATGGGCAGTTGGACGAAGGTGGACGTGTCCAAGTCCTTCTTGTGGACTTCCTGTTCCG
AGAAGGAGACATTGAGCAGCGAGGGCGACAGAACCTCCTTCAGGGTCTGAAACGAATACT
CCACGTTATTCACGGTGATGTTGGCAATATTGACGACCGCAGTGCCAGTGGAAGGCAGCC
GACGAAGCGAAGTCGTGTGGTTGATCGGGGTGGAGAAGTTGGCGAGGTTTAAGCCACTCT
TCTCGTCGACGACCGTAACGTGCAGCTGTTCGTTCTCCAAGCCCAGCACATTTCCGACAG
TTATGTCCAATGCACTATGCTCCGTTACATGGCTATAAGCCACACTCACAGACACTTCCT
TGCCGGCCTCGAGAATCAAGCTGGAGGGCGTGGCATGAGCGGTCGCGACATGGGTTTCGT
CCGTCGTGGTGAGCTCGTTGGCTGCGACGATGTAGTTACCGGCGGGTGCAGCTGCATGCG
TAGTCTGACCAGGCAGCAGCTCGACAGTGATGACTCGACTGCCTTCTGTGAGAGTGACCT
TCTGCTTCGAGTTGGCAAGCATCGGATGAGGGGCTGCGTCGCAATGGACGTGGACCGTGC
CGTTGGTATTGGGCATCTTGTCGGCAGCGAGCACGAAAGATTTCACGTAGATTTCGGTCT
GATGACCCAGGTCGCCATTGATGCCAATCGTAATGGTGTCAGAAGTGTTGAATGTGTGGG
CCGACCCGACATGGAGTCCCGCTGACACGGAGTAGAGTGTCGAGGTGATCTGCTCGTTCT
CGACCAAGGCGTTGACGTCTTGCCACGGGGACAGGGACACATTGAAATCAGTCTTGTTGA
CTGCCGCCGGAGACTTGAAGACCAGACCGAGAAACGACGTGATTTTCACCGGGTTGTTAT
CCTTGTAGCGAATGTTGCTGAGCTTCAGTGTCCCGTAATACGGCCCACTGTATTCAGCCT
TAACATCGAAGATGATGGTAGCCATGGTGTTGGTTGAAGAATTGAATATGATCTCAGTAG
ATGGTGCTGTAGGAGTAAATTGAGCTGTATCTTTATCTCTGCCTTACCCAAAGAACACGG
ATCTTTCCTGTCCTTTTATATCCCCCGCGTAGCCAGCATTCGTTATGATAACACGTCCGT
AGTCGCCATGCATAGGATCATCCGACTAGCCCGTCATGCACTGAGACAAGAAGCGGGCGC
GAAGATCGATTGTCATAGTAGGCGAAGGCAATTCCTGAGTCAGATTACTTATTGTGGTCA
GAGTTTGACCGTTTACTGTCTCATGTGCCTGTATAAACGGGCCGAGGACTGTGTTCGCAG
TGATTAACGCGCCTTTTCGAAGGATGTCCGGCGGCGACTGTGATCCCGTGCAGATATCGC
ATTTCAGCTTGTCTCGGCACTATTAAGACTGCCCTGAATCAATTTCTTTCCGTTCACTTG
CTTTATCCCGTGTTTCATTGCTGAGGATAGCAGCAATTGTCACTGATCAGCGTCGTGGCG
GTGAGCGCGGCCAACTGGCCAGGCGAATATGTTCAATACGAGGGATCCCGCACTTCCTAC
GTAGAGTATCGACATAGTCGGATGATTCTCCTGGAATGCAGGACTCGGTTCATCCTGTTT
GGAACCTAGCCAATTGAAGTCTCGGTTGGTAGAGCGGTATTGAACAGAGGTGCTGGAATT
CTGCAGGAAGGCACCGTTTCCACATGTTAATCGTATTGATTACGCCAAGACATTAGTTAG
AATTGTTTGTGCATCTCTCCGGCCGGCTTTAGTCCTGCTACTGTCTTTGAAGCGAGAAGT
TTATCGTACCAAATCACGCCCAACCGAGGGCAGTGGGCGATCAGCATGCCACATGTCTTT
GGCTGTGACCTGATATCTGGCGGGACTAAGTTTGGCTTTCTACTACCGACGTAGGCGATG
TCGGCCGGCACTGTCACGAATTCTCAGGTTCCTAAGTAAGATCGTCAGCACTCGGTCTCA
AGGGGGTGTGGCATGGGATATTCTCATATACCGATGACTTGGCGAGACAATTTGGCTGGC
AGATCGGCATTTCGTTATCGATGGTAGTACCTTCATGACATATACCGTCTACCGTGCTGC
ACATTTCTCACGCGCCCGTTGGCTCTTCTACGGCCCTGGTGCTTACGATTTCGACTACCC
ACCTAGAATGGAGTGGCTACACGCCCAAAGCACTTTGCACCATCGAACACACTTGTAGCG
CCACTTCGGAGAAGTCAGCTCACATATTTACACCTAACTACCCAAACATCCAACTAGTTT
ATATACCCCCTGACTGTAACCTTAACCTGACGCCACAGTAGGCCCGAATTCTAACCACTA
ACCCAAAGTCCTAGCCCTAACCCTGCCTCAACCACCCTAGATTTGGGGGATACTTTGTAT
AAAGAATAAACAAAGGTGTAAAATCGTACTTCGAGATAGTGAGGTATGACATCCGACTGT
AGAAATGACCCGTGTGCGGGAAATTCGCAACCTTGGCGTGGTTAAGTGTTGCAAAAAAGC
TCGGACCTCTAAGGCGTTCCAGCCATTTCACTCTAGGTGGTTAGCCAGCCTCCGTCCTGG
CTCACGGCGCGGCCCGCGGATCGTGCCGCCCAACCCTGGGCGCTTGATTAATGTATCGTG
GGTCCGCGCCGGCATGTAGAGGTAAATTACTGCTTTCCCATCCAAGGACTATATATCGGC
AACTACAAAAGTACTGTACGTCCAGGCAACCGTAGCCGCAATAATGTGTCCACTTGCTTT
CTGGAGACTCTACTCTAGTGGAAAGCCGGTAGTTGACCTTGTGTGGTTGTAGCGACGTTG
CATTGAGTCGGCCAGGGGAGGTAGCTTCCCAAGGCGCGGTAAGCGTACTATGCCGCTCCT
CGGGTCACATACGTTGGGGCTGCCGGACGCTAAATTCACGCGTGTCCCCGTGGTGGGGCA
CCTAAACGGGTCGCGTTCGCACTCGGCCGTAAACAGCCCTGGCTTAAAACCTTGAGTCTA
TGGCTGTCATATCGGCAGCGCTCGGAGATACTCAGATGCAGGGGATCGTGGAAATATGGA
TCGACTAGATAGAATTCCACGAGTAAGATTGTAAAGTCTCAGAGGTCCGCCAGATAGTCT
GATGAGCCTTACGTTAGTCGGTGATCATGTCTCAGATGACCCGAAGTCTCAGACATCCGC
CGATGGCGTGATGGACCTTCCGTAAGTCGGTGATCATGTCTCCAACGACTCCCGTGCCAA
GCATAATTACTTCATCGTAAGGTCGAATATTCTCCGTTTTCGAGCTATATCGAAGCTACA
GCGTCAATAACGGCATGTGCTATTGATTTGTTGGGAATCCCAAACATTCCGTTGAGATCT
ATGCCGTCGTACAGCCAATATGTCACTGTGGTTCTAGGGCGATAACAGTAGGGCGGATCG
TTTGTGTTAACAAAGACCTATCCTACAAGAGTGTGAGTGACTGGAATTGATGTTGATGTC
ATTCGGCCAACTTGGCATAAGGCGAGATAGGCCTCAACAGCGCAGAGATTAAGAGCACAG
GGCAGGCCAATAACTAGACTAGCAGACTTTGTCATCGATAAGACGGGCGAAGCATGGTTC
TTGCACTGTCTTCTACTTCTGTCCCCAAATCGGACGCTACTATTTATCATGGAGCCGGAA
CTAACAGTTTGGAGATTCTCAACCTTTCGAAGTACGACGCTCATGGATTCTGTCATGGGT
ATCCTCAAGGGAGAGGTACATACGAGACTCTCTCCAATGTTGGATGCCAGAAAGCTAGAG
AAGACTGGGCCAGTTATATCGTTCCTGTACCCGAGTTTCGGGATGCGATCCACTGAACGG
GAATTCACGGCGCTTGTAATACCCCTTTCCAAGCCCGAGCGGCTTCAAACGATTGTCTAT
GTTCTTAGATGTAGGCAAAGACAGTTGCAAGCTCATCTGGTCACGCTAATACAGATTGCG
TTTTGTCAGATGCCTTTTCGTATGACACGTTGTCGAGGTCGTCCATTCGTGGTTGCTCCA
CCCTGTTGATTCAAGGCAGAACATTTTCACTTACAAGAGGTGAAGACTAAATTTCCGCTC
CGACTAGGCCAGCGATTCGTATTAGCTTCTCGCAGCTCACGGTCTGATGCGCTTGAGAAC
AGTCGTGCTGTTTTTTAAAATATAAAGAGAAAGTAATTTAAACAGCTATAAGTATAAGAA
AGAGAAAGAACACGAGCAGTTAAAGCATGGGCGTGGAAAGACACGAATGGGAAAGATCAG
CAAGAATGTAAAGGGACACTGAGGTGGAAGTGTGGTCGAGTTATCTCATGGCCGCCCAGG
CTGAGTTCCTTGGAGCGGAAAGATAAGCGCACTCTGAGAGCGAGCAAGCCAGCCAAGGCG
CTAGAGGGCCCGAAGCAGCCGACCCCGGGGTTACACGTGTTTCCCAGCACACGGGAACCG
ATGCGATGCCAAAAAAAAAAGGCCCGATTTTGAACACCAGGCAGAACGAAGCTGCGAATG
AACGAAGGCCGTATGGCCTTTTGGGTAGAGCGAGGCCTGAAACTCAAGGTAAGAAAATGG
AGTGAACGGTTTGTGGGGCATATCTCGGACGAGATGGCTAAACATAAGAGTAATAGATTG
GACAGGCCGAAGCTCACATCCTTAGCTGTGATACCTTGCGGAGAGACTCGGGATAATGTA
GTTTGGTCTGGCTGTGGGTTGTTGTGAGAGCAGTTGGACATGCTGTGGATCACAATCTGC
TGTACACTAGCATGGAGGCCGATGGAAATGGGGTCTAAGTTGCACGACGTGGCGCGGTCC
AACAGTTTGAGTACGGCACGGGAAGCTGTAGTATGTGTGGTGATCTTTAAGTTGGAGCCT
TTGCCGGACAAAGCGAGGTAGTGTGAGAATTCGCTGGGAATTGGTTGAGCGGTTTGATGA
GGTAGTAAAGCCGCTTTTGTCGCGCGCAACTTGCGAAGCTATGTGAATTGGGTCGGAACA
GAGGCAAGGCGAAGGCTTTTGATGACACAGCTCTCCGACTACGGAGGCTGCTGACATGAT
GGCCTAGGAGATGTCGAATTTAGGGCAAGACGAGTGCAATATGACGTTGTCGAGGTGAAG
TCTAGTTCTCATGATGACGGGAATGACGCCGCAATGCTAGGATAGCTGATCCCATCGTGC
GTATAGTCGCTGCAAAGCCCGGGAGTTAACGTAAGGCTTGACCGTTTAAAGTTTATAAGA
CTATACCGTTTATGCTTATACTATATTATATATTTTAGGACTGTGTGTTACGCTATACTA
GAGTATTAAGTGAGCTTAGCATCTCCAGATCCTCCTCAGACCAGCCGGTGGCAGATTTGA
AGATGGTTTTGGATTGTGTGAACCGAGGAGGGCGAGTTATAGACCGTGCGGCGTGCAGGC
CCCACCCCTGCGATTTTAAGCTACTGGTCTGAGTACCTTATCCCAAACAGCTTTAGGGCG
GCGGTTCGAGAACGCGATCGCGATGGCGGTAGAATGTCGCCTGGAGTGGAGTAGCTTAGA
TATTGATGAGCGATATAGAGGTCGCTGAGGTGGATCACAGGAAATATTTTGGATTAGACT
GGGCCGTGAGGGCATCGTAGGTGCGGCTCCGGAAGGAGCCAGTGCCGGCCCAGAGTTATG
CAAGGCCGAACCCGGACATCACAGGCTCCCAACCGCGGGCGCCGGCCAGTTTGCCCAAAT
CGGACATTGGATGGCCGAGGCCAACACCATCATCTCGCTAGAATTTTCTAGTAGCTGGGA
TGCACCAGTACCCAGGCACGTAGGATCTTGTGCAACTGGCTATTCTACCACTCATATTGG
TTTGGGAACTAGAAAATGGGGAAATGCGACCCAATATCAAACCCGTCCATTTGTGCAATG
CCGCCAAAACTACATGATCTCTAGCCGGCGAGTTTCCGGTGCGAAGGTTGTGCGAACTTA
TGCAATGACACGCGAGAGCTAGATTCCGAGCGGCTCGCTATAATTATCATGGAGCACCGC
TCTTTCTGCAGTGCTACGCAATGTTTCCTCTGGCGCCCTTTGTTGTGCCTTATTCGTTGC
CTAGGCATTCGCCTACACCTGTTTTCGTGAACGGTCACGCAAATACTAGGTGAGGTCTGG
AGTCAACACAATGGCAGGCTCCGCAACACCACGCGACTCGACGCCGGAGTTTGACGTAGA
GAAAGGAAATGAGCAGCCCCCGTCTCTCGATGGCGCGACCATAATGCCAGACTCGGCGGG
CCAGACGCACCATGAAGACGGGAACGTCAAAACCGAGAAGTCGGATGATATTGGGGAGAC
TGATCCCAATCTCGTCTTCTGGGATGGCCCAGACGACCCTCACAACCCGAAGAACTGGAC
AGACAAGAAGAAGTGGACCAACGTGGCCGTCCTTTCCATATTAACAGTCATCACACCACT
TGGTTCCTCCATGTTCGCGCCTGGCATCCCTAAGATCATGGCCGAATTCCACAGCTCGGA
CGCAACTACAGCGACCTTCATCCTGTCCATCTATATCCTCGGCTTCGCCTTTGGACCCCT
CGTCATTGCGCCCCTTAGCGAGATCTACGGGCGCTGGGTGATGTACAACATCGGCAATAT
ACTCTTCACCATCTTCACCGTGGCCACGGCTCTGAGCAACAGCATCGGCATGATCATGGC
CTTCCGCTTCCTTATGGGCCTTGCAGGTGCTGTCCCTATCACCATCGGAAGCGGCAGCAT
AGCCGATATCATGCCTGTCGAGAAGCGAGGAAGAGCAATGTCCGTCTGGGCTCTCGGCCC
TCTACTCGGGCCTTCCATTGGGCCAGTCGCGGGAGGGTTCCTCACGGAAGCTGCGGGATG
GAGATGGGTCTTCTGGCTGATAGCCATCGTGGTATGCACTCCTCGAAGCCACTGCGAGGA
TCAAGCCAGTGCTGACTGATGCGATAGGGCGGCCTCTGCGTCCCCGTTGCCTTCTTCGCT
CTCCAGGAGTCATATGCTCCAGTCATCCTGGAGCGCAAGGCCCGTCGTCTGCGAAAAGAG
ACAGGAAACCCAGCTCTGAGAAGCAAGCTCACCCCAGGCAGCCCGATCGAGGAGTTGAAG
CTCGCCATTGTGCGGCCCCTCAAGCTGCTCTTCATCACCCCCATCGTCACTCTCACTTCG
CTCTACGTTGCCATTACTTACGGCGTTCTGTACTTACTCATCACCACTTTTACCTTTGTC
TACAGCGGCCAGTACCACTTCGGCGAAGGTATTGTAGGATTGTCCTTCCTGCCTGCCGGG
ATCGGCATGATGATTGGCGTCATCACCTTTGGGGCTGTCTCCGACTTGATGGTCAAAAAG
ACGCTGGCTCTGGGCATCGAGCACAAGCCCGAGATCAGGATCAGCCCTCTCCTAACCATT
CCTTGCGGAATTGCCCTGCCTATTGGCCTCTTCGTCTACGGTTGGACTGCTGACAAGATG
GTGCACTGGATCGTGCCCATGATCGGTGTCGTCATTTTCACCGTCGAGCTTATGGGTGTT
ATGGTAAGTTCTCTTGGCCCGGCGCATTGGCCAATCCTATACACTATGCTTATTAACATG
GGATCGTAGATGTGCATCCAGAATTATCTCCTCGACACATATCCCCAGTACGCGGCTTCC
GCCACCGCCGCCCTAACGGTTCTGCGTTCGCTTCTCGGCGCTCTCCTCCCTCTCGGTGGC
CTGCAAATGTACCAAGCACTTGGCATCGGCTGGGGCAACAGCCTGCTTGCCTTCATATCT
CTCGCCCTTATTCCGATCCCGCTCGCCTTTTACATCTTTGGCGAGCGGCTCAGACGAAGA
TTCAACCCACTGCTGTAGTAGGGTGTATACCTTTGCTCCATTCAATCAGGGGTATTGCAT
ACTTAGCATAGCGAACTAGTTGCATGGTTGCTTGTGCTTTCCTCGAAGAGTATACCAAAG
GCTAATAGACTTCATAAGCATCAAAGGCGGACGCAGAGTGTCTTTACTCTTAGCTTGTGT
CAGAAACCTCGTTCGCTAAGTGATTTGTATACCATTTCAATCCTCATTGTCCAATCGCAT
CAGCTGTGCATACAGAGTTGAAAGATGTTTGGAGGCGCGGAGGACGGGGAAGTCGTAGCG
CGGATCGGAACGGCGCGACTACGACCAGTTCCGCGACTAGGTGCATGAGATTCGGCAGTT
TACCATCGTAATAAAGTCCATGTCGACGCTCTATGCAGACGCCCTTACCGATGTTATCCC
GTCCGTAGCAAGGTTGTTGAGACTGCGTAGGCGTATGAGGCTGAGAAGTGAAGTATCGTC
AATACAAGCTTTTTACTCGCCGATGATACGAAGTATCTCCTGTTCACAGGCGTGGGTTGT
CTACCTCCTCCGCATATGCGTGAACCAGGTTTAGCCTGCATTAAAAGCCCTCTCTTCGCC
ACCTCCGGCTGTTCGGGTTGCATTCCATTCCTGCAATCGACATTGCGCTTTCCCCGCAAT
GCCTGCCTCCGAGGTCCTGCATTTGGGCTGCCATCCCAAACCCGCCAATCATCTTACACG
CTTCCGCCAGGCCCCTCAGAACCACCATCCTCAAGATCCGGGATCCGGTAGTACCTCTCC
CGCGTGTATGCACACTTTGTTCTAAGTGACTGCACGTAGCTATATATTTATGTAACCACG
CGAGCAAATCCGGGGATTCTTTCCATCATGTCTATCCCTTGTTGTATCTTGGTAATCTTT
CTTTCAACCTCCAGTCTGGCGTGCAACCCCTGAGTCCTTAACCGTCATGGCCAGCTCCAT
TATTGCCTTACTAGCCACCCTTGCGGTTGCTGCGGATGCTGTCACATTATACGGCCAGTG
TGGCGGCAACGGATATAGTGGTTCTACATCCTGCGATGCTGAGGCAACGTGCACATCATA
CAACGCATACTACTGTAAGCATCGCCGACATGCGCGTCCAGACAGAGCAGACCTCCGACA
TCTCTAAAGTTCAATGTGTCCCAGAAACAACAACGGCACCCACTGCCACAAGCACATCCT
CGCCGGTAACGATAACGAGCACAAGAGCTAGCGTCGTCGGTACCAAGACCACGACATCAA
CCAACTCCAGCCCAACAGCCACAGAAGGAGTAAAGTACCTTATCACCTTGTAATTCTACC
ACAACTCTTCGCTCCCGACGCATATTAACTTTCTCAGTGGCGATTCCTACTCTCAAACCG
GGTTCAACGTCTCCTCTACCAAGCCCTCCCCCTCAAACCCGCTCGGCAATCCTCCCCTCC
CCGGCTGGACAGCCAGCGGCGGCCTGAACTGGGTGGGCTTTCTGACCAGCCAATTCAACA
AGTCCATCGTACTAACCTACAACTTCGCCTACGGCGGTGCCACCACGGCCGCCGACCTCG
TCACCCCTTACCAACCCACCGTCCTGAGTCTAGTCGACCAAGTCGCGCAGTTCAGCAGCA
GCATCGCCTCGCACCCTTCCTATGCGCCGTGGACGGCTGGCGACACGCTCGTGGGAGTCT
GGATCGGAGTCAACGACGTGGGTAACTCGTACTGGAGCGCCAACGAGACGGCGTTGCTGG
GGAAGATCATGGATCGGTACTTCGCGCAGTTGCAGATCGTGTATGACGCCGGTGCGCGGG
ATTTCGTGTTGCTGAGTGTCCCGCGTACGCCCCCCTCCCCCTTCCAACCATGGAGCCTCA
CGACGCTGTGAATTGACAGTTTCCAGCACTCGACAAGACCCCGATGATGCTCGCCCAGTC
TGTCGACGCCCGCACCTTAGAGGCGACAGTGATAGGCGAGTACAATACCCTCTTAGCCGC
TCGACTGGCGGCGTTCCAGGCTGCGAATCCGGGTGTGACTGCGGACGTGGTTGATACTTC
AGTCCCGTTCAACACAGCGATCAATAACCCGACTGAGTACGGGGCGCCGGACGCGACGTG
CTATGCCGCGGATGGGAATACCTGTTTGTGGTTCAATGACTATCATCCTGGTATTGCGAT
CAATAGACTTGTCGCGCAGGCTGTGGCTGATTATTGGAAAGGGAGCTTCTTTTGAGAGGG
CCGGGGTGGAGGAAGTAGATGGTGTCTATATACAGCGCCACTAGTAGGTGTTGGTATATC
ATGATATTTGATACCGACGAAATAAGTAATGCTCCAGCCATCTGCCCTCGTCAAACTTCG
AGACCCGTCTTGATTCCCTAGACATAGGACTTATTCCTATTTTCTTGTTGGTCTGATGTC
CTCAGAAGGCAGAATGCAGGTTCGGTGTTCAAAAGCCTTGTTAAGGCCTACATATAGTCG
ATAACTTGTAGAAGTATAGGCCTATCACTCAATCATATATTATGTACAAGGAAATGTGAA
TGCAGGTCGTTCATCGCAGATCCGCGTCATTTGGGACATCACTACCTCAACTCTTCGTTC
CCGAAGGGCCATCTTCCATAAGTCTTACCATGCCGATCATCGCTTAACCAGATGGGTTGC
CGTTGAAAGCGAGCTTATTAACAGTGCCGCTCGGAATGCCGGAAAGGATGCCCGACTGAG
CCGTGTCAGCAATGTACTGGCACAGTGCAGTAGGCGACCTCTTGCCGAGCAGGGTGAGCA
AGTACGCGCCAAGACCGGTGATGTGCGGCGTCGCCATGGACGTGCCGGAAATAGTATTGG
TGGCGCTGGTGCTGCCGATCCAGGTGGACAGGATGTTGGTGCCGGGAGCGAAGATGTCCA
CGATGCTGCCGTAGTTGGAGTAGCTCGCGCACGCGTCGGAGCTGGTGGTCGCGCCGACGG
TGCACACGCTCGGCTCGCTGGCGGGGGAAGAGTTGGCCGCGTTGGTGTTGTCGTTGCCGG
CCGCGACGGCGAGAAAGACGCCGGCGCTGACCATGGCCTTGGCGGCGCTGTTGATGGAGC
TGGAGGTGCCGCCGCCGAGAGACATGTTGGCCACGGTACCGTTGGGGCAGCTGCGGGTCT
TGGCGTCGCTGGTTACGAAGTTCATGCCGGCGATGACGCCGGAACTGTTGAGCGTTAGTC
ACGAAGCAGAGATGGAGTCAGAAGAACCCTTACGTGGTGCCGGACCCGTCGGAGCCGAGG
ACTTTGACAGCATAGAGCTTGGTCTTCTTCGCCACTCCATAGGCGGCTGAACCGATAGTG
CCGGCGACGTGGGTACCGTGGCCATTGCCGTCAGTATTCGAGCTGTCAACAGCGTTGTAG
AGGAAAGTAGCACGGCCTTCGAACTGCGAATGGGCGGTATAGATGCCAGTGTCAATGACA
TAGGCGCAAGTGCCGGCTCCAGCGCTGGTGTCATAGACATAGCTGGTGCTGCCCGCTGAC
TTGTGCGAGATGCGAGCAATGCCCCAAGGAGCGCCACTCTGGGTCGTGTAGGCATTGATC
TTGAAGATGGCCTCTTCCTCAATATACTCGACCTGTGCATGTGTCAATGCCTCCGGAACC
ATATTCCGATTCAAAATATCGACAAACAGCGCCTTGACTTACCTCAGGCAGCTTGGAAAC
TAGATCCAGGAGCTTCCCGTCTAACTTGGAAGCAAATCCCCTGAAACCATCACCTTTGTA
AACGTGGTGAGGGCTGGTGGAACCAAGCTTGCTGACAATGGCATCAACAACGGCGGAGGC
AACACCTTCCTTGACCTTAACGATATACTGGCCAGGGATGATCTGTGCTCCGCGCGGGGA
GATTATAGGAGCGGCAACAGGCTCCGGAGCCGGAGCCGGAGCGCCCAGAGCCAGAGGCAC
AAGTGCAAGGAGTGCGAGAGCGTGCATGATGACTAGCAAAGAGACTTGATGAGCTGAGGC
TGTTGGTAAGAGTGATGTCCTGGACTGTGTGATGAGCTCAACGGTAGCTTGCCTCTCCAG
CTTGATCCAACAACATCATCAAGGGTTGAGGATTATCTTATATGCTCGAGTGGTGGTCTT
CTGGATAACGTCAAGAGGTCGCCACCTTCCTACAAAGGAGACACGCCCGACATACCGCAT
ATAGAAGCTAGAAAAGCCCTCACACATACTCAACTGATGTAATCATGGCAGAGGAGTGAG
GCCAAGAGATATATTAGGGCTAAAAGGGGATGAGAAGAAGGGAAAGAGGCGGTCGATTGG
ACGCTAGATGTCTCACCTTCCGAGCTTAGTTACTGGCAACAAGTAGCACCTTGGCTTTAG
GCGTAGCAAGTCTCTGTCCGAGTGGATGCCCGACCGTTCTACCCTGACGGCCTTCCGTGG
CATCACGGCTCACGGCAGTACCTGCTTGGCGGCCATGGATGAGCATCACCGAGGCAAGAG
AGCCAACATCAGCAACCTGCAGGTTTTCGATAGTGAACCATGTTGGTTGCCTTGCAGGAT
TTGAAGTACCGCATCGCGTGTGTTCCCGTGTGCGTGAGGGGCTGCTCAGGAGGGCAGGAG
GGCCGACAGAGCTAATACAGAGTCAGTGAGCATGACGGTCATACTAGATGCTTTGGAAGC
AATCAGATGGGTCACAGGAACATACCGACGGCCCAGCTGCTCGATGTGTTATTTGCAGAC
TTTAAGTGGTTGCTGGGCTGATTGCCAAAGCACACGGCCGGCCAGGGTCGAGGTAGGTAG
TTGAATACCGGTTGGATCATGCAAGCCTATCTCGATGAAACCCTCCATTGGAAAGTCCCC
GGTCGGCAGTGCGAGCTTTTGCAATGTCTTGCATTGTGCAACCGCGGAATCCACTGGGCG
GAAAGAGCACCGAAGTGGTCCGCGAGGGAGCTGCTCGAGGCATTCGAGATGTTAGCGTGG
GCGATCGAGCCCGGCATATGAGAATCCCATCCCCTATCAGCCTTGACCCCTTTGAGGTAG
ACACGCCGGTACTCCTCGCCTATCCACTCATTAAGGTAAACGTGTGCTTGTCCTTGTCGA
GAAGGAAGTTTATTTCAGCCTCACGGCAGATTTCACAGCAGCTGGTACGGCTGGCTCTGC
GTGTTCTCATGTTTTCGGCTAGAGTCGCAGTCGAACAGATTTGGATGAGCACGTCATTGT
GGGGAGTCATTAACGTGCCCGTCCTCAGTGGCGCGTCGTCAATCCTGGATCTCTTCTTCA
TTCTTGCCCACAAACAACGACTCAGGCTCTGACTGGAAGCTCATCAATCCGGACAAACAA
AATGGGGAAGGCAATTTATTCTCGGCAGGAAGATACGTATCATCAGACTGCTGGAGTCGA
CCACGCGGCGAAGAGGTCACCACTGAAAGCCGAACTAAGCGCTATAACAAGCACTGAAGG
CCAAAGGTGAGCGATGCTTGGCCGACACCATCTCTTGGCAGCAGCGCCAAGATGGTCCAT
GTCAGTTGACTGTTATCACAACAACGACATCATCTCGCTGGCCTTCCTCTTTGGGTCCGA
CCGTCATCATCGTCTCAGTCTTGGGTTGTATCTATGGCACGCAAACCTCCTGACCGCTTA
TCAATTCTTGTTGAAGGACTTGGCTTTCACTCGTTTTGCCCTGTTGTTATTGCACTCTTA
TTGCCAAGTTTCCGAGCGCCGGGTTCTGAGCGCCTTCAGTAAATCAATAATGGCGTCTAC
AGTGGACCGCCACGGGGACGTATCGTGGGGGAGATTGTGCGATTCAAGCACTTACAGCGG
GTCGACAACAGCCCCACCGCCCCAAAATTGGCGCTGTCAGTGGTCTTGGCGGGAATAACT
TGTGCAACAGCACTATCGACCGCGACAAATATTTGCTCTGTGAAATTGACGCGAAGCTCC
GCCGAACCGCTAATTCACAGCCCCAGATATAGCGTTTCCCTGTGCCTACTCTAAACATCT
AGAACCTTTCCAACGGTTTACAAACTCAGCTGGGTCTTAGTGGACCTCAGATGTCCATTA
GCACGTTTTAGTTGGTTCATAAGCAGGACAACCTAGTCCGAGACATTCATATTGTTATCA
TCCCCTATACATCTAGACTAAGCATTCATTGCTAGCTAACGACAGACGTGACCTACCTCA
TGCGTTGAAGGTACTATGCAGTTTCTATGCAGAAATAAGTGCCCGGGAAGCCTTCCATTC
CGGGTAGGTTGTTCGTCAAGTGTGCCTCGAGACTGCTCGGGGTGCATCCGGTAGTCGGGA
CTATCCGCTCACAACCGCTCGACATGACAACATCACCGATCCAGACCGTGTACACCACCT
ACTCTTGTCGTTCCTCTATTCAGTCAGGAAGGTAGCAGGCGCATGCAGGATGGAAGGACA
AAATTGGCAGGCCGACTGGGCATAAGCATATTTTAAATCCCTAGTAGCGACCCTCCCGCT
CTTGTCTTAGGCACCACCGAGACATTAGCATCAACGCCACAGTTGTGCTGCATTCAGACT
AGTTTCCAACTCTATCACCGAGCTGTGAAGGCTCACCTAGATGTTGCATTCCTGAAGGTC
CTCGCAGCTTTCTGTAGGCTCCTATCCGGCATCCTGGCACATAGAGATGTCATCTGCCTA
GGGGGTGGGCAGCGCACACTCCGACGAGATCAGTCTATGCATGATCCCTCTTATCAAGCC
TACACAATATATTATGGGTGCGGAGAGATTCACCACGGACATTTTTTGGCATATACAATC
GGCACCATCTGCTTCAGGGCTTGGCCATTGTCTGAGAGCGTAGGGGGGTATGTTATCCGT
AGTGGATGGCTGCCGCTTCTGGCTGGTATCTCAACAAAACGGTTCCAAGCGAGAAACCTA
AGCGCCAGCACCAGGAAACAGGCCTTCGTGCGAACTGGCTGCGATATCATCGGAGACGAG
ACCCTGTCAAAACACTCTAAGTCCGTTGGCACTCGTCAGGTTCTTGAGCCCTCCTTATGT
TTTAGCCGGCGTCTCCACGCGAACTACCAGCTAAACCCCTCGCTGCTATACGATCAAAGA
CCACAGCTCATGTATGGAATGTCAACTAGCATATGATTGTGGTCTGTGCCTGCTAGAGGA
GCGACGATAGCACTGCCACTAAGGGGAGCGCTGCCCGTTGATCACTTGTACGCCTGGTGG
ATACATCGAAGCAAACCAATATGGGTGACATATAACTGTGCTTCTCTGTAACCTTATTCA
AGCCATAACCCATATATTCGTGGGTGTGGACATGGCACTTAGAAGTGTCCATTTGCATTC
AGAGGTATTGAGAACTGTTGGTAGACGTATTCTGCTATTCTGTGCCTATGAAAGTAAAGT
CCTCATTTGCTCTGACACCGCATCCAAGAGTTATTGTCTATGGCCTAGCAGCATGGTTAG
CTACTAATCGGGGAGTGTTGGCACTCACCCCCCTATTGGAAGAGGAGCACAAAGTACAGG
AATCAGTCGTTCTTTGCAGTGATATCCCACTCGTCAGATGCAAGCTATCTTCTACCGGCT
TCAGTATTCTTGAAGAGGTCAATCACTACGACATGGCGACCGAGGTGAACGGATGTGTAA
CCAGTCAATGTGAGACTTTCACCAACCACAACAGGAGGGCACGCGCATAAGAGGCCGTTT
ACAGGAATCCTGGCGAGAAAGGTGAAGTATTGGGGCACTCCTAGGCCGTCCTTTGAGCAC
ACGGTTATCTTTCTCATATAACACAAACGTCACCTGTAGAGGATTGGTAGTATCAACGAG
TATTGATGCCGGAGTGAGCCACGCTCAGTGAGGTGATAGGTCGACCCATACTTGTAAGTC
TTTCTCCACGAGTTTCCTCGCCCACGCAATCTACACGGAAGCTGTCCTACTAACTCACGC
ATTTCTCTCTTTGCGATTTCCAGGTCCGCAAGTATCCTTGACAGACCCATCACAGACAGC
TGCAAAAGCTCCAAGGTCATCTCCCAACCTCTCTCATCTTCTCGTCTCCCTTCCACAGCC
ATATAGGCCACTTTTCGTCGTGTACTTGCACACCCACCAATCCGGCCTCGAACAGCATAT
CCGGCCGTCGCCCAACAATACCCCTGGTCGATCCCAGCTTAGCAGTAGCTGTTAACCTCA
GCTTCGTCCACTCAATGACTTTGGACTCATGATCTGGAGCCCCCGGTGGCTCATCGGTCC
GGGCCGTAGGCCACACGTCTTGCATCCCAAGCCATCCTCCCGGGCGGAGACGCTCCTAAC
ACCGACCAAGCATCAACGACAGCCCTGCGGGCGCGCAACGCAACCAGACGCGTGCGTCTC
GTGTCGAAAAACTCGCGTGCGTCGTCCCATGGCGCCTCGCAACCTCGCTGCTCCTCCGCG
TCCATGGTTGCGAAGCGGCAGATGGCCGGTCGCGGCCCGATGGTGGGGTTGCGGAAAATT
ATGGACGCCTAGCACGTCCGCCATGGGATACGAGATGGCAAATCCTGCCTTACCGATGCC
GCGTCCCGGTCCGATGCCGAGGACGTGCTCCACCGGCTCTGAGATGTGGGCGTTGATGAG
AGGCCGGCCGGCGAGGGTCTTGGTCAAGGCTTCGTGCTGGAATTAGCCTAGGGGTGGAAA
GACAGGAAGGGGGACCCGGAATCCTATTTCTGGGAATGAGTTACGACTGCTCCATTATGA
ACGAGTTTTGAGGGTAAAGAACATTTATGAAGAAGAGCGACTGCATAATATGTGTACGAG
CAGTGGTGCGGTTTGAGGTGGGAATGTAGAAATTTCTGAGGAGAGAGAACGACACACACT
GACGAATGGAACGGTGACAGAAGCAGGACAAAAGCAGCCAAGAGAAAGGCAAAAGACACC
ACAAGGGTTCACGACACCAAGCTCGAGGGTTAGCTGCAACTATCTGCAATGGTTCTACGT
TCCAGATAAGGCTGTGACTGAGGGTTGGCAAATTTAACCGCCACACCAGGGGGTCTTGGA
ACTGCCTGTGTTGTTAAGGGCACATCAACTTGTTTTGCAACAGTAGTGCGTCAAAACGTC
ACATGACAGAATGCAATTCACTTCGGTAGGTAGCATAAGTAATGTACGTTGTCCTCGAGC
CCTTATTGTATCTTATTCTAACACTGGCATATTAGCCGACCGTCTCTATACGCTCGTTAC
CACGCCGTATGTCCACCGTCAATAACAATGTTGCTGCCCGTCATAAAACTGCTCGCGTTG
CTGAGCAGATATATCGCAGCACCCTTAAACTCCTCCGGTGTGCTCAACCGGCCCATCATA
TTCTCGGCTTCCCACTTTTCCTTCAGGCCTGGCACCTCCTCAAAGTTCTTGAGCACCATG
GGCGTCACAATGTGGCCGGGGCTGATGCAGTTAACCCGGATGCCGCCGGTGCCATCCTCC
TTGACCTTGCTCCACTCCATGGCCAGGTTGCGCGCCAGCTGTACCACGGCGGCCTTACTG
GAGTTGTAGACGGGGCACAACAGGCCCTTGTTGGCGACCTGGCCCGACATGCTGGCGATG
AAACATATGCTGCCCTGGTTCTTGAACCGGAACATCTGTCGCGCCGCCGAGGTGGCTGTC
ATGAAGAGACCGGTGTAGTTGACCTTCAGCATCTGCTCCACCTCCTCGGGCTTCCAGTCG
ACAGCCGGCTGGACCTTCTGCACGCCGGCGGCGGCAATGACGCCGTCCAGCCGCCCGTTC
TCCTCGGCTATTTGGGTGATCAGCTCGTCTAGATGTTGGGTGTCGGTGATATCCTGCTGG
CGGTAATGGAGCTCGCCGCCCCATTCTGGCACGAGGCGGCCCTTGGCTTCAACGTAGTGG
TCGTCAGGGTCAGCCTGACGGTCGAGGCAGTAGACCTTTCCACCAGCCTCAGCCAGACCT
TCGGCGAGGGTAAGACCGAGACCCCGGGCACCGCCGGTTACAATGAAGACCTTTCCGGCG
ACTTCGAAGTCGGCGAAGCGCTTGCGGTCCGGGCTGCTGACGTCCTTTGGTGGAAGGCCC
TTGGATGAGCTCCTCGACTGTTGTTTGGCTTGGAGCGCCGGTGCAGACCCGTGAAAACTC
CTTGCTGCGATGGACCGAGCTGCATATGCAGCTCGGATGGGAAGAGATGTCGTAGGGTGT
GTGCGGGCGAGGCTGCGGATCGCTTTAGGACAGACAGACATGGTCAGGGTCTTATGTTAT
TCCTCTCTGTACGTAATGTGGGTGGTTCGGGTCTCGCAAAACCATCAAACGCGTGGAAAG
GGATATAGACGGAGGCTTGGTAGGCACGGTTTGACAAGATGTGAGAATGCAGTGAGCTGA
CACACGATAGTCTGAGACCGAGGCGGATGGCAGTTTGTTTTTATACCATACCACTGTTGG
TCATGGCGATGTCGCTGGCCTGGACGAAGCCCGGGCGGAGCTTCGCATGTCGTCATAGCT
GACCGTCGTGGCGCGTCAATTAGAGCCGATCAGCAAGGCACAAAGAGTTGATCGCCGCCC
GGGGCCCGCAATTTGAGTGACGTCGCGGCTCCGATCTGCGTTTGACGGCTGCGAGCCCGG
CGCGGTGGGGCCGTCAGTCAGCCGTCATTTGTCCGGAGCAAGTCGTCCTGGAATAAATGG
GTATAACTGGGGCGTCTCCTCTGAATCGTATCTCGTGATCTCCATCAGCCTACTCCAGAA
CGATCTGTCCTTTGACGCCCCTGGCCAACATAGGAAAGCTGCACACGGGTTACAATATAA
GAGTTATGGCAAATCAGTGTCATACTGGAGACGCGCCGTTGCGTTAAGCATTTTTATTTT
ATTTTAAGTAGCCATAAATGATGTCAATGGGAACTCGAATCTCGTCCTGACCCACCCCAG
ACGCGTTGATGATGATTGGAAGGTAGAGCAACCTAGCTGTAACGTCATCGGGCAAGTCAA
GACGGAGCCGATAAACGCAGCGAAGGCAGCACGTGTCTCAATAAGCAGATGGGTTAGACC
TTTACATTAGCTATCGATGTAAATGGATGCAAGGGTGTCACTTTGATGAGATTCATCCTC
GCTGGGAATACACGACTGCATAGAGAACAACCTACATGCAGAGGTTGGGATTGCGCATAT
GGATGAGAAGCCGGGAAGGAAGAGAAGAACGGAGGAGGATCCTTGGATGCGAGATGAACA
GTCTGCATCAGAGGTCGCGCCTCCCTTCAATGATGACACAGGGCATCTTTTATGTCCCGC
GACAATGAAATGACGTCGCCACTCATGACTGCAGCGCAACGTCGTTAAGCCCGTTTGAGG
CCGCACAATGCCTCACGTCGAATCCTAGTTTCAGTTTGTGCCTCTCACTCAGCAAACAGT
CTTACAACATTACAATTGACACCCCAAAGGTCGCCCTTACGATGCCGGCGGCAGGAAGCC
GGAAGACGAGTCGAGTTTGGGCCCCGCTTTTCTTATCAGTTGACCTCGCCAGAATTGGAA
GACGAGCGCCAATAGCGCAGCCGGGCTTAATGTACGCACTTGCCTTTCATACCTTAAACG
TCCTGTGATGGTGAAATGGTGAATTGGCTCCTAGAGCGTCTAAAGTATTTCTTATTTGCC
AGGGGAGCTCTAACAAAGGTTTCTATGGCCCATATCACCTTCAATCGAACACACCTTAGG
ACATTGATAGAGTGCTGACCCAGCTACCATCACATCCATCCTGGAACTCAGTAGTTTCCG
CGAAACTGGTCTTAGGAAGGCTTGACAGGGTCCAGTCCCCACACAGAGGTCAGGCCAGCA
AGGCGATCCTCGTCCCGGAGCTTCTCCAGCTCAAACCTCGTCATCCGCTCCAACGTACCA
ACAGGATCACTCGTGGGGTCGAAGATGATGGGGTCGTCAACATGCGTGGACCGGTGGAAG
AACTGTCCCATGAACCGTCCTGTCGCGTACCAGAAACCCCCCTTTGGCTCTACCGCAAAC
TTAGCCTCGAACTTGGCGTCCGGAGACTCTTTCGCCCGCTTGACCAGCATCGCCACGCGG
AAGGTCGCCGAGACTCCGAGATCCTGGCTCTGGTTCTGCTCCAGGTACCAGTACGGCCTG
TTCTCGAGCTTAGTCTCCTCGTCGTAGTGGACTCCCGCTCTGCCCTGTTGGAAATACTTT
TGCTGATGCGTCTCCTCCAACTCCTTAGCCAGCTTCAGCGTCACCTTCGCGTACGGATCC
ATGCCGGTCTCGACGTCGGCCTCCTTGGCACTCTTCTCTATGATCTCCGACTCGGACTCG
CTGTACCTGACTGTCTCCACAAACGGCGCGTAAGCGACCACTTCCGGGCGCGTCTCGGGA
TTGCCAGCGTCGAGGCTCGGCTGGTGCTCGCGGAAGACAAACTCGGTCTTCACGGTCGAG
AAGCGCGCCCCCTCGACTGTGGTATGCACCTTGTACTGCACCACGATGAGTGAGGCGGGT
ACGTTTTCAGCTGTGTTGAGTGTGCCGTGGATGCAGGCGGCCAGGCGGACGTGGACCTTG
TAGCCGCTGCTGGCCCCGCGGTCGGTGAGGACCTTGCGCTGGATCGGGTCACGGGGGTCA
TTCCTGGCCTTTGTTGACCCGCCCTCTTCGACCACCTGGAAGAGCTCAAACGGCTCAAGC
CGCTCCGCGCTTGTCAAGGTGTTTTGATCCATTCTGGAAATGGGGGCTTGGGGATGTTCT
GGAGCGAGCAGTAACGGATGTGGGTTCCTTGCAATTTGAGGACCACGTCTCGACGGCTGG
CCAACATGGTTAAATACTTTCCCGGTAAAGGGGGGGGAAGGGGCTGCGGCTCTCAACGGC
CGAGACCGCTGGTGGCTGAGACCGCTGGATTTGGTTGGGTACATGCAGATGTATGGCTGT
ATGTTTGCAGGTTTGTTCTAATTTCTTAGAGGTGCTCCAACCCCTGGTCCAGCGAGATGC
AAACGGATGACGCAAATCCAGCTCGGTTTGTGCTGTAACCATCCGTTGCTGCCCAGACCA
ACGGTGCTCCGTGGCCGATAGTCTGCGGTAGCGGAACAACTAGCTCTCATCCCAGCCTTC
TTGGATTCACCTCGAATGGAATAAGACAAAAGCAAATGCCCTCGTTCACAGTCCGAGGAA
TAGACCAAGCACTGGCCCTCAATAGTTCAATGGCGACAGAGGAGTGGTCGAGCGACTTGG
TTGCAGAACTAACAACTCTCCTTCGAGCAGGAGACTCAGCTAGCCTAGACACGCGCCTCA
GCCAACCTAAAACTCGGGAATTAGACGCAAAATTCTGGCCGGACATTTTCGAGCCCGCGC
ATGATCTCCAGGAGGTGAGGATGAGAGAGGAGTGCTTAGCACTGCTGTCCGCGAAAGTCG
ATCGCTACGTCCGGAGGCACATGATAACGAGAATCTTGGAGGACGTCTCCGACCTTGATG
TCAACAAGCCCAAGCCGAGGGTACCGACCATGTATCGTGTTGCCCTGGACGTTTTAACGC
GAGATCCCGAACTACTGGGGGAGAAAGGCGGAACCAGAAAGAGGCCGCTCCTACATGAGA
TTGTCGCCCATATGGCTAGCAGCTTCTTCGTGCCCGTGCTCTCTGGGATGAAGAATACCG
TCGAACAGAGCATACTGAGGTCCGCGGCCGAGTTGAAGGATGACAAGGATAAGGCCGCAC
TTACCTACGCTGTGGAGGAGCACGACGACGTAATGGTGCAAGCTCTTCTCGAAATCTTTC
GGTTAGACTTTCCCGGCGAACTCGTCGAGTACATTCGTTAGCTATAGCTCGCCGGCACCC
GAATGGTGCAAGAAAATCATCTCTACCGTCGTCAAGGAGAGACCAAATTCGATCACTAAG
GACAATATCCACCACGCCCTACGCAAAGAGAACAACTCAATTTTGGAGATCTTGCTCCGG
GCCCCCATCGACCCCTCCGGACTTTTACACAAGGCTGTTACGAAAGGGTCACCACTTGCT
GTCGACTGTCTTTTACGCATCTATCCCGGCCTCGCCCTGGAGAGGATCTACCCCAAAGAG
CATGACGTGAAGCTCAAGGAAGGGCTCCCGGCGCTGGCTCACAACAAGTCGACATACCAG
CAAGAGATCCGTCAGAAGATCTTGCCCTTCATTGTCCGCCAGGCTGCAAAAGCGGAGGAC
ATTCGAGCTCTGTTGGCGGACCAAGGAGGTGTGTAATCCCCACGTACCATTCTGTTCTCA
CAGCTAGCCAGTGACTGATAGGCTCGCGGCTTTCTTGCCGTATGTAGACACATGTAAGTC
AGGAACTTGAATGAATCTGCTCACACCTCGACGGCCAATAACAGAGATAGGGAAGGAATT
ATGGCTCGATCTCGGCCACCTTCATCACTCGGACGACGAGCTGACTAAATTTTTCGGCGA
CTTTGCCCAGTCTCAGCCATCGTCCAAGTCTCTCTCAGCCGCCTTTTCTGTCAATTTCGA
GTCCACGCTGAGGTTCATTGACATCCCGATACCCGAGCGGCCGCCCACCACTTCGCGGGA
CTCGGCAGCGGCAGACAGGAGAGAAGTGGAGAATATCCTGGCATGGCTGGAGAAGGAAAA
GGGCGTCCACGGCGTCCACCACTTGCGGGTGAGGGACTCGCACTGTGCGCCTCACAGCGA
CGACGTCCTCCTCGGCTGCCTCACGAGGTTCAAAAAATTCAGCATCGAGATTCTCGATTG
GAGAAGGCTGGAATTGTCTCATGATGAGATTTTGAAGGCCTGTCCCGAACTGAGAATCCT
GCATCTCTACGCCGGGGGACGGTCAAGCTTACAGACCTGGACGAGTCATGCGGCACTTTT
GGCCTTCAACTCACACGAAAAGGTATTGTGGCTATCATGCAGCTATCTCGGACAAGTCCA
CGTTTGAACCCAATGGCTGACAGGTTATTCGAAAAGTTGGAAACGGTGAATATTGTCATT
CTCAAGGTTCGTGTTTTTCTTCTTCTGTTGCGTCCTCCCATTTGCCTCCGTCCATTTTCT
AAGAAAAAACTCCAGGACTTGATTGGTCGGAGCGGCGTACCTGATTGTCGAGCAGAAGCA
AAAGCACGGGTTAAGTCCTATTCCCCGCCTGTGCTTGATCGAGCAACCTGGCAATCGGGC
GAGCACGATTTAGGTAGGAGCGCTCCACTCCGAGCTAATGGCAAGCCGCTGGTAGTCTTC
GAGTTCTCAGAGCGGAGTTGGCACGACTTTGAGCCCGACAGGAAAGAACAGATCCCCTCA
AGGTCAAGAGGCAGACCCTAATACCCCCAGACGGGAGTCCACTGGGCTGACTCTTCTGTA
GCACCGCACCCGTGGTTCTTGGCCTTACTCGTTTTATCGCCCAGTACGAAGCTCTGCCGA
AGGAATTCGACAACGAAGCTTGGCTGTCACATTATAAGTTGAGCGATGCCGGGGGTAGGA
GAATTAAGATTGCGGTGATAGACACAGGCGTCGACAAGAGGGCTGTCCCAAACAACACTG
TCACCGGTGCCTCCTTCGTCTACATCAACGACTCGGAAAGCCCATGGTGGCTCCCCGAGG
ACCTACATGGCACAAAAATGGCCAAAATCATTACGGAACTCGACCCATGCTGCAAGCTGT
TTGTGGCGAAGGTAGCCGAGTCGGCTAAGGCCTACAATGCCGATCGAGTCAGAAGAGTAA
GTGTCCCCTCGCGCAGCGAGCAGCCTATAAATTCATGTCGCTTCACTACTAACGAAGTTA
CTATCAAGGCGATAGACTGGGCAATCAGTGCCGGGGTTGACATCATCTCCATGAGCGGGA
TCGTCTATGAGCAGAACAGCGCCTTGCATGACGCCGTCAGCCGCGCTACCTCGAGCCCGC
ACAATATCGTCGTCATCTGTAGCGAGCCCGGGGAAGGCAAGAATCGGCAAGACGCGTACC
CGTTCTCGTACGAAACCGTCGTTGGGATAGGCAACGCGACCGCCTGGGGGACGGAGGCTG
AAGGGAGCGACCATACAAAAGTCACCCATGCCTTCCAGGGCGAGAGGATAGTGGTCAAGA
CGCCAACCGTGGACACTGACGGCGTCGACGAGATGAGTGGCGGTTCGGTCGCGACGGCGA
TCGCCGCAGGCGTTACGTCGCTAGTGCTGGCCTGCCACCGAATGGCGGTGCAGCGTGCAC
CATCAATGGAGCGGGAACAGCTGACTACAGTAAACAAGGACATTATTAACTGCGTCTTCA
TGAAGATGAAAAATGGCAACGACAGATATGTGCAGCCGAAGAAGCTTTTCTACAAAGAGG
TCTACGGCGCACCTGATCAGTTTCTGAGCTGGATTTATACAAACTTGGTCTCCAGGTGAC
CCTTGGACGCTCTCACCCTAGGACAATGGACGCGTGTCAGAGTCACAGTACGGACGTGTG
ACGTTGACTGGACTGGCTGGCGTTTATGAGTAATGTGTTCGACTCGAATCTGTAGCAAGG
GGATACGGCCGAAGTATGGCACGAGCCGGGGAGCTCTAGATAAGAAAAGACGTAATGCAG
ATCAATCAGACCGTGATGACCAAACCACGCTCAACAGCGTACGCTGAACTCACGACAGGT
GGACACCCGTGTCATAGCCTGATAGGCTTATTGCACTTTAAAGCAAGCCCTTTTTGACAA
CCCTAAGCTCAATTGCCATTATCATCTCCTCTTCATGGCGAGTGGCAGTCGAGGATCCTC
TCGATTTGCCCGAGGTTGGCATGCTGAGTGTTAGATCGACAAGTGGGTTGAAGACAGACT
TAAATTGGCCGCGTTCGTGAAGATTCCCAAAACCTGTCACTGTCATGATGCCAGTGACGA
AAAAGGCGGATGCGAAGAGGGTGTCGAGCCGTTTCAAAAGCAAGTCCACATCAGAACCAC
GGTCCTCAAGGGTCGTGCTGAACACTTGATTCACGTTTACCAGCCTATACGTCGTTAACT
CCTTGATGGTCGTCACCTTGCGTTTGGAGGCCGGCGCGCTACTCAAGAATACCGAGGAGT
CTTTGGCCGAGTCCCGGGACCAGACAACGTCATGTGACACGGCCTTGATAGACTTCAAGT
CGCCACTGTAGTCGCCTAGTGAGATGCAGGATTTCAGCGGGTCCGAGGGTGTTGCGATGA
TGGCGCCGAGGAGGACATTTAGCAGGGATCTTGGAAGCAGCTGCGAAGGTTTCAAGAACG
ACCAGGTAGACGGACCTCTTGGCGCTAGTTCCGCGAGTTGCGGTGGCAGTCGCACACTGG
TGGTGGGTTGGAACGTCTGCTGGCTCTCGAATCTCATGCGGCTCCGGTCTTCCCAGGCAT
CTAGTTCATCTTCTTCGTCATCTGATTCCATCGCCGGCGGCGGATTGTCCTTCAGCGCCT
GTTGGACGAGAGGATGCATTTCGTCTACCTCTTGAATGTCGGCTCCAGCGTCCATAAGAA
TTTTGAATGTCTGCAGCTGTTCGCCGTTGACTGCGGCCTGCATCGCTCCTCTTGTATCGC
CCCCAGCCTTGATAAGCATCTCAAGGATGTGGTCCATTCCGTGTTCCGCTGCAAACATGA
GTGCCGTTTGTTCTGCCTTGTTGTCGACGCAGGTATTAGGATCTGAACCCAACCGCAGCA
GGGCCTTGACGCCCTCGGAGAATCCTTCGACGACAGCGACGCCCAGTGCTGTCATGTGGC
CTTCGCAAGCGTCCCCGGGATCAGCGCCGCAGAGAGCTAGGGTTCCCATCATCACCAAGT
TTCGTTTCCGAGTTGCAGCCACTAACGCATTCACATGGCTGGGCGCAGCGGGATTGACTT
TGACGCCGTGTTGCAAAAGAAGCTTAACCACGCTGTCCATACCCGAGTTAATGGCCAACA
GCAGATGCTCAAATTTCGGGCGAACATGACGAAGCAATTTACGGGTGGTACGGAGCTGCC
GCGACTTAATAGCCGCTCCCAGAGCTCTCTCTAGCTCTGCCAGCGCGATCTCTCCGACCT
GCATCAGTAGCTCAACGACCTCACTCTGCCCAAACTCGGCCGCGTACACCACAGGCACAG
GCGTCTCCCCCTCGGTGGCGCCCTTGTTAATCTGGCTCGCGCGGTAGTCGATCAACATCT
GGGCGACGTTGACGTTCCCTCCTTTGATCGCGTAGTGCAGAGGGCTCATGCCCTGATTGT
CGACGTAGAATGCATCGGTTAGGAGTAGTGCGACACAGTCTGAGAAGCCCTTGTAGCTGG
CCAGGTGCAACGGTGTACGGCCACGGCTATCGTACATCGAGTTCGAGAAATTTGGGCGAC
CGTCATGGCTCTCGAGCAGTCCAGAAATGGCCCAGTCCAGGCCGAAGAAGCATGCCAAAT
GCAATGCTGACGTCCGAAATTGATCTTCCAAGGGTTGTGACATGAAGGACGCGAAAACTG
CCTTTCCAGAATCTTGGACAAAAGAGTAGCTTCTCAAAAGATCCATGGTGATGTGGCGCA
AGTGGGTGTCGGCATCCGATTCTCGTACATAGTCTCCCCAATGCTTCCAAGCATGTCTAA
CGAACGGAAACGCGGTTGGAGACACAGAGAATACCGCTGGCAGCCCCTCCCGCCCCTCAA
TGTAGACATGACGCAAGTAAAGGACGCACTGGGATGCCAGATCTCCTTTGCCGAGAAGCT
CGTCTGTACGAAGCCTGACGTAGTCAAGCATGGAGATATGTGACAGTCGAAGAAACGAAC
CCGAAGTGTCAGCCAACACAAAGGGTTGACAGCTCCGTTCCACGTATGTCGAGCTGAGTG
GCTCTTCTAGAACGTGAAGACTCTTCAATATGTCGAGTAGCTCAGTGGCTTCGAGCGGCT
GGGTTGCATAGATCAACCAAGACAGGACGAGTCGAACAAGCTCCCTGTTGGGACCGCTCA
TGAGTCGATTGAAGTAAACCTCGTACGTCTGTCCGAGGCTGCGGGGCGATGTTTCAAAGA
ACTCTATAATGTCTTTCGGAGAGACGGTATGACCGGCGCGTTGCCCTCGCTGTTGGAGAG
TCTGCCTAAGCTCTTGTAATGAAAGCGCTGCCCAGAGAAATCTGGTTGTGGGAGGGTCAG
CCGAGCGCTTGGGTTGTTACGAGCTGTACGACTTACATTCCGTCAGAACGATTGCCGAGC
TCTCGCGTTATAGTATCCTTGATCTCTTGGCTTTTCCCGGCGTCGTTGACCAAGAGTTCA
AGGTGCGGGGAGATCTCCCGCTCGATCAGTCTGTCAAGATAAGTCGTAAAGCCCGCTTTT
TCGAGGCCATGGCCAAGTGAAATCACTTGGGAATTCCCCAACTGCTCCATGAAAACCGAG
GCTTCGGGCGTTGGTCGGCTTGTGAGGAACAAAGAGACGCCAGAATCTCGCATACACAAC
AAGAAATCCAGAAGTTCTCTGTTCGAGAGCGAGCTTTCATCTAGCCCATCAAGGAGAATA
GAGGCCCACTTTACTCTTCCGATGACGGCAATCAGAGCAGACATAGCATCGTACAGGCAG
ATAGGTTCATTTCCAGCTGCCTTTTGGGTTATATCTTCAACCTCGCTGGCCTGATTCGGC
GATTGCGCATAGAACTGGTCAAGCAAGGTAATGACGTAACTGAGTATAGTCGTGGGGGCG
GTCTGCTGGCTCTGGAAATAATAGTATGCCACCGCTCTGCATCCGACGCCCGCCTCGACT
GATTGCTCCTTCAAGTAGTCAATGACCATAGACCTGGGAAGTTGAATATGAGCAAGCGAG
CAGACGAAAACCTGCATGGGGGTTTGATCGCCCACTTACACTAATGTAGACTTTCCCGAT
CCTGGAGGCCCGGTCAACCAAATCACGTTCTGCTCTTTCCAGGAGTCAAGCCAAGAGCGG
AAGACTTCGTCTCGGAAGATCCATTCTCCTGCCTCGCTAAACCTCGATGCTCGAATCTCC
TGATGTGTAGAGGCATACTCGACTCCCATCCTCCAGAGCGCCGCAATCTGCGGCTGGATC
TCCTTCGGTGCAGAGCCTGGTGCTTGACGACCCACAGGCAAAGAGTCCGACAGCTCTATG
CTACCGAGGACATCTCTGTTGAGATCGTTGATGCTAAACACGATGAGCACGACACGATGA
GCACGACACGATGAGCACGACACGACTCTTGCTTCGTCCCGAGGAGGTCAAAAGGCAAAA
CAGACTCACCAAGTGACAAGGCCAGATTGGATATTTCGTAGCCTCTCAACAATCTGCTCC
AGACTTCTTGTCGATTCGCGCCAAACGATCAGATCTGGGTGCCTTTCCACAACTTTCCAC
TGAAGATCTTCGTCACGACGCGACAAGTTGGTCTCGATCTGGCGCAAGAGCCTCAAACAC
TCGTCGCAGAGACTTGGCAAAAGAGTCGATGCCATAGGTCCTTCAACCTTCAGGGCAGAT
GTTTCCAGTTCTTGGAGGACATTCCGAAGGGAAGTGACCTCTGAAAAGAGCGTGCGTATT
CCAGGCAATGACGTACGGGAGCGCCCAGCTGCTTCATATAGGATACCTGACACCTTAATG
GTGGCTCCCAGCAGGGATGAGACGGACGCGACGACCGAAAAGGAATCCATTTCGGGAAGT
CAATTTTAACAAATCCCGTGTGGGTGATCCCATGATCGACCGCCAAAGTCCGGCAACAGT
ACGAGCTCCGGAACTTGGGAAGGTTGAGTCGGGCGGCCGGCTCAGCTCCGGCGGTTGTCA
AACATTGATTGTCAAACAATCAGAACCCGTTGATATGTCGGTGATAGTCACACCCCCGTG
AATTCCGGCATGGTGGTTCCCCCGCAGCGATCAGTGCGCCCCGAAGATTAGCCGGGTTAC
CACAATAGCTGTCCTTAGTAAAAATAACCTACGTCTAAAAGATGGTCATTGAAGGAGGCG
CCTGGTGCGTCTGGGTCACGTCACCATCGGCCTTACCCAGCAAGCGGCACTCGTGTCCAC
GACAATGACAGGGCCACGGACCGCGGCCTTAGATCATCCCAAGGTTATTCATCACGTCTT
CCACAATTACTAGCCGCCAAGTAAAACTACGCTGTGGGTTGACTGTATGAGGCACCATAC
AAAGTCTGGCGGACCCATGCCATCCGGTCCTTTTCCCCTGCTGGGTTATGACGACTTCTA
CATGGCCCTCGACAATGTAAGCTTACTCTCCTCCCTGCCCCATACTCCAGCTCTGTGCAT
TTACTAACTATCTCGACAACAGGGTTGCAGCGGCAGTTTCTCTCAGCTTCTATACTACCC
CATACGGGTAACCGACGGCGGCCGCGGCGCCCTGTCCAACAACATGTTCGCCGTGCAGCC
GAATCATTCCTTCTGTTCGCGCCTCATCAAGCGCCTCAACGACTATCACTTCGACTAGCC
CTACTCCTACGTGTTTGACCCCTGAGGCCTCGGGGCAGTCGTTCGGGATGGCCGTCTGGG
ATCAGCACTATGCTCTGCTGCCGAATGTCAGCAAGACTCCCAGCTAGGAGGATAACCGCA
TAGACTGATAATGGACGACCGCTCCATCGATTCCTGACAAGATGACTCTTCTTTCACGCG
GGAAATGGGTGGCACCTGGAGTAACTGGGACAGGACGATGTCCTCTGGTTCGGTGACCAC
TATCACCGTCTTAATATCAATGGTGGCGTACTTTCGCTGGTCATGGAGATTGTATGTCCC
CGGCGGCCAGGGAGCAGCAAGCGCAGCAGGATTTACTCGCTTGAGGGAGCAGCCGGTGGC
TAGGTATGGCCATCTCGAGAACATGGCATACGTCGCTGGACCGCCGGCGTTGTTGTCGTA
TGAAAAGAAGCCGATTTTGCCCATATTTAGGGGGCGTAGTGGTATCAGGCTCTTGGGAGA
GCACGCTGAATCTTTTTTGACGATCACGGGGTGTTAGAGCTTGATTATTGGCAGGGATAG
GTTCCGCGTTGCACTTCTGGTTATGTGTTTGGCTCAGTAGTTGGCGTTCTAGGAGTTCTG
ATAGATTCTTGCGTGATCTCGGGCGCTCAAGCTATAGCTGAACGAGCCATGTACAGATTG
CGTGGCTAGGACCTAGAGTTGTGTGCCTGGTCACGAGTGTACCATGTTACTTTCGTCGTA
TGGAATCCTAAGGGTCCTTCCCTCGTATCACGTTACAGTTGGAATGGCCGAGAGAGGGAT
AGTATGCCTCCCTTCGACCTCTTAAGCTCATAGACTGAATAATGCATCTACCAAGTCGAG
GTGCGCACATCAGTACATACTTGTGAGTCTGGGTATCTATTTCTGACAACAACTGCTGCT
AAGTCGATTCGCACGAAGTTGCCTACATCAAGGCGTAGTCGAAACGCTGTCACTAGCTCG
CCTTCCCACGTGCATGCTTAGACACACGCGCTATGGCGCTACCTTGACGATGACCTTACC
CCTGGCCCTCTTGGTCATGACCCTCTCGTAGCCCTACCGCAAAGTCAGCAAGCAACTCGA
CATAAGGAGAGAAATGCAAGGACTCACCTCCACCGCCTGCTCCATGCTAAACTCCGAATC
AATCGGCACCTTCCTGATCACACCTTCCTCAACCAACTTCGACACCTCCCGCATATACTC
ACCGGACGGCGCCAACCCCAGTATCTTATAATTCCTCGGCGTACCCCCGAGAAACTTGGG
CCACAGGTTATTCTTTAGGAGCGGCAGCACGCCGTGCGTCTTGCCGCCAACAAGACTGAT
ATACTTCCCCTCGGCCTTCAGGAAAGGCACCGACCTCTCGTACAGGACCTGGTGTCCGAC
ACAGTCAAAGACGTAGTCGAACTTCTCCCCTCCGAACCTCTCGGCCAGGAACTCATACAG
CGGTTCGTGTCTCGTGTAATCGATCGTCTGGTACTTGTCAGCTATTCCCTTGCCCATCGT
CACCCAACCACCGAGAGCGGCAGGAAACAAACCTCATCGGCGCCCAAGCCCCTAACAAGA
TCCTCGTTCCCCCCCGAACAAACACCAACAACCCACGCTCCCCTCCCCTTAGCGATCTGC
AGCACCATAGCACCCAACCCCCCACTAGCCCCGTTGACCAGCACCCTACTCCCCTTCCCC
AGTGCCGTCGCCTCCTTATGCGCGATGACGGCCGTCTGCCCCACAATCCCCAGCCCGCTC
GCCTCCCTCATCTCCATCCCCCCGGGCACGACCGCGACCAATGCCTCCGGCACAGCCACG
TACTCCGCCAGGCTCCCCACGTTAGTAGCGTGCAGCGCCACGCTCATGGCACCGCACACC
CTCGTCCCGACCCCCAGCTTAGCCTCGGGACCGGCCTGCGCCACGACGCCGGCGAAGTCC
AGACCGGGCACCGGCGTGCGCCGGAAGGGGATTAGGGGCGAGAGGAAGGACAGGAAGCCC
ACGTCTGCCGGGTTGAGGGCGGCGTAGGACACGCGGACGAGGATGTCGGCGCCTGTCGGC
GCTGGAGGAACGGGGTGCGAGGTTTGCAGTTGCATCGCCCGGCGGGGTTCACCCAGGCGG
GTGGCTATCCAGGCTTTCATTGTTTTGGGAGGTGGGGAGGCCATTCTGATGCGATGGTAG
AGAGGGTTGAGGGACGCTGGTGTTGAAGGGGGTGTTGGGAGGTTTGAGAGGAGGATGAGT
TGAGTGGATACCAAGACTTTTTGCGGAGGACTTCTCGCAGTATGGCAAAGAAAAGAAGAA
AAGGGACGGCCGGTAATTCGTTTGCTCGATGGCGATGGTATATTACACTGTAAGGAACTT
TATCGCAATAATTGCTCTGGGTTCTTGAATTATGTAGCTTGATGCTGAGCTTACAACATG
TTGTTCGTCGTTTGAATCAAGTCGGGACGGTGCCATGAGTCCAGCCGAAACATCAGATTT
CATCAAACGGGGCCAACTGAAACCCCCCTTTCCCGCTGGAACCTCGAACGCCGCGGCGTC
AGGACTCTTCGCCTTGAGGTTACGGACCGCTGTCAAGTAGGCTGGTCGTGTCTACTCGTT
CATTTGTCATACGACATTACTGCTACTGAATACTCTGTCCAGCGCCTCTTAACCAGCTCC
TGAGATCTGCACCACTGCCAAAGAAAGAGGTCGGTATATTTCCTAGCCAGAGCTAAGTGG
AGGGCTATTGATTGGCGAACTGTTCGAATGGCGTAGTTCGACCGAGGCCGATGCTCCTCT
CAAGCCCAGCAGGTGTCCATCCGGCACCATGCAAGGCTGATCCAATACTGTGAGAAGCAG
ATAGAAGTAAAACAATATCAATATCTTGGTATATAGCATCACGTCGTATCTCCGGCTTTT
GAGCATCCCATTCCGCATGATCCAGGTGTCTTGTGCTGTTGCTCTGCACCGACAACTCTA
GGTCTACAGACTTGGGCCCCCAACGAAATGCAAGCAATAGAGCAGCTGAATGTCCGTCCG
GCACTCAAAATTAGTCTTCGGGCGTCACTGCTGGAAGCCAGTGGAAGCGCGCGGCCTCCG
AAGGAAGGAAATGAGCATAATAGGCCGTCGCGCTCGCATGTTTCAGCCTCTAAAAGCACA
CTCCGCACCAATTTTGACCAAATCAACAAAGGCCAGACTCGGTTCCAGACTTGTCACCAA
ACATTGTGGTCCATATCCGTGCCAGTCATCACATCGTTGTATATCGTAAGGAAATATCAG
TAAAGACACACATATGCAAACACCTCGGCCTGCGACGGCGCGGGCCACGCCGCACACCTC
CAACACCGCTCTCTCATATCTGATCCTGTACCTCGCCGGACATGCTATTCTCAAAGAACT
CGATGACGTGCTCGGGTAGATATTCCAACCAAGCTGCCGGCCCCTCGTTGGTCAACCCGA
GCTGGCCAATATCTAGCGGTATGTCACGGCTGGCGAGGGTAATGATGTCTGTCATGCCCA
CCTGACCCAGGAAGGGGTAAGCGCCTGACATCAAGCCGCTCTGCACAAAGTCCGAGTGGT
ACGGTGCGCGGTTATTGTCGCCCGAACTGTGGTTGTTGACATTACTAGCGTGGTGGTTAG
GATGATGCCCTTGGTTATGGTGGGCGGCGGACCCCGGGTCGGTGAGGATGCTCGCCGGTG
AAGCTGTGGAGCCATCGTAACCAGACGAGTGCTGAGACGAGGGCGTGTACGAGTGAGGAG
GCGGGTGTGAGTAGTTTTGTTGAGACATGCCCGAATGCATATGTTCCCTGTTGTCGCTCG
GATGACCTCTAGTGTCCAGCTCCTCGGACTGAAGGGATTCGTACTTCAAGAAGGACCGGC
TATGAGAACTGGCGGCGGCAGACAGTGACGCTCGCTGAGCCTTTGCAGAATGATGAACTT
GGTGGCGCATCGCCGACATGTTCGGTTGCGGGTAGGGCGGCGGAAACATGGACGCTGTAT
CCGGCAGACTGTTTCGGATCGGGTCGTATATCATGTTCCCAGGCGGAGTCGGAGCAGACA
CAGGTGCAGAGGTTGGAGGCTGCTGGGGGACAACTGGTGTTGCAGAGACATTGTTCTGGA
AAAGCAAGGTCAGACTGGGGTTTGGCGAATTGGTAGTTCCCGTTAATGACAAGGCCATGG
GCACCATATTTGGCGAGGCAGGGTGCTCGAGCTTGGCGAGGCGCGTGAGAGAGGGCCGGC
GGGGCAGCCTAGCGTTCTCGAGCTCTTCGTTGGTGTATGTCTCGCAGTCCCAGATGCCTT
TCGACCGCTGATCCAGGGCTGTCAAGATGTACTTGACTCCGCTCCAATAGTCATGCAAAT
GCTGCAGTGACTTGTAACATCGCTGGTAGTTCTGGTTGGCCGTGGAAGTCAGCAGTAAGT
GCTTCGCTGATCTCGAGTGCTTGGCAGGTGCAGACGTGTGTGACTCAAATCTGGAGTCTA
GACGCGGCGACGCCTCCCTGGACGGCGGCACTGACTCCTTAGCAGCTGACTCCATGAGGA
AGGCGCAGGCCGCAATGTACATGGGCTGCGAGGTGAAAGGATTGCCAATGAAGCTCTTGG
GGTCTATCAGCTCGGCGAAAGCGAGGATGTCAGAGATGGTTTTGGCGCTCGACATGGACA
GCTCGTGGCTATTCGGCAATAGCTGAGCGCGGTTAAAATTCCCAAACGGCATGACCAGCG
TCGGTTGATGGAGCACTATTATCAGTGCGTGGAACCAGAAGTGCAAGAGGATGAAGGTCG
TTCCTTGGCCTGCCTTCACGTACTCCTGGAAGTTCTGGGCACTGAAGTTGAGCTTCGGGT
CTTGATTTTGGTAGATTTGCGTGAGATCACTCTCCATCTGTGCCAGTTTACTCATTTTGT
CTTCGGTGAGATCATTCGCACTGCTGATTTTGTTCAGAACATCCGAGACGCGTCCGTAGA
GGTGGATGATGCGGATGAAGTGGGGGAAGGGAGCTGGGTAGCCTGACACAGGGTCGATCG
TCGGCTCTGGTAACGCGAGCTCGAAGTCGTCGTCCCGAAAGGTCACGGTCCTACCAGTTC
CCGAAGAGATCACCCGATCCAAGACGAAGACAGCCCAGAAAGTGTCGATGCGCTCCTGTT
CGATGTCATGCTGCTCTTCTGGGCTTGGCGTGTCATCATCATTGTTCTGCTTGCTGTCAT
CCGCGCTGCCGTCGCTGCCCTTGCGGCTCCAAGTTCTGGTGTACCATGGGTCTTTTTCTC
CCTGGTATTTGACTCCGACCATCTTCTGTAGACCCAGGTCGACGGCCATTCGTATCGCAA
GTCCGAGATACATCCACAGAGTACTATCTTGGTTCTCGCCGAATCCCTCATAAGCCATCA
GCAGACACGCTTGAACAGCACCGACCGAGGGGCACGGAAACGTGTCGACGGTTGCAGCTT
TGGCTCGCTGAGCGAAGATATGGCCGCATTGGGACCGCTCGGTCCTGCCGTCGCGTTCAC
GCGTAGCCACAGACAGTTCGGTGAACCTTGCTGCCAGAGCGCATATGGAATCGACAAGCA
TAGGTTCGAGCCGCTTCTCCTTGAGCATGCGGAGGCATCTCTCCTCTCGCAGAAAGGGAT
AGTTGCATCCGAGGCGCAGGAAGAATGTCTTGACCAGATCGATGATGAGACTGTCCACCG
GCGAAGGGTCGTTGGGGTCGTAAGCCGGCAGTTCGTCTAGGCTCTCCAAGATTGCCTCGG
TGTGCAACGGCAGGGTATACTCGCTGCCATGCTGGCCCAGGAATGAGCCAGGCGATACCC
CTGAGAACGAGCCTCCCCTACTCCTTCGGCGATCTCGTATCGACACATTGACAACCATCT
GCTTGAACCCAGGCACGATCGCTGTCGGCCCAAAGTATCTGAAGTACGGCACTCGGTGGC
TTTCCGTGTGGTGCTGTATCGGGGAACGATTGTTAGAACTGCGACTGTCCTCTGAATATG
ACGGATTGCGCTGCGGGTAGTTCGGCTGTCGGTTGGTATTTTCCTTTGCCCCAGAGGTTG
CCTCCCAGTCATGGCTCTCAGTCCTTGGCCTGCTCTGTCCGTTCACAGTGGCCGACGGGC
TCCGACGTCCCGCCTTCACATGATGGGATGGGAAACTCGCGCTACGACCGGCTTCGCTCT
TCCAGTGTCGTCGGCTATCGTCTTCGTCAGCCATATAGTCATCCTCCGGATCGTTACTAG
ACTCCCCCGCGTCTCCGTGCTCGGTCGCAAAACCGGCTGTTCGAGCACCCTGGCCCTTCC
TCTCAACGATATCCGCAAATCCAAGGCAATGATGCCCATTCTTGGAGCAGGTTGAGCAGA
CGGGCTTCTCGCCGGCACACCTTGTCTTCCGTTTACGACATGTCAGGCAGCTACGGGTCG
GAGTATCAGTATATGGCTCACCGATCGCAAATCCGATACAACAGTCGAATTACATGAAAC
CATGTTCAGCTGCGACATGCGTGCCCTCTAGCCCGTACCAGAGTCATAGAAACTGCGGCG
AAATAAGTAAGAGCTTGGAGGACTCACGCTGCGTTCACCCTACGTCTCTTGGACGGCGGT
TGTCCCTGGTTGTTCACAAAGCGAATCTGCTTGGGCGTCGGGAGCGACCCGTTGGTCAGA
GTTGTCATGGCCAAGCTCCGTCGTAACAAGTCATGATAGCTTGTTGTGGGGCGCTGTTGA
CTCGTCCACTCTGGTTCGTTCCTTGTCCTTGATCGTAGACGCCCAGATCCTTCAGAGCTT
GTTACACAGGCCGGATGGCGAGATATGAAATGAGCGTAGCGGTAGCGCAAACCTCCCAAG
GCACCAGAGACCGAGGGGTATCAATGGATCGGGTCGGCGCTTGATGTGTAAATGTTTGGG
AGTCGGTCAACAGCCGTGCCAGCACATGGTCACACTGCGATGAGCTCGACAGGTGCGAGT
GAAGTCATGTTTCCTTGTTCGGAGAGATGCTGCAGATAGGATGCGGCCGGAAGTTGGTGG
CAAGGCTAAGCTGGCTATGGTAGGACGGAGCGGGAGCACAAATTGCGGAAATCAGGTGCT
AGATGTACGACACAGACAAAATAGAGGGTTAGGTATTGAGGAAGATCGCACCGACTTTGG
GGAAGGAGCAGCCGCGGGGAAAAGACGTTCCAATGTTTGAGACGACGGTCTCGGCGGGGA
ACTCGCGATCGAGAGCGGTGTCGACGCCTGAAATTCAAGAAGGGAAGGAGAACCCCGTCG
CTAAAAGCGGGAAGGTGGTGGGGTACTCTCCAATATATTAGGGGAAGAACCGACGACGGA
TTCTATCCCGCGGCATAAGGGCAGGGCCAGCTATATTGGGAGCCCAAAATGCTGAAAACT
GGGTTGGATAAAATTGGAACGTTGTGCCAGGCCGTTGAAAAGTTGGGAAAGTGGAATTGT
AGGACGACATTCGGGGGAAATGCGTCGGTCACAATCGCCGATTCCGAAATGAGTCTTTGT
GGTACAGGAGATAAGCCACCCTTCACGTGCATTCACCGACGGCCATTGCACGCTCATTAC
GAGCACCAGGCCGGCAAATGGTGTCCTCAGAGGAACAATATCCCATACTTACAATGTTCT
TCCGCCCAAAATGACACTATTGCCTGCTGAGTTCAGTCGATCGCAAGCTACCTGTGTACG
ATACAACCAGGCCGGAGGTTCGTTCCGACCCTAACTTGCACGGACCGGCTCGATAAGCAT
TCTCCAGTATCCACAAGCTACGGGTGAGCTGCAAAGCTTTCCTATCACGTACTGCAACAA
CGCATGATAAATGATGCGTCCTGAGTGGTTCATCTCAAGAAGAAGGACGTCGGGGAAGCA
AATCGGAAGACAGGGTTCGAATGCAGTGATTTGCACGCCATCGAATTTCGCGCAAGAAAT
CCAACGGCTACACGTGTGGCAAATGGACGGGTCCCCGGACCCGAGATTGCCAAGACCTGG
CTTGCTCATCCCTTGTAAAATGGTGCCTCGGCCCCCATGCGCGTTGAGTGGTGAGACGTA
ACGGTTTGGCCATTATTACACTAGGTTGGGAGTTGAAGCCTCTCGACAAGAAGTCAATCT
CGTTGGTACTGCCAGAGACGTGCTGCCATCACCAGCATCTGTCATGTCTACAATAGCATG
GAGATATAGCCTGTTCGTAATCAACTACAAATGAAACCCCCACCCAATCCTAATCACCTG
TATGTAAGGTAGTCTTAAGTGTACTGCTGCTTTGGCATGCAAGCTCACAATGGGAAATAT
CGAGGTGAGCTATGGTATATAGTAAGAGCCCTGCCTCTTATCAGAACTTCTCCGCTGTTT
CCTCGTCTGCAACTCAAACTTAGTCTCATAGGGCATATCGGCTGGGTGGTTCGTGGCATC
TGTGTCTCAATGTCACTTCCTCACACTGATGAAACGCGGCCGCATTTTGCCATGTATGGA
CATTGTCGTGGAGGAAGATAACCGGTATCGGCCGATTTTCCGGGTCAGATTATATGCTCG
TCTCAACTTATGTCCAGCCCGAATTATCCACAAAACGCAGGATTGTTTCCAAGAAGGAGG
GCTGCGCAAGCAATAGCCACCGAAACACCACCACCTAATACCCCTTAAACAGGAACCGTA
ACCAACCATGTCCCTAAGACCCCCCTTACCAGTCGCCTTTGAACTCAACCAAACACAATA
TTCACACCCATATCCTCACTCACCCTCCGCCACAGATCAGCGCCTCTCCCCCTCTTCCGT
CGCCTCCCGGCTTTGACATCAGGCACCGGCCCTCTCGCCGGGTCCGAAACCAAACCACCA
CCAAAGAGGGCCTCGAAAGACATCATCGGCAACTCCCCAAGCGGAGTGTAAACCTGCTGC
TCCGCACCGACCCCTTCATCAGCAGGCGTCTCTCCTGGCCCATCCACTTCGTCGGCCCGC
CGCCAGACCTCCTGGACAATCTCCCATGCCCGCTCAATATTCATCATGCCCTGTCTCCTT
TCCACTCCCAGGAACGTCTGCCGGGCTAGTTCCCTGTCCTCCTCCGCCATCGCCTCGCAG
GCAGCCACAAATAGGGGCCATAGTAGCGCGCCCATGGGACCCTTTGCCGAGACAGTCCCG
GCGCAGTGACGGAGTGATGCACGCGTATGTCTTTGGACCGCTTCGTGAGAGCGCTCCAGC
TCATGCACGGTACGATAGAGGTACACCAGCGCACTGTGCTTGTATGCCAGCGCGTTGTGC
AGGATCGACTGTAGGCGATTGCGCGTGGCCGATAGGGCCGGCTCGGTAGCTCCTCGCTCC
GCAGTCTCACCGCCGGCGGCACCCACGGCGGGTACGGTGTCCCGCGTCTCCTTTTCTAGT
GGCAGGGGCACTTTGTCCTGGGCGTCAAGCTCGACAACCTGCTTCATCGCGTCTACTAGG
TCCGTATCCTCGCCCGTGGAAACCGAATCTACCTCGGCCACGCCGTCGTCGTGGGGTAAG
GAGGTAGTGGAGAGACCGCTTGCGGGCACGTACGGCTGCCACGCCTGGAGCGCCTCCTCG
ATAGACGAGGCTGACATCTCGAACTCGGTCCGCAGCACGGCGATCTTAGCTGACGACGAG
GCCGCCCTCCCGTCCGCACCGATCGCACCGACCGCAGCATCTAGCTCGGCCTTAAGCGAA
GGAAGAGTTGAAAGCCGGTGCAGGATAGGCCACAGAGTTGTAGCCATGCCCAGGAGTGTG
TCGACGCTGCTGAGCGGTGATCCGGTAGGTGCGCCGAGCGGTGATAAAGGGGCGAGACAG
CCCGCGGCTGGCGCTGCGGATAGAGGAGCGGTGCCGTTGGATAGGGCTGCGATAACGTCG
TAGAAGCGGAATGCCCTTTCCAGAAAGGTTGCTGTAGGGTCTAGAGGTTCCTCTGAGCTG
TTAGACATGATTGCAAGGGCACCTTTCAGGTGTCCCTCGACAATATTTGACCGGCCTTTC
TGTACCAACTGCGACTTCTTGTCAGTCACCATAGAGAGTGAAACGTCGTGGGTGAGCAGA
CATACCACTTCATAGTATACAAGGAGCATAATGGCGGCTAGCAGCTCGTTCCTGTCCACA
CCCTCCCCTTCCTTCCGAATTAGCCTCGCCAGCCCCTGGATAGCCCGGTTGTGGAAGTAC
ATCGACCGTTCTCCATTCTCGACTCCTCGGTACTCCAGATGGGCACTGGCCAGCGCGTAC
ATGGCTTCCGTCACGATACCGCTGCGTGCCGTTAGGGGGAGCACCAGTTGCTGGAACGGA
TTGCCCGACTCCTCGCGGAAGACGATAAGGTGAGACAGCACATTGCAGAAGTGGTCGACT
AGGGCACGGCGGTTGGCGCGATGTGAGAATTCTGCAAACGCGGGCGCCCGGAACTCCAAC
AATGGAGAGACGGCTGGGCTCGGAGCGATCATAGCCAGATCCGGAACGAGGGAACGAGAG
GCGTGAGACGTAGACATGGACCGCTGTCGGGCTGTGTCGGACTGTATCAGGCGTCCATAT
CCCACAAGAGCTCCAGCTCCTTCTCGGGAAGGGAAGACAGCCATACTGGCCCGCCTCTGC
CGCTCAAGGGTTTCATCACCCTGACCTTCCTCGCGATTAGTGGGTGGAAAGGTATAAGAT
AAAGTGCTGGTCGGTGAGAGGACGTTCATGTCGGCCATGGTCTCTCCCGCAGCGGAGAAG
GTCCCCATTACTGAGGCAGTACCGAACGAGAATGGAGACGGTATATCTAGTGGGCTGGTC
GGGCTGAGCTCGCTATTCTGCCAACCCAGGACCAAGTTGTCCCAGATTCGGCCTTGAGGC
ACAACAGGTGGGTTGCTTGCTGCCCGTGTGCGGCTAAATTCTCGGTAGTGAAGATCATTA
TTGTTGCCGTCACTGTCGTCGCTGCTGCCTTCGGAATGTCGATGGCCGGACATGTAGGAC
AGCCTGGCGCCACTGTTAAGCCTGCAGGAGGTTGTCCCGGCAAGGCTTGCAGCGGTCGAT
TCCCTGGCGCGCCTCTGTCGTGGCCTAACAGGTTCGTAGCTGCATTCGATGCCGCGCTCA
GCGCACCTGTTGCATTGCGGACGCTCCTCGTTACATTTCTTCTTCTGGAAGGTGTTAGAT
AAAAAGTCACAATAATATCTCGATTCTCGTGCTTGAGCATGGGCTGGACCCATACAAGAC
GATTCGGCCTTGTCGTCTGCATCCTCGAAACGAACCTTTTCTTTGCTTTTACGCGGGTAT
GTCAGCGAACATAAGTCCTCACTTGCTCAAATGATGGAATTGGAGACACATACCAGTATG
TGCAGCCTATAACGAAACAAGCAAAAAGCGACAGCCGGTCAGTCATAGTAACGCAAAAAC
CCTTCAAGAGTCGGGAGTGCCTTACCAGCTCTCGACCGTCTTTTGGGTACTTTCGGAGGG
GCGACTCTCGTGTATAACAACATGATGTATGCCTAGAATCACTTGAACATTCCCGGAATG
CAGTTCAACGAGGCATCGCCTCTTGCTCCACCATTTCTCCGCTCTAGACGTCTAGTAGCC
GCTCTCCTTCTTCCCGGATTCCAAGATGCGTTGTCAAAAATTGCCGACTTTGGCTTGTAT
GAGCAAGATAATCAGAAGATGCGGTTGGGAACTTGAAAGACGTCGATGAAGTTTCGAATT
GCGCGGCTCTTGATCGGAGGACGAACGTATTGCCCAAGAAGTGGATATGGTCACGGGGTA
AGAGAAGTGCACGCCACCAACCAATGTGGAGAAGAAGGCGGGGAGTTGGAGTCTTAAATG
CCTGAAGTCTTAAGCTACGCGGGTAGTTAGAGATGAAGGGACACTGTGTGGAGGAGCACC
AAATAAAACAAGGTGAGCGTCCTGGATATAGTGATGGCCCCGAGCACGACCCTGGACGGA
GTCTTGCATTTTCTCAGCATGGGCGGTGCAGTAGTTCGTCATGGTGAACTGTACCTGCCA
AGGGTTGTGGTGATCAATTTCTCATTATGGAGTGGAGAAAACTGCGGGGTTACGCACCCC
GGAGTCGAAAAGGTCGGGTTTGCGGGACGACGTCGAGATGCTGGCACACTTCCCAAGTCC
AGGGTTCACCACGTGAACGGCGGGGTGCTGCCATCAACGTGAAGGCATCGGGCCTCCGGT
ACACTCTTTTGGTCAAGCAAATCCACTCGAAGCGTCACATATACGTATACACACCGAGGC
CAGTCCACATGGAACACGACCTTTCTTAGTTTGACAACATGAACACGTAGCAAGCAACAA
AGGAGTGGCACAAAAGCCACATATGGGCTTAGCGAGCTTGCTTCGGCTCGTAAGATCCCC
GCTTTCATTCATGGAACAATATCTGTAACCGCACTTTGAGCCAGATCAGGCATTAAGCCG
GTGATTTCACCCTTCTACCGGGTTTTGTACCCCGTCGTCCTCGTTTAACTAGGTTACCGG
TTCTGTGATACAAGCTTATCCTCGAGCATTGATCGTATCGATCCTGGCTAAGGTACCTAC
TTGACAGTTACACTCGCATATTCTCAACACACTTACCCCGCAACAGTCCGGTGGGGTACT
AATGTCCTATCACACATGAGTAGACTGGAGTTCAGCAAAGCTAAAATAATGTATGCGGTT
ATGAAGCTTCCGCCCTGTTCTGGGACCAATCAAGCGTCTTTCGGCCGACTTGCTGAACAG
ATTAGGCGAGAACATAAGGCCGAACTTTGTGGGAGATCATTGGGGTAGAGATCTACGAAC
GATCTCGCCCCATCGCCGCACCCTCTCGGAACCTGGCTCCATTTTGCCTGGTGCTACGGA
CGGTTCGGCGCCGCTCAGCAGCAACGGCAGTTAAAGGCGAAGCAATCTGCGGCACATTTT
TACGTCGTGAGGACTAACCTGGTAAACTTTCTACACTCACCACAGGCGGCCTCACCGGTT
GGCTGGCTACGCCAAATAGGTTTTAAAAAAATTTTAATTGCTTGAAATATAGTCGCAACA
GCACGTCTCTATCTGGGCTGGAAGTGGCTGGCCATGCTGTATTAGGTACATATTCACTGT
GTTGTGGTGGCTTGCACCATCATTTAACTATGAGAGAGATGGTCCTCGTATTTGGTTGGT
GGTGACAGGGTCACCCTTTCCTAGGTACGTGTCATACGCCAGAATATCCCTTGCTGTGGC
ATGTCTGGCAGACAACCCAGTGTGCTCCAGGTGCTGGAGGAGTCGGTCCGGACAAACCTC
GATCCCTCGCAGGAATTGCCTGATTGGCCATCTCGGCTCGATAAACACTTCGTGGAACAT
GCACTTCAGAACATGTGAAGCAGGCTCTCAACTTGTCCCGTTCAACCACACCAGCCACTA
ATAGGACTGAATACCAGTGCAATTCGGTAGGCTCTGTGTCGAACACTTTACCGGCGGTGT
GCTTGGCGTGGGAGCAAGCTTGTGGGAAGGTCGTCAGCAAACCAATCAACGTATGATTCA
GGCTGACGAGAATGCCACACTCTGCCTCCTTATTGGGGGATGAGAGATCACCGAGACGGC
GATGAGTGGTCCGTAGACGCACTGCATCCAAAGTTTAGAGAGCGTAGAAAATGCAGATAG
TGCTGCACCTCAGTAATCCTCGATACTACCTCCCCCGTCTTTCAGCTCGCAAAGAGGGAA
GCCCTTCTGATGATCTCTCCCGGCGGTCTGGGTTGGCCTTTCCTCTTTCTAACTCCACAT
CTCATACCCTGTCATTGCTACATCGAGGTCAAAAAGACATTTCGGTATTGACGGGGTTGT
GCATCGGTCGCAGAAGCCGCAGACTGACCTGATGAGACCACATCAGCCTTATGCCAGCCG
CGGTCACCATCCGTCCACAGCCCGATCGTGGCGCTGATTTGCTGCGCCGCTGTCAGCACT
CTACGTGGGCCTCTCAGTACATTTCAAGTAGCATTATTCTTATCCTCTGAGAAAGTTGCC
TCCGAATCTTCCCTTTCGACAAGTGAAGCATCGCTGTGTAATCTGCGAGTGAATAGGTCG
CCAAATCCAAAGCAAAACAGCAACTCGAGCACAAACTGCCGGATAGTCTTCTGAATCCGA
TAAGGCTCATACCAGAGCCGCGTTATCACTTGCAGCTATTGGCCCGAGATCGCGCCAGAC
AGGTCTGCCCAGCAAACATGCCCAGCGTGTGGTCGTGTTCGCCATGTGCCCTCCTCCTTC
TGTCGGCCGTGCTCGGTCGCGAGACGGGGGCAACACATGTTGGCAAGAGACACAGGGATC
TTCTACACAAGGTGGAAAAGGTGCAGGCGCAGATCACGTCGTACCCCAAGAAGCGCGACG
CCACGGTGTGCCCCTCCAGCTACGACCTATGCCCAACCTCGTTAAACGGAGGATGCTGTC
CTCCACGGTACGGATGTGCAACCGATGCATGTTATGCAACGACAGCCGGAACTCAGTCCG
CGTGCGGCATGGTAGGGTACTACAACTGCGGCGTTTCTGCAGGAGGAGGTTGCTGTCCGG
AAGGTAAACTCATACAGCATCTTCAGGAACGGTCCTTAGCTAACGGCGATCAAGGTTACA
TATGTGGCGCCGATAACTGCACCCCACCGGCTGGAGTGTCGAGTTTAATGACGAGTTGTC
CGGCTAGCTACTACCTTTGCCCGGCATCCTTCGACTATGGCTGCTGTTTGTCTGGATATG
GATGTGGAACGAATGCCTGCTACGTCACAACGCCAGCAACGACAACCTATACACTAACGG
CGACGACGACAAATATTGCCGGACAGAGAGTTACTACAACCCGGACAGCAACGACCGTCC
AGACACCCACACCGCCAACTGCGCTGCCGACAACGTCCGACCCAGGTGCTGTCGCCAAGT
TCATTCCCACCTCTGTCGAAAAGATCCCTGCAACATCGTCGCCGTCAAGCAACAGTAGTG
GTGGCGGGGGCTTATCGACTGCTCAACTAGGCGGTATCATTGGTGGAGCGATCGCAATTC
TCCTGGTCGTAGTAATCGCAGCTTTCATCATCATCCGGCGCCTTAACCGGGTCGCTGATG
TGGTCGAGACTGCAAAAACAACATCCAGCGGCGACCAGAGCAAGTCAACGCTCCCAGCCC
GCCCCAACATGGCGCAGTACGGCCGTCCATCACCGTCCGAGATCGATGGCATGGGCTACG
ACCCGCTGATGATGCCGACGCCCGGCGACAGCACGGCTGGCACGCCGCAAACGCTTGGTG
TGCCCGGGCGCAACCGCTCCGACTCTGATTACTCCCAGCCGGCGGTCATTCCATACGGAC
ATACTCCGCATGACGCGGCGCGGCATCCAAGCATGGACTCGAACCCGTCCGGTGCCGGAT
ACTTCGATATCCCAGCTCGGGTTCACAATATCCCCGGACGGGCGTCGGTGCGCATCAGTG
CGGACAGCCACGGCAATGCGCAGCAACATAACCGGCAATGGAGCGACGCATCGGAGCTAT
CGAACGGCAGCAGCGACCGCCCGCACCGCGTGGGCAGTCCGCTTATTCCTGCCGAACTTG
ACATTGAAGGGGGCTTTATCCCCGAGCTGCCATCAGCTGATGACATCTCGCCTGCCGACG
GAGGTCGTCGACTTTCGGGCAGCAGTACCGTGGCCAGCCCGCGTCCGAGTCTGAGCAACA
CCCGAAGGCATAGCTCGAGCTCTGTCGTGGCGGGAGGGTTACCTAGTCCTGCCATGACGG
GTACTCAGACCCTGGATCCGGTTAGTGAGAGTACCGAGGTTATGCATGGTTATTATGGGC
CGCGGCATGGGCAAGTCGGGCAAACTGCCGCAGGACTGGATATCAACCACGACATCACGT
CGCCTGTTGCTGTGCGATTCCAGAATAGGCCGTGATTTCACTTATCAGAGTGGTCATTGA
CAACCGGCCAGCCTGTTCTTCCGGACAATAACGTGACATCGGGTCCTCAGATCTCGCAGG
AGTCCTGCCGACCATGGAAACAGACATATGCGAGTTATACAACGCAGTCTGATAGTCTGC
AACAACGGCGCCCGCACTCTCGGGCGATTGGGTACTTCATCTGATTACGCAACCGCTCTC
CTCGGGCCCTTAACCGTTTCTAACCTTAGCAATCTCGAAAGATGCAAGCTTATAAGTCAA
AACTCAGCCTGGGTCTACTACCCAGAGCACCGGGTGCTCCCGTCAAGTGCTAGAGCGATC
TTACAAGATGACAGAACCACATAAGGTGCTATGTTCGAACCCACCTCGTGCCACATATTA
CCACATACCACCATGTATTCGCATGTTATAAAATCTACATCAAGGGCCCATGTTTGAAGC
TAATGTTCGATCATTTTGTCGTTTTGTCGACATGTTAACATCTAACAAACGCAGTCGGTT
ATTTTTCCTTGACACGATGGTTGCTTCCTGGTTTTTTTTTGGATGGGTTTCCTGGGAACA
CGACGATACCAAGCGAGAGGAGTTGGAGGAACATGGAATACACCGGATACATGGGATACA
CATGGTGCAATTGCAACTTGCTTTTACAGGATGGTCCTGAATAGGTACAGACACATACAA
CAGGAAATCGAATACTCATTTCCCTATACAATCCACACACATCATAATCTCTTACATCTA
CCGCCGTACCCCAGAAAAAAACTTTCCATGCCAACCAACACATCGCCAACGCACCTCTTC
ATCCTCGAAACTCTTCACCGCTCCCATCATTGTCCACCAGGAAACGTCAGGCCCCCATCC
CTCCCGGTACCTAGCGCGTTATGCGCCGGGTTCGGGTTCGTGCCGGGGAAGTTATTCCCC
TCTTCGGTCGGCATGCGAGCCTCCACCACCCTGGCGCCCCCGGTGTTGACGCCCGGACCG
TATGAGTCTGACAGTCCGGTAGCGCCGCCGCTCGCCGCGCCAACAATTCCAACCCCGGCG
CCGGCACCGGCACCGACACCGTGAGTGGTGTGGTGCTCGTTATAGCCCGCTGACCCGCCG
GTTGCTCCGATGCCAGTGCCGTAGGCGTGTGCCGCGCCGCGGTCGCTGTGCTGGCTGAGG
GGCTGTGACCCCTCGGTGGGATGGTGGGAGGAGTGGTGCCTGTCGCCCGTGACGCCGCCG
CCGGAGCTCGCCACCGCCGCTGGGTTGGCTGTGTTGTGCTGGTGTTGGCGGAAGTGGTCG
GCGGCTCGTGCGTTCGGCTCGGAGAAGGGGTTGGCGATGTTGTCGCCCGTGTCGCTGCCC
CGGAGGATGTTGCTGTGCTGCCGGTCGGTCGTCGTGCTGGAATCGGTGGTTGCGTCGTGG
GTGTGGTGGTTGGTCTTGTGGGGGTGGCTTCGTCCCTTGTTAGCGCACGGGTTCGTTTGA
AGGTGCTGTGGGTGACGGGGTATACATGATCTTCTTGAGGGAGTCCATGATTGGGTCTTC
GTATTAGATATTGCTTGATACTTCAGAATGGAATTGAATTGTTTTTTTGCTAGTTTCAGA
GTCTCTAGCCACTTGACCATTTGCAGAGATCTTTCTCATCTACCTTATATACACTGCTTG
GCTGCCTCGCAGTGTTTATTCTCCTGATTTGCGACAGCTGACCGGTGACGTCCTTGGATA
CGAGCGCAGGTTCCCGATTCAGTCGGATATACGAAACCTGCGTAGGAGGGAACTAGAAGA
ACGGCATAAACGGCTTCCATATGGCCTGCTTGTCCACCCTCAATATGGAAGGCGAGCTGA
CACTGGCCAGCGAGGACAGAGGACGACTAATGAAGGACCCTTATGACGTACGTAAGGACA
GGTCTGCACAAATTTAAAAAGCCAAAAGCGGAGCCTCTCAGCGGCACAATTCCACGCATA
AATCTTGGCATAACCACTCACGTGCGAAGTCAGGTGCCCCGTAGAACCCTTGCACTGATG
TCAGCAACTTGCAGATTGAATTGAACTGAAATTACGAGGTTGAGCAGCAATTTAGCCATC
CGCCACCAGATTCTAGCTCGATTTCAAGTCACATTTGTCTGGGTACAACCTGTTTTTAGC
ATCACTATCCGGCTACTGGCTACCGAGGACCAGGAACGAGGAAATCGCCATCCAATTTAT
CCAGGCCCGGGCTGGACTTTGCAACTCCGGCCTGTCTGTTCGTGGGGCCGCCCGCCTGGT
CTAGAAGACCAAGAATTGTTTTACCCGCTGAACCGAATCGGCTGGCGATGTTTAGAACTT
GGGTCAGATCGAACCGGAACTATGTGATAGTCTAGTAGGAGTCAGTCCAAATTCATTTCG
AGAATCGATTGATTCAATCCATCGCGAGCAGGTTTGCTCCGGCACTTCCACGTGCAATGT
TTTGGCCACACGTGTCGCGGCTGTGAGGCGCCTGAAGGGCAGCAGTTAGCCAGCAAGGGC
TTCAATTTGATGCACGTGGCGCTGGTTCCCAGAGTCTCCCAGATCCTCCATCGACAGCTT
CTGACGGTTTTTCGACTGTCGGGCACTATACATAATAACACCCTGCCGGGCGGTCTACAC
GTGCAATACGTACAAGGCGATTGTGGGCTATTTATCTTTTACTTCTCGCCATTTACAGAG
CACGAAATGGTTGAGCTGAGTTTGTGCCTTGCGTCTTATCGCAACCACGTGCAATTCTCA
AGCACACGCTTATTATAAGCTTCCCGTTCGGGGTCGGTAAGCGGGCTGCACCGGAGACTT
GATTCAAGGATACGTCGGATGCGAAGGTACGTACCTACACTCACCTTCCAGAACGGAACA
TGGCAACCTCTCCAATCTCCAAGCCAGGCACATTCCCAGGAACCTGGCTTTGTCGTCGAT
AGGCTTTGTTTGTCGAAACACTTAATCTAACAATTTCTGACAATGGTAAGGTAGCTGGAC
GGTTGAGAGCCGTGTTTGCATTCCATGGCTCCTGGTACATCATCAGCCTTAGGTTGGCGA
CGAAGCTACACAACTGCCTCGATTTCCGGGGAGTCTGGATAAACAGTAAGGAGGCTAGCG
TAGTTGGATCGTGAATACTCCGCCCTGTGGGTTACATCGATGCGACGGCTCGTCTCCTCG
CAGGCCAAAGGCCGCAGAGCTGCCGCAGAGGTGCCGTGTTGCCGGCCCCCATTCCCTCGC
GAACTCAGTCATCGCAAGTCGACGCATTGGGGCCATGCCGACAACCGAATGCCCTTCCCC
GGAGAGCATCTAAAGTCCTCGTGGCGGCCTTAAGTGTTTCCAATATCCTCCCTTTGAGGA
GAGTATACCGCTTGACGGCGGCGGGCATTCCTGACGGAGCACCTTCGCTAGCAGGCTGTG
TAGTTGCAAACCAGGCTCGGAGGATTAGCAACGTCTCAATGATGGAACTAAGGAACCATT
GCAACGTGCTCGCTGTAGTCCAGCGACTCATCTATTGTCAATTTTTCGAGGAAGCGATAG
GTCTCCCCGCATTTCTCCAGCAGTGTCTCATTGAACCGGCCCCGGCTTCAGTTTCCCTCT
CTCCAGGATTACATAGCTTCTCCAGGTCTGTGCATCATAGGTGGTAAACATCCGGACGAA
CGCCCCCTCAGCAAACTCGCAGTGTTCTGTTCTGCCATTGTCGCATTTCGGGTGATTTCT
GTCTCGTCTCCCCCGCTCACAGCAACGTCGACCATTATCCCGGGGATCCGCGAGGAGTGC
AAATTGTCTAGCTCGCTTTGGTCTAGCCCAAGTTGCTCTCGCCTTCAGTTCGATGAGGGG
AACATGATCCCAGCTCTGCGCCGGTTGAATTCCATAGCGCCAGTCATCAAGGCCGCAGTA
TGATCCCAGCCTAGCAAGAGTCGGATAAACAGCATGGACCTTCCCCGCTGAGGCATCGTC
CTTGTCGTACCCCTGGCAGCTAGCACGCCCAGCGGTGTCGTCGCTAGTGGCGTACGACCT
CCTCGTTGCGTGTTCGCGCGTTCCCGTTGGTGGAATCCGCCTTTCACTCTTCATTCGCCC
GGGTAGCAACGAGCGGCCAAGATCGCTAGTGTCTCCCACCACCGGGCTGACTGTCACCCC
CCGTACATGAACACTGCTGCAGTTGGTTTAATTAGACTCACGCTATATATAAGGACGGCA
GGATCTCACCCGCCCTCAATCTCCTGTGCCTGCTTCGCTGTTCTGCCACACACGGAATCA
CTGACCCCTAAATACCTGCACATACCCTCGCCGGTCGCTTCAAAACCCATCTCACCGGTT
CAATCCAAGAAACCAACCAGCCAAAATGAAGTTCGCCGTGGTCCTGTCCCTCGTGTCCGT
TGCCCTCGCCAACGTGGCTGTCGAGAAGCGTGCCTGCGCCGGTAACAACTGCAACCGTGC
CATCACCGGTACTCGCGATGGTCTCTCGCCCGCAAGCGTCCGCTCGGCCGACTGCAAGAG
CTTCCTCATGACCACCGTCACCCCCGACGCTGTGTAAGTGCGATATCTGCAAAAATGTTA
GCCCGGGCCAACTTCTAACTGGTTGATGTAGCACCGTCACCGTCACCGTCGACGACGAGG
CTTCCTCCAGCGCCCCTGCCAAGCGTGACCTTGAGTACCGTGCCGCCACTGTCTCCCCCA
GCGTTCTCCCCACCTACGCCACCGCTGCTTGCGACGCCGGTGCCTACGCCTCTGCCTGCT
CCTGCTACGGTGTCACTGGCTCGGTCACCACTGCTCCCGTCCCCACCAAGACCGTCACCA
CCACCGTCGACTACTGCGATGACCTTTAAAGGCTTGCTCGGGATCGTCAGGCGAAGCAAA
GTTGGGTATTTAATGGGGTAGTAGTCTACAGGAGTGTCTCTGGCAATGTCTATATGGGTA
CGGAACGCCGGCTCCCACTCGCCATGCTGTGACCATCAAACGTCTCAGTCCTTCGTTCTT
GTCGGCTCGCTTCAACAACTAGCCTGCCGGTGCTGAGTTTCTCTTGTAGGGGAACCATGG
GTTTGTGAGCTCGGCGGATGTGTATATGTCCGTGCCTGTTTGTCAATCGGAAAACATATA
TACACTTCATGTACATGGTAATGATTAAAAGGGCTCCTGACCCATTAGACCTGTCCATCC
ATGCCTCGCTTTTCCGTGATATTGTTCCGGCAGTTTTGGCGTCGCGGCCCATGTGAGACA
TGATTCACGATCTCACTCCCAATACAAGATTTGGCTTAAGACGGAGAACCTTATTGACTC
ATTCAGTCCGGTAGAGGACAACAGACATCGCATCCTTTTTGCTGGCTCCCCAGGGGTTAT
CCAGTCAACACTGCTGACTCGCCAACGGAGCCATTTCAGCGGCGTCATTTTCTTTGTGCC
ACGACACCGCCATGCAAGGTACTGTAGTCGAACACCGAAGCATTCCGTCGGACCGATTCA
GCAAATGGGATGCGTTAGTCATTATTCTGTCGCATCGTCATACCTACAAGAGTATGACTC
TGTCATTTTTCGAAATCAGATATGCTTATCTACGCTCTTCAAGCTAGACATCCTAGCAAT
TACAACGCGTTTATGGTTCCCTGATAGAAGCTCGACGACCACCAACATCTTGGGTCCGGC
AGCGATTAGCGAATAGGATCGATGATAACGTCCATCGCAAGTTGAGCTTTCCATCTTGTG
TCCACCCAAGCTACGAGCTATTGATATGCCGACAAATAGATCGCTGATCGTCCCAGTCGT
TGCTCCCTCAACACCATATCTACAAGTACTGAAGCGAGATGAGCTTACAATGCTGTTGTG
CACACCCACACGCGGAAAAGCCCGCAGCATGCTCGCGCCATCAGCCTCAAGGTTAAATCC
GGTACCCTCAACTCAGACGATATTGTTCCTTGAAACACCGCTCTCGGACTTGCTCGGACA
GTCAGCTTAGATCTGGGCACTGAAGTCCGTGTGTGCCCTAAGCGCGTTGACGCACCGCAT
ACGATCAATCATACGATAAATCAAAACGTATCGGTCGATGTCCCTTCTACTAGCTAATTG
GGACGGCTTCCCTGTTGTGCCGCCGAACCCAGCCCAGCCTTCGTCGCTGGCACCAACGGC
GACCTATATCCTCTCCAGCGGGTGCCACTCTTCAATGCCCGACCGTGACCGAGAAGGCCA
TTTCCTTGCCTTGGCCCGAGGTAAGCAACATGGTCTACCAAGGGTAGTTACTTAACCTAT
TTATCAGAACAGTATCAATATGGCGACTACAATCACAAGGGGAACATGCGTCCAGCGGAA
GAAAACTGTGATAACCCTTAGGTATATTCATACGTATGGAAAGACAATCAACTCCCAAAT
GACTGTATCCGCGTCTGCCTCCCTGAACGCCCAGAAGACGAAATACCGACCTATGCAGTT
CCCTCCTCCGTGCAAACAGGATAGTAAAAGAGCTCTATCGAAGCGAAATGCCACACCTTC
CTCTCCTCCTCATGTTCCTCGCCTCCCCCCCCCCCc
>NODE_22_length_1003_cov_23.863409
ACAGAGTATAGTAAAGCCTTTTCCCGTATAAACGGAGAAAAGTATAGAAAATAAGTATAG
AAAATAGGAATTAGTGGTAAATAGTAAATAAAAAATCTATTAGTCTTGCTGGTTTTTTAC
CTCCCGTTTTCTTTCTTACTCGAAAAGGATAAAAACCCGGCTAACCTTAAACCCTTTATA
AAAAGGTAGTTAAACCGACCTCCGTATACTCTCCGAGGGTCTCTAAGAACTACTTATAGT
ATAGAGTCCTTCTCGTATACTACTAAATAGTTAGTTTTTTAGGCCTTCCTCGAGTTATAT
ATTAAGTAATTTTCAGTTATTTTCCTCTAAATAAAAGTCTTTATAGGATAGTAGCCTCCA
GACTAACTAAAAAGACTACCGAGACGGCTTTTTAGCCTTCTTTAGGCCGAACTAGCCATC
TCGGGTTTTTAAGAATCTACATCGAATTAAACTATTATATTTCGTCTGTAAAAGCGTTAA
AATCTGTAGTAAGGACTCTATAGGCGACTAATTTAACCCATATACTCGGCTTCTCCGTAG
TCTCTACTTGGAATCCAGTCTCGTAAAAGACTAGTTTCCAAGTATTAAACATATAGAGTA
AGAAATCGGTAATAAAACTAAGAGCGGTCGTAACCACTATATTATTCTATACCGAGATTC
GAATAGTAGTAAGAGTAGTAGCTTATACTACTTTATTTACTCGATTACATATTAAACACG
GATTATTTACTTGATTACATATTAAACACGGATCGAGTAACGGAATAGGACCGATCCCTA
GTTATAAGACTAGGGTTTTCTCGTCGGTTAAAAGCCGAGGAGGGGGTCTAGGAACGTGGG
TAGTTCTGGGAGTCTGGGTAGGTCTGGGAGTCTGGGTAGTTCTGggagtctgggcaggtc
taggagtctgggcaggtctgggagcctgggcaggtctgggagcctgggcaggtctgggag
cctgggcaggtctgggaGCCTGGGCAGGTCTTGGATTCTGTGTAGGAGTTCGAATTTCTG
CAGATCTTGCGAGATCCTCAGCTTCGCTCATCTCGATATCTTC
>NODE_27_length_18833_cov_37.069080
GGACTTCGCTCCTCCCCCGGGCCCACCCCCAGCCTTCTCCTCGACCGACTACACCGCCCC
TCCCCCGGGCCCGCCCCCGTCCCACTCCAAGCCACAACACGAATGGGAGACTCTCGTCCC
GGACACCTCCCTCTTCCCGCCTCCCCCGGACATCTTCTCAGGCTACGACCGCTCCCCGGC
AACAAACGCCACGGAAGCCGAAGCCGAAGCCGGCGAGGCCTGGTGCGCGGCGCACCCCCT
GTCCCCTCCCCTGGATCTCGCCCCCGCGGTGCTAGACGGGCGACGGTCCGGCTCCGTGCG
GCTCATGGCGCCCGAGGCGGGGCCCTTCAAGGGAAAGCTGGACTGGGTGGGCGGCGGGGT
GTGGCGGGGCAAGACGGATAGGCAGGCGGGGGACTACTGCTACATCGGGTACCCGCCCTT
ATACGCGGTCAGGCGGGACAGTCCCCTCGTCGCCTCGTCCGGGGCGAAGGGCGGGAAGCG
GACGGTCTACTACGAGGTTCGCGCGCTGCCGGACAACAAGAAGGAGGGGGAGATCAGTCT
GGCTATCGGCTACGCGGCGCTGCCGTATCCGAGTTTCAGGATGCCCGGGTGGCATCGGGG
GAGCCTGGCCGTGCACGGGGACGACGGGCATAAGTACATCAATGACCGGTGGGGAGGGAA
GGACTTCGTCAAGCCGATGAAGAAGGGCGAGACGTACGGGCTCGGCATGGTGTTTACGGC
GCTGGAGGGGGGTAGGGTGGAGACAGAGGTGTTTTATACGCGGGAGGGGAGGGAGGTGGG
ACGCTGGAATCTACATGAGGAGACGGATGCGGAGCAGGATCTGCCGGTTACGGGGCTCGA
GGGCTATCATGATCTTGCGGCGGCGGTGGGGACGTTTGGCGGGGTGTGTTTCGAGGCGGT
GTTCGAGCCGGGAAAATGGAAGTACAAGGCGGATGTCTACTAGCATTATTAGCCCCCAGG
CAAGTGTGGTGACTTTAAAGTGAGGATTGATTGGGTGGTAAGGCTTCAGCTGAGGCAGCT
GAGAAGAGGCGGATAGGTGGACCTGAGATAGAGTGTAGTTCGCTGGCTCATTTGACCCAC
TTAAACTTCAATTTCGTGAACTTGAACTCGAGTCTCAGCTTTCGTGACAACGACGACAGA
TATGTGCCCTCTCAACAGTATTGAATGATGCCACGAAGCGGAGAAGAATGGGATAAATAT
ACTGACGAGATTCGCTCCATCGACTCGGAAGAGCTGCACGAGGCGCGCCCGAACCGATGG
ACCGGTTCAGCATCAACGTGGAGGAAGTTGACAGCCGATGATAGGGCTGTGCATGTCGCG
CTCGAGTCTGTCAGGAACAAAGACTTGGCCTTGCATCTGTATAATGCATTTGCGCTGAAG
AGAGGCGGACATGGCGCGGGTCCTGGGGATGAGGTGAGTTTTGTTCAGCCAGAGTGCGGC
GCGCAATAAGTGATCACTGACTCGGGGTGTGTAGGATGTCGACAAGGAGACGGGCAAGCT
GGCTAGGCGAGATGAGGAGTGGGAACCTGATAAGATCTGGACCGCATGGCCGATGGCGTT
GGAAAGCGTGCCGCCTACGGGGTTTGTGAATTGGGGAGATGACGATCAGGAGGAGGATGG
GAGGACTTATCGAAGGCCGCGGAGTCGGCAGGGTTTTGGTGTGGAGCTCGAGGAGGAGGT
GTCCGCAACTATTTTGAGGATCGCGAAGGAGAGGTTTCGACAGAGAAGGCTGGAGGACGA
AGAGGAGCCGGTGAAGGAGGTTCTGGCCAGCGTTGAGGCTGTGGGTGGCGAGGAGAGTGA
TGCTTCGCTGTCGGGGATGAAGCGCGAGCCTGAGTCTGGTCTCGATGAAGAAGAGGAGGA
GCAAGCAGAGTTGGAGGATATAGACGCTGGCGTTACGCCAGGGGCACGTCAGAAAGGGCA
GCGGGTTGAGTCTCCTGTCCTTGTACCGACGGTGTCTGCTGACGATGAGCTGTCGTATCA
ACTGCTGCGGCCGTTGACGCGGCATATCTTCACAAAGCTGGATAAGACGCTTACTGTGCT
TCACAACGCGCGCGTGGCCGGCATTAATTCTGGGTCGAAATATGACGAGGAGCAAGCCAA
GGAGCCTCGGGATGCCAGCGCTACTCCGAATCCTCAAAAGCGCAAGATCTGGCGTGGGGA
GGATTCACCATCCCCAGAAAAGCCGACTTCTCGCAAGATAGAGCTGCACATCCCTCTCGA
AGGAGAGACAGAACGGGAAATGAGAGCGCGACTAGCGAGGAAATATCACAGACGCCGACC
TCGCTTCTCTGACGAAGAAGGCGAGACAACGGTAGCTGAGACGGGCGAAAGTCGAACGAG
TCGAAGAAAGAAGAAGACGAGGGTGACCACACGGTCCGTGTCGAAAGTGTCTCCAGGAAA
GTCTGCCGCCGACATTCACCGCGGCAGGAGGCTCGGCGACTGGGCACTGAGAGATTGGAG
CGATGTGCTGGGTGCCGCTGCTATGGCCGGATTCTCCCCCAGCGTGATTGCCCGAGCGAC
GCGGCGATGTGCGGGGCTATTCGGTCAGGGAATGGAGTTCCGCACCCTCGCCGAAGAGCC
AGCAACAGTCGTGAAGCCGAAGAGCCGGACGACCAGATACGTCCCTGGTGAACCGAGGAT
GCCCACCGGCGACGAGAAGGAGGACGAGGACGAGGACGAGGACGAGATCGAGCACTACCG
CAGCGAGGCAGAGCAGTTACGGGCTGTTAGCCGGGCCTCCAGTGTGATAATGGATGGATC
ATCAGATGAAGATGACAATTCGGCGGATACAAGGCGACGCAGTAGGAGCAGGAGGAGTTA
CTCTGTCGCACCGTCTGTCGTGAGACTGTACTGCCCCCATCCTACCTGCTCTGGGGCGAT
CAACGGTTTCGCGCGGCGATATAACCTTAAGAAGCACCTCACCATTGTCCACGGGAAGAA
ACCCCAAGACGCGTCCGAAGATGAAGACGACTTGGACGAGGTCCACGGTGCCGTGCACGT
AGACGGGTTCTTGAAACCCATCATACCGAGAAGGGGCTGGAGAGCAGGCGACACACAGCC
CAGCACCGCGAGGAAGTCGCGAAGGAAGCCGCGGCGCGGCACACCACCTCCGACGCAGTT
CTACTCGGACGACGGCTACCACGCCGAGATCAACGACGACGATCAGATCAAGCAGGAAGA
CGATGAGGTTACATATGACACTTATACTCGCAAGATACCCAAATCGAAATCTCATTTTCA
CATCTCCCGTCCTACTTCTTCGCCGCAAACTGCCTCTCAACCTCATCAGCAAACTCCCCA
ATAGTCTCAAACCGCCACTCAAAATTTAGCTTCCCAGCATCCTGCAACTCCTTCAACTTC
CCAGCAGACCGATGATCCCCGTCCTTCCCGCCGCCCCTCGCGATCCAGACATTCCTCACG
CCAAGCTCCTTGGCGGGGACGAGGTCAACCGTCAGACTGACAGCGACATGCAATAACTCT
CCCTTTTCCTTATCCACCCCGAAATCCCGCTTCGCGTGCTCGAACAGGTAGTGGAAGTTG
TTGAGGTCCGGTTTGTAGCTGCCTATGTCCTGGGCCGTGTAGACGCCATCTATCTTTGCC
GGGGCGAGCTGGTCGGACACCGTCCGGGCGATGTTTTTGTTGTCCACGTTGCTCAGGATG
ATGAGCTTGTAATGCTTAGACAATTTCTGCAGGCCCGCGACGGTGTCCGCGAAGGGCGCC
CATCGCCCGGGGCCCGTGCCGATCTTCTGCACTTCGGCGTCCGGGGGGAGGGAGACGCCT
AGTTCTGCTGCGAGGGATTTGTACGAGGCGATGAGCTGGTCGTTGTACAGCATTTTTGGG
GCTGAAGACCATAGCTCGTGGGTGAAGTGGTTGAAGCGCTCGACTGCCTGGAGCGGGTTG
ACGTTGTATGGGTGGGAGGCCGGGAGCTGAGAGAGGAGGGGTCTGAGCTCCGAGGTGAGG
CCGGCTTCCCAGTTTATTAGGGTGCCGTAGCAGTCGAAGGAGAGGGCTTTGAAGGTGGTT
AGGTCTGGTGTGGACATCTCGGGTGTCGTGTGATTATCGAGTGAAGTTGGTCTTTTGTCA
GAGTGGTTTAGGTTGATAGAGTTGATCAAGGATGTGTGTGATTGTGACGGACGTTCTCTA
ACTTGATTGAAGTTGTTGGGCTAGGTGTTCGATTGCCAATAATCTGAGCGTCGAAGACGT
ATCTTATAGCCCCGTGCGTCCGTGAAATCTGAGTGCTCCCGAGTGCGTGCAAGGATGATA
GCTTGCTTACCGGTTTGAATGAGATCAGCGTGGTACGTAAACTGCCCCCTAGATACGGAA
ACGCACCGCGAGAAGTGTGTTAGTTAATTCAGAGCGGGGCTGCGGGGTCACACAGGGTCG
ACGGAAGGGCGTGCTCGACCTTAATGCGATCATGTCTCCACACCGCCGATCCGGACTCAA
CTGTCCGAGGCGACAAATCGGGCCCGATACCGACTGTTGCTCATTCCCGCCGGCGTGTTG
CAACGAGGCCATGATTATGTACGTCACGAGGTGTATGCGGACTATGATTGCTCGAGAGCA
GAAAATGTACGCATATCTCCCTTCCTGTCCTGTGCCCTATTTACAACCCTTTCAGCAGGG
ACCGAAAAGTCCAACCCAGCACATTCGCACGTTGTCCGCGCCCTTCCTCAATGAAAACTG
CTCTGGAGAGACCCGTCAGATGACGACATAAATCGCCATGTCCAAGGCGATATCTATCCT
CAACACCTCCCACTCGTCCTCCAGACCTTGGCGACCCTTGAGGGAAACTCAGGCAGAAAT
AAGCCTGAATTTCAGCGCCGAGAATCAGCGGAAATACATGTCATTGCTCCAGTGTGAAGC
TCCCTGGCCGACGTACGGGTCAGGAGTCCGGCGACGTCCGCGACCGGAGGGCCCGACTCC
ATAGGCATTTTGACGCGGATTCACGCCGTGATCGATCATAGGCTCGCGCGAACGCTGGCG
CTCGCGAATCGGAGCAAGAGGGGAGCGAGAACGGTAACGGGGAGGAGGCCAGTAATCCGA
ACTCCGTGACCCGCGTCCGCCGGGCGAGCGGGAGCGGCGACGCTCGCGGTTGGCAGCGCT
GCCCGGAGCAGTTGCTGCCAGGCGCGCACCGAGCGCGATGCCCTCCAAGAAGGCAACTTT
GACTCTAGGGTCCTGGCTATCGCTGCTGGTAGCCGCCGTTCCCGTCACATCCTGAACGGC
GCGAATCAGCTGGTCGTGCATGCCGACGCGCTCGTCGACATGCTTGACCATAGCGCCGCC
GTGACTGCGAGGATGGTTGTAGTGCTTAGGCTCCGTCTTGATGGGCCGCTGGGGGAAGCT
GTGCTTGTGGCCCCCACGCTCGGCCTTCACGGGAGGTGCTGGCAAGTGACGCCATAACGG
GCAGCCGACTCGTGAGTGAGGCGTAAAGTCCGTCTTGGCGCACAGATTGCAGTGTTCGGT
CTTCTTGATGTTGGCGAAGACCACGGAATTCAGCGGGCCGTCCAGTCTAATGATACTGGT
GGGAAAGCCTTGATACTCCGGAATCTGCAAGAGTAGAAACCCTTCAGACATTCCGGGGTA
TCGCCTAATGGTGGACAGAGTGTACTTGCGCCCCTTCAGGACCTGACGCAAGCTGCTGTG
GACGGCATCGTCAGATATCTGCCGGCTGAACTGAGCGACAAAGTAGAGGTTCGTTGGCGG
AATGGGCCAGGATTGAACGACCTTGAGGGCTTTCAAGGCGACGTCTTGCTTCGCTGCCAC
CCCGTTGGGGTAATCACCCCTGGCCTTGACAATGACATCCCGGAGAGTGACTCGGCATTT
GTATGTGCGTCCGTCGAGCTGCTCAACGACGATGTCAGGATTGAACTTCCGCTTCTGGCA
CTCCAACGACAGCAATTGCGTGGGAGGCCGTTGGAGCTGGTGCTTCGTAAGGTAGACCCG
TCCGGCCTCAGAGTTGATCCAGTCCGCAGTAGCTCCGGAAGCTCCCTTAACTCCCTCGAT
GCCCGTGTAACGGGATGGATACGAGGAACTCTTGGCCGGGGCGGGACGCATAGGAAGAAT
GCCCGACTGGGATATCTTGGTCTTGACCTTCGCGAGACCTGGGTTGGGCTCGGCGGGCCC
ACTGCCAGTCATTCCGCCAGTGGCCACTTCGTTGCAGGCTTTGTAGCGTGGAAATGAAGA
AGACGATGAGTCGATTTGGCCGGGCTCTGAAGAACGCTACGTTAGCGGTGATGAGTTTCT
GGGTTGTTGAGGATAGTGAGGCAAACCATGGTCGAGCGGGCGAGTCTGGTGGTCCATCAT
GTCTGGAAGCCATATTAGTAATGCTCGCATGATCGCCATTACCAGAGATCAAGTACCAAG
GTCCTTCGGGGATTCCGTGGTCTTGATTATCGCAGCAGCGAGAGCATCAGACAATCCTGC
ATCGGGCTTAGGCGTTGGATGGCCTCCAGACATGTTCGGAGGCCCGGCGGTGCCACCACC
TCCCTCAATGTTATTGGAATTCATGGTGGAAGTCTGGCAGTAGATACAGTCAGACGTTCG
CGTACGCTTGCGAATGAAGGTTGGAGGCGAGCGCATAAACTCGCTACATGGATGTCGCTG
CCGGATAGGCAACAAAGGGTGCAAAGGTAGGCTTGCCAACAGAGAGCTAACTCAAGAACT
CAAGAACTCAAGGCCTTGACGCGTTGCGAACGCGTGAAGGATCAAGCAAGTGGAAGTTTC
GATGACTTGCCAAATGGGAAGGTATTTAGGAGGGCTGTGAAGAGGTGCAGAAGTGGGAGA
TATAAGAAGTGATGGAGTGCACAAGACAAAGCGTGACTGAAACACGACGCAGCTGAGGAG
TGGAGGCAAGAGAGACGAAGAGGATTGGTACCACAAGCAACCGTGGCAATTGAAGAAGCG
CGTAGGGCATATCGTGACGTAAAGTGATATTTGAGTTTTGTTACCTGACTGTTTGGAAGT
TCGAATCGTTGAGGAAGGAACGAAGGCGACGAAAATGATGATGTGTGGTGAACGGAACCA
AAGTCTGGTGCTTCGGCTCGCAGAAGACTGTCTCGAAAGGTTCAAAACAGCCGTCAGTGG
ATATTGATGGGAACAAGTCAACAAAGCCGCGTTGACTTTCAATGTTGTGCGGTGAATGGT
TAGTCGGTCGATGGGCGGAGGGTGACCAAGCAGTACAAACAGCATGTACCTTCGTTCACT
TCAGAATCCGTGGACCACTTGTTCCGGTCTTCTTACCAGGAAGCAAACGACACTTCAACA
TGGAATCAAGGGGATATATCGTATGATGAATCTTTGATGTGTACTATCCCGAAAGTGCTT
CTTTGTATTATACGTTTGCATATCATGCCTGCGGTACTCCTTCGAAAAGGAGATACAATA
TTGAAGATCAGACAAATGACAAACTCAGAGACTCACCCTTCTCCCAGCGCTTGATGTTCT
CGACCTGCTGCTGGTACCACACATCCAGGGTCCCCTTCTCGACGTAGCCCATATGCGGCG
TCAAAAGTACCTGGCTCCTGCCATCCTGGCCCCATTTCGTCGTCCTCCATTTGCTATCGA
GAGGTAGTGGTTCGAGGTTGAACACATCCAGTGCCGCCGTCCTGATCTGGCCCTTCTCCA
ATGCAGCGAGCAGATCCTCCTCCACCACCAACGGTCCTCTCGACGTGTTCACAAAGATAG
ACGTGGGCTTCATAAGCGCCAGATCCCCAGCTGCAATGACACCCCTCGATCGATCTGATA
GCACAAGGTGGATGCTGATCACGTCCGCCGTCTTGAACAGTTCCTCCTTGCTAACCACCT
TGAACGTCTTCTCCCCGTTAGTCTCTACGGGTAGCCCGGCCGCCTTGGCCTTCTCGTCGG
CCGCCTCCTGAGTGAGGTTACTGCTCCACGCCACGATGCGCATGCCAAACGCCCAGTGCA
TAATCCTCGCTACCGCGACGCCAAGATGTCCGAGGCCGACCGTGCCGAATACCTTGCCCG
ACATCCCCGCGGCGTAGGTCGTCTGCCAGCCGCCGGATTTAACTGAAGCGTCGTCTGGCG
CGATGTTACGGGCTGCCGCGAGGATGAGGGCTACACAGTGCTGCGTGGTGCTGTCTGTGC
CGACAGAGTTGGCGGGGCCGGTATCCACTGCGCCGGCAACGGGGATGTTGCGCTCTTTCA
ACGCTTCGAGGTCCAGTGAGGCATTGCGCTTGCCGGTTGTTAGGAGCAGCTTCAGATTGG
GCAGGCGGGCGATGAGGTCCCGCGGGAAAGGGGTGCGCTCTCTCATGGTGCCTACGGCTG
TCAGCAGGGCTGTATTATGCCACCCGTGGGGGAGAGCTTAAATAGACGTACAGATCACCG
TAAAAGGTTCGAGCCTCTTGACAAGCTCATCCTTCACATTCTGTGGGGTGTCAGGATGGT
TGTAGGGGAGGAGAGTATCTCTGAAGATGGTCACGTCATAGTTGGCCGAGTCAAGCTGCT
TGAAGTGCGGCTCGGAGAGTGCCTGGTAGTCGTCAAGGACCGCGATCTTCAATGGTGCCA
TGTTCGTGGTTTCGTCGTCTGTGCCGACATATACACCTCTTCTGGAATTGAAGTCCAAAA
CCACTCGGAATGCGATGTGATAGGGGGGACAGCGGTTATATGATACTTAGCTTACTAACA
AGAGCGCGGGACATTATTTACAAGAAGGTTAGCCGAAAGCCGGAGCTTGTAACTTGTTAG
CCGTCGGACTAAAAACGTCTGACGGTCTGCCTAAAAATGTCTGGCGGTCCGACCTAAAAC
GGCTGACGGTCTGACCAAAACTTCTGACGGTCTGACCGGTCTCGCGCCTGACATGACCTC
GACTCGAGGGCTTATTATAGGTCAGTCAGGGGCTAATAGTAGGTGTACGTGTAGACCTCC
CTATTAACGCGGGCGAAGACCGCGAGACTTCTCAAAAAATAACCCAAATTACGCTGACAT
TGACAATTGGCCGCAGTGAACCGTTATTTTTGGCTAGGCCACGTCATGACGGAACACTAC
TTGCAACGGATGATCACGCGAGATATTGGTGCTGTCATCTGCCGGTCCCCGCACCGGGTT
CGCTCGACTTCCCCGCATTTCCCTCGCGAAGGGCAGTTCGCCAACCCCTTTTTGAAAGAA
AGGGGTGACAAAGAGGAACTAGGTTCCCTCCATAACTATTCTGTAGTTCATAAATTTATT
TCAATATTGGTTTATATCTAGTTTTGTGTAATAATGGTCATAATTACTATCGCCTAATTC
TTTCAGGAGCCCGATCAGAGTTAAGCTTTTGTTGCTCGGTGGTAAATGGAAATACACACT
TGCCATCTCTAAAACCTCAGACTCTGGATATCAGCTGATCAAGTGCCGGGACAATTTTTT
TACATCCAACCCGATGATTGTCGTCTTTCCTTAGCATGGAAGTCAGGGATCAAGTCAACG
AAGGCGCAAACGGTCGGGCAACACCGCTCGCGGTCCACGAGTGCAACGATTCTCTGGGCA
AATCCACGTCAGTAAAACAGTGTTCGTACGACGCAGTAGTCGTTAGTGACTGGATAGAAC
TCACCAGCTTTGCCTAAGTAATGACCCTGACTTCCCCTGAGTCGGCACGTCTTGTCCGGA
CAGAGCCGACAGGCACATAAAGCATCTATCTCTCCTTGACTCCTGCGGTTTGAGTTCGTA
TGGTCCGGGTTTATCGACAGCTCCAGGCCGAACAATGTACCAGAAAATGAACTCCAGGTA
TAAGCACACTAACGCCCAGATTTCAGCCTTCGAGTCCTCGGAATATCAAAGCCTACCTTC
GACGACTAAGCCGAAGATCTTTCAGATGGCTAAGGCATAGGATACCTGACTGGTTATCAT
GCCGGGTGACATAACAAAAAGTTCTCCGGCCGGGTCCTTCTATGAGAATTAGATAGCTTC
GCTGATTAGAACAGTTTATCAACCAACTCGCTCTCATTGCGCTCACATTGCTATTGCGGA
AGTCATGATGACTCCCAGTAGATACTGTTGTGCACAATATCATCCCGTCAGCTAGGCGCT
TGCGTCGATATTTGGCCAACAGCAAAACCAAAAACGTCGGGATAAGTTAAAAAAAGCTTC
TCCCCTTTACTTCTCGAGAACTGGTGCGAACAGGGGCCATTGCACCTGTTAAGACCGTTT
GCGATCCTCCACCGTTCAGTCGGGCGTAGTAGAGCAACTCGTATTCGTTGCAGATCCAAG
ACAAGCGCTGGGATCGTGTCTCTATGACAGTAGACAGTCAGAAAGTTGGCCGACAAAGTG
GAAGATCGAGGCGGCATAGCGCCTCGACGATCGGCTTGACGATATCTGTTCTGGCTTTAT
GGATCAATACCAGGAATGTGGAGATCCGTTCGCAGGAGGTCTCGTAGTTCTTGAGCCACT
CAAACTTCCATTTGGTTTCCGAGTTCTTTCAGCATATCTTTAGCATCAGAGCGCATCAAC
ATTTGCTGCGAGAGAGTAAGAAGTCTGAAGCGCGTTTCTAACCGTGCCTGAAGCTGCTGA
TGGGAATGAACCAATTGTCGTCATGTGTCCCTGACCTTGGCATTCTCTAATGCGTAGTAG
AGGGCCGACCGGGGAGCCATGACGGCAAAGTATGACTGTACCGAGGAAGGACATGTAGCG
GACAGCAGACTTGCGGAAGAGTCAGGGCGTTTGGAGGTTAAGTGACATGACTATGGCTCC
AAATTTGGCAAAAAGCGGGCTGAATAATGGCGGAAGGCGGAATGGACCACACTTCGAAGT
GAATTATATCAAGGAGTGACTGGGTAGGCAAGTTAATCAGACTTTAGTGGTGTCTACACC
TCCATATCAATTCGCTTCCCCAAGAATAGCTGCCATCGACGTCAACTTGACTGGGAACAA
TGCTCTAGTAAATATAGCCAGTCAGAAGTAATATACCTGACAGAAGGTTTATAGATTGTG
TGAACAAACAGCTACTATTTTAAGATAACGCTTACGACCTTCAAGTCACTGTTGCTGAAC
ATTCACTGTCTAGAAGTAAGTGAAGTGATGACAAACATTCACTATTCAGAAGGAAGCGAA
GTGATGGCAAAATTCACTATTTAGAAGAAGTGAAGCGATAATGATCGTTTATATATTCTC
GTTGGAATTACTCCCCCCGTATTCTTTTCTTACTGCTCTCCCAGCAACACCTCAGCTTGG
TCTTCAAGCTTCCAGTTGATAACATCAAAATAACTGGAGTTCAACACCTTTCTCTTACCA
GTCATTGTGAGCGGTTACAAACTTTAACACTGTGACTGTGAAGGCTTAGAGATTTAAACT
CTCGATGTTCCTTCACAATAAATACCAAAAACAAATCGTACTTCACAGCAAACCCCATCA
ACCGCCTCACAATACCATTTCGTCATTATGGGACCCAAAATCCCACTGTTATACCTCGCA
ATACCTAACTGCGACCCCGTCGAGTTTGTAGCCGCCCTTGGCAAAAAATTCGAGTCCGGG
GAGAAGTATGGTTACAGCCAATTGGTACGAGAGAACCCGGGCTATAGGTATATCGAACGA
TATACGAGCCAAGACTAACATTGCCTGGATAGGGCGAGACCGACCTGTATGCTATCGTTA
CTCTCAAGAAACTCTCTCTAGTAAGTGGAGTTGTTTTCTTTTGTTATGTAACATAGTTTG
ACCATGATTGTAGGAAGACCTGGAGGAGATAAAGGAGGAATCCAAAGCCAAGGCACCGCC
CAAGCCAGGGGCCGAGGACGAAGCGAAGGAGGAGCAGCTTCGGTAGAAGTTGTAGCAGTA
GTAGAAATAATAGCTGTAACAAGAAGGGTGCAAAAGCAAGCAGGCCATCAACTATTTCCA
TTCCGTGATACGCGTCTCTTAAAGGCCAAGAAATCTGGCTGGTATCCTAGACTAGCCATA
AATATCTGCATGGGGACAGCCCGTAGTAATACTAGCCGTCCTCCTAGTCCTCATGCACCA
TTAAAGTATTCAGTTATACTTTGCTAACCTGTGTAAACTCTCTGAGAGCTTTTCCAGGGT
TTTGCTTCCCTTTCTCACTTCGGTATACCAAGAAAAACCAGAGTCCGACAGTGATCAGCG
TCAGCCCAGCGGATATGACTACATATACCCAGAACCACGGTGAGACCACATTCTCTCCTT
CCTTCGGCGACCAAGTGAAGAATGACATAGAGAACAGAGTCTCAGTGGAGTAAGCATGTT
AGTCTCAGATATCTTTTGGTGTAGTAATCTCATCAGCGAAAGGCCGATCACTTACCGCAA
CAAATGTGGCTGGCAAGAATATCATGGTCAGAAGTGCGATGGACCGCATTTGACTTCCGT
CTCTCTTTGTCCGTACAGCAATCTCCATATTTGCCTTGGTATGAGCCTAAGTAGTCCCGT
GATTGTTGATTGATTAGCATAGAGATACGCAGAAAGCGATGCCATTTACTGGTATCTTAT
GGAATTTGATGCTTACCAGCTGTGTAGCCATAGTCATACCCTCCATGATCATGTTGCAAT
CCCTCACCTTCTCATCATAGGCTGCCATAATCTCGATTAGCCTCTCTTTGATCATGGCCC
CCTGTTTGCGCATTTCTCCGTCGAAGTCAAGAGCCGCGCCATGCCCGTTGCTATTGAACC
TGGAGACATTGCCTTGAATGGTTGTCGTTCCCCCTTGATAATGATCCCGAGAAAGTTCGT
CAACGTGGCCAGCCATTAACAATAGCTGCTGCTTCCATCTCTTAAGCCCGTTGCTGAGGT
GGCAAATGGCCATCCAGAGGTCGACAGAATCCTTTGTCGACTCATCCTCCTCCTTAGCCG
CCCTCGACTTCCAGTCGTATGTATCATTTCTCAGCAGATTGGCCACGAACTGTAAGCGCT
GGGTCAGGCCATTTGTTACGAGGTCGAAGTGTCTCTCACGCTCAAGCTCAGCAAAGATCC
CCGGTATTAGCATTGGGTGCCAGATAGCATCACCGGCCACTGACAGCCGTCGAGTGATCT
CTTTGATGGTCTCCGGTGAGCAACCGTATACTATCGCATATGTCGAGTGAGTCGACGGTA
TGTATGTCATTGAGATTGCCATGTCTTCGGGCCAGGAGCTCAATGTCCGAAGGTTATAGA
CTGCAAGATATTGAGCCTCGTCATTTCCATCGCGTCTAGCGAGAGCTGACAAAGGGGCTG
GATAATCTGCTCACCAATTGCAGGGACACCATCTATCTTTCTCACGAGATAGGTCCTATT
GAACACCGTGACATCTCCGTAGCAGATTGTTGGGATCATGGAACGGTTGACCTGCATGCG
CTTGGCGACTTCCTTGAAGGTATCCTTCGCCCAGGGTAGAGTTCTCAGGAGAATTGCATT
TCGCATCCCTGTGACGTTATCCGCTCTGCCTGCGAGTCTGTTCATAGATGAATACGTTAG
TCATGGTAATAGTCGATCAGCTGTTGCCCATGAGATGACTACACTTCAACTTACATCACG
GCCAGTCCCCTCTCGAAGTCATTCACGCAGGGAACACTCTCCTACCTATATAAGCATGGG
TACGCAAAGGGACACTTCGCAGACCCGGCACGGAGGCAAGACGGCGTTCTTACCTCGGAT
AACCACTCATTCCAATCCGCTTCCGTCGTCAAGTCCTTCCTGACAGTTGCAGCCTTCTAG
GCCATTAGTGGCAGCGATGAACATGGTAAACCGGATTCATTTCACTTACTGGGTCTCCAA
GGACCATCTTTAGGAATCTGCTTTCCTTGGGCTTCCACTTTAGAACTTCTAGATCGCCCG
GACCGAAGTCTTGTTGAGCTATTGGTAGCCAATCCATGGTATCGAAAAAGCAAGTGAGCG
ATGTTATATCGGCGCTGGGTATTTGGGTAACCACGCTCTGAGGCTCTCGGAGTTTAATTG
ATGCTCTCAACGAAGCGTAGAATTCGCCCGGAGCGGAAACGAGCACACGGAGCATAAGTG
GCCGGGGCCTCATTGCCACTATAAGGTGATGCACATGGTTCCACGTGTGGCGGCGCATAC
AGCCTTGAGTCTTCTGTACTACCTGATTGAGAACTCAAAGCCAACGGTTGTTGATGTCGT
ACGACACTAGAACCACTAGAGGGTCAATGATGGTGCGCCCTCGGCTAGATGCAGGTTGCC
TTTGGGACGAGGCAGTCTCTATTCTCCTCTCTACGTGAAGTTATGTACGGAACGGTGAAC
ATCTCACCACATACGCGTCCAACATTTGGTTGTGCTACTTCAAGAGCGAGCCTTGTGGTC
GCTCGAAGGTGTTGTAAGGGTCCACTTCGTGCATAAGGCAGATAACGTCGGCTGTGACTA
TCATTTCCTGGTGGCAGCCTTGATTCGCCATCGACCAATATGCTTGGACTGATCCCACCT
TGATAAAACACGAACTATAACTAGGCACTCGCCGAGCTTGATTGGGTGCATCCCCCAGGG
GTAAGGAGTCGATGGACAGGTGAAATCTCAATTGGAATATGTGACCTTGACAGGGGTATG
ATAGCTCGAGTCTGAAGATAACCACGCGCTTCCAAAGACAGCTCCTTAGTTCTATACATC
TAAAGTTTGGGGCACAGGATCCACTCTCCCGGACGGGGGCTCGCCTCACGCGATATCGGA
TGGCGGGGCCGTGACACTCGCGGAGATAGATCATGAGAGAAGGCATACAACCCAGAAGCT
TGCTAGTTGCGCTGACGGGCTCCATCTTAATCAGAGCCAAACTACCTGGGCAGTGTCGCT
TCTCTTCTCGCATCCCACACAATGACTCTTATGACAAGCTCAGGGAGCCTCGACAAGGAC
CTCGTGCGCAAGTACATCCGTGGGTGTCATATCTTGCATTTCCATGGCATAGTCGACGGC
TACGGCCACCTCTCCTCCCGCTTAGCCGACGATGTTTTTGTTATGAGTTGCTACATGGCG
CCGGCACTTGTCTCATCGAAGGCGGATCTGGTTTTGTACCGCGTTGAGGATGGTGAGCCA
CTGCAGGAGAATGCTCCCAAAGGTGTGTGTCCCTCTTACGCTCGTGGAAAGATGACATCC
CATCTCATCTTTCTGCCCAGGGTTTTCGGAACGCTACATCCACTCGGAGATCTACAAGGC
ATATCCTCAGGTGAAGTCAATAGTGCACTCACACTCGCTCGACGTGGTGCCCTTCTCAAT
ATCGCCAACAACGCCCCTCCGCGCTTGCTTCCACATGGCAGCGTTTCTGGGCACCGAGGT
ACCGGTGTGGGACGCGGCAAGCGTGTATCGCGAGGACGAGAGCATGGTGCAAAGCATGCT
CGTAAGGAGCACACGGCTGGGGGCCTCTCTGGCACAAACGCTGGGAACTGGAGCTGAGGT
GGACGGGATGCCGCGACACCCGGTGGCGTTAATGCGAGGGCACGGATTCGTGTGCACCGG
AGACAGCATTGAGATGGCGGTGTCCAAGAGTATCTACACGGCACAGAACGCAAAGGTACA
GCTGTCGGCACAGTCACTGGCTGCAGGCAGCCAGGTGCACTTCTTCAACGAGCGAGAGGC
TGCTGACGCCGGGAGGACCACCATTGCGGGCGCTGCGAAGCCATGGCCTCTGTGGGTGGC
TGAGGTCGAGCTGAATCCGCTGTACACGCTAGTTGAAGAGTAAGAATGAAAGACAACACG
TGAAGTCGAATATCTAGTCAAGGGGACATTCACCTTGAACGAAACGCTCATTGAGTGTTG
CTGCCGTTCGTTCTGGAGGGTCGAGGCATTCTCCGCACACTTCCAAGGTTCTCCACTGCT
GTGGTGGGGCGGGGAGTTAACCCCATACTGTGGGGAAACAGGGGTTGTGCTTCTTAAGGG
GGGGGAACTTCAAGATCCGGATATAATCTCGTCCCCCGTCCTTTCCAGTGTTCGGAGCAG
GATTCCGCGCAATCTATGCAATGTCGAACGAGTGGACAACGCCGTAGATACCGGAGCCCT
TCCGATGACTGTTAGAGCCACGTCCGGAGGAGTACCTTAGGCTGATTTGGAACCGGTCCC
ACCCGGCGGCGAGCCATGGAGCAGCGTGAAAGGTCCGACCCGCCGTTGCATCATCAGAAG
CGGAGACGCATCGGATATGCCTGCGACCACTGCCGGACGAAGAAGATGCGATGTGACGGG
GAGAGACCGAGCTGTGGGCCCTGTAGATCACGCCAGTACCAGTGCGTTTACAGCCCACAG
CGTACGCGAGTCTCGATAAGTCACGAGTAAGTCAGCCAATTCCCTGGCCATTGATCTCGG
GCTCTGACCGCAGCTTCATCTTTAGTTATGTTGAAGACCTGAAGGCCAGGAACAAGGCCC
TCGAGGAGCGACTGGCCAACCAAAATGCCAGAGACGGTCGTAGCCCCTTCCCAGACAGCT
CTTACACTACGTTCTCCCCATCCATCTCTGAACGAAACCCCTCCTACGGTGCGGTTCCAC
GGCAGTATCCTGTCGCAAACAACGATCCACCTCTGATGACACCAAGTTCCGGCACTTTGG
ACGGCAGCAGACCCGCAGACCAAAGTCACCTGGTGTCCGGGAATGGCCAGCGTGATCGTC
AATCGACTGTCGATGGCCGGGCTTCCTCGATAGCCCAAAATCAACAGCTGGAGCCGGCCA
ATGGTCGCATGATCCAGGCGACCAGCAATGGCAAGGGGTCTCCGGGCGAGTACTTTGGCG
AAGCGTCCGCCTTCAACTTCGTAGCTAAAGTAAGCTCTCCAGACCAGCCTAGGACGGAAT
CAGCTCGAAAGTCGTCAGGTATTAATGTGCTACGGCCTGCTGGGAACGACGGACGAGCAC
CACACGTGCAATCAGACCTCTTGGCGGCGTCTTCGCCGTCCACCGTGGTGTTTGAGGACC
TGCTCGGCATTGGCGGAGGGTCAACCGACCCCTTTGAGCTGCCACAGCGCCAGCTGGCCG
ACAAGCTGGTGACGTCGTTTTTCTATCACCGGCATGTTCTAAATCCCTATCTCCATGAAG
GCACGTTTCGGCGTCGCTACGAGCGGTTATGGATGAGTCAGGAGGCTGGAGGGGAGGCAG
CAACATCGGCAAATGTTGTCTGGCTGGGCCTTGTGAACATGGTGTTCGCATTCGGGAGCG
AGCATGTTTCCCCACGACCCCTTGCAGCTGAGAGTCCGTCGTCACGGCAGCGTAACTTTC
CGGACCGAGACCACGAACGCTTCTTCCGGCGTGCCAAGACACTCGTGCTGGCGGGCATCC
TGCAGACAGGCAAGATTGAGCTCGTACAAGCCTTATTACTACTGGGCCATTACTTGCATG
GTTCGCTCGAGCTGAACCACTGTTGGACCGTGGTCGGATTGGCGGTGCGCACTGCACAGG
AGCTGGGCCTATATCTTGACCCGGCTCGCACCACCAGCGACGTTGTGGAACAGGAGATAC
ACAAGCGCGTCTGGTGGGGCTGCTTTACTCTAGATCGTCTGATCAGCACAAAGCTTGGCC
GGCCCCCTGTGATCCAAGACGGACCACAAATCGCCGTCGACTTGCCACTGCCCGTTGATG
ACGAATACCTCACCGAGCAGGCAGGCTATAGCCAGCCAAATGGCATTCCATCCAGACTTG
AGTTCTTCCGTTTCATTGTCAGCCACTGCCGACTTGTCGAGCGCGTGCTCAACACCATGT
TCAGGAACGGGTGCAGCATCACCAGCGAGGGTGTCAGGTCGGAAAAAGTACGCCTGGTCA
TGGATCCGCCGGAATTACTGGCCATGTCGATCCAACTGGATGGTGCACTGACGGCCTGGC
AAGACAGCCTGCCCGCACATCTGCGGCCCGATTCCCACGCGTCCGAGTGGGCTTTTCAGC
GCCAGCGCAGCGTGCTGCTTATGCGCTTTCTGCACCTGCGTCTCCTGATTCACCGTCAGA
CGCTGCTCTTGTACATCTCGCGGCCCGTTGTGGATCCATTCCAACTGGAGCTGATGTTGC
CGTGCATCAAGCGCTGCGTGCTGGCGGCCTCTGAGTCCATCAGCCAGATGCGCTTCCTGC
GCCAGCACAATGGGTTGTCCTCATTCTGGCACAACTCGCACTGTATGTCGGACGCTCACT
AAATCACATTCCCCGGCACCTTGCACGCCCTCTATTACTGTCTGAATTTATGCTAATATC
ACCTGATACCTCCTGACAGATATCTTTGCCGCGCTGGGTGTGCTGCTCGTGTTCCAAAAG
ATCGATCCACAAGTCCGCGCTGATGTGAACATCCCAACCGCATTGGACCTAGACGATCTC
ATCGGGCAGGGCCTTCAGATCCTGCAGTGTGTTGGTGGGGAGATGCACCCGCTTGCTGCG
CGCTACGTACAGTCTTTCGAGCAGCTCCGCTCCCGCCTGCAAGCCACCACGATCAAAGAC
AGTCGTCTCATGCGCACGGTTGATGCAGGGCCATGGATGGGAACTACTTCTGTCGACGCG
GCGACAGGGCAAACTGCCGGCGGTAACGCAACCTTTCCAGAAGATACAGCTACGACAACG
GAGGCGGGTGTCCGAGAGTACCGTTCGGGACATGAGGCGAACACGGACTTCTTGCTTCCC
GCGCTGGATGACGAGCTCGCGATGTTGCGGAGCGTGCTACTAGACGGTGGGGAGTGGCCT
AGCTTTGTGGACTTGGACTGGCAGGCTGGCTGAAGATAGGTTTGAAGTCCAACCAGCAGC
AGACCAAAAGGCAGACTACAGACCTGTGTGCAGTGCGGCCTACTGTGACTCGCCCTTAAA
CGGAAAGCATAAGCCAATATCCTGCACAGGAGTCGAGCGGGGAACAATACACGCCAGCCT
GCACGAGGGATGAACTTCCACCCCAAATCAAGAAGTACCCGAGAGGATGATGAGTGCACT
CAGCGTATCATGCCGAATGCAACCGATCCTGTTCGATGGCAGCATACTTCTTCTTTTTAT
TTTATTTTATTTTATTTTATTTTATTTTATTTTATTTTATTTTATTTTATTTt
>NODE_29_length_349898_cov_36.768181
TAAGCGCGGAGTCGCCTTTATAGAGATCCTATATATCCGGCGTATTAAGCGAATAGTTAA
AATATATGTCGGAAAATTTATTAGTAAAAAGCCTAACTGGAAGGTTAGTATACCTAGTCT
CGAGATAGTGTTGGCGCTCCGCTACTGCAACGCAGGTAAACTTAACGAGTCTGTGGCTGG
ACAACTCGCCCTGATAGGACAGCTCGACCTGATAGGGGTTATTGACGGATATCCAGTTAT
CACGATAGTTATGTCTAACTAGGCCCTGATAAATAGAATGGACGAGGCGGTCCAGGATAT
AATTGACTAACGTCTGGGCGAAGACTACGACTATATGGTTATAACTGTCTAGGAGTTAGA
GGATAAGCTAGCCAAGCTTACGCAGATAATTAAAGTTACCTAGGCGGACGCTAAATTAGC
GTTTACTAAAATAAGAGAGGCGACCGAAGTATATAGAACGTAAGCTAATAACGACGTAAT
GGATGATAAGATTAACAGTTTTAGCGATAGGCTGAAGATATCCCTTAAAACTAAGTTCGT
ACGACTGGAGGATAACTATAATACGTTTATTAAACGAGTGGATAAGGTCGTTAAAGATAG
GGACAAGATAAAAGAGTTACTAAACCAGGCTATCGGTAAAATCGAAATTAAGGTTAAGTT
TTATAAGTTAGGGACTATTAATTTCGTAACGAAAAACGAGTTTACGGCGAACGGAATTTA
CTTAAAAAATAAGTACGGGCTAGACTTAACTTAGAACCAGCCGGGGGCAACTCCGGACAC
GGTACGTACTATCCTGCAGGGAGGAGCTAGGAAGAACCGCCGAAGGTCGGACGTCCTGGC
GTCGCCGGCCCCTAAGAGGACGCGTAAGGACAAGGACACGCCCGGCCAGAAGAGTACCGA
GTTTGATTTCTAGATAGGTACAGTTTGCCAGGGGATAAACACGGAAGGATACAGGTAAGT
TGGCTTCACGCGATATATTTTATAAAAGTGTGGATACTTTTACTTTTAGCTAGGTAGGGG
GGCACTTGTTATAAGATAAGGTCCACTTAATTGTGGACAGCCTCGACTAGACCTATAAGT
AGTAGTGAGTTCCTCTTCCTTTCCGAGGAAGAGAATCAAGATATTATTTTACAAGATAAC
CTCACCCAGCTTTTAGCCAAACACAGCCAACAATGGCATTTGACGTGTAACACTTAGGCA
GGAGCTATTACGGCTCTACCACGACGATCTACTGGCAGGACATTTCGGCGTCAGGAGAAC
TACCGAACTCCTATAGCGTAAATTCCACTAGATCGGTCTTTATAAAGACGTAAAGTAATA
CGTCCGAGAATATACGGTCTACTAAAGAGCGGTACCGAAACGTTATAGGCCCTACGGTAA
ACTAGAGTTACTACCTTATCCAGAGAGACTATTCTAAGAACTTATAATAGATTTTATTAT
AGGCTTACCCGAAGTAGTATACCGCGATATATTCGTTAACGCAATTTTAGTGATTATTAA
CCGTTTTACGAAGTTTATACTCTTTTTTTTAGTAGCTACAATTATTATATCAGCCGGTTT
TGCGGAATTATTTTATAACGAGGTCGAGTTACGGTTTAGGGCACTGTAAGGAATCGTCTC
TAACAGAGGCTCGGTATTTATAAGTCAGTTCTAGGCGGATTTATATTATTTAAACCAAGT
TAAACGTCGCCTTTTAACGGCATTTCACCCCTAAACCGACAGCTAAACCGAAAGGATAAA
CTAAATCCTAGAGTATTACTTATACTGTTTTATTAATAATTAATAAATAATATAGCTAAC
ACTGCTACAAATAGTAAAGTACGCCTGTAATAATATAGTAAATAGTACGACAGGCTTATT
ACTATTTAAAACGCTAATAGGCTATAACCTAGAGTTCTGTCTACGAATCGAGGCCGATTC
CAGTAAGAAGGGGGTACTAGCTATTAGCAACAGGCTAAAGAAGCTCGCGGAAATACAGAA
AAAACTAGTAGCTTAATAAAAAATTATAATAGACCGACAGGCCAAAGTATATAACTAGCG
ATATAAGCCAGTTATATTCTAAAAAGGTAGTCTAGTTACCTTATTTACTAAGAACTTATA
GCTTAAGTTCTTTAGTAAGAAATTATCTTTTAAGTTTATCGGACCGTTTTATATCCTCGA
CGCTATCGGAACCTAAGCGTATCGCTTAAACCTTTTAAAATAGTATAAACGACTATATAA
TATTTTCCCAGTCTCTATACTCGAATCCTAGTAGGCTTGTAAAGGCAGTCTCCCCGACGA
TTACTTATAGATACTAGAGCTCGAGGATAACGAGGAATAAGAGGTCGAAGAGCTAAAAGC
TAAACAAGTTATTAATCATAAAGCGCACTTCTTAGTTAAATAGAAAGGTTAACCTATAAA
GTATAACTAATAGGTAGTAAAGTCGGATATTAACGCCCCGAAGTTAATCACGCAGTTAAA
AAAATAACAGTAGACGGAGTTATAACGAAACTATAAGGGTACGTTTACGTATTATTAGCT
AGTAACACATAAGGAGCAGTATAAAGCCGTATAGCCCGAAGGCCGCCGGAATATAAACGA
AACGCCCGTAAGACTAAAAAACTACCCCTCCGAAACTATAAAAGTACCCCGTCCTTATAA
CTTATTAATAATATAGTCTAGGAAGCTGGCCAGCTTTACTGCCACAATAGCCGGATCGGC
TATATTATAGTACCGACTTAAAATATCGTCGATATCACAATAAAAACGCACCTTAATAAT
TACCTAAGTACGGAACCTATTATCACCGTACTTAAAATAATATAGTTACGTATTATAGAA
GGTCCGACACTCTTCTACGTCCGTTAAATTATAATTAGAAGTAGGGTGGCGCTAGACTAA
AATAACCTTACGGCCTTACACTTACACCAGAAAGCGCTAGTATTCCTTCTATATTACGGT
TAGATTACTTACATTACTACGTAAAAAAATCGTTTATTTACCCTACCGACCTTCTTTTTT
TTAGAAAAACCTGGTAAAGTAACCTTACGACACGCCGTCTCGGCGTACTCGAACCCCTTT
ATAAGCTTAAGGGCAGCGCGGCTAAGGTCACGCCGGAAGTCGAACTCCTAGTTCTCCTCC
GGGTCCTCGTGGTTCTCCTCCTCATAGAACTAAGTCAGCCAACCAAAAAGGGCACCAAAG
TCAGAAGCGTTACCGAGTATAAAGGTAACCGGCTGTGAATCGTTAATAGTACGCCTATAA
AACTGGTTCCTCGGGGAATACTTACCGGTTCGTATAAGCGCTTGTTTTTAGTACAGAGAC
AGTATAGGATCGATATCTCTGCGTTAAAGATATAGTCTAGTAACAGTAGAGTATCGCTAT
TTACGGTGTATAACTTATTATAAAATCTTAAATAAAATATATAAAACTTTTTAGCTATAT
AAATAGGCTAATAGTCCAGCACGCAGTAAGGTATTTTAGTTACGTATATATTGTTTAATA
AGAAAACTTACGGAATACTAGTATTACTGCGTCTAAAAAAGAAAAAAGGGTGTAATAAGG
GAAGCGTGATTGTTTTATTTTAATTTCGGCGAGATAACGCGTATAGACTACCCTAGCCTT
GTGGCCCACCACGTAACTTTTAACTTTCTGGCTGTACTATACACAGGCCACCTAGGCTGG
TGGCCCACCAGGAATTCTGTACTACAGTTTTACATTCACTCTTACGATTTATAACGGTTC
CGATATTAATTCGGTTATATAACTACTATCGCGAACGAGGACGTTCGCCTTAAAGAGAGA
GGAATAATTATAACAGGGTAGTTCTCTCTAGAGTATAAATTAGTCGCGGAACGCTATCGA
CTCGGTAGTGTTACGTAAATATTTCGTTACCCCGCACCTAAAAGGAGGGGAGTCTGGCGT
TCCTACTTCCTTCGATTCCTAATCTTATAAGAATTAGTCTCTATCTGAGGGACCTTTTCG
ATAAGCAGCTGTATCTAAATTAAATTGCCATCGTACCTTTACCTAGCTGTGCGTCCCTGC
CTGAGAGCCCCTTTACACTACACAATCTAGTCTAGTAGGTGCGGCGTAGCCCCAGGCGAA
AGGACAACTTTATATTGTTTTTAACTGGTACTAGAAATCACGCCGGCGATATCCTTGATC
CTGATAAGCCGCCTCCAGGGCTCTCGCTCGTCGCCGATAACGCCACTCGATGGAATTTAA
CGCTGGCGATGATCTTACGGGCCCTGCGAATACGGCGGGTAATTAACACTTTCTGCGCTA
TCTCTCGTAACGAGAGAAAAAAGGAAGACCGCGTGCCGGCAGACGATATATTTATAAACA
ACAATTAGTAATTACTTATAGAGCTTATCGTTATATTACACCTACTATAGCGATTAACGA
AGCGGTTTAAAGGTAATACCTATTTATAATTTAGTAAAGTTATTCCTAATCTACAGCACT
TATAAGGCGAGATAAAGGAGCTTTTCGACCTTTATACTAGCGAGGTAGACCGGCGCGCCG
CTAAGGTCCACGATGTTATCTTTGTCGCGGACGACGTTAAAGATATCGATAAGCCACCTC
CTACCGATAACCCTATCGCCACACCGGCAATTAACCTCCCTATACCAGATCGCCCGCGCC
GTAGTACACGTCTGCCGGCGAGACTTACTGACTACGAGATCTAGATACTTAGTTAAAACC
GCCGCCGTAAGGCTACGCCGGCACTTATGGAAGATCAGCTAATTAAAGATAACGCGCTAG
AGCTCCTGCCGGGCACTACTAAGGCAGTAATCCGGCGCTTAATTTAATTAATAATAGATA
AGATTAGTAAATACGAGTCCCTCCTNNNNNNNNNNCAGTATCGCAGGATAGGCCGCAATA
GTCTTAAACCCACGGTAGAAGTTAAAATATATTACAAAAAAGCTGCCATACACGCGTAAT
ACCCTGATCCTAACCCGGCTTCACGACTTCTACGATAACTATAATCCTACGCGCCCATAA
ACTCCTACCACGGACGATCCTCTCTATCTATAACGTCCCAGAGACCGGTCGCTACCCTTG
TTCGATATCCTAATAGATCTAGAGGATAATAATAAGCCAGATACGGTAGACGAACTATCT
AATTACCTAGCTTAACCCACCGAGTAAGTGCCGCAGGACGGCCTTATAGGCTGGTAGAAA
GTATATAGGGATCGGTGGCCACGCCTATTTCGTATAGCGATTAACGTTCTTTCGATACTT
ACAATAAGTAATAAAAACGAACGCTCCTTTAGTCAGGCTAAGTTAATAATAACCTTATAA
CGGTACTCCTTATCCTATATAACGGTTAACCAATCGTAGTGATCTTCCGCCGGGGACCAA
GTGCCATCTTGAAGAAAATGTTCCGGACTTTTTCACTTGGGTTTTAGGAGCTGTTGGGGG
ACTATGGGGTTGCGCTTCCTGAATCAATGTCCGTTCGATGAATTGACAGACCCAGAAGCA
TGCAACTTTCTTGGACGGCGAAAGATATCTCTCTCGCCAATTAATAAGTAACCATGGAGG
TTCAGCTAATAACCCTAGCAGCGCTATCGAGCGCCACCATTCCCCCTCACCAATGGGAAC
CAAGCGTAAGCGGCACCGCGCGCCAGCCTGCCTAGCTGTGGACAGAATAAATGACTCAGA
TGGCCTTAATAGCCCAAAAGTATTCGACCACTCTTGATTTCATCCCCGTAACCGACCAAC
AACTCATACATTTTACATACAAATACTATCCCCAACCAGTCCTTTTGCCCTTCAATTTAG
TAGCCTGCTTCAGCCTTAACCCAATCCACCGATTAATTGGCTCCTGTGATAGCTCATCCC
ACCTTTCAATACTTATGCCTTTCAGAGCATCCATCAAAAATACTATAACTTGGGATACCC
ACTTTCCGGCCACCCCTACTTTCCGGCCACCTTTCCTCACAAAAAACGGCATTTTATAAG
GGTCTATATCCCCACCACTACTAAATAAATAAAAAATTATAATCTATCTAAAAATCTGAA
ATAAGTTATTTATACTCTATTTAAGAGTTTAAAAATATAGAAAATTCCCATACTAAGTCA
TATATACTTAAAGTGAGCTCTATATAAAATACATATTAAGTCGAGAAATCACTGTCGTAG
CCGCCGAATTTAGCTGGCGTATATCGCCAATTTCAGCGGCGTTAACTGTAAGACGCACTA
GTCACTGTTATATACTTAGTACCACTTCTCCGACCCCTACGCAGCTTGACCCCTTTACTT
AACTGGTCGACAGCCGCCGCCCCACCCCTATTCTAAGCCTAAGGCTTAGGGCATTCTATT
TCTTAAAAATATGTTTCTGTTAGAATAGCCGGATTCGCACAGATAGGGTTAGGGTTGGAG
GTGCAGCCGGAGTTCTGCCGACGCAGCCGGATTATAGCCGACTGCGATGGCgataagggc
gataagggtgatggcccacaggcctcacctatatctgcccacgccgctgcagttcctcct
acttacctagaaaactaagcaatacgaatacactgaatacactaccacgtagcctcccaa
tggagtaggctatttggccagtattcgccgtatttcgtgaccACGCAATATCGATATTTA
CAGTGTAACCAACAGTTTCCAGTATCCTAAATTCAGGACCTGGCCTTTATTTTCCGCTCT
CTCAGTCTCGGATGTATCTCTACCTCTTGGTCCTGCACGGGAGCACCCGCCGCGCTTCCC
GCCAGCGACGGCGCTGCCTACGTGTCGGGGTCGAACACGCCGCTCAGGTAGCGCTTGGCT
CGCTCGCACAGAATATCAGCGTAGTAGGCCGGCGTGCAGATGCTGACGGACTTGGTGGCC
CGCCCGAACATGTAGCACAGACTCTGCGTCAGCTCCTCGAGCGTGTCCGCGACGGGCAGG
GCCTGCCCCAGCAGCACGGGTAGCTTCCACTGCTGCTGCTGACGGCTACGGAAGATCTCG
TCCAGCACCACAAAGTAGTGGGGCGGGTGTGCGGTTCACTGGAGTGCGGCGTGCGACTGC
AGGAAGAAGTCCCAGCTGCGGGACCTCGGTCACTCCGCGGTCCACCACGGTCCCGGGCCT
GGGGTTGGCCGACGGTCGGCGTCGGCCTCCTGGGTCGGGTAGAAGCGGGTTTGGTGACGC
TTGCCGACGACGACGACGGTGAACCGCGGGAGGCCCTTCTTACGGTCAGCAGGTGGGTAT
GTCTCCTCGCAGGCCTTGCGGAGCAGCGGCACCTCCTTCTCAAGGACCTGCTGGTACTGG
CTTTCCGAGACGCCGTCGCGATACACAACGATGTTGGCCGGGAGGCCGGCGTGCGTTCCC
TTTGTCCTCCAGAGCTGAAGTCGGGACTTGAGCATCATCGTCAAGTCCCATACCATCTCT
TGCCGCGCTTGGGGCTGGCCGCGAAGGATTGCCGGCCATTGCCCAAGTTGCTTGTCAATG
CTGGCCACCATGCCAGCGATGCTAGGAGCGTGGGGGTTGGAGCCAGGCGAGGGGTGTATC
ACATCGAGGCCCACAATCATGGTCGCGTCCTCGTTAATGATGCCGAGTCGCGTGTTATCG
AGGAGTTGGTTGTTTCCGCCGAGTTTCAGGTTGAACTTCAAAGCGATATTGCGGAAGTAC
TGGTCTTGGCCTTTCTCAGTGACGAGCTTGCGGCCAACAGCGCAGATGGTGTGGATGCCG
TACTTGACATCGCCACAAGTCTTGATCATGTCGTATATAGGCGTGTTCTAGTCCGGCAAG
ATGATGAGGAGCAAATGGAGATTCTTTGCAGCAAACTCCAATAGCTCATCCAACCGACGA
TCGTCCTGGCTGTCTAGGCGGATTTCGCGCGGCGTCTTCGGAGGCGCTACCTGGACTCTC
ATTTGACCCAACATGCTTCCAAACTTGCGGATACTTGCATCTACAACTGCCTTGTCAAGT
GTCGGGCGCTCAGCGCTCCGCCCCTGTGGAATTTCACATCGGCCGTCATGTTCCAGCTGC
CAGAGCGTACGATGGCGGGTTTTCCCTGCTGGTACAGAACCCCGGACTCGCCCAGAACGC
GTCCGGGAACCGTAATTAGGTTCTTCGAGCTGGATATACGGAATTGGCCCTGATACACTG
GTTAGTGCCATACGTTTCATATTCATGGCAAGATCGATCGACTCACAAGGCGAACGTTCG
TCTGCGGGGAAAGGCCGACGACGGTAAGCCCCTCGTGGACGACCGAACCTGCGTTCTCCC
ACGGCTTGCGAACGGCAAAGCGTATCATCTGTTGCGTCTGCGCCGGGCTGAGTTTCGACT
TGGCTACTTGGCCGGGGATGATGACGCAGACTTCGGGAGGAAGATAGGTAGGATTCTCTA
TCGTGCCTACGTTGATGACGGGGAGGTCCGGGTTGTCGATCCGTCTGCCGTATGTGTTCA
AGAAGAAGTCATAAACGCTGATGTACCTGCTGGCCCCTGAGCTGCCGGCTGCAACGCCCA
TTTGACTCTGCTTTTCCGTCTTCTTGCCCTTGCCACCGGTCTGTTGCCCCGACGTGGATG
CGTCCGCTGCGACAGCAGGATCCTCAAGCGAAAACTCGACATGCTTTGGGCCGGCACCGA
ACTCTGTCACCCTCGGAGGGTGAGCCAAACCCCGGCCATCGTTGGGGCCGGCCAGTCCAT
GGATGTCTTGATCCTGGGAATGACCTCGCCGCCCTTGTTCTTCTTTTCCTTAAAGTGTGT
AGTTTTGATCCTCAGCCTCTTTAGGAATGCCTGGAGCTTGGTCTTGCTGGTCGGCCGGCT
GCTGAACTGGGTCATCAGTTTGGCCAACGGACCTCCCTGTAGAAAGCGGCGTGGCTGACA
TTCACGTTGACCAGGAGCCGGCCAGTTGCCGCCCGAACACTGGAAAAGAAGCCCCTCTGA
CTCGTGCATGCTGTACAGATGCTGTGGGACCCGGTTGGCAGCCGTGGGCTTCTGGCGTGC
GTGCACTGCGAGCCAATCGCACAGTCGCCACAGCACCGTCACGGGATACCTCAGGGTACT
TATCTTACAAGTAGCTAGGACTTGCCTCGGCTCAGGCTGTCACAAGCGTAGATACCTGTG
CCGATCAGACTAGGCATGGCTCAATAGGCTCTCAATAAACTCAGCATCTAGCACACCCCA
GGCTATGTCATGACTACTGGTGACCAGTACTCAATCGGCCAACCAGCATCCCGGCCACGG
CAGCACTCGTCAGAGTTGCAAACACACCCGAGTCAAGGCGGACAGCGCAAGTTCTGCCAC
CTGTCCGGCCTTTCCAGGGGCCAGCTGGCTCAGGGTGCCAACCTGGACTCCCACCGCGCT
AATGTTGCCAAAATATCAGAGCGCGTACATGGCGTTTCACTTTCGACCGCGGGGACAGAG
TCGCGTAGTAGGGGTCCCGGGTTAGATAACCGTACTGTGGCAGCCGAGAGGTCAGGCCAA
CGTAGGCAGAGAACACGGTAGCAACGAAGGACGCCTGCGTCTTTCGTCAGGGATTGAGGA
GGCCCTACGTACCGCAACGAACTCGTTCGCAACGACCTTAATTCCGATTAACCTAGCCAC
TTTGAGCAAGTCCTCGTTCCATTCTACTCCGATCAGGAAGGCCACCGGATAGAAGATGTA
GCCGAGGATTAGCTGGATGCTGAGGTGCTCGATGCTGAGGTAGCTACCCCACCAGCCCAG
GAGGCCGTTCACCAGTCCCAGCAGGGCCAAGACGCAGAGCACGCTGGCGGCGACCATGCC
CGCGATCCTGAGGCCGAGCAGTGACCCTATGGCGAGGGCGTGGAGGGAGTTGCGCGGCCG
CTCCTTACTGTCGTCCCCGAGATCGGAAAAGAGTCGAGCCTTCGTGACGGGTTCGTCCGA
CTCGGGATACCGCAGCTTCGATATGGTCATGGAAGCTGGGATGCTCATGACGCAAGAGGA
GATCAGGACCAGCGGGCTGATGCCCATGGCCGTGTACGCCGCCAGCACCGTGCCGGCGAT
GGTGGCGAAACCCGATGTCATGATCTGGTGCAGCTCGGCCGGGGTGAGCACGGGAAGGAA
GGCCTTGACGAGGACGGCTGACTCTCCTTGGCCCAGGAATGGCGAGGCGGCAGCGACCAC
TGCGTCCGCACCCGAGATGTTCATGGCGTGGAAGGAGAAGGATGCGAACTTGTAGATGAG
CCACTGCATCCAGCCCCAGTAGTACAGGAGCTGGATGAAGGAGACGAAGAAGATCATGGG
CGGGAGGACAAGGACGAGGAACCAACCCGAGTCGAGAGCCGCTGGGCTCGTGAGGAAGGC
GGTCCCGTCCCCGGCATATCCAAGAAGACTCTTTGCCAAGAAGCCCAAGAAAGTGAAGAC
GTCGTACTACCACGTATGTTAGCACTGGAAATTAGGTTACAAAGGTGCCGGGTGTTAGTA
TTCCAGCTTGCGTCCGAAGCACAAACAGACCCAAGAGGTACTGGAATAAGATACCAAGAA
TGACTGGACGGAAGTTGATGGATTTTCGATCTCTCGACGAGGCGTAGAATCCGCCGATGA
TGACCACCCATCCAAACAGGCTCACGGCGCGCTTCGCTCGAGTGTTGGTCACCGGCTGCG
GCGTCCTGAAGGTGCCGGCGAGGACGGTTGCAACGGTGACCGAAGCCAGCGCGTGGACCA
CTCTTTTGGGCCGGGAGAGCCTCTGCCCTATTGAGCTGGTAACCGTAGTCCATGCTGAGC
CAAGGGCGTCCCGAAGATTCGTTGTCGGAACGTGCAAGGTGAGGAGCCTTAGCGAAAGCC
CTAGCCAAACCAGGAAAGGAATCAACCATCCTAGGTCAGCCCGGTGGAGGATGAGCCCAG
CAATCCATCACCTAGGCAGCTTGAATCAGATGGCGTCTTCGCTGGTTCGGTCGGCAAGGG
GTAACCTACCCGGTCATCACCAACCATATCAGTGAATGAACGACGATCCAAATGGGCAAA
GACCGAGTCCTGTGCGAAGACGACGCTTCTAGGTCATCAGCGAGAACAGGGTCGCGAAGG
TGCATCGAGTCCGTTCCAACGGCTTTCTCCTCCGCGGGAGAACTGACGTCCGTATCGCGT
TGCCGGCTCTGTGAAGTGGCGGTCGTGACGTCCATTTCATCACGCTCCTCCCCAAGACCA
AGCCCAGGAGACGGCGGACCTCGGCCAGCAGCAACATCGGACGGCTTGGTAGATGCCGTC
ATCGACGTAGCAACTGCTGTAATGTCAATCCGCGGGACATAATGTAGTATGCGGTACTTT
GCTGGGAAGTTGGTCGAGGAAGTATCGAATGCCAGCCGCGGGTTTAAAGAACCCCATCTC
TATACCCACAGCTGTGTCTAGCATATGGGTGAAATGGCCTGATACGTCCATCCCCACCAC
CTTCCCCCCCCCNNNNNNNNNNNNNNNNNNNNNNNNNNNNNNNNNNNNNNNNNNNNNNNN
NNNNNNNNNNNNNNNNNNNNNNNNNNNNNNNNNNNNNNNNNNNNNNNNNNNNNNNNNNNN
NNNNNNNNNNNNNNNATGCACATCGGGTGTGGAGGGCAGACGTCATACCGTATGGCATTT
GCACAAGCCTACCTATCGGAGTAGATTCACGTGCCTAGCATACATGTGCTGTGGCTTGCA
TGACTCACTGTGTACATAACTCGTGTCAACCTACCCAGGCAGTACCTGCTCACGTCGTCT
GCGGATGCTTCATGGTGACCAGCACGAGGCTGTCGAGCAGCCTCGCCCACATGGCAGTGC
TCTCCGGGTCCGCCGTCGCCCCCGCCCCAGTCAACGTGGCACGGTTGCCTATGACAATGA
GGCCTGACCTCGGCCGTGTAAGGGCTACGTTCATCCGGCGAAGGTCCTTCAGGAAGCCAA
TCTTGCGGTGCTCGTTGCACCGCACCGTGACCAGCACGACCACGTCGGCCTCTCGGCCCT
GGAAGCCGTCAATCCTCGACACCTCCGTCTCATCCGCGAGTCCCGAAAGCAGCCGCCGCA
TCATCTCCACCTGTCTCGCGTACGGCGTGAGGACCACGACGGACTGCTTCCCCACCTTCG
GTCCTGATGACCCCACAGGTGTGTTTGGAGGAGCGGCTGCGGTTCCTGCTGATGCTGCCG
GTGTACAAAGCAGCTTGCAGACTTCGAAGCACAGCTTCGCCTGGCCTTCGTTTGATTTTG
ACTTGCCTTTGAAGTCCTCTCGTTCCGCGCACTCGACGAAGACCAATCTGCGCCGCTCGC
CCCCACTGCCGACTTGCTCCGGGCCTTTCTCGTCCGTCGCGCTGGCGGCAACAGGCCAGG
GGAATGCCGGGTTAAAAAGGGGCCCCGAGCCGGGGGGGGTGCCAGTTTTTAGTTGGCCGT
TGTAGAACTCGTTGGAGCTGAAGGCGCAGATGGTATCGTGCATGCGGTACTGGATGTCCA
GCATAATCCTCGAGATGGCACCGGCGTGGCCGCTTGGAAAATTTTCTTCTCTCGTCCGCC
CCCTCAGTCCTATGTATGCCGGCCATATATAGCCGCTCGAACAAGGAGACGTTAAGGTCC
AGGGCCAGCGCAATCTGCTGTACCGTGGGCCGGAGCTGAACGTGGTCTCCTACGAGAACG
GCCTTGGAGCAGCCTTTGACGAGAGGCACTAAGGACGCCGGTTCAGTCTGCTGCGAGGCT
TCGTCGATGACGACGATGTCGAAGTTCTGGCCCCGCAGGAGGCCGAGAATGGCGCCGATG
CATGTCGTAAAGGCTATCCTGCACGCATTGATCTTCTGCTTTGCGAGCTTCAGGGCCACG
GCGCTTGCGTAGATCTCCTCGCCGGCTTGAGAATCGCAGGTGTATTGCCTCAAGTCAATG
GCGACTTTGCGCACCTAGCGGGGGAGGGTATGAGTATATACATGATGTGAGGTCTTGGGG
AGTTTCTGTTCCTCGCCTCGGTAGAGATGCGCAATGGAGAGCTCATGCTACGCTCCGCCT
CGCCTATCGCCCAGATGTATCTGCGCATGACGTTGTCAACCGCGTTGTGGGTAGGGGCCG
TGACCAGGATTCTAGCTTTGGCAAACCTGATCTGAAGCGTCCGGATTATCTCCAAGATCG
TTTCCGTCTTACCCGTGCCCGGCGGTCCCCAGAGGCAGGTAAGCGGCGCCGTCAGAGCAG
CCCCCACTACGGCGCTCTGGCTGGGATTCAAGCCGGCCTTGGGCTCGTGCGCACCTGAGG
CCGACGCTGGTGCCGGCTCCAAGGCTGCGGAAGGCAGATCGAGCAGCTGCCGCAAAATTC
ACAGCATTTTTCACACTCCACCGCAAACGTGCGGATGGCATCGAACGTGGTCTTCGTCGT
GGCGAAGGGGCCGCAGACGCGCATCTTCCATGAGCAGCGGGCGAAGAAGCGCGGGAGCGG
ATGATAGCACTTGACCCTAGCTCGCCCTCGTTCGGAGCGTAGGACAAGCGCATCCATCGA
GTATGGTTTCGCCCATTACTACGTTCGTCGGGAGGCTCGTCGCAGTCAAACGAACGTGCG
TAGATGCGTCCGGCGCGCCACCGGGGGCGTCGAGCCGGAATGGTATTTCGACCACAGGAG
AACCGTCTTCTTGCTTGGAAAGCAGCCTGATCTCCAACAGGTCATCCCTTGCACGGCACT
GCTCTGCCGCTTCCCCAATGTAGTCCAGCGCAATGACGATCAGGTTTCTGACCGAGTGCC
GGACCACGACGGGCTCTCCGGGGAGAATGCGGGGGGCCTCGGGCTCGAGACATCCCAGCG
GGAGGTCCAGGCTTAGTTCCGGCGATCTCACAGTCAAGGAGATGAGTTCCACTAGGTCGG
CAAACTGATCCAGAGTCATCGAGTCGGCTGTCGAGAGGAAGGACCGGAGCGGGGTCACAA
CAAACTCCTCGGTCTAGGTAGTAAACAATATAAAGGCCTTTGCGATCAGATACGAGGATC
TGGCGAGAACCAAGGCCGGTTCTTCGTGGTGCACAGCCCCGGATTACCGTCGGCCTAATA
CAATAGCGAGAAAAGGGGCATCGTGAAGGACATCCAGCATTAACTGAAGAGCTGATGTTA
ATGTAGCCTCGTTTAACCCATCGGTGGCCAACTCTGTGAGGAGGTATTCGTAGTACCGGA
GTAACAGGGCCTTCTAGTCTCTTTCGTGAAGCCATCTGAAGAGTATGTAGAGCTGGCGCG
ACGACACCAGGTCGGGAAGGCCGGAAAGGTCGCCCTATTTTACCACACGATCCACGAAGG
TAAGCTCTAACGCCACACCGGGTCCGTCAACCTTAGGACGGTATACTCCTTGGCCTGCTG
CTCGAAAAGTGGCGGCTTCTCTGTGGTTTCTATGTACTCCAACCACAAGTCTAACGTCTA
TATCGATTTGACGTCCCTATTAGAGATTACGTAGATCTCCTAGCACGTGGTTAAGAGCTG
CTGAAGTGCATTTCCGGGATCATCGAGCTCCTTACCGAGCCGGAAATACCGTCGAGGCGT
AGTCGGCCGACATTTCTCTGGAAGCTCTTACTGAGCTTATCTAGTGCGACACTCGCAATA
TTGTCGAAGTTAAGCCCACTGTTTAAGGTAGCTTGTCGCTATCGTCTTCTATCCCCTTTA
TTTTCCGTATTACAGTAGCTGCTATTATCAGAGGCGCCGCGTTTTATGAAAATTAAAGTG
CCTTTACGTTGGTTTTCTAAAAGCTGGAAGACGTTTTCGTCGCAGTGAAGACGATAGTTC
TTTTTGGTGCTAATAACACGCCGGCTTTGCGTTTCCGGTCCTCGTGAGTGCGGAAAGGTG
AAAATTCGCACATGGTCGTCAACGAGACAATCCTGCGATGGTTCGATCTTCTGCGGCACG
TACACGGCCAATGAGTTTATGGTGGAAAAGTCGCATTGCCCGGCATGTCCAGTCCAGGAA
CGCCACCGACCAGACCGGGCCGTTATGGCCCTCGAGCGTCTGCAGACAGCCATTCCAGTC
ATCTTCCATAGCTGGTTTTTTTGTCACCTCTTCTGCTTCCTGCTTGAACAGCCCTCGTAT
AATACTGCGCGCCGGGCTGAATACAAGCGCAGAAGCATATGCCTGGAGTGGCTGTTCTCG
ATTATCCTCTGTGGTACAAGATGAATCGGTGTGCATCCCGAACTAGGTCGCTTAGAGTAC
GGACTCCTGCTCGTCCCTGCTGCTTTGTCAGGATAGTCGAGAGAGACCCCAGACACGTAC
CTTAAGTAAGCCCTCTAGCTTCGCCACTGCGAAGACCCCCTCCGACATACGCCGTAGAAG
GCTAAGTGCTTTAAGCCAGTAGAGGTAGCGCTCGCGGAGGAACTCGTCGACCTTACCGCC
GTCTTGGAGGTCGCCGTCCCGTGCGTCCCCGCTGCATTCCTGTAGATGATCGACCCAGAA
CACGCACGAGTAACGTACTGCCGCTAACGGGTCTGGGTCGGGTTGTTTGACCTTGTGGAT
AAGGGTCCCGGGTATACGTAAGCCGTATATGTTATGCCGCAGTGTCTGGGTCATAATTCG
TAGGGAACGCGTAAAGATGCCGTGATGGACTGTCTCTCTACCGATCGGAAAGATCGCTTC
GGCAGCCTGACCGCCTAAGTAGTCTTTGGCGGACTGGTGAACGAGAACGCCTTTACTGTA
GCACGTATAGAGAGTTGCTATAAAAGGTGTACACTCCGGTCGTCTCTCTAGTGATTGACG
ATTGTGGCAGTGGGTCTAGTTGCCTGCCAGTACCAAGAGCCGCACGCACGGACCACCGTG
GATGCACGTCTCGAGCCAAGATTGAGCCGATCGACGAGGTGAAGCGGGCGGTACGCCAGA
GCTGCCGTCGCTAGGACGATACGACAGACTTCCGGGTCATTTGCATAGATGAACAGTCCG
CATGATTTCCGAACCAGCGCCTGAATCGTCTCGTCGGAGAGAAATGCCGCGTCCAGATGG
CATGTCCGCGCTATCTGTCCGAGTTGGTGCTTGTACTAGACAGCTAGATCATGATCGACG
ATCGACTGCTCGATATCATGGAGGATGAAGTCCTGGTGCGAGTCGATGGAGACGTCGCCA
AAGCTGAGGTTGATCGGCTGGTCCGGCCTGCTTGTGACCAAGATCCTCAGGTCGACATGC
TCGAAGCCACTGCGGCACGCTCACGACCATGCAAGACAGCCTGCCTAGGAGTAAGTAGAA
TGACGTCTTGGACGTCAAAGGTGGGCTGGATCCAATTATAACTACACTTGGCATACCAAC
GATCTCTTCATAGCCTCTCGCCGACGCCGCTTAGAGCGCAGTACCGTAGCGTCCGCCCTG
TGCAGTGATATCGGCCCCCGTCTCGATCAGTATCCTGACGACGTCTTTGTGGCCTCTTCC
TGACGCCGCCTGGAGCGCCGTGCCGTAGCGTCCGCCCTGTGCATTGACGTCTGCCCCCGT
CTCGATCAGTATCCTGACGACGTCTTTATAGCCTCCTCCTGACGCCGCCTGGAGCGCCGT
GCCGTAGCGTCCGCCCTGTGTATTAACGTCTGCCCCCGTCTCGATCAGTATCCTGACGAC
GTCTTTGTGGCCTCCTACTGACGCCGCCTGGAGCGCCGTGCCGTAGCGTCCGCCCTGTGT
ATTGACATCTGCCCCTTTCTCGATCAGTATCCTGACGACGTCTTTGTGGCCTCCTACTGA
CGCCGCCTGGAGCGCCGTGCCGTAGCGTCCGCCCTGTGTATTGACGTCTGCCCCTTTCTC
GATCAGTATCCTGACGACGTCGTTATGGCCTCTTATTAACGCCGCCTGGAGCGCCGTGCC
GTAGCGTCCGCCCTGTGTATTGACGTCTGCCCCTTTCTNNNNNNNNNNAACGACGTCGTT
ATGGCCTCTTATTAACGCCGTTTGGAGCGCCGTGCCGTAGCCTCCGCCCTGTGTATTAAC
GTCTGCTCCCTTCTTGTGTCTAGCCTGAGAATCTGTATGGCTGAAGTGGGTTTTGCGGTC
AGAGGTGTCGTTATTGATGGCTGAGAAGCCATGACCAGGATCTGACTCTTTAACCTTAAC
GCCTTCACCCGTCTGCAGATCCCAGATCTTAACTATCATATCGGCCGAAGCTGACGCGAG
CCGCCGCCCGTCCGGCGAGAACGCGACCGAGTTGACATAACGGCTATGGCCCTCGAGCGT
CTGTAGGCATGCGCCGGTCTGCGGATCCCAGATCTTGACTGTCATATCGGCCGAAGCTGA
CGCGAGCTGCCGCCCGTCCGGCGAGAACACGACCGAGTTGATATAAAGACTATGGCCCTC
GAGCGTCTGTAGGCATACGCCGGTCTGTGGATCCCAGAGCTTGACTGTCATGTCGGCCGA
AGCTGACGCGAGCTGCCGCCCGTCCGGCGAGAACGCGATCGAGTTGACATAAAGACTATG
GCCCTCGAGCGTCTGTAGGCATGCGCCGGTCTGTGGATCCCAGATCTTGACTGTCATATC
GGCCGAAGCTGACGCGAGCTGCCGCCCGTCcggcgagaacgcgaccgagttgacataacg
gctatggccctcgagcgtctgtaggcatgCGCCGGTCTGTGGATCCCAGATCTTGACTGT
CATGTCGCTCGACGCTGACGCGAGCTGCCGCCCGTCTGGCGAGAATGCGATAGACCTGAT
GTAACCCCTCGGGAGGCTAGAAGCGCCAAGCTGCCTCGTCGGTTTCTTGCGGAATGTATT
GAGCGCTTCAAATTCCATGCCTTGGACGCCGTGGTCGAAGACATCGACCATGGGTTGGCG
TGATCGTGATGATCCAGTGGTGTCTTGGGCCGCTGCCCAGGTTGTGCTAGTGATACGCAA
TGAACCACGTGAGAAGGATGAATTCGTTTCCTTCGTGCCGGTATCAGACTCGGGGGACCT
GACGGTTGTACTGGAGAGGCCTTGGCCGACCTTGGCTGGAATGAGAGACACCTCCCTCGC
GGCGTACGCTGTCGATATCTGGCTCAAAACATCGGCCAGTGATACGACATGGGCGTGGCC
AAAATGGTCACCGCCAACAACGTGACCGTAAATCTCATGACTTAAGCGATCGACCACAAT
GGCACCGCATTCACCCCCCACAAGCCCTGAAGAGATGTGGTCAGCTTCAGGATGGATGAG
ACCGCCGATGCGAAGAAAGCCACTCACGGTTCTTATCCTCCAAGATCACAGTCCAAGCCC
TACAATAGCCAGCCGCAGTCAACGACGGGATGGAACTCCAATCCCCTCGAATCCAGCCTC
GAAGGACTCCTCGCGCACCAGATAGGAGATAGATTGGTGCCATATGGGTTGGTGGTTCAT
ATCGTACCCTACTTAAGGATATTGGATCATGCTGTGCAAGATGTACAGCATTTTCAGGTT
CCAGGTGGGTCAGATTCTCGACATCAGTCACGGGCCGAACCAAGGCCCAGTCAAGGTAAA
CATCCGGTAACTGGCCGACGCCGGTCGTAGGGTGCTCGTGTACCTCCCAAGCCCAGCTTG
ACTTGACGTCTGGTGTTTGGGCTTCTTGGCCCGTACTCAGCTCCCTTGTAGTGCCTTGGG
CTGATTGCGCTGTGTCCGAGTCGCCAGGCTCGTCATATTCTGCATCGTATTCATCATCAT
CACTCCAGAGCGCGTCCAAAGACTTTAGGCGCTCCTCATCCCCTGTGAAGCCTTCAAGTG
AGGATGCATTGTCGGTAACGGCTAGAAGTCCTGTTTGAAACGGCTGCACCGGGAAGAGAT
GTGCCACTGTCAGAATTGCCCTGGTGCCATCAATGTTAAGCCAGGGACCGAGAGTAGCAG
AGGACTGTTCATATCGAACCATGCCTCCACAGGATGGTCCTCCTCGGCGATATCCAGTGA
CACCGTAGGAGACATCGAGGTCTCCTTGAAAGGCGTTCCGAAGAAGGGTAGTGATTTTGC
ATCTGTAGTAAATGAGCTTGAAACGTAGAGTCGTACTGGTGCCCTCTTGCTGCACGCGGA
GACGAGACAACGTTATTCGAGATATGGCGGAGGAGATGGTGTCTCTGCCAATCTTGAGGG
GTTGTTCGGCACGCGACCTGAACAGGCGCTGCAAGTCTTCAGCGTCTGTATGTAGGCATG
TAATCACGATACTGGGAGCCGCTGTAGCAGGGCTCCCACCAGCCATACGAAGGCTGTATA
CTGGGCGCCTCTCGATGCACCGAAGATCAAGGTATTGGTCGACCAGCGCCTGGAGTTCGT
TCTTGATGAACATGAATCTTTCTTGGCACCTTTCCTGTGTCCATGGGCCGAATGTGACGG
CGGCGAAGGGATAGATCATCTTCCCCTGCCGGCTACCTGGCACAGGGATGGGGTTGTCCC
AGGGGCCTGGTGGTGTAGCCATGGTGTCGACAGCCAGGCGCCCTGGAAGAGCGGGGTGTG
AAGATGTCAGCAGTGTTGTGGTGCTTTGCTGGTAAGCGGACATAGTCTCTGATCCCCGCC
CGGCGGATCGGAAAGCGTGAAATAGTTGTAGACTAGAGATGGCCAGACCAGTAGGTTGCG
GATGATGGTATGCTTGGAGCTGTCGAGTGTAACGATCTCACTATTTCGCCATCCACCTGG
TTCCTGAGCCGAAGGCTGAGCCTACTTCCGGCTGCAATCGGGTGAAAGACAATGCAGAGT
AATGTGGTCTTTATCACTTATGTGCATAAAGGTATCGCGTGTGAGACATCGCGAGAAGGG
AATCCCAACTCACGGTGTGGTTAAACAAGCTCGCTGACGAAAGGTATATCGTGCAGAGAC
TGGGAAAAGGGAGAATGAGGGACTTGACCTCCAAAGGTGTGCAGACAGTCATTCTTCGTG
GGAGATTGTGGCTGGACCCCGACGCGCATGCCCGAGAGGGGTCCACTTCCAGATGCCAAT
AGTTGCAAGCCACCCATCAATAGCCTGGCACTATGACTTGCTGCGGAACGGCTTCGCCTA
CCACGCCCCAGTCTGTCGGCTTTGCGCTCGCAAGCTTGCTCCAGCCGTTAGCTGGTGCTT
AACACCAACACGGCATTATCACTAACGCAGCCTATGTTAAGGAATCGCACCAATATAAGC
TATGATACTAACAGAACATCAAAGAAATCGGATTGTGTGAAAGTTGATCAAAGATTATCT
ATAAGTACTTCAGCTTCTAAAGCTAATATATAGAATTTTATTACAGAGATATTAAATACT
ATTTTACACATTATGAACTATCCTATGTATAAGAGGCTCTTTCTTCTAAAGTTAAGACCC
TAAGAAGGTCGAGAATCTTAATGTGGTACTTGTAAAGTCTAAAGAGTATGAATACCAGTT
TTCGAGCTAGTTTTTAAACTTAGCGGCGTTTTTGTAATGCGGTATAAATTATATGCGATC
CTTAACATGGCCGCGTTGGCGATAATGCCGTTTTGGCTTTGACCACCAGCTAACGGCTGG
AGCGGGCTTGCGAGTGCACAGCCGGCAGACTGGAAGGTGGCACGGGTACTAAGTCGGCCC
ACTGGCTGCATGTTGATGGAGCAGATACGGACAGTACGGTAAGGCTCCCTTGCCGGCTGC
ACTGCCACCACAAATTGAATCCGGGCGACCACTCCATTAAGGATGCACAGAACCTTATAA
ACAATAACATGCCGGATATTCTTTGATCAACAGCCTCGCTCAAACAATCACTAAAACCCA
GACGAAACACTGAATACTGCAAGTGAATCATCATGTCGACTCCAATTGATCACCGTGTCG
AAATTGCATCAATGCTTTTGGGTTCCTCGCCCAATCACTTGGAGTCTTACTTCAAGGTGT
ACGACAGCTTGCTTGCTCGCAGTGATGTCCATGTTCTGCATCTCGAAGAGCTTGGCCCAC
AGGAGTCAACTGCAACGACATCCAAGGACATTTTGGCCGCGGCCAAAGTGCTTCGGCAAG
ATCCAAGAGTGACCTTAGAGCAAGCGATACAACGGCTCAAATCTGACCTAGGCGGCATCC
GCTCCGAGCAACAACTCCGAGTCGCACTCCTGATTGCTGTGCGGTGCATGCTCATGCTGG
ACAGCGCTGTCACAGGACAGGTCTGGGAGTCATGGCAGCCAAGCGAGATGCTCGTAGACT
TTATTACAAAGTCATTTCCCCGATCTCTGGGCGCTTCCACTCGTGCCGTACGGGCTATGC
AGGAGAAGACGTTATTGAAGGCTTGGAAACTGAATGCTCGGTCGGGAATCACCTTCAAAG
GAACTGACAACCTCTCTCAGCACTTGCTCCTTGATGAGAGACAGTCGGTCTTGTATCTTT
TTCACCATGCAGCCTTCCTCAAAGTGCAGCTAGACCGTCTGCGGGAACAGGGATTTGGGA
CGGAGGACGATGTGGTAGCTTGCCTCAAAATGTAAGCTCGTCACTCGATAACCTCCTCAC
CCAACTCCTCTTTGCCCCGTAGCAGTGCTCTGATGAAATCGGACGTCTTTAGCGGCTCTT
TGCCCCCTCGACTTCTGGCCGAGACACTCCACTCCTTCCAGTCTATCCTCTTCCACTTCG
ACGACCAAAGATCCGGCAAGATCTTAGAACGCCTCGTCCGGCGCAACGGATTCGATGAAG
AGTGCGCCCAGCCCGACGGGTACAGAATGTTTGATGACACCTCGAAGCTGGATCACTACC
TCTACTGGGGTGAGCGACTGGCTACGTTGCACGAATTCATCCAAAATCGCCCGCCGCGTA
ACAAGCTCGAGCGTTGGATCAAGTGGCAGACCTCTGAGAGCAACGCTCTTCTAGTTGCAA
TCACCGCACTCCTCATCACCATTGTTATCGGCGTGTTAACCCTCGCCTTGGCAGGTTTCC
AGACGTGGATTGCGTGGAAAGCTTGGAAGGAGCCTGTGTCGAACGACGCGAGCTCGATGG
CCTTCCTAAGACACCGCTGCGTCTCTAGCAAAGAGATATGAGTGAAAGTGGACAGTTATG
ATGACATAACTTGGCGCGATACCAAGGCATGCAAGCTCACGCTGACGTGCTGTGAGTTTC
TTCTGGCGCATGCGAGTAACGTCAGTTCTGCGAGGATTTGGAGGTGCGGGTAATTCACAG
CCCCGCACGCATCTCAGACTTTGATCCCCGCAATAATCATCCTGACGGCGTCCACCCTGT
CGAGCACGCAAGGGATACCCTCCAGAGAATAGGGCAGCAAAGATCGATAAGTTGAGTAAA
GATTGCAGCGGCTGCATCGTTTATCTCAATGAAGGGGAAATCAGAGAACGCTGGAACTGC
CAGCTGCAAGAGCGCCGGCGTCAATATTGCGCTAAACGTTTAACTTACTACTATATTATT
ATATATATATATATACCTAAGCTTAGTTTAACAATATTTCTTCTTTTATATTATAATATA
GACCTCTATACGTAATAGTTTTAAACGCGGTTAAATAGATATCGGTAGGATCCAGTTTAC
GGTTAAGAATACCGAGGATTATACTAGTAAAGTTTAGAATCTATCGGTAACTCTATAACC
TACTTAGCAAAAACCTAAAAAACAGAGGAGTCTAGTAAATAATCAGTAAAATAGATTAAA
AGTTTATCGATACTATCGAGTAACTTGTTAGATTAACTTAAATAGAACTGCAAGAGGATA
TTCCTTAAATCGCGTTTAACGACTTTCCTTATAATAAATATGTAGGATTTACCAGGTACC
GGTACAGTAGAATCACGGTATAAATTCCCTCTCCGGGTTAAAAGGCTATATACTATAGTA
GTTTAGAGTAATTAATATTAGTTATTCTAGTAGTAAGATACAAGTGTAGGAGGATAGGTG
TAACGACCCAGGTGGCTGTCACGTGTAAGGGCGGCCTAAAGGGGTACGTCTGGGGCCTAT
TAATAATAAGTTAAGTGTATATATAAGAATAGTAAGTTATATCTAGCCGAAAAGTAGACT
AAATACAGTAAGCATTTAATATATATATCCCCCGGGCGCTGGTACTTAAAGCTATAGATA
TTATCCGGGAACGCCTAGAAAAAGGGGTGATCGAGGAGAGTTATAGGGCGTATCGTAACC
CCTGGTTTCTCGTTCAGAAGAAAGACGGCGGGCTGCGCCTGATTAATAACGCGAGGAAGT
ATAACGGAGTTACTATTCGAGATACTCTTATACCTATAAACTTTAAGGAGATCGTAAAAA
AATTTAGTATTAATAAGATTCTGACTTTTATAGACCTGTTCTCGGGGTATAATTAGGTAG
TACTACACCCTCTAAGTAAAGATTTAACGACGTTCTTTACTCCCTTAGGCCTTTTTGGAA
TATGTATTTTACCGATAGATATAACGAATTCTTTAACCTAGTTTTTAAAGGCAGTAATAA
GGATATTATATAACCTGATTTTACACGTGTATCGGCTATTTATAGATAATATTAGTATTA
AAAGGCCCGAGTTAACCTTTAACGATAAAGAGATACTGCTAGGCGTATGGCGGTACATAT
TATTACACCTGATTAATATCGATAAAGTCTTAGTAAACCTCGAGCTTAAAGGATTAATAG
TATCGGCTACGAAAATATAATAGTGTAAAGTAAAAGGAGCTTTCTCGGGTTTATCTATAG
TACTAACAGTCGTTAATTAGACTTAAAGAAAGTAATTAAACTTATAGAGTAGACTGACTG
CTATAATATTATATAAGTGTGTGGTTTTATTAGTTTAGCGGGCTACTACCGAGTATTTAT
AGTATATTTTGTATAGAAGATCGAGACCCTGAACCGACTTTTAAGGAAAAGTATATCTTA
GTCGTAGGGAGAAAAGTAAAAATATACTATATCTCTGGTAGTCTAAGATTTAATTTAAAA
GCCCGTGCTCGTTATATTGGACTACACTTGCGGGAGAGAAATTATTTTAATAGTCGACGC
GAGTCTAGAAGGTTAGGGAGGAGTATTAATACAGGTTAGTGAAGATGGCTATCGTTACCC
TGTTCGGTTCTTTAATGGTATCTGGTCACCAGCCGAGAAAAGATATAACGCCACGAAACA
CAAGTATAAAGGGCTATTAAACGTGTTTAAGGTAGCGAAACGGTACCTTTATAGAGTAGC
CTTTACCGTTAAAACCGACGTAGTCGTCCTAATCAGCTGGATAAACGGGTTACTGGATAA
AGTCTTAGGTATAATTTTATTTCGATAGATATCTTAGATTCGGAATTTTACCTTCGATAT
TAGATATATTCCCAGTTTTAAAAATATAGTGGTAGACGTATTATCTTGTAAGCCAGCGGG
CCTATCTAATTAGGTAGAACTGGAAGAGGCCCTAGATATTAACGACTATATTAAGGCCTA
GATTTACGTATCTAAAATAGTCGTTTTTAACGGAGAGGAAAATAAACTATAGCCGGAACC
TGGTTAGTAGACTATTAACGTACTACTAGGTTCTTAATTAAGGGATAACGACCTAAAGGA
ATAATAGACAGTAAGTTTAAAGTTTTTTGCTGTAAGGCGCGCTGCTTTATAGTTTATGAT
AAGTTTCTGTGGAAGATAAGTCGGATAGGTAATTTAGCCCTAGCGTGTATACTCGACGAT
TTAGAAAAGTAGGCTAAAGTGATTAAAGTAGTGTACTATAATTTCGGGTATAGAGGAAAA
GACAGCTGTATATATCGCCTAAAAGCTCGATATTAGTAGAAAGGTATATATATCGACGTC
GAAAACGCTGTTAAGGCCTACGACCAGTATTAGAGATAGGGAAACCGTTAATAGGAAGAT
AGACACGGCGCCTCTAAGCTGTCGGAGCTTTTCTTTAAAGTGTATATCGACGTCCAGTAT
ATACCCCTTAATTAGGGGAAGACTTATATAGTGGAAGCTAGATATAATTTAACTGGGTTT
ATAGAAGTATAAGGCCTCGTTAAGGCTAATATTAAAGCTATCTATTACTTCCTGGTCCGG
TATATTTTTACTAGATATAGAATCTCTGGTATTATAGTTATTAACAGTGGTTCTAAGAAT
AAAGGTGTAGTGATCGATTTCTGTAAGGCGTTTAGAGTATACTGGATAGTGATCTCGGTT
TATAACGCGAGAGTTAACGGTATTATAAAGAATAGATATCTATCTTTGTTTTCGATATTA
GTTAAATCTAGCGGTAAGTAGAGTAAAGGGTAGATAAATAGATTTCTTTTTACTTTTTTA
GTCGATAGGATAACGATTTATAGATCCTATAAGCGAACTCCGTTTTACCTTATATATAAA
TACGATCTAGTACTATTAATTAAGATTAACTTACTAACGTAGAGGATACTCGACTAAAAT
ACAGTTTATAATACGGAAAATTTGGTTTAAACCTAGTTACGGATACTAAAAAGGAGAGAG
GCCGATATCGAAAATATACGATAAAAAGTTACAGTATATCGATAGAAGTTGGCTAATTAG
TTTAATCAGCGAGACGTGCACTGTATACGACTAAAAATTATAAAACTATAAGCCGGAGAC
CTCGTATTAGTTTATAACTCTTTAAAAGCGTTGGATATAAGTAGGGATGTGAAACTGGCT
TATAAGTGGCAGGGCTTTACCGAGTAGAATTAGTTTTATCTAAGAACACCAATAAGTTAA
TTACACTGGATAGTTATTCTATAAAGGGAACCTTTACTTTAGGAGCTAGAACACGGGCTG
CGGTCCGCGCGGCGGTAATAGAAAAAGAGAGGGAAAAGCGGCTATAACTAGTCGTTAAGC
TAAAAAGAAAAAGGAAGGACGAGGTAATATAATTTAAAAGAAGCTGGTGTAGTAGGAGTC
TTATTTTTTTTTTTAAGTTATTAACGGGTAGAGCTACGTCTATTACCTATATAATAATAT
TTCTTATTTATTAGTTGGTCTGTTTAGGCTAAAAAGAACAGAAATTATACTTTTCTTTTT
AAGGAGAGACGTTAAAAGATTAATTTTTTTTTATTTAAAAGGAGTTACCTGCTATTTAGT
AGATATAGAGGAGTTAACGTAAAGTATACCGTTTACCGTCTACTATATTTACGAGTGGGG
GAGCGTATATCTATACCGAGGTTATAACCGAAATATACCTAAGTAGAGGGATAACTGTAT
TAGAGTATATTAGTATAACTATATAAAACCTGATTAAGAAAAGGACGGGATAATATAAAC
TTTAGGTATTATTTAAAATAGTAATAGCTGTAAATATTTACTGGATATCCCGTAAAAACT
TAGCCTTTTTATTAGCGACGCTAGTACCTAGACGCCTGCCTTAATTAGATAAAATAGTGT
AGAGACGATAGATAGAAGTTTTAACCAGCGTAAAAAGGCGATCCCGAGGTAAAGATTAAG
GTGAATTAAATAGGGATCGAAGCGGCGAGAAAGTTATACTGCGCCAGCGCGTATAAAGCT
TTCGATATCGCGAGTAAAAGAGGTACTATTATCGGACCTGCGGCGCTCGGTATAAAAGGC
TAGGAGGATCAGATCAGTCTAAACGAGAGGCTACGTCTAAAAATAATCGGGATATAAAAA
GAAAGTATAGTTCGTATAGAGACTATGTTTAAAATTAGGAATAGAAATATAGTATAAGAA
AGGATACACGGTTTAATAGTTAACTAAGGAACTAGACTGTAGATAGCGAGATTAAAGAGC
TCGAGCTTTATAGTAAGAGTAGAGAACGGCGTTGCGGTTACCTTAAGTAGTAATAAAAAG
AGTATACAGGCGATAAGAACGTTAGGATATAGAGCTAAGGACCTGTCTAAATAACTCGGT
ATTAACAGAAGATATCGCTATACGGCGAGAACGTCGTTACTGATATACTTTTTTATTTAA
CCGCGCTAGAATATCCTAATCAGCCCCGGCTGTTTTAAATAAAAAGTATATCTAGTCGAC
AGAAAACATATTACTGTCGATATACTAGAATCGAAGTAGTTTACTAGCGGAATCCCGATA
ATAGACGTCGAGGAGAGTGATAAGGTAATATAGCTAGATAAAAACTGATTAGTTAAACTT
AAATAAAAGCGCTATATAAGATTTAGACTTATAGTAGTAAACTTTAAAGTTTAAGGATAA
ATAAGAAAGTTATAGATAGCCGGAGGAGAGTAAGCACTCCCGAACTAGTTAAACGCATAA
GTTATTTAAAGAAGAGTAGTCGGGTTTAGTAGAGTTACAAGGCACGCAGGACGTTATACC
TAGAAAACCTATTCAGTTTCGTTAATATTTCCGAGCTATTAAATAAAAGACGATATAATT
ACGGTATTAAAAAAAACAGATATTAGTAAGAGTTAAAAAGGTTAAAAAAGTTGGAAAAAA
AAGAGGGGAAAAAGAAGAGAGATACTAGATTTATAAGGAGTTAAAAAGCCGGAAAAGGGG
TACCCACTAGAGTTCTAAGTAGAAAGGTGACTCCCAGGTCTGACTCTATCCGAATAGCTA
AAATACCTTAACACTCGCCTAATCAGCCAACCAGACGTCTAGCCTCGCCTAGTTTTACCA
GATTCGGTAACGAAACTCCTGTACCTAGCGGGAGTTACGCTAAAAACCCTTAAGATTACA
GCCTCGGAACAACTCACTCGACAGATACAAACTAACTAGTTTATCGGCTAACCAGAGATT
TACACGCGTCTACCTTAACCGGAGCGGCACTTAATAATACCGCGTCTACCTGAATACTAG
GTTTAAAACCTCCTTCTTTTACCTGCGGAGTAGCCATATAAATATAACGAACTCGGCTAG
AATTATAACCTCTCCCTTTTATACTAGTTCCCTGCCCTATTCTCTCCCCTTTAAACTTCT
TTTATTCTAACCTTAATCAGCCTATTATTATAGATTAATACCGAGTATAATAATAGTTTA
CTGTGGTACGATTACCTTTAGTTACTGTTACTACGCTGTTTGGACTTATTCTATTTAACC
TAACCTAGCAGGTATATCAGGATCGGCTAACACACAGCTATAATTGCGACCCGTTTATAT
TCGATTTAGCGGAGGTCGTATTTTATAACGAGTAGCTCGAGATCGAGGCTGTGATTTACT
AGAATAAGTATAAAGCTTTAAATACTAATCCTATTCTTTTTTAAGCTTTTATCAATACTA
GTAGTTTAATTAGGCCAGTCCGCAATATACGAATTAGTTATAAGATATTTATAATACTTA
TACGTTCGAATTCTTTTATATACGTTATTCGAACTAATTACCGAGATATTTTCTTACGTC
CAGTATAGCTCCTAGATAGTTTTAAAGGCATTTTCTTCGTAGCCGGACTCTTCCCTCGTG
TTAATATTTTCCCGGGAGGCAATTCGTTATAACGATTTAAATAGCTCTTTTGTTTTACTT
TTTTTTTACCTATATTTATAGTCTGTTTAACCTTAAAAAGATATTTTTAAGACAGGAAGC
TTTTAGCGGTAAAGTTATATAAACTGGCTTAATCCTAGTTTTAGTAGATATAGTTGATTA
GGGTAGTGTATTCTTATTAACTTATATCCTCTAGTATAACTTTTTCCGGGGTCTGGCTAA
CCTACCTGAGTCCGGTACTCTCCCGTCACGCTTATACCTAACTTGCCGTTTTTATATATA
GCTGATCAACTTCGAGGGGTATTATTAGGCAGGAGTGGTCTTAGACCTGGCCTATTTTAT
AGAAGGCCAGAGGGCCTATTTCCTCGATAACAGTAGATATACCTACGGAAAATGTTTCCG
ATAAGCCTAGAACCTATTTATAGTAGCCTTTACCAACTATAGTATAAATAAGACATTTCG
GTAAAGTATAAGGTGGATTAAGGTAAACTGGCCCTTATAATAATTAGAATAGGAATACGG
GTTTCTGTTACTCGAAGGAATTAAGAGGATTCTGGTTAATCAGGCTTTTAATAGATTATA
TAACGTTAACCGAGTCTTAAACCGGGAAGCTAACCTCTAAGTAATTACTAACCGATAGCT
CTATAGGATTCGGTCTTAATTTAGGTAACGAGATCCCCTCCGTATAGGGTAACCACAGGG
GTATCCTAATAGAGCTCCCGGTATTATATAGGACAAGGTAGAATTTATAAATAAACTCGT
ATATCGGCTAAACTACCTGTTACCGGATATAGGTATTACTAAGGGCAATTAGTAGGTTAT
ATAACTCTTATAACAGAGTAGACTAGATATAAGCTTTTTTAAAAGTACAGGACCGGCTTC
TCGAATACTATTAGCACCTCGTCCCCCGCCGATAATAATAGGATAGCGTTTAACGGAGGT
TAATCAGGCTGTCTTACATTATATAGTGTCAGAGGTTTAAACTAAAATAAATATCGACCT
GTGTAAATAGCTTTTAGACTCCTTAGACTAGATATTTATTTCTATATTTAGATAAAGTAG
CTAAGCCCTTAATTTTTCTAAGTAAACACCCTTTCGCTAGTTAAAAAAAAGCTAGTAATC
TAAATCTCCTATATTATATAGATCCCTTATATAAACTAGTAACACTCCGAGATTTAGATC
TTTACCCCGAAACATATATTTATAGAGCTTTTTATATCCTATCGGATATATACAGTTTTT
TTTAGCCCGATTACCTTTTACACTAGATTACACTAGTATAGACGCTATAATTTAGGCCGA
TACGGCTCGGTAGGTATCGGAGATACCCGATCGCAGGGTATCAGGGTTAAAGCCGCGTAC
CCCAGAGGCACCTTAAACTCGTCCTAGTCGGAGTACTCGGTATAATAAGTCTAATTAGTC
GGTATTAATAACTGCAGTCCGGAACCTAATAGCGACTCGGACACAGCCACTATAAAGTGC
CCGATGCTAAAAAGAGTTTAATCAGGCGTTACCTCGTCGTCCGACTCGCTAAAAAACGAC
TCGTATACGGGAATACCTTATATACCCTTTAGTTTTAGTGCGGGTAGATATTCTATTACC
TTTAGTTGTTCCTAAATAGTTAGGATAGTAGTTATTTAAACGGTTTAGGACTAGAGACTT
AACTAACCGCGGTACAATCTACCTACCGTAGCGTATTAAGAATAGAGCTGGGCCACGTTT
ATCTTTATAATCGAAAAGATAAGGTAGAGCGGGACGAGACTGCGGTAGTATATTTCGCTT
ACGAAGCAGGGGCCGTAGTTGTGGCCGCGGTAAAGGATAATTTTAATTAGACGATAAAGA
CTATATATAATACACTTTCCCTCCTTTTAGCGGTGTTTTTAAAATGCGAGATATGTCACG
GCGCTGAACATTTATTACAGCGTTTATTACCCCGAGGGTGTCACGGCACCGAGACTCCCG
ATAATTAACCACATAACTAGTCACGTGGTGGGCCCAGCACGGACCTATAATAAGAAGATA
TCTTTATATTAACCCTGTTAATCCTATTTTATAGCTTTTTAAGCTATATCCTGTTATTTA
GCCTGCCTATAACTACGGGATTAAGTCTGTCTGTAGTAAATATTACTAGATTAACCGAGC
CTCTGTTTACTGCTAAGCCCTCCCGTAATATTACGTAGCTCCCAACCCTACCGCCACCAC
TATCGCTACTATAGCGAACCGCCCGCTACTACTATTCCTACCGGAAGACGACGAGTCCTT
TGCCGCCTACGTAATTAGGCATATTTCCTAATAGTACGAGTATTTCCGCTTAGTTTACGA
CTATATCGCCTGGAAAGAGACCGACAACTAGGAAATCTATACTAAGATCGAACAGTAAGG
CTAAAGGATCTTAAAACTAGAAGAGAAGACTTAACGTTTATAGAAAGAGCTAACTAGCTT
TAACGCGGTCGCTAAATACTAGAAAAAAGAACTAGATAAGTTCCGGGACCTTTTTATCGA
GGCTAAAGTAAAACGAATTTTCGCCGAATACCGAGTTAACTTATAGACTATTACCGTTAC
TATACTAGCACTCGTTACCCCCCTTAAAACTAATATCCCTGTCGATATATAATCTAATAG
CTTTTACCGCCTATCCGAGAGGCTTTCCGACCCTAATAAGTTCAAGGGAAAATATAAAGA
CTTACGCTGTTTTGTCTCCTAGATATACGAGAAAATAAAGGCTAACCACGACCGTTTCTT
TATACCTTAAAGCCGTATAGCCTACGTTACTAACCGACTAAAAAGCCCTGCCTATACCTA
GATTCTTCTATATATTAAGGAAAGAGTCTATTAACTTTTTAACTACGATAAGATCTTAGA
CTAGTTAAACTATACTTTTAAAGATCCGAACCTTATTAATAATACCTAAAACGATCTTTT
CCACCTATACCAGTTAAATAAGGACTTTAGTACGTTTTTCGCCGAATTCTAGCGTCTTAC
TCTCGAGGGATAGATATCAGAGGAAGCCCTACTAACCCTCCTAAAGTAAGCTATCTCCCG
AGAACTGCGTAGTATACTGTTTTAATACGAACTACCTAGTCGGGAATATTACTAGTACGC
CGACTTCCTATAGAACCTAGAAAACCGCCGTTAACGATTTAACCTAGCTATACTAACCCC
TAAAAGATCTTATACCGCCCTAGCCCCGAATACTAACCGGCTATAAACTACCTCCCTGCC
CGTAAAAAGACCGGAGATAAGGACCGAATATAGTGAACCTATAGACCTTAGTGTACAGCA
AGGGCCACGGTTCGTCCCTGGCGGCCGACGAGAGAGAGGAGAATACTTCCGTTATAGTTT
AAAAAGCCACCGCGTTACCGATTACCCCCACCCCGATACCCGTCCCTGCCTATAAGCTAG
AGTAGCCCGTCCTAGTTCCTCTAGTAGCTTATCCTCGTTTAGATCCCGTAGTCCGCAGCT
GAGCTTTAAAATCCCAGTAAACAGGACGAGCCTGCGTTAAGTCGTACACAGGCTCCCGTA
AAGCGTATAACACGATACCAACTAAACCGCGCCCTAAGAACGTTAAAAATCTTTACTACC
GCTACTAAAAGTCTCTCGGTCTGCGAGGAAAAGGATATAAGATCTTACCTAATAATATTA
CCTATTACCCTAGAATTAAAAAACTAGAAACTACCGACTTATACCTTAGCCGACTCTAGT
GCTAAGGGAAAAAGATTTATTAACTAAAACTAGGCCGAGAGCTATAAACTCCCACTAAAA
AAACTAAAAAGGCTGTTTACCTTTAAAGTCTTTAACGGCCGAGAATCCAAGAGTAAGAAA
GTTACCTACTATATTACGCCAGCCTAAAGATTAAAAACTATTTTAAAAAGGAGATCAGAC
TATACGTTATGTAGTTAGCGTATTACCCTGTTATATTAAGAATACTATAGCTAAAAGAAT
ATAACCTGAGGGTCGGGTTCGCCAGTTATACTTTTACCTTTAATAGCTAGTACTACTAAA
AGAACTATAATACCTCTACCCGCCTGTCTAAAATCAGAATATTATACGATATACCGAAAA
GAGACTGCCCTAGTTACTTACCGTCCTGCCCTACCGGACTAAAATATATAGATATTATAG
AGGTTTTAATACGAGCCTGCTTAACGTATATCCAGAGGAACTACTAGATATTTTCTATCA
CTATAAAGGATATAGAATAACAGTTTAGCTAACGCGACGTACTAGACCTAGAAAAACTAT
TACTACTAAAACTTTAAGACTTTTATAACGTTTTTTCCCTAAAAGAAGCGGACAAATTAC
CGTCATACCGCCCGTATAACCACAAGATTAAACTCGTTAAAGGAGTAATACCGCCTTTTA
GACCTTTATACCTAATATCCCGCGACGAGCTGAGGGTTTTTAAGGAATGGCTTAAAGAAA
ACCTAAAAAAAGGCTTTATCCGACCTAGCTCGTCTCCCGCTACCTCGCCAGTCCTTTTCG
TTAAGAAACCAGAAAAAGGACTCCGTTTCTATATAGACTACTATTGTTACACGTCAAAGG
CCATTGTTGGCTGTGTTTGGCTGAAAGATGGGTGAGGTTGTCTTGTAAAATAATGTCTTG
ATTCTCTTCCTCGGAAAGgaagaggaactcactactacttataggtctggtcgaGGCTGT
CCACAATTAAGTGGACCTTATCTTGTGACAACTATACACTAAATGTGACGGCGCTGGCAG
GTGCCACTCCGGATTGCGAGGCTGACAGGTGAATCGATAAACCCCTGGcAGTTCACTATA
GAGCAGGTGAATAGGCAGGATAATTACTATTCACTTATTACTAATAGGAGTAGGGGTAAA
CGGGCACTATATAAGTACTACTAAGATCTTTTTTCCTTTTTATATTTCTACTCTTTTTTT
TTACTTTTAGATTTTATATTATAAATAAGAATATACCCCTAGCTTTATTTAGGATTATTA
CTTTACTGTACTGTAATACTATCTAAAGGTTAATACTAACTGCCTAGGAAGGCGTACGAA
TATCTTACTAGAAGAAACCACTAAGTAAAGCCGCCAGACTAGCGAGACTTAACGAAAACC
TGGCTCTTACAGTAACCCTGCAGACGTGCTATATAGAACCGCAGCTATCTAGCGAAAAGA
TCGAGATAACGGACTAAAAATACGAGAACGTTTCCGATAACGGCGTACCGGTTAACGTCA
TTAGAAACCCTAGTAATAATATCTTTACCGAGGGTAAAAAGAAAATAACTACTAATAATA
TTACTATCGAGGAGCTGCGCTAATAGGTTAAAAAAAAGGTTCGTTTCGACTTTTAGAGCC
TGTCCTACCTCCTAGGAAAAAGACGGCGTTAATCTCGACTTTACTGTAAGTCCGAAAAGA
TTCGCCGACACTTTTTTCTATTCGAACTAAGTAAGCGCGTCTTTAACCCCGACGATAAGG
GTAACCTGTTAGATCTCGATAATAAGGTCTTAAAGGAGACTAACAGCTGTACTATAACTA
TTTCGTTTAACGGCCGATAAGTCACTATACGTAGCTTATATTCTTTACTCTTATTAGTTT
AAAAATGGATAACTATTTTCTTTACTTTACTATTAAAGATATTAAAAATAACCTCCTAAA
AAAAGTTATTAACCTCGCCTTTTACTGCGGTTCTTATCGCGAGGGACCCTCGATACCTTT
TATACCGATAACTAAGGAGGGGAAGAAAGTCTTCGCTAACGGTAAAATATCTTAGGATAC
TTTCGCCGAGATAGCTAAAATATACCCTCGCAAGCTTTATTTAGAAATAAAACTATAGGT
AGTACTGTTAGTAGCGTATTAGTTATAGGTTAACGAGCTGTACAAGATAACTATACGATA
AGATATTTATTTTATTTACGTTTTAGCCTAGGTCTCGTATTTAGGTATATAACCCTAGAG
GGACGATTCTAACGTTATAAAGCAGTTTACTACCTTTATAGAGCTCCGGGATCGCGAGAT
CGCCGACCTGAGGAAGTAGAACACGAGTCTCCGTTTAGGCCGCTAGACTTCTATTATTAC
TAATTAAATATAATATACTGTCGGATCTAACCGTATTAACTCGAGCGTTTTAGGTCGGCG
TTCTACGAAATAAGAGAGTCTACTGCTCTAAAGGGGAGATAGTATAAATACTGTTACTTT
CGAGTATTAGTTCTACTAGATAAAGAATAAACTAGAGGTTAACGCTGATTACTTTAATAA
CGATTTAGCCGTTAAAGTCTATATCGAATCTTGTTTAAGAGGTAAAACTGTAGTAAACCT
TAAACCGTACTTAGAGGAGGGCTATTTAAACTAAATATTACTTCCTAATAACTAAAAAAC
TACCTTTAGACCGAGTATCGGGATTTTAACTAAAAAGAGAACGTACTCCGGGAGTATAAT
ACCTTTATATTCGAGTTTACCGTTAACTTTTTCGAGTTTAAGAACACTTTTATAAAGCTC
GCTAGGGAGTGTTATAAAAGTAAGTAGGAGTAAAAGGAGGAACTTAACCGGAAACTCACC
CCTACGCTCTATACAGTAATAGCCGGGTAGTACTACGATCCTACCGTCGATTTCGAATAA
TTCGCCCTAATGGTATCGGATATTGCTAATACTTTTAAGTAAGCCTATCGAGATAAAGCT
ACAAAAGCCGCTCCTATCGCCGTTACTACCCTACGTCTTAGATTAAGCCTGAAACGTAGC
CGCCGAGACTACCTTATAAGTAACTATACTAATCTACCGGTATAAACGAAACTTACCGGC
GATGAACTAAAGAAACTAATGGCGGAGGGTTACTGCTACGTTTGCTACGAAACCGGTTAT
ATCGCCCGTAACTGCCCGTAAGCTAAAAAGCCAGCTATCGCTGTAATAGAGAATTCTATT
AAGATTAACGAGGAAGAATACTATAAAGCTAAAGCTGAGGTAGACCGTTATTTTCTAGAC
CTAATCTTCGAGGCTAAGGAATCGGAGTAGAAAAACTAGTCTCCTTAAAGCAAGTAAACT
CTTTCCTAAGGATATTATCGACAGTAATAGAAGAAAGAGAGGTAGTCCACCTGTTAAAAG
GGATACTACTTATAAGCCAGATCTTTATAGCTTATAATAAACTTTATTTCTCTATTAACG
CACTAATCGATATTAAAGCGAACAGATATATATTTATTAACGAGACTATCGCCTAGTGTT
TAATCGAACGGCTGGGCGCCCTAGAAAAAAAGATTATACTGTATTCTATCGGCGGTTTTA
AAGGGAATACTATGTAACGTATTATCTGTAAGATTAAGGCCTATTTACAGATCTAAGGTA
TCGGGTTTAATAACTAATAGCTCCTTATTACTAGAATAAAGTAACCGATAATCCTGGGGT
AGAAATAACTTAATTATTACGATATCTAGGTAAACTATTATAGACGTCGACTATTACCTC
TTTTAGTAATAAAAACGCCACTCTTAACCTAAAAAATTTACGTCGATAAGACCGCGCCGG
TTATCGATCTTAGGGTGGAGGCCGATATACAGAAGTGGGAGAAACTAATAGTTACCGAAG
ACACTCGTCGCCGGAATAAGCGGGCGAACGTTACTGCCCTTCGGATTCGTATCGCCGAGC
TCGAGTCACTCCTAGGAGCTGCTCCAGGCGCCCCGCCGGAACCGTAGAAACCAGNNNNNN
NNNNNNNNNNNNNNNNNNNNNNNNNNNNNNNNNNNNNNNNNNNNNNNNNNNNNNNNNNNN
NNNNNNNNNNNNNNNNNNNNNNNNNNNNNNNNNNNNNNNAACGATTCTCCCTATAAAAAT
CAACGTAAGGCTTATACGAAGTCTATTTAGGGGCGATACCTATTATAGGATTAACAGGGA
TCTTATAAACTTACTCGGGGATTTAACTAATATAAAGAACGACCCCCCGATTTAGTTTTT
ATTAACGTAGAACTATTACTTAAAATAGTATAAGATATTTATCTCGGTATAACGAGTTTA
TACGAGATTGACCGCTTTATATAAGATAAGAAAGAATAAAAAGTTACAGCCGGAGGTCTT
GACGATAATAAAGTTTAATTTCGAGAACGTATATTTAGCGTACTCCCCCTAGAATACTGT
AAATTTTACGATATATTTAGTAAAATCTAATTAGATAAATTACTACCCTTATGGAATATC
GACTATAAGATTAAACTCACCGACAGTTATCGTCCTAAAAAGCTAACCTATAGTCCTCTA
TATAAACTGTCGGCCGAGGAGTTTAAAGTTTACCGATAATATATCGTCGATAACCTTTAT
AAAGACTTTATTAAGGTAAATTAGGCGCCTTAGACCGCACTTATCCTTTTTATATAGAAA
TATAATAGAAGACTACGCTTTTACGTGGACTACCGTAAACTTAACGTTATTACCCGTAAA
GACCGTTACTTATTACCCCTTATTAAAAAGACCCTCGCCCGTATCGCTAAAGCTAAGATC
TTTACGAAAATCGATATCCGATAAGCGTTCTACTGTATCTAGATACACCCAGATACTAAG
GAGTTAACGACTTTCTATACGAGGTACAAGGCGTATAAGTTTAAAGTTTTACCTTTCGGC
TTAACTAACGGTTTATTTACTTTTTAGCGGTATATTAACGATACGTTAATAGGATACCTC
GATAATTTCTATTCCGCTTATATCGACGATATCCTTATATTCTCGGATAATTTTAAATCT
TATCGAGAGTACGTGGGGAAAGTCTTAAGCCGCCTACACGAGGCCAGGCTATAGGCCGAT
ATTAAGAAGTATAAGTTCCACGTTACCGAGATAAAGTTTTTCGGCTTCTGTGACGGCGCT
GGCAGGTGCCACTCCGGATTACGAGGCTGACAGGTGAATCGATAAACCCCTGGCAGTTCA
CTATAAAGCAGGTAAATAGGTAGGACAATTACTATTCACTTACTACTAACAGGAGTAAGG
GTAAACAGGCACTATATAAATACTGCTAGGATCTTTTTTCTTTTTTATATTTCTACTCTT
TTTTTTACTTTTAAATTCTATATCGTAGATAGGAATATACCCCTAGCCTTACCTAGGACT
ATTACCCTATTACACCGTAATACTATCTAAAAAGTTAATACTAACTACCTGGGAAGGCGT
ACGAATATCTCACTAAAAGAAACTATTAAATAAGGCCGCCAGACTGGCGAGACTTAACGA
GAACCTGGCTCCTATAATAACCCTGTAAACGCGCTATATAGAACCGCAGCTATCCGATAA
AAAGATCGAGATAGTAGACTAAAAATAGGAGAACGTTTTTAACGACGGCGTACCGGTTAA
CGTTACTAGAGACCCTAATAATAATACCCTTACCGAGGGTAAAAAAAAGATAACTACTAA
CAATATCACTATTAAGGAGCTGCGCTAATAGGCTAAAAAAAAGGTTCGTTTCGACCTTTA
AAGTCTATCCCACCTCCCGGGGGAAAAACGGCGCCAGTCTCGACTTTACCGTAAATCTAA
AAAAATTTGTCGATACTCTTTTCCGTTCGAATAAAATAAACGCGTCTTCGACCCCGACGA
TAAGAGTAACCTGTTAGATCTCGACGACGAGGCCTTAAAAGAGATTAATAGCTGCGCTAT
AACTATTTCGTTTAACGGCTAATAAGTCACCGTACACGGCTTATATAAAGATTTCTTTAC
TTTTATTAGCCTAGAAATAAATAACTATCTCCTCTATTTTACTATTAAAGATATCGAGGA
CGACCTCCTAGAAAAAGTTATTAACCTCGCCTCTCGCTATAGTTCTTATCGCGAGGGACC
CTCGATACCCTTTATACCGATAACTAAGGAGGGGAGGAAGGTTTTCGCTGACAGTAAAGT
ATTTTAGGATACTTTCGCCGAGATAGCTAAAATTTACTCTTGTAAACTCTACCTAGAAAT
AAAGCTGCAAGTAGTACTATTAGCAGCGCGTTAGTTACAGGTTAACGAGCTACACAAGAT
AGCTGTATAACAAGATACCTATCTCGCTTACGCTTTAGTCTAGGTCTTGTATTTAGGTAT
ATAACCCTAGAGGGACAACTCTAACGATATAAAATAACTTACTACCCTTGTAAAGCTCCA
GGACTACGAGATCGCCGACCTAAAAAAGTAGAACACGAGTCTCTATTCGGGCCGCCAGAC
TTCCGTTACTACTAATCGGACGTAATGTACTACCGGATTTAACCGCACTAACTCAAGCGC
TCTAGGTCGGCGTTCTATAAAATAAAAGAGCCTATTACTCTAGAAAAGAGATAATATAGA
TACTATTACCTTTAAGTACTAGTTCCGTTAAATAAAAAATAAGCTAAAGGTTAATATTAA
TCACTTTAATAATAATTTAGCCGTTAAAGTCTATATCGAATCCCGTTTAGGAGGTAAAAC
TGTAGTAAATTTTAAACTGTACTTAAAAAAGGGCTATCTAGATTAAATTATTACCTCCCG
ATAACTGAAAGACTACTTTTAGACCGAGTATCAGGATCTTAACCGAAAGGAGAACGTATT
CTAAAGTATAATACCCTTATACTCGAGCTTACCGCTAACTTTTTTAAGTTTAAGAATACT
TTTATAAAACTCGCCGGGGAGTATTATAAAAATAAGTAAAATTAAAAAGAGGAACTTAAC
CGGAAACTTACCCCTACACTCCGTATAGTAATAACTAGGTAGTACCACAATCTTACCGTT
AACTTCGAATAATTCGCCTTAATAGTATCGGATATTACTAATACTTTTAAGTAAGCCTGT
CGAGATAAGGCCGCGAAAGCCGCTCCTATCGCTACTACTACCCTACACCCCGGATCGAGC
CTAAAACGTAACCGCCGAGACCACTTTATAAATAACTATACTAACCTACCGGCACGGATA
AAACCTACCAGCGACGAGCTAAAAAAACTAATAGCGGAGGGCCACTATTATATCTACCGC
GAAGCCGGTTATATCGCCCGTAACTGCCCGTATACTAAAAAGCCAGCTATCGCCGTAATA
AAGAACTCTATAGAGATTAACGAGGAAGAATACCGTAAGGCCGAAGCCGAGGTAGACTAC
TATTTCCTAAACCTGATCCTCGAGGCTAAGGAATCGGAGTAGGAAAACTAGTCTCCCTAG
GGTAAACAGACTCCCTCCTAGAGATATTATCGACAGTAACGGAAAAAAGAAAGGTAGCCT
ATTTATTAAAAGGGATACCACTTATAAGCCAGATCTCTATAGCTTATAATAAACTCTATT
TTTTTACTAACGTACTAATTAATACTAGAGTAAACGGATATATATTTATTAATAAGACTA
TCGCCTGGTGTTTAATCGAATAGCTGGGCACCCTAGAAAAAAAGATTACACCGTATCCTA
TCAGTAAGTTCGAAAAGAACACTATATAACGTATTACCTGTAAAATTAAGGCCTATTTAC
GGATCCAGGGTATCAGGTTTAATAACTAATAGTTCCTCGTTACTAGAATAAAGTAGCCGA
TAATCCTAGGGCAGAAATAATTTAATTATTATAATATCTAGGTAAACTGTTATAAACGTC
GATTATTACTTTTTCCGGTAATAAAGACGCCACTTTTAACCTAAAAAATCTACGTCGATA
AAACTATACCGGTTATCGATTTTAAAGTAGAGGCCGATATACGGAAACGGAAGAAACTAA
TAGCTACCGAAGACGCTCGTCGCTGGAATAAGCGGGCAAACGTCACTACCCTTCAGATTC
GTATCGCCGAGCTCGAGTCGCTCCCAGGAGCTACTCCAGTCACCCCGCCAGAACTATAGA
AACCAGTTTGGCGCCCTTAGAGTATACTGTAGAGGGTTCCTTTCCGCGACTCTCGTAACG
CCGCAGTTCGCGCGATCGAGAAGATAAATCGGAGCCTCGGGGGCGAGCCTCCGCNNNNNN
NNNNNNNNNNNNNNNNNNNNNNNNNNNNNNNNNNNNNNNNNNNNACGATTCTCCCTACAA
AAAATCAATATAAGGCTCGTGTAAAGTCCATCCAGGGGCGATACCTATTACAGGACCAGT
AAAGACCTTATAAACTTACTCGGGGATTTAGCTGGTATAAAGAACGACCCTCTGATTTAG
TTTTTATTAACGTAGAACTATTTTTTAAAATAGTATAGGATACTTATCTCGGTATAACGA
GCCTATACAAGATTAACTGCTTTATATAAAATAAAAAAGAATAAGAAACTGTGACCGGAG
GCCTTGACGATAATAAAGTTTAGCTTTAAGAACGCGTATTTAGCGTGCTCCCCTTAGAGT
ACCGCGAATTTTATAACGTGTTTAGTAAGGTCCGATTAGACGAGCTGCCGCCCCCGCGGA
ATATCGACTATAAGATTAAACTTACCGAGGGTTATCGTCCTGAAAAACTGACTTACAGTC
TTTTATATAAACTATCAGCTAAAGAGCTCAAAGTTTACCGATAATATATCGTCGATAACC
TTTATAAAGGCTTTATTAAAGTAAGTTAGGCGCCTTAAACTATACTTATCCTTTTTATAC
GGAAATACGATAGAGGATTACGCTTTTATATAGATTACTGTAAGTTTAACGCTATCACCT
ATAAAAACTATTACCTATTACCCCTTATTAAAGAGACCCTCGCCTATATTACTAAAGCCA
AAATCTTTACGAAAATCGATATCCGATAAGCGTTCTATTATATCCGGATACACCTAGACG
CCGAAAAGTTAATAACTTTCCGTATAAGATATAGGGTATATAAGTTTAAAGTTTTACTTT
TCGGCCTAATTAACGGCCTATTTACCTTTTAGCAGTATATTAATAATACGTTAATAGGAT
ATCTTAACGATTTCTATTCCGCTTATATCGATAATATCCTTATATTCTCGGACGACCTTA
AATTTTATCGAGAGTATATAGGAAAGGTTTTAAGCCGCCTGCGCGAGGCCAGGCTATAAG
CCGACATTAAGAAGTACAAGTTCTACGTTACCGAGACAAAGTTCCTCGGTTTTATTATCA
GCGTAGACAGAGTCTCAGTAGATCTAGAAAAAACCGCTATTATTAAAAACTAAAGGGAGC
CTATAACTGTTAAAGACGTCTAATCCTTCCTCGGATTCTATAACTTCTATAGGAAATTTA
TATATAAGTTCGGACGGATCGCTAAGCCCCTAACGAATCTAATAAAAAAAGACGACCGTT
TTTAATAGACTCTGGAATATTAAGCCGCCTTCGATAAGTTAAAACGCCGTCTCCTTACAG
CCCCGATTCTCCGATATTTTTCGTATAAGCCCGACGTGGAGACTCGAATAGAAACTAACG
CTTCTAACGGCGTAATAGCCGGCGTATTAGCTTAACGCCTTCCCGGAGAAAATGAGGATT
AATATCCAGTAGCCTTCTACTCGAAAACGATATAAGGAGCCGAGCACAACTATCTAATTT
ACGACAAAAAGCTGATAGCTGTTATACGTGGATTATAGTACTGGCGCGCGGAGCTAATCG
GTATACCCGTTCTTTTCTTTATTATTACCGATAACTAAACTCTCGAGTATTTTAGCCAGA
AATAGCTATTTAATCTACGTTAAGCGGGATAGGCTGAATTAATAGCCTAATACTATTTTA
TAATTACTTACCGCTTTAATAAAGAAAACGTACTAGCAGACGCCCTCTCTTAGAAAGTAA
AAGACGTTTATATATAAAAAGGGCGTTAAAAGAAACAACGTATATTATATATATTTAAGC
CTACCTGCGAGATAGAAGTAAGCGACGGCGTCTCTGTTTTAACTTTAGGAAGGGGTACTA
GCAGTGTAACGCTAACTGCCACGATCGACGAGACAGGCTCCGCGGCCGCTTCTCCTGTCG
ATTATCCGATACTGTTTACTGATAAGATCCTATAGGAGAATTAAACTGCTATCGGTCTTA
AAAAGTATCGCAAGAGGGTACACACTAATTAATATAGATTTACACTGCTTAGTAATAAAT
ATCTCTTAAATAAAAAAAAACTAGTTATTCCCGATAAGAATAACCTGTATATAAGGGTTA
TCGGTAAGGCCTATATTACTTTAGCTACCGTTTACTTAGGATATAATAAAATAAGGGTAC
TTATTACTTACCGATATTAGTAGCCCGGCCTTACTACCGATATAGATCGTTTTGTAACTA
ACTACTTTTACCGCGCTGTTAAGGTTCCCCGAGATAAGGCTCTTAGGTTACTACAGCCGC
TGCCCATTATAGAACGCCCTTAGCAGGATTTAGTAATAGACTTTAAATTAATACTAAAAG
ATAAGAAAAGGTATAATAACCTAATAGTAATAGTAGATTGTTTATTAAAAGTTTCTTAGA
CAGTACCGTGTAAAAATAACGTTACCGTATAGGTTACCGTAGAACTATTCTACCGCAGAC
TATATCGGGTATTTAGTTTACCTCGTTCTATCGTTATAGATCGCGGCCTATAGTTCGTAT
CCTAATTTCAGTAAAAACTCTTTTAGATTTTAGGAATTAAATAGAGGCTATCGACCTCGG
GCTATTCCCAGACTGTAGGCCAGGCTGAGATAATAAACGAGTATATCGATCAATATTTAC
GACTATACGTTAACTACTACTAGGATAACTAATCAGATATAATACCCGCTTTTAACGCGG
TTTAGGTAAACCTACCACATAACTTTTTAAGAGAACTTTTACTATATAAAGTCCTGCTAG
GGTATCCGATACCTCTATATATCGACTAGCAATCGTAGACTATTAATTAGAGCGAGTACT
CTATAAGGGATTATCTATCCCGTAAAGAGGCCTAACGGTATATCGAGATTCTAGGGAACT
ATATTACCGCTACTCGAGAGGCTATTACATAAACCTAGAATAGGATGGTCACCTAGGCTA
ACCGTCGTCGCAGGCCTATAAACTTTAATATCGGCGATAAGGTATTTATTATTAAAAAAG
GCTAGTTAACTATACGTCTAAACGATAAATTAGACTTCCTTATAACTCGCCTCTTTTACG
AAATTATTAGTAAGGTTAAAGATAACGTATTTAAATTAAAGGTACCTGACGGGTAGAAAG
CTATTAACCAGTTTAACGTAAAGCGCCTAAGACGCTTTTCTAATAATCTATTACAGGGTT
AGACCAACGAGAATCCTACCGGCGAAAAGATCGGCGGATTAAAGGAGTAAGAAATCGCCA
GAATTACTGCTTTATATATTTACTACAGAAAATTACAGTATTAGGCTAAATAGCGCGGAT
AGGATCCAGACCTAATATAGTACCTAGCAAGTAACTTTAAAAACACTGTTACTAAACTAA
AAAACTACTATACGGAATACCTGGAGTAGGCTAGACCGCCGATACGGTTGCCGCAGTAGG
AAGAGGCTTTATTACGGGATAACTTCGACCTGCCGTACCCCGACGACGATAAGCCGGCAC
CGAGTTCCTCCTAGGGCAAGAGATCGTGTACCCGTAAGACCGCGAGCTGACGTACAATTC
GGGATAAATCTTATTTTTAGGGGGGGAGTGGTGTGACGGCGCTGGCAGGTGTTACTCTAG
ATTACGAGGCTAACAGGTAAATCGATAAACCCCTGGCAGTTTACTATAGAGTAGGTGAAT
AGGTAGGATAATTGCTATTTATTTACTACTAGTAGGAGTAAGGGTAAACGGATATTATAT
AAGTACTGCTGGGATCTCTTTTCTTTTTTATATTTTTACTTTTTCCTTTATCTTTAGATT
CTATATCGTAGATAGGAATATACCCCTGGCCTTACCTAGGACTATTGCCCTACCGCACCG
TAATAGCTTCGTTATCGGTGTAGATAAAGTTTTAGTAAATCCCGAGAAAACTACTGTCGT
TAAGAACTAAAAAGAGCCTATAACCGTTAAAAGCGTCTAATCGTTCCTCGGATTTTATAA
CTTCTATAGGAAATTTATACGTAAATTCGGACGGATTACTAAGTCTCTAACGAATTTAAC
GAAAAAGGACGACCGTTTTTAATAGACTCTAGAATATTAAGCCGCCTTCGATAAGTTAAA
GCGCCGCCTTCTTATAGCCCCGATTCTCCGGTATTTTTTATATAAGCCCGATATAAAGAC
TTGAATAGAAACTGACGCTTCCGACGGCGTAATAGCCGGCGTATTAACTCAACGCCCTCC
TGGAGAAAGTAAGGATTAACATCCAGTAGCCTTCTACTCGGAAACGATATAAAGAGCCGA
GCACAACTATCCGATTCACGACAATAAACTAATAGCTGTTATATATAGATTACAGTGCTA
GTACGTAGAGCTAATCGGTGTACCTGTTCCTTTCTTTATTGTTACCGATAACCAAGCTCT
CGAGTATTTTAGCTAGAAATAGTTACTTAATCTACGTTAAATAGAATAAGCTGAGTTAAT
AGCCTAATACCACTTTACGATTATTTACCGCTTTAGTAAAAAAAACGTGTTAATAGACGC
CCTCTCTCGGAAAGTAGAAAACGTTCGTATATAAAAAGGGCGTCAAAAGAAATAATATAT
ATTACGTATCTTTAAACCTACCTATAAAATAGAAATAAACGACGGCGTCTTTATTCTAAC
TTTAAGAAAGGGTACTAGCAGTATAACACTAACCGCTACAATTAATGAAATAGGCTTTAC
AGCCGCTTCTCCCGTCGATTATCCGATACTGTTTACCGATAAGATCTTATAAAAGAATTA
AACTGTTATCGGTCTTAAAAAGTATTGCGAGAGGGTATATACTAATTAATATAGATTTAC
ACTACTTAGTAATAAATATCTCTTAAACGAAAGAAAACTAGTTATTCCCGATAAGAATAA
CCTTTATATAAGGATTATCGGTAAGGCCTATACTACTTTAACTACTACCTACTTAGGATA
TAATAAAATAAGGGTACTTATTACTTACTAATATTAGTAACCTAGCCTTACTACCGATAT
AGATCGTTTCGTAGCTAACTGCCTCTACTGCGCCGTTAAGGTTCCCCGAGATAAGGCTCC
TAGATTACTGCAGCCGCTACCTATTATAAAACACCCTTAGTAGGACTTAGTAATAGACTT
TAAATTAATACTAAAAGATAAAAAAAAATATAATAACCTAATAGTAATAGTAGATCGCTT
ATTAAAAGCTTCCTAAATAGTACTATATAAGGATAACGTTACCGCGTAAGTCGCCGCAGA
ACTGTTTTACCGCGGGCCGTATCGGGTATTCGGCCTACCTCGTTCTATCGTTACAGATCG
CGGCCCATAGTTCGTGTCCTAATTCCAGTAAAAACTCTCTTAGATCTTAGGAATTAAATA
GAGGCTATCGACCTCGGGCTATTCCTAAACTATAGGCCAGGCTAAAATAATAAATAAATA
TATCGATTAATATTTATAACTATATATTAACTACTACTAGAATAACTGGTCGGATATAAT
ACCCGCTTTTGACGCGGTTTAGGTAAACTTACTATACGACTTTTTAGGAGGACTCTTACT
ATACGAGGTCCTGCTAAAGTATCTAATACCTTTATATATCGACTGGCAGTCGTAGACTAT
TAATTAAAGCGAATACTCCGCTAGGGATCGTCTATCCCGCAAAAAGGCCTAATAGTATAT
CGAGATTCTAGGGAACTATATCGCTGTTACCCGAAAAGCTATCGTATAAGCCTAGAATAG
GATAGTCACCTAGGCTAACCGTCGTCGTAAACCTATAGACTTTAATATCGGCGATAAGGT
GTTTGTTATTAAAAAAGGCTAATTAACTACACGTCCGAGTAATAAGTTAAATTTCCCTAT
AACTTATTTTTTTTACGAAATTATCAGTAAGGTTAAAGATAACGTATTTAAGTTAAAAGT
ATTTAATAGGTAGAGAGCTATTAACTAGTTTAATATAGAGCGCCTAAGACACTTTCCCGA
TAATCTATTATAGGGTTAGGCTAATAAGAATCTTACCGGTAAAAAGATTAGCAGATTAAA
AGAGTGGGAGGTTACTAGAATTACTATTTTATATATTCACTATAGAAAATTATAGAATTA
GGCTAAATAATGTAGATAGGATCCGGACTTAATATAGTACCTAGTAAGTAACTTTAAAAA
CGCCGTCACTAAACTAAAAAACTACCACACAGAATACTTAAAGTAAGCTAGACCGCTGAT
ACAGTTACTATAGTAAGAAAAGGCTTTATTACAGGATAACTTCGACCCGCCGTATCCTAA
TAACGATAAGCCGGCACCGAGTTCCTCCTAGGGCAGGAGATCGCGCACCCGCAGGACCGC
GAGCTAACGTACGATTCGGGACGAATCTTATTTTTAGGGGGGGGGTAGTGTGATAACGCT
AGCAGGTACCACTCCGGATTACAAGGCTAACAGGTGAATCGACAAACCCCTGGCAGTTTA
CTATAGAGCAGGTAAATAGGTAGAATAATTACTATTCACTTACCACTAGTAGGAGTAGGG
GTAAACGGGCACTGTATAAGTACTNNNNNNNNNNTACTTACTACTAGTAGGAGTAAGAGT
AAACAGGCACTGTATAAATACTGCTAGGATCTCTTTTCCTTTTTATATTTTTACTCTTTT
CTTTACCTTTAGATTCTATATCGTAGATAGGAATATACCCCTAGCCTTGCCCAGGACTAT
TACCCTACCGCACCGTGACACTAAACAATATCTCCGTTAAAAACCGCTACCCCCTGCTAT
TAACGAAGGAATCCCTTAGTAACCTAAAAAAAATAATATACTATACGAAAATCGATATTA
TCTTTACGTTTAATAATATCACGGGCCGTAATAGTAGGGGTAAGAGATGATATTTGTGGA
AGCACAAAGAGTGCCAACTACGGGGGGGCCGCGAGGGCTCCTATATATACacatgggttg
tggtggtcacgtgggttacggtggctgcgtggtccaacaaagaacaggtgatggcacatg
acctgacacgtgacccaacacgTGACCCAACGAGGAACGGGTGACAGCCCGTGACAACAT
GACTGATATAACGGATAGTTTCCTAGCGACTATAACGGTTAATATAAATGATAGTCCATT
TACCAAATTTAAGAGAAAGGTGCTTGAGGAGAATGTTCGCTAGACGCCTATGTATTGACT
ATGGAAGCTTCCACGGGTACTTGTGCTGCTCCGTCAATCTTCCGAGGAAGGTTTGACTCA
GGGAGCTGTAAGCCAGGTTGAGCGGAACGCAGGAGCTCATAGCATAGCAGGGTCGACAAT
CTCAACTCGCCCTCGGCTGAAGCGTGGCGCTCTTGCATGCTCTTCACAGTTTGCCAATAT
ACAGACCAGCCCTCGTCGAAGAATAACCACTCCCGAAGGACTCTGTCGTCGGCTTGTAGG
TCCATACGATAGCAAAGGAATAAGAGCACATCATCACCAAATGCAGGCTTTGAATATCTG
AGTTGCTCTGATACCTGCTCCATCTGCGATTATACGCTGACAAACCATTCTCACAATACT
TGTGGCCCAGTGGTGCCTCACGTCGGAAAGATTTCATTATGTCCCCACCGTACCGTCGCG
GTCAGACATCTAGCCGCCCTAGCCGCCCAGCCTGGCCGCCTGAACTCGCAAAGTCCTCAT
CGTGAGTAGATCTCACAGTCTTGGTCACGTAGCTAGGTCTGAAGCGAGTAGCTCTTTAGT
AATCCATATAAGGATTTAGGCTTCTCTAAGCTAGACTGTCACATTTTAGTGCGTTTTGGC
TTTCCAGATACGGCTTCCGGCCCCTACCATGGCCCTACTTGCGAATTTACCGATTTGCTC
TTGGATGGATATACAGTTGACAACCGGCGTGAGGTGCTGGGACGAATGACCCTTTATTCA
GACGTGTCATGGGTTATCCAGCTACTCGCTTGCTTCCGAACTGTGTTACCGCGATAGCAT
TACCACTTCGTCCGCTTAATGGGTTGTCAGACTCATATTGAAGACATCATCTAGAACGTG
AACTAGACCATAGACGTGTTTTGGAGGAGATGCAACAGGAATTTTGGTAGAGCAAAGGAA
AGCCAGGATAAGGCATGGCTCGGGTCTGCGGGATCCCCTACGACGAAGTGGGTAGCGGCT
GACTTGGCACAGTAGTACATCACGCCCTCCTCTTCTCCTTTGCTTGATAGTTTCCTGTGA
TGTACATAGGCGTTTGGAAGTTGTATCTAACCTGTCATCTATGAGACTCTTTATTATCAG
ATCGTCGAGAGCCTGTTGTGAAATTGTCGTTAGGGGGGTCTGCCGCCAACAACATAATTC
CGCGCTCGTCACCTGGCCCCATGTCATGAGCAACTGCCAATACCAATAGCCATAAAACCG
CTAAACAGGATAAGGACGTATTGCCTCGACCACGCGTTCGCCATCACTGAACTGTAGACG
ATGCTTCTGTTGACACATGGTCCAGGGTTCTCTACAGTTGGATTCGGCGGGAAAGCCGAC
GTGATAGCTGCCTCAGTCTCGTTTATTATTTTGCACCTACCGCGCTCGACCGTTGACTTG
AGCCACTCAAGGGCGATGCTTGACACCATCCAGGTTCACCACGGATGAGGTTAAAGTATC
ATTGGTTCAGGAACCTATGCAACCAGGGAAACCCTCAAATTCAGAATGCGCTGTCATACT
TAGCTGTCCCGAGGACAAATAACGTGTCTGTCATTTCTCTAGATGTACCTCACCCTTCAT
TTGCTCCATATCCATGATCACAGTTCACAAGTTCACAGTTTACTTCGACACAGACTGGCT
GATGTAATTGAGCAGCAGAGGCCCGATCCTCGAAGCCATGAGGGTGTCACCAGCGGCGTT
CGGATGCACACCGTCGCGGAGCATGGAGGTCGAGAAGCCGGTATTGCAGTCGGCGATAAC
GATGGGCGACTCGGTGCTGTTCAAGCCCTTTGCCCAGGCGGGGATAGCCGCATTGATCGC
TTGGATGGCCGAGTTGGAGTAGGACAGAGGGATAACCAAGTCGACCTAACGGGGTCCATA
TGTCAGTATGCGCCAGATATGCTCCCGTCATGGTAATACGTACAATGATCTTCATCTTCG
GGTTGGCCGCCCGCATGATGTTCACCATCTTGGTGTACGCGGCCATGATCTCGGCGGTCG
TGTGGCCGCGAGTGACGTCGTTGGTGCCCAGCATGAACATGACAATGTCGGCCGGGGTCT
TCTGCAGCCAGTTGGTGAGGTAGTTGTTGGCGATGTCGATGGCGAGCCAGCCCGAATGCC
CCTCATGGTGCTGGTCCCAGTTGGCCGTCTTTGGCTTGCAGTTCTGCGGGTTGCTGTTTT
GCGAGCCGACGTACTGGACGCGGTCGGCGTACTTGGCGTCGGCGATCTGGTCCCAGACTA
GGGCGCGCCAGCAGGTGATCTCGGTGATGCTATCGCCGAGTGGCACTGGTATTTGTTAGC
AGATGACCGTCTCCCGTGCCTGCACGGAACGGACTTACTGATCCGGAGCTTCTGTGCCGT
CTGGCGCTCCGCAATCGGCCCTGCAAAGGCCCATCCGGCCAATGTAGCACTGGTAAGGAT
GATGTGTGACAGATGCATGTTGTCTTCTGACGCTGTCTTGACTGACGCTGAGAAATGGTG
TGTGTGGTAGCTGCAAGTCCAGATCTTGGGAATGCTCGAGGTATGTAGGTGGCCTTAATA
TATCAAGCAATCCCTCTAGTCACTTACTAAACAGCTCGTTCTTTACGTCTAGTCCAGGCG
CCAGAACTCCAAGGGATGAGGAACCTATAATACTTGGCATATGGTACAATTCCGAAGTGT
AAGAATAACCAGTCGATGGCTTACGCTATCGGCACAGTGATGTGACAGGTTGGAGACACG
CTACTAGTGGAACCAGCTGTTGTAGGGTCGTGTTGAGGTCGGATTAACCACATTTTAATA
TCCATCTGCCTTTCAGGAGCTAGCGCATATATTGCGCCGCAATGTTAATACACGGAGTGT
AAAATCCGGGCGCTGGGGCGGAGCATTGGACTTTTTATACATCTTCGCAGTAACACAGTC
CAATGCGTTGTGCTAATTGGGTCGCATCAATATGACCGGCAGACACAGGAGTGGTAAAAC
GGAGGTGCTCCAAGTCCAATATAAATGCAATTTATCCCGAGTTTCGAATGCATATTATGG
TCTCGATCGGGACAATCGGAAAAGGAAGCCACCAACCGTTTAAGCCCTTGGCGCCTATGT
CAGCGGAAGAATACTGCCAGTTACATGTTGAGATCGCTAAGCTTAACCACGCTCTCCATC
AGTGTCTGTACAAGCTTCACGACTATTTATTCGCAGACGACCATCCGCTGAAGCATTCCA
GGTTTATAGTCTGAAGCGTGCCAGCGTAGCTTGGGACCAATTCCTTGACTGATATGCGTA
GCAGGTTCTAAGCACGTAAGGAGGCAAAAGAAAGCAATCAGCGCGGCCATTGCAACTTGT
GGTCGGTCATCTAGGTTATGGACAAGCTGTCCGGAACTTGACGAAAAGATCGTAGATGTT
TATATACGGAGTCTCTCCGCATCAAAATGGGCAATAGGTAGAGTGCAACGTCAAAACCAG
ACTCTTGCGGGAGATCGACTCTGTACATGGATTGTGGCATTCTCTTTATGCTGTATGCAG
AGAAATGCCATTGGCGTCAATAGCCTCGTCAGCATTGTAGGCCACAGCGGTATGAAGCGG
TGCGTAGGGATACGCGTGCTGCTTGTAGGTCGGCAGATGTATTGAGGGTCGGTTATCTGT
AGGGCCTGTGGCCGAGCATAGTGAGAGCCGCGTTCTGGAGAGGATGGGCGTGGCGCTTTG
CTCGCCGAACTGGCTGACCAGGGAGCAAGACTTGGTTGCCTCCTGGCGGGCGTCCGAGAA
GTTCAGCTCTTGGTCGGTGTCCCTTGCAGAGGCTGACGTTCTGCGAAAATCTCGCCGTCG
TGCCCGCTCGCAGTGTGAACATGACGGTGGCGCTCGTACCGCCCATGCCGAAGGCCCATG
ATGCTCCCAACTCGTAATACCCGACCAACCAGCCCGCCAGGGCCGACAAGAAGTCGCCGT
TGGTTATATCTCGACGGGGTAGCACACGTCTAGCACCGAGGACGAGTCGTAGCATCAGCC
TGCCAGCAGTACCCGCTCTCGCACATGTTGCCACAGCTGCAGTTAATTGTGCGGGTGCGT
CAACAGGTTCAGTCTCAAAGTGCAGCTGCCTTGAGAGCAGTACGACTTGGATGGTGATTG
CCACCCACAGCCGCCGCATTTATCGGAATCATCGCCGCCGGTGGTGATGATACAGTTGGC
GTTGGGCTGCATGGTCTGGCACAGCTATGGGATAACCCCTGCGGTGTGTCGGGCCGTACC
CATTAGCATCGTTCCGCATTTACCTGATCGAAGGCGGCTTGGCCGGTACCTTGTACGATG
GAAAAGTAGAAGAGTGGCACCACTTCACTGGCTGGGCGGACCCAGAGAAGTTCGAAATGC
CACTGAGCTCGCCGCACCTTCCACGCATATAATTGTATAAGTCGAGATTACACTGGTCAG
AGGTCTTGCCTCAATGATCGTAGCAGCTGTCGTGCGGGTCGCAGCACCGCCCAAACGACC
GATCCGGCACCCAGTCGAAGCCGTTATTGCGCACACATCCGTTGGCGTTGTTTCACTGGG
TACTCTGTTTGAGCTGTTCAATCACCTACACAAGGTAGTTGATGGTCCTGTAGTCGCTAT
CGCATAGCAGCACAGCGTCCTCGGTGGCATATGAGGGTCGCTTGAATTGACACCCGGCAG
GTCCTTGGGCTGGAGAACGATGACGTCGTTGGCTTACTGTGCGCTGATTACTGTTGTGAG
TCTGGTGATGGTCTGTCGTCTCAGCCTTTCAAAGTTGCGGAGAATGTGTCCATGCTCGGC
AACCAGGTAGCCTTGCAGGTAACCCGAACATCGTGGGGTCAGAAGCCTTCCCTTTGACGG
CGACATTGATTGAGGCGTCGGTGAAGACCACCTCGCCGGCTGTGCCCTTCATGGCGATAT
AGAGCTTCTTGTTGTGGCAATGTCGACAAGTATCATGTCGCACAGGCAAACTGGGACACC
AGACGGCTTCTCGAACTTGTGTACGGGTGGGTGGGGACTGGCCGGTTCTTTCTGGATGCG
AGCCTTCTCCTCCGTGGCCGAGATCTCGGCCGGTCCAGCACTGTCACTCCTGTTGAACAA
CAGCTGAATGTCTGTCAAATAGGTAGAACTGCTGTTTGTGTGTCGGATGTCTCAATCATG
CACTTGGGCACATGTGGGTCAGACTAGGCATGAGAATTGGTTGGGCCATGGTGTTGACGA
TAGACAGCATGACACCTTCCAATGTGTATATCCCGGTGAAGTCGGATGGCGGAGGTTCCA
GTGTCGCTTGGTGTGGGAGCAGAAAGCTTGCATTCCGTGACCAAAGCTAACCAGGTTTTT
ACCAATTATCTACACAGCATGGAGGGCGGCGGCATGCATTCGGCGACTATTGTGCACAAG
CACAGCGTCTTCAGCCAGTTAGACCAAGCCACGCCAACCGGTTTGGGTGCTAGCGGTAGG
GCTTTGCATGACGACGGGTGCGGATATCCAGCGGCCCGTAGCGAGAGCGCGAGTAATGAC
TCCAGAGGCAGCATAGTCAAGAACTGAGCTAATGCAAGCCTCCTTTGACGGCTGAAATCT
TGATATATGACCACGGAGTATAATGGTGCTGATCCACTGCCCAGAATGCCTCTGTGTAAT
CGTCAGTCGTTTCACCGGCGTTTGCAGTGCAACTGGACAGCCGAGTCTCATAGTCTTCTG
CAAGTCGGTAATCGCCATCTTGTTGCATGCTAAGTATACGAAAAGGTCAACCCCTAATAT
CCACCAAGGTATATCTTAGTCATGCAATCCGTCACTACGCTTGAAAGGCCCCCTTCCTTG
GGAAGCACTCAATGCCGGACGCGGATACAGGCAGATCCCGGTGGCGAAGCATCACGAGCC
CGCCCACCATCTCCTCTCCTCATTGACGAGGCTTACTGACGTCGCTCATTGTGGGAGATC
GGTCAACCACGTAGCTGACATGGCGAGCTGAGCCATTCGCATCTTTCTTGGCCTGCAGCT
GTCTCGTGATTGCGTATCATGTACTCCTCTCTGCCGCGCCAGAACCTCAAAACCCTTCCC
CAGACCCAAAAGCCGGAGTCGATTGATCAAACCGTAACAGCGGTGACAACCCAATATTGT
AGTCCATGAAGTTAAAACCTTCCAGATTAGCGACCGGAAAATCACTAGCCCAGTCAAACC
CCAGCGTCGCCGCGTCCTGTCCCGGCCCGCCGCCGCCCGCCAACGTGCCGAACGCCCCCA
GGCTATCCGACGGCATCGGCGTCGCGGCCGACGTCTCGGGACACTTGGCCAGGACGCCAA
CCATCTTCTCCAGCCCGCCCTCCATGAGGTGCACAAGGTGCCACTTGCCCGTGGGCGTCT
GGCGGAACAGGCCGACGAGCCGCGTGATGAGGTCCGTCACGTCTGCCCGGTCGGCGAGCG
CGTTGCCGTACTTCATGGCTACCTTGATGAGGAACATGCAGGCGAAGGCCGTCATGGACA
GGAGGTAGGAGGGCCCGATGAGGCCGCGGCGGGCTTCTTCGTCGAGCAGGAGCATCTCGA
TGATGGACCTGGCCGATCTCACTGCTGCCGAGGCGTAGGGGAGGAAAGGGGCTGATATTG
GTGAGTCGCCGAGGCCTTGGAAGACGTGGGAGTAGAGGTGTAGCTTAGAGAAGTGTAAGT
GTAGCACTATCCCTTTTTGTGGGAAGAGGCCAACGTGTGGGTATCTCTCTGGAGAAGTCA
AGTGTTAGCGAAGAGTTTCGACTTTGCGCGGACACCGACTCGTACCTTTAACCTTGGCAA
TCCATGTGTCGTGCCAGGCGGTCAGTTGACGATGGAATTCGTCTATCTTTGGCAGGTATT
CTTCGGGTAGTGGCCCGGTTTTGACTTTGCTGAACACGTTCCGAACGTCCTCGAAGATCA
GCATCACCGACACCTGGCTAACGAGCCGCGTGTCCTGGTCGCTGGAGACGGCAGCTGCTG
TGAAGCGCTCGCACTGTTTGATAGAGAAATCATCCCGGACAATGGGCTGCCTGCCGTATA
GCGTGGCCAGGTGTTGGTCGCAGATGTACAGTATGTACCATAGCCTTAAGCAGTCCGCAT
CACTCTCGGTACCGCCCGTGGTCATGATACGCGTGAAACTCTGACTGAGGCTGATATCGG
CAGCTCGACGGAGCGCATAGCCGGATATGGTCCACGATATATCGCTGAGCCAGTACGCGG
CTATGCACATGGCTCGCAGGGAGTCCCTGTTGACGAGCCTGTCGAACATGCAGGAGCCCA
TGAGGCGCCGAAACTCGTCGCTGCATATTCCGTAGATGGAGTCGCTGTCCCGGTCGTGTA
GTGCTGCCACGGTACATATCGACGCCGTTAGTATGGAACTCTTGGCCCGTAGCTCGTCTA
GCGTGCTGTACGGACAACCTATCCGGTACATGTAGTGGTCTAGCTTGTCGTTGTAGATCC
TGAACAGGTGGTTCGCGCGTTCCCGGGATATGGCACCCCGGGATATGAAGTCGTCTGGTC
CCTGGCTGCCTGCTCCTGGAAGCTTCTCTACCTCGCCGGCATCTGGTGAACGAAAGGCAC
TGAGTTTGGTGAGCGCGTAGAGAGAGTGTATTGGCACGTCTGATAGGCCATCCTCGGCTG
GGTTGATCTGAGGTGAGTTGTCGCACGACGGACCGACATTGAACTTCCGCCTCACTGGTG
ACTCTCCCATGGAAGGCGATCGCTGTTCATCGAGCGTGCCTGGACTTGACGACTGCAGCG
GAGCCATCGGAGACATTCCTATCTTCCTTAGAACGCCCTGAAGCGAGTGATAGACCATGT
CCAGGTCGTGAGAGTATGCATCCGTAAATCTTATGGTTCGTTAGTCATGATCTCGACATA
CACATTGCATAGAGGATCTCAGTACTGTGACTTCTCATCAATCAGGGTCTGGAGACTCTT
GTTGAGGACGCAACCAAGGCCTCTCTCTGCGCATCTCCGGCACGGCGGTCCTCCTTCGTC
CATGAGACATTTTATCTTCTGTTTCCGACATGCTGCACAAGCTTTGACCTTCCGCGATAT
TTGGGGTATTGAAGTTGTCCCCTGTCCTCCCTCTACATCTTGGGAGGCGTCTCGGGACCC
TGCAGCACTTTGCCGCTGTAATGATGCAGCAGGAGCTTGCGGTGTTTGGCCCGGGCTTGC
GGACTGAGGCGATCGTCAGTGATTACAAATCCAACAGCAACAGCGGGCGTTCATAGAAAT
GGGGCGCTCACGATCTCTGCCTCGGACCAAGTCCGCTTAACCATGATCCCAAATGAAGTC
GTCAACGAAGAGAGAGTGACCTTTACAGTGGACTGAGCCTACAAGCCAGCGGTATCCTGT
TCGTCCGGACGTTTTGTCTTGAGAAGGGGAGACGGCCGATGCCAAGGAATGGAGTTGCGG
GGAACCTTGTGTCGGGGCGGATCCGACCAGCGAGCGAGAGCGGCGTCGTTCCCACGAATT
CAACGGCGACTGGTCTCCATCCAAGAATGCACCAGCGCGACACAAGTTCCGCTGCAGATT
ACATCTTGGTCCTAGACTAACACCGAACTATAGAGATATGAGTATGTTGCAACATGAGTG
ATGATTTTACGGAAATGCTAGATTCTGAGTGCTTGATCTGGCGCTAACTGCATATGCCTT
GTATGCCGGTGCTCATTGTTAAGGACTTAACAGCCCCCATTCAGTCCACCCCACTAACAC
AACTGACGATACGCACATGAAATTAATCAACATGAGGAAGACTTCAGCCCTAAGTGACCA
TTCTCTATGATGCAGAAAGGCAGAGCTGATGGCCTGTCAAGCTTAGTATGGAGGGCAAGT
GCCCGTCAATCAAGGCGATCAACTACGAAAGGTATATCTATCCCCCAAGAAGATCCCTGC
TTGATCCGCGGACTGATTACCCCGCCATCTCGCGACCCTTCCGGTTCCTCGTCGGCCCCG
AGAAACGCGAGTTCATGCTGCACTCAGAGGTAGTCTCCCGCGTATCCAGATCCCTCTACG
CGCTCGTCAACGGGCAGATAGATGAAGCCAGCTAAGGCTGCGCGGTCTGGGAGGGATATT
GACACCGAGACCTTCGTCCGCTTCAGCAAGTTCGCCTATACCGGCGACTACGACGCCGCC
GAACCGCAGCCGGCCGTCTCTAGCTCGGAGGAGCACGATGCGGGTTGACGCGGAATGAAA
GGTAGAGCTCCCGTACGCGAATGTGCCTATCAGCTCCGTCTATCGAAAGGCGCGCGTTTG
CGATGCATGGGGAGAGGTTCCGGCTTCGACCTGCGCCATCCGAGACTTGCGGATGGAGCG
TTCCTGTTCCCTCGCCGGCTCCAGCTCGCAAGACGTCCGGCATTGGGGCTCTCTAGGACA
GGTTCATCTCTTGCTACGAGGCCAAAGACGGTTTGGCTACTGGTTGGCGCCCTCCACTGG
GGGGATCCCGAGGATGAGGATTACACGGGAGTCCTCCTCTCGCATGCAAAGATGGCCATC
TTTGCTGACTACCACAGCGTGACGGCGTTGGACTTGTGTTGCTCGCTGTCTGTAAGAGCA
ACGTTCGCTAGAGACTCTTCAGCAACTGATCAGTCAGTTATTTCGCATATCGGTGCATGT
CTCAAGGACTTGTTTGAACGCGGCGGACTGCCGCAGCACTTCCATCTTGCACGCCGAATA
CTGGCAGACGAGTTGTCGTAGGCCACAAGGTGAGCTGGTAAGCTGGGCAGTGTACTGGTA
CACGTACGATATGAGCTGAACAATGGCACCGACCCTCTCATGCCAGATGGTAAACGAGGA
AAGACCGACGTCAGCTTCAGCAGTGCCAGTTCCTGTATTCCGGATTCCCAAAGTGGAGCT
GGGCACCTGGTTAATGCTGGTGACTGGTCGTCACCACGGGAAAACTGGGCTGCTGGGGGG
CGGGAAGCAGAAAACGTTTCGGGTGTCCAGTTGTGACATGACGTGGAGTCATCGATTGAT
TCGCACAGTAATAGGCTGCTTGGCCGTTGCTCATACATAGAGCTGTACTGAGATACCCAA
CATGCAAAACTTCATTCAATTCTGGAGGTCATCACTTTGCCCCTATTGTCCTCATGCAAC
GCCAGAGTGATGCCCAAGTCCATACGTCTAAAAGAAAAGCAAATGTGATTAACTCAAAAC
ACGCATTGCTGCATGCCCTGGACGAGAAGAGAAAGGTTATTATGCGTTGGATGGCACAGA
TGAGCAAAGGAGAGGACCCGACAGAACAAGCGGCGCGGGCCATTCAATTACCCAAGTCTA
GAAACAGGTCATATTCCTACCCATACCCCATAGACTCCATTGTATCCCCACGTCATCATT
ACAGACATTCCCGACGTATTCAACTCCTTCGCAGAGTCCCAAGATGGAaNNNNNNNNNNN
NNNNNNNNNNNNNNNNNNNNNNNNNNNNNNNNNNNNNNNNNNNNNNNNNNNNNNNNNNNN
NNNNNNNNNNNNNNNNNNNNNNNNNNNNNNNNNNNNNNNNNNNNNNNNNNGTAGAGCTGC
AGAGCACTGTTACCACCGCAAGTCTCGGTAGCATCACCAGAACAAGCAGCAGAGCAAGCA
TCGTCACCAAGCCTGGTCAGCTCGGGAATCGAGTTACCGCACCAGCACTCGGTACTGTAC
TCCAGGCCAGCGTACATGTAGCCCGCGAGCGAGCAGTCCTGGTGGCACATCTCGACCGTC
ATCTTGGTGGAGGCGTACACCTGCGGCAGCGCGTGGGCGCCGTCGGGCTCCGCGAAGCAG
CCGGTCAGGGTGTAGNNNNNNNNNNNNNNNNNNNNNNNNNNNNNNNNNNNNNNNNNNNNN
NNNNNNNNNNNNNNNNNNNNNNCGCCCCCGCAGACGAAGTTGCAGACGCTCGGGTCCGGC
GAGACGAAGGCCGTGCGCTCGATCTCATCGTCGCACCAGCACTCGCGGCCGTACTCGACG
CCGTAGAAGGCGTAGGTGGACGCGCAGGCCTCCGCGCACATCTCCACCGTGAGGGTGTCG
ACAGCCAGGACGAGGTTCTGCAGGGCGCGGCCGCCGGCACCTTCGGCGTAGCAGCCTAGG
CAAGTAGGCCCAGTGGGAGCGTCAGTCGTGCTGGTTGCTGAGTCGCTGGAGGTGGATGAG
GGGTCAGAGGTGGCGGTGGCTGATGGCCCGTCGGTTATGGTTGATGCGTCGTCAGTTGAC
GTGGCTGGTGCGTCGTCTGTGGATGTTGCGGACGGTTCGTCAGTGGTGGTAGAAGACTCA
TCGGTGGAAGTCGCTGATGGATTGTCAGTGGATGTTGTAGACGGATCATCAGTGGCCGTG
GTAGAAGAAGCTTCCTCAGTGCTCGTCGATGAGTCGTCAGTGCTTGTAGCTGAGGTAGCA
TCCGTAGCCGTGACAGTAGAATCATCGGTGGATGTGGTTGAAGGATCCTCAGAGCTCGTC
GACGACTCAGCAGTGCTGGTGCTTGAGGTGTCCTCCGTAGAAGTTGTCGCGTCATCAGTG
CTCGTCGTCGAAGGATCCTCGGTAATAGCGGCGGAGTCGTCCGCCGTGCGGGTGGCGACA
TCATCCAAAAACGGCGCTGTCGTGCTGGCCACATACTCAGTGACAACAGCAGTGACAAGC
GACGGGCTTACGCAGCTACAGGCACTGGACAGGCGAGACGCAGGGTACGACGTCGCCAAT
AGAGGCGTAGGATAAGCCGTGCTGTAGGTTGTAACCGGGGAGGAGGCGCTTGAGGTCTGT
TAGAGAAGAGCCCACATCGACAAAGAGTCCCCACTTACTGAGCTTCATCCGTGGACACAG
TGACAACCGAATAGGTCACCGAGTTGATGTATGTCTGGCAGAAGCTGATAGCGGCATCGG
AATACTTGGCGCCCCTGAAGCGGTTCAAAAGGTTGTCTCCGTTGCAACGCGAGCCTCGCT
CGTGGACCTGTTGACGTTTGGCATCGACCGCCGCCAGGAGGGACAGAGCAGCCACCAGGG
TGGCGCCATTATTGACGAACATCTTCGAGGATGATAACAAGGTGTATACTAAAAGAGCGA
CTGGCAACTGGAGCAGAAGCGGGAATACACAGGAGCGGAGTAAAGCCAAACGAAGGACTG
AGAAGCCGGTGAAAGAGTGAACCAGATCTCAACGACGGACAACCTGGGTGGTCACGCAGG
AGAGACCATTTCTGAAGGCAGGGAGGCAGCTTTGCTCTTTAACAATCCGAAGAAGACGCA
GACAACTGTGACACAGTTTCTTATCGGTATTGGAGTCTGGAGCTCGACTGCAGGTCATTT
CCACAACGTTCTTTTCTAACTAGCTAACCGTGACATATAGAGAGCATCACCGCAATCGCG
CCATTGCGTGGCTCCTACAAATGTTGTGGCGTTTAATAGTGTGTCGAAGATGTGGCTTAT
GGTGCAAACATCCCAGCTGAAATTCGATAGCCTGCCCGGATGATGGGGCTGACACAGCAA
ACTCCATGAGGCTCAAACAAGCCTCGTTCATGCCACCACGGACAACATTGCTCGCTTCCT
ACACTAGTAGGAGGAGCCACGCGTTATGTGCCGTTCATTCGCGAATCAAATCGTAGATGT
CCCTATGGGAGCGGGCATGGGAGAAAGCGCGGCGCTCTGCTGGAATCCCTCATCGGCTCG
CTCCGTGAGCTGTGGGCCGCGTGCCGCTACATGTACGTAGTGTGTTTCTGGTCGAGACCT
AGTCTCTGATCAACTGTGGAACAGCCATCGAAGAGGCGCGGAAAACGCACCTTTTCCAAT
GCCACACAGATAGGTCTATACGTCTAGAAGTTAGAGATCTCTGGAACGCGTCGATCATCG
TGGCCAGACCTTTTGCGGCTGGACAACTAGCCACCACACCCGAGACCGGGTCATTGGTAC
TCAAGATGTTGAAGAGAAAAAAAGCAAGCCCGAGAGTCCGGGCGCGAGATGCATTAGATG
CCTGAAGAATGGGATGCAGCTCGTGACCAAGATTATGCTGCGTATTGGCGGTGCGTCTGC
AGTATTGGAAGCCTCGACTCGTTTCATTTGCAGACGCTTCAAGTCCTTATGAGAAGAGCC
CGCACTAAGCATTAACCAAGACGACGAAGATGCTACCGTTTTTGTTTCTGTTGTCTTCAA
GCTTACAACATGTGCTTTCTTCTTCCAGCAAGAGGACGGACTGGATCTCGAGGATCGCGA
TGTTGTGAGAAGTAGCAAGTCCATCTGCATGAAGCTGTTTCACCCCTGCATGAAGCGGGG
TGGGGCAGCCACGCTAGCAGTGGGGTGCGCTGCATAGCGCCAAATAGAGTTGGGTCATTT
TGAGCTGTCAGTCCTGCTTGCCGGACCGCCCCAGGGCAGAATCAGCTGTAAAACTGAGGT
TACAGCTGTAATAGGTCTTTACACTATACTTTGCCGGCTGGCAGCTGTAAAGCCAAGAGG
TGCTACCCCTTGCTTCAGCGTCAACTCCTGGAAATTGATGTGGAGCTCGCAGAACATGGG
CCCCTTCAAGATTCTCTGATCCATACAAACGAACGAGCGCAAATGGGGTGAAGTCGTTCC
AGCAACCAACCTCCCACCCCCAGCCGATCCTCGTTGAACGCCAACGCACGATATCGAAGC
ATTTGTTCGTACGTGGTTGCTTCTGTCGTGCGCCGCTCACGTCGTCTCTACTTTTTGTCT
GTCATTCGTCCTGTTCATACAAAAGGGTGCTCGGGCTGATTCCAATCGATCTGGACCTGA
AACACGGACCAAAAGCGCCGGATCTTACGCCACCTGCTATCTCGGCAAGAATTGACTCAA
TTGTCAAAAGCTGTTTGCGATTAGGAATCAGGACTTCACAAAACCGATAATCGAATGGTT
TTATAATCTGCTATTCGGGCTGTCCGTGTGATATTTCTTCCAGTCCGCCAATCGCCGTCA
CGCGTATCAACAACAGACTAGTTGTCTGTCCATTCATTGGCAGCCGTTGCCGCCGCCCGA
CTTTATCACCTTTTTCCTGGTTACATATCACACACCAGCCACCATGGGCGTCAGCATCTT
CGAGCGCATTCAGGCCAAGATCGAGCTCTTCCGGCTCGAGCAGCGGTACACTCGCCGGCG
CCACCGCCGCTCGACTTTCGTCTCCAACGCCGTCTACGTCGACGGAGAGTACATATACAA
CACCCCCAACACGACTGGTTCGTCCACAAACACCAACAGCACATCACACACGACCGCAAG
TGGTAGCTCGACACCGGCACCATTGGAGGAGTCGGCTGCCGCGTCCAAGGAGCGGAAGAA
GCTGAACCGGTGGTCGTCCATGCCGGGCTTCGGGTCGATGTCAAGAGCTACACAGGCACG
CCCGAGCAGCCGGACATGGGAAGTCGAACGCCGAAACAGTCTCAGCGAGACGAGTAGAGA
TCTCTAGGTTGGAGGATGAACATGACCAGAGGAGCAGATAAAAAGGAAGGAGCCTCGGGG
CGCCGCGGGACGAGCATGATGACGAGTGCTTGGACCCTCAGCCTTCCTACCAGTACATAT
TACGATATCACTACAGCATATCATTTCCCTGCGACGGTTTTCGGATCGACGCTTCGTCGT
ACCCAACTCCGTCTCCTGCTCCATCGCTACTGCCGCGCTGCGTCTTGGGACGGAGTTGAT
GACAGCCACGGGGCACCAAGAAATGGAAGTGCTGTGGTCACGGGTCAGGCGCTCATGTCA
CGTCCAGCTTCTTGTACAGTATTTACGTATGTCTGATAACCCGGCCAGGCATGCAGTTCT
TTGTTTCACAGCGTTGGCTTTGTTACGTTGCGCATTCTGTACATATTCAATGTTACATCA
GAGATACGACTTAAACCGTTGGCTTGCTTGGCTGTGACATAGGTGTTTCCTGTCGTGATC
TCCAACCCTAGTCTCGCACAACATCACACCTGCCTGTGTATAATAGTAGTAGTCGTTATC
GTTGCTCTGATACTGATGTGTCCCACACCAACGTCTTACGGGTGCAACCTCGATCGATTA
GGCCAAGGAACAGCCGAAGCTTCACTTCTGATGTCCTACGCTGTCCGGTTACAACCGTGA
CCATGCTGATCCTCAAGCTTAAATCCCCACGCTCCTCAAGTTGCTTCATGCCGGTGCAAG
TGGACGGATGCCGGAGCCCATGTCCACTTTTCGGCCGAGACATTGGCCAGAGCTTGGGCC
GGCTCCGGGTTCGCTGCAGATACATCCTGTCCAAGTTATCTGCATGGCGCATTTGCGTCT
GCATTCTGCAGAAACAGGAAACCACAGACACGACACTTCGGCGTTGAGAGTCCATCTTTT
CTACGGCCATTTCAGCATTTTTTAACAGCCAGCCGGCCCTCGACGCTATACCACGCTTGC
CTCGGGCTATTGGCTGATGGCGTCGACTAGTGCACTAGCTCGGAGACGCCGCCAATACGT
ACCAAGGGCAGCTGTAGGGAAAACTTGGAAAAGAGAAAACAAGAAGAATTGATTTTTCCC
GCAACAACAAAACGAGACGATATCTACCGGCTGGTCGTCCATGCGGGATTGATCCTTGTC
GGCGTTTCGATACGGTGGCGTGTCACCGGCAGACGGGGCAGCAATGGGGTGTCACAGCAG
GAACCCGCCGCCCATTGTAAAGCTTACTAGTGAGGACTAGCCATCCGGTGCTGTGCACGT
CCGACGCGAGTCGGGAGGGGGAAGCCGCCCGCTGAAGGTGGTGCGGACATTACCACTCCT
GCGGCGCTGAGAGCGCGAACTGGGTATTCTTGACACCGTAAGAATCACAAGGTGCTCACT
TGACTTCGGTCGTAGGGGTTACCTGACGTGAAGTCGAGGCGTGGTCTTCCTCCTTATCGT
ATGCCAGATCCTCCGAGAGGTAACGAAATTGGTATCAGCATGGGACGAGGCGCTAGCCGG
CAGATCCTATGATATGAGATAGGGACCAGGACGGAGTGCGTCTTCTCTAGACCGTAGCTG
CATACCAAGGCTAAGATTTAGCTGAATTATTGACAGCGAGGACTTGCATGTGGCTGGGAC
AGCGCACGTCTGATCGGGTGCTGGGAACAGCGCTTCAATTGGTGATATATAAGGTAACAC
GTGGGTTTGAGGTCTGACAGCTCACAGGCGCGGCAAGCAGGTGTTCTGTTACTGCAGCTA
CTGGCAATATATCGTGTGACTACTTAAATCTAGGACCTCCATTCAGTAATGACCACTACA
AAGCAACATGATGGCTTTTGCAACAATACCCTTTTGGCGTGGTCGGTGGAGCTTGGCTGG
CTGGTCCAGACCGACGTTTCGCCCGAAGCTACTCTCGGGGCGTTCGGGAGGGCACGAATA
AATTGCCCTTGCCGTAGACGTGGCGCTCGTGTTGTTGGGTAGCGGCCATAACCAGGGAAA
TCGGAGGGTGGGTGGATACATAAAAAATAGACGACTGATCTGGAAGGCAGCTAGAATTAT
CATATCAGTCAGCAACTCGACCACCGAGGGTAACATTGAAGTCTGGCACCGGGGCAATTG
ATCCGGGTGGGCAATCCGATGCGCTGATAATGATCCTGGCAGTCCAAAGGATTGAGAAGC
CCCCACGTATAAGATTCCGTGGAAAGGGAGGGATGTACAAGCAAGCGGCGGCCATGTCAT
CCCTTTTTGTACTCAATCACCCGCATGTCGGTAATTTGACGGCGCTCAATTGACCTCTGC
AGCTTGCAGGGCTGAATAACTCCTGCGAGTCGACAGCAAAAAGTTGGGGTTTCACGATTC
TATACTGCGGTTGCTGCACCCAGCTACTTCAACAGCTTCTTAAAGTTTTGTCTACGAGCT
GGAAGGGCCAAATCAGCCCAAAATTGTGATCTAGACCCAGACATCTTGGCAATATTCCAG
GTTTGGTTTAAGGTTTGGACGCTAACTCACCGCCGCGCTTAAGCGAGTGGGTCTAGGCAA
TCAAGTTCCACGTTCCTGGCAATGTGCTGTCAATACTCCCCACCCTTGCATTGGGGGCTG
AACCGAATAACATCCCAGACCAAATCGAACTGCGCCAATCGCGATAACACCATCGTTGCA
ATCTCAACTCCTACCTCGTGTCCAGCCTGAGTGGCACTCTTCTGGATCGGATTGCTGGTT
TCTTACGACACGTGAAGGTGGGGAAGATGAGTTTGCTTTTCGGTCCTCGAGGAGTCTCAG
TTGGCGGGTGCTCTTAATGTTAGATCTTTGTGTCGGACCGGAATGCTTCTGTCCCGGTAG
AGATAGGAAGAGAAGCTTGTTCAGACTCCAGATACGTATACATATCCCGCGCAGCTGCTG
TGCTACGAAGCTAGCTAGTGCTAGCTGGCTAGCTTTGCGACTAGTGCGCATGCTGAGCCA
AGGTCGGACAGCCGTGTCTTAGACTGAAGGCGTACCAAGCATTGTGATTGCCGATAGACT
TCCCCTTTGGGAAGTGGCTTCAGCCCGGGGGGCGTTGTCTTTTCCCTGTCTCCAATGTTA
CCTTGATCGACCGGGAAATATAGCGACATGGTAACCCGGATGCCGGGACACCTCTGCTCT
TTGTGATGTCGGTTGTTATGCCATTCCGTATACCTTGGTTTGTTGGTACACTCCAGTCAC
TCGTTTGGTCCGCAGTGACCCTACTCCACATCCATTCTTTACCAACTTGACTTCGACGGG
CAACTGTGAATTGTGTTCTGGGGTTTTAATATCCATATTTTGAGTCGCCTTGGTCAGGCG
AGACTACTCTCGCCATGAAGCTATCGACGCTTGCCGGAGTGGCAGCCGCCCTGCTGCCGT
CTTTTGTCAGGTGCTGGGTGTCGACAGATACACTTCAAGATGCTGTAGGTCATGGTGATA
TCACGCGGGAATCTTTTGACGGCCACCGTTTTCAGGCTTGTGACTAACTGGTTCCCCAGG
ATCCGTCGCAGTCGGGCTATCTGCCCAACCATCCTATCGATCCCGCCGTACTAGGCTCGT
GGTCGGTACAATGGCtNNNNNNNNNNNNNNNNNNNNNNNNNNNNNNNNNNNNNNNNNNNN
NNNNNNNNNNNNGCGAAGCCGCTCGTCTGGACCCCCCCCGGAGGTGGCAATGAACTGGTT
ATTGTAGTGTCGAATATGAACATTGTCAGGGTCTGGGATGGAATAACTGGTGCACTCATC
GCCCAGCGCCAGCTTGATCCGCCCTTCTCATCCATCGACGCGAGCTGTGGTGATATTGTA
GGCTACATCGGTATCACTTCGACCCCAGTCATCGACAAAAATACGAATATCATGTACTTC
ACGTCCAAGGGCTATAAGGGGGGCCAGACAGGGCCTATCGACACTCTCAGCGGTTTGTGC
CTATGCTTCCCGTGACGAGACATGCCTAACTAACTTCCTTGCCAAGGCCAATATAAACTA
TACGCCGTAACACTGCCGTCGTTGGCTGATATTCCCGGTTGGCCGTACATTCTCGCGAAC
AAGCCGGCGAACAACGACCTCACACGATATTTCGTTGCCGGAACGCTCCTTCAGCGATCG
TCCATTACCCAACTGGGGAACACCTTGGTGTTGCCTTTCGGTGGCCACTGCGATAATTTT
AACTATACGTAAGTGTTGAAACGTTGAATCAGAGGCCCGGAAATTTTCTAACACAACCTT
AGCGGCTACTTGATGACGGTCAGTAAGACGACTGGGGTTGGCATCACCAACATGCAGGCC
ATGCAAGCGGCACCGGGAGCTCCGTCTCCGCAATCTAACGTCTACTCCAACCCGGACGGC
GGAAAGGCGGGAATCTGGATGTCTGGCATGGCCCCGGCGGTGGACGAAGCCACTAACCGT
GTCTTTGTCGTGACTGGGTAATGCTTCCCCCTTGTCTGCCGTTACCTCAGTCGAGTCAGA
GTATCTAACAGTGCCTTGCAGCAACGGAAAAGGAGGTCCGGGCATAAACAGTGGCACCAA
CCCTAACCCTGGGAAGAATAACCCCCTCAGCTCCCTCATGCAAGCTGTATCGTCCTGGGG
CATCGATCCAGCCACCGGTAACCTCACTCAACTGGATTGGTTCCAGCAGAGCTCATTTGA
CTCGCTCAACGGCGGGGATCGAGATTTTGGATCATCTGGCGTGACGTTGCTTGATCCCTA
CTTCTCTGGGGGTGGAGTGACGCGTGTGCTTGTCGCCATCCACAAGGTTGGCACGATCTT
TGTCTTGGACGCCAATAATCTGGGAGGATTTAGGATGGGAGTCGGCGGTACAGACGCCGT
ACTCCAGACGATTGACCAATTTACAAATGTCTCGTCCTTCTTCAGCGGTGTTGCCAGCTA
TCCGGCCGAGGGCGGCTACATCTACCTCTGCCCTACGACCCAACCTCTCTTCGCCTACAA
GTTTGGCCTAGGTCCCGACGGAAAGCCGTTCTTTACCTTGGCCGGTCAGTCAGCTCTGAC
CTTTGCTGCCAAGGGTGTACCGGTCGTCACGACAAACAACGGGCAGCCAGGGTCTGGGAT
AGTGTGGATCGCGGATGTCAATCAGGGTCTGGTTGCGTACAAGGCTGTGCCTGTGGGCGG
AGTCTTGCAACCGATCACCTTGCCGGTACTGACCGGCCGACTCCAAAAGAACCAGAGACC
CGTGTTTGGCAATAGCAGAGTGTATGTCATGGCCAACGCCAAGATCACTGCAATCGGCGC
GAAGCCGGCAACTACCACTGGCGGCACCACCAGACCTACCAGCCCGACCACGGTGAGCAC
AGCGACGACTACATCACCGTCGAGCTCCACGTCGACGACATCGACAACTAGCTCGAGCTC
GTCCAGCTCGAGTGTCGTTTCGACCTCGACTTCCACCTCGACAGTTTCTTCTTCCAGCAG
CATCTCGACATCTACACCCTCGACCTCAACCAGCTCCAGCACATCTCCTACGTCGAGCAC
GATTACTACATCCAGCAGCAGCAGCAGCAGCAGTATCACCAGTACCAGCACCACGAGCTC
GGCTGCTCCGACCCTAACTCAACCGTCAGCGATCGGCACTGACTGGGTCTACTACGGATG
CTACACCGAGGCCACTACAGGACGTGCCCTAGCCTTGAAGTCGTTTGCCGCCGATACGAT
GACTCTGGAAGCGTGCGCCAGTTTCTGCAGTGCGTATCAGTACTTCGGCGTAGAGTATGC
GCGCGAGTGCTACTGTGGCAATAGCTTCAGTGCAGGATCAGTGCCAGCACCGCAGTCGGA
GTGCAATAAACCCTGCAAAGGCAACCTTTTCCAGTATTGCGGTGCTGGCAAGCGCTTGTC
TGTCTACACCAAGCGCCCCGTCGCGTCGAGCTCGTCCTCCAGCACGTCGTCAGCTTCCTC
TTCGTCTATTTTATCCTCCACTTCTTCGACGGTGTCGTCAACAACGATAAGTACGGATTT
CTCTTCCTCAACCACGGATACGGTTTCGTCAACGATAGTTTTGTCTTCTACCAGCAGTGA
TGTGTCTTCTAGCACTAGCGAGACTTCTCTAACGACAGACTCATCGATCACAGAGACGAG
CACTTCGGGCACCTCCACTTCCACCACGTCGTCACCTCTGACCACACCGACGCCGGGCAC
ATCGACCTCGACAACATCTACCTCGAGCACATCCACCTCGGCCCAGTCGACTGTAACCCC
GTCGCGAGCATGCACGCCGTCGCTCCCGGTAGGTAAGCTCATCACGTACAACTGGAACAT
TGGCTGGGTAAACGCAGCTCCCGATGGGTTCACGCGGCCATACATCGGCATCAACGGGCA
GTGGCCCAACCCCCCAATCACGGGTAACCTGGGTGACACAGTCAAGATCAATGTTGTGAA
CCAGCTCGGTAACCAGAGCACATCGCTTCATTTCCACGGCCTCTTCCAGCAGGGTACGAC
ATTCGAGGACGGCCCAGTTGGCGTCACACAGTGCCCGATCTCGCCGGGCCAGAGCTTCGT
GTACCAGTTCCGGTTCAACCAGACAGGGACTTACTGGTGGCACGCACACATTGGCGGGCA
GTATGTCGATGGCTTACGGGGAGCGCTCATCATTAAAGATCCGTGTGCGCCCTACCGGGC
TGACTCAGAGTTTACCATGACGCTCGCAGATAATTACCACCAGGAGGCGCCGAGACTAAT
CAACTACTACCTCTCACCGGACAATTCTGACACGACTGGCGGCGCCGAGCCCGTGCCCGA
CTCACTTCTGATGAACGACGCCCAAGATGTCAAATTCCCCATCACGGCGGGCAAGACGTA
TCTCGTGCACATTATCAACATGGGTGCTATTGCCGGAACATACGTCCAGTTCGACCAACA
TACGGTCACCGTGGTGGAAGCAGATGGCGTGTGGACGATGCCGTACGACACGGACCAGCT
GTATGTTGCTGTCGCTCAGCGGTACACGGTGGTCCTCACGGCCAAGCCCACCGCCACGCA
GAACTTTGCCGTCGTTGCTATGATGAACCCGAACATGTTTGGTGACATGGGCCAGCCGTC
TGTCAATACTGTACGTCTCGATCTTGCTTATCGTATTTCAAGTGTTGCACATACTGACCG
TGACAGGTTACCGGATGGCTCGTGTACAACTCGGCAGCCGCTCTTCCAGCGCCGTTCACG
CTGCAACGCAAAGCATGGGATGACACGGATCTCGTGCCCTTCGAGGGAGAGCCTCTCCTT
GACGCACCAACCTATAGCATCTTCCTGACCGTCTCGATCAACCAAGACGCCACGGACTCC
ACGCGCTCCATGTTCAACGGCCAGACATACGTCATGCAAAAGGTACCAACCATGTTCACG
GCCCTCACCGCCCCGGCGGACGTGATCATGAACCCGACCATCTACGGCCGCGCATGCAAC
CCGTACGTCATCCCCTACAACGCCATCGTGGAAGTCAACATCAACAACCACGACGACCGC
GCCCACCCCTTCCACCTGCACGGGCACACCTTCCAGATCGTCAATCGCGCCGGAGGCGAT
GTGTTGTTCCCCGGCCTCGACTCTCCGCCCGCCGTGCCCATGGAGCGCGACACAGTCGTC
GTCTACGGCGAGAGCACGGCCACGCTGCGCTTCCGGGCCAACAACCCGGGCGTGTGGCTC
TTCCACTGCCACACCGAGTGGCACGTCGAGTCGGGCCTGACGGCGACCTTCATCGAGGCG
CCGGACGTGCTGCAGGCGAGCAAACCCTACATACCGAACAGCCACAAGACGGTGTGCGAT
GTGCTCGGCATCCCGCGCAAGGGCAACGCGGCAGGCAACTCCCAGTCAGGCCAATGGCTT
AATATGACGGGCGCGAACAATTTCCCGCCTGACCCGAGCACGAATTGGGGTGCTATGGTC
AACCCTCCCACAAACTGATTGTAAGTTCTGGGCGGGTGATGGTGAGGTTGATCTTTCTTA
TGGCCGATTTTAGACAGGCAGGCGGGGAGTGACGGGCGTATTTTGGCTGTGTTTCTATTC
TCTTTGTGCAACAATGGTGCGGTGACTATTGAGGATGAAATATCTTAGACCCATATTCTT
CATGCTTGCTTTTCCATATATAATTGGCTATACCGGGGGGGATAGTAAAGTAATCTTGGG
ACTGGATTCGCGGCAGGTTTAGAGACGGTCTGAAGATGGGATTATGCTCAGACCAGGGTT
ACTATATAGAAATATACCAATCTGTTTGATTCTCTGTAAATAACTAACATATACAAATTT
CACTACATCACCTTGTTTTGGGTTACTGTTGAAGTTGTTAACTCGTCCTGACCGTGACTC
GGGCCTTCTTCTGGTTAAGGATGGGGGTAGACTGGCCCGAGCGGTGCATATGCTCAAAAG
GTTCTCCGCGTAGATAGATTTTNNNNNNNNNNNNNNNNNNNNNNNNNNNNNNNNNNNNNN
NNNNNNNNNNNNNNNNNNNNNNNNNNNNNNNNNNNNNNNNNNNNNNNNNNNNNNNNNNNN
NNNNNNNNNNNNNNNNNNNNNNNNNNNNNNNNNNNNNNNNNNNNNNNNNNNNNNNNNNNN
NNNNNNNNNNNNNNNNNNNNNNNNTACAGCGCTTTAACCACGATTACAGCGTATTAGACA
CTATAAATACAGAGCGTTAGCTACTATAATATTCTTAATATATATAAGTATATACCTATA
GTCGTATGATTATAGTGGATAAGGCGCTGTAAATATAGTAGTAAGGCGCTGTAATCGTAG
TGGATTGCNNNNNNNNNNNNNNNNNNNNNNNNNNNNNNNNNNNNNNNNNNNNNNNNNNNN
NNNNNNNNNNNNNNNNNNNNNNNNNNNNNNNNNNNNNNNNNNNNNNNNNNNNNNNNNNNN
NNNNNNNNNNNNNNNNNNNNNNNNNNNNNNNNNNNNNNNNNNCTTCTAACTTTATGAAAT
CCACCTTTCCTACCGCCCACGATGGCCTCGGCCGAGAGCGGCGTTAGAATTGACGCCTGA
GGCCGAGGTTGCATCATCGACGCCGGCCCACCAAAACCCGAAGCTTCCCGCGCACCTAAG
CTCAAGCTACACAGCAATCAAGAAAAAGAGCTGGAAATTTCCCCCGTGGCCCCAAAATCT
AGATGCCCAGCTCCGTCAATTGAGCAGAACGTGTACCAGACGATGCCACCGACCCGTCGC
CCAAGATGATCGTCCTCAAAGGCCTGCACCGGGTTCCGATCCTGGTCCGGACAAGCCACA
GCCAGCTGCCCACCTGGCGACAGCGACAGCCATGGCTTCCACAGCCCTCCTCCTCCTCCC
GCATCTTCTTCACCTCAACCTCCCTCCTACACCGCGACGATAAGAGAACCGCGCCCCTCA
GCTCCGTCACAGCGCAAGCCGACCCGCCCTCCCCATCGACGACCAAGGATGGCCCCCGTC
CTCCCAAGCTCCCAACCCACACCACCCGCCCCTCGCAGTCCGACCCCCTCGCAACCCTTG
AGAAATCCACCTCGGACCAGCGCAAAGCCGACTGGGCCATCATGCGGGAGATGTCGCGGT
ACCTCTGGCCGAAAAACGACCTCTCCTCCAAGCTCCGCGTCTCCCTCGCCGTCGCCCTGC
TCGTAGGCGCAAAGGTGCTCAACGTCCAAGTGCCCTTCTACTTCAAGAGCATCGTTGACA
GCATGAACGTCGACCTAGCCTCCACCGGCGGGACGGCCGCCACCGTGGCCGGGGCAATGA
TCCTGGCCTACGGCGGCGCGCGCGTCGGCGCGACGCTGTTCCAGGAGCTGCGGAACGCCG
TGTTCGCGAGCGTCGCGCAGAAGGCGATAAGGAAGGTGGCGTGCAACGTGTTCGACCACC
TGCTGCGGCTGGACCTGGCGTTCCACCTTAGCAAGCAGACGGGCGGGTTGACGAGGGCGA
TCGATCGGGGAACCAAGGGCATCAGTTTCCTCCTGACGAGCATGGTCTTCCATATCCTGC
CCACGGCGCTGGAGATCACCATGGTCTGCGGCATCCTGACGTACCAGTATGGCGGGCAGT
TCGCGGCCATCACCGCGCTGACGATGACGGCGTATACGGCGTTCACGATATGGACTACGG
CGTGGAGGACCAAGTTTAGGCGCCAGGCCAACGCGGCGGATAATAAGGCCTCTACCGTGG
CGGTGGACAGTCTGATCAACTACGAGGCGGTGAAGTACTTCAACAACGAGAAGTTCGAGG
TAGGCCGCTACGACGCGGCGCTGAAGCAGTACGAGAAGAGCAGCATCAAGGTGGCCACCA
GTCTAGCTCTCTTAAACAGCGGGCAGAACATCATCTTCTCCTCCGCACTGACGGCCATGA
TGTACCTCGGCGCCAACGGCATCGCCCAGGGGAACCTTACGGTCGGCGACCTGGTGATGA
TCAACCAGCTCGTCTTCCAGCTCAGCGTGCCGCTCAACTTCCTGGGGAGCGTCTACCGCG
AGCTCAGGCAGAGCCTGCTGGACATGGAGACGCTGTTCAACCTCCAGAAAGTAAACGTCT
CGGTCGCCGAGCAGCCGGGCGCGAAGCCGCTGGAGCTAAAGAAGGGAGGGGAGATCCAGT
TCCGGGACGTGACCTTCGGGTACCACGCCGACCAGCCCATCCTCAAGAACCTGAGCCTAA
CGATACCTGCCGGCAAGAAGGTGGCAATCGTCGGACCGTCGGGCTGCGGCAAGAGCACGC
TCCTCCGGCTGCTGTTCCGGTACTATGACGTCGCGGACGGCAGGATCCTCATCGACGACC
AGGACGTGCGGACCGTCACGCTCGACTCCCTGCGGAAGGCGATCGGCGTCGTGCCGCAGG
ACACGCCGCTGTTCAACGACACGGTCGAGCACAACATCCGCTACGGCGACCTGTCCGCGC
CGAAAGAGCGCGTCGTCGCCGCCGCCGAGCGCGCGAGGATCCACCACATCATCGCCAAGT
GGAAGGACGGGTACCAGACCAAGGTCGGCGAGCGCGGGCTGATGATCAGCGGGGGCGAGA
AGCAGCGTCTAGCCGTGAGCAGGCTGCTGCTGAAGGACCCGCCACTGCTGTTCTTCGACG
AGGCGACGAGCGCGCTGGACACGCACACCGAGCAGGCGCTTATGAGGGAGATTAACTCGA
TCCTGAAAGAAAAGAGCCGGACGAGCGTGTTTGTCGCCCACAGGCTGAGGACGATATATG
ACGCGGACCTGATTATTGTGCTGAAGGAGGGCAGGGTGGCGGAGCAGGGGACGCATAAGG
AGTTGATTGATCGGGGCGGCCTGTACAGTGAGCTGTGGAGTGCGCAGGAGACGCTCTTCC
ACGGGGATGGGAGCGAGAGGGAGGTTGTCGTCGGAGATGGGGTTGATGATGGGGCCGTCA
ACCAGCCGAAAAGGTAGGGTGGTTTGGATAATGGCGTTGATATCTTAGGAGATGTACCTT
AGGTTGGGACAAATAGAATTGGATGGGCTATGGTAGTACGGGGGTATTCTCTGTTTGGTG
TTGATGCCTTTGGTGCAAAACGGATTGCCACAAGGCAAATAACCTCTCATCTCGTGATAT
GTAAGTCAACACTTGAATTAAAGCTATTCACAACTCCAAACACCACCGTTCCCAAATGCG
CTAGACTCCAAACACCTTGCAATGCTGCACGCATGCACGATAATCCAGCAATTCCCTTTA
CCCTATCCCCGGTCCACTTGACCATAATAATATTACACAACCAACCCTTCATAAGCCCTC
TCAACCGCCCGGCCGCCCATCCCAGGCACCATCCTCAGCTGGCCCAAGGTCTGTATCTCA
TCCCCGTCCTTGAGCTCGAGATAATCCACCAGATCCCTCGCCTTCTTGGCGCCAAACCCG
TGCAGCGCCCTGATCTGCGCCACATCGCGACTGTTAACCGCATCAAGAAGATGCCGCGTC
CTCGGCGACGGCGGTCCACCCTCATCAGCCAGCACCACCACCACCGGCTTCCTACCGCTC
TGCTTCCGAGTCTGCTTCCTCGGCCTCTCCACAAGACTCTCCTCGTCCGCATCCGCGTCG
CTACCATGGAAGGACCCGTCATTCTCCGACTCCACCCTCCTCTCCTTCTTAGCTTTACTC
TTCCTCTCCTTCGCCTTCTCCTTCTCCCTCTCCCTCTGTCCGACCGGCTTCTCATCATCA
CCACCACCAGCTCGTCTATCCGCAATCCGCTGCCTCAACTTCTCAATCTTCCCCAACAAT
TTCACTTGCCCGGGAAAATACGGTATTGCGCTCTCGTAGCAGAACAGCGCGCCCTCGTCG
TCCCTCCGCTCCTTGGCCTGCCTGGCTTGGAGGAGGAACCTGAGGCCCTCGGAGTTGCCG
GACTCGCTGTTCTTGCTCTCTATGCGGCGCTCTAGCGCCTCCAGCCGACGCGCCATTTCC
AGGCTCGCGTGGGATGGTTCGGACTGTAATGGTTCTGGAGGGGGTGGAGGTGGAGCCGGA
GCCCGCGTGGCGAGCATTTCGGATACTTTCCGCTCGACTATGGCGTCTAGCTGGTCTACG
GGGATGGTGATTGTTTCCGGTTTCGGTGGTGGGCGGGAGATGGGGTGGCACGTTGGCTTG
GCGAGCTTACTAGGTCGCTCCGTGCCGGAGATGGATGGGTCCGAGGGACGCTTCTTGGCT
GTCGTTGAGTTGGAGCGGCGCGGTTGGGCGGTGTTGGACGGAATAGTCGTCCTGGCTAGT
GGTTTTGCGCGGTCGGTGTACACCGAGAATGCCTTGACCGGCTTGTCGCCTGGGTTGGCG
GCGGCGGCGGCGGCCTTCTCCTTGGCTGCCAGCCCGGTGTGCACGTTGTGTGCGTTGGTC
AGGGCGCGGAGGGGCTGCCGCCCGGCCATCGCGCTCGAGGTCGTCCGCGGGGGCATCTTG
TAGACGACCTCGTTCTCGATCTCGCGCACTTCGATGCGCTTGGCGCGGCTGCTGACGTTC
AGGCTGCTGAGGGTGTCGAGGTGGTAGCTGCGCATGGGCGCGAGGTTGAGGATCATTATG
GTGATGCCGTTGATTTGGCCGAGGGATAGGATGCGGGTCATCTTGCTCTCGCGGTAGGGG
ATGCGCTTGTCGCCTCTGCTAATGGCGTCGATGCACTGGCTGAGCACGAAGAGGGACTTG
TTGATCGCGGCAGACTCCACCAGGCGCTCCTTCCCGTTGTCGGTGCGCCGGTTATCCTCT
GACCCTGCGAGATCAATGGCGGATGCCGTGCTGGTAAGGACCATGTCACCGGTTGTCTGC
GTGACTGTCACGCGCAGGATGGCGTGACTGCGGGAGCTGTGGGCGTTAAGCTTGGTTGCT
GCCGTAACGCGGTTGTTGTTGGCCTCGATGTAGAGTGTCTCAAAGTCCTTCAGGTCCTGG
CACGAGCGTTCTGACAGGCCAACTACCACAGTCTTGCCGTCCTTCTCGCGCAGTGACAGG
CCGGATGGTGTGCGCTTCTCCGGAGGTTCGAGCAGGTCGAACACCTTATCATTGTAGATC
TCGTAATAAGACAGGGCAACGTCGACTGTCGTTCCGCCGTTCGTGTCTTTGACTATCTTT
TTGCCCCTGCGAAAGACACCACTAAGCAGCCGTGGGATGACGCCGCGCTCGGCTAGTTTA
AGACCGCCGCGCATGGTGTGCGTCTTGCCGGTTCCCGTCACGCCGTAGGCGAAGATGGTC
ACGTCGAGGCCTTGGAAGAGGGCTTTGAGATGAGGTGAGACTATAATAATCCGTTAGCAC
CAAGAGGGAAAGTCAATTGGTTCGAGCGACGTACCCTCTGCCGAGAACAGTTCTTCCTGG
CTAGTCTGTTGGTCGTAGACGCTGTTGAACGCAAAAGTGAACTCCTCCGCCGCATTCTTC
GGGCTCGGAATCTTGACAATATTGGGTGCCTGCCCCTCCTCAGTGCTGTCAACTGTGACG
ATTACATCCTTGTCGAGCTCGTTCTTGAGGAGCGGACGTATTCTCGCGACGACTCTGACG
GACATCTCGAAGAATTGGACCTTAATATCGAGGCATGAAAGAGCGGCAAGAAGTGATAGT
TGTGCTGTTATCGGAGGATAGACAATTGATGTAACTGATCAATTGTCGTCATATACCTCC
GGGATGGTATTATTGCAGCTGTCGAGAAGCTTGGATGCTTGCTCCATGTTTGGTGATGCT
CGACATTGTGGTTCCAGCGGGTCTCGTGGTTGGCGGAGCAACTCCCACCATATCTTCCGT
ACTTCGGTACCACGTGGTCCGTGCTCGATGATGTCGGCGTTGGAAATCTTGTAGCGACCT
CACCCGAATAAGTCGCCAACCGGCAGCTCGATTCCACAGCCACGCTTCACGATGCGCGGT
CAATCGCCGCTAATCAGGTCGGCGCGACGAGCTGTGGTACGTAGCCGCCAGCCAAGACCG
GCCTACGTCTGCTGGCAATGCCGCGCCATTCAGATTAGCGCAGCTCCAACAACCGAATCG
CCAAAGGTCGGCAGCGATGTCTTTGGGGCTCCGAGTCAGACATCAAGGGACCCTGCTGGT
ATGATACCGTTGCCGTTTCCGTATCCTGCCGAACTAACATTTACGTGTGCAGACGCCCGC
TTCGAGGTCATCGGTTCACCCTATTCCCTTCTCTCCGTCACGCTCTCTGCGTCACAGAAG
CTCTACACACGACGGGGCACCCTAGTCTCCGTGGCCGGCAACGTTGAGAACGTACGATAC
CCAGTCATCCCAGTACACTCTTCTCATATAAACTAAGATCTGTCTCTCAGGCTCAATCGA
CGCTAACCCTCCTCTCCCCCCTCCGCCGCGCCGCGCTCGGCATCCCCTTCCTCTACCAGC
GTGTAACTTCCACCTCCCCAATAACAGCCCTAATCGCCACCTCCAGCCCAACGACGACCT
TCTCCATCCTCCACCTAGACGGCACGACCGACTGGGTGGTCGCACAGCGCAACGCACTAC
TCGCTTGGACAGGACACACCCTGCAGCCCTCGCCCCGGATCCAGCGCGGTCTGTCCGTCG
CACACTGGGGCAACACGCACCTCACCGGACGCGGCCTGGCCGCCCTGTCGAGCCCGGGCC
AAGCATACCAGCTCACGCTGAGTGAAGGAGAGGAAATCGTCCTCCACCCCAGCCACGTGG
TGGCGTACAGCCTCAACCGCAACCCGCCACTACCCTTCAGACTGCGAAGCAACGCTCTCA
GGCTCCAGGTCCCGGGCATACCAGCATCCATATCCAATCTAGCGGGTAGGCTGGTACCCG
TGGGATTCAGTCGGTTCTGGAATAACATGCGCGCCACGTCCACATATCGTTACATTGCCC
GACTGCTGTTCGCGCTGCGCACGGCGACGAGGCGGAGTATCTGGGGCGACAGGCTTTTCT
TGCAGTTCAAGGGCCCCATGACGGTCGTTATGTCGAGCAGGGGCGCGCGGGTGAGGGACG
TGCTGAGTCGGGAGCAGGTTGCGGAGATTGCCGACGTGGAGGCTGGACAGGTGCCGGATG
CAGTTGAGCTGGCGGCTAAGCCGAAGGAGGAGGGGGGGGAAGATGGGCGCATGGTTAGTG
ATAGCGCCACGGCTATTAGGGTTGCGAGCGTGGGCGGGGATGGGAAGGTTACGTTTGAGG
AAGGGACGGGGTTGAGGGAGTTTGTTAAATAAGTGGTCGAGTGAAAGCTTCTGGCAGGGT
TGCGTGTAGGAATAGAAATGGAGCCTCGTTGGGCCATGCAAATGTCCTGTGGATGTTGGT
GTGAGGAATAGGTCCGATCTGTCGTCATTCGATGTGCATAACTCTCTTAGTTGGTGCTCC
TCTGTACTACAATTGTACAGCGTTCCCTTCAAAGACTTGGATACACAACATACGCATCAC
TTGATACACATTGATACACTTTCCATCATGTTCGACCTGAACTGACTGAGCATGGAAAAC
CGGTTCCCAAAACTTACCATTACACCGAAACGGACAACTCACTTACCATGTACATCTCCT
ACCGCCTATCCTAGGCTAACAATTATCGACTTTCATCAAGCCAAGATATTCACCCACTAC
CGCACTTCCCTCCGAACCGCGTCCGCTCTCACCTCTGTATTGAACACATACAGCACGGCA
CAACCGGCACACATTGGCATGCCAGGCAGCAGAGGTTATTCGTATCCATCCTTCACGCAT
GCTTGAAGGGTGTCCCGGGGGGCAGCAGCTCCCAGGCTCGATACCCGGATTACTGGCTGG
ATGACAGGTCGAGAAGATGTCGGTTCCGATCTTGGAGGCGCCGAGGGACTTTGCTTGTGG
GGAGAATCGAGACAGCTGAGCAGGTGTTGCTTGAAGTCGTCCTTCGTGTCGAAGTCATTG
CCGCATGACAGTTATGTGTCGCCGTAGCCGCTTTGCGGAACCCAGCATAGCCGGATTACC
CCCGAAGCGTCTCCCTGAATTGCGTCCCCCCAGATTATGTGCGGGTATCGCTCGTCATGC
TTCTGGAGCATGTGCGCGCACACGCTACTCGGCCGCTCGCCCTGCCTGTGCGGAAAGTCA
TAGGGCAGAATGGACAGGTGATTAGAGCTGTGAGAGAGATACCGTGATTAGCGAAAGGTA
GCAATCGGTCTTGGTCCTTGTCTATGCACGTCGGCGTGCTACCGTATCGGGGAGGCGGAT
AGAGCGAGGCAAACCAGTAATTGCAACAAGGCTAAAATAATATGCATTCATTTGTCTACG
CTTGGACAGAGACAGAGAGTGGAAGCAAGATTAAGGAAATGGAAGGGAAAAAAGGGAGGT
ATTCGCCGGTAGTCAGGCACGCGGGCAGATATCATGACTTGATAGGGTACACAAATCATG
CGCATCCATCTCAACAAGCAACTTCCCAGGATCGTCATCTAGCAACCACCGGAACGCTCC
TTCTCCAGGTGCCTGATGCGGTCTTGAGTAGCGTACGTCCATTCCTTGGCAACCCTATAC
AAGAAGAGCGAGAGCAGAAAACAGCCGATAGAACAAAAGCACAGTATCATTATGATACTA
ACCCAGAGAGCCACGCCCAGCAACAGTTCGCCTTTCCACATAGGATTTGCCTGCTCGACG
CTGACGGCGATCTGCAGCCCATTCATGACTATGGACGTGATACCAATCAAAAACAAGATC
GGACCGTAGAAGTGGGCAAAATAGGCGCCGGATTGGTACTCCACCCGCTGGAAATGGGAC
TTTCCAAGCAGGAACGGCGCGTAGAAATTAAGTCTGGTCAGTCTGATCTCGCCATAGGCG
TAGCGCCCGGAGACGTCCCGGTCGGCCACTGTGGCCAGGTGGGACGTGAAGCGGCAGAAC
TGCTCCCAGGTGATGCCCGCAGGGACGAGGCGCAATGCCGGATCTTGAGCGATGAAGAAG
TCGTATTCTGACTTGACAAGATAGACATATGTCCTGAGATAGCCGAGCGCTGCTGCACGG
ACACGCTCACAGCGTGCCCGCGTCATCACTTCCGCTTCCCGTCCCAGCTGGTCCCGCCAG
AAGGACCAAGAGGCGAGATAGCGCGGGAGGGGCTTCACGAAGATTCGGTCATGGATCCAT
ACAAGATGCAGCTTCGGATCCTCGGTCGCAACGATGCGTCGCTGCTTGACCGACTGCCGG
TGGAGCGGCGAGATGTTCCCGCTGTCCTGTTTCGACATCCACCAAAGCTTGCCTGCCATC
CTGTCCAGGTCCGCCGAGCAGTATTCCTTCTCGAGGAATTCCAGCATTCCGCGTCTGTCA
TGGAGCGGTACGAGTGGGTACCCTGGCAAATGTGGGGACGTGACTCCGTGCACGGGCAGG
CCCGGGCCGTAATCTAGCTCCGAGCAGAGCTGACTACCAGCGGGGAACGGCGGCTCGAAT
GATTGAATCATTATAGAAAAGTGCGATGAAGTCTTTGGAGACTCTCAGAGACAGACACGA
TAGACTATCCTCGTCATTCAGTTTGCATGCCCGTGGCAAGAAAGCGAAATGATGGGTAGC
AGTCATGGAGGCCTGAAATGGTTAATAAATGATTTTGCCTTGAGTCAACGCCCCCTTCTA
TGCATTGCCGTATCGGTGAGGCTGAAAACAAACCTATTGCCATTGGCCAGGAACCATCTC
AGCGTCGCCCGACAGCGCTGCCACATTCTGGGACGTAAAATCCCACTGAGTGAAGTTCCT
GGTTGTCTTTTGCGCCAACTACACTGATGAAGCCCTTCTGTCAGTACCGCTTTGCCTCCT
CTAAAGAACGAGCATCATGTGAAGATAGACACTACGGGCGCCACTTTACGAGATTGAAAG
CAGGCAGTATTCATTTTCATTCAACTCAACGGTGTCTGGCTCTTGAAAACGACATGGACG
TGTTGCGCAAGGTCGAAGACTCTACCCGACCGGGCTGGGCCATCGTGCTCGGAAGCACTC
TAGTCTCGATCCTAATCGCGATCTATCTCCATGTAGTCTTCCATCGCTCACCATTAAAGA
AGACGCCACGATGGAAAAAGTTGGCCCTGCGTATCGACGAGATTCCTACCGATAAACAAG
CCGAAGTATTTCAACATGATCTTCAATCCATTATTGACGGTGACCTAGGCTTGAAAGTGT
GCGTGACTCGCATAGAACATCACTTCCTCGTCCAGAGAGATGTGCGTATGGCCTGCGCAA
CTGCCACGTTCTACACATCGCTCGATGCGGATGACCTGGTCGCAAAGCTCCAGCAGGCCA
GCCTTCGTCATCCGTACCGCTTCGACGACCATTTCCACGGCATCACGCCGCTTTACGAGG
ATCCTGCAGGCGCAGACGTCGAGTAAGCATGCGCACACCCTGTTCCTCCGCTGAGAAAGG
CGTGGCGCTCATTTATGTCGTGCACCTGATAGTGTGATTGCTGTCCCCGGGCTTGGCGCC
CACGCAATCGGTTCGTGGAAGTCGCCCACTGGCAACGACGTCTGGCTACGAGACTATCTA
CCCCACGACCTACGCGGCATCCGCGTTCTCCTTTACGGATACAATACCTCGCTCTTAGGC
AATGACTCCAGAGAGTCTGTTCAGGACTTGGGAATCCGTTTCCTCGAGGCTATCAAGGCC
TTTCGCGGGGACACAGTATGTAGTTCGACGGCTTTCTGGTACTCTAACTGACCCTAGTCA
CAGACAGACCACCGTCCGATTCTCTTCATCGGTCATAGTTTGGGTGGCTTGCTAATCAAG
GAGGCAAGGCTCCCAACCCTGTATATGTTGGACGCGTTCATGGAGCTAACGATGCCGGAC
AACAGGCTCTCGTCTATGCGCACCGAAAACGAAACGACGTGCAGAATCGCAATCTCTGCA
CAGCCTGCTACGGGTTACTTCTCTTCGGCGTTCCCAATCTCGGCTTGCGCAACCAACAGC
TGCGGAGTATCGTCCGAAACAGGCGGGTCGAAGTGCTTGTACGAGAACTCCTACTCGACA
ATGATTCTGAACCCACTCCATTTCTGAAGAGAATCGCAACCGAATTCTCTGAATGTTGTA
AGGAACAGTATAAGGTGGTCTCGTTCTTCGAGCTTAAGCCGAGCGCAACAGTTGAGGTGA
GATAGAGATTCTACCCGGCCGTGGAAGAAGAAATAGCGTTGATGATCGGGTTTCTAGGTT
CGACGAGACGGTTCTCTAGCCAAGACCGGTGTAATGACATTGATGGTCACTGAAAAGTCT
GCAACAAGCACGGGCCTGACGGCACCGGCCGACGAAACCAACATTCCTCTTCCCACCGAC
CATTCGGGGCTTGTTAAATACGAAAGCCGAGTCGGGGAGGAATACAGCATCGTGAAAGAT
AAACTTAGGATACTGGCTACCGAGGCGAGGGGAGAGGTTGGCAGGCGTTTTGCAGAACAG
TGTGCGTGATTCGCGGGACGGCCGGTATGTTGGACATGAGCACTAACGTCAGTTTTCCCT
CAGACTTGTGCAAACCTAAGTCACCTTTGGTACAAGAATGTTTAAAATCGCTAGCGTTCG
GGGAGATGAATGACCGACCTAGCGACATTAGTACCGCAGCCGAAGGGACATGTCAATGGC
TGCTTAGGCATGAGACATACCGACGTTGGCTACACGAGCACGGCTTGCTTTGGATGAGGG
GGAAACCGGGCGCCGGAAAATCGACACTGCTCAAGCATGCCCTCCAAATGCTCCCACTAA
GCCGTGTTAAGGAGGTGCAGGCCTTCTATTTCTTCTTCCACGGCCGAGGCTCTGATCTCC
AAAAGTCCCCCCTCGGATTCTTCCGGTCACTCCTCCACCAGTTTCTTTGTCTCCTGCCCG
ATGAGCTGCCGGAAGTTGTTAACAAATATCAGCATCAACTGAGTACTTTCGGCACGCCAG
GTGAGAAGTGGCAGTGGCATCCGGAAGACCTGAAGATTCTTATACAATCTTCACTCCCAA
AAATTCTCCAGAAGTTCACCATTCTCATCTTCATCGATGCCCTGGACGAGTGTGGCGAAT
TGCATGCGCTTGAGCTTGTCATCTTTTTCAAGGAGCTGCTGACTCGTCCTACCACAAGCT
CCAAACTCGGTATCTGCTTTACTTGTCGTCACTTCCCAATCTTAACGCTAGATTATGGGT
CGTCCATATGCGTCGAGCATGGAAACAATGACGATATTGCCGCTTACGTGAAGCAGCGCC
TTTCCACATCCGGTATTCAGTTCGATTCGACGCTCTTCTCGGCAATCACTATCCGGGCTT
CCGGTGTTTTCATGTGGGCGCGCCTCGTCATAGATCAGCTCGAGGAGTCTCTGAGAGCGG
GGAAGGATCCAACGAAACTTGAAGCAGATATTCAGCGGATTCCTCGAGGCTTGGATTCCT
TGTACGACGAGCTCGTCAAGCGCATGAAAAACCGGCCCAAGTCTCTCAAGCTTGTACAGT
GGATCTGCTGTGCCATGAGGCCGTTATCCCTGGACGAATTATCATGGGCAATGGTCCTTG
ATGCTCACACTCATCACAAGTCATTGCAGAGTTGTCAGGATGCGGATGATTACACGAGCA
ATAGAGCTGTCATGGAGAGAAAAGTGAAGACGCTCAGCTGCGGCCTGGCCGAAATTGTAC
CAGCAGCTGGCGGACCTGTTGTTCAATTCATCCATGCGTCTGTTAAAGATTTTTTCGTCC
AGAAAGGCCTATCAGCCCTGGATGACACTGCGATAGCCGAAACAGAAACCGCTAGAGCCG
ATATCGGAGTCGGTATGGCGCACTACCAGCTGTCCCGGACGTGCATTCGTTACTTGGCGA
TGAAGGAGATCGCTCAGGCAGCGTTCTCTGATGAGAGCGAGTCAGCAGTCTCTGATGAGG
GCGAGTCAGCAGTCTCAGATGAGGACGAGCCAGCAGTCTCTGATGAGGACGACTTATCCT
CTGCGTATCCTCTATTGTCGTACGCCACAAGGTCATGGATAGCACACGCTAAAGAATCCC
AAGCAATGAAGGTCGCGCAAGATGATCTCCTGGACTATTTCGGCTGGCCGTCAGAGGCTC
TTCTACAGTCATGGCTACGGATCTACAAAACACAAAATCAATTCACACATGACTTTCTGC
CCAGTGGGGCGAGCCTGGTACACGTTGTATCGAGGTATGGATTGGTAGGGCCGTTACAGG
TGATTCTGAAAAGGGCGGATCAATTTAACATTGATATCGATGGGAGAGACACTAACGGCC
GAACGCCACTGTCACACGCGGCCGAGAACGCGCAAGTGGTTGTCGTAGAACTACTGCTTG
CAACAGGGAAGGTCGATCCTGATTCGGAGGACGTCGATAGCCAGACACCGCTATCATACG
CGGCTCGGAACGGGCACGGCGCTGTAGTAAAATTACTGCTTGCAACAGGGGAGGCCGATC
CTGATTTAAAGAGTTCCAGATCTGGCCGGACGCCGCTAATATATGCGGCCGAGAACGGGC
ACAAGGCTGTAGTAAAACTACTGCTTGCAACAGGAAAGGTCGACCCTGATTCGGAGGACG
TTAATGGCCAGACGCCGCTatcatacgcggccgagaacgggcacgaggctgtagttaaac
tactccttggcacaggaaaggttgatgttgattcaaaggatccccgatatggccagacac
cgctatcgtgggcggccgagaacaggcacgaggctgtagtaaaactactgcttgcaacag
gaaaggtcgatCCTGATTCGGAGGATTTCGATGGCCAGACGCCGCTATCCTGGGCGGCCC
GGACCGGGCACAAGGCTGTAGTAAAACTACTGCTTGCAACAGGAAAGGTCGACCCTGATT
CGGANNNNNNNNNNNNNNNNNNNNNNNNNNNNNNNNNNNNNNNNNNNNNNNNNNNNNNNN
NNNNNNNNNNNNNNNNNNNNNNNNNNNNNNNNNNNNNNNNNNNNNNNNNNNNNCGAACTA
CTCCTTGGCACAGGAAAGGTTGATGTTGATTCACAGGATTCCCTATATGGCCGGACGCCG
CTATCGCGGGCGGCTCGGAACGGGTACAAGGCTGTAGTAGAACTACTACTTATAACAGGG
AAATTCGATCCTGATTCAGAAGATTATATTAACCAAACGCCACTATCATACGCAGCTCAG
AACGGGCACAAGGCTGTGGTAAAACTGCTGCTTGGCACAGGAAAGGTTAATGTTGATTTA
AAATATTCCCTATATAGCCAGACGCCGCTATCGTTGGCGGCCGAGAACGGGCACAAGGCT
GTAGTAAAACTACTGCTTGCAACAGGAAAGGTCGACCCTGATTCGGAGGACGTTAATGGC
CAgacgccgctatcatacgcggccgagaacgggcacgaggctgtagttaaactactcctt
ggcacaggaaaggttgatgttgattcaaaggatccccgatatggccagacaccgctatcg
tgggcggccgagaacaggcacgaggctgtagtaaaactactgcttgcaacaggaaaggtc
gatCCTGATTCGGAGGATTTCGATGGCCAGACGCCGCTATTACACGCGGCCGACAACGGG
CACGAGGCTGTGGTAAAACTACTGCTTGCAACAGGGGAGGCCGATCCTGATTTAAAGAGT
TCCAGATCTGGCCGGACGCCGCTAATATATGCGGCTGGGAACGGGCACGAGGCTGTAGTA
AAACTACTGCTTGCGACTGAAAAGGTCGATCCTGATTCGGAGGACGTCTATGGCATGACG
CCGCTATCGTGGGCGGCCCGGACCGGGCACGAGGCTGTAGTAAAACTACTGCTTGCAACA
GGGAAGGTCGATCCTGATTCGGAGGACGTCGATGGCCAGACGCCGCTATCGTGGGCGGCC
AAGAACGGACATGTGGCTGTCATGGTGGCACTATCCGAGCTAAACTCGAGTTAGGAACGT
TAATGAGCAATGGCGAGTAATATCCTGACCTCGATGGCAGTGCACACGTCCGAGAGGGCA
GACTCCCAAGTTCAACAGAATGTGGTGCTCTAATCAACAATAAGGGGCTAGAGGCTTCTT
ACGGTTTAGAACAGGGAAGAAGAATATCACAGAGATGACCAATCCATTCTCATGGTGGAA
CACCACAAACGAAACCAGCCCAGTGTTAGAGCATATAATCCTCGATGTTGCACATGCTAG
CTCACGCATTCGCGCCATGGAAAAAAATTCTTTGAGTGTCGTCGTACAAGTCCCGCATGT
TCCAAGAGACGTCAAGACGAGGACCCCGCATGTCGGCCATGTTACGGTTAATACGGGGGT
TGGTGGCCTGGCAGAAGGGCCACGATAGTAGCGTGCCTGTATAATGTCCTCCCGTCGTGT
CAGTGCGCCGAGAACGTCGAAGATGACGTACAGAAGCACAGCCTTGCCCTTGCCAGGGTC
GCAGACGGCTTTGTCCTCGGCGGTGCCATCGCCGTAATGATATGAGTCTGCGAGCAAGAC
AACCTTGGTTTACCCGACGCATCTCTTATCGACACGAGGGCAAGGGTCAGTCTCGTGCAG
GCCCGGTAAACCATGCAATATCTTTGGCTTCACCGTCTACTGCTTCAGCGACGGCCTTTA
GCGTATGATAGCACATGCGGACATGACGGAGAGGCTTACTATTCGAAGGGTTGATCACCT
TGTGTATCTTTGTGAATGCGTACCTTGCTCTTCGCCATAGGATAAGCGCTACCTCTCTCC
GTCTCTCAAGTACCGGCGTCAGGGGAGCGAAGCCGCCACATCGGCCCCCATTTTTAGGCC
GTGTCGAAAGCCCTGCTCTGGATAAAAAGGGTTAGGGTTACAAAGAAAAGGAAACCCGCA
ATCGTCTCACAAAAGAGCAACAAGATTCGAGGGTTATCCATTATCTGCGGTCGTACGTGG
GGATAGGCGGGCTACTAGAATTTATAACATGCAAACAGCATTCCGTGGCTCGTTGGTGCA
TCGCATGCTGAGTTGCTGTTGATCTCTCGCAATCCTGGGCTGAACTAGGTAATGTGGAGA
GGAATGGCGTAAGGGGGTTGGTTGTCTCCATTGCCTTTAGCAAGACTGAGTTCAGTGTTT
CTCATCGGCGGCATGTATTCGTAGGTCTGCCACGTCTGAGGCCTGGGGAGTATCTCAAGA
TGTATTTCCGCTGGCTTGTTGACCGCATGGAGAGGCGCGTGGCAGAAATGTATCGTTGTC
AGCGTTCCAGCGTATACCTAGCGCTTACGTTCCTCCTTGAAAGCACGAACCCTCGCGGCT
GAATCCTTCATTTTAGCGCCCGAATGCATCCTTCCACCATCTGATTTTGCTTATCTTAAG
GATCGACCGAGACTTCTTCAATCCTAAACCTCGGGAATTGCTGAAGTCAATATTCAGCTC
TCAAGGCCGTCATGGCATCTGCAACATCTGAAACCGCTGTGTCGTCGCCCAACAGGCTTA
GTTGGCCCGAGGAGCTATTCCATGTCAATAGCTCAAGCCTAACCACCACGCACTACATCG
GCATCATCTCCGCCTTCATCTTCGTTTCGCTACTTTACAGATATTCCTCGCCTCGGTTGG
ACCCCCGCGAGCCTCGAGCGCTCATACCCACCATTCCGCTCGTGGGCCACATAATCGGAA
TCGCGCGATATGGAGTAGACTATTTTGATACACTCCAGTACGTTCAAGCGAAGCCTCAGA
GCCACTGCAATGACTTACCCGTAACCCAGCAAATCCCAAGGGAGCCAGCCGGTAGCCGCC
GCGACGCTACCCATGCTCAACGGCAAAGTCTACGTATTCTGGGACGCGAAGATGATCCAC
TCCGCAATGCGCCACAAGGACCTGACCTTCGATATCCTTAGCCTGGAGTTTGCCCAGCGC
GTCTTCGGTATATCCGACTTAGGTATGGAGAAGCTCTGGGGTCCGGACCACGAGATAGAG
ACCTCGCTCGTGCCGCCCGTCATGCACGGCATCAAGGGGGCTATGCAAGGGCATAGCTTG
TACGCGATGAATGTCAAGGCCCTCAACTACATCGCAGGTCGTCTGAACGATATCGGCGAA
GAGGGTTGGAAAATGCCCAACCTTTACCGCGGTCTGAGGGACTTCATGACTATGGCTACC
AGTGAGGGCCTCTACGGTAGTGATAATCCGGTGCGAAAGGACCCGTCGCTTATCGACGCA
ATATGGTATGTCCCCCTGCGGGCCGTACGGAAGACTATTTGTCCCGATATTGTTACATAA
TGAGACTAATTAACGAGAGACAGGGAATTCGATACCAACATCCAGCCGCTATTCCTCGGT
ATCCTGCCCAAGCTTGTCGCTCGCAAGGCATACGTAAATCGCGAGAAGGTAGCGTCTGCA
CTGATTCCGTGGTATCGGAGCAGAAAATTTGAAGCCCCAGATGTTTCCGAAATCGCAAGG
GTCCGCGCCTCTGTCCCGCTCGAAAACGGCTTTCCGGAGGGTGAGATGGGCAGGATGGAG
ATAGCCCTCCTTTTTGTTGCCACCACCAACACCATCCCTACCCTGTATTGGTTCCTTACG
CACGTATGGCTGCGGCCGGCCGTAGTCGAAGCGATCCGTGACGAGGTCCTACCGCTTGTG
AAATTGAGCGAGTCTGAGGGGCGTCGTGTAGCTACGCTAGATATCTCTCGGCTGGAGGAG
CACTGTCCGCTGATGGTCAGCTGCTACCGTGAGTCCATCCGGCTGGGCAACCAGTCTATC
GGCACGCGCCGCGTCATGCACGACACCGTGCTCACCGACAGCCACGGGAACCCGCATCTG
CTCAAGGCCGGGGTCGACATCATGTGGTCCGTCAAGGGGTTGCATCTCTCCACCGAGGCG
TGGGGTGAGAACTCGCTCGACTTTGACCCCGGGAGGTTCAAGGACCAGGAGAAGCTCGAC
CGTACGAAGAAGCAATCCTATATCCCTTTCGGAGGCGGCAAGCATTTGTGTCCGGGCCGC
AATTTTGCCATGGCTGAAAATCTCGGGTTCATGGCTGCACTGGCGGTGGGATTCGAGGTA
CATGGTCTCGACAAGGCGAACTTCAGGTTGGGCACACCGGCAGTGGGACATGCTGTTGCA
AAGCCTCCGGCGGACGCTGAAGGAGGATCGATAACGATCAAACGGAGAGTAGGATGGGAA
GGCGTCGAGTGGACATTTGTCTGTTGATGGCAGCTTCGGTTCTCAATCTGGTGATGGCTA
TTTCATATATACACACATATACACACATATGTTTATATATATGACCTTGGATAACAGACT
AAGCAGCCGAGAACACATCCTGCGTACTCATCAATGACGCACTAATCAAAGTCGAGGGTA
GACATCCTGTTTCGGCAAGTTACCGACTCATTATATACTAAGTGACTTATCAGCTCCAGC
TGTCCTCAATGGTCTTCCTCATCATAACTGACTTCGCTCTCGCTTGTATTGAACAAGCTT
CAAAGAGACGGGCAAAACTACGTACTACCATCGGTTAAGGGCGTTTCCGTGGCCTACAAA
CCTGGCCATGATGATATGCGGAGCTCTTTAAGCATGCGCCGTGAGCGGTGCTTATTGGCG
TTAAATTGTCTAATGTCGATGTCCATTGGCGATCAAGGCCGTAGAGTCGTCGGATCATAT
AGGCCATTACTCGCTCACAAGAGCGTACTCGACCATTTAGCGTTGCAGTGAACATTCGTA
ATCGTGTCACTGACTGTACTTCCCAATCTCAGAATTTCGAGGTATCTTGTTAAAGGTGCC
CTTGCCGCTGCTTAGCTGCTGATCTGCAGTTCCATGCTTGTGAAGCTTATCCTATAAAGT
AAGACTCGATATATAGCAGTGAATGCTTTGTCAGTGGTTTCCTAGTCTAGGGTCTCTCAA
CTTAACAACTCTGCCACTGTTGCCATTGCCTGCTACTTTTGTTTTTACTCGATTTTGACC
TATCTTTTCATCATAGTTCCATTCAGGATCTAATCTGGTCTAAGCTAGTCATCTTATGCT
TCGAGCTCACTGCCGTAACTCTCAACGAATCACAGCACAGTAAGAGCCCAATGTCAAGAA
CACTCCACCGCCCTTCTGGGGGATGAACGAAGTCGTGCTGGAGTAGGGATTTCTGAGCAT
CTGTGCGATCTCCTAACGGTCTTGCTACCCGCTTTCTACCTGCACCTGGCTTTGAGCGGT
GTGAAATGCTGGGCCGCTTTGCCTCTGGTACAGCATCCAGAACGTCAGCAGGAAACACAT
CTGCATCTGCGCCTCTAGTTTCATTCTGCGTACCGCTTATCCAGAGAGGATTGTGCCCGT
TAATATGTAAAAGGTAGGAATATGGGAGGCTCAATGCTCAGTGATGTCAAGTTCAGGGGT
AGTCGGCATGATCCAGAGCTGCTGTCATTCTTGCCAGCACCACTGTCAAAATTGCCAAAC
TCGGCGTGACATACCGGCCGAACGCCTAAATCAACTTCTCAGGTTGAGGCAATAGTTGCA
TATGCGGAGTGGGCACCTCACAAGCCATGACTGTAGTGGCTCCTGAAACATGTTTTACGG
TTATTGGGATCTAGTGGTCAGCCTCAGAAAATTTACTCTTAGGAACGTCCGGAACATTGT
GCTATCGCCAGAGTGTTGGGCGTTTCGATCATTGACCCGGATAAGATATTTGATTGCCTT
GGTATATATCCCTCTCCACTGATTCACAGCTTCTAACTCTGTGTAACGGGAGCAAAGAAG
CTAAACTTTCCTTTGGGGTCATACTTCTTCTTCAAGGCCAACAACCTCTGTTGCCGCCAT
GCCTCCGCTCCATACCACTCCTGAGCATTCTCGTCGCCATAGGCGTAGTTGACATAGACG
CGCATCTCGGCCTCACCCGAAGCCTTAAAGAGCACGTTGCGGAGACTGTCCCCCAGGTCC
TTTGCCTTCTGGTCGATATCGGACCCGGCAGGCTCGTAGGTGATGAGCGGCGCGCTGAGA
ATGTTCGCCTCGCGAAAGGCGAACGCGGTCGAGTTGCTGTCGGTGGCTCGCACGCCCTGT
GTGGAGTAGCCCTCGAACATGAAGATCGAGCCGTTGAAGGGGGAGTTGCCCTTGACTTGA
GAGGCGAAGAGCTTCCACGCATCCTGCATAGCCGACACGTTGTACGACTGAAGGTAGAGC
GGGAATCGGGGGTTGACATGTCCGTCCTTCTGGCAGGGTGGAGAGCTGAGACTGATGCCG
GTCCATGCAGCCAGGTCGTTATAGTCCCCAGAGTCAGGCTGAATAGAGAGCGGACCAATG
TCGTGGAAGGGCTTAGAGATGGCGGGATCGACGCTCGTGACACCTTCTTGGATGAGCCAG
AAGAGAATGATGGGCTTAACACACTGTCAGAAAGAGTAAACGCCAGTCCATTCGTGCTAA
GTACTTACGTTGTTGGGATCAACCGGAGGGTTATTGAGCCAGTATGACCAATTGATCACA
CCGACGGGTTGCTTCCGGAGAAGGTGATCGTTCGCAGCTTGGTAGAGCTTCCCGACTTGA
TCACCGCTGAAGACGAGGGTCTCAATCGCCCAGTTGGGGTACTGTATGTCGTAGATCTTG
GCAGTTACCGAGGTCACAATGCCAAAGTTTTGACCGGCACCCTTCATGGCCCAGAAGAGG
TCAGACGACTGGTCAATCGTCTGGAGGGACCCATCGGCGAGGACGACGTTCATGCTGACG
ATCTGATCGGCAATGATACCATGGTGACCCTGGAGCCAACCATGGCCGCCTCCTAGGGCA
GGTCCCATGTAGCTAACGCATTCACAGGTTCCAGTCACTGTAGCTGTCAGAACCACGTAT
TTCGATCTACGCCGAGGTACGTACCTGTCTGTTTTCCAGCAGCCCACAGGGTCTCGGTAA
CAGTGTGCGAGACCGTCCCGCCGCCAATCTGGGCCGTGTTTCCATCGGGGGAGATCTTCA
CGCCGTTGAGCTGATTGAGGTAGATCTCGATACCGTGGTCCATGCGACCGAGCGTTGTCA
TCGCGGCATGGGCGGTGTTGTATGCGAGGAATGGCACATTTTGCTTATTGGCGAACCTGA
CCTAAGACGGTATATTAGCGCTTGCGTGGTAATCGGATTAAAGTCAGATACTTACCGTCA
CGGCAACATCGTTATCTGTGCCGGGCACGACGACAACGTTCACTTTCGGGACGTCCAGGG
AGGACCATCGCAACGTCGCCCGGAGGAAGTCGTCTGAGCCAGGGAAGAAGAGTTGGGCTG
CCTTAGAAAGCTGCTTGACAAGATCATCCAGACCACTGATCGGACACTTGCCTGCGAGTT
CAATGTCGGCAAGGGGGATGGTCGCACCAGCTGAGGTCAATGACCAGACAGCCACGGCCG
CAAAGACCTCCAGCTGAAACCAACGCATGGTGATTATCCTTGAGTACCTGGGACAGTTTG
TGCCGTAAAATGCGCCAATTACGGGGAAAGCCAATCTATAAGAGGGCGGCCTGAGCGGGA
AACGGGTACCGACCTCGCTACCGAAAAGAGCACCTCACCGCCTTGATGCAGTTGCTGCGG
GTTCGCGGATACCTGCCATTTTTGGGAAGCTTTCCTGGGTCCCCAATATTGAAGCATTGC
CAAGGATGTAGATCCGCTTGACGCAGCTACAGGGGTGCCTATATCAATTTTAGATCCCGG
TAACTGTCCCCATTGGGCTGTTCCGGTGGCTCGGACCTCTTCGAACCAGGCCACCAAAAA
TGAACAGCCCCCGTGCCGGGGCAGGACGTCGTGGGGTTAACGAAAACAGCTTTCATTCCC
AGGATCGCAGTAGCTGAACATCGATGGATCGATGATCGACAATGAGGTGGATGTTGCGCC
TGGGCATCGATTGGGGGTAGAAAGTCGTCATCAATTCAGCGGTTACAAAGCCATTGTCAC
CAATCACGAAGAATGCGTATAACAGGACAATGCCGAATACGCAATTGCTTTTTGTTCAGC
CCCTCAGTTTCTGCATATCCCCATGTAGCTCGGCATGAAACTTCGCTTCGACGTTGGTAA
GCAGCCATCAGAGAATCCCTGCCGGCACACATGCTCCCGGAGATTAGCCTCTTCTACCGC
ACACTCGCTGCGAGACATTTTCTCGCAATGCAGAATCGTTCATGTGGATACAAATGGTAC
TCTGTTCCGGGGTTTCCTTTAAGCTTGTTCTTGCTTCCCTTCCCACTCCTTTGGGTCTGT
TTACGCGGTTCGGCAGAGCTCTCGGCTCGTCGCGTACATTGACGATGGAGGCCATTGAGT
CTTGGACCCTCTATGCAGTCGGCGTTTCTGCGACATTCTTGCGGTTTTATGCACGAATGA
GGGTGGGGGGGTTCAGCAGCCTGAAGACTGAAGACTACCTCATGGTTGTTGCTATTGTGT
GTTCACCCGGGCACCCTCAGCATATCGAAGACCGCTAATCCACCCTCCCAGGTGTTCTAC
ACTGTACAAACGACTCTAGCCTACAGTATCGGAAGCGTTGCCCACGGATTGGCGAACAAT
GGCATGACTGATGCGCAACGATCCGCTCTGTTACCCGGCACTCAAGAATACGGTTGCAGG
TCTGTCACATCCGCACTGGTGAATGGTAGGGACATTGACTGACTGGACTCTACGTGATGC
AGGGTGATCGGCTCCAAAATCCAAGTAGCTGGCTGGACAGTCTACTCGGCCTTAATTTGG
ACCCTCAAGCTGTCCATGCTGTTCTTCTACACACGCCTTACAGTTCAGTCTACCCGCACA
AGTGATGGTCAGTCCATCGCTAATCGTATGCAATAGGATGGTCTTGGTCTACACTATCGC
GTTCGCGTCCAGATCGGTTTCTTTCTGGTCTTGGCCACCTTTTTGGCCACCGTGATTACC
ATTCTGGCGGGTTGTCGACCATTTCACCGCTACTGGCAAATCAGCCCAGATCCCGGCAGT
AAGTCTCTCCTCGGCAAGCGCCTTGCTTCAACCAACTGACGAGTCCAGACATGTGTCAAG
CAGCCATCTCCAAGCCTATCATCTGGGTATCGTTCGCCTCCAATGTCTCGACCGATATAT
ACCTCATCGCGATCCCCCTCCCCATGTTGTGGCAATCCAGCTTGAAGACGTTGAAGAAGG
TCGCCTCCACCATCATCCTGGGAGCGGGTATCTTTGTCCTCGTCTGCGCTATTCTGAAGA
GTGTCTTCGTCCTAGTGGTAAGCTTGCGACCTCCGTTTGGACTGGACTCTCTGACTGTTG
CCCAGGATCCCATCCATGGTGCAGAGCTGGCCGGCGCCTGGGGCACCCGAGAGACCTTCG
TCGCCGTGTTGACGACCAACCTCCCTCTACTCTTCCCACTCATACGGATATGGCTCACTC
CGCTGTTCAAGAATATTCTCAGCACCTCAAAACAGTCGTACCAGACGCCACCGGGCTTCC
GCACGATCGGAGGAGGGGGTGGTGGTGCTCGAAGCCGCAGCCGCAGCCGTCGCGGGAAAC
CAGCCGCGGATCACATGTTCACCGGTCTTTCTGAGAATGGGAGCGAAGAGCGAATCGTCA
CTAACGCCCATCATATGAAGGTCTTCTCAGCGCAGGATACGCCAACGAACGGCATTGTGG
TCTCGAACGTGGTCCACATTACACATGAGCCTGTTTCAGACGACAAGAAAAGTCAGAGTA
GCGGTGATAAGCACGACGCACGAGAAATGTGGTAACTAGAAGGTTGGGACGGCGTTTGGA
TTAGACAAGGGTACTGATGGGAATTTCTCCATGATAAATAGATCTTGATCTGGTATTTTC
TCTTGACCTTGAGGTCACACTAGACAGCAGAATTCTTCTACTGAGCCAAGTGCAACCGAC
CCTCCCGGCGACGCATATGTTTCGACAATCCCCGGTCAAGATCATCCCAAAAAGAAGTGG
AAGATACGCATAGGGGAGAGCGATTTAGAAGGGATGCTCAGAACGGACCAGATTCGCGGT
GGCTGGAGACGCCACACTGGCACTGCCACCACTAATTCGAGCCAAGCTCCCGCCCGATGA
CTGCGGTCCTATCCAAATCGCTAGCGTGGTGTGCCATAGGCTTGGCCTGTCACGAGGCGA
CCTTGTAGGTTGCCTTTTGGCGGACTACCTTATATTTTCTCGCTGCCAGCCTCACTGGGA
TATCGAGCCGCAGGTAGCCATCCTGCTTCCCCATGCTATCGTATCCCGGAACCATCGCCA
CGTTCATTCGTACTGAGAACTGTCAACAACCAGCACAGATATGGATCCGCTATCTATCAT
CGCCAGCGTGCTGGCAGTCACGGAGGCGTTGCTAAAAGGCTTCCAAGTCTTCCAGAACGT
GCGAAATGCGCACTCCGACGTCCGAGCCGTGGTCGAAGATCTTGAGAAATTCTATTCTGT
CTTCAAACAGACGGAGGAAGTTCTGACCCGACCCCGCGTGTTCTCAGATCTTTCCCGGCA
AGCAAGAGAAGCTCTATCACTGATCGCAAAGACAGCCGAGGCAGAGCTCACCCGATGCAC
CCGTCTGCTCGTGGACAAAGTCACAAAGTCCAAGGACGGGACTGCTGGTGAGATCGAGAT
ACATCACACCGCCTGGTTGCTTCACGGGAAGGATATCAAGAAGGCCTGCGCAAAACTGCA
TGAATTACAGGCTAGCCTTATGCTAGTTAACGGGACTGTCGCTGTGTATGATTCGTTGCT
AGAAAGATACACTGTTGGCTATTAATTATTCAATGCTGACTAGCAAACGCAGATCCTCAA
ACTCCCTCCTACAACAGACACTCGGCCGACTTGAAGATGGCCTGCTCTCAGAGCTTTATG
GAACAACTCAAAGAAGCGAAAAGCTCCTAGAAGATATTGCCTGCCAGCAGCTTGTGCTTA
TTGATAGCCTAAACAGTGCATCAACAAGCCTCACTGGAGGTTATACACAGACAGCAATCG
TTAGCTCAACAGCTCCAGCTTGTCTTCCGGCTCCTGAGAGCCAAATCCTTTCGTCTTCCG
TCATGTCGTCTCTGTTGCCTTCCACGTCGGAACGGAGGCAGCTTACTGACAGATGTGGCC
GTGTCTGCACTTGTAAATGTCATCGGCCTCGCAAGACGTTTAGCCCAGCCTTCCTCTACA
CGGCCCTCGGACAAGCGCACCTCCGATACACCGCCGCGGGCCAGTCAGGAAAGGTGTGCA
CCGAAAGGCTCTGCCGCAGGCAACGCAGCTACGAATTTCGCCTAACTTACAAGCTCCCGC
CCTGGCTCGCATCTCGCATCTTGTCTCTGTCACTCACAACTCTCTCCGATGGTTTGAATA
TGGTGCTCCGCGTACCGAGGATCGTCCCTGATGATGCCCTCATCCTTCGGTTCGCGGCGG
CAAGGGACTTGCAGTCCATTCAGTCGCTGATTGGACGCGGATTGGCATCTCCGGCTGATG
TCGGGCATTCGTATGGGCTGACTGCACTACACGTATGTTCGGTAACAGTCAAAGAACTTT
CAAGCATTCACTAACAGTGGTTTCGCAACAGATTGCGTTCGTAAACAAGGACATCCACAT
GTGTCGGTTTCTCATGCAGCACGGGGCGGATGCATACTACGAAACGTCCCTACGACGGTG
AGTGCATGATCTATATGCCACAGTTCTCAACATGTATATCCTCGTTGCTATACTAATTCT
TCTCGGATATCTAGTTCGGTGGTAGATATTATAAGGGATGAAGTAATCAACAGCAAAGTT
AGACGTAGCGATAAGGAGGAGCTTGACACGATCTTCAAAGAGCTCGACGATTATGAGAGC
TTCCAGCTCTCCCCGCTGCATAAGAGCGTACTCGGAATCAGCGGTATCAGCCTGGAGGCA
CAGCTCGCAGTCTCCACTGCCGATATCGACGTACCAGACTCCTTAGGTCGAACGAGCCTC
TCCGCCGCCGCTTGGCGCGGTGACGCCGACTCTGTCGATGTCTTGCTCCGGCACGGCGCG
TTGCCGAACATTTGCACCCCGACCGAGATCTCGCCGCTGCATCGCGCCGTTGAGGGTCGG
GACTACCGGTGCGTGCAGCTGCTTGTCGAGCACGGCGCCGAGGTCAGCCACAAGAACATC
CGGGGGCGGACGCCGCTGCACTACTCGTGCCGCGTCGACGACGGCGGCCGGGTCTGCGCG
CTCTTGCTGCGCTCCGGGGCCGACGCTGACGCCGAGGACCACGGCGGGAGCCGCGCGATC
CACGAGGCCGTCTGCCACCGGAAACTACNNNNNNNNNNNNNNNNNNNNNNNNNNNGCTCC
TCAAGCACGGGGCCGAGGTCGACTGCCTCACCCGCACCGGGGAGTTCCCGTTCAAGCTAG
CTGTGGCGCAGGGCGATGTTGCTTCCGCCCAGGCGCTGCTAGACGCTGGAGCAGATCCGC
ATATCGACGGCCACTCGCTCATACACACGGCGGCTCGGTGCGCGAATGCGGAGATGCTTC
AGTTCCTGGCGACTACCGTTCGAGGGATGAGCCCCGAAGCGCGAGACAGTGAAGGAAATA
CTTGGCTATCCCTATTCGAGGCGAGACATGATGAGCCAACTCCGGAAATGGCTGAGAATT
TGCATCAGATGTGTCTCCCTGCTGAGGATACATGCTACACTGGAAGTGGTGTCGACGCGG
AATCCGAAGATGTCCATGCCAAGGATGCATTGTCAATGACGAGATGCGGTCCCTGAACCC
CGGCTAGCAAGGCCTGCAAAGGCGATTATTTGGGCCATATGGTCTGAAGATGGGCAATCT
CAAGATGATCAAGATGTTGATATCGCCGCACATTGGCCTACCGCACAAGTCTAGCTTATT
TGAACAGAGTGAAGTCTCTTGGTCCAACCTTGACGAGTAAAATTCTCTCGAAAATAGATG
CTTTGCCTTGGTCTCATACACATAGATTCAGACAATCGAAGACTCTCGTTCTTCTCACAG
CCGGAGAAGGTCAAACATTCATAGGAAAGCATAATCATTCTACAGATTACTCAGCACAAT
TTAATGATTAGATCCGGAAGTATAGCTTGTTACCTGGAGACTATTATGGTCATAGAACAT
TCATTCTCTTGTAAAATTACCCGAGAGATGCTAACTCTCACTTGACAGCAGCTGATTCTT
CACAAGAAGGTTTGACAGACCCCAATCCAAGAGCCAATTTTATATCGAGAGAGAACGGGG
TGGTTGAGCCTACTTCGGACGGGCCCTTAGTGACAGTCCCTATTTCAACCCGAATCTTCT
TCAACGGATCGGTGCCCTTTACATTGACAGAAGCTAGTCCAACATTTGATTTCGGGAAAT
GCAAGGTTGGCATGCTTGGATGCAGATTCTTCACCTCGAGCGGCGTTCTCGACGAGGACC
TCTTCAGTGGTTCATTCTCATCAGGCAATTCCGCATCAATTTCACCTGACACATCCTCTT
CCACGGACTTTCGTCGACGCAGACTTCGGAGGTTTAGTTGTAGAGACCTATAGCCTACAG
TTGCAACCTCATATATATATATATATACTCTAAGCAACATGCCAGCTTCTGGATAATAGC
GTTGTCCACTAAGACGCCTCCGCTAAGCAGATGGCCAACGTATGGGAGCAGCGACGATCC
TCTAATCGATGGCAGACGCTGACACAACCCCACGATGCACATACCTAAAGTCTCGCCCCC
TCGTCAGGGTTCTTGATCTCTACCAACATTTTGCCTATGTCGGGTCAGTCTCGTCGCAGA
GAAGTGCTGTTTTAACGCCTGGACAAGGACAACTTACCTGTGTTTTGACCCTTGAACAGC
TGAAGCAATCCCTCTCCCGCCTTCGCTAGGCCACCCTTGATGATGGTCTCCTTCCTTTGG
AGCTTCCCCTCGCTGAGCCATTGTGCGAGCTGCTTCTTTCCCTCGGCGTATTTCTCAGCG
TAGTCAAAGACGATGAACCCTTGCATCCTGATCCGTTGGGTAACGACGTTGCGGATGTTC
TATAGCCGTAACTCGGTCAGCAATGCCACACGAAGTCTTGTTGCCCAAGAGCAGACCGTA
CCTTCGGGCCCACGGCATCCTTCGAGTTATACTGGCTTATCATGCCGCACTCGACGAATC
TGGCAAACTTGTTCGCCCGGCCCATGGCCATATCAAGCTGCTCACCGCCAACTATTCCAC
GCCCTCAATGTTAGCAAATCATGTACAACATTTATTTCGACGAGTGAATACCGATGGACA
ATAGATCCCAGTATCCAAACGATTCAGCCCGTAAAACGACGTACCATTATCCCAGAAGAC
ATCGATATAATCCGGCGTCTGCAAAAAGTAGAATTAGCACACGCCTCCAACGCAAGCAAG
AATCCGAACATACCGCCTCCTTGAACTTCTGCTTGAAGTCCGGATCGTTATAATTCAACG
CAGCATCAAACCCAAGCTCCTCCGTCAACCACCGAACCTTGTCATCCTGGCCGGCGATAC
CGACCACCCTCGCTCCCGCAATCTTGGCAATCTGGCCGGCGACACTGCCCGTCGCGCCCG
CCGCACCGCTCACAACCACCGTCTCGCCTTTCTTAGGCAGCGCGATCTCCGTCATGCCGA
AATAAGCCGTCAGCCCCGTCATGCCCAACACGCCCAAGCCGTCCGTCACCCTGGCGCCGG
CGGGGAGCCTGACGAGCGTGGCCTGCGCGGCGGGGAGGACCATGACCTCGGTCCAGCAAG
CACCGAAGGTCGTGACCAGGTCGCCCTCCTTGAAGCCCGGGCTGGTGGAGGCCAGAACCC
GCGCGATGGCGCCGCCGCGCATCACCTCGCCTATCTGCACGGGCGGCACGTAGGAGCGCG
CGTCGTTGAGCCAGCCGCGCATGGCCGGGTCGAGCGAGAGGTACAGGTTCTCGACGAGGA
CCTGGTCCGGCTTCAGGTCCGAGGCCGTCGGCGCCGGCGCGGTGCGCTGGGCGAAGGTCT
TGCCTGGGATGATGTAGGGGTTGGGCCTTTCGGCTAGCTGGATTGAAAGGTTTTGGCGGG
CCATTTTTGGGAGTGGAGCGTGTGGTGATGGAGGCAGATGAAGGGTTGGATGAGGACTCG
GCGCGGTTGATTCAAGGGTCTTGATGTGAGTTGATGTTAGGCGTGTTGTGTGAGGTTGAA
CAGAGAGGGGAAGAAGTAGTAAAACAGTGATGGAAGGTGGTGTCAACCCTATATTACGGA
CGTATATCTCTGTAAGTTGCGATAGTGTGGTGCCTTACAAATTTGAGGCGTCAATGGCTT
CTTCTATATGTGTATCTGAGTTAAATGCCAATGTAGTTTCTTGTCTGACAAATCGATCTG
AAGGCCTGAGGCAAGATAGGTTTCTAATCGTGCCCGCTCTGCAAATTCCGCGGCGTTGAA
AATTGCGGTAGCGACGATGTGGTGATGCGCCACTAATACCCAGCCCAAGACGAACATGCC
GAGGCCCCCGGGTTCACTTCCGAAATAGGCAATTCCCGGCCGGTGCGACCACGCAGAAAC
CTGCAGAGTTCGGCCGCCGGGCGGGGTGACGGCCGGAATTGACGCCGATCTTGTATTAAG
CTTGTTTCGCTATTTGCGTCCAGCGGGTCAACCACCCTCCGATCCCAAGAGCGACTACCT
CTGTGCAGGATTACACATGTTAGCGTAGTGACTCAGGTACTCTTCGCGGCAGTCGTATAT
GGGATGAATTATAAAACTTTCTAAGTCTTGACGATTGCCGGATACTCGACAATTCGCGTC
ATCGCGTCATCGTCTTGCAGTCTCGTCCGGTCGTTTCGTCCGCATAGCAGAACATAGGTC
AGGAGTTGAAATAGCCTCGTCCTGTAGCCTGTATCAGCACGATCATAACTATCCCTCCGG
GGCCGGCAATCGAGCAGAGCGCTTTCCTTGCCATGTTTTCAACAAGTCCACCATCTCCCT
GGACGGCAGCTCCGAGGCGACGGACAGCGGCGTTCGACCTTTGTGGTCCTGTGCATCGAT
GTCCGCCCCTTTCTCAAGCAGCAGGCTGCTCACATGCGGTAGATTGTATTGTACCGCAAT
CAAAAGTGGCGTTCAGCCATCACAAAACCTGGCCTCGATATCGGCGCCCTTGTCGAGCAG
AAGCTGGATGACGGTCAAATTTTCCTCTGATGCGTGGTCAAGTGGGCGATGGACAGCCAG
CAAAAGAGGTGTTCTGCCATTGGCGTCCTTCGCCTCGATGTCAGCACGTCTTGAAAGCAG
CAGCTTCAGCACTACTTCGTTGCCTGTTCGTGCAGCGACGTGTAGCGGCGTCCTGCCGTG
GCAGTCCTTAGGATCCAGCTCTGCGCCTCTGTCCAGGAGTAGCTTGGCGGTTACGTCTTT
CCCCTTCCTTGCTGCCCGCCGCATCAGAAATTCTTCGACATCGGTTGGGTCATCGGGCTC
AGCGAGCGTCTGGAGGAGGAGCCATTCGATGGCAGGGGCGCAGACTTCTGCAGCAAGGTG
TAAGGGTGTGCAGCCGTCAAGACCTCGTGCTTCGATGTCAGAGCCTTGGTCCAGAAGATA
AGCAGCCACATCTTCCTTGGCATTCTTCGCGGCCATGTGTAACAGCGTATATCCACCTCT
CCGCATATCATCCGTCTGGTGCTGTTCGCTAAGCTCCTTGAGAAGCTGAGTCTTGATTGC
GTCCTCACCGCCGTCCTCCATACGTTTAGCGCGGGAGACCCTTCAGATACAGGCGCACGC
CCCCCCTTGCCGTCCTCATTAAGAGGAACATCCTTCCTAGTCGGCTCTGTAGTCTATGAA
CGACGTTGCTCAAGCAGGGTTTGCATAATCTCCTCCAGGCCTAGGCACGTTGCTAGATAG
AGCGCGTCTCTACTGTTCCATCGAACAAAAAAGTCACTGTCCTCGCGGATTTCGTCTTGC
TGTCGGTCTGCGACCGACCATGCTTGAATAGCTGCTTGTAGACTCCGGCGATTCCGGCCT
GGATTGAAGAAGCTGATCACCCGTTCTTTGGCTCTGGACGAGGCCTTGTGGAAGTGTTGT
CCTAGGTAGTGGATGGCGTACAGATACAACGAATGGAGCTGCATCCGCTCACGGTACTCG
GCGTACGTCTGACACATTCCGGTCTCGAACTGTCTGAAAGAGAGGTAGGTAATGCACACG
ATTGTTATATCATCGTGGGTGATGGGGAACCAATCTCTAGACCTTTCCTGAAAGAATTCC
TGAGTTGTATAGTGCACTAGCCTGATGACCTGGCTCTCTTCGTCAACGGTAACCAAACCG
GCGCATACTGAGACGATTCTTTCTAGTCGGGGGATGTTGTCCTCGTCAAGATCAGAGTCG
CCTGGGAATCCTGGATGGAAGCAAAGGCCCTGCTGGATGACACTTTCAAGGTCCTTGAGG
AGGTCGATGAGTTGCTTCGAGCTCTCGGCCGAAGTGGCCTTGACCTCATCTATTATGCGT
CTAGAGTCGCTAGTCAAGGCCAGGTTCAGGAGAGCCTTTTCGCGTTCAATGGCCGCGATG
ATCCTGTCGACCTCCTTTGAGTCGAACGGCCACCTGAGCGTTGCCACTGCCTTCCGTAGA
CCTGTCTTGGGCTCGATCTTGTCTTTCACGAAGCTCAAGGCCGTCCATAACCGACCCAGC
GGTCCGCCGATGCCCTCAAGAGCCTTGATCCCTTCATTGCGTTCTGGCGCTGCCTTAACC
TCCTTGCTTCCATCTGGGTCCGGATTGAGGTCCTCCTGGATCTTTCCGAGAATCAACTCG
CACCCGAGTACCTCGTAGCTCAGCCGCTTCCAGTCCTTAGATGCCCCTTTCGCCACGCTG
ATGTAGCCGACAACCTCAGAAGCCAACTGGAGGACAGCAATAACACTAGCTGCGGCACTG
AGGGGATCCATGTAGTCTCAAAGTCCAGGATCAAGAAATCGTGCAGAACGTTAGCCATGA
TGAAAGTATATGTGGCTTCACGCGAGAGTGAGCGGTAAGCGCTCAGGCGCATGCAACTAG
AACCCGAGCCAACTGAGAGCGACCAATAGCACGATGATGGGCCTTAGCAGCAACCCCACA
CCTCGATAACCTCCTCCCAGCGGCAGTTCAAATAATGATTAATGATCTGGAGCTTCGTTC
TTTGCAAAGACATCACGCCTTCAAATGAAATACCTAGTTTAACTACTCTTTTAATACGCC
AACACTTCCCTGCCCTAAGGGCCAAGTAAGCATGAAGACATGGCCGAATGCTCAGTCTGC
CAGAACTACTTCCTACCTTTACAGTTCCCGCTCACGAGGTCACACTTAAGGCTTCACAAC
AGCAACCTGTCCCCTAACCGGGACATTGTCCTTCCGCCCGACCTCGGGGAAGCCGTCCAC
CTTAACGTCCTTCCTGAACAACAAGCAGTGGCTCGACCCTCCAAAATGAAACATGCCGAT
CTCATCCCCCTTCTTGACATGCTGCCCCTCCTTAACCGTGATCTCACACGTACTGACCTC
GTCCATGCCCACTCCCACAAATGCCATCAGTCCAATGGCAGGGTTATCCGCCTCGAAGAA
GATGACCGCCCGCGTCGCCAGCGCAGTCAGGTATCCTTGCACCACACTGATTCCCTTCTT
ATCCAGGTCCTCCTTTCCGGCCGCGTCGGTGGCCTCCATCAGCGGCTCGCTGAAGTACGT
CCCGTGCTGCACGAACGCGCGCTTGACGGTGCCCGACACGGGCGCGTGCCAGCGGTGGTA
CGACAGCGCAGACAGGAAGGCCTGGTAGATGGTGCCGCCGCCGAACTGGTGGGCCAAGGG
ATCGTGCGCGAGCATGTCCAGCGGCGAGTAGGGCTGCGACTTGATCCAGAACTTGGCGCG
CAGGTGCACGTTGCGCGCGACGTTGTACACCTTGCTCTCGCACGCGTTGGCGATGACGTT
GTCGTCGTCCGGCGACGCGACGGGGCGCGCCTCGGGCCGCAGCTTGCGGGTGAAGAAGTC
GTCCCACGACTTGAAGCCGTAGTGCTCTTTGCCGGGGTCGCAGATGTACATGTCCTCGAA
CTTGAAGTTGGTCTGGCGGGGGCCGTTGGCTACCGCCATGAGGTCCTTGTAGCCCACTTC
ACCGAACCAGCCGGAGCGGTGGTTGCCTAGGACTTGGGCCGACTCGGGTGTCTATCGCCG
CTGTGAGTAGACGGTTCGGTCTATGCCTGGATCTGTCACACTTACCTTCAGGAACTTGCC
CCACTCATTCAACACCTTCTTGAGCATCTTGTTCACATCCGGGTCCAAGAAGGCAGCGTG
TCCACTCGGCGTGCCCATGGCATAGTCGAAGATCGCGCACATCGGCACGCCCACCATGCC
CACCGCCTCGGCGGCATCCGTCCACTCCGGCGCCCGGGTAAACACGTGGTTGAGCACGTC
CAGCATGTGGTGGTAGTCGCGGATCTGGCTCTTGCCGGTCGGGTCCTTGTTGTAGGGCGG
GCGGCGGGGGATCTCGTCCCACATCTCGCGAAAATACATGTAGATGCGCGTGTTGCCCTC
GATCAGGTCCTTGAATTCCTGCAGGACCGGAATTAGCTTCTTGTCCGGGTTGGCGTCCAC
GTGGTCCACTTGGTTCTGGAGCCATTGGCGGTGCACGCGGTTGTCCGCCGGGAGGTAGCC
GCCGGGTCTGTTCGGTATTAGTTGTCTGGTCGAAGTGAGAACAGGAGAGGCAAACTCACT
TGTTGCGCTTGTGCTCATCCGGGATGTGATGCTCGTCTCCGTACTGATGGACCATTTTGG
CTGGTTCGATTGACTCCTGTTACTGGATGCTTAGTGATAGGATCTCATATGTTTGGTATA
AAGTGTAGCTTTCATAGAAGCTCAAGAGGCTGTAAATACACTACCTGTTTTAGAAATATG
GCGAGGGAATCATGTCTTTTATTGTGTCCTGTCCCGCAGCTATCGATGTGGATGGGCCTT
GCGGTCCATGATGGCATGATATGCATGAACGCTGAGTAACGACGTCATAGCGGGCAAATC
AACGCTTACTGTACAGGCATCGGCACATTCCAGGGTCGCGATCCGCTGTGAAACAGGATC
TCCTTTCGACTTAGTAAGAGAATCAAGGAATAGCCTCCCCACAACCGGATGCACTCCGAG
TGCCCTGATGATCACATCGGATCCGAGTCCGTTCCTTGGCATCACCGCCGCAGCATCGGC
AGTCGTGACAGCAACCGTGCATGCCGGCTTGGCATCGCCCGTCCTTATACAGTGGCTGTG
GCTTCGCGACAAGGGTGCCACACGATATGCAGCATCAACGAGACTCTGTAGCTACGATGC
AGAGGCATCTGTGGGAGTGTAGCTTCAATAAAATATAAACTACATCTGCGATTGCAATTG
GGATGCATTAAAGAGGATTGAGGCAGTGCCGGCGGGCTGCAGCGGTTGATGCCTAGTCAA
GGCAGTCTGACTGCCAAGCTTCAAGCATACCAGGATAACCTCCAGCTACATATAACCTCA
ATGAAACGACACCCCCAATAGCTTGTTCAAACCTGTCCAGGCGACTTAACCATTCCCACA
ATGTCCCTCTACCGCTCCCTCGACGCCCACCGACACGAAATCCGCCTCCTCAAGCTCCTC
CCCGAGTCCTCCTCCCCAGGCGGCTTCGACTCCCCCATCGCCTGCACCCTGCTCTACAGC
TACATCGACTCCCCCGCTCTGCCCCCCTATGAAGCCCTAACCTACTTCTGGGGCGACAAC
ACCGCCACCCGTCCCGTAACCCTAGACTCCCACCCCGTCAGCATCACAGCCAACCTCGAG
CTCGCCCTCCGACACCTCCGCCTCCCGTCCTCTCCCAGGATCCTCTGGGTCGACGCCCTC
TGCATCAACCAGGCCGACACCGCCGAGCGCAGCCACCAGGTCAGTCTGATGCGCGACGTG
TACCAGTGCTGCGCCCGCGACATAGCCTGGCTCGGCCCCCTAAGCGACAGCGAGGAATAT
GCGCCCTTGTACCTGGGTGCCGGCCGGGATCCGATCAAGTGCGTGGACCACGTCAGGTCC
GGGATAGAGCTGATGCGCCACATGCGCCTCCGCGACCTCGACCACGCCTCGCTGGAGGGC
AACCCCGGTCTCGACCGCATGGTGGGCGGGGAGGAGCACCACAACCTGGACTACCGGCAG
GTCGACGCGCTGGCGGCCATCTTCCTGCGGCCCAAGATCTGGTCGAGGGTTTGGGTCATG
CAGGAGCTATCCTGCGCGAGGGAGGTGACGCTGGTCTACGCGCGGGAGGAGTTGGGCTGG
GACGTGGTTTCGGAGTTTCTGGATAACAGGGCTTATGCGGATGCGTTCCATATGTTGCAG
GGTCATGGGACTAGCAGTCCCGTCACGAGAGGGCTGATGACGGCTGTTTTGGCTATCGAG
CACCAGCGCGGGATCATGAGGGAGGGGTACCACGCGAGCTTGCTGGATGTGCTGGCGAGG
TTCAAGAATGTGCACTCGACTGATCCGAGGGATAGGGTCTATGGGCTGCTAGGGCTGGTC
ACGGAGGAGCATACCGTGAAGGTTGACTACGGGAAGGCTGTGGGTGATGTGTTTGCGGAG
CTGGCGGTGTATTTGCTGGGCTCGATGCGGAATCTGGATATTATCTGTCAGAACCCTTGG
GCGAAAGATGAGCGGACGTCCGGGCTGGCATCGTGGGTGCCTGATTTTGCGGACGAGAAG
TACTCCAACCGCGATGCGACGACGGGGTTCGCGAGGATGCTGTTTGCGCAGAGGGGTATT
TTTGCGGCTGGACGGGCAAACTGCGCGACGCCAATCGGGGTTGTGCAAGGAAAGGATGGC
AGGTGGGGGATAAGAGCCAAGGGAGTAGTCATTGGGAAGCTGGGTCGTGTTCTCCATGAT
GAGTGTCATGACGAGAACAACGCGGAAAGGACCTACGAGCCGATGCTCCTCCCCCGGAAA
TGGATGCTGCTGTACTTCGGAAATGTGCTGCTGGATGTGCCCGAGGACAGCCGGAGCCTG
GAGACATTCTGGAGGACGCTGATCATGGACTGCGAGGCGTATCCGATACGGAGGTTGGAT
GACGAAATGGTTGAGGAAATCCGCCCCGACTGGGAGTTCCACCTTCGTTATGACGGCCCA
GAGAACCCAAACGAGGCGGAGGAAGAAGACAGGAAGGTTTTGCAGGAGGGGTATTGGAGG
TTTAGCAAGGGGAGGCAGATGTGGTATCGGAACCGGGACGAGTGGACTTTTTGTCTGTCT
GACAAGGGACTCTACCTGATGGTCCGAAGCGGAGCACGGGAGGGGGACCTAATTGCTGTG
TTGGACGGTGGTAAGGTCCCTGTGATTCTCCGCGAGGTTCCGGGCGAAGTCGACGGAAAG
ACGGAGTATGCGGTTGTCTGCGTCGCTTATGTCCACGGCTTCATGGACGGTAAGGCGGTG
GAGATGTGTGATGCTGGTCAACTCACAGAGCAGGAATTCGTGATAGTCTGAAAGGGGGTA
TTATTAGTAAACAAGCCGATGGCAAACAGTGCCGGTTCTACATGTATTCCTATTACTCCT
TATGTCACGCTCGGATACCTTGTCTTCCATCCTCACACAGTCACTCGTCCCTTCTTGCGC
ATGGCAGCCGCGTGTTGCTTCTTGTGCTCCTTCCTATCCTTCTCGTTCAACGGGTTGTAT
AGCATATCGCACTCTTTGCATATTGTAAATGCAGGTTCGTCGGCTAGGGATAGGTTTAGC
GTTGTCTGGACGGTCGATTTCCGTGGACGTCGCTTGGCTTCGTGCTTCACCTTGAAGCCG
CCGTCTGCCGAGCTTGCGCTCGAGGCCACGCTGGAGTTGACCAGACTGGACTTCCGTTCC
TGCAACACCGAGAAGTGTCGCAACACGACATTATTGGCTTCCTCCGCATCCTCTTCCGTA
GCCACAACCCCTGCTTCCACCGTTTCCTGCTCGTTTAGCTCAATGTCTTGCTCCCTTGCC
TCTTCTCTCGGCTTCTCAATCGAGTTTATTCGAGTCGCAAGCCTCCTCTTTACGGGCCGC
GAAAGAATTGGTGGTGAGGAAGGCGGCGAAGATGAGACCTCCTCGTTTCGTGTCGTGTCA
GATGATATCTGCGACCGGGCTGTCGAGCTCGAGGTAGACGATGTTACAGGTCTGAAGAAC
GCAAGTATCGATCCTCGCTTGACAGAGACAGGCGCGGGCATATGAGCCGGCAGTTTCGGG
AGTAGAGGCGATGACGGCAGACAGGACTCTTCGCGGGATGCATCATCACTTCCATTGTCC
TCCCGGGCGCGCTTCTTGCGTGGTGGTTCCGTGTCGCAGTGGGGGAGAGGCTGGGCGCGG
CGTCCGTAGGTTCGTAGCGGGCGCTTTCGAGCTGCTAGTTGAGGTTTGATATTCTCGTCA
TTTATACTGCTGTTTTCACCTGTTAGCACAGTGTAATCATCGAGCGATGATGAGGGCAGC
ACATACGGCGAATCCATCTCTTACTCGGCTAAGCGGACAATTCCAATACGGTTGCATACA
GTCCCGCCGGTCAATTGTCCATCTGCGTCAGCAGGGACTCATGGTATGCTTTTGGCTAGG
CTAGGCTGTCAGGCATCTACTGATATCCAAAAGAGTTGTCCAGAAATGCTCATGGTAATT
AAATCTGTGGTTTCGTTCGACGCCGAAATGCCCCGCGTCCGGAAGCCGCGTCGCAAGTTT
CTAGGTTAACGGGACTAGGAGTTTAGCGCGTCAAAACGGTCAAGCTTAATTGCGTTAGAA
ACACCCCAACGTTACGGGCGTTTCCACCGTCCAACCATCACGAAACCGGGAATCGGTAAC
ATGAGGTACCTAGGTTATTTGCATCTTGATGGGATGCACAAAAAAGTGACTTCTTGGCCG
GACGCTGTGATGTCAGATTAAATCGACTCTTTCTTCCTCCTCCGCACATTGCCACTTCCA
AACAAATCGGTGTCTCCGGCACGCTCAGTCCCAGCATCAACAGCCACAGCATCCTTCTCA
CTTCCCACAACCCAAGTCTGCACAACCTCCCTAACCTCTCTCACCTTGCCATCCTTCTTC
TTCGCTTCGCCCAAATGCCACAGATATCCCTGGTACACAGCAACCTCGGCGACACCGACG
AGCATGCTCCCGCCCATAGTAAGAAATAGTCTCGCCGGCGTGCTCCACCAGCGTGCGACC
ACCCACAGCGTGCCCGCCACGCCAAGTATGCTCACGACAAAGTTGAGCAGCAACATAAGC
TGCCTGTGCACATCATTGTACGACACGTCATCATCACCCGTGTCCGATTCCCGGACGGGC
CGGTTGACTTCGGCGAAGGCGCGCGTTGTCGCGGCGGCGTGCGGGAAGAGCTGGACAAAA
GTCTCGGCCGCGGGGAGCGGGTGTGTCATGCGCTCGTAGGCGCGCTGCTCTTCTTCGCGG
CGGAGGCGGGCCATCAGGGCTTTGTATTCGGGGGACTGTAGGTGAGACTTAGGAGATGAC
ATCAGAAGCGCAAGTAATTGGAGTGTGCTCTTACAGGTTCGGGTTTTGGCGGAGGAGGCG
GCACATACACTCTTGCTCCGCGCAAGAGGGTTTCAAGGGTGTACTCCTTCTCGCCCGCAT
CTTTGAGTTTGTCCCATAGCTGAACTATCTGGCCATGTGATATGGGCTTTCCAACTGCTG
GGTCGTCTAGTGTCGGTTCGGCGTTCTGCTCTGCTGGCTTTGTGTCTCCATGCAGGTCTT
TGTCTGCTCCGGAAGAATTGCACCTCGCCAGGCCCTCCACTATGGAACGCGTCATGGTGA
GGAGGACCATATCCAATAAATAGTCGAGGTCGTTACTATGTTCGCATCTTTTGTGGTGTC
TGTTATAGGCCAAGGCCGACGATGGCAGCCTTGAGATGTAGCTGCGCACATCACGGCGCG
TCATTGGACTTTTGCAGCTCGGCCAGCCCCCACTTTCCGCGAGCAGCTACGGAGGCTGTT
GCTAGGCCCAAATTTCTCGATCCCGGCCGGCCAGCCGTAAAGGAAGTTTTCGGGATCCTG
AATAATCGAACCTCCACTGCACCAACGCCACAGCACAGAGCCCCTTCAGTATAGCTCTGG
TCCCAAAACAGATTTCAGATGCCGCGCACGATCACGTAGCGACTACTACGAGCCAATTGG
GTCGTCGCGAGGAGGAATTACGGAGATATGCAGCTACGATTAGGGCGAGCGGCTACCTCG
GCGCTGCTCAGGCCGGTACCGTCGACAACGACATGTCATAAGTGCAGCATACAAACCGCC
GGTCTAGACGTCAGGATACGGCAACTCTCTCGGGCCGGCTACCACTCTTCCCCGAGGAAC
TCTTCGGCCTTCTCCGCGGCCGTGTCGGTGGCCGGGCACATGGTCAACAACGCCATATCT
CGCGCCACAAAGGGCTCCTCCGACCTACACGTCGACCCCCTGCGGGTGGTGGCCAAGGAG
ATGAAGTTCCTGACGGGCAATATCCGCAAGCTGCTGGGGTCGGGCCACCCCTCGCTCGAC
CGCGCGGCGAAATACTACACCCAAGCCGAGGGTAAGCACGTCAGGCCGCTAATAGTCCTG
CTCATGTCCCGCGCTACATCCCTCTGCCCGAAGGCGCCGCAACAACGGCGCTCCGCATCG
ATAGACACCTCGATATCCCCGCTCTCCATCCTCTCGGACGTCAACCCCTCCTCTCCTCCC
ACAAGCCCACCAACAGACGCGACGATGATGACACCCCAAGATATCCTCCCCTCCCAGCGG
CGGCTAGCCGAAATAACCGAGCTAATACACACCGCCTCCCTCCTCCACGACGATGTAATA
GACCACTCGGTCTCGCGGCGCGGCGCCCCGTCCGCAAACCTCGAGTTCGGCAACAAGATG
GCCGTGCTGGCCGGCGACTTCCTCCTTGGGCGGGCCTCCGTGGCCCTCGCGCGCCTGCGG
GACGCCGAGGTGGTCGAGCTCCTCGCGACCGTCATCGCCAACCTGGTGGAGGGCGAGTTC
ATGCAGCTGCGCAACACGGCCTCGGACGAGCGCAACCCGGTCTACACCGAGGACACGCTG
ACGTACTACCTGCAGAAGACGTACCTCAAGACGGCGAGCCTGATCAGCAAGAGCTGCCGC
GCCGCGGCGCTGCTGGGCGGCACGGACGAGAAGACGGTCGACGCGGCGTACGCCTACGGC
AAGAACCTGGGGTTGGCCTTCCAGCTTGTCGATGATATGCTCGATTACACGCAGAGTAAC
AAGGAGCTCGGCAAGCCGGCTGGGGCGGATCTGGAGTTGGGGCTTGCGACGGCGCCGCTC
CTTTTTGCGTGGAAGGCGATGCCGGAGCTCGGGGCGCTGGTGGGGAGGAAGTTTGCGCAG
GAGGGAGATGTGGAACGGGTGAGTTCTTTTCTGGTTCTTGCGAGAGGAGTGAGTATGTGC
TGACGGTCTGCAGGCAAGAGATTTGGTGCTCCAAAGTGACGGTATCGAGCAGACGAGGGC
GCTGGCGGAGGACTATGCCGAGCAGGCTATTGCTGCCATCGCGCCGTTCCCGGATAGCGA
GGCCAAGGACGGGCTGGTCGAGATGGCTGTCAAGACTCTAAAGAGGAACAAGTGAGGCGG
AAACTCCAATCATCCGATGGCTGCGAACCTCGATGGCTTGTCGACATCGCTGTTCGCCAT
TGTATCACTAGACAAACCCACCCACTGGGCAAGACGGCGAGGGCGTGTATGCGAAGAATA
GAGGCAGCGCAGAAGTGGATACTGTACTATATTGTAGCACTGACGGGGGTGTCGTTTGGA
AAGGCTTTATATTGTATAAAAGCTTCCTGTCACGGGCGGGATTTGGACGGGATGCCCATT
GCTGCCGTGGTGGCGTAACACATCAGGCATACACTTCAGCTCACAGTTATACTACATAAG
ATAATTGATCAAAAAATAGCAGGGAAAGATGAGAAGCGATGGGCTAAGCAGTGAAAGCAC
AAACACTCTATCCCTGTAGCGGCAACGCGAGTCCAGTTGGCAGGTGGGCGCTCACCAGCC
TGCTTTCTCCTGGTTTCACATACCATACCTGATCGAAGTAATATCGCGACGCGTTTGAAC
CACCGAGAACTCAGTGCCCATACACGTATTTGTTTCGATCGGGTGATTCGTTATCAGACG
CACCGAGACTGCCCTGCGAGCTCGCCGTCAGCCTGCTTGCTGGTCAATGATTAAACATTA
TCTTGAATCAAACGTGTACACTATGTCCCCAGCTTCGCACCAAATGCTACAGTGAGCCGC
CGTGACATCCATACCAACTCTCGGTCAAGCAATGGAACCTCCCTCCGGGTATTCTGCTCA
CCAGCAAACAATCACTGAGAAATCAGAGCGCACCACCTCCCACCATAGCGCATGAGACGA
GACACGATTTATTTCGTATGCGGCAGCTACCAAAAAACTGATTACGTTTCTTTGGCTCTT
TCACGACGGTATTACCTCCGTCCAGGCACAGCGACAAGGCGCTTAAGCGTCTGCGCACCA
GAGGGACAGCAGTGGGTTCTGCCAGTATCATATTAGCCATACTCTGATTTCGGTTCCAGG
AGGCACGAGTACTCACCAGGGCCGTGACCTGGCAGCAAACCTTGACTCCCGGGCAGGCAT
CCAGGTTCTTGTCGCCTACGTCAAAATTGTTAGCAACGGACATACTTCCACCCATCTCTG
GGCTGATGCAGCAGCCAGTCACATACAGTTCAAACCGTTGATGTCGTTCGGGTTGAGGTC
ATAACCGTAGATCATGGCAATCCATGTCACGAGCTGGATGTCGCCGGCGACCATGGCGCG
GCAGCACTGCAGCTCGCCCTGGTTGATGGCGGCACATTCCGGCGAAGGGTTCACGGTCTG
CAGCAGCTTGGGCGGCGGGCTAGCGCCAAGTGCTAGCAGAGCGTCGAGGATAGGGATCTT
GGGAAGCAAGCCGGGAGTTGGGTTGCCGTGCACGGGAAGGAGGAGGGTGCTCAGGAGGGG
AAGGGAGATGATTGTGCCGCGGATGGACAACATGGTGAGGAGTATGTGTGATGTGGTTCT
TTGGGCCTCGTATCTCGACTAATATCGAGCTTCTTGCGAGTTTGGCTTGAGGTCACGAAA
AAGCGATGAGCGCCGGGGTGCTGGTTATTTGAAGGTCGAAATCGATATCGAACAGGGAAT
CAGAGTCGCTTGAGGCGTTGGTGATCGACATTAGAATAAACGACAAGGGAAGACGAGCCG
AGAGAAGATAAGCAAGGTAAGAGCCAGATCAGCTGAAAATATCTACTTCAGGAAATAGCA
AGTCAGGAACGGGACTCCTCGCTTGCAACATGGTGCAGTAGTGTACGTGTACGCGGGTAC
CAGAGACTAGCGTGGATAGGCTGAAGGGCGGAATGCAACCTCGCCCGGGAACACAAGATT
GGTCGCCGACCTCCTCGACGCGACAGCATCAGGCACGAAACAGAATCGCAGATGAAGCAT
GCTTAACACTTAAGGGACTTTCGCGGACTTCCACAGAAATGCTTCTCCTGTTTGCGGCAT
GACGGTCGCAAGCGGACACCTTCAGGGTAGAGTGGTCTCATACGGAACTGACCACTGCTT
AGGGATCTGTTTTGAAGAAACAAGGGCCTCATAAAGCAAACAGACCGGCAGACGGATCCC
CGGACTTCATTGCGACAGGAGCAAGCGAGTCAGGTCAGAACGCGGACCGCATGGATGCCG
TTCCTCGTCTAAGACGCCACTGACAACGTGGCGCATTTGGTGAGGTTGCAGTATTGGCCA
ACATATCTGAGCACAGTGCTCATGCCATGTTGGCCTTGGGCCCGGTTGAATAGTGGATCC
ACAAGCTTGAGCGACACTCAATCAGAGAGGAAAAGGCAGTTTGTCCCCTGAATAGCCTTA
CCACGGACAGCTCGAGTCTCCCGTTGTTCCGTGGTTGTCCTGGCGTGAGGTGTCACAAAT
GAAAGTCGTAGCTCCCCTGTCATGCTAAGATTTGATGTTTACTGCTGTAGTGTTGGACTC
TCAGTTTCAAGGCTTGCATCGGAACTAACCCGGTTGTGACAGGATGAGATGTCGATCTCA
AGTTCACCCCATGCTTGGCTTAAAAGTCTCGATGCCGATTGGCTTAGTATGACCGGAAAC
AAAAGACGCTAGCCGCGGAGCGAGGGGCACACCCCAAGTTACGACGAGGCTTTGGAGTTT
GGCCAAAGGCAGAAACGGCAATGCAGGTCTTGCTTCACAATCTTGGGTTAACCGATGAGA
CCGCATGTGCCGGGGAGGTCCTCATGTCAAGCACGTTGTCACGAACCATGTCCTGCCGAT
CAATATGTATGTTTGCGGAGTACGTATGCAGGTTGTTAAGGTTGCCGACTCTGAGAAGCA
AGACACGCATCCCGGAGATCCAGGAAGCCGAAGATAAACCGGGGTCGCGCTAAACCGTGA
TAGCTGGGCTGAGAGACCGAGAACACCATCTCTTGGAAGCGAGCAACGCCAGCGGGATGA
ATGCGGATGACTGCCCCGACCTGGAAATCCTTGACTGCATTGTATCCGTCGTGCAGATGT
CAAGACCTGCCTGCTGTATTACGCTGCACAAAATGCCTTCGGAGGCGACTGAGAAGCGTG
TGCTTTGGTGGTTTAGCAGTCCTGGGTGGAAGTAGAGGGACTCGTGCTTTGGTCGACGAG
CTTTATCTTCACGAAAGTTTAAACCAACATCATGAGTTTGCGTACTACGTATTTAGTACA
GGCCGGGCCTATTGATGCTCGTAACCCCTGTCATGTCCCGTTCAAATCCCTATCAGCCCT
GGAATGGCCATTGCGTTAAACTAGCTAAATGATACCAAGATTCGGATCTTATCAGCAAAA
TGCATGGTGGATCACCGATGTCACCATAGGCCTTCCTACTTCAGCGAGTAGGGTGTGCGC
CTCAGCTTCACTTTTCTTTTCCGCTATCACCTTGCTTGTTCCAGGTGGAAGTGAAGCAAA
CGCCTTGTTAGTCTTAATTCTCGTAGCTATATTTTATCTTGGAGAGTCTAGACTCTCCGT
CCATTCGCTTCTCGCCGAGTTGAAGTTACACCCGACCACTTATTTCAACTAGCTGTACGG
ATCTGGACTAACCACCCACGCCTCTGTTACACCAGCGAACAATAACGCTCCCGTCTGGGT
AACTATAAAAGACCTCCAGAGGCGAGACTTTCGCTGTAATCGAGGTCCGCTCAGAGCAGC
CACCACGCAGACATGGCCATCTTGTTAGAGGCGGCACCAGTCGCCCTTCTCGCTCTTATA
TCGCTTTCAGCTGTGGTTATTCCCTTGGTGATCATCGTCAACCTTCTTTTCCGCCTCACA
TCAAATGCTTCTCTTCCGCCAGACCTACCATGGGCCGGGATGGACTCTAAGGGTGGCCGA
TGGTCACGCCTCAAAGCCAGCTTGACCAGCATCCTCAACCTCAAGAGCCTGATCAACAAC
GGCTACGTCAAGGTAAGCAACCCAACTTCACTGTTATGGACCAATAGTTAACAGCGACGC
AGTACTCCAGGCATGGCCAGGCATACGTGCTCCCGCACATCCTCACCGGGCCAGAGGTAG
TCCTCCCGGTCTCAGCAGCACGCTGGCTGTGTGAGCAGCCGGAGCATGTAATGAGCCAGA
ACGAGGTCAACCGTCAGTTTCTCGAGGCGGACCACACCTTCTTCCACCCCAACATCGTCC
GCGAGCCCATCCACCCGGAAGTCATCAGGCGGGAGTTAACCCACAAGCTGGGCAACTTTG
CTGATGATATCGTGGAGGAGCTGCAACTCTGTCTCGGGGAGAACTGGGGTGTAGACACGG
ACAATTGGAAGGAGATAAACCTCTATGACACCATGTTGGATGTCATCTCGCGGCTGTCGA
TGAGGGTGCTCGTTGGGAAGGAGCTCACGCAGAATAAGAAGTTTCTCAGGAGTGCCCGGT
TATATGACAGGAATGTGGTGCTTTCTGCTGCTGGTATCAACTTACTTCCGTCATTTTTGA
AGCCGTAAGCACCCCTTATCAATACTGATCTCCGCTACCAAGAAGGAACTGACATCATGA
CTCCACAGCATCCTATCCCCCTTCATCACCGCATATGACTACATGCATTACCTCACACTC
TCCAAATTCATCCTGCCCCTGGTCAACGAACGGCTGGCAAAAGTGCAGCCGAATGGCGAG
AAGCAACTCCCGATGTTCGACGTGAAGAAGGTACGTTGACCAAGCACAGCCAGAGGCTAT
CGACGGCCCACTAACACTCCACAGGACGACTACATCCAATGGGCAATAACCCACGCCCTC
TCGCACCCGGACCCAGCCGAACTAACCCCGACCCTGATAACCAAGCGCTTCGCATCCCTC
TGCTTCGCCGCCATCCAGTCGTCTGTCATAACCATCACCAACGCGGTCCTCGACATCGCC
GCCTCGCCCAACTGCGCCTCGTACCTCGACACGATGCGCGACGAGGTCTTGGCAGAGGTA
TCCTCGTCCTCCCCTCCCTCCCCCCACGTTCTCCTCCCCGGCACAACCAGCAGACGCGAA
CCCGCCTCCGCCTCCTCAGCCTCGCCGTGGGGCAAGGCCGCGCTCGCGAGGATGGTGCAC
GTCGACTCGGCGCTGCGCGAGAGCATGCGGCTCAACGGGTTTGTTGCGAGGGGCATCATG
AAGACTGTCCTTGCGCCGGGGGGCGTGACGTTGCCGGACGGTACGCATGTGCCGAAGGGT
ACTAAGGTGGGTATCCAGGCTTACAGCGTACATCGGGACGGGGAGTTCTACTCTGATCCC
GAGTCGTACGAGGCGTTCCGGTTTGTCAAGGATGGTGGTGCAGGTGGGAGGCCGGGGTTG
ACGGTGCCTGAGGCGAGGAGGGTGAGTGCTAGTGGCAGTGACACGGAGAGGAGCGCGACG
TCGGTTGTGTCGAGGAAGGGGTCGGCTGGTTCGCTCGTGAACGAGGAGAAGGGCGATAGG
CCGTTGGCGCTCGTGACGACTAGCCCGACGTTTTTGGCTTTTAGTCATGGGCCTAATTCT
TGGTGAGTCTTCCGGAACCCGGGGATCGGGAAGGGATGATACTGACGATGTGATGTGCAG
TCCTGGACGCTTCTTTGCGGCCAACCAGATGAAGCTGACGCTGGCTCATATTGCGCTGCA
CTATGAGATTCAGCAGCTGCCGGCGAGGCCGGAGAATCTGTGGTTCGTGAGCAGTATGGG
TCCGCCTTTCTCGCAGACGATCAGGGTGCGGAGGAGGAAGGTCTGATAGCATGCTTGCGG
ATGTAATAGTACATATGGTCTGGGGGGTGGAGTCTGGCGTTACCTGGAAATAATACGTTG
CGACTTGCCTTCTGAGATTTCCTTAAATACTCCATAATGCTAAGGGAATTTCTGGTATTA
GCTGTGCTGGTTCGGAGGATTGCATTTACGGGAAGGTGGCTGGGCTTGTTTCGTTTGTTT
TTGGAATATATCAACCCGGCTTTCTTTCTAAGGAATGTGTCACATCGACGAGGAAGACGC
CGAAGAAAACACAGATTCTGTCGGTTCTAGAGCGTTACATGGTACAGTAGAAAGAATGAG
AACACTCTCCAAAATGATAGTCCAAAAAATAAAATAAAAAGCCAAGATACCCTGTAAAGA
TACATACTCCTCACCACCCGCTCATCACTTCAACTGACCTACCCCCCCTACCTCGCATGT
CTAACATCTGCTCTCCATTGCTAAGGAACGAAGTATGCGCTCAATCAGAGAGTAGTTCGC
GAGCGTGTAGACCCTAATCGAGAGGAAACCGAGCGGCATCTCCCTCTGCAGGTGCATCCT
CAACTGTAGCGTGATACCTGCTCCCCCCTGTCACCTCGCCATCCCCAGCGCCATCCATCA
CAGGTAACTTTGTCTGAACCGGACCCGGCGACTTGATATGCACACCCGAGAAAGTACTGA
ACGTCTCATCCTCATCCTCCTTCTCCCGAGCATCTACCCCGTCATTCCGGACCTCCTCCT
GCGTACTCTCGGAACTATTATCAGAGCTCTCATCCAAGGGTCTGGGTTCTACATCAACAT
CAGGATTAGCAACCTTCAACACATGCGACAAAGTCTGATCCTCCGCCTCAGCTTTCCCGG
AAGCAGTAAATTCACGCCGACTAAGCCTACCGCTCTCGCTGATCGGCGTGACAAACTCTC
GCATCCTGATAGCCTCGGGGTGGTGCGATGTCCCGCCTGCGCTGCGCAAGCGGGATGCGT
ACGACTTACCTCGCGAGAAGCCGTCCGATGTACCGGGCGTAAGAAGCAGCGTCCGCGGTG
TACTCCCGTCCGTAAAGACCGACGTCTTCCTAACCTTGGGGGCCGGGCTGATAGCCTGCG
CCCGCGCGGTGTTGACGATGGGGACTTCGCTCTCGTAGTCGGACTCGTCCTCCCCTTGGA
CGAAGGGGTCCATGTGCATGCGCATGTCGGCTGGGTCACCGGAGTCGAGCGAGAAGCCCG
GGACTTGGCCGAGGTGGTTCCGGCGGTCGGCTTTCAGCCGATCCAGGATGGTCTGCAGCC
GCTCAATCCGAGAGGTGTAGTAGGAGGCCTGCGAGGTGACGAAGCCGTGCTGTTGCTTGA
GGGTCGTGTACCGGGCGCGCTCGCGCCGCCAGAGTCTGAAGAAGGAGATGATTAAGGAGG
CGGAACCGATGAGGATGAGGGCCAGGCATATGCCGAGCGCCATCGTCCATGCTTGGTAGG
TTTCGACGGTCATTTTACAGCTGGCGTCGGTGGCGGTAGCCCGGGCTGGCAGGGGTGAGA
AAGGAGCCATTGTTCTTTGTTTGGTGTTGGGCGTAGCTGAGACTGTGGTTTCTTCTGGAT
TGGAAATGTGCGTTGACGCGGAGTAGTAGGGTTGTTCGAGATTGGAGACGGCATGAAGGG
GTAAGGTTAAAGAAGCAGAGTGCAGCGAGATCAGATGATAGGTGGACGAAGATGGCGGCG
GTTTATATGCCTGCACACTGAGCAATCTCCCGATCTCAACAGAGAGCCAGAATCCCTTTG
TTGTTTGAGGACGTTCTTGACACTGAAAGCCATTGTTGCTTCCGAGAAGGACGTTGTTGA
CAACTCTGACTGCGTTAAGATGTTAACAAAGACGAGAAAGAGTAACAGTACGCCAGAGAC
AAAAGGTGTGTTGGAAAGACATGCTACTCGTTTCCACAGCGGGATAGATTAGATGTTCTG
CCCCAAGTCGCAGTCCATTGCTTGATTCTCTGATGAATTCCGGCTACCCTAGAAGACTTT
TGTGATCCGTAATCCTAAAGCCAGCCGTAACGCCTTCGCTATGCTCCAACCCAAACCCGT
ACCCAAATTCTGGTATCCTTGCAATAGTCGACCGAGATCTAGGTCAGAAGATTAGTTACC
AGAACACGATCTTAAGGTGCAAAATGTGCAACGGCTGTTGTGATGGACATTCCAGGACGA
GTCGACCTCATCCGTCCCACGAATTTGCTGGTGTAGGTTCAAGAGGGAAATGCGAATGTG
ATTTCATCACCCGAGGGGCTACTACCGCAGTAAAGAAACAATGTACTAACCATCGACCAG
CCCTGACTGACCGTCCAGTCTTTGCAACAGGACCGTTCTCCTCCAGACCCCGTATGCGGA
TCTGCCCACGGTGCCGACCAGTGATGATTTGTCTCGTCTCGACGGTCGAGGCCGCCAGCT
TAAGCTTACTTCCCTCGCCATTCGTGAGGTACTCCTGGAACCACGTCTCCTCGAAGGTGT
CCAGCGGCAGGCCGACCAGTTCCTTACTCCTCGCGCCGCCGAGGCTCTCTTCCAGAAGAA
CCGAGGAGACCAGCTTCTCGAACAGCAGCCGCCGGGTGTGTTCTGAATACTTTCGGCTGA
AGAAGAGGGCTTCGGTGATATTTGTGGACACAAGGGCGCCGAAGAGCAGGTCCAACGCAT
CGGATGTCTTGAAGACAGGCTGTGTTGTGTGATAGTAGGCTAGTGGCAAGCTGTAGTCAT
TGTCCTTGGCGTGGCGCACAAGAATGGTGACTATCTCATCGGCGAACTCGGAGGGCAGTG
ATGGGTGGGCGAGGTACTCGAGAGCGAACTGTATTCTTGTCAGTACAAGAATGTGTGCAC
GGGATGGATCGACATTGGCCGACCTTGAATTCCTTGTGATCCATATGCCACAGTCCTCTC
ATTAGGATCTGATACTTCCCCGGCAGCCCAGAGCTGGCGGCAAAGTCCTCGGCCAGTTGC
GACTTCATGCCGCGCACCAGGTCGTAGTCGAGAAGCAGATAGTAGAAGACGGAGAGCTTG
TGGTGCGCCGACGCCTTGCACTCGCAGATGTGCTTGTGCAGGTTTCGGAGGCCATTCTCG
CCTTTGGGAGGGTATGTGTTGGCTGAGCATCGCAAAAGTTAGCTGAGATCGAGGCCGTAT
ATGAATGCTTCTGAAGCTCGCACCTTCGCCTATGCTCAGGGCTTTGAGGACTCGGTCGAT
GAAGAGCACCCCATTGAAGCTTTTGCGGAGCGTTTCGATCTCCTGGACATCTTTGTTGCT
GTACGGCGTCGGCCCTTGACCAGGGAAGATGGCGTGGAATTGGGTGTAATCTATCATCTT
CAGTTCTCCGTCGGAAACTGTCGGGTTGGACGTTGCGCGCAAGCTGGCGGTGTTGATATC
GTTGAATGCTAAGCTGTGTTCGACAGATCGGGTTTAACGATTCCTGAGCTCGGTTATGCG
AAGAACCCTAATTATTCTTGTAAGCGTGCAACGCGGTCCATGACGCGACAAATTGGACGG
CTCCACCATTGTTTACAGACCCGACCGAAAGTCAACAGTGGGGAAGGAGCAACCGCATCG
CCAATCCGGTTCAGTCAGAACTTGCGCGACTCGATACCATACTCCGACTTTGGTGTTATT
CGTCTTTTCCTCTGTTCTCCTCTGAACTCTGGTTAGTCCCACATACCCCTACCACAACTA
TGTCGACGCGGCCAACTCGTCGCGCCGCAGCGGCCAGGCGCGCAGCGATTATCGACTCGG
ACGAGGAGATGATGGACGCACCTCAGGAAGCAGCCGAAGAGAGCGAGGACGACTTCACTC
CAGCAGCACCCGCTAGCCCCCGGCGGACAAGACGGAAGACCATCGACGCCCCGGCAACGC
CCAAGAAACGGCCCGGCCGCCCAAAGAAGAGCATCGCGCCCACGGAAGCCAGCGAAATCC
TCGACCCAGAGCAGAGCACCATGGTCGACGACCAAGAAGAACCGGCCAAGAAGGCGTCAC
CCAGAAAGCGCAAGAGCGTGGCGCCCCGCGCATCCAAGGCTTCAACACCGGACCTCGCAC
CACCACTCCTCACACCCAAAGCCTCCGCGTCGCCGGAACCGTCGCAACTGGAGGCAACAC
CACTGGCGGACATCACAGTTTCGGTTATCAACGAGCGGCCACGGCCTGTGGACGAGACTC
TCCTGGCGGCTACAAAGCCGGTCAAAGCCATGGATACCATCCTCGAGAAGCCGATGGACA
TCGTGCTCAAGTCGCGCAATATGACTGTGCCGGTCGTAGAAAACACGGGTCCCAAGGCGC
GCATCGTGATTACGTATCTCATTTTGACGAACTTCAAGAGTTATGCCGGGCGTCAGGAAG
TTGGACCGTTCCACGCGTCGTTCTCGTCGGTTGTTGGGCCCAACGGGTCCGGGAAATCGA
ATGTCATCGATTCGCTGCTATTTGTGTTTGGTTTCCGGGCGAGCAAGATGCGGCAGGGCA
AGATCTCTGCGCTTATTCACAATTCGGCACAGTACCCCGACTTGGACCACTGCGAGGTCG
CGGTGCACTTCCAGGAGGTTATGGACGTGGTATGTATTTCTATGTTTATACGCTGCCTTG
CAAGCACTAACAGTATGGTCAGCCCGGAAGCGCTCCTGAAGTCATTCCAAACTCGGACCT
CGTCATCTCCAGGAAGGCCTTCAAGAACAACTCGAGCGCGTACTACATCAACGGCAAAAC
CTCCAACTTCACCACAGTCACAACTCTTCTCAAGGACCGAGGCGTAGACCTCGACCACAA
GCGATTCCTCATCTTGCAGGGCGAGGTGGAGTCCATCGCGCAGATGAAGCCTAAGGCAGG
CAATGAGCACGAGGACGGACTGCTCGAGTACCTCGAGGACATCATCGGCACGTCCAAGTA
CAAAACGCCCATTGAAGAATCGGCCGCCGAGGTTGAGACTCTGAACGAGATCTGTCTCGA
AAAGAGCGGGCGCGTCCAGCACGTTGAGAAGGAGAAGAACAGCCTCGAAGACAAGAAGGA
CAAGGCCCTCGCCTATGTCAAGGACGAGAACGAGCTCGCCATGAAGCAGGCTGCTCTCTA
CCAGCTCTACATCAGCGAGTGCGAGGACAACCTGCTCGTCACGCAGGAAGCCAACGCCCA
GATGCAGGCGCAGCTCGATGCCGAGCTGGAGAAGCACGCCGGCAGCGAGCAGATTATCAA
GCAGCTCGGGAAGGCTTTTACGAAGGGCAGCAAGGAGTTTGAGGCGCAGGAGAAGGATGC
CCAGGCGCTGATGAAGGAGATGGCAAAGTTCGAGCAGGAGCGCGTCAAGTTCGACGAGAA
GCGAAAGTTCCTCAACGACAAGCGCAAGAAGCTCGAGAAGTCGATTGCCAATGCGGAGAA
CACGACGGCTGAGGCTGGTCAGACGATCGAGCAGTGCACCGGGGAGATCGAGTCTCGCGC
TGAGGAGATTGCCGCGCTCGAGAAGCAGATTGAGGTTGAGGATGCAGAGCTGGCCAAGAT
ACGCGACAGTCTCAAGGGCAAGACGCAGGCCTTCTCCGACCAGATAGCGGCTAAGCAGAA
GTCGCTCGAGCCATGGAAGGAGAAGATCAACCAGAAGCAGTCGGCCATCGCCGTTGCGGA
AAGCGAGATGGCTATCTTGCAGGAGAAGGCTAACGCTGGCGCGGTCGCTCTGGAGGAGAT
GCAGGCCAAGATGGCCTCTATCGAGGAAGGCCGGGAGGCCAAGCTAGAAGAGCTGAAGAA
GTGTCAGGCAGAAAAGGCCAAGCTTGAGAAGGAAGCCAAAAATGTTGAGGCCGAACTCCA
GAAGCTGGCGCAAGACGAACCTAAACTCCGGTCTCAGCTGTCTAACGCTCGGCAGAAGGC
TGATGAGGCGCGGTCTAGTCTGTCCGCCACCCAGACACAGGGTAATGTGCTTACTGCTCT
GATGCGCATGAAGGAGTCTGGTCGCATCGATGGATTCCATGGCCGCCTAGGCAACCTCGG
TGCAATCGACCACAAGTACGACGTTGCTATCTCGACTGCGTGTGGAGCGCTGGACAACTT
TGTCACGGACACGGTCGAGGCTGGTCAGCAGTGTATTGAATACCTGCGCAAGACGAACCT
AGGCCGAGGCAACTTCATCTGTCTTGATAAACTGCGCGTCCGGGATATGTCGCCTATCCA
GACTCCTGAGAATGCACCTCGTCTCTTTGATCTAGTCAAGGCGAAGGAGGACAAGTTTCG
ACCGGCATTCTACCACGCTCTCCAGGATACGCTGGTCGCCAAGGACCTAGCCCAGGCCAA
TCGCATCGCCTACGGTGCTAAGAGATGGCGTGTTGTCACCCTCGACGGCGAGCTGATCGA
CAAGTCCGGTACCATGTCCGGTGGTGGCTCGACAGTCAAGAAGGGACTCATGTCGTCCAA
GCTCGTTGCGGAGACAAACAAAGAACAAGTCGCCAAACTGGAGGTCGATCGCGACACGCT
GGAGCAAAGGTTCCAGGAATTCCAAGACAACCAGCGGGAACTGGAATCACGCCTCCGCTA
TCTCAAGGACCAGATCCCCCAGCTCGAGACCCAAATGCAGAAGCTCAACCTGGAAGTCGG
CAGCGCGGAGAAGAATTTGACGGACGCCCAGCGCCGCATCAAGGAGCTCAGCAAGGAGCA
CCAGCCCTCGCAGACGGACGACAACCGCGTTGCGGTCCTGCAGAAGGAGATCTCGAAGCT
GAACAAGGAGGTCGAGAAGCTCCACGGCGAGACCGCCACCGTGGAGGAAGAGATTAAAAT
CCTGCAAGACAAGATCATGGAAGTCGGCGGCGAGAAACTCCGCGCTCAGCGCGCGAAGAT
CGACTCCATCAAGGAAGAGATCGCGAGCCAAAATGAGGAGACGTCGAACGCCGAAGTAAA
GAAAGTCAAAGCTGAAAAGCAAAAGGTCAAGCTGGAGAAGGACCACGCTAAAGCAACCAA
GGAACTTGACGCTGCGCTGCGCGACCTTGAGAAGCTAGAGGAGGAAATCCAGAGCCAAGG
CGATAAGGCAGAAGATTTCACAACTCGCGTCGAGCAGGCAAAGGAGGCGCTCGAGGTCAA
GCAGTCGGAGATGGCCGAGTTGAAGGCTGAGCTCGACGAGAAGACGGGCGAGCTGAATGC
CACCAGGGCCGAGGAAGAGGAGATGAAGCATAAGCTTGAGGAGAACCACAAGGTGCTGCT
GGACAACCAGAAGAGGTTACAGCACTGGGAAGCGAAGCTGAGCAAGCTGAGGCTGCAGGA
TATCAATGATCTTGAGAAGGGTGGTGCAGACAGGGAAAAGAAGAAGCAGGAGGTTAAGGA
GAGGGATGAGCACGTTCTGGATGTCGATGAGGAGATGACGGACGCCCCTCAGGACTCGGA
GGCACCAGCCGAAGAGACGACTGCTGAAGCGGATGAGACAATCACGCCGTCAGACGGCGG
TAGTCCGCTCGAGATCCCGCGCTACACGAAAGACGAGCTCGCCGACATGAGCAAGGAAGC
CCTCAAGGGCGAGATCGCGGCCCTGGAGGAGAAGACGTCCAAAGCCAATGTCGACCTGAG
CGTGCTGGCCGAGTACCGCCGCCGAGTGGAAGAGCACGCGGCCCGGTCGTCCGACCTCGC
CAGCGCAGTGGCGCAGCGCGACGCCGCCAAAAAGCGGTGCGACGATCTGCGGAGACTGAG
GCTCGAGGGCTTCATGGAGGGCTTCTCCACCATCTCGCTGAGGCTAAAAGAGATGTACCA
GATGATCACCATGGGCGGCAATGCCGAGCTGGAACTGGTCGACTCGCTCGACCCGTTCAG
CGAGGGCATCCTATTCAGCGTGATGCCGCCCAAGAAGAGCTGGAAGAATATCTCTAACCT
GTCGGGTGGCGAGAAGACATTGAGTTCGCTGGCGCTGGTGTTTGCGCTGCACCACTTTAA
GCCGACGCCGCTTTATGTCATGGATGAAATTGATGCTGCGTTGGATTTCAGGAATGTGAG
TAGACCCGGTGCCTTTCTATATCCACATGATGGGGACTGTGTAACTGACCAGCTGTAAAA
CAGGTGTCCATCGTGGCCAACTACATCAAGGAGCGGACCAAGAACGCGCAGTTCATCGTT
ATTTCCCTGCGGAATAACATGTTCGAGCTGGCGGCTAGGTTGGTCGGCGTGTACAAGGTC
AACCATATGACCAAGAGTGTTACGATTGATAATCGGGATTTCATTCAGAGGAGAGGAGGG
CAGCAGCCTCAACAGCAGCAGAGGATGCAGGCTGGCGACACCACGATGTTGCCTATGAGG
TGATGGGTGAATGCTGTATGGATTGTGCGCCTATATAGGGGTTCTTGGGTAGCGCTGGGA
TTTGGGCTGGGGCTCTCTGTTTTCCGTTTATGTTTGCGTGCAGTGGTTGATTTTGTATGA
ATTCCTGTTCGTTCTGTTTGGTTCTGATGAGGCTCGGTTTGGCCACGCTAATGACCACTT
TTACGTCCATATGCCATGTCTGAACTTGTTGATATTCGCCTTGTTCATTGCTGAATTCGT
CTATTGGGTATCTTTAGCCTTGCTCGACACATCTATGTTGTCGTCCTTTAGGCCGTCCCT
CCAAATACCCGATTGTTGGTAGCTCTCACCGTCATAAATATTCCTGAGCACCCATATGTC
AATTCCACCGCCAGCCACATTTGCCCTGGGGCAACCACAGCCAACCTCACAAGCCCCTCC
ACTTCTCCTTCCAACCCCCCTTCTCAAACAACCACAGCGCCTCAATAGCATACGCTCTCG
CCCCGCGATGTCCAACTCCTTCCTCGACACCAGCAGCCTCCTCCAGACTCTCAATCACAT
ACCCCGCCCTGACCAGCCTCCAAATACTGAAAGCTAAATCATCCTCCTCCCCATCCCGTC
CACCCTCGCCTATTCCCCACTCCCCCTTGCCTAGCCGGAACAGCAGTCTCCCCAGGGTCT
GGTAAGCAATACACCTCTGCGCCGGCACCGCACTCCTCGCCAACCTCGCCAGCTCAGGTA
CCGTATAGCCCGCCGCCTCGGGGGCTTCGGCGTGGTGGTGCAGCCCGGCAGAGGAAGGGA
TCTGGCGCGCCAGGCGTGGCGGGATGAGGCGTCCCTTAAAGTCGAAGCGCAGGGCGGACA
CTGGGAGGGTGGATTGCGAAGGGTGGTAGGGGGAGTCGAGGTCGGCGGGGGAGTTGGCGG
TCGGGATGGGCGCCATCCAGGCTAGCTTTGCCGGGTCGGCGGGCAGGTTGGGGAAGTATT
TCGAGTGCAGGTTGGCGAGGAAGTCGGGGTCCGAGGGGTCGAGGTCCGGGGCTGAGGGGG
CGGGGGGGAAGTGGGTCATGCTGTGGTCGTGGGTGTGGTCGTGGTCGTGGGGTGAATGGT
TCCCGGAGATGAAGAGGTCGGCGGATGGCTCCGGGGTGGCTGCGTCTTCGTCGAACGTCA
CTTTCTTCTTGCGCTTACTTGGCTCATTTGCGCCATCGTCCATGAGGGCTCTGTCATCAG
TTACCGGTGTTGTTGCCGAGGCGTGCTCGACAGATATCGTTGGAAGGTCTTGAGGGTCCG
ACTTAGCCGGACCTGCTATGTCTGGAGGTGCCTCGCCGATGGCAAAGGGGTCTTTCCTCC
CTCTTCTCTCGTCCAAGTTGGCTCGCCTGAGTAACATCTGTAATATAGACGGATCAAGCT
CGTTTAGGAGTTCTTGTTGCGCCTCTGCTATCTCGTCTTGCGACATTGACTCTAACCGTG
CTGTGTTCTCGAGATCGATCTTGCGCCGTTCGTCTGCTGAGTGGCTGCTCCTCGGCTCTG
AAGTGCTCGATATCGGTGTGGACTGAACCTTTGTCTCTGGCGCTGTTTGACCAGCCGTGG
CCTGACGCTTTTGCTTGAAGGCTGATAGCCGGCCTCGCTTCTTGTGCTCTGGGTATCCCG
TCGTCCCGGCTCTCAGAGTAGGCAGAGCCGGTGCCTTGACATCGCTGATGTCCTTCTCCT
TGACGTCTAGAATGAGGTTCATGTTGTGTTCTTGTGGTACGCAGACCAGTCGCTGCTGTT
GCTCAGGTTAAGTGAGGTGATGTCTCGATACCTTGCGCAGCGAAGTCCCTTCAAGTCAAG
AAGACGTGACATTGATTGCTTTGTTACATAAGCAAGCCATAATGGTGGCGCTGGGCTTAG
CGCCGATCTCTTAAGTGGATCGCACAACACGATGCTACCTGGACTCAACCAAGACAGCAA
TACACACACTATGTCTTGGGTACCTCTAGTGGCAATCACACAGTATCTCATTAGAACGAC
TCATCACGTCCCTTATTTATCGCATTGGCCAAAGTCATAGGTTCCCTTCTAGGTGCTTCA
TGATGTCACGAGCCTCGAGCCTACCTGGTAGACGTTCTGTACTCTCCTATTTGCAGAAGC
ACAGCAGCCCTTTCGATTGTGGAGTATATGGAGTGTTGCTTCAACTGTCATTTGCTTGTC
ACAGCGCCAGAACTTTCCTTGGAGGATTTAAAGATGAATATTCACTTCTCCTCACTCAAA
AGTGCGGAAGGCATAAGGATCGGTATCACATCCTTGTGACGATAGCGGTTGAGGTGCGCA
TGAGCCAGAAGGCAATCTAGCGACGGACGAGCCCTACGGCCCTTGTCATTGTTTATATTC
TCTTGAGGTTCCTGAATCTGCTCGCTTTTATAAATCCTAGCCATCATCCTCCGTATCAAG
GCTAGTTCTTCTCTGTAGGTCTTTCCATTTGGCGCACGGCATGACGAAACATCAGCTTCT
CTTCCCTCCCAGAAGGGCCCACAACGCACTTATGGATTGGCGAACCACGACGAACCAATA
GTTAACGTGCCCTAGCCTGTACAGGTTTTCTCATGACAGCGTCATGAGAAAAACTATCCA
ATGTCGGTTAAGCGCACACACCTCATAGCAGTTGTGCGCTTCAGGGTGATGGCTACAATG
AAGCTCTTAGAGCATATTTGCAGGTAGTCATTTGTATCCCTTTTCAAAGAAAATAGCTGC
GAATACAACAACACCACGGCACATTTCGACGGCTCAGTTCACCGTATTGACATGCCCGCT
CCAAACGCAATGGCCGGCCTTCGCACTTCGGAAGACATTGAGACTTTGACTACCGCATAT
GATATGGTAGCGCTCAAGGCTGAGCTTGCAGATATATCAAATGAAGAAGATTTGGATCAA
GATCAGCATGGTTCCGAATCGTCGGATGACTGTGATGAGTGGGAGGAAACTATTCTGATG
CCATCGACATCGTCAGGACAATCATCGACAAGCATACAACTGCCTACATACGGTACAGCC
GGCACGTTGACACACATCCCTTCATCTCTGCTCATCCATCCATTGTGCACGAACTGCTAG
CTGGGTTCAAGTCCTGGAAGCAACACGCCGACAATGGAGGTAGAACATCAGGCAGTGCAA
GCGCAAGCAGCAGCACAAACAACTCGAGCACGGCAAGTACCAGGACACCCCGTGGGGTAA
GGACTGGCTCTGGTGTCCGTGCGAAGAAAAGATGTGCTGAAGCCGGCCAAGATGAAGATG
AAAGCGAAGATGATCGAGAGAGTCCTAGAAAGCGATCCAGGAAGCCCAGGTCGCCTGGAG
AAGCCCAACGACTGTTGGCCTGTCCGTTTGCAAAAAAGATCCACGAAAGTATCGTGAATG
CTACAGATTCAGGATAACGAGGATCCAAGATATCAAGACACACCTCCGACGCTGCCACGA
GCCGCCGATATACTGCCACTGCTGCAAAGACACATTCAAGAGTGAAGCAGATTTGCAGAT
TCACGCCGAAGCAAACTGCTGCTCCCCACGTCGTGAAGTCATTGAAGGCGTCGACAGAGA
CCAGAAAGAGAAACTGTCCAAACCAGTTCCTCGTGCATGTCTAGAAGATCAATGGTTCTA
CATCTTTGACATACTCTTTCCCGGATTCGAACCGAAGCCGCGATCGCCTTACGTGGCGGA
CAATGTGGAACCAAGCCTCTCAGCGTTCCGTGATTACATGGCCAATGACGTAGTAACGGT
GCTGATGGGAATACTACAAGCCAGGAGGACTTGTAACATCGTCAGCAGGGGATGAGGGAC
AGCTACTTCTCGCAGCGCTCGCTGAGGGCCAAGAAGCAATTGTGAACGAATGGAACTCGA
TATCGCCGGACGACAGCACTGCCCTGTCTCTCCGCAGTTCGGTGCTACTGCCCACCTTAC
CAACATGTAGACCGAGTTCAGGTGTACCACTTGACTTCATCGATGGCGATGGTGGACAAA
GCGGAACCAGTGACGGTCCATCTGCGCAGGCTGACTCCTCGCATGTGGTTGATATCTCCA
GCTCGCACACAGGGGTTGAACCACCCTCGCACTCCGCTAGTGACGGCGTGCCACCGCCAG
GTAACAGTCATACAGCACATGTACTACCGAAAAATCCGAAATGCTGACATAGATAACGGC
AGTTACTATCCTACCACATGGGCCCATTGTGCCCCGGTCGTTTTCCGGCATCTGGCCAAA
CGAGAGCCACCCACTCGCGGTTGATGGGAACGTTGAACAAGAGCACGGCAATGGGGCTCC
TGGAGATTGGGACTATATATTTGATCGCCCGCTCTTGTCTGGAAGCGGAAATGAAGCGTG
GTGGGCGGAGATGATATTGACGGACAATCACACGGCAGCCGAGGTAGCCGAGGTGGCCGA
GTCGTGTCCAGACCTACAAGGCTGGGATTTAGACGGTGTGTCATCGTAGGCACGTCTTTT
CAGCTGTACCTCTTTCCTTCAGGATGCACCAATATAATATAGAGAATCCGGGGACAACTA
CCAGTACCCCGCACATTCTGAGCTGCCTTGGACTGCATTTTCCTCCTCTTCCTCAGCACC
TCAGCCTGACGCTGTCGACTAAAACCCTAGACTTTTCCTCCTGAATCTTTTCTTCTCTGA
CCGACATGAAGGCGCTGCAACGCAAGCAGAAGCCAACGCAGCTTCTGGCACTGAAGGCTA
CACCGTCCAGCTCACAATTTCAAAGGATTCGTCACGGATTGGAAGACTATTGGGCAACAA
AAATCCCCGGGAGAATCAGACGATTGCTCGCTTTGACGAGACCCGCCGAGATGACGAAAC
TCAGCGTCTAGACACACTATGGGATCGCATTTATAATGTACTCGCGGAAGACGCATCTGA
AGTAGTCGAGAACCTCCATATGCGGGATGTAGCAGAACACGATTAGTGAAAAAGCAAGCT
CGAGGTAACAGAGGGCCTCGAGGACTCTGTCCGCAAAGATCTAACGCAGTTGAACGAGCT
AGTGGCAAGACAGGCTTTAGACGATCTCAACGCCTCCGCCAACAAGTCTCTCGAGGCTTT
GGGACAGTTTCTTTCCTTGGCAGGCGAGCAGCTCCAAGTGACAAAACAACGCAGAGACGT
CTCTCAGGCTTCTCCGAGTTGAACAGGATACGGACAAGCAAAGGCTAATCAAAGAGGAGC
AAGAGTGTCTAAAACTGTTTCTCCTCACGGCAAAGGACAAGGATACAAGCTACGAGTGGT
ACAAAAGCCGCGTCATGACCAGGATAGAAACACTTGCGTCTAGTTTCTAGGCCATTATAA
CTTCAAAACGTGGTTAAACCAAGCTTCCGGGCCGTTGCTGGTCTCCGCCGACCCCGACTG
TGGCAAATCTGTCCTGGCAGAGTACCTTGTTGACCATGAAACTACCCCGGGACGGAATTA
CAACTGTATGCTACTTCTTCTTCAAGGACCAGGATGAGAATACAGTTCGACAAGCGCTTT
GCGGGCTGCTACACCAACTCTTGGGTCAACAACCTTACTTACTCTGGAAAAGCTTGTTAA
CTCGACAGAGTCGCTTTGGAGAATCCGGAAACGCAGCACCGAGGACGACACGTGTTTGCC
GTTGACCGTGGTCTTGAATGCCCTGGACCAATATTTGCGAGCGGAGTTTCACGATCTGAT
TCAGAAGCTTCGGCCGTAATTCCAGAGTGGAATGGAAAGGACATGGCAAGGTCAAGTATC
TCATTACCAGCCGGCCATACTACCAATCACGTCGGAATTCCGGGAACTTGAAGACATACA
TCTGCATACCAGGAGAAGATTAGTCCGGGATTATCAGTCGAGAGATCGACCGTGTGGTCC
GATATCGCGTCCAACGACTTGCGAGGGAAAAAGGGCTCTCAACCACCATTGCCAGCCATT
TGAAAACGCGCTTGCTCGGTATCGAGCACAGGACATACCTCTAGAGACCTTGTTACTGAC
CACTTGGAACCCTCAGATTTCAAGAAGACCGTAAGAGGTATGGACACAGCCATTATCGAT
ACTTTCCCAGAAAACGTCAACCAAGAATACCAAAAGATCCTCAGCACGTTCCAGGATGAC
CCGGTGGTTCGGAAAATGCTCTCCATTAGCTTGGCTGCGACACGACCGCTGACGGTAGAC
GAGATGAGCATTGCTGCAAATATCTATCTGGAAACTCGTATGAAAGACCTCGCATGCAAG
ACCCTACGGACTTCAGATCAAGCCTTAGAACTTGGTGCGGTCTTTTCGTGTCTGTTCACC
ATGACAGAGTCTATTTCAAACATCAGACCGCTCCAGAGTTTCTCCTGAGGAAGTTGAAAG
GATTTCAGCCCGTTCTCATCGCGGCAAAGGAACCAGTACTGCACTGGCGCCACTCTACCA
GTATGATAGACGCGCATAGAGTCCTTGCAGGGATTTGCGTTCTTAAAGAATACGGCTTCT
AAATGGTTCCCACACTTTGAAGAAGCATTTGCGAGCCAGAATGACATCTCTTACATCGCG
GATCGAACCCTGTGGCTTTGCGACTATGAGTGCCCAGTGCTAGAGATTTAGGTATCTGCA
CGCAATTTCTGATACCGTCGCATATGGTCTTCACTATACGGACCACCGTCCCTCAATTAC
ACCGTTCTTATAACAGCATCTGCGCACTGTCTAAAGAGTCTGGCCAGATACTATTAGAAA
ACAGATACGTGGATGTCGAAGCGAGAGATCAAAGGGGACGCGCAGCTTTGTGCTACGCTG
CTGCTATATGTTCGATAACACTCAGGGCGCTGCTGTTGGCCAAAGGCGCCGATATCAAAG
CGAAAGATGAATATGGTTATACCGATCTAGCTTACGTTGGCGAGCTTGATACACTCATCC
CAGGACCGGCCTGGGATGACGCAGTGAAGTTTCTACTGGATGGAGGCGCTGACCCAGAGA
CGACGGTTATTCTAGGTAGACCACTTTGGCTCGCCGAACCGCACAACGCTGTTGCTACAC
TACGCTACGTATAGGCCGGAGGATGAGTATATGATGCGTGTCCCAATCGATAAAGGAGCC
GACATACATGCGAGAGACAGCTTAGGCCAAACACCGCTGTCTTTTCTCCCTGGCTCTTCT
CGCTGGCTCTTGGATGTAGGAGGGTTCCTTGAGCATCATTGCGCTACTACTGAAAAGCTG
AGCCGACGTCGAAACGAAAGACTGGGAGGGGCGCACCCCTCTATCCCATGCCGCCGGCCT
AGTGAGAGACATAATAGCCAGATTCCTACTGCAGGAGGGAGCTAACATCGGCACCCAAGA
CCAGGCGGGCACGGCACCGTTGTTATGGGCCACAATGTTACAGTCCACGTCCACCTTCCT
CCTCGTGGCCGAGGGAGCAAATGCGAACATGAGAGATAATAGACAGTGGTCGACACTGAC
TTGGGCTATTCATGACAGAGATCGTGAATTTGTCGATGTTCTGCTTCGTTCAATGGGCAG
CAAATTGCATCTGTTGATATCAACTCGCCGTAGGACTTACTGAAGCGTAGAGGCCTTCCA
TAAGTATACAGGACCGAAGTTGAGCCCATTGTCAAACTCATCCTGCAAAACATCGACGAC
AAGAGACACTCCGAGTGGATCAAGTGCATCACCGACATGGAGCTTGGAATCAGTCCTAAG
CTCGATGGCCATCCCGCAACACTAGGGAGAACCACCAGTCGCGTCACGCACATCATAGTC
AGATCAGGCATCTGGTTGAACAGCTACTCGATCTTGAGGATGCACCTGATATGCATAGAG
GTCTTTCTCAACTCTAGTATCGGCGGGTAGCCTTGTCCCCCTAGGCTCGCGTCGGCATCT
CATGCTACGGACGGATTATATCATCCTAGAGAGCATATGCAATTGGAACGGTTGGTTTTA
TCAGTAGGGAAACATTCGAACTCTTGACCACCTCGTGCCGGGCTCGTTATGCTTCACTTC
TTGGCACGCCTATACAGGACGCCCGCGCGATGTTCTATCCAGAACAGGGTGTCTTTGACT
GTAGTAAATCTGGCAAAGTGCTATGATTCAGAACGGACCGAACATTTGGAACTGTCTCAT
TGCATTCTCATTCACACGAACACACTGTCAACCCACTTTTAAATCTGTGACACTCTAGCT
GGCTTGGGGACAAGACTGATTGACGACATAGGTGCTACCCAGAGACGTCGATGTCCCGCT
GTTATGGTGGAGACCGAACAGCAAAAGTGTCAATGCCAACTGAAATTGAAGACTGCGGTA
GCCCGGGGCGCTTGATTATCTTGAAGCTAAGATACCGTCTGGCGCCAGAGATGAAAGGTG
CACTCCACCGATAACACCCGCCCTGTGATCGGAATGTTGAAATTGTGTGGAGGTAGGCCG
CCAGTTACAGCACGAACGATATAGCAACAAAAAGGAAATAAAATGTTGCATTAAATGCAA
TGGCGGTCTCTCCCGCCGGGAATTGAACCCGGGTCCCGAGCGATGTCTGAATGACAAGCT
CATATACTAACCACTATACTACGGAAGACATACAGGTGTTGGCACCTGGCGTAGGGGTCA
TTGATGGTGGCTTTGCCGGTATTATGGTTTGTAAAAGCTACTGCGCGCTGCGCGGCATAT
TTTGCTCAATCACAACTGAAACGCAAACGATTAAGATATTCTACTCAAGGCTACTCAAGG
CAGCAAGAATGTCATGCTATGTCCAGTTGCGAGCGTGACGTCCTGTCGCACTAACAACCC
GAGAGTAAAGTTGCGTGACTTTAGACGATGGGGAAGGGGATACGTATCAATGCTTGCAAA
ACGCCGTTCTGTCTCTCGTTTCGATTTTGGCAATTATCTTCTTCAGGATGACAAATTTGA
ACCTCAAGCCGGTTCCCGTTTGTGAGATTCAAGTTCAATGTCTATCATCATCATTGTCTT
CATCATCGTCATGGGTGTATGGGGCTTGTGCTTTGAAGATTGGCATGCCCTCCGCTGTCG
CACATCGGCCGCAAATCGCATCGCACAGACCAAGCACAAGAAAAGAGCGTCGTGATGGCG
AGACAAGATCTGCACGTGAAAGTTCCGTTTCAGTACTCCAGCTCTACCTCTGACCGTTGT
CCTGGTGCGTCGTTATCCTTTATCTCTTTCCCTATTTCTCTCTTCACTCTTGTGCCTGGA
CGACCGGGGGACTTAGGACATCTTTTTGTGTCGTTGTCGACAAGCATATGTCGTCATGCT
CGTAGTTCAAGCCGCGTCTCGGCCCACTGGGGCCATGGTTTGCAGGCATGGTGGACTGTA
CAAGTAGACCTCTAGATGCAGCGACCAGCATGATCACAAACCAAGCCTAAGGCGTAATTC
AAACTCTTGAGGTTGCGATGAATATCTGAGGACCTATCAGAGGGTCCACCAGCGGGCAGA
ACATGCATGGATGGATTTCGATTCTGTTCTCGCCTGGTCGTTCCTTTCCCAGGGCAGCGG
GAGGAGGAACCTGGTTGCCGAGTGTGGGCCCAGCGCCGGGAACGCAAGAGTCCCGTAAGA
TTCGTTCAGGTACCTGTGAGGTGGTCTGTATGAATGAGCAGAAACAGTCCCGGAGGACCA
AGTCTGCTGTTGATGATTAAAATGGCCCAACTACCCCCCTCCACCCATGCGCTTCTTTTC
TCTTCATTCTTACATGTCTTTGCTCTCTGTCTTTTTCCTTCTGGTTAGACCTCGTCTCGT
[truncated: 38,159,490 more chars]
