# Supplementary material for: Genomes and secretomes of Ascomycota fungi reveal diverse functions in plant biomass decomposition and pathogenesis
Source: BMC Genomics. 2019 Dec 12;20:976. doi: 10.1186/s12864-019-6358-x (PMC6909477; doi:10.1186/s12864-019-6358-x)
Supplement: Supplementary file 26 — Additional file 26. Embellisia CK46 assembled contigs. Embellisia CK46 genome. [file 12864_2019_6358_MOESM26_ESM.fa]

>NODE_2_length_80_cov_79.512497 Embellisia CK46
TCATCGTCAGTATCAATCCTTGTAGCCAATGAGGTGGTCGATATGCTTGACTTGCTGGGC
CAGGTAGTACAAATTACGCGCAACGATGGTCGTAGAAGCCACTGTGTCGCGATCTGCCCT
GGGCGCACAAAAGGTGACCG
>NODE_3_length_1449_cov_39.340923
GCTTCAAGAACTACATCGCTGTCTTCCTCTTTGCGCAACAGGTAGTCTCTCGCTGACTGA
TGCACTAGACCAACCTTCGACTCTTGCACCTTCAAGAGAGGCCCGCACAGCGCAATCTTA
TCGCTAATCGCTCGCTCAAGACTGATGAGCGGATGTGAGGGCTGCACGCCTACCGCAACT
GCCAACTCTTGCAGCTCCAGTGGGCGCAAAGCTAGTGTCACCCAATGCAAGATCGAAGAG
CTTGTCTGTCTTTCCTCCGCGGGGATTTGTAGGAGCATGCGACTGTAAATTGCGGGAAGA
CCGTTTGGAAGATTTTCGAGCACTTCCAACACCTGACTGCACGTCTGCTTCTGCGACAGC
TCGTGCATCGCGAAACCTACCCACAGGAACGTCCCCTCGGCGCGTTGGAGGAGAGCTGTC
TGCACAGATGCTCGAAAGTCATCGTTGAACCCCTCAATCCTTGACAGCTCGGCGACTCGA
GCAGACACGAACAGCTCGATGTCGCCGACCACTTTCTCATCGTTGTCAGGGTCTAGTCTA
ACTCTTGGGCAACCTTGTAGACTAGACAGGTCTCGGCTCACGATCGCCAGCTTGAATGCA
CCATTCGTCGATAACGGCGTTCCACCAGCAAGCAGACCAACGAGTCTGGGCAACAGTCCT
CTCAGCGTGCTCtcctcgcaCTCGTCAAGCCCGTCAAGCACGCAGAACATCGTCCCTAGC
TCAGCGTCGGCGATGAGCTTGCTAAAGATGATCCACAGCGTCTCCAGAGACGACACCGTC
TGCTGTGTCCGTTCGGGCGTCTCAAAGTGTGGCAGCGCGTGCTTAACTAGCTGCGGCCGC
TTGGCGATGATCTGGTGCACCAGTCCGCGTAGTACTGCCACAGCCGTGTTGCGCTTCTCG
TCCtgagcgctgcagaagaagaacgccagctctgcgttgTCTGCGCGTGCTGTGTGCCTC
TCCAGCTCCTCTGTCAGGAAGACGGACATCATCGTCTTGCCCTTGCCCGGCCCGCCCGAG
ATCCACAGCAGGCGCGTGTCGCCATCGCCATCACTATCACCATCGCTGTTCAGCCAGGCG
TGGTAGCTCGCATCGTGTGTAATCCACTTGCAGGTGCCCGCCACTCTCGTGCCTTTCGCG
CTGATCACGCTCTCGCGGTCGACGTGGGGATCGGTGAGGAAGAGCGCGTTGCGACACGCG
ACGGccgcttgctctaacgcttctaaaaggcgaccgtgttagtagcgaacattatgagaa
aatgctacctagtgtaccttgggggttgtgtgaaacggcaaagtacacatctctcgccga
acctacaaaggcttgcgagcgattctgagtggagaccccactgatgtgctgatggtgggG
CAGGTCTTGAGCCATCTGGCTAGGCTGCCCGCAACTTTGTATGTCTTCTGCACAACGCCA
CCGGAGAGTCGATTTTGCGCGTCATAGAATACTTGTTTCGGTGAGTTTTACGGAACGGGT
CTTCGAGTG
>NODE_4_length_295_cov_53.840679
TAGAGGTAGTAAATACACGCACTCTAGTCTCTAGGTTCTTAGATCTCTTTAGAAGACCTG
CAAACGTAGCCGCGCTTACCTAGCTAGCGACGTTCTAACCTATAATGCCTTTGTTGCACC
TTACCTAAATGCCTTTTAAGTAGATATATAAGCTTCTTTTCGCTAGAGTAATTATAACGT
TCTAGTAGTTTATCTACTCTCTTTCTAGAACGATATTCTTGTTTATATTCTTAATTATAT
ATGCGTAGGTAACCTCTTAGTAGCTATGTATGTTAAACTCGAATTAAGAGACCTCCTTAA
TTCTAGATAGCTTTCTATTAATTCTCTCTATTATCTAAGAGGTAATCGCAAAGCG
>NODE_5_length_1510_cov_2504.078857
ATTTTCGCGTTCCGGGGTTAAGGTGGCGGAAAACAGCTCGGAGGTGCGCTTTTTTGTATG
GGAAACCGTGTAGACATGCGCAGGCTCATACAAACCATAAACCGATTCCTAAAAATATAG
AGTCTAGTAGTTTACGCTTAGAAAGCTAATGCGCAGTAAGTAGTAGCGAAAAAAAGCTTC
TAAGTCTAAAAAGAAATCCAAAGTCTAGTAGTTTGTAGAAAAAAAATCTAAGGTCTAGTA
GTTTGTAAAATACAAGTCTAAAGTCTAGTAGTTTTTGCAATCTATTCTAAAGTCTAGTAG
GTTTTGTAGTCTATTCTAAAGCCTAGTAGTTTGTCTACTATATTCTAAAGTCTAGTAGTT
TATATACTCTAAGTAAAAGTCTAGTAGCTTTATTTATACTTTTATACTATTTAGTAGTAA
TAGCTCTAAGAAATAAATAGTATAAGGTATAAAATAGTATTAAAAGTATAATTTATTATA
GTTGCTTTTAGATTCTACTTATTTATTTTCTAGTAGACTCTTTTATTATCTTTTTAGTAG
AGTGATAATATAGTATATTTTCTAGTTTACGTTAATAATATATTTACTTTATATTTGTTT
AATTATAGTACTTTCTAGCTATAGTATACCTTTTCGCTTTATATAGTATAGTATTTATTT
TTCTAGTTATATTTTGTATATATTCTATTTTTATAAAATTTACTTTTATAGTAAACGAAC
TACTAAGCTTTTAAATAGTATTCTAGAGTAGAGAAAAAATATTTAGAATATTTAAAAGTA
TTCGAATTAAGCTACGTAATTTATAGTACTATAGAGTATATAAAAGAATTCTTTTATTAC
TTTAGTAGAGTATTATAAAAAGGCTAAAGTTTTATAGTATAGAGTAGTTTTTTAAAATAA
AAGTACTATTTTATAATTTATAGTATTATGTATAAAGTTTCTAAATAAAACTACTAAGCT
TTTAAATATAAACTAAAAGGTATTATAGTACTAGTATAATACTACTACGATAACTATATA
CACTTAATCTTTACTAAAAGCTACTAAGTATTAAAATTTATACTTTAAACCTATAAGCTT
AGATTACTACTTTATATATATACGTACTACGTATAAAAGTATAGTAACTTTATCTACCTA
CTACTTTTTACTCTATAGAAATACTGTAATTTAGTTTAAGTTACTATATTTAGTACAAGT
CTAATAGTATATAAAAGCTAGTAGAGTTTTATTTTTAGTAGTAGTAAAAGTAAAGTTTAG
TAGTTTTCTAAAATAAAATAGAAAGTATAGTTATCTATACTCGTACTAAGAAATAAGTAT
AAAAGTCTTAGAGCTTAGAGTACATAATATTTAGAAAGTCTAGTAGCTTCTAGTTCTATA
TCTTAATACTATCGGAAGACTAGTAGTTTATTATAGTTAATAATAAAGGTAGAGTCTAGT
AGTTTATACGCTTTGTAATAAAGGTAGAGTCTAGTAGTTTATAGAATGTGTAATAATAGT
AAGGTCTAGTAGTTTATAGGTTTATAATAAAAGTAGAGTCTAGTAGTTCATAATACTTAT
AGTAAACGTA
>NODE_6_length_228_cov_92.026314
TACGACATGCGTATGTCTCCTGAGTCACTGAAGCCGTCTAGATGGACATCAATTAGTTCC
GACGACGTCTTTCTTACGCGACTTCTGGAATGCTACTTCCTTTATGAGTTTCCGCTGTGG
CCTTGTTTCCACAAAGACTATTTCCTGGACGACATGACTGCTGGACGAAATGATTATTGC
TCGCCACTACTGGTTAACTGTATCTTGACAGCTGCGTGTGTAAGTATCCCTAGTGGTCAG
CCTTTTCTTTTGTTTCAAGGGTAACCAATGGCGACAGCACGGACTGAG
>NODE_7_length_17277_cov_479.311340
TACTATCTGGTAAGGTAATTACTTTTCATAACATGTTAATTGTACAAAACAATTATTTTA
CTAAAATCTAGAGTTAGAAAGGTTTTATCTTACTATTGCTCTTGTAATCAAGATAAGAAT
AGGACAAAAAGATCTGTTTATAGAAGAGTACTAATTATTGTTTCCATTGTTACCATTGTT
TGGTTTAACGGAATCATAATCTGTCTGTGCAAGACAACTGTCACAAAACTGACAGTCACA
AGTTAGGCAAGCAGTATCCGGTTGGTCACCCTTACAAATACAACAATTGTAATTTTGACT
TTCTGATTGAGGCATATCAATCGTATTCTCATGAGGACATAAACAATTCGGATGATGGTG
GTAACCATCTGTAGTACCAGAACCAGAGTTTCCAGAACTACCAGAAGGACCATTAGTACT
TAATGAAACATTCATATCCGGTTTATTGTTGGCTGGTGAATCATCCCCAGCATGAGCATA
CTGGTCTGAAAAATACCCTTGAATCTCAACAGACAGAATATGATCAAATACTAAATAAAG
GTTAACAATTAAATACAGTATATATAAAACTAAAATGATAGTTTGTATAGTTAAACAGTA
TCACAGAATGGTTAACATATGTTTAACCCCTTTTTTTACATTATCTTTATGGAAATGAAA
AACTTCTATAGCTAAAGGTATAAGTATTGCTCAAATCAATAAAGCAAAAACAGTCGGATA
ATAACTAGTATTATCCTGTGGGAAGTAACTTCCTCAACCGTTAGGCGCATCACATGTAAC
TATGTTACCATCAAAAAGGTAAATTAATGTTGAAACTGAATAATGGATAGCGTCTAATAT
TGGTGCAGGATATATACCAAATAAAATAGTAGGTATAACTAATATTAATAAGATAGTAAA
TTCTCTTTTAGTTAAATCCGGTATACTAAAGGTAAACATTCTTGAATAGGCTCCACCAAA
AGCTATTCTTTGATACATATATATAGTGTATGCTGCAGAGAAAATTATTGAAGAACTTGC
AAAAACACCAAATAAAGATGATCTTTCAAATACCCCGTATAATGATAAAAATTCTCCTAT
GAAATTTAAAGATAAAGGAGCTCCACAGTTAGCAAGACATAGTATAAAGAATAATATAGC
AAATAATGGCATTACTTGAGTAACTCCTCTGTAGAAAGAGATTACTCTTGTAGAAGATCT
ATCATATAATACACCTCCTGCACATATAAATAGACCTGGTGAAACTAGTCCATGAGCCAA
CCCTAAATTAATAGCACCTTCAATACCTTGTATACTGTTACTGAACACACCTAGAAGATA
AACTGCAGCATGAGAAACAGAACTGTATGCAATAAGTTCTTTAATATCTATTGTTCTTAA
TGTACTAAGACTAGCGTATACTATCGTAATAACACCAATTAGGAAAATTATATAAGTATA
TTCCATATAAGCTTTAGGTAAAACAGGTAAAATTAGTCTAAGTATACCATATAAACTTAA
TTTAAGAACAATTGCTGCTAAAATTATACTTCCTCCTAAAGGTGATTCAACGTGAGCCTT
TAAAAGTCATGTATTTAGGAAAATTGTAGGAGTTTTTACAGCAAAAGCTATAAAAATACC
ATAAAATAAGAAAAGTTGTGTTAAATAAATGAAATTTCCTTTAAAAAGAGTATCAAAATC
GGTAGTACTCATGATAGATGACATTGCTAATATAGATAATAGTAAAAATAAAGAACCCAA
CAATGTGTATAAGAATAAATAAAAACTAGCCTTTACTCTGTTATCTGACCCAAATATACC
TATCAATATAAATAATGGTGGTAAAATAGATTCAAAAAAGATGTAAAAAAGTAAAATATC
TAATACTAAGAAAACCGCTAATAATAAAGTTTCTAACAACAGTATTATAATAACATAAGA
TTCTACATCTTTTGTTATTGATTTTCAATTCGATACTAGTGAGATAGGAATAATTATTGT
AGTTAATAGAATGAAATATATAGATAAACCATCTACACCTAGATAAAAATCAAAATAACT
TATTTCATGATATTCTTGCACAAATTGGAACTGATTTGTACTAAAGTCAAATAAAATAAA
GATTATTAATGATATAAAGAAATTTAAGATAGATGTAGTTAACGCTATGAATTTTATATT
TCTCAATGAAACTCCATTATCCCTATTAATTAATATTGCAAGTACACCTAATATAGGAGT
TAAAAGTAAAGATGATAATAACATTTATAAAACAAAAAGAATAAATACCTCTATTTCGTA
TAGAATGATAATGTATCAGCTATACTTTTAATATTCACCATATGGATAGTAAGGTAATAA
ATTCTTGATAAAAACATACATATATAAAATGTATGCTCTAAAAATTGATCATTCTTATCT
AAGACTTGAACTTAGATCAGGTTATTAGGAATATCTTGTTCTGCCATTAAACTAATAAGA
ATTTTGTTATTAAATTTTATAACATGGCACAATACTATTATAGCATAATACCTTTTTATA
AAGTTATATACTCATATCATTATTGTGCATAAAGATAAACTCGTTTACTATTAATTAATG
ATTATTAGTATAAGTTTTCAATTTTTTGTTTTGACGGGGGCTTTAACAAACACCTGTTTA
GTCTTCTCCCCCGTAATTGCTCTAGGAATCGTAATTACTAATGCAATCTTCCACTAGATA
AATAGGGCAAACGGAATTTATCTACTGGGATTTGTTATACTATTATGGATAAAAATGTAA
CTATCATTTTGGGATGGTCACCACAAGGGACTATAAATAACAAATTTTACCATTTTCATA
ACAAGTTAACGGTAGTCTAACCGTTATTTTCTATTTAACTGTTAAGTTTTTTCCAGCAAA
AAATAAAATTTTTGCAGGTTTCAGTCGTCTTGTAAGACGACGCCCGAAACTATTTTTTGT
GTCTTAAATCCACAAAAGTATTTTCAATAACAGTAACACCATACATTACAAAAGTAAAGT
AGAAGAAGTATAAAACGGTACTTATTTGACCAAATTCAATGAATGGAGACTCAACGTGTT
TAGCCCCTAATTGCATTAAGATTAAGAAATTAGCAACAAATACAAAGAAAGCTGCTTTAC
TTAAAGGTCTAAATTGCATACCTCTTGATCTACTTACATCTGTAATAGGTAATAGTAATA
ATATAAGAATAGCTGCGAACATTGCTATAACTCCTAATAATTTGTTAGGAATAGATCTTA
ATATAGCATAGAAAGGCAGAAGGTATCATTCTGGCACGATAGCTGCAGGAGTTTGCATAG
GGTTTGCCACAACATAGTTTTCACTATCTCCTAATACATTAGGCATAAAGAACACAAATA
AAGATAATACAAATATAAATGCAAATATTGTAATAAGATCTTTAAATATGAAATAGGGAG
CAAAAGATATTCTTTCGTAGTTTCCTGATACACCTAAAGGATTTCCTGATCCAGCTGTAT
CGTGTAAAACGATTAAGTGCATTAGTGCTAAAGCAGCTAATACGAAAGGTAAAACGAAAT
GTAATGAGAAGAATCTATTTAATGTTGCATTGTTAACAGAGCATTTATGTTGGTAACTTC
ATTTAAAACAAACTATCGTTACACTCAATGAATCTCTTCATTGATCGGACTATATCTTGA
TCTCTTTTTAGTAGTTTGAAGGTATTTTTATTTTTTCTGAATATCTATTTATTTTACGCA
ATTGTTTTATTCATAATAAATATTGTAATTTCTTATTACCCAATAATTTAACAGGAGCTT
TTTGTAGAAATTTAATAACATTTTCTATGGATCTTACACCTGTAACTTTTAATTTGGAAC
AATTCGTTTTGTCTATATATAAAGCATTAGTAAAAGATAAATACTGACGAATAGCAGATA
ATAAAATTTCTCCGTCTCTTTGAGAAACATCGAAACTAGCCACTAAGTAATCTTTATCTT
CGTGTAACTTATAAACACTAAAACAACCCTCAGCCTCTATAAACCCTACTAATCAAGCAG
AAAAATAAGAAGCACCTGTAATGGATTCTATTGTATTTATAGGCTTGCTATCTCTAGTAT
ATTCAGGTAAATCTTCTGAATATATAATACCTGATAATAGAGCGTCTTTAAATCTTAAAT
AATCATACTGTTTATTAGAAAACATAGGGTATTTGTCAAATATAGGTATAATAAATTTTT
TTAAATGGTCTTTATTTCTAATTCTTAAAGATACCATTTCACTTTCTTTCCTTGTTCTGA
AGCTTACTACACCTATACCCAATAATTTTTTAATTTTATAAATCAATTGAACGTCTTTTA
TAGAAAGTTCTATACCTAGTTCATATGTAATATATTTACCTTTTTTTGTAATAGAAAAAA
AACCGTCACCTTCAAATAAACCTACTATATAACCATATACGAGATCTTCTGCATGTAGTC
TCTGAGAGGCTTCTGAAGTATGTAAACTTCTCACCCCGGCTGATTGTCCCCGTGTAATTG
CAATTTTCACGTAAATAATTATAAATATAAAGAATAAATCGTATGCAAGTCCTAAATTAG
GGGATTTTCCAGCATTAAGCAAAATTTTTAATATTACGTCGCCGCAATATGGTTCAACTG
TGTTTAAACCACCTCAAATGACGGAATAAACGAATATTAATCGTTTCAATAGGGCATTTA
ATCCCTATTTCACCAATTTTATATATAATTGGTGTTTAGACTATGTCTTCAACTAAATGT
TATTAGTTGTGGGGTACTCGTGTCGAGCTTATTGTTGGTATTACTCACTCATTAGTCGTT
GAACGTTCTTGATCCACCTCTTATACCGAATCAAGCTTCGCTGCAAATAATCTATAAACC
GGTGGTTATTATTAATAGATGTTCTTGCAATTCTCCCCATTTGCCTCTATAATGTTACCA
TTACAAGGAGCCCATATATACAGATAAAGAAAATATAAATGTGATTTACTATATTTATTT
GTTCGGAGGATAATTAAGATTACCGTAACGGTTACTACTTTTTAAATCGTTTAATCATTT
TAGATAAGAAATTCCTTTTAGTCCTATTAAAGGATGTAACCCGGAAAAAGAAAAGAAATT
TATGACAGTTTGTATATCAGCTTTGGAACAAACAGAAAATTGATTATACATGTTATTTTC
AATATCAATCTTCCTTTTTGTATTAAATACTAATTTAAATGATTCAAATAAACTAGTATG
TATTCTTTGTTTCAATTGAAAACAACCGTCATTATTACTTTTTATAAAAAAGGATCCTTC
TGCCATTGTGAAACCAACTATTCAATTTTTAAAGAAACTTAGTTTAGCATAATCTGCAGC
ATTTACTAAATAAAACGATTTAGGTATGTTAGTTATATTTGCTATATTATCGAACATCTT
TATGTCTTGTTCTAGTATTACCATAGCAGTATTGAATTGCTTATTTCTTGTTTCAGTTAA
AAAAAATATGTTGTGATGTAACAACAATGGAAATAAAACTTCTTGTAGATCGGTTCTGTT
AATAATTAACTTACAAGTTGGACTTCTATTATCTTTGTATATAGTAATTTTACCTATATT
AAGAATAGAACGTATATACTCTAACGTCGAGATATCTTTCAAATGAATAGATATAACAAG
TTTAATAGCTATAAATCCTTTAGTTGTTTTTGTTATTTGTATGTAACCGTCTCCATCAAT
AAATCCTACTAAAAAAGAAAGAAAAGAAGGAGGTATAGATAAATATTCTTCTTTATTCAA
TCTCACATTTTTATTTCCTTTTTTTAATGCGTTTGTATTAACAGTACCTATCGTAGGCAA
TAGACTAGATAAGGAATAAACTGTTATACAACGGTCTGTAAAATGATTTGACTCAACAAT
ATCTTGTCCTACTCAAGGAATAGCACTCATAAGGTTAGTAATAACTGTAGCCAAATCTTC
AATTTACTTATTCTAGCCCCGAGGGGGCTGACCCTTTGGGAAGACCCCCGATGGGGCTCA
TCCCGGCAGGGATAGTTTATTTAAACTCTTAGTGTTTAAATAAGTAAATCATGTACACCA
TACTTATCTTTATAAAGATAATTGTAATAAAATACAGTATAATGTCTTGTGTTTCAATAT
AAAACCTATATATACTGAAAAAAGATTCCGACTGTACATTAAGCAGCATTTCAGCCACCC
ACCTGTGAACCAGTCTGTAGCGATATTTTATTATACCGACGGTCTTTATACTAAACAAAT
ATATTTGACCGTTTTCACAAGCATTGCTGCAAAATCTTATTGGGTCCTTTTTTATTAAAA
GGGACCTAAAAAGTTTTAAATAAATATTGCCTTAAAAGATTCTGCAACTATATATAACTA
ATAAAAATATAAACAAATAGGCTTTGCTTCTTTTTGTTTATAATTAAAAAAACTAATACA
AACTTAAACAGCTTCAAATACAACATGGTCCCAATCATCCTATCCACCATCTCCAAAAAC
ATGCATAATATCTAAGTCCGGCTTCAAAAGCTATATTTCCTATTTTTCCCCTACAAAGAA
GATGAAACGTATCATAGAAAGGACAAATCGTAAAAAGGGTACTTATCTGATTACGGTACA
AAATCCGGATATCTCCGATCTAATGACTAAGATATGACATTTCATCTAATGAGTCAGATA
TAACACTCCACCTAATGAGTCGATATAACACTCCACCTATCGAATCATTCAAGCTTATCT
TTATCCTATCTGGTGATATGTGCACCTTCCGTATTAGCCGGCCACCAAGAAGAAGGTGAT
ATGTCCACCTTCCGTATTAGCCGGCCACCAAGAAGAAAGTGTATGGTGGGGGAGGGGTCA
CATAACTTTCCACCATTTGGAGGTTGCGACCTTATCTTTAGCCAAGACGTTAAGACGTCC
GTTCTCCTAGATCGCCAATTGCTGTGCGTGATAGATAAAGTCTCACCAATCAAATCATAC
AAGCTTATCTTTTTTCCGAATGGATGACGTGTCTGTGTTCCCGGATTACCGATGGATGAC
GTGTCTGTGTTCCCGGATCACCGATGGATGTGAGTCACATAGTAATCCACCAATAGGAGG
TTTCAGTTTTATCTTATGTTGTTCAGATGATTTCTACTCATTTCAATGATTGGAAGATTC
GTCTACTTGGCTGCATTGTAGCCTGCTTGGTACAACGGTTGCCTGCTTGGCACAGTGGCT
ATGTGCTTGGCGTTTTAAAGTATAAGTACCACCCTTTTCTCCCGACTATTTCGTTTTCAC
CACCCCAAGGCATCGCATACTACAAACATACCGTTCACCAACCATCCTTTCGCCAACCGC
TTTTATCAACACACTTCGCCAAACCACCCTTCCACTTACCATACCACACCACTCCCCACA
TCATACACACCACAATGGCTACTACTCTTTCCTCAACCCCTTCTTCTGTCGAAGTTTCGA
CAACTCAACCTGTTCACCAAAACCTCCCCAGATTTTCTTCTGAACGTCTTTTTTTTCGAT
CACTCTTTGAGTCGGATTTTGAAGCCTATCACCTCCTCGTGAAGCAACCTGAACCTATGC
GTGGTTACGGCCTTGACGCAATGCCCGAAACGAACACAGCTCGACATTGGTTCAATGCAT
TACAAGACAATACAAGAGTCGGAATCTTTCTCAAAAACTCAGATGAAAGGGAGGGAGAAC
TTATCGGTGAGGGATTGGTCCTTAAAATGGACAAGCAATGGCCTAGAGTCCATTATGTGT
TCAAAAAGGAGTACTGGGGTCATGGATACGCCACAGAGTTCCTGAAGGCATTTTTGTCCG
TTTGGTGGGATCTGCCCCGTGAAAATACAAGCATCCTTGTTGAGGAAATCTCCCTCGATA
GCCAGGAGAAACATAAGGCAACTGAGCGATTGTGTGCTGAAATTAAGATGGACAATAAAG
CAAACCAAAAGGTGGTGGAAAAGGCAGGGTTTAAGTTTTGTGGAGAAGTACAAAACCAGG
ATAAGGAGATCTGTGCCTTTTGGCGTATCATCTGTCCGAAAAAGGAAGAAACGGTTTCTG
GATGTTAAGAAGTTGCCCTGAACAGTGTTTTTTTTTAGGAGTAATGGTTGTTTTAATGGA
AGTTTACATATTGATTGTCTGGTTAGAGTATTCAACATACTCTACTTTCTTTATGTTATT
TAACCAAGAATGAAATTTAAATTTACCATCTTTTAGCATTGCCTCACTTTTTAATATATA
AATCTCATCTTTTAATTTAGTCCTTTTTTTGACTTGTTGTAAATATAAATCTACTTGGAT
AAAATTGAATTTTTTTTTTACTAAGTTTTGTCTCACTCCGCACGGTTAAGTTGGTAAATG
CTAACTTGTGTTTTTTGGCTTAGTTCCAAGTACATTAAAACAATTGATGTAATCCTATTT
CAATATACACTTGCTATGAAATCAGCTTGCGCTAATTGTTTTTTTTATTCGTTATACATT
TGAGGCAAACATTTTACCTCATAGTGACATCTGCCCATAAGGAAGAACATACAAACTTAC
TTATTATTAATATATCAACAATAAGCTAAAATAACTTTGAATTCGTATATTTTATTAGTT
AAACACATCTAACTAAAAGTTTCGCCTGTACATTAAGCAGCATTTCAGCCACCCATTAGT
GACCCAGTCTGTAGCGGCCATTTATATAGCCGACGGTCTTAAAGTTTATTAAGCTTCTTT
AACCGTATTCACTAATATCGCCAAATAATATTAAATATTATTCTATAACCCCCGTCGGGC
TATACCACTTTAATCTTTTTTTTTTTATAAAAATTGCAAAAAGATTTTTACTCATGGGAC
TATGATTTATATAAGAATATAAATATAAATTTTAAAATGTAATTTTTAGCCTTGGCGTCT
TCCAGACATCGTCTGGAAGACTGAGGCTGCGGAGCCGATAAAGTATAGAAACAATTTTTA
ACGAAAAAGACCTATTTATTACGAGACATATCTTCTACTATTCATTGTCTTTTTACCAAT
TTCTTTTCTGTCTGCAATGCTCTCCTAATGGTTTTTTCATTACATTCTTTTTATTAAAAT
TTACACTTTCTTTATTACTTATATCAAACCATTTTGGGCTATGTTGGTAACCCAGGAAAG
CTGTAGCCATCATTAATACAAATATTACTACACCTATAGTAAACACTAATGTTCTAGGTG
CTCTATATGATCCGTAGTATATATTTCTTCCTATATGTAGGTAAACTACGAAGAAAAATG
CTGAAGCAGTGTTACTGTGTAAATAACGTATTAATCACCCGTTATTTACATCTCTCATAA
TATGCTCTACACTATTAAATGCTTCTGCTACACTAGGGTTGTAATGCATTGCTAAAGTTA
CACCAGTAACAATTTGTATAACTAAACAAAAGGCTAATAAAGAACCAAAATTTCACATGT
AACTTAAATTTAAAGGTTGTGGTGAATCTACTAAGTAAGAATTCGCTAATCTTAAAATTG
GATGACTTTTTAATAATCTCATTTATTTTTTTTTTATATTTTAAGCTTATTTCTCTTCAA
TAAATTATGTTAACAGTTATACTGCTTTTATGACTATTTTACGGATCTATTATAAACCGT
AAAATCTTTTATAAATTTCCTGTTTTTGTTTATATGTATTAGTATATAGAGACCCATACC
CAACACATTACTACTAAGTTTTATCTTTGTTGACCCCTTTTAATACCATTACCATTAAAC
TTACTCTTTTTCTCTTTTAAAATAAGTATATGATTATATATAATAAGAGAAGAAAGCGAT
TCGGACACTTAACCTCTTACCTGTAACAGAAGTGCTCTCACTAGCCCTTTTTTTTTTTAG
TTATGAAATAACATCGAAAAAAAAACTAGGGGTGACCCTTTGGGAAGACCCCGATGGGGC
TCATCCCGATAGGGATAGTTTTTTTAGCCTCGGCGCCATCAGCCCAGGGGGCTGAGGGCT
GAGGCTGCGAAGCCGTAATATCTAAAAAGAAATTACGTCAAAAAAAAAACAAGAGCTAAT
CTCTTTTATTATTTTTTTTTGTGGGGGCTTTAATAATCATAGGTAAATCCTAGATGAATC
TTCTCCCCCCCGATTGCTGTAGAAATATAAGTCTATCTTGCAATCTTCCAGCAATAAGAA
ACATTTATCTACTGGGATATGTTATACTGTTTTGCCGCATGTAATTTAAACACAAGCGAA
CTGTTTTCATAACATGTTTATTGTAAACAACTATTAAACGTTAAGATCCTCAATGATATA
TGGACACAAATAAGAATAATCATACAACATCAACAAAATAAGAGAAAAAAGTTCTAACCA
AAAATATTATTTAAAATTTCTATTATAGTTTCTAATAGACTAGGTAATACTTTATAACCC
GAATAGTTTATTTAAAATTTCTATTATAGTTTCTAATAAACTAGGTAATACTTTATAACC
CGAATAGTTATGATTATCTTCTTTCTTATTTAAAGTATTATCTGATTCATGCAAACTTGA
ATTAGATAGATCTCTTAGAGAATTAGTAGATGATTCATCATTAGCATAATTTTTAGCTTC
AGATAATTCTTTTATTTTTTCATTCCTAGATTCTACAAGAGCTCTATTTAAATCTGGTAA
ATCGCTTACATTAGGAGTTTTCCCTTCAAAAAATTCTTTAACATGAGGATCCTTTCTTAG
ATCATTTAAGTGTGAATTTTTCTCTTTTTCAGAATCAGGAAGTTTTTCATCTAAAATCAT
AGCATCATTTGAATTTCTCATTAGTTTTTCAATATGTTGTATTTCTTCTTCTAATTCAAA
ACTTTCCTCCTCCTCGTTGGCTCCATCATTCTTATCAGTACCACCTTTATCACCATCATC
GTTGCTAGACCCTTCGGTTTTATATATTATATCCGAATGAGTATTAGTAGAAGTATTGGC
ATAAATTATACAAGTATGTATCTTAAGATCCTCAATAGTATATGGACACAAATAGAAATA
GTCATACAACATCAACAAAATGTCAATACAGAATACCAGCTTCTAATCCTAAATGATGAT
TATTTGTTAAATGATATGCTAATACACGTCATAGACCAACAGCTAAAAATGCTGTACCTA
TCATTACATGTAATCCGTGGACAAATTTGTTATCATAAGAGCTCTTTATCTCTTATATCC
ATTCTTTATCAGAATGGTTCAGACTATGTCTTCATTTATAAAGTATTTTTTTTTTTATAA
ATGTGGGGTGTTCGTGGTAGAATTATTGTAAATAAAGTACTCATCTACTAGTCGTTGAGG
CTTCATGTATCCCTCAAAATAAAGATTATTGCTTGTGTAACTTTTTTTAAAAATTTATTA
AATACATGCTTCGCCGCACATTGTCCATATTATCTTATTGGCAGCGCCTTATAATAATGA
TGGAGTTTCATGCTATTTACCCCATTTTCTATTTTAACGGCTTCGCAGCCCCAGTCTTCT
TTGCAAGCAAAGAAGACGCCGGGGCTAATAAATTTATGAAAATTTATCTATTTCTATTCA
TATTTCTTTTTATTTTTAAAATTTCTTTTAATGTAGCACTATGTTCATCGTACTTGCTAA
TTTCTCCTACGATATTAACTACTTTTTTGAAATCATAAAAATCTAGTACTTTATTTCCTC
TTAAAGAGTATTTTTCAAAAAAAGGTATTATTTTATTAGTAATATCATTAAATTTATATA
CTACATAACTAGATTGAGTAGGTCTAGTTTTCACAGTTTCTACTAAACCACAATTTAAAT
AAATTACCAAATTTTCTAGTAAATCTATATCACGTATATGTTGTGCTATATAAAAATACG
GACTTACTCTATACCCTGAATGGGTCTTGGATGTTTTTACATAAAAACAACCTTCACCGT
CAACAAACCCCGCTACTCAAAATGGATTAAAATCTTTGGTAGATAATATTAGGTTTCTTG
CCGCAGGTATAATATCGGGAAACATATCTAATAATGACTTTGATAAACCTTTACTTATAG
AGGCTTTGTAAGATAATATTTTGTTTAAACCTTGTTCAGTTTTATGTTGACCATTGTAAA
GTATATCTACTACTAAAGAAAACATACGGAAATCTTCTCTCTTTTGTGTTAATAGATTAT
ATTTGTTAAAATGAGGTATTATTACATCTTTTAGTGCTTTAATGGATTGAACCGTATATA
TTACGCTAGGATTACCATTTTTAACTCTTTTTATGATAGTACCTACTGTGAAAAAAGCAT
TTATTTGTTTAAGTAAATCAAAATCTTTTTCATGTAGTTCTATTGTAAAAATTGGTGCTA
TACGTAAAGATTTAAACCTTTTTTCATCTTTAGCTATTCTAAGAGAAAAGCTAGATTCAG
CATCACAAAATCCTGTTATTCAATTAGGATTTAAATTACTAGTAGAATTTATGGGGTTAG
AGCTCTTATCTTGAGCTTTAACCGTTGAATAGTTAGATATTTTAATTTTCATATATATGT
TTTTTAAAATAGGGGCTAGAATTAACCCTGTTCCAAAGTAGAAACATGATCCAAAAGCTC
CATCTGAAATAGTGAATGATGATACTGAATATTCAACACCTTGTAGTGCTGTAAATATAG
TTGCTAATATGATAGTATATAATAGACCATATAAAGCTTTACCTCTTTTTCCGTTAATTA
AAAAATGATGTGCATATGTAACAGTAAACCCTGAAGCCAATAAAAGCCAACTTTAATTTT
ATGAAAGGCGTAACCTTACCGTATCCCTTTGGAAGTTAGACTCTTTTTGCATTTTTAATT
TATTAAAATGAACCTAAAAAGTAATTAACAGACATTACTTTCTATTTATTTATGGTAAAT
AGTATTATAAAAACTACAAAACAAGTTTATTTAACATAGGAATACTATAATAAGAAGTAT
ATAACCACCGTGTAAGTGGCGAAACCGCTGTGTGTGCATGGTTCATCCTAACTTCTAACG
ATATCACACTCGTCTTAAAGTCCGATTGTACATTTGGACGGGCATTTCAGCCCAGCCCCG
GTGAACCAATCTGTAGCGACATTTACAACTGCCGACGGTCTTGGTTTAGGATACCTTAAC
CGTTTCCACCTAATTTTTCTACTAGCACAGAACTGATTCGGTTGTAACCTTTTCTCAGCT
CCTTTTTTAACTCTATAAAATATTTATTCATATATAATATCCTTCCTCCAACATAGAGAG
GAAATGATTTAATTTACTCAGAAGCAATAGGATAAAACACTGGGATTCTTCTCACAGTAT
AGCCCTTAAATACTATTTTAGAACCATCGGAATTATTATCTAAGACCTCTAAATGTCTTT
TTAAAGTTTTAAAACTTGTATCTAACATTAGAGGAGATTCAGCCAAATTAGGCATTAATA
GTACCTCTCCTGAAGGTTTAATAATTTCATATATACAACTACTTGAACGACTGCGTACTA
CTTTCTTTGTAATAAGGTCTATCTGACGACCATCTTTAAGGTGTTCAATGGTAGGTTTTG
CATTCATCAGCCTATCCATTTCATCCTTACTTAAGTAATTTACTGTACCCTGGAATGTTG
ATAACCGATAGTTGTTCATGGTATAAGATAATTTAAGAACCAATGCGGCTATTTCCTCTA
TACTGTGGGCACCATTATAAATAGTCTTACATATGACTTTAAAATCTAAAAAATCTTCAC
CTTTTTTAGTCATAAATTTTTCTTCACTCAGAAAAGGTATTAAATAGTTATTTAAAACAT
GTGTATTTTTAATCATTAATGCTGCTAAAGGTATATATTTACCTTTGTCTCTAACTTTTT
CCGATATTATTGAAAGAATGGAAGTATTTTTTATCTTATACATAGAATATGAATCAAAAC
CTAAATTATTTTCTAAAAATTCTTTTATTTTTACGGCTTCGCAGCCCCAGTCTTCTTTGC
AAGCAAAGAAGACGCCGGGGCTAATAAAGGAAGTTGTGTTTTGGATAATCTAATAGAAAC
AACAGGTTTAAAAGTGGCTCTTTCTATACTAAATGAAACATCACCCTCTATAAAACCTAC
TAATCAACTTTTTGTAATTAAGACATGGTTTTCTGGCATATTAAAATTAATACGCTTAGT
ATTCATGTTATTTTTTAATTCAACAACTTAGATATTAATGCATCTGTCAACTTTTCTCTT
TTTTGATATAAAGTAAAAGCTAAGTTAAAATCTGAAAAATCCAAATACTTACTAGTGTTT
AATTTGTATTTGCTAAAAATAGAGATTAAATTCTTAATATCCTCCATTTTTGTTACAACA
AATATATACTTATCGGTGTATGAATAAATCTTACCCATACATAATTTACTTTGAATAATA
TTTAAAACACCTAGATCGTCTTTGTGTAGTCCTATCGTAAATTTAAAAGAAAAAACTTCT
TATTTGTTTTTCTGTTTAGTATAGGACTTATCGTGAAACTACCTTCAGCATCTGAGAATC
CTGCGAATCATATATAAAATTCACCAAGACAAGCGCTATTTAAAGAATATTTACCCACCA
ATTTCTTTAATCTCTTGGATTTAGAGAGACCTACACGAGAAGACCCAGTTATCAACAAAA
GTAAAGATAGTAAAGTAGGTAGGTCGATATAGTTATAACTAAGAGTTAAGTTAAGCTAGC
AGAGTTGGGTTTTCACCAACACAGCTACATTATCCGCACATAAGATAATTACACGATAAA
CTGTATTTATTAATGGTAGTTCAAAAGGATCAATCGCTTCTATTCCCATAGGAGGTCACA
TAGCACCTAACTCTACTGCAGGTGATAGAGCACTATGGAAGAATGTTCAGAATATAGCTA
AGAAAAATAAAGCTTCAGATACTATAAATAAACCAACACCAAGATTTAACCCTCTTTGGA
CAGCGAGAGTGTGATTACCTAAATATGTACCCTCTGCTATTACATCTCTTCACCAGAATG
ACATAGCTAATATTAATGATGTTAAACTCATCATTAAATTGTATTCTGCATAAGCAAATC
CATGAAATGATAAAACAGCGGATGTAGTAAGACTTAGTAAGCTAATAGATGTATATAGAG
GTCATGGAGAAGGAGATACTAAATGAAAAGGATGTGCTTGAAAATTACTTCTGTTTAAAT
TTAACATGATATTTAATAATTAGTTCATAATACGTCTTTTTGGTTTTTTTTTGAAAACCA
CAACCAAAACATTCCGCATAGCTCTATGCGGAATGTCTTTGTTGATAATCACAATCAAAA
CATTCCGTATAGCTCTTCTAGAGCTTACTTTTATTAGGTATATATATACCTAATATCTTT
AAATTTTTTAAAATTTTCCCTCCCTTATTTTTTTTTTCCTTTTGCTTAACTGTTTGTTTA
TTTTTTTTTTTATAGCCTCCGGCTTGCCTCTTAAGCAAGTCGGGGCTAGAAAAAAAAGAA
ACAGTTGAGCAAAAGAACGCTATAAATTAAGGGAAAAATAAACAAACAGGAAAGACACTA
TCATATTTATTAATTTTTACCTTTTAACAATAAAAAATACAAATATCACTATTATTACTA
AAATATAATAACAATGTAACAATAGAAAAATATATATTAAAATATATTGCCATATAATCC
TTGTTCAAATAATGTTTATAAAGATTAATCGCCGTGGTATACCATTTATACATTAATTTA
ATTAAATATAGAAATAAATATATGGTTAAGAATTGTAATAAATAAATATTAAACCATATA
GCTAAATTAGGTAAAATATTCAAATGTATAATTAATACCAAAATAGCTGAAACTGTACAT
GATAGTATACGTAATACCGGCATAAGGTTGAAGCCAATAAAACATAAAGGAAAGTCTAAA
TTATTGTTTACATTTGAATATTTTACACGTTTCCTACTTCTATCTTGAGAATTGTCAGAT
GATTGAGTCTCAGAACTGTAAAAAGAAGAATTAGATTCTGTATCTGAATTATCTCTAATA
TTAAACTGTTCAGATGGATTTATTCCCTGTTCTAGAAGGGTTTTTTCTATTCTATCTCTT
TTAAATTTAAATCCATTAGATTCGTCTAAATACTGAGATAATAATTTAACATCTTTTTCA
CTTTTAACCGTTTGTTTATCCAGTTTAATTTTTAAATTATTATAAAGCTTAGCATATGTT
AAAAACGTATCATTGGAGGTCTTTCAATCTTTGATATAAATAGATAATTTATCTATATCA
AATCCTACAGGAGAATGTTCCTTAGTAAATACAGGTTTAGAAGACTCTCCATTCTTTTCT
TGTAATGAGAGTTTAATAGCTTTCCTAGTATCTTCCTCGTATTCTGAATTGGTCTCAGAC
TTAACGGGTGATTCAGGTTTTTCTTCCTCAGGTACATCTATAGCTTTACCTTTTCCTTTC
CCCGTGTAAAACCCAGATGTTTTTAATTCACCTTTTAACCTGAGAGATAAAATAGGATCT
GAAATATGTTTTGTATAACTCAAACCTCGTCATGTAAAAAAAATAGCTAGGAAAAATAAA
GCTTCAGGTACTATAAATAAACCTACATATGTAATAAGGCTTAGTAAGCTAATAGATGTA
TATAAAGGTCATGGAGAAGGAGATACTAAATGAAAAGGATGTGCTTGAAAATTACCTCTG
TTTAAATTTAACATGATATTTAATAATTAGTTCATAATACGTCTTTTTGGGTTGTTTTTT
GTCAATTCTGACGCTTTGGACTTAAAGATAGTGGAGTGCTCCAAGTATAATTAAGCATTA
TACAAGCCCCCTTTTCTTATGTTGCAGGCGTAGAGTAGACCACTGCTGATTAGGTTGCCC
ACCCTAGATACCACTCGAAACATCCGGGGACTATTACCCCGCGCGCTTTTCCCACTACGA
CTATTGTAGGACCCTCCGCTACTTAGATAGTGCTTAATACTATCATAGATATTGAAAATA
TACGACCATCACATAAGCAAGTGGAGATGAACGATATTAGCAACTCTACAAGAAAAATTG
GATTATAATTGGAATATAACTCAACAATCTAGCATAATATGAGTTCATCCTAATATATGT
TCATACTACTATATGTTCAGCACTCCTGAGGGATTCTTAAGGGTTTCCCCTTAAGTCTCT
ATGAAATGGTTAGGAAAAAATCTTCGTAACAACTCCCTACCACCCAAAGGATTCCAGGCA
AACGTTAGCCACTATGTAAAAATAAACCCCAAGTCACAACAAACGATCTCCAGCTAGGGA
AACGCAGTCCTAAAGGACTGCTCCGGACTAGGAAACACAGTCTTAGGGACTGCTCCGAAC
TAGGCTAGTGAAGGATTTATAAGACCAATCACTACACTATTTATTTTTACTTATATG
>NODE_8_length_14527_cov_471.180969
CATTTTAAAGGCTTCTCATTTGGCTTAAAAATTTTCTCAGAATAATGTTAGGAAAATAGT
GTAGCAAAATAGTATAACATATCCCAGTAGATAAATTGCTTTAGGTCCCCCCCCTAACTT
TTTTTTACATATATCATGATATATTACAAAAAGTAAGAGGGACCCTACAGATTTAAGCTG
GAAAATTGCAATTACATAATGTAAAAAGCAATTACGGGAGAAGATGAACTTATGTTTAGT
AAGCCCAACAAAAAAAAAGAAATTAGCTCATTGAAGAGAACATTTGTTTTACACGTGGAA
AGTTAAGTGTTCAGACCACTTATTTTTTTTTTAACTTTTTGCGAATGATAAGTATATAAT
AACGAGATGAAAAGGAAGAAACATTATAAAGCCTTAAATATACTCTATGTAGAATATAAG
CAGGGAAGAGAGAGAAATGGGAAAAGTTTTATTCTAATGGGTATTAAAACAGGTTAACAG
GTATAGAACTTAGTAGTAGTGTATTGGGCATATATCTATATGCTTATACATTATAAAAAG
CACGTTTACACATTATTTTAAAATATATAATCTATGCGATTTAAATAGATAATTAACTTG
ATTTATTAAAATATACTTTTTAACTAAATGTAATTTTAATATCATTCTTCTAAATTTAAA
ATGTTATATTTTCCAACAATTATCTCTGTTCTTGAAGTATTGGCTGTTACTGTACCTGTT
TTATTAACAGTAGCTTTTGTAACTATAGCTGAGAGAAAAACAATGGCTAGCATGCAAAGA
AGACTGGGACCTAATGCAGTGGGTTGATATGGTCTACTTCAAGCATTTGCCGATGCTCTT
AAACTTTTATTAAAAGAGTATGTTTCTCCTACACAAGCCAATATAGTATTATTTTTCCTT
GGTCCGATTATAACTTTAATCTTTTCATTGCTTGGATACGCCGTAATACCTTATGGTCCT
GGTTTAGTGCTACTAGATTATAATCTGGGTATATTATATATGTTGGCTATGTCTTCATTA
GCTACATATGGAATTCTGCTGGCTGGATGATCAGCTAATTCTAAATATGCATTCTTAGGG
TCTTTAAGAAGTACAGCTCAATTAATTAGTTATGAATTAATTTTAAGTTCTGCTATACTT
TTAGTAGTATTATTAGCAGGTAGCTTAGATATAACTGTTATTATAGAAGCTCAAAGAGCT
ATTTGATATGTAGTACCTTTATTTCCTATATTCATTGTGTTTTTTATAGGATCTATAGCG
GAAACCAACAGAGCTCCCTTTGATCTAGCAGAGGCTGAATCAGAACTTGTAAGTGGGTTT
ATGACAGAGCATTCAGCTGTTATTTTTGTATTTTTCTTTTTAGCTGAATATGCTAGTATT
ATTCTTATTTGTATTTTAAATAGTATATTATTTTTAGGTGGTTATCTGTTTGACTTTAAC
TATTTTTTATATCCTTACTTTTATTTAGTGCAATTTATTGCAGGGGATAGTTATATGTAT
CTAACAGAAAATGAAACTAATTTTAATGTAATTGACTTTGATAATTACAATTCAGTAATA
GGAACAACTATAAGTGGTGTGGTAATAGGACTTAAAACTTGTGTAATGATATTTACTTTT
ATCTGAGCGAGAGCCTCATTCCCGCGTATTCGTTACGACCAGCTTATGTCCTATTGTTGA
ACTGTTTTATTACCAATAGTTATTGCATTTATTATACTAGTCCCATGTATATTATATAGT
TTTGAAATAATGCCTTGTAATATACCTTTATTATAAATTAACAAAAATTTATCTAAATAA
AAATTTTTTTATTATAAATTTAAATGTGTTATGTATTTAAATATAATACAACAAAAAAGT
TTTTTTTTGATATGTATAATTTACTCAAGTCCCCAAAGGGGAGAAGATAGTATAGCTTTT
ATATATAAGTATATAGTAACTTTTCTAAAAATTTTTCTATGTATTATAAGTATTACATTA
ACATAGATCCTATAATAGAAAAGAAACTAAAAACTATCTAGGTATATAAAAAACATAGGT
ATGGAAATCTAAACAGTACACCTAACTAGTACTTAAAAGGTTTTATGCTACTAGCTCTTT
AGTTTAAAACACTTTTTTGACTTTGCTGTGTTAATTAGGTAACAATAACTATACTAATTA
GGTAACAATAACTATACTAGTGGAGTATAAATTGTATTTTATAATATATCACTACTTGGA
ATAATAGTACGTACAAAAGAGCTTGTTGACCTAAATTAAGGTGTTTTACAAATACAAGAA
CGATAATAACAAAATAATTTACTATAACAGTCATTACATACCTGCCCATTCTTGTCAAGT
ACACCTGTAATAACAGCTCTATATTCTATACACCTACTAGTTCTATATAGGTGGAAAGCA
TTATCACGAGACAGATGCCTTCCACCAGATTATGGAAACCCGCAACGGTCTATATTTTTC
GGGATAAAGTAGTAACTTTATACTCTATATTTGATTTACTACTACCCCTCTTATTTTTTT
TTCTTTTGCCATTGTTTGTTGCTTTAGTTTCTAGCCCCTTAACCAAGTTGGGGGCTAGAA
AAAAAAGAAACAAACCGTTAAACAAAATAAAAAAAAATAAGCAGCAGGGTAGAAAAAAAC
ATATATATGTTTTTTCCAACCCATGAGGGAATACATAAAAATATTACTAATATAGCTGTA
GGTATATATACACAATACTAAGTAAATATATTGCTCTATAAAATGTGAAAAATCTACAGT
TAGCTTTAATTAATGACTGCTAACTCAACCCTTTAACCCAAAAGTACCATTTCTTGTCTT
AGAATTAATAAGGGTATATTGTGTATTGGATTTAACGTAACCTCTTAGCATAGTAGATGA
TTTATTATTAAATGAGGAACGTATGTTTTTTAAGCTACCTGCATATCTATACTTAAATAC
AGCTCTCATAGCTGTTAAACGTCTTGTTAATCTACCTGATGCTTCAAATCTTACACCACT
TACTACTTGTTGTTTTATGGTATTTATAATACTGTTTTTGTTCATTGCTTCAATATTATC
ATCAAATGTTATAAGTGTGTGTAAATCAGGTATTCTTACCATTTGTAAAATAGCTTTTCT
TAAAACTCTTACTGCTTTATTTTTCCTATCTCTTAATTTTAAAGCTACTGCTGATGAAAA
AACGTCACTATTTAAATGTATAGATCTTAATTCAACTAAGTTAATTTCTACCTTTTTGTT
ATATAATTTTTCAATTAAACTAATTAAACCTAAATTTCTTAAGTTTAGATTTAAGCTATT
GAATTTAGATTTATTAAAATTAAGTAATTTTAATGAATTAAATAATATTTTTTGTAATCT
AACTAATTTTTTTAAAAGTCTAATGTTATAAGTAGGTATATTACTTAACTTAAGGTATTT
TCTTCTTAAATTTACTAGAAAGTATCTTATTAAGTTGTTATTTGTTTTAAAGAAAGCCAT
ATTTCATTTTCTAAATATGAAAAAGTTATTCTTTAATAAAGCAGGTATTCTGTTTTGATG
GTTTGGTACAAATCCTCTTTTTCCATCAACAATTAGTTTTCTATATTTTACAAGTACAAG
AATTTTTAATATATACCACTCAATAGATGATTTTTGTTTATTATATATATATAATGTAAT
AAAAAGTTTTGTGTTAGTATGTTTTAGCTCAGCTCTACTTGCATATATTTTATTTGCTGA
ATAACGAATCTTGTTATCACGTCTACGTTTAAAAAGGATTTTTATTTTATCTTGTAACAT
ATTACAATAACTTCTAAGTAATTTATTTAATACAGCATCGTAACTTATTAAAGATTTAAT
GTAAGATTTATTGTAGGAGTATACACTACTAAATCATTCTTTACTAGAAGACGTATAAAA
AATAATGTTATTATATTCATCTCTTTCAGAATTACTTTGTATTTTTTTATTTTTTTCTAT
AATATAGTTAGTACTTAATGGTTTATCATTAAAACTATTTTGTTTATTTTTGAATATGTT
TAACATAGAATATTATTATGAATTATTGGTATAAATAATGGCAAAGCTATTAAAGTTATA
AGTTTAATTAATAATATTGTACATCATTACTACATTGCTATTAATTTTTATACTTATTAT
CGTTAAAATTAACCATTTTTCCTTTAAGATAGGTATGTAATTATGAAAAATAGGTTGAAA
AATAAGTAGTTCGAACACGTAACCCTCCGCTAATTTTTTTTCCTCTTTTGCCAAAACATA
TAAGTAACAATAAGCAAAAGAAAAAATAAGGTAAAATGCATGCTCTACCTATTGAGCTAA
TTTCTTTTTTTTTTAATGGGGGCTTTAAGCAAAAGTTTATTTTACTCTTCTCCCCCTAAT
TTCTGTATAAATTTTGTACTGCAATATACCAGTAAATTTATACTAGGATTTGTTATACTA
TAATAGATAAAAAAATTACTATAAATAAAAAATTTTACCTTTTTCATAACAAGTTAACTG
TAATTATGCAATTAATTTAAAATAATCGCTTACCTGTTGTTACTAAAACACCCATTGTGA
TAAATGTCGGAATAGATAAAACGCTTATAAAGCTGATGTTTTTATGTTAACATCATCATA
TCTATGTAAAACCAGAGATAAAGATATAACTAGTATTAATATAATATTAGAACTATCAAT
ATATGAGTTAAATAAAAGATAAGAAATTAACCCTATTAAGATATATAATGCATAAGATGT
AATAACACCAGTATTTAATTTAGCAATATTACTACTTATATTTAATAATCCTTTCTCTAA
CCCATAAGGACCTAAATACTCTACGGATCCTTTATCTAGTACTTTAGTAGTTTGCCCACC
AAGTTTTAGTATAATACCAGTAATGTATCTGTTGTAAAATAGTTCTATTAAGAAACGTTG
ATTAAAGAAACTAAATATGTTGTAACCTACTCTAGATAATTTAAAGTAAATAAGTATAGT
AGATAAGTATTCAGATAAAACTATAGAAATTACACTTAATGAAATAGTAAATATTAAAGG
TAATAACTTAAATAGAGTTGGTACTCCAAATTCAGTATCTAACATTATCTCATGAGAAGG
ATGTATAAATAAAGCATTATCTGCAAAGAATCCTGAACCTAACCCTATAAACATGTCTTT
TGTTATAAACCCGAAGAATATAGAGAATACAGCTAAAATCATTAAAGGTAAGCTCATAAA
GATATCACCTTCATGTGCTTTTTTATAGTTTATTAAAGGTCCATTAGGATTCGTTAAGAA
TGTTAAATACAACACTTTTACAGAGTATAATGTAGTAAACATTGCTCCTATAGTAGCTAT
TATATAAACAACAGTACCAGAGAAATAATATTGACCATAAGCAGATTCAAGTATAAAATC
TTTTGAATAGAATCCTGTCATAAAAGGGAATGCAACTAAGCTTAAAGAAGCTATAAGCAT
TACAGAATAAGTAAGTGGTAAAAATGGTCTTAACCCACCATATCTTCTAAAATCTTGATT
ATCAGCTACAGCATGGATAACTGCACCAGCTCCCAAGAATAAAAGTGCTTTATAGAACGC
ATGGTTCACCAAATGAAATAAAGCTATATTATAAGAAGATAAACCTACAGCTATAACCAT
CATCCCAAGCTGGCTCATTGTAGAATAAGCAATAACTTTTTTAATATCTTGTTGGAATAA
ACCTATTAAAGAACTAAATACAGTTGTAATTGCACCTAATCATAAACATAACATTAGCAC
TGTTGAACTATATTCTATTAAAGGAGATGAACGCATTAATAAATACACACCAGCTGTAAC
CATGGTTGCAGCGTGTATTAATGCACTAACGGGTGTAGGCAAATTTGTTGATTTATGCTA
TATGTAGATCAATGTCTACACTAATACGGCACAAATACTCAACAACTCACGTTGTTGTTC
GGACTATATCATCCATTACATTAGTTGTTTATTAATTTAATTTTATCTTTTATGATTTCT
ATACCTGACTCAGTTAAATGTTTTTTATCTTTAACCAGATCATATACTTTTAACCATCTC
AAGTATGAAACATGTTTTTTAGTTTTAAGAGGATAATTGTGTAGATAACTTAATATTTTA
TTAAGTTTACCAAAATTAACTACAGTATTATAACCATTATAGCTTTTTACATGTGTTACA
TAACCATCTATTAGGTTAGCAAGCAGTTTACTAAATTCCACATCATCTTTTTGAGAGATT
ACGTATCTTACAGTAACTATATGTTTACCTGTTTTACTTAAATAAGCAGAACTAGTGAAA
CATCCTTCTGCATCTGTAAATCCAGATAATCATGCATTACATAAATTTACTTTTCCATTT
GATTCTATATGTGTAATATTAGTTTTATATTTTAAATTAAAAGCTTCTAATCATGATTTA
AACTGAAGTTTTTTATTTTTAGTTAGTAAGTTACCATTGAATATCTTTATTATTTTTAAA
AGATTATCTTTATTTCTAACTTTATACTGATGAGTTTGGTTTAATTTGCTTTGTACTGTT
ACGGATCCAAAGCCTAATTCTTTTTTAATGTAGAATAGTACTTGTGCATCTACGCTAGAT
TGTGTTACTTTAAACACTAAATAGCCTCTTTTGTCTACACTAAATACTCCGTCTCCTTCA
GCAAATCCTATTAACCATCATTCAAAAAATTTTTTATCATCTAATGTAATTGCTTCACGT
GTAGTCTCTGAAGAGCCCAAGTTACTAACGTGGTTTCCTGCGGATTGTCCCTCATTCTGG
ATTTTTCCGAAGCTTACAAAGTAAACAGTGGACCAGAATATAAAAACGGGATGTTCCCGC
ATATAGTGAAGTTTAAGGAAGGCCCTATTCAAACCCTCCATCGCCATAGGTAGTCAAACG
TGAAGACCTATTTGAGAACTTTTAGCCATAGCTCCAATTAATAAACATATACCTACAATA
GTAACAACATTTTCATTCATGTAAGGAGCTAATGAGAATACAGTTGCATAGTCTAAATTA
CCGAACGCTAAAAAAATCGCAAACATACCTACAGTTAAGAAACAATCACCTACTCTATTT
GTTAAAAATGCTGAAAGAGAGCTTTGATTTGCTGCTATTCTAGTAAATCAAAAACATACT
AAAAGATAAGAACAAACCCCAACACCTTCTCACAGGTTTTCAGTTATAATCTGTTGCGAA
TCTTTTATACTAAAGATTTAATTGGTTATACCCCTAATTTATATAACATTTCAGGTATAA
AATACGGTTTTACTAATACTGTTAATTTATCCATACTTTTTTTACTTATTCTAATTCTAT
AACTTTGAACACCACTGCTATTAATACGTTTATTCAAAGTAGCTTTTATTCCAAAGTTTT
CATGCAATGCATTTATTAGAAGTTCTTGTTCCTCTTTAGTGAAACTTTCTGTGCATAGCA
TAACTATACCTTGATATAAAAACCCATCTCCCATAATTAAATGAGCTAACCCTCTGGGTG
TTAACAAGTCTTGTATATTTAAAGGAATAACTTTTTTTTGATCTTTGTAAAATAAAGAAT
GATATTCATTTAAGCAAGGAAACCTCAATGTTCTAACATATATAGATTTATATATTTTAC
CTGTTCTAGGATCAGCTTTTCTTACAACTATTACAGGCTCCATATCTATTAAATCGCCAA
ATAAAGTGTATAAACTAAATACATATGACTTTTGATAAGGGTAAGTATGATCTATTCTAA
GTCTTGTATTATAAGTAGGTTTACCTTTTTCCAAAAAGCCATCTGCTAACATTATACCTA
CGATTGACTCCTTTTGCTCCTGTGTTAGTTCATACTCTTTTTTGTACTGTTTAGTGTATT
TACTGCTTTCAGGTATTTTACTATAAAATCTTTTAAATACACATAAAGGATAAGTGATAT
AGTATATATAAGAGGTATAGTAAGGATATAAAAAATAGTATGAGTAAAAAATGCTAATAA
TAACCAAAATATAACCATTATGCAATAGCTTTATAACGAAACCTTGGACTATATCTTTAC
CCCTATATCCTGTTTTCTTCCCGTAAGCTTGCGGGAAGAAACCATTTTTTATAGATATAG
TAGGGTATTCCACGTATAGTCTCTGAGGATCTCACTAAGACATATTGTCCTTTGATTTCC
TGCTGATTGATCTAAGCAAAAGGGCTTATACTTTCCAGCATACAGTGGAATAATAATTTA
TGAATTTAAATACATAAACGGCCAAGAATGGACCTACAAACATTAATAAATAGTTATTTG
CTGTAACTAATATAACCATCATAAATGTGAACAAGCTTAAATAGCTAAAGAACCTTTGAG
GGTGAGGATCCTCACTCATATAACCTATAGAATAGATATGCACTAAAGAAGAAACTATTA
AAACAGGTATAAGCATAGAAACTGTTAGTGAATCAAAATGAAATCCTCAGGATACATTTA
ATGATTCAGAATCAATTCATCTGAATACCTCTATGGAAACAGGTATATTATTTAACCCAA
CTTCAAAGAAAGCTAAAACAGCCAATATTGTTGTAGTAACAACAGCTGTACATGTAATTA
TTTGTGCTCCTGATACTCCGATTTTTCTACCAAAAAAACCAGAAGCTATTGATCCTAATA
GTGGTAAGATAATTATAGCTAGATACATTATTTAAATTCAATACTAATACTTCCTCTTCG
TTTTCTCCCTTTTTCCATAGGAATTGTATTCCCTTAGGAAGGATAGGATATTACCATAAT
TTTTCTATTATGCCTGACTATATCTTAAGCAAATAATTATATAATGATATAATTATAAAC
CAACCTCCGTTTAGTCGATGAACTGTACACCAATATTACTATACTGATGTTTAGCTGCAG
ATTGTCTATTTCATTTCTTCATACAAACCGTTTTTACCATACAACGAGTCATTACCTGTT
CCATTAATCATATTACTATATTAATTTGGTAGATTTGTCTTTAAGATTTTCCCGCACTTT
TAAGGTTTCGCCTTAATAAGACTAGATAGAGGGTTGCTCTACCTTTTTTGACCTATTTTC
TCTCAAACCCCTAATCATCACCATGATTATTTTTAGGATTCATCCCCATTTTGTCTTTTA
ATAGTAAGACTTCTTTTAAACCATTTTCTTTTAAATGCTCTTTGTTTTTAACCATTAAAG
CAGCCCTTTTAAAAGAACAATAATTTGAGTACTTTTATCCTGCAATATTATGTTCTTCAA
AAAGAGGTATTACATGATTAACTATATCATCAATTCTTGTAACTACAAACTCAGCTATTG
AACGCTTTTCATATCTAACTACATACCCGCATTTAAAGAAGTTTACAAAACTCTCTAATA
AAGCTACGTCTCTTAAATCTTGAGCAATAGAAAAGCGTAATGAAGCATATATACTGCCTG
TTGTTTTAGACTTATTAATAGCAATATAAAAATTAGACTCTCCTGTTGAAAATCCAGCTA
TTCACTGTTTAGAGTGCACAAGTATGTTATAGTTAATTACTCTTTCTTCTCTTATAACAG
GTATAGTGTTAGGAAAAGCCTGTTTTAATTGGTCAGATAAACCTCAATTCATAGATGCCC
TTGTACTAATTATTTTTTGTATTCCCTTTAAATTAGTATGCTGTTTTTCTAACATTAAGT
TAATAACATTTTTAAAAAGCACATAATCGGAATATTTTTTAGGCCCCCCCTCTCTCAGAG
AGAGAGGTCCAAACCGAGTTAAGGGGTTTAGATGTAGAATAATTTCTTATTCCACTTGGA
ATGATATTAAGAGCTTTAATGGGTGATTTGGGTTGACTAAAGGATACATGGTGTGATTTA
AAAGAGATAAATCTATAAAAAGCTACTAAAATACCTAAACCAATCGCAGATTCTGCTCCG
GCTATGGCAATAATATAGATAGCGTACGTTTGACCTAATATATCATCGAAGCTAAGTGAA
CTAACCAATACTAAGAATGTAATAGCTAATAGCATTATTTCTATTGAAATAAGCATTAAT
ATTATGTTTTTTCTGTTTAAAACAAAACCTAAAATTCCAATTGTAAATAAAATTAGTGAT
AAATTCATTGTATAAAAATAAAATATTAATATAGGTGTTCTAAAGTAATTTATTGTATAA
GACCTTTACTTGCATTAGGGTATTGATAATATCTTATTTTGCTATTAAACAAATAAGAAT
TATTCATGTATTAGATATACATATTTAATACATTACTATTAAATTTTATGGCTAATTAGC
TATAATGACTCTGTAATACGGTATATATAAAACAACCTGTTGCGTGTAAAACGGATGCTC
TTTATTGATCTCTTTTCTCTTTTTTTTTGTGTGTGGGGCTTTAATTATCATAGGTAAATC
CTAGATAAATCTTCTCCCCCCGATTGCTGTAGAAATATAAGTCTATCTTGCAATTTTCCA
CTAGATATATAGGCTTACCCTGAAGGGGGGGGGTGGGCAAACAGAATATATATACCGGGA
TATGTTATACTATCTGGTAAGGTAATTACTTTTCATAACATGTTAATTGTAAAAAACAAT
TATTTTAATACCCGTTAGATTAAAAACTCTGTGATAAAACCACTAACCAAAAGCATTTAC
AATACCGCTATTAATAAGCAGCTCCATATTACTATTAAGGAAAATGTAACCATCTGTTAC
ATCATTGTGGGCATTACTTATAAGTGATCTACCTGTTTCGTTAGTAATGGATCCTGATTG
CAGATCACGCTAGACTTGTCTAGAGATCTCATTACGCATAAATCTCAACATAACTCTATG
CCTTTCTGCAACCATATGTATCTTAGGCGAATTAAACCCACCTTGTTCGGCTAGATTTTT
ATGATTAGGTAATTCTCTAGCAAAAAGATTTAGTGTTTCAGCTAAATCAAATACGCTAGA
TCTTTGTAAGAATGTAGTTGCAAATGCATGTGGTTTAGTATTATCTACAGTATTATATGA
AGAAGTTTGCCTACTATCTATGGTTAGTGCATTTTTACCTAATTCAAATATAAATCCTAA
GGTCAATAGTACAAAAAATACCATCATAATAACTAAACCATAAATATCATTAGTATAACT
ACTTACACTGTAAGGGTATACAAGTAAGATCTCTAGATCAAAAAGAAGAAAAAGAAGACC
AAAGATAAAAAATGAAACACTAAACTGTGTTCTATTTTGCCCTAAGAAAGAGTGGAAACC
ACATTCAAAAACACTATCTTTTTCCTGGTAAGGATTATGGGGTGCTAAGATTAAATTAAC
CGCTAATAATATAATAGCTAATATAGGTATAAAAATAATGAAAAAAGTTGTACTTGTCAT
TTATAAATTAAAAATGATCAATGCTAATATATTAGCTAAACTTAATAATTCTTCAGGTAT
AAAAATAAATAATGTTATTACTAATGTAATAACTGAAATAGATAAACTTAATGAGGTTGA
TATAACAATATTGTTTATATTTACATTCACTTTTTTAACGATAGTATTTTTTTCAGTAAT
TAAACCATCTGCATTAAAATCTTTTAGTTCATCGTTTACTAGGTAATCTGGTTTATCAAA
AAAGATTTGTTTTATTATAGCTAAATAATATACAGCACTTATAACGCTTGTTAATATAGC
AACTAAGCTCATAAAAATATACCCGTTATCAATTGCTGCACTTAAAATCATCTGTTTACC
AAAGAACCCTATTAAAGGTGGTATTCCCGCAAAAGAGAATAAAGTTATCCCTAAACTTAA
GGCTATAACAGGATTTATGTAGTAATATCCTTTCAACTGATCAATAAGTTGAATAGGAGA
ATTATTAACATCCGTTAAATTACCATTGTTTTCATTACTATCCTTTTGTTTTTCATTACT
ATCCTGTTCTTTTCCAATATTTTTGGTAGAATTTGTATTATCTACATAACAATAAAGAGA
GTAACCAATAGTTAATATTAATATAAAAGCATTTAAATTTGAGATAGAATATTGAATTAA
ATAGAACATAAAGGCTTGTGTTGATTCTACAGTGTGTATACTTAACCCTAATAATATAAA
CCCTACGTGTGATATTGTACTAAACGCAAAAAGTCTTTTTATTCTAGACTGTGTTAGCCC
TACCACTGTTCCTATAACTAAAGATAGAAGAGAGCTAAGTAATAAGCTATTTGTTCAAGA
AAAATCTAGATCTAGTATTGGTTTACTTGTATAGTGAACTAATTCTAATAAGAAAATAAA
AATAGAAATTTTGGCTACAATAGCTACAAAAGTTGTAACAACAGTAGGAATAGCATCATA
AACGTCCTCGGAAGTAAAATTTATCTTACAAATAAGCTTAATAACTTTATACAAAAATAA
TATATAACTTGATAAGACAATTGTGATATAAAAATAAAAACTATTTAACATTCTCTCTAT
TTCTATTCATTCCAGCCTTAATCACTCTAATTTGCTCCAACCCTTCCTTAGTAAGATGAG
CTTTCGAACTAATAATCTCCGCAGCCTTAACTCAATCTTCGAAATCTTTTGATTTCACAC
CCAGAATAGGGTATTTAAGGAAAAAGGGTAAGATTGTTTCATAGATCTCCTTTAAATTAC
TACATTTAAATTCCGCATAATCCTTATAAGTATAAAACTGTCCGCATGAAAAGTAATCAG
CTAAACACTTAATAAGAGACAGATCACGAGAATGTTGAGTTAAAACAAAGGCCAAATCAA
CACGACCTCCTGCACTGTAAGCATCACTAACTCTCAGTTTAACCATAAAAGAACCATCAC
CGGAAGCAAAACCTGCTATTCAATAAGGATTAATAGGAAGCAACGTTTGTGCATCAATTA
AAGGTCTATGGACAGGAGCATAACTAGGAAAAGCTTCTTTCAATGCAGGAGTCAATCCTC
TGTTAATAGAAGCTCTTATGTTAATAATGGCTTTTAAACCTGAAGATGTTAAATGTTCAC
CTTTTTTCATTATCATGATAACTTCTCTAAATAAAATATAATCCGCAAGCTTTTGAGTGA
TTAAGGGATATTTATCGAAATGAGGGATAATTTTTGTGATGATTTGATCTAAAGAACTAA
CTGTAAAATCACGACAATCATTTCTCTCTTTACTTATTCGTCCTATACCTCCAAAGAAAT
CTTGAATAGCTTTTAAGAGTTTAACATCTTTTTTATGAAGATTGATAATAAAATTAGCTT
CGATTTTTCAACCGGTGCTGCTTCTAGGTGATTTACGTGCAATAATGGTGAAACATCCTT
CTGCATCGGTAAAGCCTGTCACAAATCAAGGTAGGATAATAAGAGAAGATGTCTTAGGGT
TAATATTATTACTAGTTGTATAAAATCGTCTTGGCATAACTTGGTTAGAAGGGATTTTTA
CTGAACGGTTTCTCTCGAAACCTGATAGAATACATCTTAAATATGATAAATCATATCAAC
TACCGTATACTCGTTGCTCTTTTACAGTTTGTGTTTTATTTAGAGATAAAACAGTGACTG
ATTTAGATCCGCGATTACCCTTATTCTTTTCAGAAGCTTCCAAGGTTGTTACCTTACATG
AGTGATTAGTTCATTCACCTATAGCCTTTATACTATAGCTTGGTACTTGGATTTTTAGGG
GGTCCCCGGAATTTGGCAGTTTGTCCCGTAAACACGATGACGGTGTTATGGATGATTTCC
CACATCATCCTTCAGGACTTCAAAAATGGAATGGTGCAGCGGAAACTTTAAATAAGAATC
CTACAGCTATAAATAGTAAACTTATGTGTATATAGTAAGATTTATATCAATATAGTAGCC
CTGTAAGGTTGTCTTTACTTACATTAGATATGCTAGTTATAATATATAAGCTGTCTAAGT
TTGTGGTACCAGAATTTGCATAAAGTAACGCTGTACCTAATAGTATAAAACAGGATGACA
ATCCCCCTAGTAAAAAATACATAAGACCACCTGAAGTAGCGGGTTCTGAATCTCTATAGA
TAGTTGATAATAGATACAGTCCATAACTTTGTAATTCTATGGATAGGAATATGGATACTA
AATCACTAGTAGAAATTAGAAAAACACTTCCTGTAACAATAAATAAGATAATTAAGGAGT
ATTCTATTATTTTAAACTGCTCTCCCATTTTATTTAAAAGTAAGGTTCCGTAATAAACTA
GTTTTGTAAATAAAAGTCTAGTCGGGCTGCTATATTCTTTCAATCAAACTTTTCTAGGGT
AAAATGAAGTTAACAATAAGATAACGCTAGTTATTAAAAATATAAATAGGTGGAAAAAAA
TCGTAGTAGCTGTAGTATGGAATAACCCACCGAATATTCCTATACCTTTTGCTAAAAATA
AAAGAGATAAATTATCATAAGCTATAAAAGCTGAAATAAGTAAGATAGTAATCGTTACTC
TAGAGTACAAGATAGATTTGTCTCGTCTTGATGTAATAGCATTAGATAAAAGTAATAATA
TTAATGAATTTAGTAACATATCAGAATAGAGAGATTCGAACTCCCCTTTTACATCCTCTA
GGAAGTAACTATTTTCCTAACATTATTCTGAGAAAATTTTTAAGCCAAATGAGAAGCCTT
TAAAATG
>NODE_10_length_208537_cov_37.105194
CTTCCTTCCTTCCTTCCTTCCTTCCTTCCTTCCTTCCTTCCACTTCTGCTAACGTCTTCC
ACATCCTTCACCTCCCCTCACTGCGCCGGCAATCTACCATGGTATCACCATACCAAACCG
GTCCACCAGCCGCCCACTCTCCCACCCTTCTTCCTCCATCTTCCCCAAAACCCGCATACA
GTCCCCTACACTTTCTTCCACGCCAATCGCCCCCTCTTCTTTCCACTCTACCAACCCCGT
CTGCACCCTCCCCGGATGCAGCATTAAAAACTGCACACCCGGCACATCCATAGCAAAGCT
CTTCACCACAGCATTCAGCGCCGCCTTACTGGCTCGATATGCATACCCGCCACCCGCCGT
GTTCGCCGATATCGAACCCATGCGCGAAGACAAAATAACAACTTTAGGCTTCGAGCTCGG
ATTTGAATTTTGAGCAGCGGCTAGCCGAAGATTTGGCAAGAAAGATTTCACAACGTTAAA
AGTACCCCAAGTGTTGATTTCAAAAGTCCGCATCATTGTCGTATGGTCCATGACTTCTAG
CGTCTCGGTTGCTGCGACGACTTCGCTGCTTTGTTTCTCGCGGGCCACGATTTCGGGGAC
GAGACCTCGGATGCCGGCGCAGTGCAAGATGAGAGTTATGGGGGTTGATGCCAGGGTTGA
AGCAAGTTCTTCGGTCTTTTGGGATGATGTTATGTCGATTTGGTGGAAGTGCAGGGTTTC
TTGCTCAATGGTGGTGTTGGCTGGAAAGGGCTTGTTGTCTATGGCTATTATGTTGGGTCG
TGGTGATAGGGAGGCGTAGTGTTGTACAAAAGCGAGCCCGAGACCGGAGGATGCGCCCGT
TACTAGGATAGTTTCTGAGCTCATTGTTGAGGGTTTTGAAGTGTTTTGCGGGGCTGGCGT
GTATGGAAGCTGAGGTGTATAGGCGAGCAAGAAAAGGCGTATATTTGCATAGTCGATGTA
CTACGTACCATGTCTCAATGTGGCGAGTCTTGTTGAAAGGAAATTATACTGCAACAAGTG
ATGGCGTCGGCAGTAGCGGGGGTAAAGTGCTTCAGGGTCCATGTCGCCTAGGTTTGCCGA
TCTGGAGATGAGTATGGTTCCCCGCAGTCTACCCGTTAACTGGCAGACAAAGAGCCGAAC
GTGCGCTTCGGATCTGGACGAACATATCATATAATTATAGGGATACGCCAGTAATACGGG
TCGTTGAAATTCAATTACTTCAAGAAAAATTGTTTGATTTCAAATGATCTCTCCAAAACG
TAGCTGCAATCAACTATCAACAACAGCACAACCTTGGAATGTTCTATCAACCGGGAAAAG
AAGACCATGGTTTACCGTATGATCCATTCAAAGTATGTAAAGTCCTACACGGCCAAAACT
CATACTCCCAAACCCATGACTACCCACTAACTCCATCCCAGGCATGCGTCCTCCCCCGCC
CAATAGGCTGGATATCAACCCTCTCCCCCGCCGGCCACGCAAACCTAGCTCCTTACTCCC
AATTCAACAACCTCACCTTCGACCCACCCTACGTAATGTTCAGCGCCAACCAAACGCCTA
GCAACACGCAAAAAGACACTGTCCGCAACGTTGAAGCCACGGGGAAATTTATCTGGAACC
TTGCTACTTATGAGCTAAGGGAAGAGGTAAATAGGAGTGCGGTGCAGGAAGAGTATGGTG
TTGATGAGTTTGAAAAAGCGGGTGTGGAGAAGGAGGATAGTCGGTTGAGCGGGGTTATTG
TTGTGGGTACAGAAGGAGAAGGAAGGAAAGAGATGATGATACCGATGGTGAAGAAAAGTC
CAGTCAAGTTCGAGTGCGAGTACTACACTACATTACGCCTTCCTGGAAACCCACCCATGG
GCTCGGCAGATGTGGTCATTGGGAAAGTAGTGGGTGTGCATATCGACGAGCGTGTTCTGA
CCAATGGCAAAATCGATGTAAGCAAGACGCAGCCGATTGCTAGATGCGGGTATTATGAGT
ATGCGGTTGTGAGGGAGACGTTTGAAATGCGGATTCCGGGTGAGGATAAGGCGATTTTGG
CGGGGTTGGAGGGGAGTGCTAAGAAGAATGAGAGGTTGGATAGGGTAGGGGATGTAGACG
GTGAGAAGCGGTAAGAGGAGTGGCAATGCAAAATAAATATTCAATTGATATGAACACAGT
GAGCGAGGTTTGGATCGTGCGGCGGAGTGGAGATGTGATAATAATGCCCACGGTGTTGAA
GTTGGCTTCGGTGAATTGGCTGTCAGGGTTTTCGGCATGGTAGAAGACTCGTTCGGTTAG
GGAGGTGTCATCAAGGAAATTTTGCAGCCCCTCTGCATGGCGAATCAGGCGGATTTTCTC
CGTCGACGTGTTTGTCGTGATAGAGGAAAGAATGAAAAGGAAAGGGGTGGTGCTTACGAA
TATCTGGGAGGAAACGGGAAGTGGGTTGAGCGTTGTGATCAGATGTGAACTCTGACATCA
TCTCCTAACGTCGGTCAGGTGGAAGTATAGATCGAGGGAACTCGACCAATTTTCTTCACG
TTGCAATGTGTTTGAGACAAGCTGAATTGCCCTTCAGTAACCTTCCGTCCCCAACTCAGA
AGTTCCCCGCGTCAGAGGCATTTCTCAAACTCAACCTCAGCCTTAACCTTTGCACATTGT
CATGAGCAGCACATTAGACTCTGCTGATCAAATCGATTCTGCGTGTAGCAGAGACACCTG
TGGACGCGCATCGCCAACGCTAACGAAGAAATTAAGCTAAGTTAGGTAAAGCGCGGATCG
AAGCTAAGCACCTGGGCATGTAAGCACGCTACCGATGCAGCGGAAGCCAATCAGACGTCC
GAAAAGTGGGATTCCTCCCATCTATACTAGATTCTTGGAACACAGTACAAATGTCTCCGT
GTGCTTTGCTCGTCTACATGCTCCGTAATTCCCATAAATGCCTCCAACATGTCAACCGCA
AAGCACGAAACCAATCGTCCTCCAATCAATCACGATGTCGATATACGCATCAAGAATTTC
GGAAACCTCACGATCGAGGCTCTTGGCAACATTACTGTTCTTATCGTCCTTGTGGGGATG
CTCTGGTTCTGGATAGAATTCGTCCCATCTACTCCCGCTATGCCATTCCCTTTGCGCTGG
GCATGTATCGTGGTTCTATACCTTGGTACCATATCTGAAAATGCGTTGTTCTTCCGAATT
GTCATTGCCACAACGAGAGTGCGTATATCAGAGATTGAAGTCGAAAAGCGTTCAGGGAAC
CGGGACCTTGGGACACACACCACCGACCTCGAAGATTGGATCCTGGCGAACTTTTGTGCC
GTTGTTGGTTTGTCAACCATGGGTTTTGTGGCAGAGTACTGGATCAAAGTCATCATGCTT
ACTTGTCAGACATTCTTTTACTGGACTTGTACAATGGGTGGTCTCTTCTCGCTATATTGG
CTTCTTAAACGAACTATACGTCTCTACTGGGAAGCCAAAGGGGTCAAACATGAGGAGGCA
TGGGGCATCCTAGTGGGTGTTAATGTTATACGACTCTATGACAAATTCGAAGGGCTCAAG
ACTGCAGGTGTGCTTGGGGTATTGCTTGACGCTTGTCGCATTCCGTTTGAGTGCCTGAAG
TTTCTGCTTGATGTTATCGGCTTTAATATTGGCAGAGGACCATTGTTTGGTGAGTCTATC
GCCTAGACGATTCGAGATGACAGCCTAACGCGCCTTAGATCGCTTATCAGATGAATTGAA
GGCTGCAAGAAGGAATTGTAAAACGCAGGCTGATGTTGCCAATTTCTTTGCGATATTCGC
TGGAGCTTCTGATGAAGAAAGTGACAACAAAAAGGACGCGCACGATCTCAACGATGAAGG
AGAAGCCTATTTCTCTCCGTCGGCGTTTGAGTACCAGCTTAATCCTGTCATCTTTCGCCA
TCTGCGGGACGAACATTTCCAGTCACTAAATTCTGGTCCTTCCGTAACCGATAATTCGTC
GAACTGCGATCCCAAAGACACAGCTGGAGCAGCTGAAAGGTTTTGCCCGGATATGGCTGT
CGATTCCGACGTCAAAGACACCTCCGAGAACAACCAGAATTCTCCCGGTGCACCCAGACA
CACCGGTCCAGCAACGATGTCCGTCAATCTATCTTCTTTTGCATGCTCACAATGCTCTTA
TGTCGCTGAGAAGAGACATGAACTCAAGTATGCAACAATCCTCCTTCTCTGTCTACTTTC
GCTAAACAATAGTAGCAAGCATGTTACTCAGACGCACAACCACCGGTTCAAATGTGTCTA
TCACGGCTGCCAAAAGACATTCGGTCTTCTAGCAAATTTCGAGCGTCACAAAGCGACACA
CACAGAAAGAGAAGGATTTAAGTGTCCGAATCAGTGGTGTAAAGCACCTGGAAAGAGCTT
TACGCGCGAAGATAATCTTAAAAGGCATATAATGCGATGCGGCACTTCTGACTAAGTTTT
TAGGCATTTTTGACTCTGAATGTAAGCTGCCTTGGGTATCACAAAATATATCTCCAATTT
TAGAGGGCATCCCGCCTACCCATCTTGTTTCACCAAACACCATGACAAAAAGCGGTGCAA
AATCCGTTGGTCGGGGCGTCGGAAGTAACTCTTACAAGAGTGCTAGTATTTAGCTATTCA
ACCGTTATTTAATTCGTCTATACATATAATCATCGCTTAGATGAACGTCCTCATAAACTC
TCCCAGCGCCATAATAGCCATAGCCTGCCCATACGGCATACTGGTGATCTTGATGTCCTT
GTAATGTTGCAGGTCGTGTCCCATACCCGTTCCAAAGCTTGTCTCGGTCAACTCACCCTC
TGCATTGATCTTGCCCATAACGGCCTTGATAGCCTTGACTGCACTCTGCAGGTATACATC
CCCACTGATATATCGCTTCCGACACGCCTTGAGCATACCATATGCGAAGCCAGCAGTGGC
CGACGCCTCCTCATAGCTGCCCTCTGAGACAGGGATATCGAGAAGAGTGCGCCACATGCC
ATTCTCGCCCTGCAGTTTCAGCAGCGCTTGGCATTGCGACTCGAGGATGCCGATGAGGAA
CTGGCGGAGGGGATCGGTCTCCTTGAGATCGAGCAACTCGATGAAGTCAGGAATCGCAAT
AGTCAACCAAGAGTTGCCACGCGCCCATCGTGCTCGCGCAAAGTTGTGACCGACTTCCAA
TCCACCCTTGTCCTCCCACTTCCAGCCGTGGAAGAACAAGCCCGTGGATGTGTCGCAGAG
GTACTGGCAGTGCAGGACAAATTGGCGCTTTGCTTCCTCGACGTATTCCGGTCTGTTGAG
CACAAGACCAATCTTTGCGAGGGGCAATGCGCTCATCATGAGCGTGTCGTCCCAGAGTTC
ATCTTTGTTGAACGAGTTGTATGTTTCGTGTTGGAAGCCGCCGAACTTGGTGCGGGGCAG
CCCGTGCATCACCCACTCCGCCCATGTGTCTAACCATGGCACAAATGTCTTGTTTCCTGT
CTCTTCGTACAGATATGCTAGTGTGAGGAATGGGCTCATGGTATTGATGTTCTTGGTCGT
GCCTTTGCTGAGCTGCTTGTCGAACCAGCCCTTCATGATGTCCATGGTCGCCGTGCTGCC
CGTCAGCGTGTAGTAGTGCCATAGGCCATAGAGACCGATGCCGTGTGTCCACTCCCACCC
ATCCCAACCTTTGGTGTCGATAATGCGGCCATCGTCGAGCTTGAGGAGGAACTCGCCGGT
TGTGTCGTGGATGTTGATGAGATTGTGAGTGAGGAGGAGGATCTTCTCGTCTATTTGGCC
TTTGGTCAGGCCGTGAATTGTAAGTGTAGACATGGTGAACGCGTTCTGTGGGTTACGTCG
CGTTCGCAGTGGATATTTGGGGAGCTGTTCGCAAGCAGTTGAGTGTTGTCGCAATACAAG
TATGATTTGAAAGGAGGAAGACAGTAAAAAGACCAGATATTATCGCACGCGTAGTCTGCC
TAGCAAGTGGGTATTAGATACAGCGTGTCGGTCACACGCGTCGGTAGAGCTCAACCCAGG
TACAGAGCGGGGAGCAAAAACTGGGGAACGCTCAACCGCGTAATTTGCATCTGCAATGCA
TGTCGCTGCCAGATTTCGTGCCCTGTTGTACCGAATCGTGCATATCTACCCCGACTGGGA
GCTGGGCACACGTGGTGTCGCTCCAGCAGATGGGTTCCTGGAAGACGCGGCTCTTTTCTC
GTGCCAAACGTCAACACCAAGACCTTTACGCGCACTGCTGACAGCTCATTGTGGATGTCT
GCCACACTCGCATTGCGTTATGCCGACACTCGTTGATTACTATACCGATAACACTGACTG
CATGTTACCAATCGGTTGCATCTTGGTGACCCGGAAGACACTCTGGTGGGAAGTGCTACC
GCGTGAAGGAGCTTGGCCGCCTGACTCGACTCCGTCTGGGAAAGCCAACCGGCACCAATT
GGTGCAGGCGGAGGAAATCTTCCACCAGCCGCCTCGTGCCCGGCAACGAAGCTTCGCATG
ACACTCGCGCGAGCCTGACCCATCACATGCATTCACGAGCGCGGGTCGGCATCATCTACG
CCGATATCTTTCCACAATTGGGCCAGTGCCAAGTTGTGGCACTCTCCACACTGCTTGATC
CAACACACGCACGACTCCGCACTTCAAAGCACTCCACAACCTGTATGGACGGCACGGTCG
CGGGGTTGGCGAACCCCAGAAACTAGCGACTCAAGACGCAGCATTGGCGCCCACAGGGTC
GCGCTTGCAGCACGCCTTTCCAGAATGCTACGTCGGACTGGGATACGGAGACAAGGAGAT
GATCACCAATTGTCAATACCGGGCTAGACGTTGAGGTGCAGCTTGACAGCCCAGGGTTTG
CGGAGTAGCCTGCCAGCATGGGGTAGGCCGGGGAACGCTTGGACGGACAATCTAAAATCG
AGTAGAAATATCAACTCGACCGCTCCTCTATTCCCGCCAGCTCACTGCGAGTCCTGGGGT
CTTTCTTTTGCAACCTCGTTCTCTTCCGCTGTCAACCGCCCGGAAGTACTTTCCAAGATG
CCTACCACCAGAGCCAGCGCTGATGGCGTGCACAATGCACCCGAAGTTGTTCGTCACTCC
GACGATAAGAAGGACATCAGCCAGGTCGAGCGCGTCTTCTCCGAAGGAGGAGACGAAAAG
GGCGAACATGCCGACTACAATCGTATCGACAAGGAAGTTGCCAAATACGCAAACGCTTCT
GAAGTTTTCATCTCGGAAGAGGAAAATGCGCGGTTGAAGAAGCTGATCGACCGTCGTGTG
TTGCCAATCATGGTCATCACGTACTTCTTGCAGTCACTCGACAAGGGCACCATGTCCGCT
ACCTCAATCATGGGTATCCGTGACGATATTCCTGCCCTTCTGTCCAAGGAGACTGTGAGT
TGCAAAGTCTGCGGGCACTAGTATCATGTACTGACTCGTGACAGTTTGGCTGGCTCACCA
CCTGTATCTACCTCGCTGTGCTTGTTGTCGAATACCCAACCAACTGGATCCTCCAACGAG
TTCCAGTCGCCAAATATCTCGGATTCAACATTCTTGCATGGAGTACCGTACTAGCTTGCC
ATGCCCTCTGCTTCAGCTTCCCTGCGCTCGTGGTTTGCCGAACCCTCCTGGGTATCTTCG
AGGCCGTCTGCCAGCCGGCTTTCCTGATCATGACTTCTGTCTGGTACAGGCGAGACGAGC
AAGCTCAGATTGTTACATACTGGTACATGATGAGTAAGTGGGATGCAGTCAAGCTCATGG
AACACCGACTAATCTTGTATTCTAGACGGTATGCAACAAATCGTTGGCGGTCTTCTCGCA
TACGCCTTTTCCAACATCAGACATCCGAGCTTCCTTTCGAACCCCGGAAACGCGCCAATC
AGGTCCTGGCAGGCTATCTTCATCACCTACGGTTGCGTCTCGTTCCTTTGGGGCCTCTGG
GTCATTTTCAGACTCCCTGACAGCCCTATGCGCGCCAAGTGCTGGTCCGAGGAAGACAAG
AAGCTGATGGTTGAGCGCGTCCGTTCCAACCAAACGGGTCTCCAGAACAAGAAGTTCCGT
GCTTACCAGTTCAAGGAGGCTCTTCTCGACCCCCAGACCTACTGCTACATGGGCATCCAA
ATCTTCACCACCCTACCCACTTCTGGACTCGGCGCCTTTTACAACATCATCATCAAGGAC
CTTGGTTTCGACGTCCTCCAGGTCCAACTGCTGGCTATGGTTCTCGGTGTAGTTATTATC
GCGACGCTCATGGGCTCTGCCTGGATGGTCAAGAAGACGAAGCAAAACCTGTTGACCATG
GCCGTCTTCATGATTCCAGCCTTCACCGGCACAATCATCATCATGACCGTCAAGAACACA
AACAACGCCACCAAAGCCGGTCTACTCATCAGTTACTGGATTGTCTTCACCTTCTGGGCT
GCCCAGGGTCTCGGCATGTCCATGTTGACGCGTAACGTAGGAGGCCAGACCAAGAAGTCT
GTCTGCATTACCATGAACTTTTTCGCCTGGTGCGCCGGTAACGCCATCGGTCCCAAGGTC
TTCTTCGACGGCGACCCACGCTACCTCAAGTCGCTTGCTATCCATCTAGGATGCTACTCT
GCGCTGCTCTGCGTCATTGCTTTCTTGCGATTCAACCTCATGCTCCGCAACAAGAAGAAG
GACCGTGAGTTTGGAAAGGACATCAACGCCGCCCATGGATTTGATGACTTGACGGATAAG
GAGAATCCCAACTTCCGCTACGTTTACTAAATGAAAACGTTGTCATGACGGAATGAAAGA
AGGCCATGTCGTAGCTACTGTAGCACTCATTAGTCCAATAACAAGCGCCGTATAAGCCAT
GTTGTAATTGAATCATTGCACTACGCTCCTTAGTTCTCACCTTCTTGTGTTGCTTTACCC
AATCACTGCTTAAACCTCTAATAACCAAGCGAGTATCCTTGCAAAAATGGACGTGAACTG
TTTAATCAAAAAAAGTACTCTTGTTCATTGCGTACATGCGGCTGTAAACCCAACCCAGCA
CTATTCCAAAAAAAGCGGTGATTTTGCTTTCGCCCATACCATCACACCTAAACGCCTTCC
TATGCGGTTACTCCCTTCATGCACAACGCCAGCTCACTTCTGGTTCCCGTTTTGGATTGG
AAGAACTCTTCCAGAATCCACAATAATCTGCTCATCGAGCCTCTTCTCTGTGTCTCCATA
TTCCAACCGCTTCCACGTTACGATGCGTGCTTGATTGGTGTCGATCTCAAATACGCGCAG
TCGGCGGTGGTAGTGATTATACCCACCGTAGCCGCCAAAGCCACTACCGCCGGCGTAGCA
CATCCATAGTTCTGGGTCGCCGGTTTCGGGTGCTTTGGACAAGGAGCAGTAGTCGTTGAC
GTGGTCGTGGCCACAAGAGACGGCCTTGACGTCGAACTCGACTAGCGCGTCTTTGAAATG
GGTGTTGAAGGCAGGCGCGGTGATGGGCTCAGTCCAGTTTCCAACTCGCTCGTTGTCGGG
ATTGCCATATTCTGGGAGTGGGATGTGGATGAAAGCCATGTTGAGATGCTGATGGGTGTA
GTGACTGTGCGCTTCCTTCAATCCTTCAGCAGTGGCCTTGAACCAGTTGATTTGGTTTGG
CTTGAGCCAGTCATAGCCACGGTAGTGCGCCTCATCTGGCGAGTAGGAGTGGGTGTCAAG
GAAGTACAAGGTCAAGGCCGAGTGCTTGCTGCTGTGGGCTTGGATCTCGACAAAGTAGTT
TCCCACGCCTTCTATAGTGTTTGGACCAGGTTCGCTGAGGGAGTAGGGTAGCGAGTCGTA
GAGGTCCATTTGTGCATGGCGCGAGAGAGTGCCTTCGTCGTCGTGGTTGCCAAAGATGGC
TGCATACGGTATCTTGCGCTCTGCAAGGGGAGCGACTATCTTGAACAAGGCCTATGAGTT
GATTAGCTGTTGTACTGCCTAAGGGGTAGGAGCCGCCATACGCTCTGCACATCGGGTGCT
GTATCTCCGTTGACCTGGTCACCGGATAAGACGACAAAGTCTGGCTTCTCGTCATCGAGA
ACCCTCTCAATAAATTCTATGGTCCTGGGATCGGCATCACAGTGTCCGCCGTTGTGGTCT
TTAGGCTCTGGGTCCCTGCAGTGACCCAGGCCAGTGCTGAGATGCAGGTCAGATATCTGC
ATAATCTTGAATTTGCCATCCTTTCTGATCTTGGGTACGGGCTTCTCGAGCTTGGCTGCT
GGGCCTCTGCGTATGCTGAGGCGGGGATCCGTACTCGCTTTGCTAGTCTCGAGGTGCAGG
GCTCCGTTCTTGACCAGCTCCCACCCAGGACGTGGCTCTACTGCATCGGCGCCGAACAGT
ATGTCTACGGCTGTCACAGCCTTCTTTGAGTCGCTCGCGTGACGCTTCAGCGACCTCTTG
ATCCAGATGCCGGCTGGCCGCGACTCCCACTTCTCCGACGCCTGGGCCTTCTCTCCCACC
GAGGGGTCAAGTTTGCCTGTTCGCACATCGATGATGACCTTGTCTTCTGTCTGGAGCTCC
TCTTCGCGCTTGCGCTTAATGTGGACATATGATTTGGTGACCCAACCTGAGCCGAGGTAT
AGGTCCTTCTCTATGCGGTGCCACTTCTTCTGGTCCAACATACACTTGGAGAGGGGGTTG
ATGGTCGAGCATGTCTGTACGGTGATATCGGTGATTACGAGGCCGTCGTGGTGCAGTGGC
ATATGACTGTGGACGGATTGGGGGAGGACTCGATAGCGGTTATCGAGGAAGAATACGGTT
AGGGAGACAACGAAGGTAAGGGCTATGAGCTGTAGGCCCGTCCGGACCTGCGTATGTTAG
TGTTGGCTGGAGATATGCAACCGCTGTACGTACTATGCGGCGGGTCATGGTGGAGGCCCT
GGATGGTGTGGGTAGTGGCGCATAGAGCCAGAGCCGAGTTTAGGAAATGTGTTGTTCACA
GCAACGTGAGCTCATCTCCATGACATGGATGCTTTCACTGGATGGTGAGGTTGTGGCCGT
CGAAGGAGGCGCATGCGGTTTGGACGTGTGCAGGTGGTGCTCCATGTTGTGCTTGGCCCG
ACCCTGGATTCTTGGGATCGTCAATGACGACGCAGGGATTGGAGAATCACAGCTGCGATG
CTGCATTTCAGGCTGGCATGAGTAGTTTTACTGGTGTATTGTATGTTGCATCTGATATTC
AATACTACGGAGTATGATTTCTGCGCAGAATTCACCGGACGCCTACGTCTGCAAAGCATA
CTCGGTGCCCTCCCGCCGTCGCGCTCGCTTCGCGGTGCGGAGAAGGCGTCACCTCCGCAT
CTGCACATGTTTCTTCTTCCCAAGCCATGCGATCTTCTCTCCTCCACCAGCTACGACGTG
CTGCACTACAACCACGCGCGCGACACTTCACAAGTAGCTCCTACCTGCATCGTACTTTCC
AAGGCAAGACGTCCGCTTCCACCACCCCGACCCCGCTCACAACCGCATAGAAGGCGATGT
TGTGCTCCTGCGCGAGAGCAAAGAAACGCAGGATGGCCGCCTCGTGAAGCTGCAGGCGTC
CAAGTCTACCGGCACGCACCGAGGTGTTGTCAAGCATGACGATGTCATTGGGAAAGAGCC
ACGGCAGATAGTCCACTCCCACAAGGGCGCCACCTACCGCGTCCACGAGCCTACATTGGC
CGAATATGTCAGACTGACTCCGCGTCTTGTAACTCCAGTGCGTACACTGTATCGATCCCA
GACGGCAAGCTCAAGCTAACAAATCTCAGATATATCCGTCGGATACCAACCTCATAGTTT
CCCTGCTCGATATCCACGTCGATACCCCGTCCGCTAGTCTCAAGACCGACCCACCACTTG
AGATCCTCGAAGCTGGCACAGGTCACGGAGCGCTTACACTGCATCTGTCTCGCGCCATAC
ACGCTGCCAATCCACCGATTCCAAGAACGCCGTCTTATGTGACCAGCGAAGAAGAACCCG
AAGATGCAATATACCTAGGCGAATCCATCACAGATTTACATGAATCAGCACAAGCGTCGT
GGAAGCAGAATCGTCGCGCTATCATACATACGCTAGACATATCCAGCAAGCATTCGCAGC
ATGCGAAGAAGATTGTGGAAGGCTTTCGACATGGCATGTACGCGGGTAACGTCGACTTTC
ACGTAGGAGATGTATCTGAGTGGATCGCGAAACAGAGAGCATCGAGGAAGACTGATGAGC
CATTCTTGACGCATGTATTTTTAGACCTCCCCAACGCGACTAGTCACCTTGCCAACGTCG
CACCTGCGCTGCACGTCAACGGCTTGCTCGCCGTCTTCAACCCAAGCATTACCCAGATTG
CCGAATGTGTCGAAACCATTCGCGAGCAGAGAATGCCCTATCTTCTCGACCAGGTCATTG
AGCTAGGAGCAGGCACAATTCGCGAGTGGGATGTTCGCGCCGTCAAACCGAGAGCATCTG
CGAAGAAGGCCCAAACAAAGCAGGTTTCCGAACCTGCGAGCGACGAAAGCGAGGAAACGG
AATCAGGCCAGGAAGCACGAGACAACGAGTTGAAAGAAGACTTGAACACACAAGAGGAAA
AATGGGTCATGGTGTGCCGACCAAAGGCTGGTCAGCAGGTTGTCGGAGGCGGCTTTTTGG
GTTTGTGGAGGCGTATGGAGAAGCCTGACAATAAAGAGCCAACGGAGAAGGTTGATAACA
AAGAGGTGGTGGAATAGATGTGTATGCAAGCTCGACAATCTTCATTCGACTTCCCCTACT
TCCTCTATACTTGCCCACGAAAAGCCACAGCGGCTTCTGCAAGAAAACTTTCAAGCGCGC
CATCAAAGCCTGTATCCCTCCCTAGTTGAATAAACAATCAAGTCGGAAAGTTTGAAGCAT
GAGCAGGGCATTTGACTGAGTATTGAAGAAAGGTCACGGACAACTGGGAAACGAGGGCAT
TCTCGGTAGCTTCGAACAAGCCTAGATTAACCAAACAAACACCAAAAAAACAGCAGACAT
CACCCAGCAGAACAAGTCATCATTTTAAAATTCTTTATTTCTATGAGAAAGAAGTCATGC
ATCGCTGATTATCAATAGCCTCCGCCAAACCGTGCACGAAGGCGAAATTCGTGCGGGTCA
ATGATGATAAAGAAATAATATCGCGTCAGGTACATCTTCAACTCATCCAACCCATCGACT
CGCCGTCTATGAGACGTGGACAAACTGTCCAATGGCTGGGACGCCATCGACGAGGACGTA
GATGACGTAAGGACCAGCAGGAGCGATGGCCTTGTTAGGAGGCATGGTGACGGTCAAGCT
CTGGGCGGTGGCACCAGCCTTGAAGCCAGTGTTGTCAAGGAAGATCATGCGGTGACCCAT
GTGGACAGAGTGGGTGACGAATCCACCGTAGTAGAGCGAGATCTTGACGTTCTTAGCGTT
GGCAGGGGCGTTGAACTTGATGTTGAACGTCTGCTGGACCTTGAGCTCCTTGGAAGAGAT
CTGCACGGCCGAGGGACGGGTGGGGTTGCCTTGGAGGTAAGGGGGAGTGTAGATTTCGTT
GCGGAACTCAGTGACGTAGGGGTTCTTGGCGTCGGGGGTGAGGATGGGCATCTCAACGGG
GTTGGAGCCGGAGATGAGGAGAGTACCGTCAAGAAGGAGAAGAGCAACACTGTGGTAGAG
ACGGGCAATGGTGGAAGCAGGGCCGGTGGTGAAGCGCTTGCCCTTGGGCTGGTTGGGGTC
GTAGAGAAGAACCTCGAGAGCGGGGTCCTGAGCAACACCGAAACCTTGAGCACCCTCTTG
AGCACCGTTGACCCAGACGACGGTACCGTCGGCAAGGAGAGTTCCCTCAACCATACCACG
GCCCTCGGGCATAGAGTCCATCTCCCACTCTGGGTCGGCATCAAGAGGCCTAATGCGGCC
GCAGGATGGGTCAGCAGGGGCAGTGATGTCCTGGTAAGGGCCGCCACCGCAGATGACAAT
GTCGGGGTTGTAGTCGTTGGCAGATGAAAGGGGGAGCATGACGGATCCACCGGTGTTGGG
GTAGGTACGGTAGGAACCGGGAAGGTCAGGCAACATGCGGACAACGCTTCCCGTCTCGAC
CTTGAAGATCTCGGCAGACTTGGAGACCTGGACGAAGAGGTTGCCGTCCTTCATCAGGTG
CATGAAGGGGTACATGTAGTAAGGCTGGTTCTTGCTGAGGATCTCCATGTTCTTGCTGAC
CCCCCGAGGAGAACCGTCGGCGTTGAGCATCTCGTAGGTGGGGTTGTTGTTCTCAGGCTT
GCTGGGGTCCAGGCCGTTCTTGGAGCCAGATGCGACAAAGATGGAGTCGTCGGGCATGAT
CTGGACGGAAGCGTACCAACGAGGAGTGTCGAGCTGAGGGCCGGGCTCGTTCCAGGCTTG
TCCATCGAGCGAGGCATCGGTTGCGGAGCGCTTGAGGAAACGGATACCCCTGAAACCATC
GCCAACAGTGGGGTCAATGAAGTCAAGAGGAGCGTTACCACCGAGAGAAGCGAAGCGGCC
GTCCGCAAGGAAGATGCCACCGGAGCAGAAGGCGTTGGTCTTGTAAGCCAAGGGGACTAG
CTTGCCGGAGACAGGGTCCCACTCAGACGAGTAAGCGTACTGGCCGTTGCTGAGCTTGAG
TTCCGTGTAGTTCTCGACCTTGTCAAGGAAAACGACCTTGCCGTTGGGCATGAGTCCAGC
GTGCATGGCAGGGACACCAGAGCGGCCCTTGAGCGCAATGCTACCGGGCTTAGCGGCGCG
GGGAGCAGGGCTGGCAGCAGGAGCAGGGACGCTAGGAGCGTTGAGGCAAGGACCGTTCTG
GCAACCTTCGCCACAGTGAGAGGTTGTGTTACCACAGTAGCCGTACATGCTGCAGCAGCT
TCCTTGGGCCCAGTTGCCGCAGACTGTGTTTCCGAACTTGGCTCCGCAGCTGCCATCGGT
AGTAGCGACACTGGTAGGCTTGGTAGCGGGAGCAGTCGATGGCTTACCAAGAACTGGCTC
GCCGGACGTGGTGGTAGAAGGGGGACGGCTGCTGACGGGAGCAGGGTCGTCCTTTGCGGT
AGTGGACGGAGCACCGTCCTTGCAGCCGTTCTGGCATCCGTTGGCAACGAGGCAGTGGCC
ATCCGTAGTACCGCAGTAGCCGTAAGACGAGCAGCAACCACCGAAAGCGCTGTTGGCGTC
GCAGGGAGCACCGCCAAAGTCCTTTCCGCACCTGCCGTCGTCCCTAGCCTTGGGGGCGTC
GGGAGTGGCAGCCTTGGTGGGCTGGGGAGCGGGCTGAGCGGCGCCATTGTCACAGCCAGA
GAGGCAGCCTTCTGTGCAGTGGGCAGCGGTGCTTCCACACCAGCCGTACTGCGAGCAGCA
TGTGCCGGAATAGACTGTGCTGTTGGGGTCGCAGAGCAGGTTGCCGTTAGCAGGGCCACA
CTTGCCGTCGGTAGAGTACTTGGCAGTCTGTCTCTTGGCGGGAACGACACGAAGGGATGA
GCGAGAGACGAGCTTGGAGTACTGGCTCTTCAGGTCTGGTACGCAGAGGTCTGACGAGCT
GCAGTGCTGGCCAGTCAGACAGCAATTGACGGGCTCTGTGTGGTTGCACGTGGGATTGAC
CCAGTCGAAGGTGATGTTTGCGCTGGCCAAACCGGCGAGGAGGCCGAGGCCGAAAAGGGA
AGCCTTCATTATGAGGATTCACCTGTTGTAGTGTGTTAGAAACGAATGTTGGAAAACGAG
TGTGTACGCCAACCGATGGAGCTGACAGTCATTCGGGATGTCGGTCTGAACGGAGAACGA
CAGGGGCATTTGTAGGTGATGAATAGCATTGATAAGCAAGGGGCGATGGCGATATGGTTG
TGTAGTTGTTTTTCCAGGGCGGATAGAGAGGGGGAGAGAGCATTGTCGTGCCGCGAGGTT
GGTGTTGTGCAGAAAAAGGCTAACAGCAGTATGCAGGGCCATGTATTTTGGGAAGCGGCT
GCGGAGCCCCGCGTGGTACCGAAGACACAAAGGAAAGTACGTACCTAGCGAAAACAAATT
AAGTATTACTAGAGGGGCTGGTATATGGGGTCAAGGCAGCTGGAAACGAGTGACAGCGGC
CGAGAGGGTGTGGTAACGAACGAAGTGCTGAAGGCAGGTGCTTGAAATGTGCCTACAGCG
ATAGAGGTGAGGAGAACAGAAGCGGGCGAGCCCAGATTCAAGTACCTGTGTCGACGCGGC
AGTATACGAAGGCCGTTTAGTGGTGCTAGTCATCGCGTCGGCCATTTGCGACTAGAAAAA
GGAAAATTCAGGCACACACTGAACACATCGACCAATAACGGAAATGGTCAGGACAACCCT
AAGGGGGCTCGAGCGGCAATCTCCACGCAACGCAACCAATGCCAGCCGGGTGCGGTAAGA
TCGTCGCGGGGATTGGCCTCGTCGAACATCTATTTCTGGGCGCAAGGATTGGCTCCCAAT
GCACCACCACCAGCAAGGAAGACGGCCATGCCGCCATGGAACGACCTGGCGGGGAGAGAT
GGCGCTGGGTAGCGTTCGCTCAAGCTGGGACGCGACGGCGAGGCTGCGTGAGGTTATCCA
TCAGGGACTTGGACGACGCCAACGCAGCATTGTCCCTTGACTGCTAGCAACGTTGAAGCG
CTGTCACCGAGCACACGGAAGCAGACGGAAGCACTCAAGCCTTTGCTAGAGCGTGATAAG
CTTCAGGAGTTGGCCGCCACCGGGCGTCGAAGAGATTGCGGCCATGGTACGCCTAGGAAC
GCTCTTTGCCCAAAGGGGGAACAAGCCAAGCTTAGCTCCCCACACATCCGTCCCATCGGG
CTAGCGTAACAGGGCCTCATCCTGCGTCAGGGGCAGGTTGGCCCAACTCATCCTACAACA
CCAAGACCTACTACGCCTGTGCATTACGTGAAAGAAACCCTACGCCGAGCATCGCTCAAA
CCGTTGGAACCAGCAGCAATTTCTCACCTTGCTGACACCGCCATCCAAGACGCCGTTTCT
GCGCTCTCCAGCCGGCCAATTCAGCACCCTGGACGCTCCCCGTATTCCCACACACACCGG
CCATCCTTTTAGCCCATCAAGTGGACCATCACTACAACAGCCCTGCCGTGCAATCCGGAG
CCGACACGAGGTGACAAGCTTTAGTGACATCCGCGCCATCGCTTACAAGCAACTATGATG
CAATGTGATCCATTCTACGCCACGCCGGTCCACGTGTTGGGATATGAGCAGTTCGTAAGG
AAATTGCTTCGAGGCTGGTGACGCATCACGAGCAACAAACGCCCATGCCACCTGCCAATC
TGACATCTCATCCACCGTGCTTCAGGTATCGCGCCTTTTTCCTACCGCCGACGCCGGAAC
AACACCGACGACTGGAGATTTGACCGATCGCCTGACACTCACCAAGGCGTACAGCACCAA
TACCCGACTACCCAACCACAAAATCCCCGAGCCTTGTGCTGACAACCGTATATTCCTGAC
ATGCTTACGCTCGACGCATTCTTTTTGCCTCATCTGTAACAGCTCATCAAAAAACACTGC
AGGTCCAACTCGCCAACCCCCGAAGCGTTGCCGATTCCAAACAGCGGCTCAAACAGATTC
ATGCTTCTTGCTTTTCACGCGTCGGGCCTTCGTGGCCCCGCGCCCTTATTCCCGCAAGCC
ATGCGCTGTTCGGTAGTTCAAGTGCCTTTTTGCCCGTCGCAGCATCGCTCGAGGTAGCTT
CAGCCCGTCCACAGTCGGCCCCAAACTATTGAAAGGCTTGCTGCTAGCTTTAATCTCACC
ACTACTTCAGCTTCCAGTCTTGTCGAAAACCAGCATCTCTTGCTGCCCAGCTCGTATCGA
CTATGGACCGATGTAGGTCTCCGGCTAAAAAGAAGGATTTAGTGCACTAAGTTGAGCGAA
ATAATCGGACGCATGGTGTAGTGAATCAACCCAACGGCTAACCTGTCACGAGATTTCCGT
ATTGTCCCTTGCAAACGTCCTGTCATGACATCAATCTATCAAACCGTAAAGAGATTGAAG
CAGTATCGAAGTCTGAGTTTAAGCTATGTACTTGGCCAAGTCCGGGAACCTAACTTGCAA
AACTTACAGCAAGGGTGCCTCCTGCTTTGCGCACTAGAGAAGCTGAATAGCGTAAGACTA
TATGGCTGGAGGTTACATTGACCCACGTAAATCTACCCAGATAAAGGAGATCAGGCCACT
CAGCCGAACCTGGTGTAAGGCTCGCTTACAGCCTTCCGGCCTTGCAAGACGTCGCACACT
GAGCGTCTAATCAAGGGTGTTCTCAGAGATGATTGCGACACGACGCTGCACAAGGGAAGC
CACAACACCCGCATCTCGCATGGTACAAACTTGATCAGATGTCCACGACTCCGGCCTCGA
CCGCGATGGTGCGACGTTGATATGGGTGGAAGAGGACGGGTACACGGGTTCTGCATGAGA
GGCTGTTAGTCGGTGTTAAGGGTTCAATCAAAGGTTCTCGACACAGACGTCGCGCTGCGC
TTATCAAGTCGTGTGAGTTGTTGGAACATCTCAGTATTCGTACGTCTTTACTCCATCCTG
CTTCATCAACTATAAAACATCGCTCTAGGCATCGACTACAAGCTACCCTCCACCTGACCA
GACACCTCACAAACCCCACCTCAACACAACAGCCTCGTACCCCTAGCCACATCACCAGCT
TGCACAACGTGTCGCTTACCCCTACCTTCTAAGCGCCTTCTCATCAACGACCCTGTGACG
ACCAAGCGCTGCGTCACCGCCGGGCTACCTACATATCTCACCTCTTACCAGGTGGAACAG
GCAGGAGCGCGCGGCTGCGTGTATTTGGCTTCACTCGGTAAAACAGGGATGAGAGTGTGG
GATTTTGCAGGTGAGGTGTCTGGCGGTGGAGGGGCATGTGTTGGCGGTGATGATTCCACA
GGATGGGACGAGGGGCAACAGATAATGGGAAGGGTTCGCGGTGCCACTTCTGCGCCGTCA
TGGTGGGGGAAAAGAGGTGTTTGGCGATAGACAGTTTGCAACAGCGATAATTACCACACG
TATCGAGGATTCAAGATAAATACTTTGCGATTATCTAGTGGAGACATTATAATTCAAATT
AACTTGATTGCCTGTATTGCCGTAGACCATGTACGCCGTGGTGTTGAAATAGCAGAATAC
CAATCTAGCCCTTTTTACCAACACCTAGTATCATCCCCCTAATCTGATACCCACCGTAAA
CGCCATGTCCTGAACAAAAAAGGAAATCAAGTCGTTTTGATATTCTCAACCATCGTCATC
ATCAACATCACCCCGTCCGCAAGTAATCACCCTGATAAACCCACTCGGTTTCTTCCTAGC
CAACTGCCGCTCTATCTCTCGCCGCCTCGTCCTCGCCATTTCCGCTGCCTCGATCCTAGC
CCGCTCCGAACACGGATCCTCTTTACTACTACTTTTCCTGCCTCTCCTTGTCGCGTCTCG
CAGGCTGGGGCTGGGTCGTGTCGCTTCGTTGTCGCTTTCTGTGCTGTCCATGCTGCCTTT
TCCTTCTCTGACACCGGCAGCCCGACTCTTGGTTTTGCGCCGCCCAATCCAACTCGAGAG
GCCTACTCTATCGGCATCGTCGCTGTCGCTGTCGCTGTCCCAGTCGTCCCACGCACTGAT
TGTGTTTTCGAGCGATGTTGTGACGGTGGATTGGTATGGGCAGAGGGTGCTGTATTCTGA
TAATGCTACACTGTCGGTACGCGCATGTGGGTAGGTTGGCGTTGGTAGCGATGCGGCGTT
TGCGAGACTAGAACGGCGCGTCGAGCAACGAGATTGGGTTGCCCATGGCGGTGATGTGGG
GGTCATAGGCGGCGAGTTCATTTGCGAACGGGGTACATGCGTTTGCCGCGAAATCTGTAG
ACGGAGAAAAGGTTCATTGGGATCAGTAAGGGATATCTTCCTTCCGCGCATTGGCTCGGA
GAATGCTTCAAAGTCGGGAGGTGGGGGCAGTGAGGAGAGCCGAAAGGATGGGTCTGCAAG
GTGTGCTGGTAATGGGCAGAACGATGTTCGTCGCGACGGAATTGAAGTCCGGATGGTGAC
ATCATCCATAGATGAGTTCTTGTGTAGATTTCGGAGGTCAGTCGAGGCAAAATTACGTGC
CGCAGGACTCAGAGGCGGAGTAGCTTCGCCGCTAGAACATGGCATGACGATTGTCCTTGT
ACATCCCTCACAAATCCCGGAGGCGTAGGTGATGGGAAGTGTGCAGGTCTTGCAGGTAGA
CATTGTAGCTGAGGGCGTTGCGGCATGACTGCGTCTGAACTTGAAGTCGAAACTTGGCCT
TGTTGGTGACATGTCTTCTGATTTATGCGCTTCACCGTTGCTATGAATTACTAGGCGTGG
AGGCTGTAATGGTTGCGTAGCTCTTTCTCTCATCCTTGCCGTCTCTATGGCCTGTCTTTC
GTACTTGTCCCATAGCATCGCGGTTTTCGCAGGTGTACCTGGTGGAGGTCGAGGATCCTT
GAAAAGTGATGGGTTTCTTGTCGGCGGTGGGGTTCGGTTTGGCGCGAGCATCGTCATGGT
TGAGGTAGCTATGCTGAGACTGTGATTATGTATCGGGTATGATAACAAGTGATAGCGCGG
AGAAAGGGAGTTTTGGTGCCTGATAATACGAGGAACCCCTGATAAGAATTTGGGTTCCGC
AGACGATATATACTTGTCCAAGTCCGGGGTTTCGGAGCCAAGCGGTGAGACATAATGTTT
ATCAAGGTATAAGTCTACCCCAAACAACACATCATGTTCTGGTGGTGGCGGGGATAGAGA
CTCTTTGGTGTAAGCTAGGATCAGGCGTGACGTTGCGCCGCATCCCCGGATTCGACAGCG
CTGTACTCTATTGATCTTCAGTCGATGATTGTGCCATAGCAGCGAGATCTCCGTGTCTCT
TTGGCTGCTTAGCGGGAGTGCGATATGTGCTTGGTCCAATAGGCGCCACGCAGTGCAACG
TAGGGCTTCACCGTGATCCCGATGTGGCAGGGTTCATGGGCGAAAAGCAAAGAGACCAGG
GTGCACTGTCTTGTCAGCGTGCTATGGCGTCTGTCGAGAAACGCTCTAAAACACTGGCAA
TGTGACTGCGCATGCGGGATGTTTTGCAGTGCGCGCTGAATGCCCCGCTGATCCTCGTGC
CGGACGCCATGGGGAATCGAAACAAAGGTAGTCTATTCACTCAATTTAGCTAGCAAAGAA
GCCGTGTCACTTGGATGCATTGTGCAGTCGTAAAAACAGTCGTAAGGTATTATAATGGGT
GCCGTTGTCGTACGGCATCATCGGAATGTAACTCGAGGTTCGTTCGAGACCCCTCACTGT
TTGGGAAGAAGAAAACCGCTTACGAGTCATTTCGCAAGTAACGAGAAGGAGGATATGACG
AAGAGATGTTTACAACTTCATGACGAGTGGGCGCTCATTCCGAGACATGGCGCAAAGGAA
ACGAGCTGTCGCAGCAGATCAAGCCGATGACGCAAATTTCAGTGTCCTCAGGAAAAGACA
ATTTACGCACCGAGGCCAAATATTCTGAACAAGATCTGTCTAAATTGGCCGTCACCGTCA
TGTTCTGGGGTGCGTCTAACGTTGCATTTTGGAAGCACAGTTCGGCTTCCGTCCATATTC
GTATTGTCGAGCGTCTGAGCACTGGCCGCACGACCACCGACTTAGAAGTCTGAGTTGAAA
ACCTGAGCGGTAGAAGCCGTATCATTCTACAGTGTTATGCTAGTTGGGATGAGCGGATGG
ATGTCGAGGTTGTGGTTCCAAGGTTTGAGTCCCCACAGCTTTCACGCTGGTAGGCTTGGC
GACGATTAGCGACGCGGGACGGGATGGCGCCGCAACAACAAGATGCACGGCTCCTCCTTA
AGCGTCACCTGAGTAATCGATAACTCTCCGACATGACGCAAGCCCTCCTTCGTCGCGCTA
TAATAACAGCTCAGCTTGTTTCTTGAGGATTTGCAAATTTGCATCAACACAACCGTTTTA
CTCCTCGTCTCACGCCAGACAGGCCCACCAAGCTGCGGACGTTAACAAGCTTCAGAAAGC
AAAGGGATGAGCGCATAGCGATACAATCTTGCGATGAGGTGATTAATACCGATCGTGTCT
GTACGACACGGACCCGCACGGCTTCTAGAGTTGATTGTTGACATGAGCATCGACATTCGC
ATTGCTATCGACTGATCAATGCAGCGGGATCGTGGCAGTCGGCAGTCGAAGCACAAATCT
ACGCTACTGACGCCCACTCTGGCATCTGCCAACGAACTTGCACTTTGCTTTTATCCTGAA
GAGCATCCAGCATCGAATCTAACCGTCGATCACAGTGGGCACGGGATTGCAACCGGCCCC
GCACGCCCCGGCACTGCATGAACGTACGCATGTCAGCATCGGATGATGACCTTATCCCCA
TACTAATTGTCTCCATCCAGCCAACCAAAGAAGCAGATATGGGGCCACAGCAGCATTTGT
ATATCAACAAAGTTAGCACCCGCGGCGCGTGAGAAAGTTTGCAACTGACTAGATACGCAA
TTTTGTCTCGCACGGAACTCCACATACATAGCTTGAGTCCGACCACATGTCAACAGTATT
TACTTGCTCCATGACGCTTTCCATGTCGCCCGTGAAAGACAAGACGAAAAGCGATAGCGA
CTCGACTGCTTGGTTCTGGTCTTGGGTAGCTGTTTCTTATCCGAACTAAGAAATTGCGTT
TATTGCTAGTTCTAAGGGTTTTCACTATCATGGGTTTTGCCTTTACTAGTCTGAGGAATT
TAGATCGAACCGATGGTACGGTGGTGTTGCAGCAAGGTACGTTATTCATGATCTTTGTCC
ATATGCCTACAGGACTAATTGTGCACGTTTAGCTGGGTACGATGAAGGCGCACCAGCCGA
CATCGTTCTCTTTCCACAGCCCTCGCTAGTCGATCCCAACGACCCTCTTCGCTGGCCACG
ATGGAAGAAGCACGTCGCATTTGCTTCGGTGTGCGCTTTCACATTCCTGACGAACTTTGC
TATCGGAGGGTTGGCGCCTGCGTTTTACATCCTCTCGATCGAGTTCGATAAGTCAATGGA
TGAGACTTCCCATTTGCTCTTATACCCCATCTTGGTTTTGGGCGCATTCAACTTCTTCTG
GGTGCCTGTGGCTAATTATATTGGGAAGAGGCCAGTCTTCGTATCTGCCAGTGCCCTACT
ATGCGCATGCTACATCTGGGGCGCTATGGCAAACTCGTTCAAGAGTCTTCTTTGGAGTAA
TATCATTGCAGCGTTCGCGGGATCCTCGACAGAAGCTCTGGGCGCCGCAGTAGTCAATGT
TAGTGTCCATGCCCTAATTGCCTGGTTCAGAGGACCAAAGACTAGGATTTTTATTTGGGT
ATTCGTGAGCAATGGGCTGACTGTAATTTGTCTAGGATATTTACTTTCTGCATGAACGAG
GCAGTAAGATGGGTATCTACATGTAAGCATATACCCCCACTCCACGAACTTGCCTTTGTC
ACAACATTGACGACTTAACAGGAACGCAATAGCAGGTGGTAATACCCTGGGACCGCTGAT
CTGCGGCTTCATCGTAACGAACCTTAGTTGGAGATGGCATAAGTGGATCGCCGTAATCCT
GACTGCGCTAAACTTCTTCGCGATACTGCTTTTTGTTCCCGAAACAAGATACACACGTGA
GGAAATCAAAGGTGTCGGTGTAGCGATCTGTCCATCGAGCGACAAGATCGTCATGGCGGA
TGAGAAATACCTCCGGCCAAGATCAAGTAATCGAACTCTGCATCAGGAGACAAGGATAAC
ATGGACACAGGAGTTGGGCCTATGGAGTGGCGTCTCGGAAACGAGCCTCATGAAAATGTT
CCTCCGGTACGTAGTAGTTAGTTTGGGTCGTGACATAGTACTAACATGGAGCAGACCGTT
TCCGATGATGGTGTTTCCTGCGGTCATATACGCCTTTCTCTGCTACTCCATATCACTAGT
CATCACGGTCGCTGTCAACATTCTCAACCCCTTTGTGCTTCAAGCACCACCGTACAATTG
GAGCCCACAGATCAACGGCTTGATCAACATTCCAGGCATTTTAGGCAATCTGATTGGAGC
TTGGGCAGGAGGTGAGCCGGCGGAATGGAACACGACAGTGTCGGGAAGCGTGCTGACTGA
ATACAGGCAATCTCGTGGACATTTGGTGCAAGTGGCGAACAAGGAAATTGCTCGGCGTCT
ACGAGCCAGAGAGCCGACTCTACCTGGTGGTCATTCCACTTGTGATCACAACGGCAGGCT
GCCTCGTGTTCGGTTACGGTGTCCAGAACGCCATGTCGTGGGTGTCGCTCTTCTTCGGTT
ACGGCATGATCTCCGTCGCGCTGACTGCCATACCAACCATCACTATGGCGTATGTGAGTG
ACTGCGCATTGCCAGTCAATTCAGACGTATTGCTGCTTGTGAATGGGCTGAAGAACATCG
TGGCATTTGGCTTCCTCTATGGTGTGGTCCCGTGGGTTGAAGAGGCGGGTTATGTCCAAG
CTTTCGGGGCTATGGCTGGTGTCTTTGCTGGCATAGTCGGCACTGGTGCTGTGATCCTAG
TTATTCATGGCACTAATGTACGCCACGCTTCGGCACAGTGGAAGGTCATCCTAGAGTGAG
TAATACAGGGACACCGATGTAATGCGTAAAATTGAAAGCCTGATGAACACTCGTAACATG
CCGTGCAGTCCATTGAACCGATTAGGAACACATGTCGTGCAGCACGAGATACAGCGCTTG
CTCAGTGCACCTTTGAGATTACTATGTAGCTCCCGCCCTTGCTTGGGCCTTTTCTATGAG
CTTGCTGTGCATCTTCTCGATTTCGGGGATGATGAGAGACTCAATCTCCAATGATGGCTC
ACCCTGTGGTACCCCTTTCTCTGTCGCGATAGACTCGCTTGCTTGGACTTCCTTCTTCGT
CAAAGGATCAGCCAAACCGACGAGTGATGGAATGCCTGACAGGCTCTTCGTTCTACGGCT
GGTGGGTACGCGGATCCACTTTTCGCCATCGAGAACGGACACGAATACGACTTCCCACTT
GCGAGTGAGCAGTAGGTTTCCGATAACAAGGTGGTGCGAGTATTTGTTTAGCGCGTACTT
GGCTTTGGCGACCAACAAGGAAGGGTCAGTCTCCAGCTTGAAGCTAACGATCATGGCATC
GGGCGCCCAGCCGTCCACAAGCTGTTTGAGAAACTTCGGGACAGGTTCGAGATCAATGAT
CAGACTCTTGCCCTCGGTGCGCGCGGCCGGTGGCTTTGCATCGCCCCCACGGGTGTCGTC
TGCGCCCTGGTGGAACTCCTCGTTCGACTGTATCTTGTGCTCGACCATGCGGTCTTGCGG
TACGAAGAAGTCGGACACAGCGGCGGCCAAGTAGAACATGGCTTTCGGTCCAAGCGGACG
CATGAGCTGCGCAACCTCGCGTAGATTCCACAGGTACTCGGTGATGGTCACGTAGGACAG
GATCAATAGCTTGTTCTTTCGCTTGACCTCGGTGTACTGGCGCAGCACGTGCAGCATCTG
ATCCTGGTGCTGTTCATCCACGACTACCTTTCCGTTCTCCTCTTTCATGAAGTCCAGGAA
CGAGCGCGTGTTATGTGAATAGTGTCGCGAGAAAGGCAGTAGGGAAAACTGGCGGTGCAG
GAAGATGACAGCATAGCCATTTTGGAGGAAGTATTCGGCGCTGGTAGCTCCTCGAGTACC
GGCAGAGAAATTGTCGATATAGCGGACTGTCTGCTGCTCTAGAGGCACTGTGGTGCCACC
TGACGTAACAAGCACGACGCGACGGCCTTCGTCGGCATGGCGCGTAATGAACTCGCGCGC
GAGAGTCGTGTTCGTCTTGAGATCTTTTGGCGGTGGCTCATTGTCAAAATAATGGCTTTC
GGCCTGCTGTGCGCTCGTATCCGTCATGGTGGCATGATGGAATTCTCCGGTTGCTTCGAA
GTAGCTGAGCGACGTATGGCGGGGTAGCTCCGAGCTCGTCGAGAGGGGCATGCTGAGTAA
GACATGTACCTAGGTAGCCTTTGACATCCCTTCCTGATAGATGCTTCGAATCAACATCAA
CATCAACATGAAATATTCTCTATGACTCACATGGGCTCTAATGTGCGTTTAACCTAGGAA
AAGCGCACATTGCCTCAACGCAGCGCTTTGTGACTGCTCGCCCCAGCACGTACCTCGGTA
CCCGGTCGTGACAATGTCCACTTTACCATGGTAGCCAGCATCCTCGCATGGCCAATTCGA
GGCCATGACGAATGTGTGTGGCAATAGCGCTCTGAAGCGAAAGGCCTCGGATCGAGGTTG
ATGGTTCTAAAACTGCGATCCAGATTCGTTTTGAGACAGAAACGGATTGAAAGACGGCTC
GGATGCAACTCCGTAAACATATGGGTTTTCCTCACACAGTACACTAGTGTAGTTAGAAAC
CTCGGTACGGATATGTGAAATTTTAATTTCCCATATGATGCATAGTTTACGGCCGTACGC
TACTGTTATAGCGCTGGCTGGAATATTCAAATTCGGAGCAAATGGACATCACATCGATCG
TTACAGCCTTATGAGCTAGAAGAACATCGAGATTACCAGATGTCATACTGACCCCGTCAG
TTTTGCGCATCTTGGTGATACACATATGCATGTGCTATCAAACTGGATATCACACGTCAC
TGAGATACGGAGAGTACATGGTCTAGACCCGGAACTGCCTGGTTGGGACTTAATGGTATT
TCACATCCTGGACACATAGGAGAGGCCAGACATCGTTCTGTTAAAGACTAAGAACATCTC
TTACGCGCTACACACAGCCGGTTTAGATAGAGCACATGTTACTCACTAGTTGGGTCGCAA
GTATTTCAACTTTGCACTTCGTTCGGTCCATCTAGTGTATAGGATGTATAGTAGCGCTAT
AGCCTGGATGGTGACATCGCATATTCATGTTGAGGCTAGCAAGTCAAGGTTTCAGGAGCG
GCGAAGGTCGGAGAAAGCATGCTGCACTCCCAATGCGCTCCATGACCATCAGTCTCCGCT
GTTCGAGGTCGTGGTATTTGAGATTAGTGCGTAAGTCGAACTAGATCCACTTTTGCAGAA
CGCGTCAGACTGTGGAGCATTGGCCGGTCAAGGACAAACACGATGCCATCGGGAACATGT
TACTACGTGATCTCGGAAGGGGAAAAAACTTAGTCGTCCAGCTGTCCGTGGACCACTGCA
GAAGCGTACGATAGTCACACAACCAATGTAACAGTTCCCCCACTGCCAGTAAAGGCTCTA
GAACGTGTTTTTGGTTATTTAGTTTGTGCTGCGAAACCTCTCCGGGGTAGGCTCATGCCT
TCTCAACTCCGATGGCATGACCTACTTTGGGAAAGAGCCATGGCGGGGCCTGATCAAGAT
GGCTTTCCATGGGTATCCACAACGCAGGCTATGAAACCATGCGGTAATGATAGGATGCAT
TTGAGTGAAGGAAGCCTGGATTCTACAGCCGTTGATGATTCGAACTTCGTAGTAATCTTA
GAGTACAGATATCCGATTGGAGGTTGGAATGCAAGAGTGGGTATACCTCGCGGAGATTTA
TGTTTTGATAGAGGCGTTGAGGCGATGGAGAACTCTGTTGGGTTTGATCATAAATCTGAC
AATGTGTGAGGCGCTTGTGGAGATGTCGTTCGTGACTTGTAGAGAGTTTGCAACAGAAGA
GTTCTATCCTAGAATCACTATTAGAAATTTGTTCATGAAAAGGGATCTTGGCTATCGGAG
CGCAGCCATGGTATTGTGGAGTTCATGCGCTGGGACCGTTAGCGCAAGACAATCTGAGTC
ACGGTACTGAGTGGCGACGGGCCTATAAGAAAATGTATTGGAAGAACTGCGGGTTCAGAC
ACTGGGCCAATATCGTGAAATGAAGGCTATGCGGTTCTTACTCAAAGAGAAGTCTACATT
GTACCTATCCATGGTTAGGTAAGGGTCACAAGGCGTGTGCATTTGACTTTAGATGGTCCA
TGTCAAGAGAATGGATGGAGGGGGAAGATTCGGTGATAAGACTGCCGGTGTAACTCTCGT
GCCCGTCGCAATGTTGTAAGATGAATGTAGTGGTAAAGTTATCAGACGCGGAAGCCGTCG
CGCTATCACGTGTGATCGACGGCTAGTGGATTTACGTAAGCAAACATCGCGTTTGCGAAG
TGAGTGCATCAACTTTCCGACACCCACTCTCTTACGTCGCGCCCCAACTCTCCATTACCA
TAGACCTCCGCCTTTGCGCAAATAGTAATTCCCGACGTGACCACAAACATGTAAGGAAAA
TGACGTCCTCGACAGGTTCGGCAGGCGGAGCTAACACGGCGCAGGGAGGCGTTCAACGAC
ATCTACCTCAATCTTTCGCGGAAGCCTGGCGCAACTCGATTCTCGGACTCCGGTTTTGGC
TGGAAGCCCGCAAACGGCGAGACATACACTTGCGACCAATCACAAATCCAACAAGCGCAG
TGGAGCCGAGCAGCACGCGGATACGAAGTCAAGATTCTCTCGCGCAACGACGGTGTGATA
CAACTCGATGGTTTCAAGCAAGAGGATTTCGATCGCGTCTCCAAAGTCTTCAAGACTTGG
TATGGCATAGGTTTAGACAACCGAGAGCATGCCTTGCGCGGCTGGAATTGGGGAAAGGCC
GACTTCGGAAAAGCTGAACTCACGTTCAACGTCGCCAACCGCCCCGCCTTCGAAGTCCCA
TACACCGAAGTGTCCAACACGAACTTGGCAGGCAAGAATGAAGTTGCCGTCGATTTCTCA
CTGCCTGCAGATGGCGACGCTAGCGCAAATGGAAATCTGGGAGGAGCAAGGTTCAGAGGC
AAAAAGTCTGCAGGTGCACGAGATCAGCTGGTTGAAATGCGCTTCTACATACCTGGTACC
GCCTCGAAGAAGGAGAAGACGGAGGATGGCGAAGATGCCTCTGGGGCCGAGGACGTTGAG
GAGACAAATGCCGCCAACTTGTTCTACGAGACTCTGATGGAGAAGGCTGAGATTGGTGAA
GTCGCTGGTGACACATTTGCCACTTTCTTGGACATTCTACATCTTACTCCCAGGTATGAT
GCTCGCGTCTCCAGACTCAGAAAGAGGACTAATCCAATGGCAGAGGTCGATTCGATATCG
ACATGTACGAAAGCTCTTTCCGATTACGCGGCAAAACATACGACTACAAGATTCAGTTCG
ATTCGGTCAAGAAGTTCATGGTCTTACCAAAACCCGACGATATGCACACCTTGATCACCG
TCGGCCTAGACCCTCCCCTTAGGCAGGGGCAAACGCGATACCCATTTCTCGTCATGCAGT
TCAAGCGCGACGAGGAAGTTAACCTTGATCTCAATATGAAGGGAGACCTTTTGGAGGACA
AGTACAAGGATAAGCTTCAGTCGCACTACGAAGCTCCCATTGCTACAGTCGTAGCAGATA
TCTTCAGGGGCCTCAGTGGAAAGCGCATCACACGACCATCTCGCGACTTCATCAGTCATC
ATGAGCAGTCAGGTGTCAAGTGTTCCATCAAGGCGAACGAAGGCCACTTGTTCTGCCTCG
ACAAAGCGTTCATGTTCATCCCCAAGCCAGCGACCTACATCAGCATGGACAACATTGCCT
CTGTGACCATGTCGCGTGTTGGTGGAGCCATGGCTGCAAGCCGCACATTCGACATTACTT
TCAGCATGAAGAACGGTATGGCTGAACATCAGTTCTCGAACATCAATCGGTGAGTAGGCC
TATCAAAGAACCTTGAGACTGTACAGCTAACACTATGCAGTGAGGAGCAACAACCACTCG
AGAACTTTTTCCGCGCAAAGGGCATCAAAACTAAAAATGAGATGGCAGACGACGTTAGTA
TTACTGTCCCCTTTTGCCTGAGATGTGCTGACATGGCGGTGTAGTCGGGAGCCATTCTGG
CAGCTGCCCTTCAAGACGAAGATCTCGCGTCCAGTGACGATGGAGCACCAGCGAACCGCG
GTAGCGCCGATGAAGACGACGAGAGTGTGGATGAGGACTTCCAAGCTGACTCAGAATCGG
AGGTTGGTGAGGAGTTTGACTCGGACCATCAGAGCAGCGGTTCCGACAGCGATGCTGAGA
TGGAAGATGCGGAGAGTGACGCCGGGGAGGCGGTACCAGAACGTCCTAAGAAGAAGCAAA
AGGTGTCGCAATAGTTACAGCCCTTGCAATGACCGTAAGCGCGCACGGGTGGACGGGTGG
GCGGCGGTGAAGGCGGCCGCACCAGCTTCCGATGCTTGCGTGCACATCGAAGATTGGAAA
ATGCGATGATGATGATAGAGGTTCATCGCACTGCCGCTGTTGACGCTTCCAGCGCGTTCT
TGTCAAAGCTCGCTGAGTGCATGGACGAGGTTCCGACATTTCTCATAGGTTATTGTGCTT
CTTGGCAAGATTGTAGGAAGTGAAGTTCCGGTTGCAAAGGCAAGGAAAAGCGCCCCTAAT
GCGTTGATAGCCTAGGTAGAAGGCCCGACGTGCATCCCTAGCCGAACGCGCAGCGACCAG
GAGAAAAGTTTAATTCAGTGGCAAGTTAGCGTTCACAATCCGGCTAGTCGTCGTCCCCCC
AGCGCACGTCTGCAGCATCTGCAAGTGGTGTATGCATTACGACTCGGCCGTGGCTCGGCT
GACTGCGGCGCTTGACGCGACCTGGCGTTGGCGCGGCGGGCCCAGGTTAGTCCTTTACAC
TGGGCTCTGGCTTCTCACGCACCAGCTAAATCAAGCAATGCGAGCGCGATTCAGATCACT
GCACTAGCCCAGGAGCAATCCATCCTTTCGTCGATTTTCTTAACCTTGCTCATGGTGACG
GTGGATCCGCAACTGGCGCGAACCCATGCTAGACCCCGCATCCAACCATCGAGTATCAAA
CGCTCTATCGCCCTCGACATAGTCGTATAGATATAGGGCAGCTCTCTCCGATTCATGTGG
GTGCTTTTTCTTACCCACTTCGCTCGGCACGAAGCTATAACATCTTAAGCTTTTTGCAAC
AAGACCCACACAATAGAACCACTTTGACATGCGATCACGAACTGGATGGTACGTGAACCT
GTGTTTCTACACTGTCGCCCACTGACATTTGCCACAGTCTCACTTGCCGTCAGCGGAAGC
TGAAGTGCGATGAGAAGAAACCTGTCTGTGGGCAGTGCACAAAAGCCTCTAGAGAATGCA
TTCCAAGCTCAGGCATCGTCTTTCGCCACCAACACAATGCCTCCATGAATGGGGAAGACT
CAGGCGACGAGAATTCGCTGAAGGGCTTCTACGCATACAAGAACACCTTCGATGAGGATG
CCATCTGGATGGATATCCCCAAGCATGGTAGGACCCCTTTCGTTTAACCCTTGTAGCTCG
GCTAATGCTTTCCCAGTCACGTTCATCAACACCACCAACCCATACTTGGACCCTGGTACG
CCCGACTTTGACACAATGTCGACCGCTTCCACAGACTCGCCGGGGCCTTTTGAAGCTCGC
TCTCTGCCTTCATGGCGAACACACAGCAACTTCCATTCAGTTACCAGCACACCATCGAGC
ATGGGGCCGGAGATGGCTCCTACTAGCATTCCTTTCTGTTATACGCCCGACTTGGACAGT
CTGCCACCACTGATGCAGTCACCTCCGGCCTCTGTTATAGGAACACCAGTCTCCCCACCT
CTATCATTATGCAGCCGACGCATACATCCCGTGATGGACTTCACGGCTCCTACCGCCTCA
CCTCCTATAGATCCTCGTCTCAACTCACCATATGACTCAGCCGACCACATGCATCGCTCA
GTTTCGATAGCAAGTTCACGGCGTTCACCGCCTCGCTCAGACGCCGGTATGATTAGTCAA
GATGATCACGAGATTGCGTTCCTTCTCCGGTGGTTCTCAGAAGGTCCTGGCTACTGGATG
GATCTATTCGATCTTGGCACTTACTTCGCATCTTACGTTCCCGTGCACGCGCGTGATAAC
CCATTACTTAAGTACGCAGCTGTCGCATGTGCTGCAAAGGCTCTTGCTCGTGTTCAGGGC
CGGAAGCCTGTCATGGGAGGTAATGTGACACGACAAGCCAGGATGGAGCAGTACCCCGAG
GCACCTTTAGTTGATTGGAAACACAAGGCAGCGGTGTATTACGATACAGCTGTGTCACTA
CTGCTGCACGCCCTCAAGATGGATGTCGCTTCCTCTCCTGACGAATCAGAGTGCGAATTA
AGACATTCGAACTCGACCTACAACGGACCAGCACCCAAGCGACGACGAACTTCAAGCAAC
ACTTCGTTTGTATCAAACACCGACGAACTGTTGGCTGCCTCTGCTATTCTTTGTGTCTAC
GAGTTCTTAGACACGTCAGTTTCGGATTGGGCAAAGCATCTCAATGGTGCAAAGTCTCTC
CTCGTACTTTCACAGGAGCATGTCATGCCACTACAATTACCGACACCTACATCGTCGGTG
CCATCCGCAAACTTCAACTTCAGCTCAAAAGCTCGGCGAGCGACTTTCTGGAACATTGCT
AGACAGGACATGCTCGCAGCCTTTATCAACAAGTCAAACACAAGGCTTGACACCGATGAC
TTGACACTGTGGAGAGAGGCTGGCCTTATGATCGACGAACGAGGCTACGTCATGCCCAGT
AACACGACATCATGCGGATACCCTGAAGACAACGACAAGATAATGAGGGAAGACCTCATC
TGCAACGCCCTTGTCTGGCTCATGGCCAAGCTAGTCAACTTCATGGCTGCGGGCGATGAA
GTGTCAAACGAAGCCGGTATGAGTTGGGCTGGTGTTCCACAGCGAACCCTTCTAGACTAT
TGGTTCAGTCTTCGAAAACAGTTCCAGGTCTGGCACGATGGCCTCCCGGTAACTTTCAAA
CCTTCTGCCAAGGTGGCTCCTTCTCAAACATCCGGTTCGATGTTCAACAACGATAATGCC
TCCATGTTCGCAGAGGTCTGGTACTCCATTCCCATGTGCGCCTCAACAATGCAGACGTAC
CACATGTCCCAGATTCTCTTGTTCATGAACAAGCCGCACGAATCCACCCAGGGGCGCAGT
ACCGTCGTCGCTCGCATGAACTCGTACCAGTCCGTTCTGGCTACTTGCCAAAAGCACAGC
CGCGAAATTGTTGGCATTTCGCTTGCTCGGTCAGATGAAGCGGTGCGGATCCACTCCGTG
CAGCCCCTGTTCACTGCTGGTCAGTGCCTCAGCGATGCTCGGGAACGCCAGGTTGTGTTA
CATCTCCTGCGAGACATCGAGTCGGACATTGGTTGGGCTACCGACTACCGAGTGCGCCAG
CTGTTCGAGCAGTGGCAAGGAGAAGAATCAGAAGGTCTGGTACCATGAGCAATCCACTTG
GAGGATTCAACAGCCACATACTTTACCCCTTAGCAAGGCCGCCAGCCTCCTGTTAGCCAC
GTGCTTGAGTCTAGTTACTGCCGACAGGTTAGTTCGGGATCCAGAGGTCCTCTGTACGAG
GAGACACTAGCGTGCGTCTGGCCCTTGTCCATGGTGCGGGAACTATCGGAAGACTAGAGG
AACACCAACTGTCATACCAAACCGACACATGTCGCCAGGCCTCTCCGAGCGCAACGCCGA
CGATCGGACGGTCTGCTGCAATGCGACCGCACGGGCTGCAGCTTCAGATTGTGGAAGAGA
CGTGTGTAGAAGGCTAGGTAGAAGATTAGGATTGCGGTATTAACCCATCCGACATAGATA
GCACAGACGTCAAAATCGAATAGAAGCTTATCGCGCTTTACAGCATATACTTGAATACGA
GTTCTGCAAATGTGACCTGCTCATTCGCGCAAGCCTACCACATAGTCGCGATGCACCAAA
CATCATTACAACATCACTCGAAAATGAACCCTTTGACCGCTACCGCCTTTGCCGTTTTAC
CCGCGTGGCTTGTTCCCTACCCTATACCCGCTTCCATCACCAGAGATTTCAGATACTGCA
GTTTCAATCCAAGCCGGACCTTTTCTTTCTAGAAGGCAGACAGCCTGCGTCTAGCCAAGG
TGTATACACCGGTCGGTGTTTGACCATCAGACAAGCTACCTCCCCACTCTTCTCTCTTTG
ACGCCAGTGCGGATCCGGTTCACAACCGGAGCGTTAGTTACGGGCGAGACACAATCGGGT
GCCCTGCATATATTGCCTTGTAATCACGGCCCAATCCTCAAGCTGGGATTGTCGGTACAT
GACGCAGGCGTAATCATGTGTGCTATATCCTAGAAACGTCTGAGACACCCATGGTTATTT
CGATGCGATTTGTTGCATGGGGGCACTTTGCCCGCGGTCCTATGGGCGGTGCTTCGGCGC
AACGAAGATCATTATATCACAGAGTTCTATTCCCGAAATCTATCGGTGCGATGGCCCAGA
TGGTTCTGTCACAAGACATGCAGTTGTCATGTTGGTAGCAGATTCGTTGATTATTTAACA
TGCGTTTTTGTAATGGATTTCGGCGAATAGAGAAACGTGGTTTAGAGTTTGTCCTAGAGG
TAACGTCTGGGACGGGAAGAAACGAGGTGCGGTGCCTCGTAACGAGTCGGGGCATTTCTC
GCAGGGAATCCTTGCTCGGTGACTTGGCGGGGGCTTTTGTGGAGGATGCTTGGTAGTCTG
ATGATGCACAACGACTTCAAACTTGAATATGCATGTGTTTGCTGGCGAGCAGGAACTGGC
TCAATGACATCATACTCATGCACATTGAGTCCTTCAACACGAAGAATATGGCCGACGAGT
ACTGTGGGTGTCCAAACGTGGCGTGTACAGCGTGAAGATTGTGCATCTTCTACACCGCAA
CGCTGCGAGTACGCTAGCCAGTAGATGTTTGGACTTGACCGGACGGTGGCTGCGTCCCAA
GTCTCGTAATCTCGGGGCTGCAGCTACGGCACATATGCAGATGCAAGCAAGACACCGCTG
CAACTATGCACGATGGCGTAGTCATGAAATTATGGATAAGCGAAGGATAGGATGCAAGGG
CTTCTCGAAGATTTCCTGCTGCAGGTTAGTGAGGCTTAACGGCGCCTAGTGCCTGCTACT
GCAGGCTTTCATGCATGTTGGTAGCGCACGGGCAGCTCATGGTGTACGGGCCTTCGGATT
CCCCTTTTGGAGCGCAGAAGGTGCGGCTCCGGGGTTTAGCCGTGGACTGGGCGATGAAAC
GCAGGACGCGTATAGTAGGCGTGAGATTTGTGGTCTGATAATGACGTATGGATCTGCTTC
GAGTACTGAGATGTTTGTTTATGGATTTCTGTACAGCCGAAATAGTATCCTCATCCTGGT
CTCGTGATGAGTCTCAGATGGTCTTGCGTAAACTTCGTTCGAAAGCCCGACAGATGTTCG
AAGCCGCTAGCCAGCTCTAGTCCAGCCAACGGAACAGTAGGTCAAGACACTGGCGCAAAG
TGTCTCAGTACCCTGTTAGGCCGCATGGGGTAGAACGCACGAGATAGTTTGATGCATGGC
AACGTGCATGCCTCGTGGTTGGGGCTCGGGCTAAGACATTTTCCAAGACTTTTATGGTTA
TACTTGCTCTAGAGAGCTCATTATGCTTGCTGCCGATCGCCACCGATTCAGGCATTTGCA
GCCCTCACGGCATGTCGACAGTCTGTACAGATGTTCGCTGATAGTTGTGCGTTGTTCCAA
CTGACTCCGCTGCAGTCTGAAGAAGGAGTGCATGAATGAGCAAGACGCGAAGCTGTGTTC
GTGTATTCTGAGTATTCGTGTTGGGCAAATTAGGTCGTGTTGCTTTTTGCATCTCGCTTT
CCCTGACCGCCGCAATACTGGGCAACGACGTCCGATACGCCGGACAAGAAAACCGGCCAC
ACCTCTTCCAGCCACCCCTACACCTTCGTTGGTGTTGAGAAACACGCTGGCGCGCTAAAC
GCAGGGAGGGGGCCAATTTAACCGTCTGCCAATAGCTATTACGTCTTCGCATGCAGACTG
AAGTCCTATCAACCACACCCATTGTCACCGACCAACTTCGGGCTGAGGCTACGGACTGGG
GAGTATATGTCATCGGTGATCAATGATTCGGTGATTGCTGATCTTGGGGTTGAGGTAAGT
ACTGTACTTCGCGGGACCCTGCATCCCAGTCAGCTGGTTGGAAAGATCTATCCGACGGAA
CGATAGAACCGGAGGACCGTGCTCGCGTCACTCAGAATGGTTGTCTCCTTGACATGTGCT
TGGGACCAGGGTACGGAGCGGTATGTTGCGGGCTCAAAGTCCTTCGCCGCGGCCACGGAA
TCAACCGTGGGCATGCATAACATACTACAGTAAGACCGAACCTTGAAGGTGGCAATCATC
ACCCTCAAGGGAACAATGTCCCTTCCCCTGTTACTTTGAAGCGTGGCATGTGAGTGCAAA
GGTAAATAGCGGCGCTTTATGCCGAGCATCCAGTGACAACAACCCTGATTGATGTTGGTA
AGGTAGAACGGACTACATGACGTCACCGCCAAGAACTTTGAAGCTTTTCGTTCGCTTTTT
TCCTTGTACAATGCACAGGTTGCGGTACATTTTCTGTTAATATGACAGTAACAATGAGTT
GGTATGATGCAAGTCGTATACGCTAGTCTCCTGCCGACATGTAACGCCGTGAGGCTAGAG
CATTGGGACGGCACTGGACGCTGCCGACATTCCACCAGCATCACCCAGCCAAATCAACAA
CCTTGAAGCTGTAGGCAATTCTTATCCATGGAAGACGAGATGTCCTCGAGCAACTGTGGT
AGGGCCTGGATCGTTGACTCGCGTCGTATCCGATGTGTGTTGCCAAATCATGGAAGGGAA
AGTTCAACAACGAGATCCAGACTGAGAAGAAGGATGCAACTCTGAATCCGCGCACACTCG
TAACGATACTGAATTCTGATGTCGAGATGCTATTTTTATGTCAAACGTACGGGAGAAGTC
AGGCGTTACATAGAAGCTTCCAGCCTCATGCTATGTATCTTGGTCCTCAATCCTCTTGCC
AAGACTAGGCGTTGGATGTCATTCCTAAGAGCTATCTGAGCCAAAGAGCAACGCAAGGTA
GGATGCAAGAGCATTAAGAGTGGGTTGCGCAGGGGTCGCAATGATACGAATCGTTCAACG
TTACTCATGTAACCTGTCATGACTCCTCTCGAGTCTTTCCATCCTTATCAGAGGCGCATT
TTCTAGAAGAGTCGCAAGACATATCCAAACTCAACAACACGCGACCATGGCAGCCTGTGT
ACTTCCCAAACGGGCTAGACGACGCCCCAAACTCCAAGCATTGATCAACCTCCTACCTTA
GATCTAGGCCGGCACGGGTATCGGCAATCTGGTAGCACAGATGAGGTAGATAATCGTACG
TTACACGCCCAGGCATACAGAGACACACACACCTACCGACTAAGCTGGAACGGCCCTTCC
GCCGCAATCAATCCTGCTCGTTTGGGGCATGTGTCGCTCCAGTCGCGCGTTAATCGGTGA
AGAGATTTGTAGTCGCTGCGATGCGACTCAGGGATGGCGTACTGCATATCTTGGGGGATG
GGAATCCTCCCAACAAGGCCTGGGCGCGTTAGTGGTGCAGCTCAGGTCATGCATGGCATG
TCGACCCTTGAATACATCATATTCCTGAACGCGAGATTCGAGACGAACGCGGCACAGTCA
TCCCATACGAACGGCACGAGACTTGGCTCTTATTTCTTTGACCGTTGCCCAGCCCCGCAC
TCCAGCCCCTTTTGAAGTGAAGTTGAACCTGCGTTAGAGAAGCCGTTCGTTGAAGTGGAG
TTATGATGCTTCTCCCCCTCATCTGTTCCATGGAAAAGAAAGTGGCAGTACCAGTGTCGC
TTCGGTTTGAGCAACGCACGGACAATCATGGCAATTCATGCACACCAAGTGCAAAACCGC
ATACGTGTTCAGAATTTACACACCGATAATTAATTTTGTAATCATACACGAGACCTGTGG
CGTTTGCAGCAAGGCATGATGCCGAAGTGTGGAGCAGCAACAAGTGTCCGCCACAGGCTC
GCCGCTAGATACGCTGTAGGTACCCACATGAGAGCCCTGCTCAATCAAGGCCACCTCTGA
CACCCCTACTCAATTATCCACCACACGCCTTCGAAGGAGGCTACATGTTCTTGTGGAACG
TAAGCTCAACCTAGACTTTGACTCGCAGCGTCCCCGGCTTGGTCGATCACCTCCCCTGCT
CGGATCTGCCCCCCCTCCAGGTTTACAGTGGAAGTTTTGGCTGCAGATTGGCGATCAGGG
TCTTGCGGTATGGTAACGCTAGCGATAGTCGCATTAAAATGACCCTGCACCTGGGATTCA
CCATCAGCTGATCTGATCGTGCTCAGAGTCTTTGAGTAAGTGTCCTCGCTCCGCGGATAG
CTCTTGCAGAGGTATCCCTATCGCGACCGCTTGCTCTGTGAAAACAGGTGTGGTCAAAGT
TGACAATCTTGGGTCTTTGCCCGCGACATCCTCCTTTCCCACCGGGTCTTTGCAAGCCTC
AGGGCGTATGTTTAGGGAATGACTCGGATCTTGCGTGCTTGCCATCTTGGGGTCCTCATG
GACAACTGAGGTCGGTTGTCGAACCCGAGACGTAGCCGACGCCTCTTCTATGCCAATCTC
GGATGCATCGTAACCTGTGTACGGAGCATTCTTCATGGGCTCGCTTTGCGATGGGTTGTG
TCCAGATAATATTGTCGGTTGAGGTTCCATAGTAACTGTGCCTGGTTCAGTTGAATCCTC
CTGGCATTTTGCCTTGCCAGTCACTTGTGCATCCATGTGGGGCTCATCTTGGGGTGTTGG
TACGTCTCCTACTTGATCGGCGCACATCGCCGCTGTTGTTGCTGTTCCTGGAACAGCGTC
ACTTCGCCCCAGATCATCGTCTCGAGACCCGATAGTCTCCGCCCGACCGAGACCGCTGCC
CGAACTGTGGTCCTCATCTGCTGTTGGTGTAGTTAAAGACGCGAGAGCCTGGCTACACAT
AGCCTCTTTTACATCCTCCACTGCACGGTCAAGCGTTGGTTGTTTCCTCCTTCGTAAGGA
CCCCCGGCCCCGTCTGCTCGTCGTGTCTCGAGTTTGCGCTGATTCTGCGCTCGAAGCCTC
CTTAGCTCTTCGTGCAAGTCTTGCTGCACGAGCATCTGGAGGAGCTTCATGCTGGCTCAC
CTCTACCTCTGCATCGCCGTCCGCCGATTCAGCCTTTGACTTACTCGCAGTTGCGAGCTT
TCGCAACTGTGCCCATACTTTTGCTTTTTCGCTCTGCTTTGCAAGCTCTTCCTCACTCAG
CTCAACCCACTTGGCGCCTATTTTCTTCATGCCGGTAAACTTGAGGAACGTCAGGCTAGA
ACCGCTAGTATCCATGTACTCGGACCCTTCAGGCGGCGCATTCCTTCCTCGCGCGTACGT
TTCGCTCAACCGATGATACTGCTCACTGCTTCTGTAACTACCGTGGAATTTGACTGAATC
AGAAAATTTGAGCCGCTTGCGTCCTGTTGATGATACTGTGCTGTGCGACCGTTTGGGTGA
TGGCCGAAGAGATAGCGATATGCCTTGTTCTTCATGCGGTACTAAATCGGATGTGTCTCC
AGGGCGTTGGGTAATAGGCGAGTGAGATCGTAGACGCTTGGTACCAGGTGTCTGGTATTC
GTTGCCATCGATAGCGTCTTCTTCCTCTAGGTCCTTGTTTTCGGGGTGTCCATTCAGCGC
GTCTCTTGGTGGTCCGGGCGCTTCAACAGTCATCAGCCAGTTGTCGAACTCCATATGGGC
CTTCATGTGCTTGTCTCGCGCGAAGGACTTGCTGATCGAATCACGCTTGCTTTCCAGGAC
AGCCCATTCGGTATCCGCAGCCCGTACCGCGTCATAGAGGTAGGCGAATTGCTGACATGT
GCTGCATCCTGAATGCGAGGTATCCGGCGAGGTCGTCGGTACAAGCCCTGTGGCAGATAC
AGTGGCGAGGACTCTAGCACACGATTTGCACTTTACGGAGTCGTATTTGGTGGCCATCCG
GTTGTGCTTGTTGCGATGTATTTGTGTTGCTGTAGTGAATATATCTAATTGAGAAAGTTT
GAACAGGACGTTTGCGAAAGTGATGAGTAGTGTGTGATTCATGTATGTGCGCACTGGGTG
GTTGTAGTGGGGTAGGTAAAGAGAAGGTGATTGCAAGTGAATGAAAACAAAGACGCGACT
GTTGAGATGTCACGTCTACAACAACAGCGCGTCTCGCTTTGACACCTTTGCAAACAAGTG
TTGTGTTCTGCGGGAGCAACAGTCGCAAGAGAGGCAGTGAAAGAAAAGTAATCGGATTGA
AGCTGTAAAAGCTGTGTTGTCCCTGACTGGCAGCAACCATAACGTTGTTGCCTCGCTATC
CACGATCCCTGTCGGGAGTCCCCTTTTTGCCTTCCCACAAACAGTAATTGCATTGCTTCG
TTTTCACATCACACCACACCGCCGGCTGTCTTCTTGTGAATGCTGTCGCGTTCATGCATC
GACTCGGAATCCCAGATTGTCATGGAACCGCCGTGTTGAGGGGAAGACGACCACATGTGA
CGAATTCCACCGCATAGCGACTCTGGTAATTACGTCATTGGATCGCAACCTCATTACAAC
CCAGTGTTCCAACAGCAGAGCCCATCTGAGAGCCCGAGCGCGAAGAAGACGACATGCCAT
GCCGAAGGAGGTAACAGATACTCAGCGTGGACGCGTCAAGAGCTCGACGCGACGGCAAAA
AGACCTAAAGCTTGCGAGGCAAAATCGACGGTGCAAGACCCAACAGCAACGAACACATTA
CGCTGGGCTACCAGCTTCACCTCAAAACTCCTGACAGTCTCTCCCATCGACCAAGAGGGC
TTTCATACCATATTCCCTTCTCGATCCTCTTTGGATTTGGGGAACCATATTCGACCGAGC
ACGATTACCAGCAGATAGAATAGGTCTTACGTGCGGTAATATCTTGTTTTGGTGTAGCTA
TACTGATGTCCACTGATATTGAGGCTTTCCCACATACCTCCTTCGCTCAATCATCGCAAC
TATGCTTCCAGAAAATGTACAATGCTACTCTACTATCCCTTCATTCCCACAAACGAAAAA
TTGGAACGATTACTCCTTTAATACCATCGATCTCTCCTACCATGTGTCAACTTCTGCACA
CTATCTAGCCCTGGCCTTAGAAGTCATACTACGAATCCCTCCTCCTCCTCGGTGGCGGGC
TACTAGAATCCCTCTTAATTCTTGGTGGCGGACTTGCACAATCGTCCCTCGATTTACCAT
TAGCCTTCGACGGCGGCGGGCTACTAGTATCTCTCCTGCGTCTCGGTGGCGGACTCCTAC
TGTCAGCCCTCGCTTTCCCTTTGCCCTTCGATGGAGGTGGACTGCTCGATGCACGTCTAC
GCCTGGGGGGCGGACTACTAGAATCACGGCGACGTCGCGGTGGCGGAGAAGGCGAGCGAG
AGAGGGATGTCGAGTACTTTCGACGGCGCGGAGGTGGAGAGCGGGATATCGATCCGGATG
GGCTGCGTCCCCGGCGTGCTGCCTTTGATTTCGGTGGCGGAGAACGGGATCTTGAGGATG
ATGGACTGCGACCGCGTCTCTTAGGAGCTGGGGAGCGAGATCGAGAAAGGGAGGATGAGT
AAGAGCGCTTGCTCTTGAGTTTGCGTGGTGCTGGGGAACGTGACCGAGAGCGGGATGCGG
AGCTGTAAGAGCCGCTCCTATCACGACCTCCGCGCTTGCGAGCTGGCGAAGGGCTGCGTG
TGTACGATCGTCCCCTCGAGCTAGATCTGGACCTAGATCTTGAGTCGCGCCTACGCGCCG
GGCTTCGGGATCGCGAGTAGCTGCTTGAAGTGTAGCTTGATCTTGATGAGACACTACGAT
CGTCGTCGGAGTCGCTCTCTGGTTCAGGCAATGGTTTCGGCTTGGGTGCATTGTTCTTCA
GCCAATCGCGCATACCCTCAGTAAGCACACCCATACCGATGGCAGTGAAGAAGTTGATCG
AGAAACGAGTCTTGCTCTGATCGTCGGCATCGGTGGGGAAGATACCGGTAAGACTGTCCT
GTAGCATGGGGTCCTTGAAGCGCTCTACAACCACTTTCTGACCGAGTGAGGCTAAGAGCT
CTTCGAACAGGATCTTGACGAAGATACGTGAACTAGAGGTGGTGTCTTCTTCCGTCATCT
TGACCACCTGAAAGACGTGCCAGCCAATACCGTCAGATGCTAGCAGATGGGCAAAGAACT
GTGCAATGATGCGAAGACGATTCGTTTCGAAACGGTGGATAGTCTCGTAGTAGTGCGCGA
ATGCTTCCTCGAAAAGGTCGGTCCACATTCTGTTCAGCTTGCAGAAGCGCTCGCCAATCA
TGCCGTAGAACTTCTCGTACGTCCGTTCCTGACTGGCACACTCAACGATCATCGTGGTGA
GCTCGTTTTCCAAGCCATGCGGCAGGTTGATGCGCATGAGTTTGTGCACGCACTCCTCGA
AGCCACCGCTGCTCTTGATGGTCAAATAAATGGTACGGCGGAGGTTGACGAGATCCGCGT
TAGTCTGATCCTTGACGTCCATGGCCTTCACTTCCTCGTCCTCTTCATCTTCCGATGATG
CATCCGTATATCCGTCGTCGTCGCTACCCTCCTCTTCACCCAGAATTTCTGCCTTTATCT
TCGCGTACTCCTCCTCATGCGCTTCGTAATCGGGATCAACCTTGAAGATGTTCAGACCAT
CCTCAACCTTCAAGTCACCCTCGAGCGTGTGGTTGTGGGTGATCTGATCCTCCTCCTCCA
CGAGGTCCAGATCTTCCCTGATCACCGGGTTGTCCTTGTATTTTGTGCGCCGAACCTCGA
AAAGAACCTCAATCATGTATTGCGTTCGCTTGTCGATATCGGCTTCGTGGAGGATGTTGC
GCATCTGGTCAAAGATGGCATTCGCAATCGCAGGCTTCATCTCGTCGAGGAAAGCGCCGA
CCTCTTTCATGATGCCGACTGCAATCTCTACGGAGTCATCGGAGGGCTTGTTGAGCAGGA
GTAGCAGAATTTCGGCGATCAGGATCTCGTGGACGACTTGCGTATTGACGAGGTGCGAAA
GGAACATGGTGCTTGATAGCGCCACAGCCTTGTCGTTCCTCCTAAAGCCCTTCCTGAACT
GTACAATCAAACGTCGGACCAATAGATCGCCTACTTGTGGCAGTTTTGTGTTGACGATGG
CGACCATGGCTGCATAGATAGGTGTGAATGGCAAACTCGCCGCTTGCGCCTTCATGATAG
CCCTGCAGAACAGGCCTCGTCCACGCACCAGGTTCTCCGAGAACAGCTCTGGTACTATCA
TCTTGATGTTTGCCGTATTTGTCTTGTTGATCAAACCCTGGATCGACTTCTTAAGGGCCT
CCCATGCCATGCGCTGAAACTCGGGGCTCTTTTTATCCGTAATCGACTTCTGCATCTCGC
GCAATCGTGCAGGTGGGATATACGCGCCTCCAGCACGTGTCTTTGAGTCGTCAACAGGCA
GCTTACGGTTCGCGCTGAAGGCATTCTGGAAAAGCTTCAAGCGCGAATCGTCATCCGGGA
GGTCGTTGGTCGTGGGCTTTGGCGGCGGGCGACGGCCAATACCTCCATTGCGCCGGTCGT
CCTCTTCTTCTTCGTCCCTCCTGCTTCTCTTCGATGGCCCAGCACTCGGTCCATCGTAGG
GTGAGCGCTCGCGTTTGCGCGGAACTTCCTGGGTATCGATCTCGGGCTCCGGTGAAGGCA
GTCGAACGGCAGATGCGACCTCCATCGTCACTCAGTGAGTCGTGTTGGAGGTGAAGGATG
CTGGTGTTGAGGCGTAGAGTGACGCGCTTCGCAAAAGTTTAGCTCGCAGACGGTTGGGCG
ATCCAAGGTTACGGCGAACGGGCCGCGGTTTCGCCGACAGGGGTCTTAGCTTGGCGCGAC
TTTGGGGGAAGGGGACAGCGAGGTGATTGTAACCACCAAATACTGAAGCCAACCCACTCG
TTCACTCTTTCGCCAAACATCACAATGGTACGCTCTTGTATGCTTAGGATGTAGATTTCT
ATACTGACTGACGATCAAAGGCCGATCGCCTCGTAGGCCTCAGCATGCTCGTCGCAGCGA
CTGCCATCTTCGTCTACTACACCATCTGGACATTGTTCATGGTATGCTTTCATACGCTTA
CTTGAATTTGAACGTGATCTGACTTCATACAGCCCTTTGTAGACGACGACCACATCCTTC
ACTCCCTCTTCCTCCCACGCGTCTGGGCCATTCGCATCCCCGTCATCCTCCTTATCCTGG
GTACCACGGTCGTCGGCAGCTTCCTCTCAGTAGTCATGATAAGGAGCAATCGAAAGAAGG
CGCTCAAGGCCAAGCAGAAGAAGACCTCATAAATGGATGCGGCATCGGGGATGCGAGTAA
TAGTCCTCGAGAATAGGAGTGAGACTCGAAGCAGGCGCAAGAACATTTAATGTCGCCAAA
ATAATTGAGCTGGTAGCTGGAGAGATGAAAGCATAATAGCGTCGTTCAGATGTTCAATCT
CGCCTACATGATACTGCAGTTCTCTTCTGTGATAATCACCGGTCCACCACCCTCTTCTCC
TTCCTCCTCGCCTCCACCTCCAGCACCTTGCCCACGAGCAATGTGCCGAGCCAATTGTGC
AAAAACAGCCTGACTGATGAAGTAGTCGTCTCTTCCGCCTTTCCTGTCCATATCATTCTG
ACTCGTGATCTGATAACTCTGGTGCATTCTTCGACGGCTGCTCAGTCCACCAGGTGCAAC
CTCGTCATCGCTGTCGCTAGGGGCGTCGCCTGCAGGCTCGTTGTCAGCCCCGGTCGAAGG
CTCAGCGGCGCGATTGCGACGTCTGCGACCGAAGTTGAGACTGGAGAAAGAACCCGCATC
GGCCGATTGCACTCCGACACCTTTCCGTGCGTTATGTTGGAGCTGAGCATCTGGAGAGAA
GATCTTGATAGTATGATCGATACCGGAAACTGCCATTGTTGGTTCATAAGGGTGACCTAG
TTGTGTTAGAGCGTCTCTGAACGGTTTCGTATACATTTAACTTACCCTGGATGACGTTTA
CTACCTCGCCATCTCCCTCCAAGATGTTTACAAGCTGTGCTGTCTTGCGATCCCAGATGA
ATACATGTCCTGAGTCGCTGCCACTGACGACATATTCATCCTGCAATCCAAAATAGTTGA
CGTCCTTCACTGTCTTGACGTTACAATGTCCAGTATAGACACGTGTGTGAGGTACACAAG
GAACATTGCGCTCCACCTTCCATCGCCTATAACGACTGCGGCCAAAGTCTGATCGCCAGA
ACATATGTCCAGATCGTGTGCGTCGTAGTTCTTCCTCTTCTTCGCCGTCAGAGTCCTCAT
CGTCGTCCTCATCGTCGTCATCATCTTCTTCTCCATCATCTGATTCAACATCACCATCAG
TGTCGTCATCGTCGTCTTCCTCGTCTTCGTTCTCTTCATCAGCGCTCTCAACAGCCACAG
AATCCGCCTCATTCGCGTTAGCAGAGCTTGAAGCAGCCTCCTCCTGATCAGTACTCTCTC
GTGCCGATGTGCTGATAAGCTCTGCATCACGGACTGGACTCTCGTCTACTGATGGATCAA
TATCCTCCTGTTTTTCTCTCAACAGGTTCTCTTCAGCCCTGATCGTCTTGTCTGATATAC
CCTGGCCGCCGAACGCGCGGTCCACGAACGCAAATTTGATATTCTTCGCAGCATTGCGTA
GAACTCCCCTCCCTACATAATAAACCCATCTCCGTTTTGCTGCAGCTCGAGTTTGTGTGG
GCTCACTAGAAGACTCTGACTCTGACTCTGACTCCTTCGTGCCAGTAAGATCCGCAAAGG
GTACCGTGAGTGCATGACCAAATGCGTCGACAGCCTCAATTTCGGAATTGAACAGAACTC
GAGTAGAGTTGGTCTCAAACCTGGAGGAATCAAGGTTGACGATTTTATCGTCGCCCGCCA
ATTCAATCAGGTATGGAATCAATCGCTCCTGAATGGCATCCATGTCTGAATCATACGGGA
TGGGGAAGCGAGCACTACCACTTCGCCTTGAGAACCCCTCAACGACTGCTCCAGGGCCAC
TGTCAATCCACAATAGTATGGCTTTCAAAAAGTCATATCCGAACTGTTCGTGTCGTGGAA
GGTCGCGCTCTCGTGGCGCGGGTTGTATTGAAGCGAAGTGCTGGGCGATCAACGCATCAG
AGCTGGATCCAGTCAAGAGCTGTCCTCCCAGTACTCGCGCTAATGTTCCGGCTGCTTGCA
CGAAACGACGAGAAGCTGCTCTGCTGTCACGAAGCTTGTTTTGAACTGCAACATCCACAG
GATCTGGGTCGATCGGATAGCCCCATGTCCTATCGATGTCATCCATTTCGGACAAGATCG
AGTTCGCCAGACCTAGAATGGATGTGCAAGCGAGTTGGAGTCCAGACTCTCCAAGTTCTC
CAAGGTCGAAAATTCTCTTGGCTATCTTGATAGTTGTACTTGCAATGCGGTAGTGGTCTG
ATGCTCGCAGGTCATCCAGTTCTTCCTGGGACATACGATTCTCAGCAGGAGGATGGATGC
GAATATCTTCGCTCTGGCCATTTCCGTACGTCACGCGCAATGCCAAATCGTCTTCAGCAC
TTCCGGTACGTTGTCTGGACTCGGCTCTCTCGACACCAACTTGAGACAAGGTACTGGATT
TTGGTCGTTTGCGCTTCCTATTCACGTCCTTCACTCGATGGCCAGATCCACCGTCTGACG
TCTTGATGGGTGTCACTTTCTCTCTAGCATCCGGAGCCCTCAGAATATCGAAACTGTAGA
TGTGGTCTTGGGACCAGCTCACAATGAGCTCATTTGGCTCGGCGTCACTGATTTTGCATG
CTGTAATATGGCCACCATCGTTTCTGTTCATGCGCTGCTTTCCATTGGGTGCAAATTTCT
TGACGCATTGGGTGGCCTTGCCTAATAGCTCTTCGTCGTTCTCATTCCAGTTCGCTGGAC
TGGAAAGTCTGGATCCCCGCTCGTTGTTAATGTCACGGCCAAGCATACGTCGATCGTGCA
AGAAGCAATGGAGGTGTGCTCCACCAAGTGCAATGTAGTGCGGCTGACTAGTCGAGCAAG
ACACCGTGTTGAGGTCTAATCCATACCGACTATACGAGATGAGCGGTGGCGGGATGCTAT
CTGACGCGTCTTCGTCCCTCGCCCATGCTGGTAGCATGGTGTCGCGTGCAGGGGGGTATG
CCTTGGAGGGCTGTCGTACATCCCACTGTCGTACCTCGCCATCGTTCGAGCACGTAAGGA
AGTAGAACGGGTTGTCTTCAGTGACAATCCGCTTCACCGTATCGGTGTGACAACGGAATG
CCTTTGCATTGGTATCTCCTTCTGTGAGCGTCACTCTGCTGCGTGCTCTGCCCGCACCTC
CCCCGTTATCAGATCTGCCAGTAGACCGAAGGGCCGAGTGCCCTGAATGCTCGATATCAA
ATATCCGTACATCATCTGTTGCGCTGACAATTGTGCGATCGTTTGAGTAGGGCATGAACT
TCACGGAGAAGATGTTCGACCGATGTCCCGTCTGGATGGAAGTGGTGAGGCTGAACTGCG
AGGTTGACGACTCGGGGTGATACGAGTGGATATTGATACGATGATCGTCGGAGCCAGAGG
CGAGGAGGCGGCCAGAGGTTGACCAGCTAGCAGAGTTAGATCTCATCACTGACGGGCACG
TAGAGTAGTGGCATACCTGAGAGCATTAACGCATCCATTGTGACCTTCAAGTTCGTTCAC
GATATCAAGGTCGTCAATCCATTTGCGATCACCGTATATTGATCGAATGTCGGAATACTT
CCTGGGCTGCTGTCCAACTTCCCGCTTGAGTAAGCGATCGTAGACAGTATACTTCATTGT
GGCACGTTGTGTAGTTTGCCAGAAAGTGGTGTGACTTTTGGGAGGGTAGCTCGAGGAAGT
AGCAGCGAGGCAAAAGGTACCAAAGGCGATGCTTCCAGAAACAGCTGGGCGAATGCAAGG
CAAGGCTATAGAGCTCAGTCAGGTGGAACGATGCGTAAGTGGAATGTATTCTGTATGGGC
ATCGCGGCGCTCTGACGGTGACGATTGTTGCGTCGGTGAAGGCTGCGCGGTTGCGTGAAT
TCGATGGTCGCGAGGGAATGACGAAAGGTGACTCGGCTGTCTCCACCCACGTTTCCATGC
TCCAAGCTTACCCCCGCGGCTTCCCGCAGCCGATTCTAACTACCCGTCCTCCACCCTGCA
TCATTGATAGATTGCGACTAGTTCACCATGTTACGACAGTGCCTTTAGTGAATGGCGCAG
TGCGTGCTCTCACCAAAAAGGGCATCGGATTTGTAGTGGATGCTGACACCTTAGTTGATG
AAGCGAGTAAATTTCTCGCGCCTTCCAGATGCACATCGTGTAAGAGTGTGGCGGGCATCA
ATGATTTCTGCCCTGTATGAACAAAACAATATCGCGGGTACTCGCATGATATATACCTCT
ACGTGGTGGTATCTAAGAAGACGTACAAAGTGGCATGAACATAAACATCGAAATGACTCT
ACAATCCTCATCAGTTCTCAAATCTAGAGAACCAACATCGCACCAACAACACCAACAAGC
ATCATGAATCCAGCTCCGGTACGGCTAGCAGCACCAGTGAACTCGGCGGGAGGCGCATAC
GAGGAAGGCATGGTAGGCTTACCAGTGCCGGTAGGCATAGGCGCGTACATGCTCGTAGCG
TTCTTGGCAGGGCCGGCGGGAACGTAAGGAGCCCCTCCGGCAGTGGGGTAAGGAGCAGGA
GTGTATGCGGGAACTGGGACCTTAGTGAGCGTCACAGGAACAGTGCTAGTAACCGCTTGT
TCAACGGGCTTCTTGGGGTATTCGGAAGCAATAGGGGAAGATGGGTATCCAGCGGCCTTG
GAAACCTCGGGCATAGCAGGGTACTCGGCGGCCTTTGAGGCTTCAGGAATGGCAGCATAT
GCGGGCATAGACGCCTGAGGAACAGATGGGTACTCGGCGGCCTTGGAAGCCTCGGGGACG
GATGGGTACTCAGCCACCTTGGAAACCTCGGGAGCGACAGGGTATGCAGGCATCGATGCC
TCTGGAACAGCCGGGTACTCAGCAGCCTTCGAAGACTCAGGGGTAGTGGGGTAGGCAGGC
ATAGACGCCTCAGGAACGACAGGGTATGCGGGCTTGCTTGAGGACATGGGCTTAGCCGGG
TAGTCTGCAGGGTAGGCAACGGAAGGAGCGGAGGATGGGTATGCTGGCACGTGGGTGGCC
GTGACGATGGGCTTGGTGAGAGTCACGGTGACTGTGCTGGCAGTGTAGACACTGGTGGTC
CAACCCTCAGGTACGTCGGTCGAGCCGGTAGGCTTTGCGCACTTGGTGCAGACGGTCGCA
ACGTACGTAGTTGTAACGGTGGTCAACCCAGTTGGGCAAACGTCGACGTAGGTAGCTGTG
AGATGTTAGCTGATGGTCGGTAGACGTGCGAATTTACTGCTAACTTACTTGTGACGACCT
TGGTTGTAGAGCCAGTAGGAACACTAGGGTACTCGGAGTGCTCAGGCTTCTTGGTGACCG
ATGGGACACCATCGTAGCCAGTGCTGGAAGCAGCATCGCTCTTGAAGCTCTCTGCAGGGT
ATACAGGGTAGTCAATTCCCTTGCTCGAAGAGTAGGTCTCAGTGGGGTGCACCGGAGAAG
CAGTGGAGTAGACACCGGACGGGTAGACGGCGGAGAATGACATACTGTACACTCCGCTAG
AGTTAGGTAACTCACTCGAGGAAGGAACGTAGACGGAGGTGCTAGTGACGGTCTCGATGG
AGCTCGCAGTCTCTGTCGGAAGGGGAACGTATACCGAACTGGCGGTTACAGTGGCAGAGA
TCGTTGGGATGGAAGATGACTTGATGCTGCTGCTAACGGTCTGAACAGAGCTGGCACTCT
CAGTGGGGAGAGCACTGTAGTCTGAGCTGCTCTGGTGGACGGAGGAGGAGCTGGAGGCTA
CAGAAGACGAAACCGCGACGAATGAGCTTGAAGGAACGTGTACGGTAGTGCTGCTGGAAG
CCGAGCTCGACGTTACGTATGCAGACGAAGAAAGAGCACTTGAGGTAGCATAGCCGGAAG
AGGAGGCCTGGCTGCTAGTGACCGTGCTGCTCGAGACAGGGGTGCTGAAAGGCTTCTGGC
TGCTCGAAATAGGAGTCGTGGAGGAAACCTTGGTAGAAGAAGCAGAAGTGCTGGAGGATA
CCTTGGTAGAAGCGGCAGGAGTGCTGGAGGAAGACAGAGTAGTCGATGTCTTTGTAGTGG
TTGATGAGGACAGAGTGCTCGACTTCTGGGTGGTAGTTGACAAGGACAGAGTGCTGGAAG
ACAGGGTGGTCGACTTCTTCGTGGTGGTAGAAGAGGCAGGAGTACTGGAAGAAGACAATG
TGGTCGATGTCTTGGTGGTTGATGAGGACAGGGTGCTGGAAGACACTACGGGGTGGTAAT
TCTTGGTGAAAGTACCCTCAACGGCCTGCTTCATCCATGCGCCGTACGACTGGCCGTAAG
TTGGGTTTTTCACGGAGACAGTCGCCTCCCAGAGCATAACACCGCCAAAGTTATCGTTTT
TCTTGTAGGCTTCAATCAAATAGTTCGCATCTTCAGGCTTGAGGTAGTGAGACTTCTGAC
TGGGAAGGCCATCAGGGCCAGCGGCCAAACCAATGTAAAATTTTGTGTTGGGGTTTGCCG
AGGCCTTGATCTCGGAGATCCATTTGTCGAATGTGAAGGTACTAGGGTTCTTGTTCTTCA
TATCCCTGACGGCCTTGGCAGCAGAGCAGGTCTCGGTGTTGTAGAATTGAGTGAAGACCA
TATCAAAAGGCACCTGCTTAAGAACGGGAGAGATCCTGACGTCTGGGACGACACATTGAG
GAGCGGCGGAGAGGAGGAGGTCCGACTTGGCCTTGACGTACTTGCCGAAGGCGTCATAGT
TCTTGTAAATGTACTCCGACGAAGGCATGTTGTAGGCTTCTGCTTCGAGATCGAGGTCAA
ATCCGTCTACAAACGCGTCACCGAAAGGGCGCGGCTTGTCGGCCGCCTTCCACTCCGCGG
TGGCTTTGCCATAGGCTCCAATCAAGAACTCTGCGAACCACTCGGCGACATCAGGGCTCG
GCAGATAGTAGTTTGTTGGTGCGCCACCACCGAGGGAGAGCATGACCTTCTTGCCCCTCC
TGTGGCAAGCATTAATGGCTTCCTCCACGCCAGGACAGTAACTGTGAAGAGCACTGTCAC
TGTTGGTAGTCGGGTCTTTGTATACCGCGTCGCCACAGGCATTGGCATGGTTGCTTCCTG
GGTATGCGCCTCGCGTCTTGGGGAATGCGTTGATGACTTTTCGTTTGGTAGTGTTAGCAT
TGCTTCTTAGCTGATATACGAAATCACAATACATGTCACCAGAAGCATCTGATGTCATAT
AGACCTGTTTCGTCTCGAGGGGGATAAGGCTACTTACAGCCGATGTTTACAATGTCGATG
CTGGGATCAGTGCAGACATCCATCAGTGGGATCTGGGCATATCCTTGTCCCCAGTACATA
GCAATGTTCGTCTTAGCAGCCTTGTCGTAAGCCGCAGAGGCGCTAGAGGCGAGAAGCCCA
GCTGCGATAGCAGCGCGAGTGAAGGTTGAGGGAGACATGATTACAGTATTAACAGTATAA
GCAACGATATGCGATAGTCAATGACAGGACGGCCGGGGGCCAGTAAAGATTGTGATGAGC
GGACTCAACGAAAGGACGCAAGCAAAAATGCTGCAATTAGGATGTAGACTCGAAAGAGCG
ACTTGACGACGAACTAGAAAGCAGTGCGACTGACGATGAGAAAAGAAGACATGGGAAATT
GCAGTATATCTAGACTGGGCACACAGGGCTGTACCTGCATGAGCAAGAAGGGACGGACGC
TGACTGCGCCGTTAGGTAGCATGAAGCCATCGTGCAGAATGAGACGGCAGACATACGATG
TCTGCCGGAGTTGCATGTCATTGGTAGAGGTGCCTGGATTCTAACTACTTCAGGCCTGAA
GTATCGTCGGGCGTCCAGCAGTACCTGCGTCTAGGCGAGCGCTAAGCATCAGCATGGTTT
TTGGAAACGCTTCCATGTGACGCTTTACCCTAGCTTCAAGACCGGTGAATGGGCCGTGTC
TAAGTATCGATAGTATCAATCTCGGTTAAGTCATAAAGAGTGTTCCTTCAGGCGCCAGCA
AAAGGAAGCAGGGTAGCTGATGCCTGATGGAACGGCTGAAGACGGCGTTCGGTCCAGTCT
TCCGGTGGTATGGTTGGTTGGTTGCCTATGGTTCGTATAAACACATACAGTCAATGTCCT
CTGCTTGGGATGATATACATCTTGCGCTGAATCGGGAACCCCGGGTGAGTTGGACAAAGA
GGATGGTGCCCAAGTGGTGCCGCAGCGACCTCCTGAATATGGGTTTGGTACAAGAGTCTT
TCGGTGGCTGCCTGCAGGAATCTTCTCATGGCTGCATGATGGCAGTGGTTTCAGCCCAAT
GGGGGAACGGGTCCGAGGAATTTGGTGAGCTGGGACTCAGTTGGCGTCGGTTACAGCTCA
AGCGATGCTTAAGTCAGGGGCTCCGAGCGTTAACCATTCCTTTTCGGGAAGGACCCTTTC
AGCCCTGCTGCAATCGCATCCTTCGATGCGGATTTCTATAATTGCTCGCCTTGGCTTTGG
TGGAGACAAGGAATGATACAAAGAGACGGTCTGCTCAAGCACGAACGCCCTGTTATCCCG
GCCGCATCCTTCACATTTCATCCGCCTAATCTTCCGTCTGCCAGACCAACCAGCCAAGAT
TTACGGCACAGTCTTCTTGATGGAGAGGTATGTGTGGGTCTAGCCCAGCGCAAGCCTCGG
CTGAGACTAAGTTTCTCCTGTGGGGGGGTTCGCAACAGAGGCTACACGTCGAATTCGCGA
AAGCGACACGTCCAAGGGGCTAGCAAACACGCTGACATGGAGCCAATGGTTTGACCACTA
CGGGAGCTATCGAAAGCTGCACAGTAGCATCGCCCGTAAGAGTAACTTGTCGTGCTCCTG
ACTCATCTGCAGTGCCGATGTTCCGTCATAATGAGCGTGCCGTGGGAGAATGCAACTTTG
GAGTGGGCGCTTTCTCACAGGCTGCTGGGCAAGGAAATTGCAGCGAGAGCGCGAAAATAC
TGTTCCAGAATTTTCCTTGGCAGCATATCTGCGTAATATTGCGTCCGTGTCGGAGTTCAG
GAACTGCGGTGGGTCGGTCGCGCAGTCAATGCGAGGTGATGTGCAGGCCCGCGGCGGGTG
CTGGTGAAAATCATTAGCTGCCAGAGCTGCGTTTGCCGATCCTCATCCAACACAATCGGG
CAGCACTCTTCTTTATGAGCTTAAGCAGACTTCATATCACCTTGTAAGCGATAGCAGTGA
GTGAAGTGGTATACAATTCGCATTAAACTAATCTCGAGAACTCGAACGTCTTTCAACGCC
ATCCCAATCTGTGCTTAGAAACATCTCATCTCATATCCAGCCAGCGTTGCGTTGAGGCAT
GTGATAACCTTCCGTGTATTACTTTCCTCGTCATCAAACGACAGCAAAACGACTCCGCTC
ACGCAATGTCTTGCCGAATCTGTACAGCGCAAAGATGCCCAACGAACACAACACCATGCA
TCCCGCCAGCAGACTCACACCACCGTCAATCCCAATACCCTGGAACATAGGTCTCGCGAA
TAAGATCGCCGCAAACGCAAACGCGCTCCTGCTAAGACTGTTGGCGCTGAAAATGCTGGC
GGCGTATGTCGGGTATATGTTGGGAATGTACAGTAGAACACTTTGAGCGATAAAGTAGAT
CCCGAAAACCGTAAGACTGAGACCGATTGTAGGCACCATCCAGTGGACCGAGGGTCTCGA
TGCCCATGCGAACATGAACAAGCCCACTGCGATGATGGGACTGGCGACCATGCCAGGCCA
CAGATGGTTCTCAAGCTCGCCGAATGTGCCGTTCATGAGGCGTGGGAAGACACGGTATTT
GAGGTACAGCACGTGTGCGCTGAAGGCGAGCAGACAAGCTGGAAGAATGCAGAGAAATAT
GAGCCCCGTGGATTCGGCGTTGAAGTTGTAGTAAACGGGGTACACGAGGGGTAGAGACTA
AGGTGGATGTATCAGTAAACAGTGTTCGCAATATGACTAGAGCGAATACTTACCTCGAAG
AACGAATAGTAGATGCCATAGCACAAACCCATATACACTGTCGTGAACAGGATAGCAGGG
TCCAGGGCGTTGATCTCCCAAGGCTTGACAAGGGCGTCGAATAGCAAGCTACTAACTTTC
ATATTCCTTTGCTTGCGCTCAGAAGCTGACATCAGCTCCTGATTTCCAGTGTCCTCTCGC
ATGCGCTTCGCTTTGTAGTACAGAATGGTGGGTCCGGAGCTCTCTGGCAGGATCAACAGT
ATGAGGAGGTATACGGGACCGGCGATGATGAGCAGCTCCCAGCTTGAGAAGCGCCATCCC
AAGTCTCTGACAGCATACGAAGACAGGGTTGGGCCGAGTGCTGGGCCCAGTGTTGCAACC
GCCGCCCACAGCGCTACAGCAAATGGGAACTCGGCCATGGTCCAAATGTCGCCGAGAGAT
GCACCAGCCGTTGCGAGGCAGGGCGAAGCCATGACTAGACGTTGGCGAACAAAGTCAGTC
TATGTTCCACATGTGGTTCAGAAAGGGACGTCACTTACATCCCAAGAGAAAGCGTAGCAC
CATCAGACCAGCAAAGTTGTCCACCAGCGCGGTCGGGATGCACAAGATGATGAAGAAAAA
GCCGGATATCGCGTATGGTGGGTTCCTGCCGATGGCTGGTACTTCGGACAGTGGTGAGAA
GAGCAGACACCCAATACCGTAGCCCAGAACGTAGAGCGCAATCCCTAGTGAGGCAGCAAC
ATGGCTGACATCGAACTTGTCCATGACCGCTTGTTGTGAGGATGTGTATATCGAAGAGCC
AACGTACACAGCGAAAGTGTAGACACAGAGTAACACAGTCACAAGTATCTTGTGAGATTG
AGGCCAGTTCTGAGGGTTACTTGGGTCGTTTGGTCCACTCCAGTCGACAAGCGTGGTCTG
GTGCAGTTTAAGCTCTGTGCCAACAGCCTCATTCGTGATTTCTTCCTTTGGCAAAGGGAT
GTCATCGGTCGACGAAGATGCAGAGAGTGGTTTTGCAGTTGTCCGGGCATAGTCGAACTT
TCGATGCTTGATGTAATGTGCCAAGGTTCCGACACTTGAATGCTTAAAGAGATATGACAT
TTTGGCGATGTTATCGTGAAGCCTACTGGTGATCGGAAGGGGATACTAGAGAGGACGAGG
GAGTATGTATAGCGATAGCAGTAGGGGCCCCAGGCTGTCAGATGGGAGAAAGATAAGAAC
ACTGTCGAGGGCAGTGGGCTTGTAGGATAAAGTGCTGAAATGTAATGATGTTGTACGAAT
ACTGAGCGTTTATATTCCCCATTGTGCCTGCTATCTTAACTCCACGTCTGACATGCCCAG
CATGTGGATTTGTAACACTCTCTTGCGCAAAGTGAAGATATGGTTCTTGGCACGAAAAAA
CAACAGAATTTCCATACTGTGTCAGCGGGAGAGATGACGTGCTGTACGTACATGTTTCCG
ATAACCCTCAAAGCAGTATCAATCTACGAGGATGAGTCTTAGCCCCGACCACATACTAAC
GGGTTATAGGACAGAATGTAATGACTCCTTCATCGATCCATATGTTTCCACAGTTGCGAT
TGGTTGGACAGATTTCTGACAGTAGCTCATCGGTAAAGACTTGTGGTATTAACGGAGTAA
GCGGACATAAAACGTGATCGGAGGTGAGATCCGATGATTAATCGACCACTGCCTGCGGCA
CGTGTAAAGCAAGTATATAGAACGTTATCGTTTGAACGGACGAATGTACGGAGAGGTCAG
ACATGCGAATACTCGGAACACCAGATTGGTGGAAGGAAAGCGAGGCAGGCCCAACGTAAC
GTCCAAACGAGATGCCTACCAATCAGCCTAAGAGCGTCCGGTCGTGATGCTTTACAAACG
CAACTCCGATGCGCTTTCAGTCATCATGAGAACACCAATCAGAGCTTTGGTAAGGTGCCA
GTATCGAGTTTGTTGACAAACCTTCGATGAAAGTGTCCGGTCGTGTTCGTCCGAAGCTAC
AAAAAGTCTCCGATATTTGTAAGTGGCTGCCTGCAGCTTCTCCTACTCGTCGGAATGTCA
GATCTATTGTCAAGGATGTAAGCAACGGGTTGCCTAATCACGAACTCACATATGTATCAC
CGCCGCAAAAGATGTCGATTCGAGAGCCTTCGTTGGCGAAATCTTTAAAGTTTCAAGGTT
AAGTGACTCTGTCTAATGTCATGAGCTAGTCTCCGAGTGGGGCAGCCACGTGATGCGGGG
ACACTGACGTCGCAGCTTCCGGCCCCTGATTCTGTTATCCATGCCCAGATGTTATCACGC
TACCACACGATGGTCTGCCAACGGCACTCGGTCGTCGTAGAGGCCTTATACAAACACTTA
TACATGGGCTTCGCGGAACGAGAAGAGTCTTGATTGGTCTGACAAATGGCCAAGTGAGAC
CCACGGTTCACCATCGTACCCCCGGCGAAACGGCCAACTCGGCTTTGCTACACCACTTAC
CACGATGCCGTCTTAGCAGGACACTAGACTCATACCAAGGACTTGTACGTTTGCTGCGCC
AGCATCTGGGTCAGGAGCTCTAGAATTGAAGGGCGTACGGTTTCTTGGTATGTTGCACCT
GCTTCACTCCTTTGACTTGAGCGCTTTGACTGCACCCTTTGTTCTCGGTGCTTCATCGCG
AGCTCCATAGCCTCTTCTTCTCCATGGCAGCACAACTATGCGAAAACCTAGTCTCCTAAT
GCTTCTTCATAGACCCTACTCCTTCCGCCGGCTATCACGATTCTCTGCAGTTCGGATACT
GGCCCTCCTTCTTCTTCTCTGGGACTCACTACACTGCCTCTCCTTGTCCACGTACCAGAC
ATTACCAACGGCCGCCCCGCCTCCACCTCGAAACACGAAACGCATATACATAGCCTCTCA
GCATTGGAATGACGCGCTATTACTCCGGGACCGTTGGAACAACGCGCTGGTAGCATTGGT
ACAAGAGTTGGGCATCGAGAACGTGTTCGTATCGATATACGAGAGTGGCAGCTACGATGA
TAGCAAAGGCGCGCTGAATGAGCTCGATGCTGCGTTGGAAGGCCTTCATGTGAAAAGGTC
GATACAGCTGTCCGACACATCGCACGCAGATGAGATCGCGCAGCAGCCGACGGAGCATGG
ATGGATCAAGGCATCGGATGGGGAGACGTACATGAGGCGCATACCGTTCCTAGCGACCGT
TCGTAATCGTGTCTTTGAGCCTTTGGAGCGCCTGGCTACTAAGGGCGAGCATTTCGATAC
CATACTGCTTCTCAACGATGTGGTGTTTACCCCGGAAGACGTACTAAGGTTGCTAGCTAC
CAATGGCGGGCATTATGCGGCAGCTTGCTCGATCGACTTCGCCAAGCCACCGGAATTCTA
CGACACGTTTGCGCTCCGGGACTCGAGTGGCCATGAAGCAATGACGCAAACTTGGCCTTA
CTTCAGATCTTCCGCCTCGAGGCGCGCAGCAGAGAAGCTCTTGCCAGTACCCGTTTCCTC
ATGTTGGAATGGAATGGGTGAGTTAGCTCTTCCCAACGCCTTGAAACTTACTGATGGATG
CGCAGTCACCATGCCTACCGAGCCTTTCCTCGCCAGCCCACCCTTGCGTTTCCGCGGATT
ACCCGATTCCCTCGCGACCGCACATGTCGAAGCATCCGAATGCTGCCTCATACACGCCGA
CAACCCTCTTTCCATGACCAAAGGCGTGTTTCTCAACCCCAACGTCAGAGTCGGCTATAA
TGGTTCCTCGTACGACGCTATGAACTCACCGGATGCCATATTGTCTCCATTCCAGATTTT
CCAATCAACATGGTGGAGTCGCACCTTGAATTGGTTACAACCCCTCTGTTTAAGGAGCAG
ATTGTGCGTAAGAGTTTGGGGAAGTGGATCGCGGAGACAGAAAACTGGGAGCTTGGCGAT
TTCTGTCTTGTCAACGAAATGCAAGTCCTCGTTGAGACAGGGTGGAAGCACATGTAGTTT
TGGAGTTAAAACTAGCATCATATTTCATGCAAATTGGCCGGTATTTGATGCGTTGATTGC
TGTGAAATTGTGCATCTTTTGATTCCGGTTCGTAGGCAGCTTGTACAGACATTGCTACAA
CATCTGTTCGGTCTTGAAACAATGTAGAGAGATGCACGTCGTTATCTGAATTGACTCGAA
CGTGGCATATCCGTCATACAAAACTGTGAGTTGCAGAAAAGTGGCGTCTTCTGCATGAAC
TTGCAGCCGTTTTGAATACTTAGTACATCTCCTTTCCGCGCTTGTTCTTAAAGTGCGCAG
GAATACACAAGAAGAGCCCAAAGCCCATACAATGGATGCAGCTCAATCGCTTTCGTGATA
CAATGTCATATTTTAAACAGCGTACCTGCCTTCACGGGTCCTATCATTTGTAAAGCCGGG
GCGTGCCGTCGGTTCCTTCGCCTCCAAAATAATGAAGTCTAAATGCTTACAGGCACCACA
ACGCGTCTAATGTTTACGAAACCCAAGACAGATAGCTCTAAGTTATGTCTGTAGCGGGCC
ACTCCAGACAATCAGGGCTGCTCTCAGATATGGGAAGCCCAGATGCAGCGATCGTTTTCG
GCATGGAGATGCAGAGACACATTTGGAAAAGGCGGTGTTCGTACTGCAGCCACAACTTGG
TCCTTGGACTTCTTCTCTGTGCCTGTGCACATGTCTTAAGCATACAGAACCTAATGAAGT
GCCAGACCCAAGCGCTCTGATCATTGCGGCGATTCTGCTTATAGCAAGGACATGTTTCCT
AGCTTTACAGGGGCAGAGCGGGGGACATAGCGATAGTAGTGGCAAAGGCCTTCTACTACG
AGAGCAAAAAAAAAGTGCAAAAGGTTCGCATGCACAGCTCGTATACTGTGGCACCCTACT
CCTTGCTTGCGGACTCGAACCACAAGACTTTTTGTCGACAACCAGAACCTTCTTTGTCGA
ATTCACAACACAAGGAAACGCAAGACTTACCTTAGCCCATTGTATTTATATACCGCGCAA
TGGGACGCGGTCCGGATTGAACCAAGACATGAGTTGATAAGAAAGAGATAAACTTACCAG
TACGATACGCTTCACCGCTTGGGTGGGATGATAGTTAGTAGAGAAATTAAACCCATTATA
TGTTCAAAGGATCTTTGGATGGGCGGGTTTGGTGTGGGAATTTGTCGAGTCTTAGCGAGA
GAGATGAGCGTCACTGGCAACAAGTGGCGGCAGCAAAGCGGGGGGTTGCAATGCATACAG
GGTCCACGTTGTTTGGTGTTTGACCTTTGGCCCTGACGATGGCGATTGGACGTGACAGCA
GACGTATGGCTCCCTTGCTCACGTCCCCCTTCTGCTCGAATGCAACGACTAGCATCCAAC
AGCTCATGAGAGCCTCATATCGGATACAGTACGAAGCCAAACACACTTCGAGTCCAGTAG
TGCGTTGAGACGGACTTGGCTTGCGACGAGTCTCAATGCAATGGCCGATGTCCTTTGACA
GCGCTCAGGGGTTGATCACCCAAAGTTCTGACATTCACAAGGGCCGTGCAGCGTGGTGGT
GAGTTTGCAGGTCCTCAATGCTTGTTGTGAACTAACCGTGAAGTCTCATGATTATTCTCG
CAGGCCACAACAATCTCTGCCTCAACCAACAACACGCCACAAGCTGCACCTTCTCAATAT
GGATGGAGAGGCATTGCATTTCTGCTGCAAGGCTTCTATGAGAAGACCGGGCTTCCCCAT
TACGAGACCATGTTCTTGCTCCTTGACAGCTTTGTGGTCTTGGTGTTGAGCCAGGCGCTG
AAGTCGGGCTCCTCCGCGGTCTCAACACCATCTTCGTAACACCACAATCGCCGCAACAAG
CACCGCCAGACCGACGGGCGCAGAGCTAATGAGCACCGAAGGCAACCTCGATTGACCTTG
AAGCAGGCCTTCTCAGCTTTGCACTCATCAACTCTGAGACTGACTTGGTCCCTGGGAGCA
CTCCCTCGACAGCGGACCTCTCGCCACGGCGGTACATCTTTGCAGGATCATTGCGCATAA
ACAGCAACACCATCGAGATGCACTACTGCAGCATGTCCTCTTCGCAAATCGCATAATCCT
TGGGAGCTTCACCATCGAGGGGGAGGCGCCTACTAAACGGATTGGTGGCACCCTCGAGTA
TCTCGCGGTGGCGCCCGACACCTGTCTACACCAACGGCGGCGATGGGAGATGTTTACGCA
CAAGGTTGACGAGGAACTTCAGGAGGGCCGCAAAGAGGGAATGTGTGGGTATGAGGCGGC
CTCCAATACCCCTCTTCGCGAGCTACACCTAGAAACATCCTGAGAGTGACGGACAGGCAT
CAAGTAACCCAGGAAAGACCTTCTCTTCTTTCGCTGCAATGCTAAAATGCTTAGGTCATC
GCGCTTCTACGTACGCCGAACAACCTCTTCGAACTAGACAGACACCAAGTCCGAGTCGAC
GGTAGCGCCCCACCATCAGGTCGGAATGGGATCACAACACAGCCTCGCACGATGGCTGAT
CAGAAAGCTGGCAACATGTTGGCCTCTCGCCTGAACGACGGATCGAAAACGAGCGGGCCG
GACGACAAATCATTCCTGCACTCGGTTGAACCACAATAAAGGCTTATGGCTACAACGACA
ACAATGTTGAGACCCAACATTGAATCATGGGACAGCCGGGGGCGTAGAGCGATATGATGA
TCTCAAGGATTCCACCCGCGACTACCAGGGCGGTCGAGAATGCCTAACCCATACTTCTGA
GGAGAACCGTAATCGGTCTGCCTCATGCTCGACAGAGGACACAAGCAACGACAACGTCAA
ATGCTTAGTACAACTGGCGGCAGACCGGATGAGTCCGGGTACGACATGCCCCTCAACCCG
CTGTGAACCATGGCACATTGGAGCTTGAGCGACATTGTGTTACCTGCCTACGGACATGAT
CCAGACGTGTAAGACTGGGCACATCTGAGCGGACTGGAGACGACCAGCCATCGGTACAGG
GGGAAATTGGTACAAACTTCATCGCAGTTCGTCGATGATCCTTGCTCCATCTTCCGCAGG
TGAGGCATAGCAGACTTCGATGCTGTCTTAAGCTCGGTGTAAGAGGGAAGGCCTCTGTCG
GTGAGTCGGTCTTGAACTGTAATAGGACCTGTCCTGGAATCCGATGTCGACCACCATGTC
CGCTCTCTGCCAACGACCCATCTTCATCCACTTTTTTCTTGAGCCAGTTTCTTCAGCAAG
ATGTACGGAAGCATCGTCTCTTAATCTTGTATCATGCATGAAGAGGATTGCTACACCCGA
CTCAATCGTTTCTTGAGAACCATCGTCTTGCATCGACCCCTTAACCTTCCCAGGAGCCAC
CCATTGGCCCTTGGAAACCACCAAAACCGTTGTCATACATGGCTCTGAACCATGATGGCC
GGAATGCACAGATAGTTCCTCGGTCATCTCGTCTACTAGAGATCCAGATATCAACCGCAA
TCGCACGATGGTCACAGGAACCATGATCCAAGCTAAGAACGCGATACGTCATCTAAGCTG
ATGAGTAGACAAGACGATCCGAAATTGCAGAATACCGTCTCTGATAGAGGCTTTCCAACG
TCGGCGGAACAGCCATGTCGCTGTCTAGGGCAAATTTAGTTGAATTGGCCATATGGCCAA
GACAACCCCAAACTCCCGTTCCTAGCCTGGACAGTCAGGCGAGTTGACGCTTGTCTGTGC
AATGTCGAGGGCTGAGGACCTCTGCCCGGTGCATTTACTGCTGGATTGCCACCCTAACCG
TGGTATCAAGGCCACCAGCGTCATGTCTACGCAGTCACTTCCGGATGTGTCTTGTCGTTT
GCAGCGGCGCTGTGAGCGCAGACTATTTGGTCTGTGGCCATAGCAATCGATCGTCGATGT
GCTACGAAAGAGAAAAAGAGAGACTATCGTACTATGTTGGTGTCGATGCCCGATCCAAGT
TGCCTTGACGAGCGGCGCGCTTCATAGGTTATGCAATCCGGATCCGGCTCTTCCATGGCT
TCGAGCTACGGAATCCTGTCGATTTCCTTATGACGATAGCGCAAGCTGTCTGTGCACAGC
GTATGAGTTGTCGTGACGTACGCGGCGCGCCTGTCTGAAGATGTACGGACGTCGCACTGA
GGTCGCAGATGGGTGGCAACCTGCGCTAAATCTCTCCTCCTTCCAGTCGTACCGTGGTAA
AGGTAGATCGCGATCGCTGAATAGGCGTGTACGTCGAAAGTGAGCTTTTCGCCGCGGCAT
CGGTCGTTCGCTCCGGAGACAAGCTCTTCGCTCGAGACGTTGTAGTTTGCCCGACTGTCG
GTATTGGTATCAGCGTAATTGCAAGCTGTTGAAACTATCGGAGCTCAGCCATATACTGTT
GTCCCGATCGAAAGGCGCGGCGTGTAGGCGGCTTTACTCGTCGTGGTAGTGAGGGGGTCA
AGGCGACATCGGATTCGCAGCTGCATGTCAGACTCACGAGAGCTTGCTCGCCGCAAGTAG
AGGAAAGTGTTATCAGTTCCAGTGATCCGACATGAGGTCTCTTACTCGTGGTCGCTCTGG
CAGTGTCGCTGCTCGTGTCATGGTTTCGGAGATGCCTTCGGGCGCCCTGCATGCCGCCAT
CATCTCTATCGCTGCTCCCTCCCGGTCCTGGAGAGGAATAGAGCAGTCTTGCCGATGTCC
TCGATGCCTTGCTTCAACTCTCTTCTGCCTTCTATGATGGTTGTGTCGTTGGTGTGGAGA
GTGCGGAGTAGGTATGAACGGCGGGCATGCGAGCGAAGCTGCGGCGGCCTAGGAAGGGGC
AAGAAGGCGACACATGGAGAATCGAAATTGAAAGACTCGCGAAGAAGTACGAGCAGTGTG
CTGAGCGTTTGCAGATGATGCAGTCGTTGCCGTGAAAAGTGGTGGTGTGGATGTCGTTGG
TGGGGGAGAAGGCGCGGCCGCGATGAGCGAAGGCACGAAGCTGCTCAATTAGCGGCATCG
CGAACAGCAGTGCGAATGAGCAAGCAGTACAAGACCGCGAAACCCGCTGGCTGCATATAT
GAAAGGACCAACACTTGTCTCATGAGAGCGCCACGAGCACCCCGTGGACTGTATAGGAGG
ACGAACAAAGGCGGGACAGGCCTGCCCCCGTTCGCCAGCGAGGAGGCCACACCATGAGCA
CACGCCGGGTTAATCTGTAGTATTCAGCGGCCGGGGTATGAGTGCTCCGCTCCCATGGTG
CTGCGAGCAAAAGAACTACTTGCATGCACTCTCCGCGTCACCGTAAGGCGTGGGGCCCTT
AAAGGTCTTCAGGAGGTGCAGATGCATCCATGACGCGAGCTGAAGCACTGCAATGCTGAT
GCTAGCTTCGAGAAGATGAATACCGATGCAATGATGATGGAAATGCGTCTTCTCACCCAT
CCAACGACGTCGAAACAACACTGACATAAGCTTCGGCTTTCCCATTTGAGGCATGGCTTC
CGAACGCATTCGCCGGCCATTTTGAACTTCATCCTATCTTTCTTCCTACGTCCTCAAAGA
GTCTCGTGATCAACAGCAGCACGACTACACACTTTGGGAATACAGCATGAATTTTGCATT
ACGTCCGCCCCTCGATATGATGTTGCTCGTGGGGAGCTGGTCACGCACGGTCCGCCCACA
TGGTATTTTGACCACAACAGCTCCTGACCCTTTACCACATCATTTCTCTGGGCACATAAG
TCTATTGTTTCCCACTCCCTTCGCCTGCGGGCATTTGGTCAATTTGAAACGATACAGAGA
AGTTTAGCATGGCCCCTGCACGAAGGATGACACGCTCAAACGCAGAGAAGCAACCGTTTT
TTTTTTGGTGTTTTTTATGGCTCGAGAGTTCGATGCTAGCTCGCAACCTTTACTACAGCC
TGGTATATTGGGCAGCTCTCTTCTTGGTATCGTGCTTATGCACGCGTATAGGCCCAGCGC
GTGATTCCTATCAGCTGCACACCGCCGGCACGGTTCCTGATGGTGGCCTAGACGTTCCTC
TGGTATTTGACGCGTTTGTCTTGAGGGAAGCGACGCTTTCAGGTAACAACGGAAGTGCGC
AAGGCCGCTTTTGACGAGTCTTTCAGGCCTGGAAGAGCTACATCTGCGGCCACCTAGCTT
TCAACCCCAAAAACCAGCAATGGGGTTCAGAATACCGGATTTTGAGTTCCGATCTACAAC
CCACCATGTTCAATTCCAGTTGCCCGTGCGTTATATCTCCAAGGGAGAAGGCTGGAATCG
CCCTCATCAATGTTGAGAAAGATTTGTTTTCATTGCGTACGTCAACTTGCGTATGCGAGA
CAGATACAAGGTCAGGGGATTTGTAGCAGCATCATGATGACAGCATGGGAGTGCCTCCTA
GCATCAATATCACAAGTAAAATCTCAACATCTAAAGGCAGCTAAGCAAATACTGGGGCAT
TCCATCACAACAAAAACCTCATACAGGTACCCTCTCAGCAACTCCAGCCCAAAACTTGCA
CCTGTCCTCCAGCATACTAATCACACCTTGCCGTAGCCCACCTGCTGTGACCAAGAATTG
CTTTCCTTCTTCAACATTCGGAACGTTGGGTATAGTTGCATTCGTAACCTTGTGCGCATT
CGGATCGCCGGTTTGGATGAAAGAAGCCATAGCGCCGGCATAGCCCTGGTAGGTCAGAGC
GTCCGTTTGCTGGATTGAACCGATTGTGTTCCACTAATTGAAGTCAGTACCCTAAATTGA
CACGATCTAAGGTCACGGTGAGAAACTTACATATTGCACATCACTGGCGTGTTTAGCAGG
CGAAATGGTATATTCGATCAACCACCCCTTCTCCGCCTTCTTCGAGAGCCAATAAGCCGG
ACATGCCAGAACAAGATCGCGGTATAGTATTCCAGCACGAATGTACGTCGTGTTCCAGCT
AATCTCCTCCGCAGTTCCTGTCGCAGGGTACATCGTCTTCACATTGTCCAGATCCTGCGC
CGTGAAATCCGGTAAGAAGCCTCTCAACCACGCATCGAAAGAAGCAACCGATGAGTTGAA
CCCATCACTACCGGTAACAGCGTTAGAGAAACTAGGGGGGATGAAGTTCTCGCCCTCGTG
CAAATTGTAACTCGTCATGACGGTCTCGGCGTTGAGTTTCCCATCGGCTACAACACTACT
CAGCGGCTCTGTTAGGAACTTGTCATCAATGACAGGTCCGTAGGTAAAAGAAGCAGTAGT
GTACTGCTGACTTGTACTCAACGCCAATGCGCTATCCCTTAACTTTTGCACATCGACCTC
TTTCAAGCACTTAATCTCGTCCACCACGTCCGCACAGCCGACATCCTGCAACGTCTTCTG
ATACAGATCTTCCGCCCACGGACTATCGTACCTGTACGTCTTAGGCCAAAAGGGACTGCT
AGCCATAGCCTTAGTGAACAACCCCTTTCCACGATTCCCAGTAGCAATCGTTTGCGCAAC
AACACTACCGCCACCCGCCGACTGTCCCCAAATCGTGACATTCTGCTTATCACCACCAAA
GTGGTGAATGTACTTCTGTATCCACTTTAACGCGGCCTGTTGATCAAGCAAACCGGGATT
GAGATCGACATCCGGATGTTCCGCGATTTTCGACCCAGGCAAGAAACCAAAGACATTGGT
GCGGTAGTTAGAGTATACGACGACATAGTCGTTCCTATCGTCGACATCCAGGACCGGGTA
CCCGGAAGGCGGGATATTGAAGCTGGCGCTTCCTCGGATGAAACCACCGCCGTAAAACGT
TAACAACACGGGCCTTAGATCCTGTTTCTCCGTCTTCTTCTCCCAAGGCCGCGAGTATAC
ACCGAGGTATAAACAGTCTTCCGAGCCGTTTACAGTGCGCTGCGGACACATGTCAAAGGC
CTGGTTGGTGTCGTACGTGCCATTGGTGATATGTAGTGGAGGCTGAGGAGCGCGGAATCT
GTTTTCGCCCGCTGTGGATGCTGCAAAGGGGATTTTGCGGTAATATGTCAGATTGTATTG
AGAGGAAGACGCGCCGCGAAAGGTGCCATAGTCGAGCTTGACAACGGGTTGGGATGCATT
CTGCTGTGTGTACTGGGTTGGCGATGCGGAAACGGATGGAGCGCCTGCCACAGAGGCTAG
GACGACATACGCAGCGGAGAGTAGCATTGTAGCGAACGCGTTTCACGAAATTTCACAACG
AACAGAGCTCGGCTGCATACACATATACAAAATCGGAGGCACTCGCCTACTACCATGTTC
AGATTTAGCCTACTTTCTCCATGTCTCCGCAAATTGCAGCATCTCGGTCCCGGCCCCGGA
TTGCGGGGACATCCAAGATTAGGATAGCATCGAGCGAGCGTCAACAACAGGCGTGCATGA
ATCATGACATTCGGTGTAATTTGCGCCGAGACATCGTTGAGGGCCTGGGATATGCCGAAA
TCTGGAGATGTTCCGTGTGACGTCGATCATGAGTTTCTCCGGCTGTTACGACTAAGGCGG
ATATGGCATGGTGGAAATCGCGACTCTCGAACAACATCGAAGATTTGTTTACAGTGTCAA
GAGAGCAAGAGTTCAAAACCTGCAAAGAATGAAATTCCCAAAGTGACACCCAACCTGTCT
TGCCTTAAACGCCTTCGTCATTCATCAAGCTAGGTCGTGAACATCGTCAAGCCAATTGAC
ACAAGGCACGCATCAGTCTACTTTCTCTCGCCCTTCCTTCCTGTCTTCTTCAACCTGGCT
GCAAGGTCCAGCATACCATCGGCCCACACCGACATACTCTTCTCGTCCTTGACCTCATTC
CCACAGAAGTCGCGCAAAAACGCGCCCATCTTTTCTTCGCCATATTTCTCACCGTAGATA
ACCTCCGCTTTCATATTGACGTCAGTCTCTACACCCTCCTTACCTAGACCAACACCAACT
TCAAAGGTAGCCTTGATCTTTGTTTGGAGGCTTGGCAGCAACATGTTTGCAGATATTGCC
ATGCGTTCATCCGAAAGGATGAACTCCTCGGTAATGTAGCTGTGCTCGAGCCAGCGGACA
CCCTCGGCGACCGCAGTTGCCATGGCCCAGCCATTCTTGACAAGAGAAAGGAGAGAAGAA
ATGCGTGTTTGCGACTGAGGGATGCCATGAAGGTGTGCGCGGATGAGCTGGAGGAAGAAG
CGCTTGCTTGTCGTCAAAGCACGAGGATGTGGCGTTGCGGAATCACCAATGTAGGCGAGC
GAGATGGATCCGTTGGGTGTATTGGTGCCGGTGGCGAAGGCAGAAGGTACAAAGTACAGC
TCGAGGTCGTTCAAATGTGTCATTGTAATGCTCGTCGAGGAAGCGGATGTGATGCTCCAG
CCGTGAAGTTGCTCAAGCGCGGTAAGTTTAGCTAAAGTGTTGTTAGCAAGGTTATAACAT
GAGAAACGGGGTTGACATACCTCTCAGACTCCTGACCTCGCTTGTAGACCAGCCACGGCA
TTCTTCTCGGACGCGTTCCGCCGCTTTGATCTCTTGGACGCATTCGACTTTTCGGTCCTT
GACTGCCTCTATGCGTGTCTCCTTGTCGGCAAGCTCCTGTTGCAGCTGGCTCAGGAGCAG
TTTCTTCTCTTCCAACTCGGCATCCGTAGCGATAAGCTTCTCTCTTGTCTGCTCAAGCTC
TTCCCTGTCACAGCTGTTGAGTTCATCGTGACGCTGCTGGAGTTGCTTGCACTCAGCGGA
AAGATGTTCCTTCTTCTCGACCAGAGGCGGCAGTGCCCCATCAAGAAGCTGTTCCTGTTT
GACAAGGGTGGATTCATCGTGATTGAAGCCGTCCATAGTGTGAAGAAGTCCGGCTTTGAG
ATCGTGCAGGAGTGTGCTTCGCCATGTATACCACTCTCCACGAGCCTCGAGGCGCGCATT
CGTCTTGAGGTTTTTGAATTGATTGTCCATGACAATGCGTTGGTCCGGGGGTGCAGTGAG
GTACTCGCTGAACAGCAGTGGGTTCTCTTCTAGAACATTGGCCTCCATGGTACGAACGAA
GTGGCGACCGTCTGAGATGTACTTTTTCATCTCGTGACAGGCGTGCTGATACAGTTCGTA
CTCAGGCAATGTGCATGCTCCAGCAACAACGTAGCGGTCTAAAGATTCCTCCTTTTCCTC
TACTTCCACATCGTGGAAAGCGGCAGGTGCAGCAGTATGGCGTCGCTTGGTCGTACTAAG
ATCCATGAAGCGAATTTTGGTCATGTCAAGGAAGTCTTGTAGTGAAATTCGCTCGACTTC
CAACAAATCCTCTACCGCGCCGTTGTCATCGTTACTCTCCTCTTCTTGTTCTCCGCCAAA
AGCGACGCGCTTCACTGGACTCATGCTCTTCCGAGGAGTCGCCCGCTTGGGAGTCGGTGT
CGGCTGTTTTGGTGTTGGCTGCTTTTGAGGAGTCTGGCATTTCTTCGGTGTCATCCCGCG
TTTCACTGGCGACATCAATGTCTGCTTTCGTGGAGTGGACAACAGCTTGATGCTGTTGCT
CAAAAGTGCGGTGCTCTTGAGAACAGGCTCTTGGCGTGGCGCATTCAAAGGACTAAACTG
TACTGCAGACAAGGAAGAGCGACGTCGGTCTAGTATTGTAGCCGTTATTGGGTCTTCGGG
GATTTCCATAGGTGTCCTCTGTGGTGACGGGTTTGTAGGCGTCGCAAGAGCTTCCTTGTC
TTTGGACGCACTCAGCGGAGTTCGACGCACAAATGGCGATGGTTCAACTTCCTCGATGTC
CTTCTGCCTTACTATCTCCGGAGTGCCAGGGTCAAGATTCGGATAGACCACATCGCCTGC
CGTGCTGGGAGTAATGTCTTGCAGTATCTGAGGCGTTGGTTCACCTTCTGTCCTGAGAAT
GGAACTTCTTCTTCGTCCAGGCGACTTCTTTGGAGATTTTTGCAGAGTCGTTGTGTTGAT
TGCTGAAGCTGGTGTAGCATCTGCGGGTGTCTCTGGTGTCGTTGCTGAGTTATCGGCACG
CCTAATGCCAGGTCCAACAACCTTGGTGAATTCCATGGACAGGTCCTCGTCCTCAATCTC
ATCCTCCTGTTCTTCTTGCGGATGTTGTTTGCTGTTCTTGATACTGCCCACCGCCAGTGT
GAAGTCCATCGTCGCATCATCAACGACACTTCCAACACTAATACGCCGGGCTGGTTCGGC
CTGTGGTGCTTTCTTAATCACTCCGATTGCCATTGTGAGGTCCATGGTTGCGTCTTCTTG
ACCGTGCTCCTCGGACTGTCGACGCTGTCGCAAACTGGTACGTCGACTCGCAGGGCGCTT
GGCCGGGCTACCTTGAGATTCATCAAGCAATGAGACCCTCCTCTTAAGACTCTTCCTCCG
GTTTGGCGGTTTATACGATGCCGCCATTGCCTGTATACTGCCAAGTGGCATAGTGAGCTC
CATGCTCATGTCCTCGTCAATATCCGAGCTCGCTGCGTCAAATTGTTGCTGCTGTTCCTG
CTGCTTTTGCTGTTTTTGCGGTATGATGCGGCCCACGGCACGCGTAATGTCCATGCTCAT
ATCATCATCCTCGTCGGCTACGGTGCGTGCTGGAGAGAAAAGAAGGCTGGCATTCTCCTT
GTCGTACTGTGCGACGAAGCTCTTCTTTGCCCAGGGCTTGAAAGCCGCAGTAACCTCGTC
TTGCGCAATCTCCATGGTCATATCTCCGTCATCGTCGTCGAAATCCAACTTCTGGGTGCC
TGCCAGGTTCGCTGCCTCTCGAAGTGCAGCGTCCAGTCGAGCACTGCTCTGCGATGAGTC
ATCGACATCTGGTGAAGCGCCCAGGTTCTCTGTTGCATCTTCGATATCTTCAGAGTCGCT
GCTCTCGTTATCATTCCCATCAGGCGAAGCATTATCCCCGCTTAGCGGGCTTGAGGAGTA
AACGTCGTCTGGGTTGTTGAAATTCATGGGTGGTATGCCTGAACTGCGGCGGTTCTTCTT
CTGATGTTGCGCGCGCTGGCTCTCGGGTGACGAACTAGGTTCTGGCTGAGGCTCTTCGGC
TTGTTCTGGTGGTGTAGACGGTGGCTCGGCGGGGTCTGATGGAGGGGCAGGCGATGCCGG
TGTGGATGCTTGTGAGACGCTCGAGGCTCTTCGCGTGGCCTCCGATGAGGCAGAAGAACT
GGTCGCATCGCGCATGTACTCGACTACGTCCCATGTGTGTAAAGTGGCTTCTGGGGCGAA
AGACACGCGTCGCCTTGCTGAAAACCTGTCAGTCATACCCGGAGATTGATCCCACGTTCG
AAAACGTACCCAGCGACTTGCGACGGGCTTCGCGCCGCTTCTTCTCATCTTCATCGTTCG
AAGCTAGAATGGACTTGACGGCAGGGATGAAAGCAGACTGTTCAATTAGCATTCACTCGT
GCGACCGTATATATGAGGCATACTTTTCTGCGGTTTCCAGCAGTCTCCTTCAGCGGGGGC
GCTTCCAGTTCTCCAAGACCTCCGGGACCGATACTCTTACTACGCGTCTTCTTCTTTGGT
GACAACGCGGATTTCTTCAGAGGCTGTGTGGAAGCCTTAAACGAGCCATTCGCCATTAGA
CCGTCCGCGATATTTTCTTTGCCTGTTTGCGCCATAGTCAAGTCGTGATATCATCTGTGG
TGGTGGTGTTCGGGACGGCAGCACTGATGTAAACATAGAAGGCGCCAACCCAAACAATGG
GGTAGGAGGTCCGTGCACACATCGCCTGGTCCTGTGACCAGCGCTCCCCGCGCCTCGCAT
GGCGTTGTTATAGCTGCAAGTTCGCAGCCGTGTTTAGTCTATCGTCTACTACGAGTCTAC
CTAAACGCCTTACTTCTATAGAAATGGATGCTCCCAAGGAGGCTGACTCCATCCGCCTTA
AATCTAGAACGGCACATCCATATCCTCAACATTTTCCTCTTCCTTCTTTTCTTCGCCCTT
CTCGTTATGCAAAACCTCCTTGATGAACCCAATCAGCGCATTCACACTAGCTTTCTGTGT
ACTTGGCAAAAAATGACCCCCAGGATGGTACACAACGTATTTCTCGTCGCTGTGTTCGCA
AGCCTTGACCAGAGCCAAACTCCTCGCCTCCTCAACTACGACATCCTGCGTGCCCAGAAA
ATGCAATGTCGGCGTACTAATCTTGGGCTCATAGAACGCGTGATACGGGTTCTTCCCACG
CGCTGCAAAGCCACTATAACTGACCGCAAACTTCAGTGGCGGATGTATTGTTCCCTCCAT
GTACCCGGTATCCTCTTCGAAAGACTCTGGAAACCTCATGCCGCCCTCAGGGTACAGTTT
CTCAAACGCGGCGCGGCGGTTCGGCTCGAGCAAACTCGCAACCATCGCTGCCGCTGCACC
ACCCTGTGAGAACCCCAAGACACCGTCGAAAGGACCTTGTTCTTTCAATACACCTGCAAT
GTGGGCCAAGCCTTGCTCGATGCCTTCGTATGTATATGGTTCCCCTGAGCCTTTTCTCCT
CCACCACGCCCATGCATCGATCTCCTGATCCTCTCCCTCCTTGCCATCTTTGCCCTCGCC
GTCTTTTCCTGTACTGCCCGCTAGGAACGATTCATCGGCCGGCGTTAAACGGATCGGCGC
TGTAGGATACACAAGCTCGATGCCCTTAGGGAAGGCTTTTTGCAAAGTTTTGCGCAAGGC
ACCGGTTTTGGCTTGAAAAAGAGGCCCGGATTGTGTGTAGCCGTGAAGCATCAATAGCTT
TATCGGGCGATCGGGGGGTGGGGCGGCAGCCATGGTGCGCCAGTGGGCGCGAATGCGGAA
GCTGGAAAGCGTGTAGAGCCGTGGGTCTGAGAGGGCGAGGAAGTGTCGGAAGCGCATGTA
CAGTGTGCGCGACTGGGCTCAAGTGCGGACGCAGCAAGTTGCTTTGTAGGGAGAGTGATG
CTGGGATCGAGGGGAGGTTGTGCAAACAATGTTCGGAATGATACCGATTCTCGGGATACC
CGATTGCGTCATGGGTTATCGGAACAGCAACGATTGAAAATCACGGCATGACAACGGCAT
ATTGCGAGTTCTAAAGGACAGGCGCCGAAAAAATAGCAGCCAGGTGTGTTTATATGGTAC
AGTAGGTCGCATAATAGCGACTACATTGGGGGTGGTTTTCGGTGCCTAGGCAGTCACGAA
CGGCAGTAAGATGCAGGGGGCTCTTGCACGTAGATAAGTCACACCGATTCAATCACTACT
TCTTATGTCTGGCTTGCTACCTCCTTATAAGCCCTCAATCGATGAGGCTGTCAGAACCAA
ATGACCTTGACGCGCTATCACTGCCCGTATCTTCCGTCGTCTTCATATACTTCCGGTATG
GGTTTGCAGATCTAGAGGTCCGCGAAGCCACAGAAGACGGCGCTACAGATCGTCCTGATC
TTCGGGCACAAGGAACAAGGAAGTTGTTGACATCGCCAACTTCAGATTGATCGGCATCCG
AGCCGGATGAACTCTTCTTGTCTTGGGTTTCTGTGTCGGTCTCGTCGCAGACTGTGGAAT
TGTCCACCGAGTATACGGACGAGGCTGAGCGCTGTGATGGTGCATACGTCTCCGGATAAG
CACTCAAGGGCACTTCGGGATTCTTGTCGAAATGCCATTGTAGCTGTCGATGTATTCGTC
GATAATTGTTTTCTCTAATCAGGAATGACCGCTCGATTAGAGCCTCAATGTCGTTCTGTT
GACCGTTAGTCCAGGTATCGTACTAGTGGCTAGCCTATCTCCATACGTATGACAATCTGC
CATCGAGGATATACATCCCCATGTCGTTGGTCTGAAACTGAAAGCCCAGTTCGATCAGCG
CATATTCTTCCACAAGCGCTTTCTGAATAGTGATCGACTCTTCGGCTGAAGGTTTCGTCG
ATGGACAGAATTGCGGTTTGTAGCCAGGGTTGAAGAAATAGGTATGAACCGGCTGACTTC
CTAGATAGTGTGTTTGACCTTTCCCTGGACGGTGTCAGTACATATATATTCGACTTTAGC
GACGAATCGTTACCAGATATTCGAGTATAGGTCGGTCTCCAACCAGCTTGTCTCATAGTC
AGCAAAAGCTCGCTTCCTAGGCTGAGTGCCGACGCCTCCCAAAAGATAGTACTCCTAACA
ATCTGATCACTCATGTCGTCGTAGGTGTACGGTAGGATTTGACACATATGGAAGGGTTGG
GATTCTTCGGAATCTTCAAAAACAGATTCAATGCCAAATCCAGCCAGTGACGACTTTAAC
TCTGCTATTCTCTGGGATTGCCTGTCGGTTTTGACAGGCAAGACAATCATTTGTTGAGAT
TTCGCAGTGCTTGTACTCCCCAATGAAGTACGCGAGGACTGCAGAGAGGCTAAAGAGCTG
CGAAAGCTATCGTGGCGGGACGATCTCTGAGACCAAGAATGATTGGTCGATCCATTGGGC
CCCATATGCAAGCGTGCAAAGCTATCATGCAATGGCGAGGAGGAGGAGTTCAAAGGAGAA
GCTCGTTTGCTTGTCGCATACTCTGTTACGTCCACGCTGCGATTACCTTCTGCAATGCGA
GTCCGTCGTATAGGTCGATCAACGTCCTGCTCCAAATTCAGTTGCTGTTCCTGTAGTCCA
CGAATCAACTCTTCGTAGCGCTGCAGTTGCGATTTGTGACCATCTTCCGCCTTTTTTCTT
TCTTCCACTACCATTGCATCGGCTTTTCTCCGTGCTTCCTTTTCTGCGTCCAACTTTTCG
ACATTGAGAGCCAGTTGAGCTGCTTCTTTGGCCAACTGTGCTGCCGCAACTTCTTTCGCT
GCCAGATCCTTCACTTCTTGGGTTTGTCGCACGGCTTTCAATTCCATGGTCTTTCTTTCC
TCCTCCCATATGATCTCCATGCGCCTTTGCTCTATCCTTTGATCTGCTAAGAGATTTTCG
AGCTGCTTCAATTTCTCCTCGTCTTTTTCATGGGCGTCTTGCATTTGCTTAATATACGCC
TCGGTTGTTGCATTGGCTCGTTCCCTTTCGCTTTGTACTTCGCGCTCTTGCCATATTTGT
GCCAGTCTCGTGAAGGCTGGGTCCTTATACTCGACTTGGGGTTCTTGGTTGTGCTTCTGA
AGCAGTTTCTCTACCGCGGCGAGAACGGCCTTTTCTTTTGTCTCATTATCGGAAACCGTG
GGAAGCACATCCACGGGTGGAGCGGGGCTTGATGGAACATGAGATGGTGGGCACGGAGCA
GAGGCTGGGGGAGGACTTGGAGGGGGTGGTGGGTATGGCCAGTATGAATCATACAACGTG
TGTGCTGGTGTTGGCATCTCTTGCTGGTACAACGGAACGGGTGGAGGTGGCATGTATCCA
TGACGGACCGGAGGTGGGATGTGACTGGGTGCGAAAGGATTTATATAGCCTGCATAGGTC
ACACCACGAGTATCGAATGCCGGAGTATTCTTGTGGTAGTCCGCACTTGGATCAACGGAA
CCTGTCTGATCGCTGTGAATCCTGTGTACTCTCGATGGAGGTCTTCTGTAACCAGCATCT
GCAGGCCGCGGCTTCTTTGTATGCCTACCTTCTTTAGGTGGAAGTGAACGGGGACGGCTA
ATCGGTGGGGTAGTTTTCCGCCATCTCACATGTTGCTCATTCGGATTTCGCCTGGGCTCT
GGGGGTTCGTTGTAGGTTGGCGACGATTCATACGTAACGGACCATGAATCAGTACGGTCG
GAAGTCTTTGCGTTCCGTTGACGAGCGCTTTGGGCATTACTGCGGAAGTTATACGCAGGT
AAATTGCCACCAATCGTGCTATCCTCTTCCGCACTTTGGAATGCTTCGTCATCAGACCCG
ACAGGCTCATTCTGTTGTTCCCACTGACCGAAAGAAAGATCTTCGTCCTTGTTTGCCTCC
TCCACCATCCGCACAATGTCTTCCCTCCATTCGTCATCCTCGACACCCTCAACACCATGA
TGCCGAGTTGAGCTGAGACTAATCTGATTAGGTGAAAGTGTGGTCCATGAGGAAAGTAGC
CTGTCTACTACGAGACCGGGTTCTGTCTGGCTGCTCCACAAGATCATGGCTTTCTCATTA
GAAGCCGAAGATTGCTCTCCAGGTGCCGTAGCAGCTTCAGAAGACGACGAGTGACCGTTT
CTGGCGGTCGTTTCGGCGCTTTCATCAGCGACGGATGCCTGGTGAAGGCGACGTGGTGGT
GGATATGGGGGCGGGGGACTTGTATCGGTGGAACTAAATACAAGATGATAGAGCCAGGTC
GCAGTGTCGGAAGAGCCACTTTTCCATACGTCTATTTCTGCTGAGGTGTAACGTTGTGCG
TCAGCCGCGAGTTTTTCCTCCTCCTGTTGTGCACTCTCTACGACTTGTCGGTTTGCCTGA
ACAGCGCTTTCCACAGTCCTACGGAACCGATTGAATCTTGGGCCACTTTGGGTTTGGCCA
TTGGTTTCGAAATCTGGGTACCTAGTAAAGTGAGCGACAAACTGCCTGCGACATCATTGA
TGATGCTTACGGCCGGACAACTTCTTCTCTAGCAAGGCGAATGACATTCAACTCCAGTAT
CAGGAGACTCTTAATTCCTTCGACCTTCTTTAGAAGACCCTTTGCTTTGCGCTTCTTTAG
AGGCCACGTAAGCCTCGCCAGGCTCCTAGGTTTGTTGATAAGTAGTCGGATCTCCGCAGC
AACTTGTTCATATCGCGATATGATTGAGGAAGTGTTGTTGAAGAGTGCAGGCTTGCACAA
GTTTCGATGAGCATCAAGAATCTCCCCAAGGCTCTGCAGACTTCCCCCGAGTAGAGATAT
CTCATTCGCTGATTCTATTCAGTATGCTGTACGCCGGATACAGAAAAAAAGTTCCCTACC
AATCTCCGCTATCTCTTCGGGTGCATTCTTGAGTGTTTGGACTACGCTAAAGAGAGCCAG
CGAAAGTTGGGCTGCACTTGCGCCTATGGTGAGCGCTGACGCGATAATGCTGATGGGATC
CATCAAAACGTAGACGATGCGAACGACAGTTCAGCGGGAGCGGGGAGCAGCTTGCTGGCA
ATAAACATCGGAGAAGATTGCCTTGTGGCTTACACAGCCTCCATGTTGCTCGTCCTTAGG
TGTTACATAGCCTTGTCGCTTTCTGCAGGCTGACGGCCGTTTATTGATTGATGCAACCAT
GCACATTACACAGTATACTGTCGACTGTTTTTGGCTATGATGGTCGAGGGTGTGGGGGCC
ATGATGCATGTGCAAGTCGCAGATAGCCATGCGGCTAGGATGGAAACGAGTGACGACATA
CAGACCTGCGGCTGAGATGTTGGGTGCGCAACAGGAGGACGTGCTGTGCTCCCATGCACT
CTTGGGATAATGTTGAAAGGTGAACTGATTCAGAAAGCTTCGGGGCAACGTTTATCTGGG
CATTTGAGACAGGCCAATACTACGGAGACATCCATGCATGGTGGCCTAAACAGAGAGGCG
TTAGTTGTCGAGGTCTTGAGTGTTTTCTCCGGCTCGGAAGGCATTCATGTCAATTGGCTG
GCAGCTATTCAGACATCTTGCAAAAAGCGACCCTGGTTTCTCTCCGGTATTGCGATATCC
AGTGACGAGCGCATCTCAGCGCTGACTGATTACCGTGGCTTGTCAACATGGGCTGAGGCT
GACGACGAGACGAGTGATAATGCGGGATGTATGAGTGGCTAGTGCACCTCGGCTCTTGGC
GCTTAAGACAGGTGCCGTCCAAAAGTTATCATCTCATGTCAACGGCCCGCTGGAGCGCAA
CCTCATGCCGCCATGAGCCTTCGACCAATACTGCCACGGTCCATTGCAGTGCGGGATGCG
AATGCACTATGTCTACGATGTTGGCGGAGACTTGCAAAAGCACCACTGCAGTCGCGGAGG
CCAATTTCTTCCCATCCGTCGCGTAAAGAGGACGCCATCGCTGCCGGGAGAAGCGGTAAT
GCCTTTGGCAGGGGCTACTTCCGGGCAAATCCAATACTAAAAGACACATTCTGGCAATCG
AGATCAGAGTTGCAAAGCTCGATTGTGTCTGCCAGATCGACGAATGCAGGTGGGCAGCAA
GCCGCGAAGGAGCATGGCACAACTAGCACAGAGGAAGTGTTACCACATAGGCGGCGAAAG
AAGGCAAAAGAGCAGGCGATAGAGAACCCGGAGGCGGCATATCCAATTCCACACGATGCA
TCGTCCAAGCTGGCTCACATATCCTCGACCCTTCCGCAACAATCACTCAAGCGCATGATG
ACTACGTACCTCTCGCTATCGAAACCGCGCCTCTCCTTCCTCGTCGTCCTTACCGCGACG
GCTGCATACTCGCTCTATCCCGTACCCGGCTTGCTTGCCCCCGCAGCAACAGCCACTCCA
TCTCTCTCGACCCTCACACTGTTCTTCCTCACATCCGGCACTGCACTGTGCTCGGCATCT
GCAAATGCTTTCAACATGATCATGGAGCCCGAGCACGATGCCAAAATGAGTCGTACGCGC
AATCGACCTCTCGTACGGAAGCTCATCAGCCCACGAGGCGCCATCATCTTCGCCGTCGCA
TGCGGGGTGTTGGGTATTGGCGCCCTCTACTACGGTGTCAATCCCACGACAGCGTTTCTT
GGCGCCGCAAACATCTTCTTGTATGCGGGCGTATACACACCCATGAAGCGCATGCATATA
CTGAACACATGGGTTGGCGCAATAGTAGGAGGTATTCCGCCGCTCATGGGTTGGACGGCT
GCGGCCAGTCAATACGCCCATGACGGGACATGGGAAGAACTGCTTTTCGGCGAAGGGTCC
GCTGGCGGATGGCTGTGCGCTGCGCTCTTGTACGCCTGGCAGTTCCCCCACTTCAACGCG
TTGAGCTGGGCCATCCGCGACGAGTACAAGAACGCAGGCTATCGTATGACAGCCTGGGTA
AACCCTGGGATGAACGGACGAGTCGCCCTGCGATATGCCGTTCTGATGTTTCCCATTTGC
ATCGGTTTGTCATACTGCGGCGTAACCGACTGGAGCTATGTAGCTACGAGCAGCGTCGTT
AACGGCTGGATGGTATTCAAAGCCTGGCAGTTCTGGAAGGCCGAGGGACAAAAGGGAACG
GCTAGAGGTCTATTCTGGGCTAGCATCTGGCACCTTCCCATTGTCATGGTACTAGCCATG
GCGCAAAAGAAGGGCCTTGGAGAACGTCTTTACCGCAGTATATTCGGATACACAGACATT
GACGAAGAGGATCTGTACTACGAAGCGGGCGAGTTCGAAGAAGAGGAGCAGAGACAATTG
GCTGCCGCCGAGGGCAGGCGAAACGCATGAGATTGGTGTGCCTCGGAGACTCTTGCACGC
TAGCTTCAGCATGCATTTGCATTTGCCGTTCCCGCATACCCGTTGACGATTACTCGATCA
ACAGGTACATGTTTCTATACCCCACTGTATCATATGTCATCAACATGCATCTAGACGGTC
TCATTGGGTTTTACGAAAACAAGCCTTAGTGCACATAGTATTTCGCATCGTCGTCCCGGG
TTTGTTCAACTATCCCCTGCCATGCCACGATGTTCTTGTCTACACATCCAATATACTCCA
ACCACCACTACGCATCTTTCAGGTAGTCACCTCCATCGAATGTACGCTTGCTGTGAACTA
GAGACGCCAGGCAATTTATCAGGATGGCAAAGCCGCCCGCCCCAATATCAAACCGGGGTC
ATGTGTTTCGACTACCGGATAGGGCATGGGGCTTGCCGACCAATCACCATGTCCTAGCGC
CACCTACCTCGTCTAAACATGAACATGTTTCTTATGAATTAATTGTACTGGGTCTCGCGT
TTCAACGTGCAGGTTCGGCAACGCCCAGCACCTACCACTCTTTTACCCGGCGGGAACTTA
CTCGACCATCGCGTGCGTAAGGCGAAAGAAAATGAAGTACCACACACCAGGCTCTGGAGC
GCCTAGTACTGCAATATAGAGAAGCTGGGTGCGTGACAGCTCCACCAAGCCATCGGACAT
GTAGTATATATAGAGGGGAGGTTGTGTACTTCGTATAGCCATCAAGATCCACGTTACACA
TTCTTTACAGTAGCATAGCCAACGTCGATCAACATGAAGTGCATCATCGCCGTCCTTCTC
GCTGTCGCCAGCACAGCGAGCGCTCACTACACCTTCCCCGAGCTCACCGTCAAGGGCCAA
AAAACCGGTCTGTGGACCTACGTCCGCAAAACTACCAACTACCAGTCCAATGGTACGTCT
CTCATGACATGTTCTACCTTTGCAAAAAGAGATCTAACATGTTGCTAGGCCCCACAACAG
ACGTATCAGCCAACGCCATCCGCTGCTATGAGCTCGCGCCCGGCACTGGCGCACAGACGT
ACACCGTCAACGCCGGAGACGAGGTCGGCTTCACCGTCGGATCCAGCATTGGACACCCAG
GACCGCTGCAATTCTACCTTGCCAAGGTTCCCGATGGCAAGACGGCCGCGAACTGGGACG
GAAGCGGCAATGTCTGGTTCAAGATCTACAGCCAGGGTGCTACCTTTTCCGGTGGACAGA
TGAACTGGCCTTCAAGCGGTACGTCCCCCTCTGATTTCCTACTCTTGTAGTATATTTCGC
TAATGTGCTTTCTTTACACAGGCAAAACAGCAGTCTCGGTCACTCTGCCCAAATCCCTCC
CTTCGGGCGAATACCTCATGCGCGTCGAACACATTGCCCTGCACTCTGCTTCCACCGTCG
GTGGCGCGCAGTTCTACATCTCGTGTGCGCAGTTGAAGGTTCAGAATGGCGGAAATGGAT
CTCCGGGCCCCAAGGTTGCTTTCCCGGGGGCTTACAAGGCCGATGACAAGGGTATTCAGA
TGAACATCTACTATCCCGTGCCTACGAGCTACACAGCACCTGGACCAGCTGTGTGGAGTG
GTTAGAGGGATCTCAGAATGAAATTAAAAGTGAGTGGGCGGGGCCCGCGTGGTTAGTTTC
GTGTAAATACTTGACAATTGAAATCTTGACATTACAAATGCTGGGTCTTCTTGGGCTGCG
TGAATTCGCATCAGAGCTTTATACTGTTCTTCGTCTTCTTATCTTCTCATATATTCTTGT
ACATTCTTTGGTTCTTCGTAATCCATCTCAATCAAGAGCGCCATCAATCCTACTTCGCGC
TGGAGCCGGCGTGTGAGCTTCCATGCTTCCTCCGACTTGAGCTCTTCTTGTCCTTCTTGT
CGCTCTTTTCCGGCTTCTCCGGCTTTTCTGGCTTTTCGGCCTTCTCAGGCTTGCTCTCTT
CTTCCCTGACCTCTTCGCTCTTGCCACCAACCCGCCTTACAGCCCGGACAATGTCATCTG
CTCGTTCAATGGCGACTTCATGGCCTACGCCGTCCAGCACCTTGACGCGAACATTCTCCT
CACCGAGCACTGCCCTCGCATCCTCGGTGACTTCGTCGGCATTGATAATAGGGTCCGTCT
CGCCCAGTACGAGCCAGACTTCCTTTAGCGGGCCAGCGCGGTTCTCAATGTTCTCGCGGA
TGACGGCCCAGCGCTCGTGCTGGTTGTAAATGGGCGCGTGGCGGATAGTCGATATGAAGG
CCGGCACGAAGCCCTTGTGGTTTTGAATCTGCCAATCCACGACTGAAGCAACGGTGGAAT
GGGGATTACCGGGTAGGAGCATCTGGTTGCTGCTCACATATGTCTTGTCTCCCTCGCTCG
CCGTTGTGGTTGTCTCTGCGTTTTCTACCGCGTCAGGATTGCTTTCTACGACCTTTTGTC
CTGTCCATAGTCTGCTTGCAACGAATTTGCGCACCATCCACTCTGGCATCCAGGAGCTGT
TGTATAGCATCTTACTGGAGATGGATATGCGGGACTTGCGGATGAGACCACCAGGGGCCA
CGAGCACAAGGCCGCGGACTAGAGAAGGGAAGTAGGATGTGAAGTCCGCGGCGATGGCAC
CGCCGAGAGAGTAGCCGACTATGGTAAAGGTTGACCAATGGATAGGAGACGACTGGAGAG
CGAGCAAGATCTGACTGGTATAGAGGTTCGAGTCATAATTGGTAGTTTCCGGCGAAGGGC
CATCAGAGTAGCCGCGACCGAAGAGGTCTGCAGATGTTGTTAGTATTTTTGTTTTACAAA
GTTTTCACGAATACGGAAAGATGAAGTTTGAGTTTCGCGTCTAGAGTGCACGTGGTTCAC
CGTTGGTAAGGCTGATTGGCCCCTTGCCGAAACGGGTAAAGCAACGACCATGACACAGTT
CTACGCCCGGTTCAACGTGGGGCATGCCGATGTGGCGATCATGGAGACGGCAAACAAAAA
GCATTCTCTGCAATATTTAGAAGCACATGTTTTGCGTTTCATGACATTGAAACATCGAAG
ATGAAAGAGATGAGGCAAAGACTAGCAGTGACAACAAGGAGGACCCACCAAAAAGCATGA
CACGTCGTCCCCGGCCAACCAACTTGTGCGCCAAGTCAGTCAAGGCAATGCTCGGTGTCG
AGATGCCGTGGATGAGCAAAACTTTTTCTCCATCTCTTGGGCCGAATTCATAGACGCGGA
TAGTACCCCATGGTGAGTCGACATCCCGGGCTCCTGGCAATGCAGCTGGATGGTAGGGGA
GTTCGGCAGCGTCCTCGGGGGATAGATCGGGAAGCAGTGACTCTCTAGGAGAAGCAATCG
GTGGTCGTCTGGCCGGCTTGGAAGACGACGTCAAAGCCCAGAGAATGGACAGTCCGCCGA
CAGAGGCAGCACCGATGATGGCATACCGCTGGACCTTAGGAAGACGCTCGAAGCGGGACA
GTTGGTTGGCGGAGATGTTGGAGATCTTCTGGATGGCAACCTCGGCGGCCTTGGGCTGAG
GCTTCTCGCTGGCGAATAAGGAAAACATGGCGATTCAGGAATAGAAGTAGAGATGTCGGA
CCCTGAGGCGGCGACAAAATAAGCTGATCGCCATGGCGCTAAGCTGGGAGCCATGGCGGC
TTCGGCTGGATGCGCCACATGGAACAGGCGCATTGATTGTTGCCGTGCGTGTCGTATCTA
CTTTTACAACTCGGTTCGGATGCCGCCTGCATGTATGTCCTGTCGTGCATGCCGCCGCCG
CCGATGCTAGAGCTGCTGCCGCGTGCACCTCGCACCAACCTTATTGCGACGTAAGACAAT
GCTCCGCGTACCAAGGCCGACTCGAATTGGCGCTGATCTCCAGGCGGCTAGTCGACTCGG
TGTGGAGAGGGCCAAGTCTGTGAGCGCGTCAGCTCCATCCTCACAGCCACACGCTGAGCA
CGGCGACGCTGCACAGTCGGCCCTGTGCACTTTCTACACATCCTCCTCACCCACGGCCTT
GCTTACCCGGGGAGCCACGACTGCATTCTGACATTCCCACGATCCTTTATCCTCGAGCCG
ACTGCGCATTCTCTTTCATTTTCTCCTTTTCTGCCCCTGCGCATCTCCCCCGGAGGGTCG
CGTGTCTGGAGTCGTCTTTCCGCACCCCCAGCGAACACACCACGCCTACCGCGTCCTGTA
GTACGACAACAAGACTTCACGGCGACAACTGGCTGAACAGAGCATCAATTGATCAACAAT
TGGCTGGGTTCCTAGAGCACATCATGGACGAGTGGACGTCAAAACAGCTCCCGGAGCGCC
TTCCCTTCTCCAAGAAGCGCCTTCCCAAGAAGGTCATCTTCTCGTGTGTACAACTCCTCA
TGCCAAAGGCCAGCGCAATCTAACCAGCACAGATATATTGGCGACTATCTCATCATACTG
CAAGCCCGCCCTTTCCGCGTCACACGACCGCCTTCCCAGCTCGACCCGGCTAACAAAGCC
ATAGTGTTCTCATGATAACCTTCACCGCTGTCGACAAAATCCCGCCCTTCCACCAGCACT
TCTCCCTCGACAACTACACCCTCCACTACCCCTTCGCCGAGCATGAGCGCGTCCCCGTCC
CCTGGTTATGCGTCTACGTTATCCTCGCTCCCGCTGCCATCATCGCACTCTACACAATGG
TCATCGATGGACTCTTCTCACACCAGACAACAATGCCCGCGGGTAGGGCCGGCATCAAGC
GCTTGTCGGGAAGATACAGGTTCAAGGATCGGCTATGGGAGCTGAACTGCGGTATTTTGG
GTCTTGGCTTGAGCATTGGCGCTGCTTTCACCATCACGGGAGCGTTGAAGAATGCCATTG
GAAAGCCGCGACCAGATCTCATCAGCCGCTGCCTCATAGATGAAGCCAAGATCAACAAAG
CGCCTTATGCACTTCAAACCATTGATATCTGCACGCAGACCAACAACTACATTCTGCAGG
ATGGCTTCAAGAGCTTCCCTTCTGGGCACAGCAGCGGTATGCGACGCCTCCTTTCACATG
ATACATCTACTAACGCCCTCTCTAGTCTCCTTCGCCGGTCTCTTCTACCTCTCCATCTAC
CTCGCTGGCAAACTACATGTCCTAGATGCAAAGGGCGAGGTCTGGAGAAGCTTCCTCGTC
CTAGTCCCTACCCTTGGAGCTGCTCTGATTACAGGAACACGTATCATGGATGCCCGCCAT
CACCCCTTCGACGTCCTCTCTGGCGCTCTCCTCGGTATACTCGTGTCCTGGGGCTCTTAC
CGCCAATACTTTCCTCCCGTCTCCGAGACATGGCGCAAAGGGCGCGCATACCCAATTCGA
GCCTGGGGTAAGGCAACACGCGCGCCCCCGCAACCCGCAATCATGGTCGATGACGATGTA
CAACCGCTGCAGCGCATGGACAAGCCAGTTGACGAGGAACGCGGAGAAGCGTCCGGTTAT
TCTTCTACGACTGCAGTGCCTGAAGGTAGCGGCGACCATACCGCCAACGTCTTCCGCCAA
CAAATTCACAACTCCCAGCGCAGACGCCAGGAATCAGGATCTCAGTATGGCGTAGACCGA
AGTGATACAGCTGCATCGAGCACCTACCGAACGGGTACCATGGGGTCTACCATGACCTCG
AAAGTGCATACATACAAGAATCAATTACCTTCTACAAACCCCTTTGCGGCGGATGTTACG
CGCCAGCGTCAAATGGACAACTACGACTATTCGTCTTCAGAAGATGATGACAACTATGAG
CTGCAATCGAGGACGGGTGTTTACAACCCAGTATCTGGACGGCTAACGGATACGGGATAC
CATCCGCCGGTGGGTCTCACACCGGTACCTACCCCACCACCACCAGTCAATACCATTGTA
CCGAATCAGCAAACAACCATGTCGCCGACGGGAGATTTGGCTGACAGGAGAGAGGCTCCG
CCGATGCCTCCACCACATGCTGTGGGCACTACGCCTCAGCAGATATGACGGAAAATGAAA
AGCTTTGTTTGATACATGGATTGGAGTTGGTTTCTAGGCATGCGACGAGCATTCGTCAAC
ATGATAGGGTATTGAATATACGTGTAATCTTCATACAAGCATAACCGTGACATCGCGCAA
GTCAAGTTTGTATTACAACTACTAATTCCCACAGCCCATGATCCGCATGAAAGAGAAAGA
GAGATGAGCCTATCCCCTGCGTCTTGTGCTCGGACTCTTGCCCGCAGCATTTGCGTAAGA
CGGCGTGGCTCCGCTCGAGATGGCATGCGCCATCTCCTTGCTGTCCGCTGCGATGGGCTT
TTCCAATTTCTTCGACTCTGTCTTCTTGGACGCGGGCGCATTCCAGTAGTATACGACCTG
GCAGAAGAGGATAGCGTTGAGGGCGAAACCAGCGATGAAGCCGTAGAGGATAAGCGGATC
GTCGACTTCCTGAAGGGTAGTGAAGATGCGAGAGAGGGAACCAAGGAGGTAGTTGACAAC
CTGCAAGTGCAACCCGTTAGCAAAGAGAAAATCATCTTTCCATGTGACAAGTCAAGACTT
ACAGCAAAAGCGCTCAACTGGCCCGTCCCACCCTCATTCCACACCGTCAGAATCTGCGGC
ACCTTACTCGCAACTCCCAACACACCAGCCGTAGCCTGGAGCAAACTGAGCCTCTCGGCA
CCAACCCACTGGTCGTTGAACAGCGCCGCGCCCGCAACCGCCAGCCCGCTAATCCACCCG
GCAATACCCACGCCCCTGCCACTGTACTTGAGCACCAAACTCGCAATCGCAATGTTCTGC
ACGAGAATCAGGGCCGTCTCGCCATACGTGCTGAACGGGAATCCGTGGCGCACATTGTAC
GCGAGCGAGATGAGGTAGGAGCTCGATTCGAGCAGGTACGAGAGGAAGGAAAGACCATCT
GCCGACTGCGAGTTGAGCAGCTTAAGCAGTTGCGGGATCTTGACGATGGAGGATGCGCCG
ATGATGCCGATGCCGAGGCCTTTGGAAATGGCCAGCTTGACGCATTCCGTCGCCGTGATG
TCAACGTTGTAGATGAGCGTCTTGTAGCACTTGGGGCCGAGGAGGGAGATGCCTATGTCG
GCGATGGGTTGGGGGAGGTTGTGCGTGATGGGCTGGATGGCGGATTTGAGCGCGTCCATG
ATGGGCGATGTGTCGTCGTGGACTTGTTGGACCTGTTGTGTCGTGCGGGAAGGACACTTT
GCGGATACGAGAGGAGGGTCCAAACTTTTGGCCCGCTGACGCAAGGCTTGGCACTGGCAG
GGGTTCGCGTGCCACTGCCAGAGTTGACGCAGTATGTCACAATTCAGTTTTGTGCCAAGT
CTCTGTGCATTCTACATTACTACTGCCATTACTGCCATTACTGCCATTACTGCCATTACT
GCCATTACAACCATTACGACGCTAACCCGCCCTAGTCACGACCCTTGCATTGCGGGAAGA
ATGAAATGGTATACTACAAAACGGTCCGTCGAGCAAATGGTGTCCGAAGACGTGCAAGAT
GGTGAAAGATCAAAGCGACGGACCATGAATGGGGCGAAAATGACACCGGTCCAGTATATA
CTTAGAAGACGTACTGCAAGCATGTTAGCGACGCCTCAATTAAAATCCGACCTGCTGGAC
TTACCGGAATGAACAGATAAGGCACCTGCCTCTCATACTCCTTCCACGCCTCACCATATT
TCTCTCTACATTTTTCAATATCCCTCAACGCCCTATGAATGATCATGCCCGCGAAGAACA
CAGAGTAGAACCATGGGAACGGGCTCTTGAACCCGGTGATAAGGCCCCAGCTGATTGCAA
AGAACAAATCGCATGTGTAGTGAATCTTACGCGCCTTGCCGTACCAGCCGTCTGCCAGAA
TTTTGTTGCCGTGTGTTGTTTGGATAGTTTTAGGATTGGCGATGCGCCCGTACTTGAAAT
AGGGAAAGGTAGTGCGTTCATCGACAACACCGCGTTCTTCTTGACGGAACTGGTTCTTTT
GCGAGTTTGTCGTATCCCAGACGTAGTAGACACCAAGGTAAGAGAGGGTGAGGAGAGCGA
CAAACCAAGTCGGGAGACCGTATTCCGAAGGGTGGTGGTTAGCGACGAACAGGGTGCAGT
GGCAGTACGACAGAGGTACACCGGCCATGTTCCAGAAGATGAGCATGAAGCCGAGCTTTT
CGTAGTACATGTCCCAAGTTGTGATGATAAGGTGCTCGCCCTTTGCACATGCGCCGGCGT
ACAGGTAATGGGCGAAGAGCAGAAAGATGGCTTCTAGAGATACGTAGCCATACTGTTCGT
ACTGCTTCAAACACGTTCCGAGCGAAAGGAAGAAGAGGATGAACCATGGAATGCGAACCT
CGAGGAACATCTTGAAGTCCAGAATGCCGAAGAGTCTGGGGTTGAGCTCTGCACCGAGGA
AAAAGTCGACAATAACATTATCAGTCATCCGAACGGTAGCACCGCGGACGCGAGCTGAGA
CGTATGCAATCGTCGCGCAGAGGAAGCCTGAGATGATGGCTACGCTCATGATGTGGCCAA
ACTCGTCGATCAGAGTGTACAGCTTGAAGACACCGGTAAAATGGAGAGCCAACATAATCA
CAATGCTAGAGTAAAAAGACCACATGGCTGAGCAGTAGTAGTCCAACTGCTTTCCACCAA
GATGGGGAAGTGCTTTGCCCTTGCGGTAAACACCAGGCATGAACATGTAGAAGGCCATCT
GCATGAGTCCGAAGAACCAGTAGATCTGCCACGCATGGTTGTTCGGATACGCCTCCGTCT
TTACAAGATACCACATGTGTCCAAAGAAGTCTGCGTAGCTCTGGCCCTCGGTTGGTGTAG
GGAATTTGCCGTCGTAGAAGGTGGCCCCGATCCACATGTAGTACATGAGTGCTGGGAAGC
AGATCATCATGCTACCCATACCAATGGCGCCCCCAAACTCATGCAGGCCGGATTTGTCCT
TTGGTGAGAAGAACTTTTCCGCTTCCATCTTGTAGTCCAGCTCCACAATCTCCTTTTCAG
TCTTTGTATGTCCGTTTGCGTTCCCATTCGTGTTCCCATTGGCGTGTCCATTGGCGTGTC
CATTGGCGTGTCCGTTGGCGTACCCATTTGCATGTCCGTTCCCGTTGGCATGACCATTGC
TCTTTTCCTCGAACTCTTGCTTCACATTGCTTTCGCCCGATCGGAAGGGCTTCAAAAAGT
TCTCGGGCTCAGGCGTCGATTCGTATGCGTTGTCGACATCGGATACAATAGATTTACGTT
GCGACTTTCTGCGGCCGGGGGTCTCGACGAAGCCGGGACGGTCGGGCTTCCTGCATTATG
CATGTCAGCAACCAATGTACATGTCTGCACAGGACGCACATGCAACCTAGAATCCACTCA
CTGAGGCGTCTTTCCGGCCTGCGACCGCGTCACTCGCAATGACATGGTTGCTAAGGGTGC
GGCTGTGGCGGAGCGCGGTTTCAGGGGGTTCAGACTCGAAAAATCGACGAAGCCGCGGTT
TTTTTTTGACAACGATAACGAAATATGGAGTAGAAGAGCTGCCGCTAGAAAAGGTACAAA
TGCCGTCACAGCACGATCATGAAAGCTAAGCACACAGCGCAAACGACCAATGGCACAAGA
AGCGGAGGTGAAGTCCTTGTGTTTGTTGACAAGTAGTACAATTTCAGGGAGTTGTTAAGA
GCTAAGCGCAATTCGCGCCAATCGGATAGCATAGGTTCCGCATCCGTGACATCAACATAG
GACGCTACTGTAATTGCAGTGTCATTCAGTGTCAACTGCTAACATAGACTAGGTAATAGT
CTAAAAATACTGCAAGCGTAAAGATGTTTCGTACATGCTGGACACATACTCAGCCTTCCC
CCAGACATGCCATATGTCTAGAGCAGAATTACGAAACCGCCACGATAATTCTCCTTTACT
ATCCACAGCTACACCAGTCTTCCTGTATGATATTTGCATGTTATCGCGTGAGCTGAGTTG
CCCACTCGTCTCACATTGTTGAAATTACAAAGGCAGACCCAGCAAAACTCATAACGGCAT
TTCGAACCTATGGCCATCAGCATGGATTCGCCCCAAGAAACGTGGTACTCACAAGTCATG
TGGTCGCAGCCATCGTTCTTCTCGATGTTCCACACGCATCCAACACCAGGACACTTCTTG
GTCAGCTTCCCGATTGCTTCAAAACTTGCTTCTTCCTGCGATCTCTGATCTCGTTCTTTA
CGACCCGAGGATCTATATTCGAACTCCTCGCATGTTTCGCCTTCGTGCCATGTTTTCTCA
TGGAGGATACAGACTTTGTGCCCGCACGCTACGCATGTGAAGATGTTGCCTTCGACGCCG
CTCATATGTATCTGACCAGAGTCACAGGCTCGACACCATCGAAAATTCGCTGCACACTCG
TCAGTTGCTAGACTTTAAGATGTGTTAGTGGGACGACTTACGATCTTCGGTAAAAGCAGC
TCGGGCGATGAATGTGTCGTATTGCTGAAATATTTCCGGGTCTGCGTATAGCCGGATTTC
GTTGTGCGACAATACCGTCTTGCACTTATTCCCTGGACATTTAGCCTCACGCCAGCTATT
GCCTTGGAGTTGCGCAGTTATCCAACCCAAGTAACAGTCCGCACACGTCTCCGGCCGATG
ATCACAGTTCGCAAGTGAGGGTAGGTCGACGACATGAACGCTGTCGCCGCAGACAACGCA
ATCACGACGTCGTAAATGCGTCCTCTCATCTGCATAGGTATTCGCAGGTTGTAGTGCGTT
GAGCAGCCTCGCGTCATCTTGATGAAATAGCCACACACCATCAACCTCCATAGGTTCCCC
ATATAGCGCCACATAATCCTCAATTCGCGCTCTTTCAGGAACAACGGCTTTTGGATCGTC
TGTGTCTGAGTCTATATCAATAGGATCTTCCCGTGTGCCAATGTGAGTAATTGCCCGTCT
CAAACTAGCCAACCGTCCGGTCCGTCGAGACAATACCCGAGGAGACGATCGGAGCCCCTC
TGTGAGATTCGATGCAGCTGTTCGATAAGCCTCATCTTCTCGTCGTTGCAGGTGCTTCGC
AAGCAGACGGTCTTGCTCTTCTTGAGCATTGGATCCAGGATTAACCTCGGGAGAAAGCAG
TCCGCGTGTACGTCCAGTGGTTCGTATTGAACTCTTACTTTCGACTTGTGCAACACGAGC
TGGAAGGTCAGACTCCGAGCTATCGGGTGTTAGCTTACCTTCAGAGGAGCTGCTTGATGC
GCCGGGACTTTGACTTTGGCGGTCAGGCTTCTTTCGCAAGAACCTCTCTTTTCGGGTCCG
CCGTCGATTTAGCGACTGACGTGACAGCCCACTCGACTGGAAGAAATTTGTGTTTTCAAA
ATTGCCTGTAGCACGGTTGGGGCCTACAGTGGTATTATACTCGCCATTGTCTTCGATAAC
AATGGGGTCGGTAAGTGTCTGGCCCCGGCGAGGATGGTTCGCTTCCATCTGGTCCGTATA
CGAGCGTGACTGCTCTCGAAAACTTGGCAAGATGTGGTTTGAGACTGTCATCCTGTTCCA
TGCTGCTTTGACAGCCACGGCTCTGGTTGAATTGGAAGGTTGGAGGGGAAGCGAGAAGTT
TGTTGAACTGCTGGATGTTGGCAATCCGGCAGATGCTAGCGGTGCATGCGATGTATTCGG
CAGTCGCAACTTCTCCAAGTGCTCCACAAGCGTGTCTCTCACTGTTAATTGAGGGGGTTC
TTTTCTATGCAGCCGGGGCACGTCGCCTTGCTCGTCCAACTGTACTTGATCGCGGGAAGG
TGGTTGCGGCGAGGTTGGGTACTCAATGTGTGGCTCGGGGAAGGCGAGCGAGATAATGCT
GAAATTCCTTCCAGGCCGCACAAGGTCGCTTTGTGGTGTTTCTGGACGAGCCTTCAGAAG
CACACGAGGGGCAGGCTGTGACGTAATCTCACGCGTGCGCACGTGGTCAGCGACTTGCGA
TTCGTGCGTGAAAGAATCCGGCGTTGGGACATGGTCGAAACTGTCATCGGGTGTATCAGG
GGAAGAGACAGCCCTTGCGTGCTTGCGTTTTCCGATTCGTGGCGTCAACTTGCTAGACAG
ACGTTTCCCAAAGGCTAGTTTCGGTGGTCGATCCGATGGCTCTGCTGGAAAGGACCTGAG
TAACTTATCAACACTCGAGTCCAGAGACACAACGTCGAAGTGAGTGACGCATGCATCAGA
TTTATGCTATTGTACTTACTCTGCCATGATTGTCGGCACCTGGTTGTACGCAGATTCCAA
AGCTGGCGCTGCCCCGAAACTAATCAGATTGTGACCACAACACACATATGTGATAGCCTC
TTTTTGCCTCCGAGTGGTTGAGAGACTGTGCTCGGTTGAGGAGCAACACACGAAGTTGAG
AGTGAAATACGTGAGTGGATAAAGGAGTACGATGAATGCTGAAACTCAAGGGCTGCGCGC
AAGTCGCTACGTCACGAGGCTGGGATTCGCGTCGCTAGAGAGATTTAGGACCCAATGCAT
AAGGCCTAAAGGACCGAAGATTCATTGGAAGGCTTCAATGCAACGATCTTTCTGGTGGCA
GCATGCAGCCTCTCGCATTCGTACCACACTTGCCGACCAATTGCTGACTAGCGCGTAGCT
GAACCATTGGTGAACCATACAATGTAGACAACAACATCTCACCCCATTCCCATCCGGATG
GACAAGCAATCGTCGTTTGAAACATGCTCAGACGCTCTCATATCTTCCGGGCGGGCTTCA
CGGTGCCAACACAGGCCCCAAACCCAACACCAGCGCTTCCGTCTCCAACCACACCTATGT
AGCGCACTTCGTCCCCATCGTTGAGGTAGCGTAGTTCAGATCCGTCGCTGAGTGTACTTG
GAGCCTTGCCGTTTTTCGTCAGCTCGAGCAGGCATCCATGTTCATGCTCTTCTTCGCCAG
ACACTGTTCCGCTAGCAATCAAATCTCCCGTCCGGAGTCCACAGCCACCGATGGTGTGGT
GCGCCAGCATATGCCTAAAGGTCCAGTACATTGTTTCGAAGCCAACCTTGCAGGTCGTGG
TCTGTGTACCGTTTCGAATGATCTGACCTTCGAGCTGGATGTCGTAGTTGATGCTGTTGG
GGTCGTCCATGAAAGAAGCCACAGGTTCCATACGAGGTGGGGCTGAGACTTCGTGGGGCT
TCAGTGCTTCTAGCGTAACGACCCAAGGCGTGATTGAAGTCATAAAGTTCTTTCCGTTAA
AGGGGCCCAGTGGGTTCATCTCCAAGCCTTGAATGTCCCTCGCGCTCCAGTCGTTCAGTA
GGACGAGTCCAAACATGTGATCATCCGCGTCCTTTGCGTTCAAATACGTGCCAGGTTCTA
CAGGTTTACCGATGACCGTAGCAATTTCCATCTCGTAGTCCAAGCCGCGTGATGGCCCAA
ATATGATCTTTTTCTCTGGAACAGTGTAGTCTTCGACGAACTGGCCCAAGGGCCTTGTCA
CGGACGATCCCGAAACAGTGATTGAACTCGACCGGCCCGCGTAGCCCACTGGGTACTTTT
TGAAAGCTGGAGGGTAGGCACGAACTCCTTGTACCGCTTCTCCTGCATTGAGAACGTGGT
TCGCTGAAGCGCTATAATCTGTAAAGTCTCCAATGCTGACTGGCATATGGAGGGTAACAT
GGCTGATGTCTTCTGAGCATTTGATGTGCGCTTTGTCCTTGTACGCTGCTTGTATTGTAG
AGCGGACTTGACTCTGTATGTCTTTTCCTAGCGCAGCGAATGTGTTCAACGTGGGTTCGC
GGAAGATGGACGACAGCGGTGCTGGGATGGCTTTGAAAGAATCGTGCTCCGCGAGCTCTG
CAAGGAAGATGACCTCGTCACCAATGCGTGTGGCGCCTTGTGGCGTAGAGCGCTCCGAAG
AGCTCGCAATCCCATATGGGATATTGTTGATACTGAAGTGCGAAGCGTAATTGTCTGCCA
TTGTTGAGTGAGATTGAGACGCGCTGGTATCGTAGTGTCGATCGACGTATTAGCACAGAG
CGAGATGTGATAACGAATTCGTGGTACCCAGATTCCAGACTACAGTCTCCAGCCTTTACC
CGAACCTGGTGTCGCGACTGGCAGAGTGTTGGTGGGGATGTTCATCTCGGATACCGCTCC
TCCACATTCCATCCCGGCAAGTAAGCTACTATGACCGGAGCTCGACGCGGCCATGGTACC
TAGGTATCGAGCAAGCATCAATAGTGGAGACTGAACGTTCCATGGTTATCCGGTCGAAGT
CGATGCAGCTGTGGATTGCGTCCTGTTCAGACGCCGCGGAAAGACGGCTGTGGGCACGCG
TTCCGGCTAGTACGAAATCAGGTAAGCGTGTTCCTCAAATCGATAAGCGGAACACGCGTC
ATCTTCGCTCTCAAGCAGTCCACGGCGTGTCTTGGGCTTTGTTGCTTCTACACAAACAAA
AGATGCTCATCCAACCACATTCATCACCTATTTCCAAAACGAGTGGGTAAGCTGCCACAC
CATGCAGGACCCCGCACGGGATATGCCGAGCTTGCGTCGGCAGATGCTGCATCCAGGGTC
TATGCCCTCCACATCGGGAGACTGTGGATGAGTGCCTCGACACGCGTCTCTCTGACTGCT
TTTGTCAATCTGTTCATGAATTTTTCTTGGATTTACATACAGTATCTCCAGCACTACACC
ACCGATCAACCATCTCTCTATCCGCATACTATCTCTAGCCATGGCTTCCAAACCCGAAAT
CGTCAATGATCTTCCCAAGATCAACCGCTTCATTACAACCCACGATCCCACCACCAAGAA
AGCCATCTTTTCCGATGCGATTCCGGAAGAAGCCAAAATCGACCATATTCCAAACGCTGA
CTTCCGACTCGGATACGTCACCAAGGGATTTCCCGTCGATCTGAACAAAGATGCCGACCT
TGCCGTTTACAAGCCTTACCTCGAGTCGCCTCCAGGTCTGGTCGCTTCAGGAGGAACAGT
GCTACGATTCGTGGACGTAGCGCCTGGTCATCTGTCACCAATGCATCGTACAGTCTCTCT
TGATTACGGCGTCGTGCTGGAGGGTGAAATGGAGTTGGTACTGGATTCGGGAGAGACCAG
GATGATGAAGCGGGGAGATGTTGCAATTCAAAGGGGCACAATGCATGCTTGGAGAAACAC
CAGCACTACATCTTGGGGGCGTATGATGTACGTGCTCCAAGAATGTAAACCAGTAGAAGT
CGATGGTGAGGTTCTGAAAGAGGACTACGGAAACATGCAGGGTGTTCCAGCGTCGTCGTA
GTTGCATTATTACGGCCAAATTCATAGAAGCGATGGAATCGTCGCGCATTCATATCGCCT
CACCCTGAATGATGTCGTATCATGTATCGCTTCACCTACACAAATCCCGATGGTACCTGA
ACGATCATGCTTGGTTGATTGTACCTAGTGGTATGACGGCAGCGAACGCTAGCGTGACGC
TCGTCGCTCGTGTCTTCCAAGCTGTTAAAAGCTCGCACGAGCCCAACTTCAATGTCAAAC
GTTGGGTCAGTGCGAAGACATGTTCCATCTCGTTCCATCGCTTCGCTTGCCTGCGCACTG
TTAGTGTCTACTTGGGTAACGCGTCAATTAGGATATGGCACCTCCACATTCCGAGCCTGC
CCCTCGAACACTGCCGCACCTTGTCAGCGGCGCGTCGTCGGCACAAGCACCCACTACGCG
TCGCAATATGATGTATATATCCAATTGTATGATAGAGTATGTTTCCTCCCATCCAAACAC
CAAATACACAATGTCTGACCAGCTGGAAGTCAAAGACGCTTACTCCATCGACGAGTCGTC
GTTTCCCTACCTTTATGAGCAGAATGTTGCAGTGCCATTGAAGACGTCGTCAAAAGGTAT
CATCCGATGCAACGTGTACCGACCGAAGTCCACAAAGGAGGGCACGAAGCTTCCGGTGCT
GGTCACATACGGACCATATGGAAAAGATATCCACTACAAGGAGTAAGTTCAGATGAATGT
TCCCAACCGTGTGCACGCAACCGCTGATACTCCCAGCTTTCACGGTAAATCATACTCAGA
AGTCAATCCCGAACACCATTCCGATCACTCAGCATGGGAAACACCGGACCCAGGCTTCTG
GACAAAGCATGACTACATCATCGTGCGCGCCGACGAACGCGGCCTAGGCCAATCCCCGGG
CTTCTTGGACACCATGTCACGAGGAACAAGTGAGGCCTTCTTCGACGTCGTCGAGTGGGC
CGCTGAGCAGCCATGGTCATCCGGAAAGGTTGGCTTGCTCGGGATTAGCTACTATGCTGG
ATCCCAATGGCGTGTGGCAGCACGCAAACCCAAAGGACTGGCTGCAGTCATCCCTTGGGA
GGGCATGAGCGACTACTACCGTGATCGATGCCGCCATGGAGGTATCTTGAGCAACAAGTT
CATTGATTTCTGGTGGTGAGTATTCCGCATACTTCAACCCAGTCCGAATGCTAACTCGAC
ATTTTGTAGGAACCGCCAGGTCATCACCAACCAGTACGGTCGCCCAGGCCGTGCAGAGCG
CAACTGGGGGCCGGATACTGTCGATGGTAACCTTTCGGAAGAAGTGCGCGCAAAGAATCG
GCAAGATCAGACGATCGATACCGCCAAATTCAAGTTCCGCGACGAGCTATACTATGCAAG
CAAAGAGTACGATATGAGCGACATTGAGGTGCCGCTGCTCTCAGTCGGCAACTGGGGCGG
CATCCTGCTCCATCTTCGCGGAAATATTGAAGGCTACGTACATGCTGGGTCCGAATTCAA
GTACCTACGGATGATCACGGGAAGGCACGACTTGCCATTCTACTACAAGGAGGAGGTTGA
GATACAACGAAGCTTCCTGGATGCTTTCCTCAAGGGTGATGATAGACTCGGGTGGTCCGT
TAAGGGCAAGCTTCCTGCTGTTGACATGGTCCTGCGCAAAGGAGATATAGGCTTCAACGA
CGCCGAGAAGGAAAAGGTGTATGAGAGACGAACGGAGAACGAGTGGCCCATTGCACGAAC
GCGCTATTCGAAGTTCTATCTGACGCCGTCCCAGACATTGACACAGATCCAACCTATCAC
CAATCGGCCCCAGAAGCTATCTTACGAGGCGCTTGGCACTCTCGACAACCCCAAGCTTCT
TCAGTTCACCACCGCACCGTTCGAGGAAGAGACTGAAATCACGGGCCACATTGTCGCACA
TTTGAACGTCTCACTTTCAGCCCACTCCAACGGTGTTACTCCCTCTGACATCGATCTCTT
CCTCACCCTACGCTACATCTCACCCGAAGGCAAAGAGGTCTACTACACTGGCACAGCTGG
CGATCCAATCCCCCTTGCAAAAGGTTGGCTACGCGTCAGCTTCCGCAAAACCAACCCAGA
CCACCCCAAGCACCGCGAATACCTCCCATGGAGAGACTACTTCAGCACCGATGTACAGCC
TGTCATACCTGGTGATGTGTACGCTGTGGATGTGGAGGTTTGGCCGACCAATGTCATTGT
TGAGAAGGGCGGCAAGATTGTGTTTGAGATTAGCAGCGGTGATACGCAAGGTAGTGGCAT
CTTCCAGCACAACCATCCGGAAGACAGGAGTGAGGAGAAGCTTGCAGGTTGGAATCATTT
GCACTTTAGTGAAAGGGCTGTGAACTACGTCACGCTGCCGATTGTGCCGCCTAAATAGAG
TAGCAGATATAGACTCTGCGTGACAGTTCAATCCCGTAAACTGTTTAAGATCGCAAGACC
AACTTCCGAACTTGATAAATTAGCCAAGTGATCTGTCGCAAGCCATATAGGTGTAAACAT
AGGGTGTGAAAAGAGCAAGAACGTAGTGCATTTTCGCTTTGAGTATAACAACGTAGCAGT
TGGTGAAGATGGAGGAGTAACGAGAGTGAGCAGATTACATGATGATTATAAACGCCATGA
AGGATCAAATACAGATATACTAGATGAAATCCTCACTCCCATCTCCCAATAGTAAACTGG
CTGTTACACATGTTGACCAGCTCCCAATCCTCAGCACCAAGCACACACTCATCGCTGTCT
CTCTTGCTACCATCAACAACTCCGGCCACAAAGCAAGCCGCCATGTAGTGATCATCTGTC
GCATGCGCGTCCCTGAACATAGGGTGTTTCATCAGTCTCGTGATACCACGCGTCAGGCTA
CCTTTCTTCGCACCCTTCCTGCAGCAACGAACAAAGACATCCTCGACGCTCTGGCGGAAC
TCCAGCATCGGGGCTTCCGGCGGGTAGGGCTGAGCGAAGTTGTCTGAGTATCTGAGCATC
TGTGCCCAATGGTTTCTGTATAGGTTGTGTACCGCGCCACCAGTGCCAATGATCAGGTAG
CCCTCGTCCCGGAACTTGGCTAGAATGTTGCCCACTCGCGCGTGCAGATGCGGGTCGAAC
CGTGAGTTCATACTGATGATAGTCGTTGGCGGGCATTTCTCGGGAAACATCCTGATGAGG
ATCAGGTATGTGTCATGGATCCAATCAAACGTCTCGTTCGGTCGCGCATCGATGCCCTTT
TCCCTCAACGCTGCTAAGCACTTCTTTCCGCTCTCGAGATCGGGGACGAGTTCGTAGTCC
TTGTATTTGCGCGGGTGGACGTATGCGACAGGTGATTTGATGGGCTTCGGGTTCATGGAT
ACGTCGATGCGATTTACACCGCGTGCGTCCCAATGTGCACCCATCATTATCACGCCTTTG
ATGCCGTGGGAGAGAGCCTCATCGCCGCAGGCTTTCCAATACGTGGCGGATTTGGACTCC
TCGCCCAGCATCATTGTTGAGCCATGGGAGAAGAAGTGTACTGGTGGAACCGCCATGGTG
GTTTGTAACTCCTGAGAAAAAAGGATCCGGGCAAACAACTTGGAAGGCTAACGATGCCGG
AGACGAATAATTAGAATCGATGCACGTGTCGCGCTGTACGTGTCGAGATCGCCGCGATTC
TGATATTCCTAAACAGAACTGGCAAATGTCTCGTCCAAGACGTGGCTTTCTTGGGAGCTT
TACCCATAATGATCAACATTGTGTACGCAATCTTGGATGCTTACGACGACAAAAGTCGTG
ATGTGGGGAGGATTCGAGAAGGTGGCCGAGCGTCTAACCGAGCGGCAGAGAGTGTGTGCC
CGTGTCATGTCCATCTCCGCATCTCTCTCCACCCACAACCTTATCTCCAGCTTCCCTCCA
CTTTCCTCTGTCCCGATGCCATCGTTCCTTGAAGTCGCCCGATAGCACATCTCAGCATGC
AGACTGCCCCGACGTCATCTAATGCCCAGTTAGCCAGTTCAGACCCTGCCGAACAGCCAC
GCCTGTTTCAGTGTAGCACCTGCAAACGGTCTTTTACAAGAGCGGATCACCTCACAAGAC
ACGTGAGAGCGCGTAAGTGCATCTGGAGTTAGACAGCCGCTATGTGGTCCCACCAGGCTT
GTGTTCAAGCGCGACCAACTGAAGCTAGTTGGTCGCAACGACGCAAAGATCTGGTTTGCG
CGTCCGTGTTGTTGACCTGCGCCGGGAGAGCTGCCTTCCCGTAATTTCATCCTGTTCGGG
TTCAGTTTACATTATGCTGCACTTGCTATGCTAATCCAACACTAATAGACACGAAATCAA
AGCCTTACATTTGCCCCGTCTGTTCCAAAGGCTTTGCGCGCATGTAAGTGTTACTTTGCA
CCTAGGCGTCACAAACCGCTAACCTGCTACAGAGACTTACTCAAAAGACATGTAACAAAC
CACGATACGGAGCCCGCCAGTAAGCGACAAAAGCGCGAAATCGCTCGCGATACCAGAGTC
GTTCAGGCTTGTGAAGCTTGTTCTCAAAGTCATCTTCGATGTGAGGACGAGAAACCATGT
AGTCGATGCAAGAAGAAAAAGATACCCTGTCGGCTCCCTGAGACCCCTCTTACAGACGAA
AATGACATCCATGAGATTGATGCGGTTCATGCGGCGCAGGATCTGCTCGATTTGTCGAAT
GGCTTTGACTACCCCTCATCGCTGCCGGCTCACAGCGGGAACACCGACCCATCTGCATCT
ACGACATCGGAGACCCCAGAGCCATTTCGCAACCCACAGTCTCTGATCTTGACGAGTACG
ACGACGATGCATCGTCACTCCGTAGGTTCTGGTGATGCCGAGACCAGGGCAACGGGCCTG
GAGGCGGACATGCCACCGCCCAACAACAACGTTGGGCTTGTCGCGATGAACCACAGTTAC
GAAGATGCTAGCGCATCCATGCCCTTCTTTGATAATTCTGTTTCACATTTCGATACAACG
CCAGGGCATGATCCCTTCCTGCCCGATTATTTCCGTAGCATGCCCCCGTTTGAGGCCTTT
CTGTCTGGCAATGCAACTCCACGGGGTATCATGGACCTCAGTTTCGATCTCGATGTTGGC
CTGACTGACATTGATCTTGGACTTCTTGATCAATACAACTTTCAGGTTCCTTTCGCTGCT
GATACACCATCCACAGATGCCCATGGGGCTGAGCAACAGATGCTAGAGACCGATACTGCG
CCAGTAAGGGCCGAAGCTTTCAAGCAGAGCGTATGGCGTTATCTTCCTCAACGATCCAGG
AACCATACCGCGGAGCAAGTCAATCTGGCCGTCCCGGATATAGAGAAAGATGGCTATCGC
CGATCTAACTTCACACACCGCCGCGTGGTGGCAGAAAAGTAAGTACATATCCACGGTAGA
GATACACTGGATTTGTTCTAACGTTGCATACAGACTACCACGCGCCAGTCGCGACCGATT
GATGGCCCTGGTTCTCGGCACATGTAGCCCAGAAAACGTCAAACGTATAGCATCAGCCTT
CCCTAGCATAGAGCTACTGGATGGCCTGATTCAGTACTTCCTCTCCTCGCCGTCGATAGA
CGCACCCGCGTGGTTCCATCTCCCAACTTTCTCCCCATCACAGCTGAATCCGGAGTTACT
TGCTTCTGTCGTGTCTGCTGGAGCTGCCACGCTCCCTGACATATCTCTGCGGAAGCTCGG
CTATGCTCTGCATGAGGCTTCCAGATTAGGCCAGTCCAAGTCGTTTGAAGAGGATAATAC
GGCTATAAGAGATCTTCAACATCTACAGACGTTTCTTCTCCAACTTAAGGTTGGTATGTG
GAGTGGCATCAGTCGAAAAATGGAGATCGCAGAGAGCTTTCTCCAGCCTCTCATGACAAT
GCTTCGCCGCGGTGGTCGCTTTCGTTGGTCCACCTGGAAGGAGATCGGTCCGTCTCCCGA
CGATCAGGGCTCTGTCCTAGAAAGCAAATGGCTGAGCTGGGTCAGTCAGGAATCCTTTCT
CCGCCTTGTCCATCGCGCCTTTGAGTTTGATCGGCAGTCCTCAATGGCACTACTCAAGCC
ACCACTACTCTCCTACGCCGAGATGCAAATGCCTCTACCGAGTGCGAACACATTGTGGCA
GGCCAAGTCCGCTGCCAACTGGAAAATGGCATACCTGGGAATGGCACCAGTGACTGTAAA
GCGACCATCAGCTACCGAATGCTTGCTCAATCTGGATCACCTCGCTCAATATGATTATGG
CAGTTCAACGTACCTCTACATGATGTGGGGCCCAATATGGGAATACCGTCAGATGTGCGC
CTTGACATCTAGGTCGCACTCGTTGTCGACAAATAGTCTTGTATTATCGTCGCGCTATCA
GGAGCTCAAGAAGCAGTTGGAAGATTTCAGACTTAGCACTCCTCCTATGAACAAGAGCGT
TGAGATAACACTGGAGATCATGCTAGTTCATCTCAACGCGCCTCTGGATGAGATTCAACT
CTTTGCGGGCATCGAGGGCCAGGAAGAAGCACGCAACGCGTATCCGGGCCTTCGAGATTG
GGCAAAGACTCCTTCAGCGCGTCAAGCGCTGTGGCATGCTGGACAAATTCTGCGCGCGGC
TGAGGTATTGCCAAAAGCTCTACTGAGTAACTTCAACGCTATTGCTGTATATCATGCGGG
GCTTATACTATGGGTTTACGGTTTTCTCAAACGGTCTACAACACTGGACCAGATTGATAC
AGTCGTTGTTCTCAACGGAGACGACTCGCTGAGTGCCCGTAAGTTCTTCACCCTAGATCG
TGGCATACCAGCGATCAAGTGTTCCGGATCACAGCATCCCACCCAACTGAGCGACGTCTC
TGGAGTCATGGACGGCTTGACACAACTCCTTCGGGCACACCAGGACGCATCAGAACCGTC
TCCACCGCTCGTCGGTAATCTGGTGCAATTACTAGAAGGCCTTCGATCCGCCATCAAATA
AGCAAGTAGACATGAATCACGGCGGATTAGACTCTGACACGCAGGGCAATATGTAAAAAC
TGATGCTTTATTGGCGAATTGCTGCGTGTTGTCAGTAGTACGTAGGGCTCAAATCTCTTT
CACGAGACGTTTGGAGTCATCATATGGCTCTGGGTCAAGCAAATCGAAATAAATGGCCCT
TACTTCCTGTCCGTAGATTACTAATCGCACCTATCAAACTCTGGCGAGAACGGCAGACTA
GCGCTCCAGATGGTTATTCTTTGACACACGTTCTTCAGCCGTTCTCCACATTTTAAAAAC
AAATCTTGGGAGTCACGACCGGAAAATGTAAGATCCAAGTATTGGCTTGGAACTTAGACA
CTTGGCTGAATCTGGAGTAGGTTTGGTGGAAAACCCCGCAAATCTTGGCCGGATCAAGAA
TGATCTTGGTCGCCTCCACATTCCGATTTACCCCATGGGCAGCAAGTCTGACTGGGGTTG
ATATGGGGTCTATGCGTCCAATAAGACATGTGAGGCGCATTGGAGCCTTTGTGATTCGCC
CATGCGCACATGCTGGGGGCGTACACACCGACATGCTTGCAGTGCGTCCTGTTCACCCGT
GCAATCTATTTAGATAGGAGTATCTACGTCCATGAACGCGTTGTGTTGGACATCGCCAGC
TTCGCAAACCATCTTCGAGACTTCTTTTGCTTGTCCGCCCCATCAAATTGCCCAAGCTTT
ACCGTGATGACTTCTTTGAAGCAGGCTTTCAGCCTCTCGAAAGAGGAAGTACGGAACGCC
AGGCCACCAGGGACTGCAACGCTTGTCGGTAAGTTTTGCCAAACTCCTTAGAACGCCTTT
TTGCTAACGCCATCTCCATCAGAGCATCTCGAATGGACAGCGTCGCAAACAAGCCACGAT
GAGATCCGTCTCGTGCCCCAGCCATCGGCAGACCCGGCGGATCCTCTCAACTTACCCATG
TGGCGCAAGATAGCTGTTCTGGCCGTCATGTCGATACATCCGTTCGTTGTCAACTTCACC
AGTGCTTCAATCTCGAGTGCCCTGCCCATCTACGCGTCCACAGGCGTGTTTGGCTTCCCA
CCAAAGACGTTCTCACAATTGACGTATCTCATCGCGTGCAACATCCTCATGTTGGGTGCG
TCAAATTTGTGGTGGGTGCCGTTGGCGAACACGTTTGGCCGTCGCCCGGTCATCCTGGGG
AGCTTGTTGCTCCTCGTATTCTCCAGTATGTGGGCTGGTCTTGCTACAAGCTTTAACAGT
CTGGTTGCCGCTCGAATTTTCATGGGCATTGGGGGTGGGCCGGCTGATGCTGTGAGCCCG
GATGTTGTTGGCGAGATATTCTTTGTCCACCAGCGAGGACGCGCTTTGGTAAGTCTCTTC
TTCCGCAAAATCCAAATGAGCTCGCATTAATAGAGTTTTTGATAGGCCATCTACACAGTC
TTCTTATCGTTTGGATCGCTTGTCGGCGCTGTTGCTGGTGGCTACATCGTCGCGAGCATG
GGCCTATCCTGGCTTCATTGGATGAATGTCCTGCTCTCGGCCATCACTTTCGTCCTCTGC
CTAGTTTTCCAAGCCGAAACCCTGTACGATCGCAAAGAGACCATTGTCACTTTCTCCGAC
GACCCAGACAAGCAGACTGTTGAGACGAAGGAGAGAGTTGTTGTTGCAGATGCCGCAGCG
CCCTCTTCTTATCCATCGTACTCGTACTTTCAGTCCATGAGGCTCTTGTCATACCGCCCT
GGTCTTGTGCGTAGTTTTATCGCTCCGTATAAGACTCTTAGGCTACCGGGAGTATGGCTT
GTATCGGCGTGGTATGCAGGACTTGTGGGACTCATCGTCACCATGTCGACTGTTGGTCCT
CAGCTTGTTGCCGCTCCACCATATCTATGGGGAAAGAACGTCGGCTTGATCAATATTGGC
GGTATCTTTGGCGCTCTCATCGGATGTGTAAGTCTTCTGAAATCTACGACAGACGTTTAC
TAACATGCACTTCCAGGTCTACACGTACTTGATCGCAGATTTTGCAACCAAACGCCTCGC
AAAGAGAGACTCACATGGTTTCGCTGAACCCGAGACTCGTCTCATTACTGCTCTTCCCGC
ACTTGCCCTTGCCACGATTGGCTCCCTCATCTTCGGCTTCGTAGCGCAGAACCCCTCGCC
TACAGGGTGGGTTGGTCTCCAATTCGGTTTCGGTCTTGTAGCTCTCGGGCTCATGCAAGC
GCCATCTGTTGGATTCAACTACCTTATCGAAGCTTATGGAGCACTTGCTGGAGACTGCTT
CGTCGCTGTCACATGTGTAAGGGCCATTATAAGCTTCGCATGGACCTTTTTCGTTGGCGA
GTGGGTCATGCACGAAGGAGCTGCTGAGCCATTCGGTATCTTTGGCATGCTGATGGGAGT
ATTTGGCCTACTGACGATTCCCATGTTGATCTGGGGCAAGCGGTTGAGGATCTGGACTGG
CAAGTGGGTTCCTGAAGGTTCGGCTTTGTAGTGAGAGATGCGAATTTTGTGCAATGACTG
CTGGATGGCTCCCTTAGATCCTTAGGTATCCTGTAGTATGTGATTATGGATGAATGCCTT
CGCTTTCTCTATCTTCCTTCATCTTCTCCTTTTGTTGTTTTCCCTCATCCGGTAGTTCTA
GCTTCCCCTCCTTGCTACCTGTGATGTTGCATATAATAGGTGCAAACGACATACTGCTGT
CCACCTATTCTATGCAACAAGATACTCACAGCAAGAGAAAACAGCTTTCTTAATAAGATT
CGTAATCCGATTAACGTATATTACATACTAAAGCAACCTTAAACATACTCAAATAAACGC
CCACCTCCTCAAGCCCGCCCGAACGCCGAAGAAGAGCGTCGCGCCAATACATGTTAGGAT
AGGAATACCGTATACACCCAACCCGATAAAGATACCTTGTTCAAAGTACCCAATCGCGAT
CGACTCAGCGCGTTTCTTTTCCTTAATCTCCTGGGTTGCTTTGCTGAGGAGCTCAGTCGC
TGCCTTCTTTGAGTCTTTTCCTGAAAGGACTTTGGACATTGTTGTTTGTGAGGCAGGTGT
TGCAATGTATGCAGGCGAAATGCGAGTAAAATGCTGAGCTGTGTATCGCTTCTCCACATC
GATAGGTTGGAAAGACGGAGCAGCCGGTCCAAGGAGTAGACGGAAGGGGACGTTGTTTGT
GAACGACGCATCGGCGTTGACAAACTGCGAGAGGTATTTGCCAGTTGATGGGGTGCCGAA
GTGGTATGCAGCCAGAAGGCTGTCTTGGGGGTCTAGATCCTCTTCGACGAGGCTGATGGC
ATGCTCGAGAGATGTAATTGCTGATACGCAAAAGACGGGTTGTTGTGCCTTGGAAGGTAA
GGAGGAAAGATTGGAGAGCTCGACGATAGCGCCATTGTCACCTTGCGTTATGACGTTTAG
CTTCCACGATTTGTTGTCCGTAAGGCCTCGGAACGTCTCTGCCACACGTGAAGACTTCTT
CTGTTCCCTTGTATTCGTGGGACCGTTTGCAATGCTGCTGGATCCAGCCAAGAAAGGAAG
CGAGTGTCGCAGAACATGCTCTAAGAAATCTTTCTTGATGAACTCATTAACGAGGACAAG
ATCGGGTGCATATGGTGATGTTCCACCGAATGCGAAGCGTGCTGTGACCAGCTGTTCGGC
AGCTGACGCAAGGTCTGCTGTACGGTCCACAATTGCAATGACTCTATTCTGGGGTGACAC
AAGTTGCGTGTATGTAGGCGAGCTGATTTGCTTCTCTTGGAAGACTTGCAAACAGGTCGA
TAGTGAATCTGGACGAGGATCAGATGAGATGATGGCGAAGGTATCAGATTCGAGGGCTTC
GGTCAGCAGTTGTCGAAGTAGAGAGGGCAGTGCCCGAAGGTTATTCTCAAGCTGTAGTAC
AATCAGTTGATGAAGAACAGGTAAGGCTGTAGTCAACATACCTTCAGAGCCACACAGCTG
CCTGCAGCAAGGCCGGCGCTCAAGGGTGCGATGACCGAGAAGAATGGTGTGTGACTTCTT
TGAGGCTCAATGTATGCAACACCCCAAGGCTCTCTCCGATCATTGGCGTCTTTGCCATTG
GTAATTCTGTACTCAGCTTCCAGCTCCTTAGTTGCATCGATCGAGCCGTAGTGCTCTTTG
ACCACGTCCAACGCAAGCGCAACCTCGGTAATTGCCTCTTCCTCCGATACATGAGTATCT
TGCTTCAACGCATCTTTGATTGCAGTACTCTTGTTGCGCAGCGCATCGTGGAGCGATTTG
AGTTGTTTAAGACGGAAGAGGGCGTTATGGCAGCGGGCCGTGAGGGCGGTAGCTTGGAGG
TTGGCGAGCGCGACTTCTGGGGTGATGGGTGACGACATAACGACTAACAAGAACAGGCTG
AATAACAACGACCGACTCTCCAAGAAGAAGACTTCGGAGTGCGATATGTAAGCTTCGAGA
GGCGTACGCACATTCTGAGACGGCAGTTGGCCTATTGCGCCGGCAAATGCTGCCGAACGT
TCGCGGGCGTGGGATATCCCCCACATTCCGACGAATGCCATTCCCCGGCCCAGCTTCTCC
GCGTCTCCAATATTCGGACCGCGAGGAACGCGTACTTCCATCTCACGTTTCTTGAAGTGC
TAGTCTCTTTGAAACCACAGTCGTGGCCGTCACCATCGTCCTACCAAGTTCACCATCGCC
AACATGTCAGTGACAACAACCGCCAACCCGATCCACTACAATCTCGAGGCCGTCCTCGCA
GACTACGACCTCCACCACACCGAAGAACTCGATACAAGCCTCAACGCACATCCAGCCCCA
ACTTCATCCGGCACAGCAGAATCGCAGCAGAATCCTAGTGACTGGCCAACGGAGCATCGC
CGCGTGCCTGCGTACCGGCCGATCAACCGCGAACTCGACCAGAGTGAGCGAAGAGTTTAT
CTGAATGGGATCGAACAAGCATTTGTTGGAGTAATGTTTACGGGCGTATTCCTTGAGTCG
GTGAGTAGTTGTGGTTTGTCAGAAAGGGCGTATATGCTGATGAATATGTATAGACAGTAT
CCAAGGCGTGGCGGAATACTCTGGGACGAGTGTGGAATGTAGGATATAAGATTGGTGGAG
AGTGGTAGAGAACATGATGTAAAGCACACTTTTCTTTCGGCGTTCGTAATAATCGATTCC
GTTTTCAAACTATCATTGCGCAACATCATTTTTTGACGCGCATGAGCTGTATACTAATGT
GCGTTTCGATAACATATTGACAGCGCGTATGTATTTACTTTTTCCTGACCCCTCATGCGC
CACGCATGAGCATCGCGTACAAGCTTTCGCAGCTCAGTATGCACCAATACCATGACTACC
GTGCATATCCTAATTAGCCTGTGACAGTTCTTTCTACAGATATTAATCTCTTCGGACTCC
GACGAACGCGTCTGCAGCGCCCTGCATCACTTACACCACCCCGCATATCGCCCGCAGCCC
GGGAAGTGGAGGGTCGTCCTCACTCACAACCGACACGCAAGGTAGCAGTGGCTTGCTTGC
CCGCAGAAGCAGGTTGCATCTAGTTGGAAGGAGCTGTTCTGGTTGTTCTCTTTGATTTTA
GAGATAGATTCTTCACTCCCTTCTTGTGTTGTCTTATTCGAGCCTCAAGTATTCTGCAGC
ACTTCTCATTCCTACCACAATGGACTTTGCAAATGGCGTTAACGGGCACACGTCCGCAGA
TCAACACGAGAAGACGCAGCCTCTCAAGATTACAATTTGCGGAGCTGGTATCGGCGGTCT
CAGCGCAGCAATCTTCCTGCGCCAACGCGGCCACACGGTAACACTACTGGAAGCCTCGCG
CTTCGCCAACGAACTCGGTGCAGCCGTACATTTGGCGCCCAATGCCAATGGTCTCCTCCG
GCGCATGGGTTTAATCCCCGAAGCCCATGGTGCGGTAGAGTGTCGCCTCATGACGCAGTT
GCTGCCAAACGGCAAAGAGTTGTTTACCGTGCCGCTCGAGCGAGATGCTGGGAGATGGCA
GCATCCCTGGCAACTTGCGCATCGCGTGAGTTTGCACAGCGAGTTGAAGAGATTGGCTAC
GTGCGAAGAGGGAGCAGGAACGCCGGCAGTACTCAGACTACGGGCGAAGGTTGTGGACGT
TGACCCTAAAGAGGGTGTAGTCGTACTAGAAGACGGAGAGAAGATCCAAAGCGACGTTGT
CGTTGGCGCAGACGGTGTACATTCTAAGACGCGACCGCGCATCCCTGGAGCGGAAAACGT
CAAGACCTTTGGAAGCGGGAAGAGCGCTTTTCGGTTCCTGATTCCAAGACAGCGGGCGTT
GGATGAGGAGATGACGCGTAAGTTTGCTGAGAAGGAAGGACACTTGGTCATGATCTTTGC
GAGAGACCGCAGAGTGGTTGTGTACCCGACGTCTGATAACACTCTGTTAAACTTCGTTTG
TATCCATCCGACGTCTGAGAGCCAGATCAACCCTCAGGAGCCTGGCAGTAGTGACTGGCA
GAACCAGGGTAACTTGAACAAGATGCTGGAGGTATACAAGGACTTTGAGCCGGCGGTACT
CAAGTTACTAGGCATGGCGGATGAGGAGACATTGAAGGTTTGGGAGTTGCTTGATATGGA
GCAACTGCCGACCTGGACGGAGGAAAAGTTGGTGCTCATTGGCGACGCTGCACATCCCTT
TACACCCCGTAAGTCCCTTTCTCACACCATTTCGAGACTTCTAGCTGATCATATTGTAGA
TCAAGGTCAAGGTGCGGGCCAAGCCATCGAAGACGCCGCATCTCTCGCCGTCATGCTCCC
CCTGGGTACGCCTCTCGAGTCCATCCCCGCACGCCTGAAGCTCTACGAAAAGTGCAGATA
TGAGCGCGCATCCACCATCCAAGAATTCTCCCGCCTAGCCGGCAAAGATCTCGGCAGCGG
TCCACCAGTCGATCCCCACAAGTTTACAAACTATAATTTTGGACACGATGAATGGGACTA
CTCCAGCCAAGCACTCCGCAAATGGGAGTGGGAGAACAAGAAAGGTCTGCTCTGGCGGAT
GCCCACAGCCTTTGGTCCCATGCCAGGGCCTCGACAAGATTTCCAGGGACGGCCGAGAGA
TGGATCCAAAGCTACGTTCAAGACTGCCAGCATCAAGTTCAAGACGAGCCGAACAGTGCT
GCAGAACCTCTTGCCGACGGAGAACCTGAAATTTGCAGCGGCCGACACAACATCGTACGC
AACCTTTGCTGTAACGCAGTTGGACAATCTCGAGTGGCTCGGCGGCAGGGGGTACAGTCA
TTTCGGACTTTACATCCACGGCATCCAGCACACAAAACCAGACCGCGAGACGGTCACAGG
CACATACCTGCCTGTTCTGTTTGAGAATTTGGCTGATCCCATATTAAGTGGCAGGGAAGA
ATTAGGATTCCCCAAGCTCTTCGCAGAGCTCGACGTGAAGACGGACGACAGCAAGTGGAC
CCTTGACGCAGGCTGGATGGCATCCAAGTTTTGCAGCATGTCACTGTCAGGTCTGCAAGA
GTCTTCGGCAGCCAATGGTGAGGCACCGGCGCCATCTCCACCTCTTCCGAAGGATGAGGG
TCTCTTGTTTCACAAGTACATACCAGCTACGGGTAGCACAGGTAGTAAGGAACGAGGGCA
AGCGGATGTAGAATATACTGCTTTCTTGCCAAGCGAGGAAGAGGCAAAGACTGTGGAAAA
CAAGGTCGAGCGGACGCTGAAGGCAAGCTCAGCAGAGATCTCCTTTGATGCTCTGGACTG
GAAGGCACTACCAACGCTACATCACATCGTCGAAAGACTGAAGGAGGTTCCCGTGTACGA
GATTGTCGAGGCCAAGGTAGTTGAGGGTACCGGTGTAAGCGACGTGAGCTCAGTACGGAA
GCTAGCTTGAGAATATCGTCTTGTAGGCCTTGCAGCCCACTGCCTTGATATGCAGAAGTA
CTGTAATCGTCAGCTTGTCTCATAGTTAGCAAATCCTCAACAGCAACAACGTCCACAAAT
CCCCACCCGCAATGCTGTAATGCCTTTCATTCTCATCTATCGAGGCTCAACTCCTACAAA
TGAGACACGCTTGTCCTGAAGCTTTGTATAAACGGGGTATTACCAGGTCCATCTAACAAT
GCCACCAAAACACCTTACTACCATATCAATGCAAATACATAGGAAATGAGCGCTCAATGC
GGGGGTGAGCACGAGTGACTTTAGTGTCCATCCATCAGCATCTCATCCGCGGAGTCTGGA
AACAGGGAATCTGTACTGGTCTGCTGGGTGGTCTTTTTGTGCGCTTTTACTGAGATACCG
TCTGACTCCACCGGCGGTCCCGGCAATCGATTAGCGTCTGAGGGCTGCCAGGAAGGGCAT
ACATTTGCCTCATCTTCCGGGAAATCCACGCCTGAGGATTCGGTCAGTCACAAACCCGGA
GAGGCTCCTTGAAGTGCAAATAGGCCAGTGAGGTACGCAGGGGAAATCTACGCACTCGCC
ACGCCCAAGCCTTCGCAAAGTCTCTTTCTCCACTGTCCGCAGACATCTTCAAACCCATCC
AATACGTTTGCGCAAGCCCGTTTCGCTTCCCTCTCCTTGAGCCGTCGATCCCAGTCGCCG
CGCTCGATGTATTCATGTCCCTCTTGTGTCTTCTCGTTGTCGCGTTTCCAGTCCTGCAGC
TGTTCCTTGCAGACTTTGAGTCGTCTGGCAGCATTCGCCGTAGTTTGTCGTGACATGTGT
AGGGTATCACTGACGTTTGAGAGGTGTTGGATGAGTTCACGGCTGGAGTGGGTGAGATGG
GAGAGCGCGACGAGCGGATCAGCGGAGGGATGGGGTAGTAGCTCTAGTGTCGACTGTATG
ACAGGGAGAAGTTCGTCGATGGTATCTGGGTCGGGAAGGATGGCAAATGGGCCTGAGAAG
GATACAGCGATTGATGTAAGGGTACGCGACTGGTGTGTCAGATGCGTTGTCAGGGCTTCG
TGGGCAGTCTTTAGCCTTTGTTTTGTTAGTGACATGACTGGAACGCCTTAGAATTCGAGC
CTACCTGGTCGCTCCATTCTCCATGGCAATCTGGCTGCCAAGATCTCGAAGTTGTTGCGT
GACCCTCTTTACTACGTCGTCTGATGCGCTTCCGTTCTCCTCCATGCCTCTCCGTGTCAG
ACTCTCGATAGCAGACATTCGCGCGTCGAGCGCTGGCGAGATGCCTTCATTCTCCAGGTC
GGAGTCGTCGCCGTAGTCGGAACCGTCATACAGAGACCGTTGCCTTGCGTGCTTTTTCGT
CTTAACGGCCGATCCTGGACTGAGGCGCGCAGGAGACGAGTCCTGCATGGCAACCCCACT
ATCCCGTACACCGTTGAGGCTAGCTGCACTGTCCACTCCGTACGAGCCATCGTGTTCTAC
AGCAGTGCCGATGTTCTCGTCTTGTACTTCATCCAGCTCCTCGCCATATTCGCCCTCGAT
GCCCTCTTCTTCATCATCGTCGTACATTTCGCCGAGCTCGTCGGCCAAGTTGCCCAAGCC
ATTGCCGTCTCCTCCACCATCGAATTGGTGTGCGGGGCTGTGTTCGAATTCATGCGATGA
TCGCGGCGTTATGGGCGAGTAGCCAGAAGAGCGACGGTTGAAGGATTGTCGTCTTGATGA
AGTGTTGTGTGACATGTCTAGACTGGAGGGGTGTCGACGATGCGAAGACACAGGGCGGTG
AGTGGGCGTGCTTGGAGGAGACGACATGGTGTTGTCGGTGTATTGTGATAGTCGCGGGTG
GTCCGAACACGTCAAAGGCTCGTGAAGTCGCGGAAATGAACAAAGACGGACCGCATTAGG
AGTACCCCAGTCGGGGATCTACACGGGAGTGAATTAGGGCGCGCGATGCGCATCTGCCTT
TCAGCACCTTCGAGACGCTGTTCGGCCTTGACACGCCACAGAAAGTCTGTTCACGCTGGA
ATAGGAGGCTTCCGTGGTGGGGTAACGGCGTGTTGACGGCCTCAGTGCCTCAGTGCTCCC
AGCGACGGTGCGGGCTTGGCTGCGGAGATGCGCCTCACGGTACGAAGTGTTATGACGCTT
GATGCTGATCAGTGGCCTGTGGCGCGTAACGATGGAGAGCGAGCAATAGAGACGCACGGA
AAAACGACGATGAAGCCTTGGGTGCTCGTCCAGCCGTCAAGCTTGGTGTTTGTTGACGCT
TACTGTGTGTTTGGAATTAGTGGCTTGCGCGAAAGACTGTGGACCCTTCTTTGGCACGAG
TGAAAGGGGTATGGGTATCCTTGTACCTAGGTAGCCAGCAGTCATCTATACGATGCCGCT
CGTATTTTCTACTAATTTTATCACTGTAGCATCGTAAATCCATCATGTAAAGACTGTGGA
TTCCTTGTAGCACATTTTGATTTAGATACAGAGCAGACCATATGACCTTCTTTACATCCG
AACGCTCTCCGATGCTACATGTATGTGTATGTGTAACTTCAACCCATGAAAACGCTGTCG
TCAGATGGGTATCGCGTACGATCATCCTAAGCCGCGTCAATTCACGCTCACAAACTCCAA
GACGCCTGAACATGACTGTACTCATGCTACAGCAGAGTACCAACGTATAGCCAACCATGC
AATTCAATGCCCGCAAAACTCCTGAAATGCCCTCGTAATGCCGCTGAAATAGGTATCGGT
TGTGTATGCAGTTATTGCCCGGGTTTTGTCTGGTCGAGAGTCGCGATCTGCTTCTTGAGC
TGCGTGAAGAAGTCTTGTCCGGTCGGCATGAGGTGCGACATGGTGCCTGCTTCCGGTCAG
TATGCTAATGCCCGATGGTCGCTTGTCGATAGCGTACCTCCTTTGCCCCATGCGCCGGTG
CTCCGGTTCGAGACGGAGTCGCCTGGGACCTTGTGGTATACCGAGGGTTGATCTGAAAGG
ATGTTAGTCCTCTGGATGTGTGCGCGAGTGTCCGGGGGCTCGTACTGGCTGTGCTCTCGA
GGTATTCTAAAATTGGTCAGCTCATGCCTTGTTCCAGTGGTATCATAGACATACTCTTCT
TGAGAAATTCCTTAACCTCGTTGGCGTTGAACTCTTTCACGGGTACGTGTTGGTCTGGCT
GAGCTTGAACTGGTGCAGCAGCTGGGCCTGTGCCTTTTCCCTGCTTGGCCCCCCATACGT
TCGCCGTGGGTGCTGGCATGGCCTGCTGCCGTCCTCCGTTGTCCTTGGTGGGGGTGTTTG
CGCCTGAGTTGGAGTTGCGGTTGGCTTGACCCTGCCACCGCCTGCTACGTTAATCGTCAG
TTTTGGTAAGCTCCCAGAGCTGCGCGTGCGCCATAGTCTCAGACGTACCGATTGTCACCC
GGGCCACTCATTTTCGGTATGAAGCAATGGTGCGAGGCGAGGAGGGGTCGAGTCAAAGAT
ATAAAATGGTGGAACCTCCCCCAATCGCTCTTGCAGCGCGCGAACTGCGTCTGTGCTGCA
GCAACCAGGCCAATGGACGATCTATGTCATATTATAGTTGTGACCTCTTTCAGCCAACTC
ACCAATGCTAGCCGCTTTCGGAGCTTTTTCAACACTATTCACAGCAATTATCCAACGACT
GGATGGGGATTTTTAGACCTTTCTAATCCGCGCCGATGTGTTGTACATCACGTGTATTCT
CCTCCAATGATAAGAGCCACCGGACTCCCCCAGCCTACGCTAGCAACAGGGTTCTCAACA
CCATCATCCATGCATGGTCCACGGCAACGGCTCCCAATGGACCAACATGTTCGCTGTATT
CACTCTTTGCTCACCGTCATTGTTCATGTCCCGCCCGGGATCGAGTCAGGGCGGCTTGAG
TAGGGAAGAGATTGGGTAAGTTGTGTCCACAGCCCGAACATCAATCGCCGATATTGTAGC
CCGATTCATGGTTCCAATGCCTTGATGTAAAAAGCAAAGGCGAAGACTTCGGCCTACGGC
ACCAACATGAGTTCTTGCTGTGCCATTTGCCATATGAAATCACACCAATTACAATATGTA
GAAAGACGCAACAGGTTTGAGTAGCATCACATCCACATCAGACATGATAGTCAACGCGTC
AACGGCGTTCTTCTGGCACCATGACTCTTGAGAATAGTGGCAAGTGATAGCAAGTTGTAT
GATCCGAGATAAACAGCCCCTAACGGACGGAGAGCATGCATTTCAGGAGGAACTACGGCG
CAAGCAGGTTATGATTCTGAGAAAAGGGTACAGAGCTGACATGTAGCAGCTCAAATTGTA
ATCAAGACTTTAGATTACCGTTTCAAGCGTCAAACACTACCAGTGCTAATAAGGAATTAC
CGTCATATGCATCAAGGGGGAGATAACACCCAAACTCCATACCCAGACAGTCGTAGTATA
ATATCAAGTTACGCCGGTGCAGCAGCACCTTCCCCATTCTCCTCACCATTACCATTACCA
CCCGTCAGACTAGACAAGAATTCCTGGTATCTAAACACTTCTGTTCTATTGCCCAAACTC
TTTCCTCCTTTAGCAAAAGCTCTCCGCCCACTGAAGCCCTCGACAACCATGTCGATTTCG
CGCTCCGTCAGCTTCTTCTCCCCAGGTTCAGGCGCAGTATGTAACAAAGCATCCTTTAGC
TCTGCCAGATCAATCTGACCATCGTCGTTGTCATCAAACGCCTCGAACGCGGCAGTCATT
TCGTTTTGGTGGGAGAGGTTACCGAGAAGGTCGGATAGCGTCGTGAGGTAAGTGGCTAGG
TTGATTGATTGCGCGCCGTTGAAGTATGAAGAGAGCTGGGAAGGAGTGGCGGAGAGACCG
AGTTGGGATAGCATATCTGCGACGTCCGCAGAGTTGACATGGCCGTCGTCGTCACGGTCC
ATGACGCTGAAGGACTCTCGCATGCTGTGTAGGAGGGGTGGTGGGAGTTTCGAGAGGGCG
TCGCTGGAGGCCATTCGCTGCATGGGGGCTGGACGCCCGGTTGGGCGCTCTACTGGCTTG
TAACTCTCGACGGATTCGTAGTTTTCGACGGGCTTGTAGGTCTCTACTGGCCTATGGTCC
TCGATCGGGGTGTAAGTCTCGACTGGCTTGACACTCGCGATCGGCGCAATGTTCTCAACC
GGCGGCGACTTTTTTCTACTAAACAGAGGGGGTGGTGCGTCGTCCCTTCCCGCACCCTCA
AATTTGGCTGCGATGGATGCTGTGCTTAGAGGACGCACAGTCATCTGTGACGACGAGGAT
ACATTTCGCGTTGGAGAGACGTTGCGTTCAGGCGAGAGGTTGCGGATAGGCGAATTGGAT
GCCTCTGGCGTATTCGTGGTCCCCCGGGTGTTCAGCCACGATGGCGGGTTTTGTGACGGG
TTACCTCCAATGGATAGGCGGTTGGGTGCTTGGGCGGGGGACGTCGGTGTCTCTTTTGGC
TTGAGAGGGGAGCTGTTGGGTGTCGATGGCCGCAGAGTAGATGGTGAGCTCTCTCTGATG
GAGCCTGGTCTCCGGAAGGGCGACTGGCGTGGGCTGTTGAAGGAGAGCGGGGAGGGTTTG
TAAGGGGTGGGTGTTGTAGACTGCATATGTTAGCTGTATCCATATGTTCCACAAGGGTCC
AGCATACCATGGTGAGTATATTCGTTTTGGTGATGTCGCTGCTGGTCGCCGTGTTTGGTG
TTGATAATGGCGATGGCCTAGCAACGACCACCCCTGCCCCCGACCATCTATGGGCTGCTA
ATCGATAAGACACATGGGCATGCCATGCAGGGTCCGCCTTTCACTCGCCTATGCCAGCAG
CACATGCGAGTCACATGCCCCGTCATGGCTTCGAATAATATGCTCTGGCCATTCACGCCA
TTGCTATACGCCTCTACCGGCGTCCATGGTCCAGCGCCGCCTGCAGCGCGCCATGTTGTT
TCGGAACGGTTACATTAGGCTCCCTTAGCGCCGTCGATCGACAATGTAGTAGCGGTAGTC
CCCAGGTGCTCGTACAGAAGAAGATGGAGACACTCATGGCTGAAGTAATCGCACAGCGGC
CAAGCGGTCCTAATGCCGCACAGCCTGTATCGCTGCAGCGCCAGCCTTCCTTCTCCTCAT
TTCCCCCCTCGCGCTCGCCCTCTACCCGCAATGGCCATAACCACAAAGCCCGCTCCCCGC
AGCCCCCCATGCTGCGCGAGGGCGACGAAGACTCGATACAGTCCTCGCACGACTCGTCGC
ATCAGTCCTCCATGGCTGCTGTGCCCCGCACTAGCATGAGGCTACGCTCGCAATATCCCG
CCGACGCAATTGAGAACCATGTCGAGTACATCCTGGTCGCCTCGTTCGACATCGACCGCG
GCTCCATCATGGAGCACCAGTACCCGGCGGCTATCAGTGGAGACGAGACAATGCTGGCTG
AACTCATGTTGCCCGACCAGGCCCATGTGCGAAGCCAAGATTGGACCATCTTCTTCCTGC
ACAAGGACACCACAGCCGAAGAGGAGGAGCGCGAAGCAAGGAGAGAGCGCAAGAGGAGAC
GGCGACGGCGGAAAGAGGGCTTGGATGAGGACGGCGACGACGACGCGACCGCCGGTACGG
AAGAGCAAGATGACGAATATGACGACGGCGACGACGACACAGAGAGCGAAGGGGAGCCAG
ACCCTGACGGTCCACCATTGGTCTACGTCTTGAACCTGGTCAACACCAAGCAAGACAACA
CGGTGAAGAGGTAGGAAGAACATCAACATCTACTGGGCAAGACTGACACTATGTAGAGGT
GCTATCGTCAAGGCCATGGCAATATGCACGCGACATCCCTTCCTGCACATATACAAGCCT
CTGTTGCTACTGGCTCTCGAAGAATACTTCAGGGCACCTGTCCTGGACACGCTTGAATCC
CTATACAACGCCCTCAATGCCATGGACCTCTCACTCCTGCCAAGACTATCCCCCCTGGAG
AACTTTGTGCTTGGCGCCAGCGATGCCAAAGACATGTTCCTGGAGAAGTTTGAGCTTATG
GTCCGGCAACGGAAGAAGCTCGACGCTGCCAGAGACTCTGTTGAAACCTCGTCGGACCCT
CAGCTGCGGAAGAAGACATATACCGTGCCACGAGACACCCACGAATTCGAGTCCAAGATC
AACTACAACGGGATACCCATCCCTGTCAAGATACCCACCGCTCTCAGCCCGGAGACTGTG
GGCGACTTCTCCTTGATCAAGCTCATACAAACCTTCTCCACACCCCATGCGACACAACCG
CAGCCCTTCGCTCTACACCCACACCTGACCACGAGCGGCGCATTCACTCACCCCATCATC
GTACTCGTCAACGCTCTCCTCACACAGAAGCGCATCATCTTCATTGGACACAATCGCCCT
TCCGGCGAAGTCGCAGAAGCTGTGCTGGCAGCATGTGCCCTAGCCTCGGGTGGCATTCTC
CGCGGCTTCGTTCGCCATGCCTTTCCATACACCGATCTCACAAAGGTAGATGACCTCTTG
AAGGTTCCTGGTTTCATTGCTGGTGTCACCAACCCTGCCTTCTCCTACAAGCCCGAATGG
TGGGACCTGCTTTGCGACCTACCAACCGGCCGCATGAAGATCAGCAATCGCATTGAGTCG
GCATCACCCACAGAGGGCTCAATGTTCTTCCAGCAGCAGGGCCTGCCCTTGAATGGACCA
GGTGCACCACCAGCCTTTGATGGCAAGGGTGGCATCGACGCCACCGGCGACACCCAATTC
ATGGAAAAGCTCCTCGAGAGCATCGCCAATCGTCACGGCGAGAATGCTATCCGAGCGAAA
TGGCGCTCGTGGGTGTTGAAGTTCACCCGTATCGCGGCCGCTTTTGAAGAGACTGTCTAC
GGTGCTTCAGCACTGTACATTGGCTCTCACGAAACCGACATCGGTGCATACGGTGTCTCT
GGACATGGCTATGTCTGGCCAGACGATGGCCATAAGCTGCGGGAACTCGCTGCAAACGTA
CACCGTATCGAGGGCTGGCGTAACACAAGGAGTTACTACAGTTGCGTTCAAGATCTGGCG
AGAGTTTGGAATAAGAGGCCAGTGCGCGGTCTTGACATGGCCCACCAGCACGACAAACTG
CGGTGTTTGAAGCTTACCCACGATCAATCGGCGGCCATTTACCTTGCACTTGCACGGTGT
GTGGAAGAAGCGGGTTCGCTTAGTGAGAGTGCGAATGCCTCCTCGAGTGACTTATCGTCC
ATGGCCCAGTCACTTACGCTCGCGAATGATCCCGAGCGTAAAGCGGGCTCGCAGCTTCAG
TACGACACCATTCTGCAGCTGCTTTGTGTTATCCCAGATGCCGGTCTCTTCTACCTTAGT
TTAGGCTTGTTCCACCCTAGACAGGACGTCCGAATGGCGGTTGTTAGATTACTAGAGAGG
ATCATGGATCACTCTGCCGGCCGGCACTACTGGGGTCAGTTGGGGCGCTTTGCCAAACTG
GCCTTTTTCAGAGTGAAGAGGGAAGAAGCACAGAAGTAGTTGTGAACATGGTAAGGAGTT
GGTGGTGCTCAATCGAACTGCTGGTATGATTCTTTTCATGGAGTTTGTATATGCTGTAAC
GTATATATCTGAATGAATGAAATAAAGTACTCATGGAGTGCCTTGTAATTATCATGCAGA
CTAGTCGCCATGCAGCAAAGCCATGTGTACTGTACCAGGCACGCTACGAGCCGTTGGATG
TGCGCGCATCCCTGCATCACATCTCATCTCCGCCTAAAGCATACTCGCCCAAAATTTCCC
GCCCACCCCTCGAATGCGCCCAGTTTAGGCCTCGTGACGCAACACCAATTTCGCCCTCCC
TACGTTCTCAGTCACCTTGCTCTTACCGTCTGCGCGCCAATTGAACAGCGAGGATGTCTT
CCGGATCAACAACCGAACCTCCAGTGGTTAAGAAACGCGGACGCCCGAAGAAAGTCGTAC
CCGAGGATGCGGGGACAACACCAGCGGCCGAAGTCGACAAGACGACTATAAAGAAGGTGG
CGACGAAAGCGAGTGGAAAGGAAAAGGTCGTGGAAGTCAAGAAAGAGAAGAAGACGGTTG
CGAAAAGCACAAAGGCTGCTGCTGCTGCTGCTGCTGCTGCTCCTACGAAGAAGGATGCGC
CCCATTCAACAATTGCGCCCGAACAACCCACGCCCGTCACGCCGTCTACAAGCAAGATAC
TAAAGGAGGTACAAGCAAAGGGCACATTGAAGAAGGCCCAATCTGCAAAGGTAGTAGAGA
ATGTAGACAAGAAGATAGTCGCGCCGCGAACCAAACCCCAAAAACCAGCACCAAGACCGC
CGTGGTCGAAACCACCGATATCCACAAACTCTCCTCCATCACCACCAAAGAAAACCCCTA
CCCCCTCAAAACCAACAACCATCCCTCTCCCACAAAACCCCGCCAAAGCACCCTCACCCA
TTCACGCACCACCGCCACCACCACCACCACCACCACCTCCTCCTCCCCAAAACACCTACC
GATTCGCAAAACCCACACCCACTACCCGCCATATACCGCCAAACCCATATCCCTCAAGCC
TTCGACCCGCACCACCACCACCGCCACCATACCAGCAACATCACCAGCAACGCCCAACAC
GAATCATCGAACCCACACCCGACATCCGGCTGCCACCCAAATACAAGCCGGCAGCGCGCC
GGGTAACGGCGATAATGGTGGCGTTGCCGATTGTGTTTGTATTCGGGTATGAGTTATTTG
AGCGGTGGCGGGGGAAGGAAGTCAGGAGGAAGTTTGTTGAGGATAGGGAGGTGTTGAAGG
GGGTAGACAGGGGGAGGGAGGGTTGAGTGTGATGAATGGATGGATGAAAAAAGCGGTATA
GGGAAAGGTTAGGATTTGAAACGATGAACGAGTTAATGTTGTATTATGTATTTTTACTCT
TTATATGGACTTGTTCTACCTCTCTTGTCTATAGAGATACGGCACCCCAAAGGGGTATAA
CTACTCTCATGTGTTTCTGACTCTTCTAGTCTATTTGATCAGAACATGCGACTACCTATC
ACACTCTTCCTTTATGCTGGCTGAACAAAGGAGATTCCACGCAAAGACGATGGAAAGCGC
GTTAAGAATGTGAAAGACTATGTATATATAAGAAGGGAAATCCCGAAGCAAAGGCTACGC
TCTACCACCTTGGGTACGTTACATATAACTCAACTTCCTCAGGAGCATACCGCGCGTCCC
CGACGGATCAAGAGGAAGACCCGATCCACTACCGCGCCGACTACCAGGCCTACTAGCCGA
CGGTGAACGTGTCGTAGCTATGGGTTCCACGTCCAAGATGGGCGGCCCTACGCTGACATC
GGGCGTTGCGGGTCCAGGAGGATGGAATAAGCGCTTGTACCGCAATTCTGGCGAGCTTGG
CACGTTTGGATTGGAGGAGTGTCTTGTTGTGGAGGTCATGGTGAGGTTGAGCATGGTGCC
GGTGCGACGGCTGAGCGGATTTTGATTGGGAGCCGGAGTAGGCTGTGGGGCGGGTTGCAT
AGAAGCCTGAGGAGTTGAAGGCCAGAGGGTGGGAGTGTTGAATGTAGGTGATGTAGGAGG
TGAGGGTGAAGAGTTTCTGTCCGTGATATCTGACTCGGGATCTGCAAAGTAGTCGTGGTC
CGAGGTATCGTTGGTGGAAGACATCGGGTCGAGCTGGATGGTGCCAATCACACCTGCCTC
GGTCCATCGGCGCCTACAAGTGGTTGCGCTCTGAGCTGGCTTCACAACGGAAAGCGCTTG
AGGGGATGCTCTCACGGCACTGCGGGAGAACAAAGGACTGTTGGGCGCAGACTTTCGCAG
GACCGGACTGGGAAGCTCCGTTCTGAATTGGAAACGCGCCATCTTATGCGTCGATTTTGC
CCGCTTACTTTGGGACAGGTCATTGTCTTGGGAACTGGTCCGTCTGATGTTTAGGTCTTG
CTGTGGCGGTGTAAAGACAAGCCGCCCCTTGAGCTTCTGGATCGTTTCGTCCAATGCCAG
CTCAATAGCGACATGGTTCTGTATCCGCGAGAGTTTTGGCCATGTAGCTCGCTGTCCAGT
GAGCATGCACCCAATCATGTATTCCGGTGTCGGGTTGCTCAAGACTCTAGGAAAATCTGC
GTAGTTGATCTTTGGGAAGATGTTTATGTCGCCTGAGTATCGTTGGCTGAGGATCGATCT
TCCTTTCGTTACGAGGTTTGGGAGAAATCCAGTATCTGCAAGTTGTTGAAGGCGGTGCAT
GACCTCTCCCTTGCAAAGACTAGCTGAGAGGCTCATCCAACCCGGGCCGGTACCGGCATC
TTGTTGGGCCTCTGCAGCGACAATATCCTCTTCTTTCGCTAGAAAGGGGATCACATGCGG
GTTAACTTGCGAGACGATAAAGTGGTTCACGTTGAACATTTCGGCCAGCCGGGTCATTGG
CAAATCGTTATCGACTGATCCGTCGATCCATGTGGCGTCAGGGTTTGGGTCCCAAGGTAC
TTCCTGTCCGGTCCTGGGGTCTTTGGCCAACAGGGAAGCCTTCTTGTAGACTAGCGGCAC
TGAGCAAGACGTACATCTGGGCAGAGTTAGCACATACGTAACGCGTCCATGGTCTCTCCA
CTTACACCGCTGACCAGATCATAACGTTTGGCGCTGTGATGTAGTTCAAGAGTCGGGGCA
ACTCGTAAAGCGATGAAGTCGAAACAGGTATGTTTAGGATACGACGGGTTCGATTGTATG
CTTCTTGGAAGGTCATATCGCCAAGCAGACCACGCATGACTCTCATGAGATGTGAGATGT
CAAAAAGAAAGCCAGACTTCATCAAGCGCATGGCTTTGTTGAGCATGCCTTCCGGGTGAT
CCGCGCTTTCAAATACGTTCAAATCTCCGTAGCAGAATTCGTGCATAACTTCGGGGATCT
CTGCGTCGGTCTTTGAGCATAGGACAGCACTGACGATGCTTCCAGCAGAGGCTCCTGATA
TGATGCGTGGGAGAAGATGGGCGTCCCAAAGAGCTTTTACAACGCCAATGTGGTTCATAC
CAAAGGTACCACCGCCTGAGAGTAGCAATGCACTTCGGCCGAAGGACTGGCGCGTCTGGA
GGAGCTGATCGACGAGATGTCGCGGTTCGACAGGACACTGGTCTCCCTGCTTCTCCGAGA
CGTCGAGCAGAGCGGCCATGGTTTGCTGGGCCGACTCAATATACCTCTCAATGAGACGCT
TGGTGCCAATATGCGAGTGCTTGTATAGACGCAAATCCCCCATGTCACCCAATCCGCGTG
TGAGGGTGGTCCTGATGAGGAAAAGCATCCTCTTGACATCACAGCTCAAGCGAGCGTCGT
CCAGCTCTTTCAGCCGGGCGGCAACCAGTTCCACATTGTATTCTGGTGAGTCGTCCTCTT
CTTTCCAGGCTTCGTTTCCCTGCAGAATATCGAGCTCGGTCGCGGCGGCTTTCCATTGGC
CGTACGTTTCGGCCTGCATGGCGATCTCGTCAGCATGTGAAAGGGACACGACCAATCTGA
GGGACCCACGTCTTTCATGTGCAGGTACAGCACCTGCTTACGATTCGCTTCGACAGCATT
CGCGGCCGATTCAGGGACCTGGTAGTCGCCCACCGGGTCGCTCAAAGTGCCTAGAGGATT
CCTGGCCAGCTGCACAAGGGGCCCGAGGAAGCGGCCATGACTCTTGCTCTTTCTTATGAA
TTTCTGCCCATTCTGTCCGCCTCGTACGTGCAGTCTCGTACTGCCGCCTGTAAAGATGGT
GTCAGACAGCAGTGACATGGAGCGCCGGTGCACGCCATGCGCGAATGCTACAATGCGTGG
CTTAGCCGGTGGGAGGAGGGTCGATAGATCGACTGGAGCGCGTGAAGGCAGGTTGCGGTA
GTAAATAGGCGTGGAGGAGGGTTCGGTGGTCAGGGAGTTGGTAGCGATTTAGGGAGTGTG
TAGCCTAGTAATAGTGCTTTTCTCGAAGACGCGGTGTAGGGTGGCCGGAGATGGTCAACT
GCGCGTGGTCATGCGCCCTTGGTTGCGCAAGTCGCGGAAGGCACGTCACAGGCGTGCCGC
TTCAGTATTTTTTCTATGTTAAGTCTCTGGGGGACGAGATGTGCGCGGCAAGGGTCGGCA
TGGAGGCTTTTGAAGTATTCGATACGTGCAGTGCATGCTGTGGAGCGTGGGAACATGAGC
GTGGTACATCGTCATCGGCAAGGATGCCACTAAACAGAGATGGCGGCCGGGAGGGCTGCA
CGTCGGTAGTGCCCATCAACCACCGATGCTGACACGCACCTCCCAGCTGTACCTGCAGAG
TTGGCAGACTACTGCACAAGCAGTCATGGATCATGTGTGTGTGATACTGTCTGCTGCTGA
CAGTGGTGGCTCCAAGGGCCGAGTGTTTTCTGCTCGCCTGTCTGCTGTGCTCAACTCGCA
GCAACCCTAAACTACCAAGTGCGGGCTACGTATGCGCAGCACATTAGTTTGAAACGGCCG
CATAGCGCCGCGAATAGTTCCTCCGTTCGACGTGGCGATCCCGTGCTGCCGGCAGTGGAC
ATCTGGAGAAGGCTGCAGACGTGGGGCAGCCATCCCTACCTCTTTTGACCGCCATCTTCC
AGTTCTCCAGTCCACGAGGCCCATGTGCATAAGACAGCAGTGCACCCTCCAAACGATTAT
GGTGTGACACCTTCACAGAGTCATATGCGCAGGGCACACGCTCCGAGTCTGCGCCTCTTT
CACATGTCAATCTTACTGAGCCAACTGACTCGACGCTTCATACAAAAAAGGAACAAATCA
ATGCAGTTGTCAACCCAAGTCTAGATTCCAGTCGTCTGACTCAAGCTACGGGCTGAACAC
TGGTTTCTTCCGCGAAACACAGTGTGTGTGGTTAGATCATAACGTGGTTGCCATGCCGGG
TATTTCATGCAACCGATAAATCGAGCGTGGAGATGCTACCATACAGTCGCGCCCAACTCC
TTTAATGTCCTCATCTACACCTACGACGCCCTGCATACCTCACACTGCTTTGACTCTTGC
CAGTCTTGGCTCCTCGCCTGCGGTACGGACCACGCGGTACCAGCCCTTTGGCATTCCCTC
CTGTGCCACTCCTAGAAACACCTTGTCGACGTTCCTCAACCGGGCCAGTGCATTCGACCC
TGGTAGCGTCTCCGGTAGCAAAAGCTCACTAAAAGCATCGAGCTGTTGGCGGCCTAGCCG
TTTCTCTATGAACAGGTAGTTGAACATGATGTTATACGAATCAAAGGCAATCATGTTAAG
CCTATAAGGCAGAGCCGCCGTCTCCTCGTACATCTGGCGACAGACGCCGTTGACTAAGGT
AAAGGAAGTGGAAGTCTTGACATAGGGCTGAGATATCGTTGTGAAGGGGTTCCGTCTACC
TTCGAACACTGTACACCGGTACTTGAAGATGGGTACAATCCGCTGCACCCTCTTGGGCCT
TGTGGGGTCCAAGGTAATGTGGTAAGTCTTGTAGCCGATGTTGATAGTCTTACCACCTAG
TGCATATCTGTAGATGAGACTCCGCACATTTTCGGGAAGCTGCAGGAGAGGCGAGTCGGT
TTGGTTCGACATGAATCTGATCTAGTCAGTGTATGCATGGGGTGCGTCATCTCCAGGACC
TACTTCTGGGCTTGCTCAGAGCTTCTGGATAGGCGCTCTCCTGTTATAGTTCGTCGTGGT
GCTGCCATTCTCCCAGCCTTGTATAGGTTCGGCCGATATGGCTCCTTTGGCTGCTCGTTC
TTGATGATCCGCTCGAAGAGCTGTGATGTCTGGGTTGGCGCCGTCGGTGACATCTTGAGT
GTCGTCGGTCCACCCTCGGTAGGAATGCTCTTGTACCGTGCTAGTTTCTCATCTCTCAGC
GCTTGCTGGTGAGCTTTCCTCTGGGCCTCCGCTGGTGGTGTTGGCAGAGAGCTGTTCCTC
GCCCAGCCATTTTGCTCTTTTTCTCTTTGTCCTGTCTTGAGGAGTTCATTGAAGTTCTCA
CGGTCGCTGCGAATACTGTTCTCATCCGGCTTCGGAGCCTGGTGCTTTTTGTTTCCGAGC
ACCTTATCGAAGACGGAGCGCGAAGGATACATCTCGTCATCAGGAATGGAGACAGGTCCT
TTGAACCAGGTTTTCTTCTCCTGCCGGCTCGACGGTGGTGTTGGCAACCGCGATCCATTT
GACACGGTATCTGTCTTGGTCCGTTTGTGACCGTCGTCATTGTCATGCGCCGAATCATGG
TTGTGGGGTACGCGACGCTTGTTCGGCCGCCGCGAATAGGTGATTTTCCCTGCCATTCTG
CGGCAGAAGTTGATAACTTTTGAGAGAAGTGCGAAAATGGCGAGTAAAGGGATTGAGCGA
GCGAGGTTCACTCGCAGTAATCGGAGATATTGCGAGGCTGCAGTATCGTGGCAGGTGCAA
TTTGTGAGCGAACTTGCTTCTACCAATCCGGTAGCGAATCGTCAGGTGAACGCTAGACAG
AACGAAGGAAGAAAGTGAAATTGACCGTAAAGATCCAGCGCCTTGTTTGCACTTTCACAG
CCTCGACGGCTGAACACGCACGACAGTTGCTGCAGATGGTCAAGCAAGCAAGGTCGGGGC
GTCGGGACGGTACGTCAGAGTGATTGCGTTGCCTGGCTCATCGAATGATACCTACGCGGA
AACCCAAAGCCCGATGAAGCCGTGTGCGCGACGATCGGATGTAGAAATACATCTCCGCAG
TTGTCGCGGTCTCACGTGTGATAGTGGTAGTCATCAAGAATGCATCTGGTTAGCGGCCGC
TTCTTAGTGGCAACCCGTGACAGTGAGCCAACACCAACCTCCAGCATGTTGAGCTTCACG
ACAAACCGTCAACATGATCGAAGTAAGCAACGGATTATTTGAAATTGACTTCGAGTCTAT
CGTCTAGCGTGAATCTTGGGCACACAGCAAAACGTTGCATTCCAACACTCTGTGACTGTA
GTAATGCATGCAGTAATGCTTGTGCTAGACCGAGCTCGCAAGTACCCTTTCAACAATCAC
AGTAGCAGATGCTGTTCTGCTGTCATCTGAAGATTGAATTGAGAGGGACAAGCCTGCTTT
TCTGTCCTATCCGGTCTAACTTCTTATCACTCTCTTAGACAATCTTTCATGTACACCCTC
ACCTCGCCGGGTTCGAGCATAGTTATCTCTTTTCGAACAACACCCTGTGTTCTCACCGCC
TACATACTACGTTTATCGTTCAAGTCTCTGTTTCACGTCTCGCTACTACCTGGAGAGCTT
TCCATACAAGCAACACTGACGTCATGTGACATCTTGGAATTCTCTCGTGCTGCCTTCCAG
TTCGAGAAGTCGCGCTCACCTCGACTTTGATTGGCAGCAAGAGCCAGCCAGCTGCTTTAT
CCACGACTTTAAGTTTTTTACTCTCTCTTTCTCCCACAAACGACTACGCGCACTAGAAAA
TCTCGATACCCACGGATTCAGTATCTTCTATCAGCTGCGTTAGCGTGGTGACGATGCCGT
TGATTACACCAAAGAAGACAGGTAAGTTCTTTCGTGGCACGGTAAGGCACATGAGAAGCT
GACGGTTTGGCAGCGACTGCGGCTCCAGCATTTGTATGGAATGCCTTCCCTCCGCCGCCC
CCAGAGGCTGAGACTTGTACTTGAGCCCAAACATGCGAACCCGAAGCGGCACAAACTGAC
ATAGTAAATACGTATAGGGCAGCCAGATCCCGACAGTATAGCGAGGCCCGCAGATTTTCC
ACCTTCTAGGTTCAATCGCGATCCAAAACATCACCGGCGCAGTAAGTCATTCAATAAAGA
ATCAAAGATGCTTGCTACACCACCACCCAACGGTCAAGCTCAAATTGGGACTCGATCATT
GCCGTCCATAAATGGACGCTCTCTGGGCCGCGGACTGGAACAATCTCCAGTACCGGCTCA
ACCCAGTACAGGTTCACCTCCCATTGAGTCTGTCCAAAGCCATGTCCAGACTTCGATTGC
CCCACACAAACGGTCCAAGACCACCACCAAGCCGGTCCTACACGTCGCTGGTCCTCCTAA
GGGTACAATGGAGTTGATGTCCGCACCGACCCACAGCAGTCCGGAAGCCCCAGTGACATC
GACGGGCTCCGCACAGTCAGCGTCACCATCAAAAACCTTACCACCGGCATGGGCAGCCAC
TTTGGAGAAGGCCCTAGCAGAAGATGCTCTAGCTGCCACCACAAAGGTCTGTAGTCTACC
TGAGACTATCCGCAAGAAATCCATTCCCCCTCATCTCAGAAACAAGACGGGCGATGTGGC
CGAAGTAGCTCGTCTGCAGGTCAGCTCCGCAAAAAGTTCGGCAAGCCTCAATCCGAATGC
AAAGGTGTACGAGGCGCTGGTTAAGCAAGAAGACAACATGAAAGATGACGCTTTGCCTTG
GGAAGTGGTAACAGCTGACCCTGAAACTGAGTATACTAAGCATGTGAGTATTAATAATGC
GATACTTTCCAACTGCACTAAACTATCATAGGGCTTGCGCATGCAAGAAGAAATGCTTAA
GCGATACATTGCCAGACAGCCTTCCACAACTAATGCAGCGACTATCCCCACCCACGTCAC
CTCGAACACCGTCAACGTCCGCGCTCCGCTTGACCATGGAACGAAGATTAAGGTAATGCT
CATTCGCGCCATGGAGCACGAGATGGACCTGGAGAAAGTGGTACCTGAGCGAGAGCTTGT
GGCTATGCAGTGCGCTGAGCTTGACAGATATTATGACAAGGTCAGGTCTGCTCACCAACA
ATGGTGGAAAGCTACGGGCAAGGTATAAGCTGTATCACAGTATGAGTGCGTATCTGAAGA
GACGGCTTATGTGGTGTGTTTAACTTTCGTTTCCTGGTATATCGACGCTAACTACAAATG
GAGGCTCTCTCCGTCTACGATCTGGCATCTGTCTGCTACCATGCAAGGTTCGATAGTGGC
CAAGGAAAGAGAAGTCTTCTCTTCAACATTCACGCACGCTATCTCAGGGGCATCAGGCAC
CCAAATCGGCGTCTGGTAGAAGGTTTATCTCGATTCTCAGCATACCCATCTCATTGACTG
ACATGGTCAAAGTGAAAGGACTTTTGCGGCTCTCATGGGTAGGACATGTTGGGAGGACAT
TCTGCACTGCAGAAACTGCATCATCGACTGGCGCATACTGAGATTGCAGCCCCCAGCTGA
GACCTTCCGTATATGACTGCGAGCTCATTGCGCTTGCAGACTAGTTCGTTCGTTCGTTCT
GTAAAGCCTTGCACTTCCTTCTGTTCGGAGACAAACGCTCATTGTCTCTTGTGAGCAAAC
CATGAACAATGAGTCATGTCAGAGACTTTCCCGACTGCTTGCTTGTGACGTTTCACTCCG
TGTTTGTAGTGCGTATACAAGTGACACAACTTTTCATTTCGTCTGGAAATAACTGAGTCC
CAGTGACACACGCTCAGCAACATAGACATGTCAAAGCAGGGTGGAGATTCGCATCACGAC
GGAACTATCCAAAATAATTTCGTTAGCAAGGTACGAGATAGCGGCTCTTCAATGGACACA
GGAAGTTCTCACGATAGGGAGATGACGTGCGATCGTCCAAAGCATGTGAAACCCAGCACG
GAAAGCGTACCTATGCCAAACTCAACGATACTGCAAGTTGCAAAAGACGGCAAGCCATCC
ATCACACTCACATCGTATGACTGCGACTCCGCCTCCACCTCCCATACGCCAGTCAACTCG
CGACCGCTGCTGCATCTCTTCAGACTTATCAGCGACGACGCGATGCACAGCCGCACGACC
CACAACCTTACCCCAGTATCTTGTGATGTAAGAAAGGAGAAAGCGGCACTGGTGCAACTA
AGAGCAGAACTGGAAGAGCACTTTCAAGATCTGAAGAGCAAATTTAAGGCGAAGAGGGGA
AAGGATTGGACACCGTTGCGGCCTTGGGCGAGTGAGGAGTGGGAGTGGAGTGACGATGGC
AGTGCTGATAGACAAGGAATATTTGATTGGTCTTGAGGAGTAGGGCCGTGAGTGGAGACT
CTAGAGAGGCTGAGCATGATGAACTATGGAGGGGTGATGTTCATGTGACTTGCAAGTCTC
GATGCCGAATCAATTAATGTTGTGGTGTATGGATGTGAATAGCTGTGGAGAACATAGGCG
AGGGGGTTACTGCTCACGTATTGTTTCCAAACGAAGCTCGGAATAAGATGGCGGTACACT
AGTATTGAACGAGCGATTTCGGCGCATCATGTACTCGCAATGTTGAGATGACCATGGTTC
TCCGCGTTGTTCCGAACCAGACTCCAGTGTTCTGGGGAAGACCAGGGAGTATGAAATGAG
ATCTGTCGAGCAAGAGGTGTATGGAGTTGCTTCAATTCCGCTGCGATTCGGAAGCGACTC
TGCTTGCGTTTGTGTGCAAAGAATTGATGGACAATGAGAACAGTATGTATTACCGCATCG
AATCGAATGGAGGTATTTGTTATCGCGAGTAAATGTGCGCGGATACATTAGAGAAACCGT
GGTAGCGGGGACGGGCCATCTCGCGCTTCCGTTAACGGGGTCCACTGCTTCGACGTGTAT
TGCATATGGACTGACCATTGTCAATGCCATATGCACCGGACAATAACCAAGGTTGGTATG
GAGCCGAAACTTTCGTCAACCAAAGTCCGTTGTCGTGGATGCCAGCCATAAGATCTGTCG
TCTCCCCGCACTCTCTGTCTTCTAACCCTCACATTCTCCAGACATACTGATTGTGTGAGA
TCGTGTTTGACTGCATGTTAGTATCTTGTGCCTTCTTCAAAACTGTTATCTAGGCTTACT
GACCCCATCCAGACCATGACTACATACATCAGGAATGACAGCGATGCCAGCTCTGGCGGC
TCTGCTGGCCGTAAGAAGGAAGCCAGCGATGGGATAGAGATGGTCCCGACCAACAGCCGT
CAAGTCGAGCCTAGCGGTCCGCTGAAGCTCACCGAGGCAAATTCGATTGAGAAAACAGGA
TATATGTTCCCAACGAGGAAGAAGTGGATGATCTTGACTGTAGTCGGACTCTGCCAAACC
AGTATGAGTAAGTGACTGTACTGACTGCTCAGTACTCCATGACACTAACTTGCCACAGAC
TACAATGCGGCGGTCTACTCCAACTCGATAGGGCCTCTCAACCAGCATTACCGTCTTGGC
AGTAACCATTTCACCAATGCCAGAGCTGGTATGGCTTGGTTTTTGATCTTGTACGGTATT
GGATGCGAACTGTGGGCACCATGGTCCGAAGAATTCGGACGGTTCCCGATCATGCAGTTA
TCCCTCTTCACCGTCAACATCTGGCAAATCATGGCCGGTGCTAGTACTTCCTGGTCCCAC
GTGCTGGCTGCGCGTCTGCTCGGCGGTCTCTGCTCTGCAGGTGGATCAGTTACACTCGGA
ATGGTTGCGGACATGTTCGATCCTGAAGATCAACAGCTCCCTATCCTCTGGGTTAGCTTG
TGGAGTTGTCTAGGTTCAGGTATGTGAAGTCGGAGCTGTAGGTTCTTGCGAGATGCTAAC
TATCTGCAGTCATTGGCGGTATCTGCGGAGGTGCTATCGAAGAATTTCTTGACTGGCGAT
GGAACTTCTGGATCCAGCTTGTACTTGGCGCCACTGTCCAGATTATCCACTTTTGCTATG
TTCCCGAGACTAGGGCCACCATCATGCTCAACAAGGAAGCCAAGAGGCGACGCAAACAAA
ACCCGAACGACAATGTTGTGGGACCGACCGAACACGAGAAGCTCAACCTGTTGAGCTGGA
CGAGCTGGAAGGAGATTGGCAAAATCATGGGCCGTCCATACAAGATGCTGGTCTGCGAGC
CGATTGTGGGCTTTCTGTCGTTGCTTAGCGGGTTCAGCGATGCACTCATCTTCAGCTTCC
TAGAGTCGTACGGATACGTTTTCGGAAATGACGGCTGGGGATTCACTCCCAGTCAGCTAG
GACTCGCCCTCTTCGCCCTCTTCATCGGCTACTGGCTGGCAGCAGTGTTGTACTTCCCTG
TTATCCGACGCCACAACCAGCAGCGTAGCAATGGTCAAGTGCTGAGTCCGGAGAGTCGAC
TATCAGCTCTCCGCTGGATTGTGTTGCTCCTGCCGATCGGTTTGCTCGGGTCAGCATTCG
TAGTGACTGGTCCACCTCTCCCATGGATTGCCCCCCTCATATTCGCCGTCTTGATCGGTT
GCGCAAATCTCGCCATCTATTTCGCCACCATCGACTACATGGTTGCCGCTTACGGAGGAA
AGTATTCTGCTTCGGCCACGGGTGGCAATGGCTTTGCTCGGGATGTCCTCGCTGGTATTT
GCTCCTTCTACACCGGGCCTATGTACAAGAACCTTGGTGTCACAAACTCGACGTGGGTCT
TGTTCGCCATATCCGTTCTTGTTTGCATCCCAGTCTTCTTCATCTACAAATGGGGGCCTA
GTATTAGAGCTCGAAGCACGTACGCCGAGCGGATCCAGCAAGAGAGAGATGAGAATGCCG
CCGCCAAACAAGCTATGAAAGATAGACGAGACGCTTTACGGAGGGCTCCGGAGGCTTAGG
CATGGAAGGTGGAAAAAGATAGATTGCTGGTGTTCACCGGCGGCTGTCTATTTGTTTTTA
AATACCCAGGAGGGTTCACTTTCATGATGTAGTTCTTTCGTAGCATAGCTGTGCATGTTC
TGTTACCAGCACCTAGGACAGCTCCTATGGTAATTGGCGCGACTCACTGGCAGATACTGC
AGATAGTCCAATCACTGCTTTACCTCAATTGCCACTTGCACCTGCTGTGAAGAGACTCGT
ATCAGTCACAATGGCATGGCTCTTGATGTCGCTTTGTCAAAGGCCGGTGGTGCATCAAAT
TCACAATAAGTATTCTAGACCGACTTGACCAGGGGCCGTATCGCTAAAGATGGGCGGTGT
CCAGTCGCGGTTGCTGAGAGTCTGTCGATGGGGAAAGCAGGAGCGTTAGCGTCTCACATG
ACAGCGCGTCACCCCGCGCATGGACTCGACTCACTTCAGCCTGGAACCGTGAACCCAGCT
AACACCATCCGAGACAACTGCGAACGCAGTCCCACCGCGAGGACAATAATGCGCATTCTA
CCCACCGTTACGTTACCTGTTTTGTAACTTCTCCCATCCTGAAGCCACACACATGTGGTT
CCTGGAGCACGAGAGCCTCTTCGGAGGCAAGCGCGTCTGGCTCCGTCCCGGATCACAGCA
ACTATTCGGTCGCACCAAATCTGACGATAAAGATGGCCCACAGGGGAAGAATTGGAAAAT
TGATAACAAGGCCGTCTCGCGCAAGCATGTCATGCTCAAGGTTTACCATGCAGCAGCAGA
GGATGGCACAAAGCTTCACAAGAGGTCACAGATTGAGGTGACCGACCTCAGCTGTAGGCA
AGGGATCACGATCGACGAAAAGACAACCTTGAAGAGCCAGAAGGCAGCCGATGGGACAAT
AGAGTATAGTCGTGAGACTCTGAGGGGCACCGAGCATACCATCAGATTGGCTGCAAGCTA
TGCACCATTCAAGATCATCTGGCGCCCAGTGGTAATTACTTCTGCTTCAAATGAGTCAAA
GGAGTCAAAGGATAGCAAAGCTCGTAGCGCGCAGTTACACGTCCTGGACATCAAGACTAC
AGCCGACTTCATATTCGACAAGACCACCCACGTCGTATCCGCGAAACGGAACCTTCCCAA
AGTCCTCTCCGGCCTGACTTCCGCCAAACACATCGTCACTACAGAATTCCTCGATGCGCT
CCTCGCCGTGGCCGCGCCGTCGGTTGACGGAGAGAACAACTATCTGCCTTCGAAGCTGGA
AGAGGACTTTGACGCATGGTGGCCAGCGGAGAAGGACTACATACCAGCAGCGGGCGCAGA
ACCAGTTGCCCGCCCACAGGAGATGCTGCTACCTGATACCTCGCGATCAGAAGTCTTCTC
CGGACTGACCTTTGTATTCCTAGATGAAGGCCAATACAGCAACTTGCTTGACCCCGTCAC
TGGTGGAGGTGGAAAAGCATTGCTATACCACGTACGACCGGGCGAGACAACGGTGGAAGA
GTACGTCGATTATGTCCACAGCGTGGCAGGAAAGAAGCGACGCGGCAAACCTGGTGACAA
GCTTCCCGTCATAACGGTGCGCTTACCAACGTACCATGCAATGGAAGAATGGGCTGCAAG
CTTTTTTTCCGGTGTGGATCAGGCACTGGGCGAGCGCTCAGTCCTACAAAACGAATTTCT
CGACGTGATTATCACAAAAGACCGTGCTACCATACAAAGACCGCCCACAGAAGCGATCGC
AACTGCACCTGCGCCAGAGGTTGCGAGCACTCGTCGTTCTATGCGTCAACCAACACCAAT
GTCTGACTCTAGAACCCCCTCTCAGGCTCCGGAAGAGAGCGCACCTTCAGCGGAAGAGCC
CGCGAAGATCCATCCACGAAAGCGCATACATCGGCCCAAAACGAGCCGCTTCACCGGCTT
CGATGATGACGAGCCCATCCCAAAGAAGAAGCTGAAGATTGAGAATCCTCAAATGGACAA
CGTTCAGCAGTCTGCACCACCACCAGGACCATCGATGGCAGCTTCGCAAGCAGGTAATGC
ACCAGGTACACAAAGTCAGGCTTCTCCCCAGTCACATGCTCAAAAGACACTGGAGAAAGA
AGAGCAAATGGATACGCTTTTCCCGACAGCCGCCAGGATGAGGAAGCAAAGAGCGGCTAC
GCGTGCGCCATCAGCCTCTGTCGAGCCCGAGGGAGGGGGCCCCGTGAAACAATCAACTAC
TACAGCCTCAGCTGCTCGGGCGGGACTCAATCGTGCCATGAAGAAAGCTGAAAAGGACAT
CAACATCCGCGAGCACACACGCCAGCGTATCAAGGAAGAAGAAGAGCGTCGTAAGGCAGA
CGAAGAGAGCTTGCGGGAAGCGCTCGGAGGTATTGATATCACTGAGCTGAAGAACCTGGC
CAAGATAGAGGAAATGGATGTTTTACCCCGTCAAAACAGAGGCACTTCACGTAACCAAAG
TCAGACCAACAATGAGCGCTGGAACGCTGAATGGAATGGCCGCAAAAATTTCAAGAAATT
CCGTCGCCGCGGTGCCGAACAAGGCGTCCAAGCCCACAAAGTCATTGTCACGCTTGAAGA
AGCACCAGCCAAGAAGAGCTTCAGCATCACCGATGCCTTCTTCCTCGAAGACACTGAGCT
CTCTTTCCGCTCGCGCGATGGCCGGCGCGGTCGGAATGCAGCAATGGACGATTCGTCGGA
GCCAGAAGTGGGCGGCTTCACTCGTCGGAAACGGACGACGCAGTCTCAGACGCAGCCAGA
AGTCATCAACGTCGAAGACAGCGGACCGGATGATGAGGAGGTTCCTGAACAACGGACACA
AAAGAGTAGTGGGCGGACGCAGAGGGTTGTGGAAACACAGCTTGAGGGTACGCAAACGCA
GAGGGGAAAGAAGAGGGGACCTGACGTTGCGAGTGGGCCGTCTGTTAGTAAAAAAGGGAG
ATTTGGCAGGAGGGACGACGATAGTGATGATGAAGAAACTGGATTCAGATTCAAGCGGAG
GAGCTAGGAGTGTTGTTATGGACGTGTTACTGGGCCGTCATTTTCTTGATGTATGCATAT
GGCGCGCATGATACCCTTGAAGTAGTGGGCAGTGGTAGCGAACTTCTAAATCTCGACAGC
GAAAAGACGGTATGCTGGAATAGTTTTGATTCGTAATCTCATAGACAATGGTTTAGCGCC
CCAACGCCGTCTGCCTGCTGATCGAGACGGAAATTCGAAGTCGTGCTTCAGTCAACCTCA
TGCCAAGTACATGTCCCCAGACTGTGCGTAGTGCATCGTGGCCCATGTGGCCAGTTCAAG
CTTCCCGAGCTCCAAGCCCTGTCGCCCGCTTCCTTGTAGCGTTTCATTGTCCGCACATGA
TATATCGTCGTGGCTCGTCGCTGATCGGTATACAGCGCGTCTATCGCTTGCGCTCAAAGT
AGGAACTGGAACCGAAAAACGCTACGCTCTGATCCATGACCGTCTCGCCGACCCAGAGGT
AGCTCTCAAACCACTTCTGGGCGCTGGGGTTTTCGGTAAAAGTATCTGGCTTTACACTGG
GTCTGGGTTTAGCTTTAGCTCCGATCTCGTAGTTTTGTATGGCTCGAAACGGAACGTTGG
ATAGGAAGGGCTGGTGTGGTGGTGGGTAGGTTGGGTGGCGCCTAGAAAGAATTGGGGGAC
ATACGTGAGGCCAGTTGAGCGTCGGACGCCGGCGAGGAAGGCGGATACTGTGGTGGCTGT
TAGTGATGGATCAGGTAGGGGTAAGAGTGGGCTTGCGTACTCAAAACCGCATCGAAGGCG
TAATGTGCGACTTTGCCGAGCTGTTACTTGTGTGAGCTTTGAGCATGCGACTCGATGGTC
CCACAAACGCAGAAGTAGAGTAGTAGGCTACATACGACCATGATGGGCGACTTGGGAGGT
GGCGGATCGGTATGAGGTTATGTGAGGCTGCTTGGGGAGAGCGTGGCGACTGGTGATCAG
GAGGTATGGCGGGTACGGGTGTTGCTGTTGTTGAGTGGAGGATGCGGGATGCGGTGTAGA
GTGGTGGAGAGGGTGTGGCTGGTGCCTGTCTTAGTCACCCGTCTGCATGTGATTGAGCTG
GCACGCGACTTCAGGGTTCCCTAGTTTCTGGCGTGTAGAACAGTAAGAATACTGTCTGAC
TTGTGCACTGATTCATCATGTTCGGGTGCTATCTACAGATGATCATGTCTGTCGCCGAGC
CATCTCTGCCAACAACTGCCTATACGCCTTGTCCACCATGTCCTAGCCATCTCCACTAAT
ATGGAACCGCAGCGTGTTCTCGCATCAATGGGTCCCTCCCTTTGACCTCGGGCAAGCTGT
GCGGAGCAACTGCGGGTGATTTAGGAGCGGACCTTACGACAGATGCACCTGGTATATATA
ACAGGGCCTGCCGCAACGTGGTGCATCTGCTTGACCCCATGAAACCTCAAAGACACGACC
CGTCTCCGCGCGGGTAACCCCCCGAAAAACCGACAAGACGCCAACAGCCGGCCGCGCAAC
AATACCACAGCCCACTAGCCAGATGCGCCCAGAGCGAAGGCGGCGCCGAGATTTTCAATT
GCTTTGCAAAAACAGTACGCGTTTGACGGCTTATCTGGGCGGGATGGTTGAGGGCAATGA
TGCAACAACGTGGGTGGAGCCGAAGAAGTAAATGGGTGTCACAGCCGTCGACCATGGGAC
ATGTTCAGCAGGCAGCCGGGGCAGTTGACTCGGCGCATAACCAAAGACTCTTATTCAACC
AAACCCTCTCCAGACCAATTTCTGACTCCAATCTGTTTCCAATCTCTCATATCCAAACGG
CCGCCGCTCAGGGTGCAGCAGCCCCACGTACTAATCAGCCATCCTAGCGCCGCTACTAAC
TGCCCCTCCAAAACACGCTCAACAGCCAACAAAACTTCTAGCCCGGCGCAGCTCAAGATA
AACCTCGTCGACCGCCACTTTCTACAGAGCCGCTTGTCCACCTCTCCTCATCCTCTTTCC
CACCCGTCGCGAAATCAATTGGCCTTCCTCACCAAGACTTCTTGACCGGCCCCGCACCCC
GCAACAGCGACCGCGACTCAAGCTTTCCGCTTTACAGCCCTCTCTGAACACTATCCGCAG
AAATGGCGAACGCGTACGTACAGTATATCTTCTTAAAACTACCCATCGCCTATCACAAAC
TGGCCGTGTCAACTGTACCAACATGTGAGCGCGTTGTAAAGGTTGCCTTTGCGATAGAAG
CATACAGCTCCTCCACGAACACCCGCTGACAGCAACAACAGTCTAGACCACCTCAACTCC
GGCAGGACCAGGATCGAGTGGCTCAGCCAGCTCAACACTGAGTACACACCTGCAAAGCAG
TACCGAAGAACCTCCATCATCTGCACCATCGGCCCCAAGACAAACTCCGCCGAGAGAATC
AACGACCTCCGTAAAGTCGGTCTCAATGTCGTTCGTATGAACTTCTCCCACGGCTCCTAC
GAGTACCACCAGTCCGTCATCGACAATGCGCGCGAGGCTGAGAAGAAACAACCCGGCAGG
CCTTTGGCCATTGCCCTCGACACCAAGGGCCCAGAGATCCGAACCGGTAACACTGTCGGC
GATGCCGACATCCCCATCAAGGCTGGCTCCATCATAAACATCACCACTGACGACAAATAT
GCCACGGCATGCGACGACAAGAACATGTACGTCGATTACAAGAACATCACCAAGGTCATC
GCGCCTGGCCGCACAATCTACGTCGACGACGGTGTCCTCTCGTTTGAGGTCCTCGAGGTC
ACAGACGACCAGACCCTCAAGTGCAAGTGTGTCAACAACGGCAAGATCTCGTCCAGGAAG
GGTGTCAACCTGCCCAAGACCGACATTGACCTTCCCCCGCTATCCGAGAAGGACAAGGCC
GATCTCAAGTTCGGTGTCAAGAACAAGGTCGACATGGTCTTTGCCTCGTTCATCCGCCGC
GGAAGCGACATCACGGCCATCCGTGAGGTGCTCGGCGAGGAGGGCAAGGACATCCAGATC
ATTGCCAAGGTCGAGAACCAGCAAGGTGTAAACAACTTCGACGAGATCCTGAGGGAGACT
GACGGTGTCATGGTCGCTCGTGGTGACCTTGGTATCGAGATCCCGCCCAGCCAGGTCTTC
ATCGCCCAGAAGATGATGATTACCAAGTGCAACATTGCCGGCAAGCCCGTCATTTGCGCA
ACCCAGATGCTCGAGTCCATGACCTACAACCCCCGCCCAACCCGCGCTGAAGTCAGCGAC
GTTGGCAACGCTGTTCTCGACGGTGCCGACTGTGTCATGTTGTCTGGCGAGACCGCAAAG
GGCGACTACCCCGTCGAGGCCGTCACCATGATGCACGAGACCTGCCTGCTCGCAGAGGTC
GCTATCCCATACGTTAACGCGTTCGATGAGCTGAGGAAGCTGGCTCCTGTCCCATGCCCT
ACCACCGAGACTTGCGCCATGGCAGCCGTCAGTGCCAGTCTCGAGCAGAACGCTGGCGCC
ATCTTGGTCCTGACCACGAGGTGAGCCTCCCGACATGCTGTACATGTGTAATTCTAACGT
GCATCAGTGGTACCACCGCCCGCCTTGTCTCCAAGTACCGCCCCGTCTGCCCCATTATCA
TGGTTACCCGTAATGCCATGGCTGCTAGGGTACGTTTTCTTTCCTTTTTGGGGTGTACAG
GGACTCCCTTGACTAACTTGAGTAGTACTCTCACCTGTACCGCGGCGTCTACCCATTCTA
CTTCCCCGAGGCGAAGCCCGACTTCAAGACAGAGCCATGGCAGGAGGATGTTGACCGCCG
TTTGAAGTGGGGAATCATGAACGCAATCAAGCTCGGTGTTCTCAGCAAGGGTGATCCAGT
CATTTGCGTGCAGGGCTGGAGAGGAGGAATGGGCCATACCAACACGCTCCGCATTGTCCC
AGCACAGGAGGACCTTGGTCTTGACCAGGACGCGTGAAGGCAGCGTTGAGGCGGAGACGT
ATGATTCTTAGATAGAAGGTGTGGAGTGCGCTGCACGAGGCGCATATGCATGACTCGTTT
GCGCAAATGACGGTCTGGCGCATAGGGATACAAGATCCGGTGTAAACACTAGCGGATCAA
GGCAAACCCTTTAATGACCACCTCTTCTCACAAGATTCGTGTAATGGTCGCATACTAAGC
CGAGACAAAGACAGAGGCGATATCCAACTGCGAGGCGGCACAACAAAGGAGCCCAGGGCA
AAAGCGTCCGTGCGCCAGCAACACTAGCCCTCTGTACACGATGGTGAGTCCGACGCACAA
CCCTACCACCACCCACGATGGACATATCTGCGCTAGTAAACCATGATGGGGAAGCATCCG
TGTTACCGCGCCGTTCCCTCTCCCACCCCCATTCCCTCTCCGCATCGTCCCCCGTCACTC
CCGCCGCAAAGACACCGACGCCTAAACCTAGCCAGAAGCAGATGTCGCTGAAAAGGAAGC
GCCGTGACCCGAAGCCTATATGGGCGTATCGTGAAGGCGAAGAGCTCCCGCCTGAACTCA
AGCAGCTGCAAGAGCAACAGCGCCAACAATCGCGTCCACCTCCGCCTGTAGTAGCTCAAG
CGCACCCGCACGCGCAACCTGCACTACCAGTTCACCCTCCGCCGCGCCCTCAACCTTCGC
CCAAGGCCGAACGAAACGGACACGCGCCGAGCGAAACTGGCGCACCTCCCCCAGGAGTCA
CTCTACCTGGACTCGCCGGCTTTGAACGGCCCATCTCGGACGACGCGCAAATCTACGATG
ACGTCTCGCGCAACGTATGCGATTTCATATGGAACACGGCCGTCAACAACGAAACTGTGC
GAAACGCCATCGCAGATCCAAAGGTGCAACTGGAAGTCGAAGCGCGCTGGGGCCAGATCC
TAGACAAGCAGACGGACCAGCGACTGCGCGGGTTCTGGCGCACAGAATGTGTAATCAACA
CCGAAGTCTTGGAGGTCAAGTTTGAGAGCACAATGACGGCCCAGCAGCACAAGCGCATGA
ACTTGTATCTCAACGCCCAGGTCCAGTACTCCAAAGCACCTGGAGCTTCGCGCCCGCCAA
TCGATTACCGACATACATACGAGACGGACATCTTCTATGAATTGGACCAGCAAGGCTTCT
CCACGTTGAATCCTATAGTCCAGCGTCTCATCAGCGCCTCTGGTACCCGACAGAGGGTCC
GTGTGACGCGCGACAAGAACACGGGCGAATTCCTGCGAGCCATCATAAAGCACAGGATAG
GCAACCTCGAAGTCAGCTCTCCCAAGACAGAGTGGGACTATCGCATCGGCATCAACCTCG
AAATCGATTTCCCAGGACCCATCGAGAGCCTCAAGCCCGCTTTGGAAGGAGGAAAGACAC
TAGAGAGTATGCAGCGGCAGAAAGACCGCATGTCGTACTCGTGGCTGGGTGCATATCAAG
TTGATTTGACGCAAGTCACGCAAGGAACTAGCAAGAACCACGAGCTAGAGCTGGAACTGG
ATTCTGGTGTTCTCATCGCTGAGGCAGATAAGGTGAGGCGGAAGGAGGCGACCAAGTTTG
AGAGCCTGATCAATGGCATGATGAACAATCTGCGGGTTCTGTCGCGTGAGGTTACGCCTC
CCGTTCCCGGTGCTTGATCGTGGAGTCGCTGGAGATCAGGCTTGTATTATTATCATTCGG
TTTTACGGCGTTCGAGAGATCCGAGGAGAAACAACAGGTTTGGATCAGCAGCATCGCACG
GCGTTCATCTTTTGAAATCAAGATACCCACTTCTCGCTACATTGTATTCGTCTGATGATT
GACATGTGAAGTCGCTTTGTCTGCAACAATGAAAGTGTTGAGCCTGTGCCGACTGAGTTG
TTCCCCTGTCCCTGTTCGCTATCATGCAGACTGTCATCCAGATACATGGTCAAAGTGACG
TGCAAGCTTATCGTGGGAGAGTGATGCGCAGGTAGCGTATTATGTCATGCGAAGTGGACC
TGGGTCGCCGCTTCCGAAACTCACGAGCCACTGTTTAGACCATCACGTACACGATTCCCC
GAACACCACAACGGCGCCACGCCATCCCCCATCAACCGCCCGCCCTCCATCTTCTCGTCC
CTCTTTCACTGCGACCGTCACGATAGAGTCCGACGCAGCACCGCCTCAGATTATCCTTTG
ACCTCAGGCAAGCCCGCAGGCGCCACAGCGCAGCTCCATACGCTTCTATCCACTTCGGCA
ACAACAGCTCCCTCTCTCACCACAACCGCGGACGCCCACTCAGCAGCACCAAGCCATACA
TCGTTCCCGTTAGACACAACACAATGGTTGGCCTCACGTCCGCCGCCGGTGTCGTCGGCT
TCCTCTCGGAGCCAGATCCGGCTCTGCGCTCCTTCGCCCTCCAGCGGCTGAACGAGGAGA
TTGACCTGCTGTGGCCAGAGGTCGCGGGGTCTGTCAGTCAAATGTAAGGAACTTAGCTGA
GCTATTACGCGCTCTCATCGGCATATCGCCATCCAAGCAGCGGCTAACAAGGGTGCGTCA
TAGTGAGGCTCTCTACGAGGACGACTCATTCCCCGAGCGAGAGCTGGCAGCTCTGGTAGC
CGCGAAGGTATATTACCAGCTGCAAGAGTACAATGAGAGCATGGTCTTCGCCCTGGGTGC
AGGCAAGCTCTTCGACATCCACAAGGCCGCCGAGTTCGAGGAGACAATACTGGGTAAGAC
AACACGGACAATCGAGCTCTCCACTCAGCTCATTTCCACCCTGATCATGGGCTGACAGCC
CGGGTCCATCACACTTCAAGCACAATCGGCTAACTTGCTTTTTCTTAGCAAAATGCTTAG
ACACGTACATTGCGCTGTCCGTCATGCACAACCCGCCGACACCGGTCAGCAAGGCGAGCC
AGGCCCCTCCGCAACTGAGCACATCCTTCTCTGGGAGTGCGGCAGGAGGTGCCAGCACTG
CAGCTAGTCTGGCCTCGCCGATAACTCCCTTCTCACAGTCCGCGTTACCCTCAAAGTCAC
TTCTCTCTAGGGAAGACTCGTCGACGTTTGACCCTACTCTCCCCGGAGGAGGCAATGCCG
GCGTACCTGGAGCACATCCCACGCCGATGGTGTTGCAACGAAACGTGCAAAAGAACCTCC
ACAGCACTGTTCGGCGGATATTCGAGAGCTGCTACGAGAGCGGCAACTACAAGCAGGTCG
TAGGAATCGCCATCGAGGCGCGAAATCTCGACGTTCTGCGCGAGTCGATTGTCCGTGCAA
GCCAGGACGGCAAGAAGCATGGCAAGAAGCCAGCGCAGCCCTCTGCGCAAAGCGAGGACC
TGATGGAATACGTTCTCGACATTTGCATGAATGTGGTGCAAGAACGAGGCCTGAGGAACG
AGATCCTCCGCCTGATCCTGGATCTCCTCAACGACGACCAGATCCCGAACCCCGACTACT
TCTCCATCGCCAAATGTGTTGTCTACCTCAACCAGCACTCGCTAGCTTCAAAGCTCATTC
GTCAACTTATTGAGCGGGGCGACGACAAGTCCCGCGCAGTCGCATACCAGATCTCGTTCG
ATCTCTACGAGAACGGTACACAGGAGTTTCTAACAAAGGTCATGGAAGAATTGCCTGAAG
CCGAGAAGGATGAGGCACAGAAGCCCGCAGATGCAGGCGAGTCGGACTCTCTACTTGCAG
ACGTAGACACCAGCAACGTTTCGACCGTAGTATCGCGCTCAAAGGAGAACCAACCAAGTG
AGGACCAAATCAAGGTCTTCGACAACGTCCGCTACATTCTTCGCGGAACCAAGAGCATCG
AGTTAAATCTTGAATTCCTGTACAGGAACAACCGCACAGACAAGGCTGTGCTCAACAAGG
TCCGCGACAGCTTAGAGGCGAGGAACTCCATCTTCCATTCCAGTGTCACGTTTGCAAACG
CCTTTATGAATGCTGGCACTACTAATGACACATTCTTCCGAGAGAACCTAGAATGGTTAG
GAAAGGCAGTCAACTGGTCCAAGTTCTCCGCAACTGCTGCTCTCGGTGTTATCCACCGCG
GCAACATCACACAGGGACAAAAGCTCCTCGAGCCTTACCTCCCCAAAGACAGCGTCTCAT
CAGGCTCTCATTATGAGCAGGGTGGATCACTATACGCTCTTGGTTTGATCTACGCCAACC
ATGGAAGCAACGTTCTTGATTTGCTCTTGAAGCAATTCCAGAATGCGTCCGAGGAGGTCA
TCCAGCATGGCGGTGCGCTTGGTCTCGGTGTTGCTGGCATGGCCACGGGCTCCGAAGAGA
TCTTCGAGGCGTTCAAGAATGTACTGTACACAGACTCTGCCATCAACGGTGAGGCTGTCG
GCCTCTCCATGGGTCTTGTCATGCTCGGTACTGGCAACATCAAGGCACTCGAAGACATGA
TTCAGTACGCGCACGACACACAGCACGAGAAGATTGTTCGTGGCCTAGCGATGGGCATGG
CACTCATAATGTACGGCCGACAAGAGGCTGCTGATGAGCTCATCAACGGCCTCCTTGACG
ACCCAGACCCAACACTGCGCTACGGAGGTATCATGACCATCGCTCTGGCGTACTGTGGCA
CAGGCAGCAACAAGGCCGTCCGAAGGTTACTCCACGTTGCGGTCAGCGATGTGAGCGATG
ACGTACGAAGAGTTGCAGTCATGAGCTTGGGCTTCATCCTCTTCAGGAAGCCAGGCAGTG
TTCCTCGTATGGTCGAGCTTCTTGCAGAGTCATACAACCCCCATGTGCGATACGGAGCCA
CTATGGCTCTTGGTATTGCATGTGCAGGGACTGGTCTTCCAGAGGCCGTCGATCTGTTGG
AGCCAATGATGAAGGACTCAACCGACTTCGTCCGACAAGGTGCTTTGATCGCGTTGTCCA
TGATTATGGTGCAACAGAACGAGGCAATGAACCCCAAGGTAGCGTCTATTCGAAAGCAAC
TCGCCAAGGTTGTCAGCGACCGTCATGAGGATGCTATGGCCAAGTTCGGTGCTGCTCTGG
CCCTTGGTATCATCGACGCTGGAGGTCGGAACTGCACAATCGGCCTGCAGACGCCGACCG
GCAACTTGAACATGGCCGCCATTGTCGGCATGGCTGTCTTCACGCAGTACTGGTACTGGT
TCCCCCTCACTCACTTCCTGTCACTGAGCTTTACGCCTACTGCCGTCATTGGTCTAGACC
AAGAGCTGGAGATTCCATCGTTCAAGTTCCACAGCAACACTAGGCCAAGCATGTTCGATT
ACCCGCCAGATGCAGAGGTCAAGGCGGAAGAGGCACCTGAGAAGATCAAGACTGCAGTCT
TATCGACCACCGCTCAGGATAAGCGACGACGGATGGTAAAGGAGCGTCAAAAGCGGAGAG
AAAGCATGGACGTGGACCACACTCCTGCCACGCCCAAGCCTGCGGACGACGACAAGATGG
ACGTTGACGATGAGCCCAAGAAGGAGGACGGAGAGAAGGCTGATGGTGCTCAAACTGTGG
AGTCTACAAAGAAGAAGGTAGAGAAAGAGAAGGTTGGCTACGAGCTGGAGAACATGTCGC
GTGTGCTGCCGCCACAAGTAAAGTACATCAGCTTCCCAAGCGAACGATATGTACCAGTAA
AGAAGGTTCGTCATTTGTCTATTACGCCCAAGATTGTCAAGCTAACGCGTCAGCAGCCAA
CACTCGGTGTCATTCTTCTCACAGACACCAAGCCCTCAGAACCGAAGACGCTCTTGGAGC
TCAAGGTAAAGAAGGCTGTGCCTGCCCCTGCCCCTGGCGCGTCGGGTTCTTCGGGAGATC
AAGGACCAGAAGGCGTATCAGTAACAACTGCTGCAGCCCCGGTCAGTGACAACATGGTGG
ATGAGGGCGAGGGCGAGGCATCGACCCCGGGCGAGTTTGTCTATGAATCGGACACGAACC
CGGACGACGACGAATAAAAGACGGCGGAGGACGCAGTGAGGAATGTATTTCTGTACCATC
AGCCTGTTGAGGTTTGGACGTAGCGGTGGATGGCGGTAGCTTTTGCATTCATCATAGGTT
ATAGGGAGGCTTGCAGAGCCACCTTTCCCCGTCGCCTTTTAGACTAGGATGTATAATAGC
CAGAGGGTTTATGTTTGATCTACATGACGTTGTGCGCGCTCAAGTGGTGATGTAACGCAA
TATGTGTTGGCTTCCAGAACCCAGAACCACATATAAGTGATCACACGATGCGGAGATCCC
TGGTCTTTCAGGAACCGCTGGCATATTATGTCGGTAGTGGAGGTGGGAGGTTAATATGCA
TATATTAATAGACCAGCAGGGACGAGTGGGGCTCTTCGTACGCAGGATCACCAAGGCAGG
TTAGGGGTGAGCTTGCTAGAATCAAGTACTGTTTGAACATGTTTCCATTGTGGATGTGAT
GTATCTCTTGATACGGATGTCGCGGAAGAAGAAAAGAAGTGGGAGATGGCGCCATGTGTT
CTGGAAGGTGGGTCGCACCTCCCCCCTGCGTTCCCCGGATTGTTCGGTCCGCTAGCTTGG
TTTGCGGGTGGAGATGGTGACAGGGCAGTCTTCCAGACTTTCTCCTTCACAAACGTCAAG
ATCGGCCACGACTTTCAAAAGACAGGCATAGGTTTGCACTATAGGGCCTTAGATTTCTTT
CTTGCCTCTTATAGTGCAGCTCAGCGGCGGAGGTCTCGCAAGGGGTTGTGGTGACGCGCT
CATCGTTGCCCTGTGTCAAAACACCAGGCAGACGCGACGCGAAGGATTGCGGCATGGTAG
GATGGGCGGCCTCGGCTTCCTCAATTGTTCATGCTTTCATCAAGTCTCGGTCGTAAATGG
AAGTACTCCATTCAGTAGAAAGCATTATCCACCAACCCGCCGGGTGCGAGGCGCCTCCAC
CAACACCATCTACACGCGCAGTCAGATCAGGAAGCAGTAGCGCATACGCTACATGTCCTT
CATCAGCATGCAAAAGGGCCACCACAATTCCAAGCCTCTCATCTTACCCATCAACGCAGG
CGCCAATCGTTTCTCCCAACCCAGACGTAAGCGAACCGTACGTCTGCAAATACCCGGTCA
TCATGTGCTACACGGGCCTGTGGGGCCCACTTGTACTGTGCCGCATACAGGCGAGCCTGC
GCGTTAAGAATCCGGGATTCATAGTTTATGCTGTCTTACTGGCGAGACGACCTGGATCCT
TTGGTCGCGTGGATAGGTGATTGAATATATTACTGTGCCTTGTCACTCCACTCACAGCTC
CGCGGTGTTTTCGTCTATCGATGCTGATGCGTGTGCAATGCTGTCCGCTGCCTCGGGCCT
AAGGACGACCTCATTGTTCAATTCATTCGATTGACCTGTCGAACTGCTCTCTTCAACAAT
AGCATCGTTTATTCGAGTGGTGGAAATTGGTCAGCATGGATTACCGCCACAAAAGGGACG
TATACACTTCCCATACAGAGCGCAGCAGCACGACGCAGATTCGCCAGGTGCAAAATGTAG
CTTTTGCCGATGCAACGGCCAAGGCTAATGTTCGGCCATGGACAAAGGCCATGTTCAAGG
TACGGATGACAGAAGCGTTTCACGCACAAGATGTTGACGGTGTGATAGCTGTATCTCTGC
CTTTTCATCGCCACACTCAACTCTTGTATCAACGGGTACGACGGATCGCTCATGGGAGCT
ATCAACAGTTACCCTCAGTATCGAGAGTACTTTGGCTTCGACATCCACGCCGGCACTCCC
AGTACTGGCATCGTCTATGCCATATACACCATTGGCAATCTAGTCGGTTCCTTTGTCGCT
GGCCCCGCTACAGACTTCAGGGGAAGAAAATGGGGAATGTGTATTGGTACCTCCATTATC
ATCCTCGGTGCCTGCGTTCAAGCAACATGCGTCAATCTTGGTGGCTTCATGGGCGGTCGC
TTCATTCTCGGTTTCGGCGTCGCCATCACATCGACGGCCGGGCCCGCTTATGTGTCCGAG
ATGGCACACCCATCCTATCGCGGCGTCTGCACAGGTATCTTCAACACGTTCTGGTACGTT
GGTGGTATTCCCGGCTCCTTTGTTCCGTATGGGACCAGTAATATCCCCGGCGCGCAGTCC
TGGCGTATCCCAATATGGCTTCAGATGATATTCGCTGGCATTGTGTTGGTATGCTCGCCG
TTCCTGCCAGAAACTCCTAGATGGCTCATCGCAAATGACCGGCATGAGGAAGCGCTAGAT
ACCATGGCGCGCTTTCATGGCGAGGGTGACCGTGACTCGCCCATCGTTAAGCTGGAGTAC
AAAGAAATGGTGGAAGACATCAGCGTGACAGGATCAGACAAGAGATGGTGGGACTATCGT
GAACTGTTCAACTCGCGTGAAGCCCGGTACAGAACTATGTTGGTAGTCTGCATGGCTTTC
TTCGGACAGTGGTCAGGTAACGGTCTTGTATCCTACTACTACCCGACCATGCTCCAGGGC
GCTGGCATAAACAACAACCACACACGCCTCCTCTACAACGGCATGCAAAACGTCGTTTCA
TTCGCTGGCGCTATTTTCGGCGCCGTCTACACCGATTCATGGGGTCGCCGTCCCCAACTC
CTCGTCTCCACCGGCATGCTCGTTGGCATCATGGCCATTGTCTGCGCCCTCGTTGCTACG
AACCTGAAGAAGGGACCAGACGGAAGGCCAATTTACATGGAAGACAACGGAACGCCTGAG
ATCAAGAGACCTGGACAAGCGAAAGCAGTTATTGCGTTTGTCTTCATCTTTGGGTTCGTC
TACTCAACAGGCTATACCCCATTGCAGCAGCTATATCCAGTCGAGTGTCTACGATACGAG
TCTCGAGCCAAGGGAATGGCATTTTACAACTTCTGGGTCAACATTGCAAACTTCTACAAT
ACTTTTGTTACTGGCATTGCGATTTCCGGTGCGGGGTGGAAGGTATGTTGTCGCGCCTTT
TTTTCTCCGTCGGTACATGAAACTCCACTAACGCTTCTTCCCATAGTACTACTTCCTGTT
CATCTTCTGGGACATGTTCGAATTCATCATCATCTACTTCTTCTTCGTTGAAACACGTCG
TCGCACCCTCGAGGAGATTAGCGAAATCTTCAACGCGAAAAAACCGGTCAAACACTCGCT
GAACAAGACACGCATCATTGTGCATGGCAACGGCAGGGGCGTTACAGAGATGATTGACAA
AGAGGAGATGGTCATGGAGAGGGATTTTGGCGTCGACATGGATAGTGTTGGGGAACGAAA
TCAGGGGAGGAGAGTAAGGGATTCGGCGGGCAGTGAGGGGAGGCTTGTGAGTCACGAGTC
TGTGAGGGATTCTCTGAGGGACAGGGTCATGGATCCGGGTAGGGGCAGTGGGGAGAGTGA
GGACATGTCTGGTCGATATGAGATGGCTGGTTGGATGAACAATGGGGCGACGTATTCAAA
TACATAGTGTACTGTATTCATAAATGTGTTATATTTTTACTGTACATTAGTCTAACACCC
ACGAAAGTCATTGAATACCTATATCCGTAACCGTGTAAAGATTGCGAATGCACACATATA
CAGCCCCTACAGTATTCATCAGTGTGCATGCCAAAACGTAGAAACCAGTAAACTTACAGA
GGACACAAAATACGGAATTCCCAGACCTGGGCCTCCCCACTCAATGGCCTTGACCCACAG
TACAGTCATCAGCGGCGCGCCAACCAGAGACCCAAGCGTCTTGGTTAACATGACAATACT
AAAGTCCTGCGCATCAGAATGCTCAAGCGCAACAAGCGACGACTTGACCAGCGACATGGT
AAACACAGGTAGAGCCGAGCCTAATGCGTATACCATGAGTGCTAGACACGTTAGCTTCTG
TCGTTTCATCAGTCGGGCTGGCAGGCGGGAATTTTACCGGTAAGCAACATCCAGAATCTA
CTCGCCAACGCTATGCATAGTACGCCTACCACCGAGACCGCGATGCTAACCTTTGCCCCT
AGCACGTTGAGACGCACACCAGAGCCTTGAACGGCTTTGGTAGATATCGATGTACGAAGG
ATACGTGGCACGACTACCACGAGTAGCGTAAGGTTTACTAGTGCTTTGGCTGAGAGCAGG
TAGCCGGCCTGTCCAAAATCAGTTCTCGTACGCAAATGGTGAAAAATCCCCCTCCTTCGT
TTCGAGGGCAGAACGAATAAGATGCTTTTTTCTTGCTTACCTGAGCGAACGTCCAGTTGT
AGCGTTTGGAAATGTATTGTACGAGGAGTTTTGTGTCTGAACTTGCTAGCGCTGTGCAGA
AGAGGGTTGTTAACAAGATCTGGAAGTTGCGTCTTCCGAGTACCAGACGGCATAGTTGAG
TGATGGTCTGGGTGATACTTTGATATATACTGGCTGGTGTTTTGAAAGCGGTGGTATATC
GCGTTGGGCTAGTATCGCTTTCGTCCAGCAAAGGCCCTGATTCCTCTATATTTCCATCGA
ACACGGCCTCGGAGGTGATTTCAGTATAGGGGGATTTCGTAGTGTTGGGGAGCAAGCTAA
TTGTTGGTATAGCGCAAAGTAGGAGAGCGATGTTGAGCCAGAAAGGCAGCCAGAGGTTCT
TGCTCATGGTGAAAGCAGCCAAGGTTGGACCCATAAAGGAGACGACGTATGAGGTTGAGC
TGATGTAGGAGAAGTTTGATGCTCTGGGGTTGATAGAGTCAGTTTAGCATATCGATAGGG
AGTTACCCAGGAAGCGTTCCACTAACCGTTGAACATACTCGCTTGTCAAAGCCGAAGTAA
GTGTAAATATTGTGGACTGGAAGACACACTCGCCTCCTAGAAGGTTGAAAATTGGCCCTA
CAAGGATAGACTCCGTAGGCAGAAGATGAGGGAGGTGTCCTGGGACAGTTTAGTCAAGGG
TAGACTGTGTGGTCGATATGACCAATGTCAAGACAACCATACCTACGATAATAACCCACG
TACTCCCAACTATCCTCGGAATAAGGTTGCACCATAAAACAGCCCTGATACCCCACTTCT
CAGCCATGAAGCTAAACGGTATCGTCACGATGAAGTCTGAAGGAAAAAATATCAGCCCAC
ATGGCTACTCCCACAACACCAATCTCGTCAAGCACATACCACACACAACACTCATTGTCT
CCATGCTGCCCTGCAACCACGCAAGCCTCCGCTGAACATCGCTGATCTTACACAGCATCT
CCGGTATCGAACCATCTGGCTGAATCACAGATACATCGTGCTCTTCATAGTGTTCCTGAC
ACAATCGAAGTTCTATTACTCGGTTGAGTGGTAACGTGTAGAGAACGGAGGAGAGCTGGA
CTAAGAGTAGGAGAAGCACCAAGGGCCATATTGCACGTTTATGAGCGGTCGACGGCATTG
GGGATGGGCTGCGCGACAGCGGTAAGGAGCGTGTTGCGAGGCTTGCGAGGAGTGGCGCGC
TGCTATCGGTGTTAGACATTACTCTGGGGTTCAGTCAAATTCATGGTGTAAGGCTCTGGG
CATCGCTGAACATTTGATCAAGAGTATGTCTGTATGTATTTCGTGGTTCACTACTGTTCG
GGCGTCCTTCCATGTGCGGTATCGCGATGTTGCGATAAGATAGGGTTCACGTGAGCAACG
ATAGTGAACCTCGAAAGGATGTCCATAGATGTCAAGCTATCACCAAAAGCCTCCTACCGA
GCATTAGGAATTGGATCAGTTTCTTGTTAATTCCACAAATCTAACCTCAGCATGCTAGGG
AATGTATTACGTCTTCCCTAAACGTATTGCCGGACTTTATCCGCCAAAAGTCGGGCTATC
CTAGCCACTCGTGTCGCCAACGCATCGCAATCTTGGAACGCGCCAAATCGCATCCCGTAG
TATTGATTTGCCTCAACACCCAGTATTCACTACTCTACCGTGTCTGTCCCTTGTCGTAGA
ACGTGCCGTCTTACAGCGCGCTTTCCTTTGTCGCCCAAGCTGTATTTGCCTCTTCGTGCG
GAAGTGGCTGGCTGGCTGGCTCAAGGGACCTTCCTTGCACAGGATTCGGTCTCGGGTGCT
CCGGAGGGCGCTGCGCAACGCCACGTCTACTGTCTCCTCGATGTAGTCTATATGCCGAAA
CGCGAGGCTGGAGACATCGCCGATTCGTGGTATTCGCACGTCAGTTTATTTCCCCATCTC
CCGTCTCACAGACAAGATCAGGCAGCGTCTGTGCCCCCTTTGCTTTTCCCATGCTTAATT
GTCATGTATCCACCTAGCGTGGAGCCAGCTACAAGCAGAGTGAAGAGGAAAAGCAGCACC
ATGGCGCGAACTCTATTCCTCATCCACCGACTGCGTAGTGTACTGCCGCTTTGCCTCCCA
TGGGAGTCCAGCGATATGTAGCCTCTTCGCCAAGGTATGCTGTCCAAGACTTCGAAGGAC
TCGATAGACGCAGGGGATGGCGGCGCGGATGTAGGGTCGGACTCGGCATACCGTGGACAG
AGCGTGTTATGTGCGAACGTAGTATCGTCGTCGGTATAGGGTGAGAGCAGTCTGTAACCT
GCTGTAGGTGATTTCGCGGTAGTAATGGAGATCTTGAGCGGTTAGAGGATGGAAGCGCTG
ATAGGGCCGCACAGGCGCCGTGGAATGCTCACTAGAGGCATACTCGCCAGTGTCTGCAGT
CGAGTAATAGGAAATGAGTGTCTGCGTGCCTGGACAAGCAGAGCAAGACAATCTTAAGTA
ATTGAGATCGCATTGCCTGCTTTGAAACACGCAGCGAGTGGGTGTACCCTGCGGCGTGGA
TTGTATAGCATCCACTCGCCCAACATATATCACCAAGAATATCGCATGATGAAACACAAA
AACAACGGGATGCCAGGGCGAAAGCGAGCATCGAGGACCAATTCCTCAATTCTGGGCGAC
CGTTTCTATAACTATTGATGCTCTTCGTAGCTCTTCCAGCACCGCTGTCAGGTAACAATC
TGATGAGCCCTGCAAATCTACGCAACAACAATACGCACACATCACCTCACACCTTTTTTC
ACCGTTCCACTGCGAACGGAAAAGAAAACTACACGCCCGCAACTCGAATGAAGTGTCCGA
AAAAAAAAGTTTTGGATTGAGAAAGGAAGGGTATCTCTGCTCGCTTAAGCAAACAACAGT
TGCGAGTGAGCCTGATTGTGCTGGCTTGTATATTTCCAATTTCAGCCTGTAGCCGCCTGT
CCTCCCTACATGTTGCAGACCAGATCAAACAACCCGTATTAGATGGATACTATGTCCAAG
AAGAAAGGGTGCTGGACCTGACCTGGGCTCCACTGGCTAACCCGCAGACTGGTGTCGTAC
AGGTATGCCAGTAGACGACCGATAAATTTTGGTCGGACCTAACAAAGGAAATGCTCGAAA
CAGAAAAGTGACGTCTTTGATATCGCAGTATAACACTAACAGACGCTTGTAAATGCTGGA
AGAAATGACCATGCTGTGACGCTCATACACGAGTGTTTTTGGTACAACGGAGCACACATG
GACGTGATCATGACAGTCCATGGTAGTTGAATTTTTCGACAGCGGGAATGTACAGCCACT
GCCCGGCGCGGTGATCTTTTAAACGTGTTGGGGATGGAGATATTGATTGTGGAAGTATTG
GCCTTGATGCTGCACGTTCGACGGATGGTCCGGAGTAGGAGTCGTGGGATACATGGAAGT
AGGCTGGGACTTGACAACGTGGCCGTATGTGAAATGCTCGCCCTCCGGTGTGATCGGTGG
TGTAGGACATCCATTCTGCATGACAGAGCTGTATGGGTTCTTGTTGGGCGTCTGGGGGTA
AGCATTGACATTGACGACAGACTTTGGCTCCTCGATGGTGACGGTCGGTGGTGGTGTGGG
CGGGGCAGCTTGTCGTCGCGCAATCTGTGCTTGCCTTTGGAGAAACTCCTCCACAGTGGC
AGAAACGGTGGACAAGTGCATGGATGCATACTTGCGGGAAAGTACCGGGGATGGCTGATA
CAAGTGGTTGGACAGACCGATAACCGTTTGGGGATCGTATGCACCAGACCAGTCAGTGTT
TCGTGCTTGGGGTCGGGATAGGACACATCTCGCGAGGGCGAGAGCGGATCGGGCGAGGAC
CGAGGGCCGTGTGGAGACAAATTCCTTGTGGAAAAGAGCAATCTCGGCGATGTAGAGAGC
CATGTGCTCAACCTCAACATCGTATGGAGCTTCCGAGAGGGCGATCTGGAGGAAGGCATC
AACTGTAGTGTGGCCGATCATCCAGTTGAGGGTTTGCAGAACGTGCCATTCCATCTGAGT
GAACATCTCGTCATCGTATAGCGAGCAGCACATGGACTTCAACTCCCGTACGGTAGGTAC
CCGGTCCTTCTTGTCACCGTACTTAGCGGCAATGAGGAGGGCAGCGCAGCCAACAAGCTG
GTAGTGACGCTTGTAGACAACACGGCGGGAGCAGTAGCGGTCGAGAAGGTTGACAGCGAG
GAACAGAGTCTCAGGCAATAACTGGAAGGCAGCATGAGCTTCGACCAAGAAGTCAAGGAG
GTAGGGACGCATGAACCACTGGATCTCAGTCTGAATGTCAATAGAGTTGACGTCAGGCAG
GGTTTGTGACTCCATGTGGATCATGTGCTGCATAATGTCTTCTTGGTATTCATCAGCGGT
CATCCTTGAGAGCTCCTCGGCCATTGCGCGTTGTTGCATTTTTGAAACAGCACGATGGCG
TTCTCTGGCCTCGGCTCGCATGGCGTAGATGCCATCATCGTGCGACTCCACAAAGTAGGA
GTCGCACTGGCCGTAGCGCGATTGTGGTTGTGGGTGGTACGCCATGTCGAAGATGTGGTC
GTTGTGTCGGGTGGTAGTCGTCAGGTCTCCGGGATAGACGTGGTAAGGTGGTCGGTCAGG
GTATTGGGGGTTCAGTGAGTGGACAGCTTCGAATGATGAGCCGGATTAGAGAGTGGCAGC
CTGAAAGGCAACAGGTACAAAGAGTGTGATTAGCTGGTATGTAAAGAAGGTCTGTAGTCG
GCGATCTCTAGTGCTGAGAGTCGAACGTATTGTGGTATACAGAGCCTAATGAAGTTTCGT
TAGCAGGCAATCCAACCCACCAACGAATACAGGTATCCATACCTTTGCAGAATTAATACA
ATTAGTTTAGAGAGCGAATGGAGTGTATAGAAACACGAAAGAGACAGCGGAATAGGTCGA
AGAAGGCGCTGATTGCATCCAGAGAACTGGTTGACGCGGTCTCGTGTATCCCTTAGTGAA
AAGGGAGGTCGTAGGGCAGAGCACGAGCTAACGAGTCCGCCGGGCTAGAGGTATATCGCT
GAGAGATGGAATCAGGAGATTCCGATACTGGCAGCTATGATCTAGGCTGATGTGAGCCCG
GAGTCGACAGATGGTGTTGACGATAGAGAGTACGAACAGTGCAAGTCCTTTTCAGCGCTG
GTGGAAGTAGGCACAGCTAGTAGTAGACAATCTGTATGGATAACATGTCAGCGCTTGATC
AGAACGAAAAGTTATGTCTTGATTAGTGGATCGGGCCCGTCTAGGTAAGGGTTCGGCTCG
CTAGTCGAAATGAGGCCGTGGCTTGGATGGAGTGAAGCGGTGAGCGTCCGTCAAGGGCGG
TAGCGATCTGGCCAGAAGACGTATAGCGACATGCGTGGCTGTCATATAAAAGGAGCCAGA
TTGACACAGAATACAACTGTCATTTCATTGACCTTCGCACCTCCGCATCCAGGGCCGTTG
TTCGTCCAGCTGAGTGAAAGGGAAGACGTCAGAAGACATCCAACTTGGCGAGTGCGCAAC
GGTGAGGTGAAGCGTAGGAGCTCTGACAAGGCGTTTTCTTTACGATGTGATTGAGGACAG
TGGAATCCGATGATGTGGTATGTAGCCGAACGCCCTTTGACCGGAGCCATTGTTCACCCA
CGCAAAAACACAACGCTCAATTCTATGCCATGCTCGCATATCGTCTGTTGCTCTCCTCCA
TCCACCGCCGCCATGTTTTCCACCGTCATACCGGGATCCTTATGGGCTATGCCTTGCAGG
TCGAGTCCTTGGAGATGGGAAGTGCTTGATTTAGTACGACCCACATTGGTGGAAGATTCC
GGAGTTAAGAAGCAAAGAACAATTGACCTACCGAGATGATAGCTCAATCGTCACACTGGG
AGCTGATGGTACAGGTGTCTGGGTCGACAGCTGTATGGAGAGCGAGGGACTAGAGTAGAG
CGAGTACGGGTTCTCGGCTATCTCTACGTCCAGCGAGAGACGAGGTGGGAGGTCGGCGGA
TGAATGAGGGTGGAAGGTACAGGGAGTCTGAACGCTTCACGATCCTATTCGAGGAGAGAC
GGTGGTCGGGTTTAGGGGACCGAGAGCAGGAGATGGGGAGTTTTATGGAAAGATAGGAGC
CGAAACACTCAGCACCACATCAGATCCAAAGTTTCTCCGTGCTCGACCGTAGTGAAGGAG
TGATATGAGGAGAGGGAGAGGAGGTGAGAAGAGAGAGCACGATACAGACGGACGTAGCTT
GGAGAAAACGACTGGGCAAGCAAAGCCCTAGGAGGTGGACACTAACCGCATCTGACACAC
GGCAACTTGTACAGCATGGGAACAGGGAACTTGATACGCCCACAGCGCCCAGCCAGCCGA
TGCGTATTCCGCCGCCGTCGTGCCCCATTGTGGATCAACCATGGCGTTTTTGCGTCAGGA
AGCTTCGGCCAGGAACACGCTCGTTGAACGCGTCCTAGTCCCGTGTCTTCCGCAACCATC
ACCGCCATGTCCCCAGCCCAGTGCTGAGTTGCTCCCGTTGCTGTCGCGCGCACCCGCTGC
TGTGCACACGCCTCCGGCTTCACACTCGGCCTTACTGCAGCGTACGACTGAGCCCACCGG
CCTCGTACAAATACAAATCGCTGCAGTTGCTTTTCTCAACACGGCACTGACGCTCTGAGC
AGCGCGGTGGCTGTAATGCTCGCCTGGCCCCGCTCGAATTAGAGGCCTTGCCAGGGCGCC
GGTGAGGCCACTCATGCAGCTATACAAGGTTGCAGGATAGCCTACGATCGCTGTCCAATG
TGTCCCTCGCCTGCGCACAGGAAACAACTTGCTTTGCACACGGCCAAGACCTGCATATGG
CATTGTGGCCGTCGCTCTCGCTGCTTGCATCTCCCACCCATGTCTGCACCAGAGTCGTGG
TTCCCCCTGGCATGCTATAGGAAGCTGAGGTCATGTCATAATTAGACCATTGGGGGGAGG
CTGAAGTGCTCCTCCTTTGTTGGAGCCGGAACGAAGCTGCAAAAGATGGGTGCCCAGCAC
ACGCTGCATCCTTGTCACGCGTCGCACTGCCATCGCCAGCCCAAGTGCGCGCTTTTGTCG
CGTCGTCGAGAAGGGCATGATGCTCCACATGGCAAATCTCAGAAGACTCAGGAGTAAGAT
TGGGAGACTCAGGAGCCATGGCCGAAGCACCGCACCGCACACGCTCTGCTCACGTCTGTC
TGCATGGTAGATTACTCATTAGGGGACCCCTGGCACAACCTGTCCTGTGCAACACGGGCG
CCATACTGAAGCCTCCAGCCTGACCGTTGGACTCATTGTTTCGTAATGCCCTTGGTGTTT
CGACGATAGTGTCCGATGAGGCACGTCTTTAGTAGCATTGACTAGCAACGCGTGTCGGAG
CCTAAGATAGTTGGTAAGATTGCCAATTCTCCCGAGTTACTGTGGGCGCGTCCGTGGGCT
CGACAAGCCTCCACCGCATAGTTTGTAGAAATCAGCCATAGTCCGCAGTTGACGGTCCCT
TGCTGACCGACAGGACTTATGGCGGGGTTTGCGTATAAGACCCATCCTCCTATCACGCGA
AAGTAGTTGACGCAAACATTGTGCGTGGACGCGTTCGTGCATGTGTCGTCTTGAGTAAGG
AAGGTGCGCCTCAGACTTAGCGAGCATCAGCTCTGCGCGGCCGCATCAGAGAGTAACAGC
CGTCTCCACGTCGTGCAAGCATATACCGCCGAACTCCACAACTAAAGTGGAAGATCGTGA
CAATGGCGAAGTCTATCGAGAGGATGACGTTGCGGAGAGTTCACCTGCCAAACTACTCTA
GCTTCGCCATCCAACTGCATCGTCACAATCCACGGGCGTTTCGCAACTGCTCTCGCTCGC
ATAGGCATAATGTGATTCGGCTTCGGATATTGACAGGCGGCTGGGCCCAGCATCTCGCGA
CGACGCATCTTAGCGTCATCTTTCGCCTTCATCATCTGGTTGGAAAAGGAAGATCCTGGC
CCGGCACCTCCGCACTGAATCCTGCTCTAACAATTGTGCTTCACGTCGTTGCTGCAGCTA
GTGGCCAGCCGACATCCGCACCTGTACTGTCGCCAGCCACCAATGCACCTCAGCACGTCC
GCGTTCCAGACATTATGTCACAGTCGCGAACAAACGCGTCTTAAAGTACTTGAGCTGTGC
GCACGCGACAGAACCTTGAGGATCCAGGCTATTTTCTGATCTTACTCCGTGCACAGCTGC
CTCGGTCGGACGCTCTCACGGCGCTGAACTCACTTCAAGTGGGCCGATCCTCACATCCAG
CTCATTGTCAGCAAATTTGCTCAGACTTTTCCTTTAAGAAGCGGATCTTGTGAGGACAAA
GATTGTCGGTATGACAACATCTCAATTGCTTTCCATAGCAACGAGGCGTCGAAGCCCCGC
GGAACCTTGACCCGTGACTGCGTGCGACACCTCGTCATGGAAACATACCAATCTTCATCT
CCATCGCTTAAAGGCGTTACCCGGACACCGCATGCACTTGTCAGAAGATCTGTGCATGCT
TACACGACGACGACGAGCAAACTTTTCAACGTCTCTGGCTGTGGCCGCGGGGACCACACT
GCATGTTTCAATATTCCACATCCGCTCTTCGGCACCAAGCACCTTGAGCAGCAACGGATC
CAGTCTACTGCAACCAGTCTTTTTGCACGGCCTCACTGACCTGCGTTCCACGGACGATGA
GGCCCGCTGCAATAACAACATACCCCGCTGGACGGCCCAAGCTCTCGCCTTGAAATTTCC
AAGGTTCGCCTCTGCTCCATCGCGAGATCATCCCGATATTTGCTTCTGAGCGTGTCTTGA
ATTTTGCAAAGCCCCTTATGCGTTCGCGTGTCAGACGCGTACCGCGTATAGTTCGCAACC
CACCATCGTCAGGTACTATGAAACTCTTGGAAATGACTAGACCCGAGGGTCGTCTCGATT
CAGCTCAGCACCTGAGCCTAGCCACAATTCGCCATCCCAAGCCATCCCTTGGAGAGCCTT
GTGTTACTGTTATTGGGCAAAGGATTCCAACTGCAGTTAAGATCATGTATCAAAACGTTG
CCAATATCTCAGCCAAAAGCAACACCGACGTCGGTGCGGCACAACTAGGGTACCAACAGC
CCCACCTTTACAAAGGGAGGCATTTTTCTGGTCAGCATCAAGCTGCCAACGCTTCTGCAA
ACCGTTTCTCCATGATGTGGGTAATAGAACATTGAGTTTGGTCCGCATGTGAACCGGTAA
AGCTAGTTTTGACTCGCGCAATATTGCCGGAGCAATCTCCAACAGACGACTTGTCAGCAA
AGTTGAAGCGGGTTTGGACCACCGGAACACTAGGCCAGCTATCTGCCAGCAAACTATTTG
CAACACGCAGCCTTCGAGAATAAATATACAGCATCTTTGATTATTATTATTTCGCAACGT
CGCACCATTGTGAGGTGAATTCCAATCTCATTGCGTCAAGATTGGAAGTGAGCTTTAACA
AGCTCATTCACACCCCGCGCTGATAGTAGGGGCTACCACACGTCCGCGTATCCGCAAGCA
TTACATCTTTCGTAGACTCCCCCATGATTGCATACATCCTTCCCTGTAGGAATAGCGATG
GAGGCTGGCAACCGCACTTATACATCTGCTTCGTCAACAGGTCGTAGTGACCTTCACACC
TCGAAGCCCCTGGACGCATGTTCCTTCAATTGCCCTTTGTGCCTACCCACTGTGCAACAA
TGCCCATTATGCGTTGAATTCGTACACTGAAAGCCAAAGTGTACATGGTGTATTGTTGCA
TGCAGGAAGAACTGGTGCTGGTGTTGCGCAGGGGCGTATCGAAGCGTGAGGTGTAAGGAC
GCACGGCATCGGAAACGGCTAATTTGAAGGGACTCAATATCGATCAGGTATATTCGCACG
TGTATAAGAACGACCAGACATCTTCAGCAAGAGATGTTGAATAGACACAAGCCGTGTAAA
GCGAAAATGTCGCGAGGCTGATGCGGAGGTGATGCGGAGGTCGTTATTATCACGGAGAAA
CGTCTTTCCGGGCTCTGGACCCACCGAAAAGTCAAAGTCGGCTCGCCAAGAGTTCGAGAG
AAGTTCGCGACTGAGCTCTTCCGTCACCATGAGTGTAGTATTGTGATGCTAGCGCTCGCC
TCATAGACGTACGCGCAGCTTCATACATCCCACGACTTGACCAAGCCCCCTGAATTCGAC
CATGGACATTCACCGATCCCGTTTCGTGCCTTACCCGCCATCTGCGATCAACGCGCTCGC
CTTCTCGCACCCGGAAGCTGAACACGGACAGCAGGATCCCGATTCTCTGAGGCTAGCGAT
TGGACGTGCAAACGGAAACATCGAAATATGGAACCCCGCGAGAGGCTCCTGGCTTCAAGA
GAAGGTCTTTTATGGCGGCAAAGATAGGAGCGTTGAAGGGCTAGCCTGGACACAAGAGCC
CGATGCACGCGATGCGCACGGCAAAGTAGTACCCGGCCGCCTGCGACTATTCAGCATTGG
ATACTCAAGCAGCGTTACGGAATGGAATCTTACTACGGGCCTTCCAGCGCGCCATTCAGA
TGGCAACCACAGCGAAGTCTGGTGCTTTGCTGCACAGCCAAAGAAAAGCGCGACGAAAAG
CGCTCCTAGTGAGCAAAGCAGTGCGTGCCAGAAGCTTGTGGCAGGCTGCGCCGACGGTAC
CATCGTCCTTCTATCTACGGACGATAACGATCTCACCTTCGAACGCTTCGTTTCTCGTGC
TACAAACAAGAAAGCGCGTGCCCTGAGCATCGCCTACAAGGACCAGCATACAGTTTTGGC
AGGCTTTGCCGACAGTATGATCCGAGTCTTCGATACTAGGAACGGAAATGTGATTCGGAA
CATTTCACTGGGCAGCGGTCCCCATGGCGGACCCAAGGAAATCCTGGTATGGAAGGTCAA
ATGCCTTTCGAACGGCGATTTTGTGTCGGGTGACTCTACTGGCGACATTCGCATCTATAG
TGGCAAGAACTACAGTCAAACACAGAGGATTTCTGGACATGAAGCAGACGTGCTCGATCT
TGCCGTGACTCGCGACGGAACCAGCATCTTCAGCGCGGGGATGGATCGCCGCACTTGTTT
CTACACGAGCAAGAAGGGGCAAGCTCAAGGACAGAGTGGAAAATGGCGAAAAGTGTCACA
CCAGAGGCATCATGAGCACGACGTCAAAGCCATGACAACATATGAGGGCAACAAACTCAG
CGTTGTGGTTACTGGAGGTACGAGATCTTGCCCATCTTGCACAGCTTATATCTAACATGC
ACATTCAGGTATCGACACCCAGCCCATCGTTGTTCCCATCCGCACATTTGGCAAGGAGCT
TAGTAGAAGTCTTCCAGCTTTGCCTCCTACTCCTCCGTTAACGAGCGCTCCCGAGGCAAG
ATTGTTGGTTAGTTGGTGGAGCACCGAAATACGAATATGGCGTGTTAAGCCTCAAGATGA
TGGTACGGAGAAGCCCAAGGTTGTTGCGCGCCTCGCCCTGCAGGGAGAAGAAAACATCAT
ATCAGTGTCGATATCCAGAGACGGTGGACTCCTCGCTGTGGCAACAGCCAGCGCAGTGAA
GCTCTTTCATCTACTACAGCATGCAGGAGCTATACGTGTCCGCAGGCTAGAGATGCCGTC
CATTTCTGGCGCAAAGATTCTGAAGTTGGCATCAAACGGCAAGTGGCTAGCAGCGATCAT
GGCGACAGACGACATACAGTTGGTCAGAATTGTGCGAACGAATGATTCGACAGATGCGCC
TCGCGCATTGGACAAGGTACAGCCCCTCTACCGACTTGACCGCGATACGACTGCACAGAG
CCCTCTGAGCGGGCCCTCGGGCGCTTACGAACGATCTATTGCACATGCCGACTTCTCCAA
GGACGGCAATGTCTTCGCTACGGTTGACCTGGCTGGCTATATCGATACGTGGGTCGTCGA
AGGGCACGAGGACGCTACTGCACCTGAGATTGATATTGACGACTCTGCTCCTGCCGCCAA
CGACAACGACGACTCTGACGACGATGAAGAGAAATCGAGCGAACAAATCACATACCTAGG
CCAGCACTGGATACGAAACCCATCTGGTCACCTGCTTCCCCGACTCGATTCGACACCTGT
CCTACTCTCCTTCCAGCCCAGCTCTGAGGCTTCCAGCCGGCCAGAGCCAAACGGTAATCC
GGCTGTACACCCCACAAGACACAACCCTCATCCCCACTCGCACGAGCTACCTACTGCGGA
ATACCGACTGCTTTTGGTCTCTGCCGAGCATCAGCTTCACCTCTTTGATGTCATGTCCGG
TCGCTTGTCGGAATGGTCAAGACGGAACCCACCGTCCAGCTATCCCCACGAATACAAGCA
AGTCGACCTTCCCGCAAAGGGCTGCGTCTGGGACGTAACAGAATCTCAACAACGGATATG
GCTGTATGGTGAGAAGTGGCTGTTCATGTTTGACCTGACAAAGGATTTTACAATCTCAAA
TGCCGACCACGCCGGAAAGAAGCGGAAGCGTGACGTTATGAAGAGCAACAGCGGTGCTGG
TGACGCGGTTCCTCTGAAAGAAGCACCAGTCACCAAGATGCGCAAGTTTCAAAGCGATGA
CGCTGACAAAGCTGGAAGACAAAAGTGGATCGACGTCAACGCTGTAGGTCGCAAGGCTGA
CGCTGAAGACGACGAAGACGACATGGAGGACACTACTCCACGCTTGGCCACTTTACGGAG
AGCTACCACGCAAGAAGGCAGTGAGCAAACAAACGGCGAGACAGCGGAGGATCTTGTCAA
CGGAGGAGGAGAAGTCGGACAAGTGGAGTCAAGTAAGCAGAAGGAGCCATGGTGGCACAC
GTTCAAATACCGGCCTATACTCGGTATCGTCCCCATTAGCGGTGATGATAGTTTCCACGC
GCCCGAGGTGGTGCTTGTGGAAAGGCCGAGTTGGGATTTGGATCTTCCGCCGAGGTTTGT
GGGCACGCATGAACAGTGAGGAAAGCAGGTATATGTTGGAATATTTGGTGGGTTGTAAGA
GGCTGATGGATGTAGAAAGGGAGAGAGAGAGAGAGATACCTAATCTGATGCGATGAATTG
GCCATGTTGCTTTTTGACTTTTCGACTTGTCTGTGCTTGCCTCCTTGACTATGACGAAGC
TCGATTTTTCATGAGTTGTACCCTGACTATATCACACCTTCATGATATACACAGTGTTCC
GCTGTAAAATACAGTATATACCCAGGTAGCTATAGCACAACTCAGCAAGAAAAAAACGAG
CTGCTTCGCACATGCGTCTGTCCTCGACATCGTTGTAATAACATGCAGCATTTAGAGCAT
ATTCATACAAATTCAATGACAATAATGCTGATGGAGACTTCAACAGTTGATGTTATTCAT
ATCCATGTATCAAAGCCATCCTAAACGCTCAAAGCCACACAGGGCCAAACCATAACAATG
CCATAATCAACGCCGTTGGGGTATATGAGGTACCCAGAAAACCCCCACTAGATGGTCGTA
CATGTCGTTAAAGAACTGGTGTCCTTATTTCCATAACACGCCTTACTGCACTGTTCCAAC
ACTGCTTCAACCACGCAGTCCTCAGGTTTAGACGCGTGATCTGAAGGGCTCGTAAGCCGT
AGGAGCGGCGCCACCACCCACATGCGGTGTCTGCTTCTGACTGCTAGGCCACTGCTGCAT
CTGATGACCCTGTTGGCCAAACGCGGGGGACGCGACCCTCTCGTAGGTGTATGGTGTCTT
CTCCACCACCATCTTCTTGTGGCCGTTCTTTCCGCTGCAGCAGCATACGCTGATGAGCCA
GAAGAAGCCAGAGCCGATGGAGAAGGCTACGGCAAGCCAGAGGACGGAAAGCATTTGGCT
GCCCATGGAGGCACCAATGTTGTAGGGCTCGAGGACTGTCTTGAAGACGCCGGTTATGGT
GCCGTAGAGTGCTGTGGCGGTTCCGGCGGCGGCGATGGCGAAGAGGGTTTGCGCCTGGAC
GAGGTGTTAGTATGGGGTTACACTGATAAGCTGAGGGAGTGAGAAGAAGACTTACGGTAG
AGATGATGGTAGTAACAAGGCTACCCCACCTCGAGAAGATGGCAAAGAAGCCAACTATGA
ACTCGACAGCCGTGAGGACTATGGTGATAACAAAAGCCCAGTTCATCCAGCCAGCAGCCT
TCTTGTACGCGTTCATGCCAGTGTCGTATTTGTCTCCGAGAACCTCTTGGATGTTGGTAT
TGTTCATCTGCCAGATGGCCAGAGGATCGAAGTAGAACTGGAACTTGCGCGCAGAGCAGT
ATGTAATGGTCTCGTGGCCGGTTTTCTCATCGCGATCGCCCTCGCAGTAGGAGAAGAGGC
CGACTTGGTAGAAATCCTTGAGCTCTTTAGACGAGAGCTTGCCTTTGAGGGCTTCGAGGA
ACTCCTTCGCGGCGTCGGGCGTGATGCCCTCTGGTATTCTGTCCGCAAAGGTATCAGGAT
CATCGGTTAGATTGCCTGTGTTTGCCTGTCATGGTGTTAGATGTGTTTGTTCATAAGATT
GGGAGAAGGCGTACCTTGAAGAAGTAGAGATCGCGCCCCAAGGAGGTTGCTGGTGCATTG
TTGCCCGACCAGGGCGTTTGGCCCAGCATGACAATAACGAAGCATATCAAGGATGCGAGG
GTAAGGCACATAGGCGTGAGGATACACACGAAGCGACCGACTTTGCCCATGTTTGCGGTT
GTTGTTGGTGGTGGTGTTGGTGGTAACCGAGTAAGGCTAACTGATGTCACCCAGGAAGCA
GCGTCAATTGACTAGTAGTAGCGATCGTGAGTCCGCGGTCGTGGTGGAGTCAGCCGTGGA
TGCGACGATGTGAATAAGGCTAAACGTCAAACGAGAGAACGATGAGTGTGACAATTCAGT
ACGGGCCGCCACAAGCTTTTGTACAAACCACCTCAAACGTGGAGCTGAAATGCCCAAGGC
AAAGTGCCCAGCCGAAGGGGGCTGAGCTGAGGGTCATGAGGTCTGTGCGCAGCGGGATCT
AAGTGGCTGATCATGAGTTAGCGTTCACCAGCCTCAATGGGCTTGCGCAACTGTGCTGTG
TAGGATAGTACGTGTGTGTTGTTGGCATGTGTAGAAGCACTGCCGGCGAGAGTGCGTGTT
GCTGGGTCTGAGTCCGGTGTTATATCGGTATTGAAGCCATACAGGACCCACGTGAAAAGT
TGATGCTTGCATGAAAGGCAACATGCTTCAGCACTCCCTACTCGAACTATGGCTGTGATA
CTCCAGCGCAGCAACATGGACATGTCCAAGACTACTCCAAACATACGCACAATTATTAAG
GTACAGATCTTCACATAGCTGTTTCAGCTCGCTAGGATACCGTCAGCCCGGCCAAACCCT
AGCCGACGGGGACAGCAAGCGGAAGAACGACGGCAGTACCTCGCACAATTACCACGCGCC
ACTGTCTTGGGTCGGGGTCTCGATTCACCTTGGTAGGCAAAACTCTTCGGGGGCACACTC
GGACAGTTGCACAGTGGCAGAGCCTCAAGTTCCTCGTCACGGAACCTCGACGTCTGCTTG
GCGTAAGGCCTGACTGTCATCATACGTTACTTTGATTCCCTTTGTTATTTTTAGACATTT
TTGTCTGCGCCGCAACACACTCTAACCTGTTTAAGCAAGAGCTGGAGAAACGAACGGCCC
GCCTGTCTCGCATGAGTCGTATCGTCGCTCGTTCTTGTGCTCGCGCAAGACGATCGGGAG
TAAACTGCTTCATAGTATATATGACGTTTGCTGTCTTGCATCATGGTTTCTTCATCTGTT
TGACGGGTGGAATGCATGTTTCAATGGTAGAGGGTGGACCCTGGAAATCACTTGCCATGT
TCCTGACCCGCCCGCGTACTCACAACGCGCGTCCCCGCAAATCTTGCACATGGCAACTTT
GATCAGCTTCCGCGCTAGGCGCACAATCACGCAAGTTGTTGAGGTGAGAATGGTGCATGT
GGTTTGCAGAAACAAGGCCAAATTTGGCTCTGATTTTCTATCTTGCATCGCAGTGCCCTA
ATCGTGCAGTAAGCTCTGCGTCTTGGGCGCTGACGCGCGTCAACCCCGCGTACACCGTAC
ACACATCAGCTCCCTACCACGGATCCCCACACCGCCCGTGTACAATACATCCATCCCAGA
GATGCCGACATGGCGACAAATGCCCAAAAACATGAAGCTCATACGTCGTGCGTATTCTTC
AAAGTGCCAAAATGCTCGTAAACGTAAAGAAAAGACATAGGAGATGTCGCAGGTCGTGAT
CCAAAATAGCAAAATGGTATAAACAGTGCCGCAAAACCCCGCGTGCACACGAACAAGTTG
AAGTGAAGAATGCAGTAAAGCAGTGGAAATGGTCGCCAAAGTGATGCGAAAACGATAGGA
AAAGCCTCTGCCGAGGCGAGTGCAGACATTAGAGGTTACCGCACATGTCTCGTGCGTGTT
GCTCCTGGAACGCCGGCGCAAATGAATCGAAATGGTCAAGAATCCCAGACTCTATGGTTG
TACAGGCGGAAGTGTCGTCCGCGTAACGAATGTTGCGGGGTCCATGTCGGAAGGTTCTCT
CGACTCCCATCGAACTCTACATGCTCGAGAGCTAGGTGCAGTGCACTTTAGCTTGACTCG
GCGTACGTTGTAGGCATGGCGCGATGGAAAGATACCGGGTGTGGTGAACGGAAGGTGGGG
TAGCGGATACTTTCAGCGCGGGTGCTGGTTGCGAGGGTCTTGCTGGTTCTGTTGACCCTG
CCCACCCTCACCGCGCGCTCGTATCCATTGGGCGTTGCCGCTCATACGACCCTCCAATGC
CTTCTGGGCATCAGGGTCTGGGCGGCGAGTGATTTGAGCGTTCAGAATGTCCTCTGGCCT
GAGTTTGCTGACGGCGTGTGCAATGGATGAGATGACACTGGCACGAAGCTCCTTGGCTTC
GCGGATGTCTTCACCCTGCAGGCGGAACTTGTCTTGCTTGGACATGTTGGCGCGTCGTGT
AGCTCGAATCTCGTCCATGATGTGGAGAAGGACTGCCTCTGGTGCGCGGTTGCGCTCGGC
AGCATGCTTAGCGTCGCGGACGTATCGGCGGGTGACATCCATGGCACCATCAGCTGAAAA
GGCAATGCAGTAGGAGAGCTTCTTGCCCCAGCCTGAGAAGATGGTTAGTAGATGGAAAGT
GTGGGCGTGAAGGAAGCAACGTACCATCAGTGTATAACCGGGGCTTGTCCCATGCCTCTT
CGCAGGCATCTACGTGTACCCATCGCTTGCGGTGCACAGAGTAGACTTCGGTCCAGACGT
GGTCCTCTGCGTTCCATACCCAGCGTACTCTTGATCCGACGGCACGGCAGAGCATGCTGA
AGCAATTGGCCCATTCGCCACATCGACCTTTGCGGGTTTGCAGCAGGACGAATGCGTCGT
TGTATCGCGGGAAGCGCTCGTAGTTCTTGCAGCCGTCGTGGGAGCATTGGTAAGCCTCGA
CCTGGTTGGCGCCACGAGCTTGTTCGTCAGGTAGTGGTGGAGTGATGCCAACGGCAACGG
TTGGCGAGTAGCATCGCGAGCACGGTGGGTTGTTGACCCACGAGAAGAAGGATCGCTTAA
ACCATCGGAGCAGTGCGCGGACGACGCAGTCCTGGTAGCCCCAGGCAGCCTTCTTGCCAG
CAGCCATGCTCTCGGCCTCGGCCTGTAGTATTTGGCTCTCCTCTTCGGCCTCGTTGTAGA
TCTGCTCGAGTGGGATGACACGAAGGGCCTCATCGAGCAGCCCAGGGTTTTCCCATCGGA
CGGGCATGTTAGACAGCGAGTGCAGCATGTTCTTGAAACGGAGTGATCGCGCATCGCGAG
GTGCCTCTGGGACGAGGGGGATGTTCTTGATGGAAGCGTACGTCGGCGGGGCAGCCTGCG
ATGGCGGCGGCTGGGGGGTTCCAAAATCCCTCGGTGCTGGGGACGAGGAGCGCGAGTGGG
ATGAGCGTGATGTGAGTTCGTTCATGCGCTTCGCGCTGAGGACCTGGCGAAACTGCTCCG
TCAGATCGGCCGCGAGCCGGTCCGTGTCGACATGTTGGGGTTGCTGAGCGCCGTGGGCGC
CGTTGTTGTATTCCATTGTGGGCGGGTGCGAGCTGCAGTCGCAATGTCGTTGTGCGCGGT
GATGGCGAGTTTAGGTAGCGGAGGGCGGGTGACGGGATGTCGTGGGTGTATAGCGTGGGC
GACAGGCTGCGGATTTGGCAGTGCACAGCCCGATGATGCAGCGGCGCAGCAACGAGACAG
CCACAGGCAGATATTCTGGGAGCTCTGCTGGTCGTAGGCGCGAAGAGATCTCTCGACTCT
CTCTCTCTCTCGCGGTGCAGGCGGCTGGACAGCGCTGGTTGACACGGTTCTGGTCGTCGA
TAGGTGGTGGAGTCGTGGGTTGGACAGGTGCGGACGAGGGTAATTGATTGAGGGATGGGG
CAAGACGACGACGACTCGCGCTTACCGCTTTCGGCCGGGTTGACGCGGCCCTGTCGCGGC
TTCCACATGTCTAGAACCCACAACACCCTCGACCCGCCCTCAGGCCCTGCGACGACGCAG
ACGCACCAGCAGTCAGATCCGCCCAGCAACACCGAAGACTGCTGGCCCAACTCCAACGCG
TCTTTCTGCTGTGTCGCTTTCTGCGTATCCAGATTTCTGCCTGCACTCGAGTCGTCGCTC
GCTTTGCTTCTGCCACCCACTTCTGCACCATCCACCCGTCTCCAACGCAGGGGCAGGCGG
CGCTTCGCTAAGCGTGGCAGATGCGCACTACAGCTTGCGCAATCTTTGGTGAACCTTGGG
ACCACTTTGCCCTCTGTGTGTAGAACCGCCTGGCTTGGCATCGGCGTCGCAATCGCGCCT
GGCTCCATGGCTCTACATGGTCACTTGTTTGGGCCAAGCTGACTCTGCTCCATCTCGAAG
CTCCTCAAGCTTTGCTGGCCGGCATTCACATCGGCCCTCAACTATACGTACACCAGCTTA
CGATCGAGTTGCTCCCTTTGCATTTGGTCTCACGTCGCCATGACGCGCTTTTTCCACATT
ACGTTATCGCTTCCCGTGGGCCTCCTACGGCCCGCCTGCGAGAAGAGCTGCGTTGGCGCG
ACACGTCTCCAACAGTACAACTGGGTACGCTTTCATTTCGCAAGCTTCTCGGGTGCACGC
GAATGCGAGTACTCCATCTTCAATCTCCCCTGTCCTTTATGGCTTCCTCTACAGGTTACC
TCTGCGGCACGCCCTAGTGGACTGGTGGGGACGTGGATCTTCGCTAGCCACGCGTCCGTC
TACTGTACTGTACAGTCTACACTGAGATTCCACCACCACACTGGCCACGACCGTTGAAAT
TCAAATCTTGCTGCAATCCGTCGAGACTTGGCACCAACGCCACGACCTTTTCTACTAGCA
TTGTTGAGTTTTCCATCCTTTTACCAGATATCCGTGTGCACGTCAGATGGTCAGCGGCCC
CTAACTCCTTGTGAGGCGCATGCGCGGCACGGGCTTCTGCGTGGCGTATCTCTCGGGATC
GACTGCAAGTCATAACCCGATTTCGACGTGTGCGACAGAGCATTGCCTGTCTTATCATTG
CATTCCGTGCATGCATACCATCTTCCAGAACTAGCTGTTCCACCTCTTCGCAATTCTACT
CGTGCGCAAGGCTGAGTAGCTGTCATCTCAAGTCATACAACGTTCGTGCGGGCTCGTGCG
CAGGGTAAAGGCAGTGAGACGAACCCATCGCAACATCTCGCAACCATTGACACATGTAGA
GGAAGTGTATTACAGCTTGCCACATGTGAGTGTAGTGCAAGTACTCAGGTCTACGCGGCC
ACACCTGGGCCTACCCCTCATTTGTCATTCTTTGACACCCACAATACCTGTACGTACCGT
GGGAAGCTGACAACCGCCTCGACCCACAACTGCCTTTTCCTTCGATGGTTTTTTAGCCAC
CTGTCACCGCTACTTCCTCATCCAGTCCAGGCTGCTCCGTTGGTGAGCACACGGAAGTAT
CTTCTCCGTCACTTCCACATCTTTGCCTTTCTCATGACCCATCATGTGTAAGCAAAAACT
GACACAATCAACAGGTAGTCTATGATATTCCATAAGAATCTTACAGTGACTGAGTGACCC
ATCTCATCAAAGTTAACAATGTCAATGATTGACAGTGTTACGAGTCGGCCATAGAACAGC
CGCAGCACGACCGGGGAAGATGACGTGGACCGTGGTTTAGATACACCCCCCATGTAGCAT
CGAGTACGTACCACAGCAGATGTCAGCAGGGCACGTGTCCCGTGAGGTTACGTCCTACGC
CCGACAATCGCATAAAAGTCCGTACGCGTACGTGGCCAGGCATCAACGAATGGTCCAGGC
CGGGACGGTACCTATAACTCCACGGATGGATGGTGACAACATTACATGCGGAACCGCAGC
ACTCCTCAATGTCTATAATCTTCTTAAACCCTAGCAAACACTCTAATGATTCATGGGTCA
AGCAAAGAACTCAACGAAAGAGCTAGAGCCATGTAGGGATGAAACGAAAATGTCATGAGC
CATGGCTCCTTGTCGCTGATCACGATCACTGTGCCATAGGTGGAGAACGAGTTTCAGTCT
TTGCTTACGCAAGCATGAAGCAACCCTTTGTTGAAGCCAAGAGGTATCCCAGTATCGATC
TCATAGCATACTCTATCCAAAGAGCCAATGTCATCCTTTCCAACTCCAAGCGCCTTGAAC
ACCCAACTACAATATCATCACAGTCCCGCCTTGACGACCAACACGCTAGCTCCCAGTCTC
CCCTCCCAGACCCTCTCGGCAAGCACGCCCAGCGTTCCCGCTGCACTTGAGCTACTCCTT
ATCTCATCAGCGGCGTTCTCTTTCTCCAACACACTGTTTCTCGCTACGTTCCTGCCTAGT
ACGATAAGATCACCCGCGTTCCTCGGCGACTGACCAACCTCAATACTCGCGCGGGCAATC
ACATCCTGAACCGGCGCAGTGGAAGCCACAGTCTCGAAGACGACACGGTTTGCTAGGTCC
ACAGGCACGGAGGCGCGGAGCGAAGCGAAGAAGGCTGCATCCTGATCGCGGGATGTAGTC
GTTGTTGTGACCGCCTCTCCGTTCTTTCCTAGCACCGTTGACGAGACGGTAGAAGCAGCG
ATGACAGTTTCAGGCACATCAAAGTATACAATTGTAGCAGTGACTTGGTGGTTCTCGGCC
AGTTGGAGAACCAAGCGTAACGCAGTCCGGTCATCGTTTCCGCCAAAGAAGGGGAAGAAG
ATGTGATGGCTTCGATCCGCAATGGGTGCTGTGACCGCCTTGTCTCTGGTACTGGACAAA
CTAACGCTGCTGTACGTCCTGGTGAGCTTCAGTCGCTGCTTCTGCTCTTTGTTCTTGCTG
CCTCCAAAGTTCTTGTTGATCAAAACGGCTACGGGTATGCTGGCTTGTTCGAGTGTCTCG
TGTACAAAAGAGCTGTAACTTGACGCAGCTAGCTTGTTCTTGGTTCCCTTGTCTTCGATG
ATGGCTTGCTCGGACATACCGCCCGTCTCACTCCAGGGCAGTATCAGGAAGTTGGAATCA
GACGCACGAGTCGCCAGTGTTTCGGCAAATGACGATTCGGGCACGACGAGCACTTCGCCA
CTGACGGCCAAGTTGTGGAGGCGGCCAAAGGTGCGGAAAGTGTTTACGACTGGGTCGTAG
GCTGTGTAGGACTCTAGCTCGGAAACCTGCATGACGGAGGAGCCACGGTCAGTGAGGTTG
AGTAGTCGAAGTCCATACGCTTCCACTGGTCGTGATGGTGCAGTTTCAACAACTGATGTC
TCGCCAGTCTCCTTGCTTGTGCTGGCGTCTTTGGAAGGGTGCGTCTTGGGCGCCGGCTTA
TCTGCGTTTCCGCCGAAGAGCGAGGTGAAGGCTAATAAGTTGGGCATGCTGTCCAGACGT
AGATAGATAGTCATTCGCTGAATCTTCTCGGCAGCCATCTTCTCGTAATTCACACCATCG
ACGCTATCGTCAGAGCCGTCGAGAGGCTTGCCAGTGTCCCAGTCGATCTCGCCACGACGC
CATGCCTCAACCTTCTTCTGGTACCATGCGGGGTAGAAGAACATGGTCAATGGAGACGAT
GCAAAGGTAGTGACAAGGGCCATGACGACGAAAATTGTGAAAGTTCGAGTACTGAGGATC
TTGGCATTTAAACCAATGTTCTGAAACTGTTAGTGCTGGCCAATGCTATGAGTGGTGTTT
ACGTACCAAAACGATAAGTTCTACCAATCCCTTACAACTCATCAAAGACCCTACGGCGAA
GCATTCTCGCCATAACATCTTGCTCCCACGAGCGGCAAGAGTAGCACTGATGAACTTGGA
GAAGAAAGCTACGGCGCAGACGCCAATAACGTAGGCCCAGACGATGCCGGAATCCAAGAG
GCCAATATTGGTGTTCAGTCCCGAGAGAGTGAAGTAAAGTGGTAAGAAGAGGGCGCCGAT
CAGATCTTCAATCTTCTCAGCGACTTTAATAGCAAAACCGCCCTCGTGCGGACAGATCAG
CCCCGCCATGAAAGCTCCGAAAATGGGGTGAACCCCGATGATACCGGTGAAGAAGGCAGA
ACCCAGAGCAATGAGAAGGGTGAGACTGATGATGCCTTGACTGGGGCCATCTTGGAGTGC
GCGAGATCGGCGCAATACGTAGACGAAAGCTGGTCGGACGGCGTACACCAGGAACAGCAT
GTATCCTGCGCATGTAAGGAGAACCCACAGCGCTGACAGACCTGAACCAGCGTTGACTAG
GGCCACACAAAGGGCGAGAAGGATCCATCCTGTGAGAACTTAGTCAAGATGCCAGAAATG
ATAGTATCATGTGCAACTTACCAACGACGTCATTGCCTACACCTGCTGAGAGAACAATGA
CACCAACCGGAGTCATGAGTAGTTTGAGTTCCGTCAATATACGACAGAGCACAGGGAAAG
CCTATGGAGTCAGCACGAGAAGAGTCGCGTGATACCATGTAAGACTTACAGTAATGGCCA
TAGCCACACCAATAAACAGCATAAAAATGGAAAAGTCAATCTGAACGGTACCCGGCTCAT
CCTTGAACTCATTGTACAAGCCCACAGCGATGGCACATCCAAGGCCAAAGGGAATAGCCA
TACTGGCCAGACCAACATTGAGCGCCGGTCTCCAGTTGCTCAGTAAGAAGCGTAGATCTA
CCTCCAATCCGATGATGAACAAGAACAAGGTGAGGCCGAGATTAGCAACTAGATTCAGGT
TGGTCATGGACTCGGCTGGGAAGATGGAATCTTTGAAGCCGGGGATGCGGCCCATGACAG
AGGGACCTAGGATGATGCCGCCGATGATTTCGGATATGACGCGAGGTTGGCGGATCTTGG
AGAGGGGCCAGTTGAGTGCGCGGCAGAAGATGATAATGATGCCTGCCTGTTGTGTACATG
ATGGTTAGTATGCTTCTTTTTGGGGTAGCTTTAGTGAAGATGTCAGTCACGCCTCAAGCT
GCGTGGCAGCCTTGCGAATGTAGAAGCTGATCCTCCAGAGGCGACGCGTAGATAGTGAGC
ACGACGTACCTGAACGATGAACAATATAATTGGATGATTCTTGTCAAAGTGCACTGGGTT
GACGCCTTCAAGGACACCCGCTTGCGGCGGAGCCTTGACGGGCGCCGTGGGCGTTGCACT
CGCCGCTGCCATTATGGAAGACATGTCGAAGCAGTGGGGTCCGGCGGAAGCGTGGTATAC
GACGTGGTCAAGGGGTCAACGAAACTTGGGTCCCCCACAAAAAGTTACCCCAGAGTGCGA
ACGTGAAAGAGAAGCGAACACCACCAGGTTAACATATAACGGTAGAAGCAGAGGTTCAAA
GGGCCCCAGCGCTCCCAATGCCCCCGAATGCTAGGTCGCAACGGGTAGCGAGCGTCAGCC
CAGGGTCTGGGCGTGTCTTCGCATGATCTCTTGGATTCGAACGTTGTCCGCGCGCGCGAT
GGCGTGGGCATGCACTGCGGAAGCTAAGCACCAAATGCCCTTGTCGAGGCAAATGCGCCG
CTGTGATTTGGCGGGCTGCTGTGCAAGAGGCTGCCATGTGACTGTGAGCGTAGTCCTCGT
GCTGGGAGTTGTACGGGCCTTTGGCTGCATGGCAAGGGCACGCTATGGCTTCACCGCTCG
CCCATGTGTCTATGTTAGTGTCAAAGGGAAGGCTGTGGCGCGGTGCTCGTGAGCTTAGTC
CTCGCCAAGTTGTGAGAGTCGTAAGCCAACACCAATGGGCATCAGGCGATAGCGATCGAA
GAGGCTAACTGCAGCTTGCGATGTTCACAGCAAAGACTCCCCACACACACAATATTCTGA
TGCCAAGGTTACTCAGCCGGTCCTTTGTAGAGGCTTCGGTGGAGTTGATGTGTTCAGATG
ACATGAGCTGAGGGAATTCTGGGTGGATACCGCGCGCGGTGTTTCCATGGCACACCGGAC
GGCGGAGCGGGCGGGAGTCACCAGGCTCTTGTGTCACAATGACTGTTTGTGGCACCCCCC
AGCATAGACAGGAAGGTTCCACGACGCTGCAGGAGTGGGAGTAGACAGGCAAGTGTGGGC
TAAAGCGCTTCCATCATATTGACACCATCTACATCCGCAATCAAGTGGTGCGTTCCGATA
CAGGGCCTTCAAGTTTCGATGCCAACAGTGTCATGCTTGGCATTCGACATCCTTCTAACA
CCCAACTCTCGACCCACTAACAACAATATCATCATACCACATGGTATTAGTATCGCCGCC
ATAACTCTCCCATCCAAAGTAGACTCCCGTAATCTTCGGCTTAACACTACTCCTCGTCCA
CTGCCCCGCATTAGCGTTCGTCGCTCCATTGCCCACTGTCAACCCAGGCACCGTCACGTT
ATTCAACCACGTCTCTATGCTACCGTCTGTGCCGAGATGGTACTCAAAGCACGTCCATGC
ATTGGTGGGAAGAGGATGTGAAGTCGCGATCCCCTGGGGCGACAGATCGGGCAAGGTGGC
GTCGTCGGTTTCGCGGTTGTACATGAGGATTTTGGACTGGCCGCCTATGCGGAGGTGTTT
CTTTGCGCCTTGGGCTGAGTCGGGCATGGTGATGAAGGTCACGTGCGCGTCGGTTAGTGC
TTTTGATGCTTTGCTGTGGGCGTGTTAGGTCGTCGTCTCTTGATTTGTACTGAGAGGATG
CATGGAGTGAAGAACGTACAGGTATGTTCTCACGTAGACGTCGCCAGCAGGAATCTTGGT
CGTGCCGACGAAAACGTGGCCACAGAACCCTCCTGCTCCATCAACACGGATGCTGTTCTT
GCCCGTGTGGGCCGTCGAGCTGTCCAGGCTGACTTTTCCACCTTGTGAGCAGTCTGGAGC
GTAGGTAGGCCATGCGGTTTGGTCCCATCCCTTCTCAAATCCCTCGGTGACCTGGGAAAT
AGCAGGTACCGCAAGGGCTAGAGCAAAGAGAGCTGTTTGGGTTAGCATAGTTGCTGTTGG
TCTGGTGGAGTATGAGGTGGTGGTGTGCACCATAGCGACCAAGTGCCAGTCCTTTATACC
ATCAACCTCACAGCCCAAGCTTTTCCTCCGTAGCACGATAGGTATAGCCCCATGCTTGTT
CCGTGCTTGTTTCCAAAATATATGAGTATGCCATCTAGTCGGTGCTAGAATGGTTAAAGT
GTCGGTAGATCGTGCGCCTTACCCCAGGTTATTCTTCGGCTTCTGTGCCATTTAGGTTAC
CTCGAGATTTAGCGCGCTACATGTTTATATTACAGCATCACCCGAGAGAAGCTTTCGCCG
CCGTCACGCACAGAGTTTGATTGTAGCAGGTAAGTGCAGATTGCACCGGACCGTACCTTG
ACGATAGCCGGGAACTATTGCACTGACACGACCGGCGCAACACATACGCAACTGCGCCTT
GCACCGAATGGAATGTGTTTGAGTACTTTTTCATTTGACAGCTCGTAAGCTAGCCTCAAA
AACAGTTGTATATAAGTTACTCGCAATGCAATTCGACCAGCGCTACAGAAACAGCAACAG
TCGGCGATGTTGCTGAGAATTTAAGACGCCGTAAAGCGCCTACAAAAGAAACCAAATTTT
CCTAACCAGTGGAAGAAATAACAGGAGAGATGGGATTATGTATGTCCACCGAGAGGGTTA
TTACATGTTGTACGGGACCAGCCTTTAGGAAAGACTAATGAAGGAAGAAGAGACGGTGGA
TGTGGTAGGATTATTCGACATGTGACTGTACAGCGATTTCTTAATGCTGGAGAAACAGAG
TGGTCTGGCTCCTCTATTATGCAACAGTGTTCGCGGCGGCCTTGTTGACCTGTGTGACTA
CCACAGCAATGACGACAACAACGATGATAATAAGCAGGAGGACGAGGAGGCACCACCACT
TCTTGCGGTTGCGGCTGCGCGCCTTCACAATGGCACCGTCGATTTCGACGTTAGCAGCTT
TGACGTTGTCGTGGATCTCTTCGCCCTTTTGCTCGATGTTGGCGACGAGTGGCTCCTGCT
CCTGGACAATCTGGTCGAGATCCTGGAATAGCTGGGCAAGCTCCACCATCTGACGTTCTA
TGTTCTGAATGGCTTCGTGTCGCTCCTTGACGTTGCGTAGGGTAGATGAGGCTTGGCCGC
GGCGGTCTGAAGTAAGGAGCTAGACAGGTGTTAGCATAATGATGTACTTGAGGATTTTGA
GTTTCTTACCGCCTGCTGGAAGATGGGCGCATCGGGGTCTGACACTGCGTCTCGGACCTC
TTGTTCGGTAGCGTCTGGGCGCACAATGCGGTATTGTCGCTCGGCAGCGGCCTGCGACTC
CCTTCGGAAGTCCGACTCGAGTGTTTGGTATCTTTGGATGGTCGCCTTGAGTCTACGGTC
GACCTTGCCAACTTGTGGCGCGTTTCTTGGGTGACCGGAGTCGGGCTTTGACTTGATCGC
CTTGACGCGGCTTACGAGGCCACGGTAACCGGTCATGATCTGCGAGCTGAGGTTGTTGAT
TTCGCTCGAGGGCACGTCTGGCCGCGCCAGAGACTGCTTGAAGACACGGTCGAGGTTGCT
GAGCTGTGCGTCAAGGTCGTCAAGAGCGCGGTCGACTTGACGGCATTCGTCGAGGATGGC
ATTCGGGTTTGCACTGGCGCCATCGCCAGGGTAGGGTTGCATCTCGACATCGCCTGTACT
ATGTTAGATGCATGTTGTGGGTGAAGCGCATCGAAGAGCATACCGTAGCCGCCCTGGTTG
TAGTTATTGTAGCCACTCGGGCTCTCGTCGCGGGAGTCGTACGGGTTACCGCCATAAGAT
CCTATCTGGCCGTAGCCCTTGTTTCCGTACTGTTCGTCCGCAGCAGCCATGGTCAGCAAG
TGTAAAAGTCGAGGAGTGGCAATTGTGTGTTGTAGGAATGTACAGTCAACTTAGTAGTCT
GGCAGAGAAGGAACTTACGCTCATTCTGAAACAGGCCCTGTGTGGTATGAGTGGACGTGA
TGACTCCTGAGACAACCGACTGCAAACGCGCAAAGCAACACTAGAGTAGTGGTAGGCTCG
TGACTAGGGCAAAGGTGAATTGATGTCAAACGCGCTTGAGCTCGAATCAATGCTGTGAAA
GGGCTGTAGACAGAAGATAAATGTGTTTCAGCTTGGAGAGTGATTCCTGGGGCTGAGTGT
GAGAGTGGAGCTGCAGATGCAGGAGGCGCCGTGCTAGCTCAATGGGGCTGGTCAGCAGCG
GCGAGCTGCTCACTCTCTAATTTTGGCACATGCTGGCGTCTCGAAGGATTACGTTTTGGC
AGCGAATTTCGCCATTCGCTTCTCTTTCGCTATATCAACTACTTTCGCCTTTCAGTACGT
AAACATTTCCCGGGCCGGCGGCCAGGTGCTGGCGCAGCTTCGCGGTCTTTGCAAGAAAGG
TCTGCGCTAGACTCAGCCTTGCAGACCGCAGCTCAGCTTATGAACGCCTCCACTTTGCTG
GCTGCATCTCCACGTCTCTACAGCTTAGTTTGGCATACGGGGACATGTAGCGCAAATCTA
GCAAAAGTATACGTCCCACCTCGGGAAGCACATAGCGCACATACTAAGCGGCTGGCTGTC
CTGCAGTACCCCAGCGCGTCTTCTCGTCACCCCCAGCCCACGACTTCTCCTGGTAGCCGA
GTCTCTGCTTGACTTCGTCCACTGTCGCCTTGTCTCCTGTGTTCTTGCCGATGTTGTCGC
TGATCTTGACGGCATGACGCCCCGCAGCGGAAGCAATCTTGATCACAATGTTGAGGGGCA
CAGACTTGTTGCCTGTTGATTGCTCGACAAAATCATCTGTCATTGTCAGCCATGTTTTGT
ACCGCTTACACTCTCGTACGTACTTGTCAGAAATGTCCCAACGCCGAAAGTAGGCTGGAA
ACCTGCCGCTTCAGCTGCAGCCTTGTACTTGAAGCAGAGTTCCAGGTTCAAAGAGTCGGA
AAACACAATGGTCTTCTTGTCCTTGATGCCTTCTTCGTCGTAGAAATTGCGCATCATCTT
GATAAAGTCCAACGGATCCCCAGAGTCCTGTCGCACGCCTGCGAATACCTCGGCATACGT
CTGTCGTGATGCCAGGTTTCCATCGTACGGTGCCTGAATAGGAGGTTTCGTTAAGGCCAT
TGTCTCTGGGGAATCATTGACGGTGGAATCTCCAGCTGATGCCAGCGTTGTGACGCCTCC
TGGTATAGCCGTGGTAACGCGCGGAATCTGCTTCTTGAAGGCTCTAAGGAAGGTTGGCGT
GCCGAACGTGTCTGTAAGTGCGATGCTCAGGACGCCTGCGCCGAACGTCGCTGTCCAGTA
TTCTAGGGCAATTTCGTTTGCGTTCTCGTAGTTGTTTGTAATCGCGGCCACACCCATGAA
CCATTCGTGTGCGACAGTGCCTACAGGGACAAGGCCATGCTTCATGGCGAAATGCACATT
GCTCGTCCCTGAGAGTTTTCCTTTCCATCCTGCCTTGGCAGCCTCGTCAGTAGCCTGGCG
CAGACCCTGCAGCACCAGGTCTTGGGTGTGGTAGTCGCGACGCCTTCTTGAGCCAAACTC
GGAAAAGATACACCCTCCCTCTAACAGACTCCGCCCCTTTTGGTATGCCTTTTCGACCTG
GCCCGCATGGCTCCAGTCTGTCTCGACAAATTTGAAGTATGCTTCACTGACAAGCGCCAG
TAGGGGAATCTCGTAGAGAATGGTATCTAGCCAAAGGCCCTCGGTGTGGATGTGGAAATC
GCCGCAGTCGCTGTCTGAACCGGTGTCGTTTGCGGGTTGGAAAGATAACTTGAGCTGTTT
GGAAGGCTTTAGGCGGAAGGTGGAGAGGAAATGCAGGTATTGCGCGTTTAGGTATGGGCA
GGTATTCTTGAGGAAGTTGAGTTCGTCGTCGGACACGGCTACATTCTCAAGTTCTGGAAG
GGTTAGCGAATGTGGCATGGATGGAGGGTTATGGCATACTATCTACTTGGGCTTGTAACC
ACTTGAAGGCTGCGCGACTGAGCTTCTTGTCGGGCGTGCGATTCGTGAAGCCATAGGTGA
CTGAGACATCCGGGAAGAACTTCAGTATGCAACATTGCATAGTCAGCTTGTAGAGATCCG
TGTCCAGGAGGGAGAAGATGCCCTCGGGCGAGTTGGCCGATTGAGCAGCCATGGCTCTGT
GTCGATTGCGTTGCGCGTTGGTGTGATTCAGCCTCAGGGTTGCGCTTGCGATCGCGGTTG
ATAGAGGGGGGTAGTGGGGTAGGCGCGAGGCTACAAGAGCGCGTAGTGTGGGTCGATTTA
TTCTGGCGCGTAACCGTGGATGAAGAGAGTGAAGTTACAATCAAGTGGGTATCGTTGTTC
ATGTACTTAGACAATGTACTTTCGCCCAGACAGAATAAGTTCCGAGCAGTGACGGCATGT
GGCGCGTGAAGTCATCGACGGCTAGCGCCAACCCTTTCAGCCCTACAAACCCTGGAGGCG
CATGAAGCCTGGACTCTTTTCGCGCTTCATGAGCCTGCAGGGTCCAGCAATCCTCGCTCC
TGACCTCTCACAGACCCAAAGAGATGCTCGTTGCCATCTCTATTCTTGCACTGTCGCTAT
CCTTTCTGGTCTATCGGCGCCCACCCTCGACATGGCTCGCCTTCATTACTCGCTTCATAC
TGTCTGGCGCATCATCGATACCTGAGAAGTCGCAGCATGGCGAGACAGACCACCCCACCC
CCACCGAAGAGCAACGCATAGAGCTGCAGAGTCCAGCAAAGCGCGAAGATGGAGGAGCGA
CTGTAAAGAGCCCGTCGCCCGAGTCTACACCAAAAGCTGCTCCCGTATCCGAGCAAGATG
CGCCTGCAGTGCCCACCTTCACGCTCAAAGAGCACGAGAGTTCGGACGAGGACGAAGAAG
ACAACTTACCACCGCCTTCATTTCCAGCCATAAACTCGGCACAGAGAGCCTCCAAGCCGC
CCTCGCTCTCCGCTATGCCTCCCCCATCCGCCATGCCTCTACCCAGCAAGGCAAACCTCA
TGGCCCCGCCACCAAAACCCACCACCTCCCTTATGCCACCCCCGCGAGTCGCAGCCTCCA
ACCTACGCGCTCTCCCCAACACCTCTTCTCAGTCAATGCGTGTACCCACAACCGGCCCTC
TTCCGAACCGCGGACCGCTACCGAATCGAGGCCCACCCACTTCAAACGGCAGCCTGGGGC
TTCCACCTAGCGCAGGCTCCGCACTCAAGACACCAAACGCACGAGGCAAGGTACTCCTGT
CGCCAGGCCACTCGCCACTCGACTGGGCCCATCTCCAGAAGTCCGGCAAGAACTTGTCGG
GCGTTGACTCGATGATACGCGTTACACCCGTTATGTTGAAGGAGAAGAATGGGCGAAAGG
GTAAACCCGCGTGGTCAAGTTATCAGGGCAAGGTGTACAACATATCACCCTACCTACCGT
TTCATCCTGGTGGAGAGGGTGAGCTGAAGAGGGCGGCAGGTAAAGACGGCACGAAGCTGT
TCATGGAAGTACACCCGTGGGTAAATTGGGAAAATATGCTGGGGGAGTGCATGGTGGGCA
TTATGGTTAGTGAAGAGCAGGCGCCGAGTAATGCCGGCGGACTCGAGGATATGGATTGAG
GTATGATACCCCTATAGACCAATGCATTAGACGGCGTTTCAATCAAAGCTGTTACTTTAA
TCGACCTTTGTTGTATAACTCCATGCTTGCAGCATGTACACTTTTGATAGCCGACAAAGG
AGGATATAAGAGGCAAATGCAGACATCATTCTCTGCTATGGCATTATCACAAGGACCACG
CCCGCTATATGCATCGGTTGGAAGACGTGCAAGGCAGAAGTGAAAGATGTATATGCGCTC
GCTCGTGCCCAGAAGTTGAGAAGCCCTTCCTGGTGACCAAGATGAGCGACTTCAGCGAAC
ATACGCTTCCCTTTCTTAGGCACAGGCGCTGTGCAGCCGCAATTTCTCAATGGCGCAGTG
AAAGGGCGGTAGCAATGTAACGTGTTATAGCACTGACTGATATATGCTTCTATAATTGAT
ATCGCTATACGAATGACCAAAAGTTAACCCAAACGGGTCATCCTTTAGTATCTAGCCGCG
TAACAATGACATGAAGCAGCACGGCGCAACATGCAATCATGTATGCACTGACACTAAAGG
CTCCCTGGACATCGAACTGGAACCGCGACCAAAGAATACCGAAAAGCACACTCGCTACGA
GAAATACCACCAGAATCGTTAGGGCAAGCATGCCGCGGTCCAAGCCTTCATCGTAGTATA
TACCCCACCCCTCAGCAGGCTGCCCGATCTGACCTTGCAGCTTGCCACACGTACGCTTCG
GGAGCTGGTCTAGTATCCAAGTGTCTTTTTCATGGACGTCTGTCGGACAGGCGAATAGGC
TAGCAAGGTAAACTGGCGGAATTGGTGGGTATGTAACAGGCGGGCCAGGAATACAGCGAT
ACTCTGCTCCGGGTGAGGGCTCGACCTTGGATAAAGGTGGTATACACTCGCAGGTTGTTT
GTCCTGTGTTATTGGTGATGCAACACGGGTCGTGATGTCGCACATCGACACTGCCACCAA
TTGGAAGACGGAACTTAACGAAAGAAATTCCTTTGACGCTCTTCAGGGAGAGTAGATGAA
GGAAGCGACCACGGTGACGGAGGTACTGCTTTCGCAAAAAGCATAGCAATGCACGATCAG
AAGTAACATCTTCGATGCGATCTTGCTGCAGGACCTTTCGAAGTCGATTGCGATGCATGC
AAGCCAGTAGGTGGAGAATGCTATGTTGAGATGATGGGTTGGTGGTGGTAGTATTGACAG
TGCACGCTGTGTTGTGCTGGGGAAGACAGGCTGACGACTTCGTTAAACTTCCGAGTGCCG
TTGTGACTGTCCTTCGAATCCACTGAATGGGATGTGGCACAATGTATTGCTGATTTCCAG
ACTGGTGGCTATGGGGTGATGCGCACACTTTGGCACCCGAGGTACGTTGCATATGGTCCA
GGATCTCGATTATACCTCCCTTGCGAAGCTCTACGACGTCGTCGTGAAGAGATTCGCCGC
AGGTCTGCTGAATTGTTAGCATTCGAATAGATCGTCGAAGCTTACACTAGAGAAGAAACA
CATACGCATTGCCATCGAAGGCGGACCATCTCTGGCCTCAGAGGCGGTTCTAATAGACCT
GCAGCAATCAAGATATCATCTGTCGCCAACATAAATGCATCGGTCATGAGATAGAGTACA
CTACTTGCAGTAGTCTCCCCATATGCGCCGCAAAAGAAGCCATTAGCGCTTTGCTTGGAG
TCCTTACACCACTTTTGCCAGGTCAAGGCCTTCCTGTGCTCTGCAACTGCCTTTATCGGG
GTTGGTTCTACTATCTTAGCGGTCAATACGTCTCCATTGCCTGCGGGCTCCGGGTGCGCC
AAATGTGTCGACTTCGGTATTATAAATGCTTGCAATCGGACACGGAATGTTCTGAACGCT
ACGCTTTCGACTAAGAACTCGCGAAAGATCGCTAGATCTTCGAAAGCGTCTTCATTCACC
GCGCGCGCATCAGCATTGTTATCTTCTTCGTCGGAACTCTCCTCGTTGTGTTCTTTGCGA
GGCAATTGCACGCCTACTCGGCCGTTTTGCAAGTTTTCGACGATACATCGTGCCAAGAGA
GCCGACTTTATGAGCACAAGTCGCGATGCTAGGTGCTCTAGTCTTTCTGTAGCTTCACCT
TCCAAGAGACCCGCATACGCTCGAAAAAGTCGGCGGAGGTTCCTTTGTAGCCTTTCCGGT
CCGATATTATGGTTTTCAATGCCGCTCTTATACAGCGACAACAAACTTTTGTCTTCGTAG
AAGATCGCGAGTAGTTCCTTCGTAGCTGTTGCGATCTGAACTGCAGAGTAACCACTACCT
CTTGATATGTCCGATGCCGAGGACGCTAAAGACGCCGCTGAGAAGACTGAAGCGACTGAT
GCTGCGTAAGAAGATGGTCCTGATGGACTGCCATCGTAGTCCCAGTCAGGATAACCATCG
CTATTATCAGCAACTCCCGTGTACAACCAGGTGTCGACGGTGCCGTGATCATGAACCGAT
AAATTCGATGGGCGCTCCAATCCTACAGCATCTACCATGTTCACATCCGCTGCTGTGTCT
TCCAACGCCGGTGCACACGGTGAGATCAGGAACTCAGCAAGCGCTTCCGAAGGTATGAAT
TCTTGACTTAACGCATCTTCCGGTAACATCACGCCATTTTCTCGCTCCGAGATTGTATTT
GTAGATCCTAGATCTCCTTCAAGGGTTCCTAGATCCGGATTGGGATCTTGCGCGGCTACA
CTTTGAGAATCTGAGAGCGTATCAAGATTCTCAAAAGCCGGGTCCTGTGATGTGTCCGCA
AGAAGTCCAGGATTCTTCAACCCCGAAGTATCTGACACATCGGGTGGTTGCAATGAATCT
TCGACTGCCGGTGCTGTATATTCAGGCTGAGGGGACTCTACGCGAGCGGGCGTACGTAGT
GTAGTGCTTTCAGCTAGAGCAGTCGGCTGTTCCGGTGCATGTGGCGAACGCGCAGTTATG
GAAGGCTTGAGTATATGTTCCGTCGATGTAGCATAACGCGCATTTATTGTGTCCACTAGG
GATTGCGTCATCCTGTGTAGTTCACGCTCGCGGGCATCCGCACTGAACCACTGTGGCATG
AATGGCCGCGATAATTCATAGGGAGTAAGAGCGTTAAGCCAACCGGCTACGTGCATGGAT
TTCCACTGCACACCAGTGTAAGGTGGAGGGTATTGGTTGTATGAGTCCAATGGAGGATAC
ATCTGGGCCGTTTGGTGTATCAGGTATGGTGACATTTTTGGTCGCTCATTGTCCACATGA
GGTGGATCAACCGCGTAGCTCGTTCGTCGCATTTCAGTTCCTCTTGCTTTTTCTATGTTA
TCACGAACAGACTGCGAAGGAGTGACATGTGAACGACTGGAATTAGCCGATGTTTTGGAG
GTGTCTTCTCTCTCGTCACTCGCCGGGTTCTCATATCGCCTAGCCTTCTGTGCAACCCGC
TCTTTACCTTCGCGACTATCCACATTTGTATGACGACGGCGAGAAGGGACTGGTGCTTGC
GAAATTCCAGGGAGTATATCCTCCTTGGATTCGGACTCCGAGCTATCATCCCAAAACGTC
GGACGATTGTCAACCCCTGTCGAATTGGGGTTTATATGTTCTCTTCCTTGCTCAGCCTGC
TCAGTACGGAGGTAATCTTGATAGTGGTTGGTTTCAACTGCGGGTGATGGGTTTGAAAGT
CTTCGGTTCCGTGCCGGGTCAGCCTCGTGCTGTTTCTCATAAGTCCTATAACGGTTTGGG
TGCTTGGAATCACGACCACTTGAGATAACTAGCTCTGCCATGCCACCTTCGGTGGGTAAC
GACTGCATCATGCGCCCTTCCATGTCGCCGTTGATTTGAAGCGATAACGGAGTAGTGGCG
TCTACACGAAGCCGGATCTCTTTCCCGGCATGAAGGTCGTTTACGTTGCGGCTAGGCAGA
CTTTCTGCGTCGCTCCAACCGCTTTCGGCGACATCCGATCTAGGACTGGGAGACCTTGAC
CTAACCAAGTTGTTCGTAAGGGGTCTCTTAGCCTCCCGCTGGATGTGTTTGGGGGTTTGG
TCATGGTTTCCATGCTGGGCACTGAGGCTATCTGTGGTGTTCTTCCGCTTGTCTTCACTA
CGCTCCTGGCTTGCAGGTAGATCATCATTCCTAGCGTCGTCTTTGGGAGATGCAACCCTC
TCCTGTGGTTTGGGGCGGTCTTGCGTTACAAGAATGCCCCGTTTCGACTTCGTTGTTGCT
TTTGCAGGAGGATTCAGGCTTTTCCTTGACCATAGCACGTCTCGTCCTCCCCTAGTCTCC
TCACTGGTAGCCCCGCTCAGGCTAGATTGCCTAGACTTAGACTCGTCTGTACACACGCGA
GATATCCCAGAGCGTTGTTGTTTGGCTCTAGTCTGTAAAGGGTGATCAATGGAGATCGCT
CGCGATAGTTTGCCAGCATCTGAGCCACCTTCACCTTGTTCTGGCGTGTCGGAGACCAAG
TCGCCACGCAGTGATTTTCCATCGTAATTTATAGCCGAAGAGGTACCTGCTAGAGGGGCA
GTTGTAGCCGGAGATTGTTGGCCGTTGGGAGGTGCCAACTGAATTATGACGGGCCGACGA
TCAGAAACAGGTCGTGGAGAGGACGACGAAGCACTGGGCGGTATTATGATTGATGGTTGC
GATACCCGAGAATTGACTCGGCGGGATTCGGACTTTGGACAATTGTCTTCCCATACAATA
CAGCTTAGACATGTCAAGTGATCGCAACCTGGACAGCCTGCATCGAGGTACCCGTTATTG
ATGCCGCTGCAAAAGCAACATTCCCACCGCCACACTGGAGGACGTTCCGGCATGATTGCA
ATCGGTTTGGGTCGGCGATCTGGAAGGGATGAAAGAAGGATTGTGAGAACAGTGTTTGAG
TGAGACAAGATCGAAGTCGTCGTTCAGCCCGCCATCGACCAGGCTGAACATCCGGGGTGT
CCATCTACGCGCCTACCTCGCAACCCCGCCACGCCACCTGCAGGCCCATGGAGGACGAAT
CAGCCTTGGATGCGCCGCACGCATATTCGGCTTCTGAGAGGATAAACAGTAGCTGTTCAG
GATTGAATTGGTTAGTGTAGATGAAAGTGACCTGCGAAGAGGGCTGTGCAAATGCCGCAG
CTGGAGATGCTATGTTGAACCGATTGCATAGAAAATGATGCAAATAAAGCCCCTGTGTGT
GCATTTGCACCTGCAAACTTGATGAGAGGTTTCGTTCAATCGTGAAGGCAGCTATTAACG
AAAGCGCATGATGCAAACCGTTCATCGTGTGCGTATAAGAAGTCGCGACATCTCCGTTGA
GGCTGAATATCAACTATATCGCTCTGCTCAGGTCGGATTTCTGTCCTTTTGTGATCGCTG
GACTTGAAAGTTCCCGTTCAAGATAGACACGCGGAAGTATTTTGTTAAAGAGAACGAAGC
AGTCGCAATGGGCGTCCTTGTGATGCAGCTCAGCTGAAGAGCTGGGTAGTGAGAGATCGA
TTCGGCATTACGGTCATGTTGCGTGTTGACAGCCACGTCCGCGTTGCTTCCTCTTCCTTG
AGATAATCTTAGTCATTCTAGTTTTTCTCGGCAGTCGTGATAGCTACTCTGCGTATCATT
GAAAACGAGAATTGGACGCGAGATCGTTCAGCAAGCATCACGCGTGGAACGATGACGTCA
TACCAAACCCTTCGAGCCCCTTTTTTGCCCGGAACGCCAAAGGCTAAGGCTGCCTAAAAA
CACTTGGAGAGACCTAGCGATGGCAAGCTATTAGACAGACCAAGGTCCCAATTCCGATGA
AACCGTGACGCTACAAGCGTGGGATTGACACTGTTCATCACAATACGCGTGCACTCCAGG
TTGTGGCGGTGGAAGACCGTCCCAAAATATACCCACCACAGACGCCAAACTCCAACGCAC
ACCATCCGCCACAACAAACATGCCGCCCAGCATGGACATCGTCTCCTACGCCGACACCTT
TGTCGCCCAGGTCTCCTCCTGGACTCTACTCTTGGGCTGCATCCTCTTCCCAACAACCTT
CCCGCAACTCAACACCAGGGACGAATACGCAGGGTGCATAGAATGCGAAGAATACTGGGA
CTGCTCAGAAAACTATGCCGACGCGTTGCCTGAAACCATACATATTCAACTTTCGTTCTA
TCTCTGCGCCCTGGCCTGGTGCACAGGTATACTAGGCTGGATGTATCTGTGGTGGAAACA
CCAAAAGAACCACCAATGGCTGATGAATTGGGTCTTCTATTCAGCACTGTGTAATAGTCT
TGCAGGGGTCTGGTTGGCAGTTGATAAAGTGGTTCATGCGCCGGAGGAGCAGTATAGTAC
GACTTTGAAGGTAGCTATGATTGTTCCGTCGGCAGCGTCGGCGGTTGCTGCGGCGGCGGG
GTTGTGGTACCATGGTGTTATGTTCCGGCTTGTCAAGAGGGAGCATGAGATGAAGCCTGT
GACATTGGATAAGGGAGTAGTAAAGGATGAGGAGAGTTAGTTGAGTTGTTTTGATGTACA
ATAGGCAGGTACAGTTTATGTTAGAATAGTGATTTGGATGATATGGGGTATCAAGGAATG
AACACCGGGATCAACGAACGCTGTATAACAGTACACATCACACGTCCTTACCTTCCTCTA
CCTTCTTTCTAGCTGCCTCCATCCTCTTCTTTTGCTCACTTGCCGCATGTGTGATAGCCT
TGACCATGTTGAAGAAGAAAATGCCGATGAAGATGATCGTAACGAATGCCAGCACGACAA
TAACAGCAACCTACCATGAGTTAGCTATCATAATCCATAAGCCCTTACTATATGTGTACG
TACCATGCTAAACACAACGAAAAAGTAACTAGCGCGGAGGAATGCATAGTTGTCTTCGAG
TTCTTTAAGACCCGCACCGACTTGCATGGCGGAAAGGACAAGGCTAAAGAAGACGAACAC
AATGAGGATCCAGGAGAAGTTTCGCTGGAAGAAGATTACGTAGCGGTTGTATCCATATCT
GTTCAAGGCATGTTAGCAAATGTGTCTACCTAGCGCTCTTTCCGGATCGATGGTTATTGA
CTTACAGATACCCTCTCACAAAATGCGTATGCGCATATCGTATTCGATAGATGCTGTTGA
TTCTTCCCAACCTTAGATCGCCAAACTGGTACCGCTTGTTCACCTCATGTAGCGTGTTGA
TGTCCACGTGATCTAAGACATCACGCACAAAATCCTTCCACCAGTGCCAGGTTATAAAGC
TTGGTAAGAGCGCGTACTCGTGTGCAATCTTCAAATCAAGCGGCGTAATGATGAGCCACA
CATAGCTCACCAGAAACCCAGCAGCACTCTTCCACATCCAACCTTCTTCTCTGTTCCCCG
CAGTATCAGCATCGCCGGGTTTGCAGATGTGCTCTGTCCAGAATTCATGGCTGAGAATCC
ACTCCGGCAGGGGCTTGACTAGGAGCTTGGTCGAATACTTTAGCAAGTGCAGATCCATCT
GTTGTGTGCCCAACACTTCCATGCCTAGCATCTTATATCTGTGCAGCGGTCTAGCGCGCA
TGGGTCGGCCTGCCATCCACAGGTGCCCATGTATGCGATTGAGGCGCGAGAGATCGAGGT
CGTGTGATAAAAACTGGCGCGGGTTATCGTTGGCGAGGAACATGCTATTGCTCTTGCCGC
TTATGGTGGGAAGGGAGTCCTCCGCCGTGAGGGGGGTTGGTGTGACGGCATCGGTGGTGG
ATTGTATGCTCGTTGTAGTGAAAATATGGTTAGGATCGCTGTGGCCGTTTTGATGCGGGA
TACTGGAGGTGGTAGCGATAGATGTTGGTGATGGAATGGGACGGGCCTATAGATTGGTGT
GCGAAGTCAGTACATGTCTCACACGCAGTTCGTACAGGGACATTACTGACAGAGAAGGGC
GGCGTTAAAGCGTTGCACTGGTAGTTGTAAGCATTCATCGAGCGCAGAACAATGTCATTA
GGTTCTACATACCGTCTGTACAGTCGTCTTCTCAGCCATTCTTCCCATCGGCGACCGTCT
TGTGTATGTTCATGAGGAATGGAGTGTGGCGAAATGCTCTATATGATGCCTGACGTTGGC
AAGCGTGCTGCGGCAGAGGCACGAGGCTCAAACATGCAGGCACGCAGGCGCAGCACCAGC
CAGACAAACCATGGCGGAGGTAAACACCAACTCGGCCTCTTTGACGGCGCGCGGGAGCTA
CGCGTTCAAATGTGGGGACTGGAGGCGGGGGCTAGACTACGCCTGGAGCTGCAGGTCGGC
CCAGGGACGATGATCCCGCATAGGACGTCTCATTGGCGAGCGTGTACGTGATCACTATTT
ATAGGTGCGAAGAGGTACCAAGCCACCACCAGGAGAGACGACGGGATTTGGTTGAGAATG
TCACTTAATGTCATCATCTTCCTCTACATAGTATTGTTTCTAAGTCAATCATAGAGCTTT
GCATACTAGCAGGCTTCTGCCATTAAAGTAACAACGCATCCATTGCCAAACCACACAGAG
ACACAATAGCTACTCAATTTATCTCATCTCAAATTCGACTCGGATCATTGTGTATCTGAT
TTGAAATGCTATCAAAAGTGTCGAATTACCGTAACGCCACCTTCTAATGCAGTTTTGGAT
ATCATTGAACCCCCCAATCTCATGGCGCTGATCCAGGTCATTTGCAATAATTTGCAGGAA
AGCTGCCCTTCTTTCCGTTAATCTCACCCTCCCACCAGTCTTGCGAGCTTTCCGTCTTCT
TCACCACACGAATTCGGTCGCCCTCTCTGAAGTTCAAATCGCCAGGGGTGAGACTGTCAA
AATCGTACATTGCCGTTACGTACTCAGACTGGAAGGATCCTATCTTCTTTGGTGGCGGTG
GAGGCGGCTTTTTCTTTCCTGCTGCCGGGTTGGGCGATGAGGGATAACCACTTGGAGTTG
ATCCGTTCGAGGCAGCGGAGGGGATTTTGTTGAAGTACGAGTCACCATTAGTTCCATTTG
AGTAAGAAGAAGCTTGAGATGTGGACGACGCACGGCGGCCGTACATATCTTGCCCAGCGC
TGAGATGAGGTGAGCTGGAGATCTTTGCTCTCGAGGCGCTGAGGGAGCTGTATGAGGGTT
TGCTAGAGAGGCTTATAGGTGGGGCGTTCTCGGATGTAGACGACAAGGTTTGGGATGGTC
GCGCAGGCCTTACGCCCCCTGTGATGGTGGGCACACTATCATTGCTGCTGGATCTTCGAC
TGGGCATGACCTTGTTCCTAATGCCTAGTCCTGTCAGCGTATCTCCCTTGTCCGGCAGTC
TCATGGGCAAATGAATCGCCTTTCCAGTCTTCAGCAGGCCCAAGCTAGACTCTATTTCTT
TGCGCAGTGGTGTGAAGTTGGAATCCCATAGTGGTATGACTTCCTCCGGCTCAGGTGGCG
GGTCGGGGTATCCTTGCTCGTGTGAGTATTGGTGTAGTACGGTGTACAGGTTTCCAATCA
GGTTGTTTTGTAGCACGATCTGGTTCGCGAGGAGGTGGGGCAGAATAGAGAAGGTCGCGG
CATTCAGACGTGGCAAGCGGTCCCGGAGGTTCTCGTCGGCGAGCTGGTATGCGTGTGTGG
AGCGCTCGAGATCGATTTCATGTTTGGCAAGCGCGCTGTTCTCGCGCTCCGAACGCGTCT
TCTTGTTCTGGAGGGTTTCGCAGCGGCTTTTGTAGCGCTCGTAGTCGACCTATCATCATG
TGGTCAGCATAGTCAATGGCGCCACTTGGAAGCCGTCTGACCTTTGCATCGTCCCGCTTC
TTGATGGCCTTCTCCATGGGCTTCAATGCATCCCGAGCCAGCTTCGCCGGTATGACCAAT
TTCCTGTCAATGTCCTTGACTTCCTCCATCATGTCCGTCTTGAGTTCGGAAAAGGCCTCG
TGCAGCGCGTGGACACGTTCCAGGACGGCAGGGGGAGTTTCGGCATGTGCATGGGTGCTG
TTGGAGCCTTCGCCGCCGAGTGGTTTGAAGATGGCGTATAGCAGCTCGACCGAAGTGAGT
TGATGGTTGAGGATGTTGGTCCACGCGTCCCGCCATTGCTTCGCCGACGCTTCAAGCTGG
AACGCAGATTAGTTGAAAGTCGATAGCAATGTATGCACCGGGCTCCTGCGCCAGAACAAC
AGAATGCATTGCATCAATTGACGTGGATGGCCGGTATAGAAACATGATGAGTTTAGGCAT
AGCCCCACCAGTTCATAGGACCGAGCAGTGCGAAATAATGAGCCACACCGAACGTACCTT
TTCCAACATGGTCTGCGAGTCGGTGAAGTCCTGTAGCATAGCTTCGACATCGGCCTCATT
GGGCGTCCTCGTGAGGAAACGCCCGGTGATCCTCTGCATGCGCTGCATCTTGCGATGTGA
GGGCAGCAATTGTGTGCGACGTAGGGTGGAGCAAGAAGAGGATAGAATAATACAAGATAT
GGGCAGCGGGCAGTAGGTAATGCTTGCGCGTCGCCTAGCGGTGGCTGTGCTTAGAGCTGT
GTAGTAATTGAGGTGAAGGTAAGCAGGGGTAACAGCAGGCCCCGCACCAGTTGTCGCAAC
AACTCGCTGCCCGCTTAGGCCAATTTATCTTCGAAAAGTGGAGTGTGAAAGTACTCGCGG
GGGGACATTAGGTTGCCGGAGTCAGCTTCTCGGAGCGGGAAGCGAGCTCAATGGTGCTGT
TGCACCTGGTGCCCGCGTTTGGTTTCGTCAGCTCAGCAGAGAGCAGCTGTGCACCAGTCG
GCATCGTGACGCAAGGCTACTCAGCGTCGGGCTGGCGAACACAAAGACGTGTCATGACTG
GAATGGAAAAGACCCGTGGACTGGATACGGGTACCCCTGGAGTGATTCCGGTGAAAGCTC
AAGGGCCTTAGGCGTCTTAGGGCTGGGTAGCCCGTCGTGTGCAACGCTAAACCACGTGCT
CGCGCGGAACAGCGGGCGCGGTTTGTTCCGCCGAGGCGCGTCACCGTCACATCTCTTGAC
CTTCACCCTCCGCAACGACCCCGCCTCCATGCCGCCCATGCGTCGCACGACGCGTCTCGA
CCGAATACACACGCCATGACGGTCCCTCTCCGCAACACACAGCATGCATCTGCCATCGCC
GTTATTACCGCCTCGCAGAATAGCGCGCCTGTTGCCGAATTTCGCTGTCTCTATACCCAA
GACATTAGACGAAAGCAGAAGCGATGGCAAGATGGATACCTGAAATTCCATACCTTCAAC
AGCCGAGTCATGGTTTATGACCAGGCGCGGAACTTCCTGGGCGATACCTATCACAAGGAC
AGCAATGAGCTGCACGAGGGCGATGAACTGAACCTGAATAATGGCGCTCTGGTAGAGGTC
GCCGAGCCCATGGGCATCACACATACAGACCTGACACAACTACTCGAGAAGAAAACGAGA
GATCAGCCACCTCAACCGACCGCCCCTTCCCAGCCAAAACCCTTCCAACGACCGTCGTCA
GTGGCACCGACCAACGCCCAGCGAAACGCATCGCAGTTGCGCCACAAATCACTCAATACA
CTGCTCGGAACACCAAAGGGGCCAATCGGAAAGGCTCAGCCTATGAAGTCTCCGTACGAG
GCTCGTAAGGAAAAGGAGAATGAGCTGGTCGAGGAACGCGCGCCGAAGCGGCAGAAGATT
GCCCAGCCACTCGCAAACTGGAGGGCCTCTAGCCCGGTCCAAGAAGAAAGCCCCATCATG
AAGGGAGACTCGGCCGTACATGTACGATCATTAGATGCAGGGAACACTCGGAAACCTGTC
AAGTTCATACCGCCGACAGCGACTGTCATCACGATAGAGTCCGAGTCCGACCCTCACCCA
ACCTACTTGTCAGATGTGACCCTCCCGAGCACACCACCAAAACTTGCTAGAGCAAGGGCA
CAGTCTGGCACACTTCATACCCCAGCACCACGGCCTATTGTACCTCAGCAACTACCCGCA
CAAACCCCAAAGATACCCATAGGCAAAGTGCCGGTACCGAGTGTACGGGCTTTGGAGACC
CCGAAGCAAAGAGCGCCACCGTCTTCACCTCCTGTGAGCGCCTCGAATCGCCTGATGAAC
GTCGAATTCGCTCTACAGCCAATGAGGGGGCCGCCCAAAGACCCTACTCCACCGCCACTA
CCTTCACCTCAGCCCCATCGCAAAGCCAAATCTCTTCGCCTGTCTGCGGGTGTAAAGCGT
GGAACCTTGCTGTGTCAGGCCTTACCTCGACAGGCTGCAAAGACCGGTATTGAGGCCAGA
ACGACGAGTTCAAAAGCCAAGGGGAGGCCAGCATCACGCGTCACCAGCAAGGAGCCATCA
CCTGTAGTATCACAAAACACCAATCCTTCACCACAGGAGCTCGTCTCTACTGCAAACAAA
CCAGTGTCGAAAGGCAAGCGAAGAGGGATAGATGCAGATGAGGGTGATGACGTTGTGTTA
AAGAGAGCGAGGGTCTCCAAGTCCCCATCGCTACCATCGCCGAGTATTCTCGAAGATCCA
GAAGTTGTCCATGGCTTTATGGATCAGCAACTACTAGTCCCCTTGTCCCCACCTCAGCCT
CAGGCCGTACCCTCTCCTCCAGAGACTGCCTCCAAGCACAGGCCCACTACTACCAAGATA
TTGGCGAATAAAACACCAGTTGAGCCACTGCCTAGACCCACGGTCCTGAAATCAAAATCT
CCTCCACCGAAAGAAACCATCCGGAAAGCGCAACCACGAAGTAACATAGTGGAGAAGCCT
ACATCAGTACACGAGTCCACATCGCCTCCTGTACCCGTACTCGATCCAGCGAGACCAGCA
TTGCGACATGTCTCGCCCGCGCATCCTGAAGCCACCGAAACACAATCACGTACGTCGTCA
ACCTCGCCTCGCAAAGTTCTTCTCTCCACCGGCGGCTTTCCTAAGCGACCAGCAAAGCGA
ACCAAGAAGCAATCAGTCGCAACAACTTCAGTAGAGGAGGAACTTGGTCTAGCTCCCCGT
AATGAGTCTGTACCTCTGCCGCCACATCCCCTTCGAGCAAATAAGAAAGGCCCCCTGATG
AGCACGACCGAACTAGCATCTCTTCTGCAAAACTCGAAAAATCTGGCCAAGGCCCTCGCA
GATCCTATCGAAGACGCTTCAAACATGAATATTGCAGGCAAATCGCCGAGCAGAAACTTC
AGACGCGTAAGAAGCGAGAACGATGCCCCGATACCCAGTACAGCAGATGATTGGGAGAAG
CGCAATTTACCGAAAGCTTCTAGCAATATTACAGATACTGTAGACGAACCAGCCGTACCT
ACCGTGACTGAAGAACCGAAGAAGAAGAAAAACAGTGGGTTGGATGCGCTCATTAAACGG
ACAGATCCTAGGCGGAAGTTCAAGAGAACGCAGAGTCTTCAGGTGGAAACCAATGTACCG
CCGGCTGCTGTAGAAGACGTCGAGCTACCAAGTCCTGTTGTGGACAAGGACGTTGGACCG
TGGAGTACGGAAGCAGGCGACCTGTTTGACTGGAGACCACCTGCAAGAGACTGAGGGTAA
TGAGGGAGAATGAACAGTTGGTGGTTTGCCTTGATTTACGATTAACTGTTGGGAGCTACT
GGTAGCAATGTGGTCTGAGAGTTATGTAGTGACGATGACATGATATTGATACCCTGAAGC
ATTCCTAGTTATAATCGTGCTTCTTTGCTCGTGGTGCTGTTCATCACCGTCGTGCTTCTG
CCAACTTCATTCCGGCTATTTCCCGAATTCGTTCGACCACATGAGGTAGCTCATGTCTGT
TTTTGAGACGTACATGACGAATGTGTACCTCCCTTTTTGATGAGTATTGTTCCCTGAGCA
GTACACAGCGCTTTCGGCAAGAGACAGTTGGGAGACATGCAGAGAGTTTAGTAAAGTTTT
GGTGGGTCGCAGAGATTTGGTGGATGATGGGAAAAGAGGACGAGGCACTGCGTGTGGTGT
TTAGGTATCTTCCACGGCCAAGGATTCTTGAGGAAAAAGAACAGGAAATGAGAAAGCCTT
GCTCATCATTCTTCACATTGCTACCAAAAGACATACTGAACGCCGGCATGCTGACTTTAC
GCCACATGACTTTGCGCTGGCCAGACGAACCCTGGACTCCCAAATCATGGCTATATATAT
CAAGCAAAGCAATATTGGCCTCGAACACTTCAAAGACCGTTGCTTGTGAACACAGAGAGG
ATATATACGCAAACACCTCGTCCTATCCAGAACAACCGAACGCCCCATTCTGCGACACAC
AAGTGCCACGAAGCCCAAAGCCGGTCCACATCCTAGGGACCAAGTTTACGATGTCTTGGT
CTGCTTCTTCGCAGTACCGATGTGTGTGTTGTGCACCTTCGTTGCGAATTTGAGACTTGT
AATAGTCTCTTGGAGATGTGCTTGCAGCGGGCTGACCATGACGAACATGAGTGTTTTCGA
GTTGCCACCCAACGAGTATTGAAGGAGGTACGTGAGCTATATGTATATTAGTACAGGAGT
TATTCAGCGCGATGTCAGTGTAACATACCTTCGAGTTCCTGTACGGCACATGCGTGCCTT
CCTTTGCCGATCCGAGAGCGTTGATAACATCTCCCAGACAACTCAGACTCTTGTTAATGT
TTTGGGTCTCTTTGAGGCGCGCGCCTTCAGCCTTGGAGTGTTCGAGTCGCTCGGATCCGG
CAAGATCGACCAAGTTGAGTGTGCCCTCGCTCCTCTCACCAGTAATCTCATTGGTACCGA
CAAGCTTCAGGATGAAGACAGAGTGACTTCGACTGGACCGCATGTTGGCCTTGGTAGCAG
CTACCGTTCTGTTCTTGTCGGCGGTCATCAAGATCTCCTCAACACGACCCGGGCCATCAA
GCTTAACACTAACTGCATTCTCGAGGATCGTTTGCTTCTTCGCCGCGTCGTGTCGTACTT
CGACCTTCTTTTTGTCTAGATCTTCTGAGCGGCCGAGCAAATCGTTGTACGTCTCATTGT
AAACTTCGAGGAAAGAGCCTTCCATGTTGTACTTCCAGCCCTTCTCTTGCAAACGCTGTG
CTTCATCCCAAATCTGGGCTGTCGCACGAGGAATCATACCGTCAGCTGAGGACATGGTGA
ATGTCTTTCCGGCTCCTGTTTGACCATAGCAGAAGATACAGACGTTGTAACCATCGAGAG
CGCTCTGTACGAGCTGACTGATCTCCTCAAAAACTTCGCTGTTTTGCGACGCTGGCCCGA
ACACACGATCGAAAGAGTATGAGTAGGCAGAAGTGATGTCCTTGCCAGTCGCGCTTTGCT
TGCTCGGACCGAGAACTGCCACTTCTTTGCTGTCGGTATCGGTGTCAGGGAACGAGATCT
GCGCTGGGTTGCGTTCCGTATCATGAGTTGGCCGCACGCGACACATGACTCTAATGTTGC
CCTTGAGTTCCTGTACCTGGTTGAAAAGCTTCCGTCGCAGTGTCTCCTCTTGACGAAGTT
TGTCCTGCGCTTTCTCCGCGGCTTCGATGGCATCTTGCATTCTCTTGTGGAGGTCGTTGA
AGGCTTGTGACTGTGCCTGGCTGTCTGACTCAAGAAAGTCAATCTTCTCTTTCATCGCCT
TGTTCGCTGCGTCCAATATGAGGTTATTGGTTGTTGATTCTGTGAGTTGGGCTTGGAGAC
CAGTCTTGAGCATTCTCTCTCGATCGAGCTCGGACTTGACGTTTGTGAGTTCACCCTGGA
CCAATTGCGCCTCGCGATGTTTCGCGTCTGCCTCCATCGCCGCCGCTCTGAGTTTGGAAC
CATATTCCTCTTCGATCTTTTGTGCTTCTTGTGCACGCCTGCTTCGCTCCGTCTCTGTGT
CGGCATCCAGCTTCTTCCGTAGGCCGTCTAACTCCTCGTTGTGTTCTTTAAGCAGCTTAT
CGATTCGTCCTTCGAGTTCGTTGCGTGTCTTCCTTTCGACCTCATCTCGTTCTCTCTCCA
TCCGGTCGGTGTCTTTCCGATGCCGCGACTCTAGGTCTTCAACTTCGTTACGTAGTCTTC
GCCGTACATCATCGACTTCGTATGTGTGTTTTTGCTGCATCATATCGAGTTCCATCTTTA
CCGACTTCAGGCAACTTCGAGTATCGTCGAGCTCTGACTCCAGGCCCTTGTTGACGATTT
CTAAGCGCGCGCGGATGGCTTCGAGTTCCGTAACTGTTCAAGTCCACGTTAGCATTTCGA
CATGTTACTAGAGCTGAGGTCGACAAGCACTGTTGAGAACGTACCGCGACTTTGAAGTTG
TTGGATCGATTCCTTGTAGTCAGTAGCCTGTCTTACGTCTGTCTCCATCTTCTCCTTGAA
CATGCGGAAGTCGCGCTCCATAGCCTCCATGCGTTCATTGTAAAAATCTGGACAGCGATC
GTTAGTGAAGCGATTCAGAAAGGGTGTTTGTGCTGATCTTCGCGGCGTAGTAGATGGAGG
CCGATGTGGCGACGGATCTACCTGCTGCTGCCGAGCAGGCGTCGGCGTAGGCTGAGGAAG
TTGGGATTGAGGTATCTTTGGCTTGAGAAAAGGGTTCGTCCAGTAGTCAGAAGTCATACC
ACGTCCGATTCGACTGCCACGCACATCTGCCTTGGCCGCACCCAATGTGAGCGCGCCAAC
CACTGCGCAGATGTCGTCGCAGTCGGTGTCGGCAGGCTCTTCAATGACCGGAGTGACGGA
GCGAAAATGGGAAGGAAAGGAAACTGCTCGCGGACCTGAAACACACGATATTCTCTGCTG
GGACACACTGAGGGAGGTTGTGCGCTTCTTCAAATGAGAAGGCATCCAACCAGGCACACT
TGCACTGGTGGAGGGGTTCGTAGAGATAAGAAATGGTTGCACACCTTTGCGCTCTGCTTG
CTCACTGTCGTCATCATCGTCTCGGTTCAGCATTGCCGTCGCAGGACGCGGCCCTTGCTG
ATAAGACTTGCTCCTGATATGGCTTCCATGGCCATAGGCGGACTTTGGCCTTACAGTCCC
AGCAGCCTTGGGCGCTCCGCCAACGCTGCCACTGAGGGTAGAGGCTGCAGGATGTCTCAC
TGTCGGTTTTGAAGTAGCGCGCGATGTAGACGCTGCGAGTCCACGCGCCACGGCACTTTT
GATCCCATTCGATATCTTGGACGGCGGGGGTAGTCTTCGGGAAATAGGCTCCCCAGCTTG
CTCTGCGAGAGTCTTGCGTTGCTTGAATGCAGGCTCGGGCACTGGAAGAGTCAGCCACCT
GTCCGGTGCTACTGGTATAGGGAGGGGCAATGTACAGCCGGAGGGCTTGTGCTTTGCTGT
AGGTATCGGCATTCCACTTCGCGCGTTCGCGCCCGCTTCGTGCAACTCGCCTAGGGCACG
AGGCGGCGACGAGGGGATGTGGGAAAAGGTCGACGGTGGTTTAATGCCTGAGCGTTTCGC
GATACCCTACAATGGTCCTGAGGTTAGACGTGCGCCGGACAAAGGAGGAGGAATACGTAC
AGTGTTCTCGTTCGCAGTGTCCATAGTCGAGTTGTGTGTACCTACGTCTAGCGAAGGAAT
GATATCAGTAAGGCATATCCCGGCGCGGCCAAAAGCACAAGCGCGTCGTCGTTTTCGTTA
ACGTTGATGTTGCGGATGTCGGATATCGATTGTTTGGACCAGCGCTCGGACGGTAAACAG
AGGAAGGCGCGATCCCTGTAACCACATGCTATGTTCGGTTAGCCTAGACAACGCGAGCAA
CACCCGTCTCGACTCTATTTTGGCAGCATGTATACGTCGACCTCGATGTACGAAATATTC
TCGGATGTGAATCAAGTCTCGACTCGATCAAGTCCATCTCTCGTGCCTAATGCAGACGAT
CACTGTAATGCAGCGTGATTTCTTGGACCTCGCGTTACTTTCCTCTCACAAACTGCATTG
ATATCAGAAAGGGGAGCCTGATCGATACATTCTCAGAGCTAGCGGCCAGGGGCGCGTATG
TAGCTGTGTTGTGGAAGGACTTAATGACCTATGAGCTAATCCAATCCACCTATTTACTCG
ACCCCATCGATTCTATTAGAGAAGAACATTGGAACGACTTAGCGGCTGGTTTCCTATACA
CATATTGATCCTTCGTGGAGTTGGGCTCACTGTAACCGTTTTGAACTCATAGAATTCAAT
TTGACCAGATCTAGAGTCTTAGGCCATGTCCGGAGTGGAGAAGTGAGTTCTCCTTTCGAG
GCTTATTACTTGAAAGCTAGTGGTACGCCGGACATTTCTGGACCTGATTCTTATAGGCGA
CTCCAAAGGGATAAACTCAAGATCTGTGGCAAGATAATCAGCCTATTTACGTCTTACAGG
CGAACCGCACATAATTAAGCTGTCACGTACGAGTCTTACGTTGCCATCTGTAGCCTTGAC
TAATTAGTTGAAGGCGAGCTTATGGAGACGGAAACTATTGGTATCTTCCTCTCTTATTAC
ATGGAACCTTGTAACTACGGGCCTCATTTGGTCGAGGTCGTGTAGCCTTATGAAAATGCT
CATTTGTTGTGAATTGGACCCCCAAACACTACTCTGGAGACGGGCAGTCTTCAGGTAGTC
TATATGTGATACTCTGCTACGCAAAATATTTGCACCTACCTACGCAATAGCAGCAAGTCG
ACACGCCTCATTACAAAGTTGGCTGATATTTCTGTCGACTTTATTGCGTCGATTTTTTTT
GTCGTTTCCCCTACATCGTTGTTAGTTACATCAAAGTGACTAAAAATTAGGGTGTAAAGA
AAACTCGTGAATAAGGCGCTTTCTGAAGAATTGCATTTATATCGCATGCTTGTAAAACAT
AACGCAGTACTCCTGCATAGCCACGAGGCTTTTGTCTGGTAATTAGTCTTTTTCTAGTAT
CCATTCCTCTTGCCTTCCTTGCCCCCATCTTCTTAACCTCGCACTCCATCCCCCAATCTA
CCGTTTCCTCTTGCCCCAAACCTTCAAGAATTCGACCTTCTCTTCAACCCCCAGCCCTAC
CCTCTTCACTCTGCCTAGTCTCGCTAGATCCTCCGCAACCCTCTCAAGAACCTTTTGTTC
GTCCTCACTAACAACGCCAACATCGCCATTCACTGCACCACCAACGTCGACGTCCATGCC
ATCACCAGCCTCACCATGCTTGCCGCTGAAGCCATTCCTGAAGTCCGGTTGATCGAAGAT
GTTAGTATCGTAACCTGATGCCTTGGCCTGTTTTTGTTTTGAACTCGATGAAGGACCAGA
GGGCGAGTCTTGGCTGCTGCTGTTGTACACACGCGAAGCGATACGAACGCGCATTTGGTG
TGACGGCTTGCTGAGAAGGCCCCAGAACCACGATGCGTAGCCGCCGGGAACGGGGGTTGT
AACGTCTTGGGGAGTGTACCTGAGGTTGACGGGGTAGATCTTGGTCTTGCCATCTGCACT
CAGCAAACTGGGGCACAGTGGGAGGATACCCCGGCCATTCGTTGTGGTAGTTTCTGGAAA
CACGCAGATTATCCTATTGGGGTTCTCGTCTGTGAGTTGTTTGAGCGAGACGAGCTTGGA
CGAGTCTGGTGGGGCGAGAGCGGGTGGAGAAAATGCGTGCATTATCGCGCGGAAGAGGGT
TATACGTTCGACCTTTCGGTTGTGGGGGTACGAACGTGTGAAGATGGGTTGGAAGATACC
GGCAAGGTAGAGCGGGTCGAGGGGTGAGGTAAAGGAGGATGCGATGATTGTGCCGGCCTT
GGGGAGGTTGTCTTTCGCAGAGTGTAGCTGTCTGTCGGACATGTTAGCAGAAACTCGTCA
CATTCAGCCTCCGGACACGGCTGCCATCTGGATTCTTCTATGCTTCAATCATCATGGGCA
ATCTGACTTACCCTCTCTTGACACCATCAACCTGCAAGTCTACCCACCACACGCCAGGGA
TGCCGAGCATCAGCCACAGCACCCCATACTTCAATCTCCTCCCAACGGGAACCCATTCCA
GAACCAGGAAATATAGAAGTGAAAAGGCGACGACGAAGGGTGCGCGCACACAGAAGAGAA
ATAGGTATAACGGTTGCCAAATGATGCCGATCGGTGGAGGAGAAACAGGGAAGAACGGCG
CTATGGAAGTGCCTGCAGATATACAGTTAGCTACGAAGTTGCTTTTGCGTGGTGGATCAA
GGGCGGTAGAGCGGAATGGTCGGTGGAGGGCTGACGACCTCATAGGGAGGAAATGCAAGA
ACATCTTGAACTCTAAAACAGTCACAAAGTAGATATTCTCAGACGTACCTTTGTCGCGAA
ATTGACTATATCTCTCCATGGCGAGTAAAGCCTAGCAAAAAAAGACGCAGATGTGCGGGT
AATGTCACCGAGCCATGTAAGGCGAGGCCAACTTGCAGTAATCGCGAGCGAGATATGTCG
TGCCTTGGCGAGGATTGAGCTTCTTCAAAGTACGGCTATAACGTCGAAGCAAAGAAGCGA
GGGGCAGCACTGCAGGCAAGGGCTCGACACACTTGTTACGCTGGATCGTTCCAGCGTGGC
GAAGACGTAATGCGGGTTGTCTCTGGGACGCTTTGGGCGGGACGCAGGTCGAGTGGTCAC
GCGAGTCATGTAATTTCGACATGTGAAATGCCAAGACAGGCGTTCTGTTGGTCAGCCAAC
GTCATGTGCACATGTGACACTGCAAACAGGGGAGCTATTATACGGTACAGTCTACCTCTA
GAGCGTCTGGCGAGGTTCTAGATTGTGTGGTCTGGCAATTGGAGTGGTATTCGCTATCTA
GTTACTACTTTGGCTAACACTCGATGATGTCTATTGGCGCCATTCGCTCCTGCCAAACCA
TGAAGACAGACCTGTGGACGTACATGAGGGAAGAGGAAACCGAGCCAAACGACGAGCAGC
ACCAATACACGCTCCAGTCGTGGGATGAATAGACGATGCATGTCCCAGCCAGCAATGCAA
AACTAGCAATAAAGCACAGACAAAATACAAAGGAAATGGTATTGATAGTAAGAACAACGC
GACCCCGAGGAGTCCGGCGCGCCGCATATGTAGAAAGGGGGTATGTGCCAATATTACTGC
TTATTTTCGCGGCTTTTCAAGCCGAATCGACGCCATTCTGCGCCGTGGTCCTCCTGTTTT
GGTGCGTAAAGAGGAATGTGATTCGTTGCAGCTCGGGTGCTGGCGGGGGTGGGTATCGAA
GCACATTGCGCCGAAGCGATGCTCGCGGCAGTGAAAGTCAAACATGCAGTCTGAACCTGC
AATACGCTCTTCAAACACTAGTCTCGCAGCTGCTCCCTCCAGACTGCCTCTTGATGCAGA
TTACAACTGATTACAAAGTACAAGCCAGAAGCCGCAAGAGCAGCGCTCTTACAGCTTCGC
CTCGAAGAAAAGTGATTATGTCAGCGCGGTGAAAAAGGGCATGCGCAAGGGTGTTCTCTC
ATCACTGTCGTCTCAATTCATGCTTATAAAGCAACATCAAGCACCAGACTGACATCGCTG
ACCTGCTGGCCGGCAAGATCCTCAAGCACGGGGATCAGGTCAAGGAGCTCGTTGTCGTGG
GCGTCAGAGAACCAGCTGCTGATGGGAACGGCGTGTTGTGGGTGGAAGATGTATGAGGTG
GGCGAGTTGTCGATGATGATGGTGTCTTTGAGGTCGCGACCGATTTGTGAAAGGTCCTGT
CATACGTTAGCACCAAGGAAGCAGAGACAATGTTAGTCATCATACCTTTACGTAGTTGCC
CTGGTGGTTGTAGCAACTTTCGCGGAACAGTCGGTGGTGCACAACACCGTGGATGTCAAG
CTGGTCGAGAAGTGGGTCACCGTACTATTATAGTCAGCATGAAGCATGTATTTGGCGGGG
TGCGAACATACCTTTGACACAGATGCGGTGAACACGACGACCTCATAGAGCTCGCCTACC
CTCTTCATAAACTGATCGACGCCTGGTCGCTTGATGACATATACGTTGTGGTATTGACCT
TCAATCTCGACAGGGATGGTGAAGTCGGCCTGATGCAGGATCTGACGCTAGGTTAGCAAC
TGAAAGCACACAGTGCGTACATGCAACGTACCTTGAAGCTGCTGTGAACTAAAGTCTCAT
CCAGGTCGAGAACCAGACACTTCTTTCCTTGAAACCTGGGTGCAATGGGTCCCAGCAGAT
ACTTCTGCGGCTCTGCCGCCTCTGTAACGTCGGCGGTCTGGTGTTGCACGGCCATCTGTC
TCTCCGCAAGCGGCGGTGGTGGAGGTAGATCGACCTTGGGATGCTCGGCTTCGGCCTCTG
CATTTATCTCCTCTCCCTCTTGACGAACATCCTCGGCCGACAGCGGCACATCTTTCATCT
CGATGTCATCGTCGATTTGCTTTTGCTCTTCGGCCTGATCCTGTATTATGCGCTCTTGAT
CTGCTGACGGCCGAGGAAGTACCGGAGTAGCGATGGGAGTAGGGTTTGTGATGCTTATCT
GAGGATGGCCAGTCTGCAGAGTGCCGGGCTGGGGTGGAGAAAGTGTTTCTGTTGGCTGCT
TCTGAGATGGGCTCCTTGTGATGACCTGGGATCGGTCTTGGACTGATGGCTGTTCGGTTG
TACCATCACCATGGTTGGGCTTTTCGGCCAGACCTGAACCTAATGTGTCGGTTCCCGTCT
TTTCGTCAAGTGGGTCTTTTGAGTCGGTATTACTTGACTCGGCAACAGTTGGTTCCTGCT
TTTTGATGGGTGTTGACTGAGATGTGCGTCCGGTGGGCACCTTTTGGGCTTGCTTGACGT
TCTCCAGAGGCGTAGAGTCATCTGTCGTACGAGACTCTTTGGGCGCAAAGCAGGGCAGAC
ATGAAAGCAGACCGCCTGACTTCTTGGTCTTGCTTCTCGTCGATGCGGGACGGTTTGCTG
TGGCGGGCACTGGAGGCATTGGCTCGTTCTTCTCCGAGGGGGCAGCGCGCGGGTGGGAGC
GTTTGCTGCTCGCCGTGCTTCCTGCCCGTCGCTTGCCCATGAAGCTTCGCTTGGAATGCT
TGGAGCCTCGCCCAATGCTCTCGGCGTCTGCAGCCGTTGCGCCGCTAAGGCCAGTGGTCG
GACTCTCGTTGGATTGCGAGCCGGATCGCGGGACGTTCAAGAGGGAGCGCTTCTGGGTCG
AGTCGGCTTCAGCAGCGGCAGTCGAGGAGCCTTGCGACGAAGTTTGGCCCGGAGCGAAGG
AGTTGGTGGCAATGGCGGTTTGCATGGCAGCTGCATGGAGTTAGCAGTCACGTCATTGGA
GATGGGCAGCCTATTGCCGTGATGATAGTCGACAAACATACCAGTGCCGTTGGCCTGCTC
CGACAACCCTACTGCCTTGTCGGTGGGTGGGCGAGTTGCGTCAGCAGAGAGCTGCGTCGG
CTCGGTGCTCATAGCTGCGCGTCGAGTGTGGTAGACGGACAGCGCGCAGGTATCGAGGAC
GTGTAGTGATAGGCTCGGGGCGGGTCTGAGGGCTCCCTGGGTCGTCGCGTGGTGGGACTC
GCTCGTGGGTGGGAGCGGTAGACGGCTGACTGGCAGGCTGGCTGGCAATGGCGTGACCCG
GTCGCGATTGCTGTAATTAATGCGCGAGATGGAAGGAGCGGTCGCCGAATCTCGCAGCTG
GGGCAGTCGCTATCGTCGAGGGAGGCCGAGGGAGAGAGCGAGGGCGACGGGGAGCGAAGC
TTGGATGCGCTGCTTGGGATGAGGCTGGTTCGCTAAAGCAGACGGAAATGAGACGCCGTC
TTTCACCGTCATCAGCGCCAAAGCTCCACAACAACCGCGAGTTAACTGCAGCGGGTCGGG
TTCTCTCACAACTATCTTGATGCGACTGCGACTGCGATTGCGACTGCGTCTGCGTCTGCG
TCTGCGATGCGGCTCTGCTGGCTGGTGTCTGGTAACTACAACGCGCTGACGGCGACGGAA
ATCTTGATGGCTGTATCAGGGCTGTGCAAGAGCAATCGCACTCGAGCGTGACAGGGGCCG
CTTTATTGGGGGCCACCCCCAATAACCATGCCATGGTGCCCCTAGCCCCAATTGCCCTAG
CAGAGCGCATGGCCAGACCCATACACAATACCTTCACGCGACGCACATCTCCAAGGGCAG
AAGTGTTCATCATTCATCTATCCAATCACACGCTCGACCGCATCGCGGAGCAGGCATGTC
ACACGGGGAAATGACCGCCAAGCATCCTGGAAAGGGCACATTAGCCATAGCCATAGCCAT
ATCCATAGCCTCCAGCGAACAAGTCCACCTGCGTTCGCTCTAGGCCCAAGACAAGCACGC
TTCGGGCCCTGCATAACCTCATCTTCGCGGAAACCTCCAGAGGTGACTGACCGATTCCCA
GGCCATGCGACCGTTCGTGCGGCCACAATGGCAACTTGGCAAGCTGGCTTACGGTTAGGC
GCCATCTTGCCATGGTACGGGGAAGCGACGTCGCTCTAGCCTATCACAAGCCACATCAGC
CGTGAGACCCCGATGCGCTTCTGCCGCCATATGCTGGTCCAATATTGCCTGCGCCGGCAT
TATCCTTTGAGCAACGCGCAGGAGCTCCCAGCCTACTCTCAACACACTCGTCAGGCTCGT
CGTCGGCGCAGCATCTGAACACTCGAGTCGTTTCCCCTTGCTGTCACATGTCAGTAACTG
TCGTGTTCCACAGTGGCAAGCGCTGTGCAGGACGGCCCGTCGCCGTGCCGATCTTGCACT
CCATGCAATGGTATCCATGTCGACAAAGGTCACGCGGCCAACGTCCATGGTCTGCGCCTG
TACGCTATTCGCCTTCCCCGCCGTAGTGGTGTGCGGTATACTTCAACCCAAGAGGCCCCC
CAAAGCGCGCCAACTCCAAATTACGCGCGTGAGAAGATCTGCGATCACAACGTCCGGAGA
ATACGAGCGGAACATCAACCGACCGTTGAATGCCAATTTATCTCTTGCACTTGAGACAAG
CCCCAAGTCGCACATGCGAGGTGGCCACAGTAAACGGCTTCGTCACTGTACGACGCTTCT
CGAACAACGTGTAGCATAGCGACGTCGTTCTTTACTCCCAATACGGCGCAAGAAGTGGAC
CTTGAACGACCGATCAGCGATTTCTTACACATGTCCATCCGCATCCTCTGGTCTCCAGTC
CACTAGTCCACGGCATCGGTACACGTTGTCCATATCCTTCGCTTCGTGTTCTCTCTCTCC
TAGCATTGCCGTCGTAGTTGATAGTTGGCCGCTTTCCGCATTCCAAGGGTAATGGCTTTC
TTCGCGTCAGTTTCTCCGGCTGCTGTGCGGCTCCCAACGAGGCCGATATGGGGACCATCC
GATGATATACACGTCTGGGAACTGTTTCGCATTGTCATCATCACGGCTTTGAGCATGCTT
TGTGCAGCTTCATATAGCGGACGCATCGACTCCATATAGCTTCTCCGGTCGACCATTTTG
GCCTAGCGGATGCCAAAAGAGGTGCTAGCGGCGGGAGCTGCTGAGGCCATGTCTCCGCGC
ACCAATCACGACTATTTTGCTTTGTGTTTTAGCTATTTGGGAAGACGCCTGTCTCCATTT
CACCCCAAAAGAGCTTCGAAGCTGGGGCTAACAGGCGGAGTTTTGGCCATTGCTACTGAA
ACATCTACCCATTGGTGTTTCAGGACGAAAGTGGGGATGGCGGATGTTTCTGGGTGGCGC
ACATTGCCGATCGTGTTGCTTGTTTTGCTCATCATCTGCAGCCTTGACGGCATGATCGTT
ACAAGATCTGGCATAAGCAACAACTTGTCTTAGTAGATCCAACGAGGCGACAGACCGGGC
ATCTCCTCTAGTCGGCTTTGACAAGAATAGCTACGTATCAACCAAGCCCAACAGTCGCTT
GCCCTAGTGGAACGAGTGCTTGAGACTGACAATGTTCAATCCGGCAGATCACGAATCAAT
CCCATCTTTCACAGCACATACAACCTCTCTATTGACTTACAGCCTTGGTATGTTCGGACG
TTGACTTTCAAGCTTTCGACCGTCGCGACGGCGTGACCAAGAACTTGAAGTGTGGGTCAG
AGCTCCACATCACACGTATGCGGCGCAGCAATACAGTCTACGGGTCATCTCGAGCGCAAA
AGCAAGTACTTCCGATGTCTTGACAGTCGGTACTCGCCCAACAGCCACACCGAAACAACC
GTCTTGCTTATGTCGACCAAAGTCACTACGACTTCTCAGAAACTCACCCTGAGACTGACA
CGCATTGGGGAACGCACTCCTAATAATGATATCCGACAGGGAGACCAGATCGCATGTTAG
TTTCGATGTATATGCGGAGAAAAAGCAGAGCGTGCTTGATTGGAGCGAAGGGGTTTAAGA
TACATACGACAGCCGTGCAATATTGAGATGGTTGATGCTGTGTGAGCTACGCTGCCCAAC
TTCCACTCCTTTTCGTGATTGATTCACGTCGCCATTTGCTTCGACTATGGCGCTTGCTAC
TAATCTGCAGCCACTGGCTTATGCCATGGCTTACATTACCTTCTTTTTGGGCACCACCTC
GACATTCCTGAGGTTCTACAGTCGCTACGTTGATCTGAGGAAGTGGGGATGGGACGACTA
CTTTGCTGTGGTGGTTTTCGTCTTCAGTGTCGCTCAGCAGGGTGTCTTGCATATGTTTCT
CTACTGGGGCTGCGGACTGTAAGGACTCAACATCTACTTTACGTTGCCACATCAAGGCTA
ATTGATCTTGTCAGACATATGGACGCCCTTAGTACTTTTCAGCAACTCGAGATTGTTAAG
GTACGTACAAATACAAGAGAGGAACTAGTAAAGATATTTGTACTGACGAGAGATACCAGT
GGCTTTTTGTTGAGGAGATAGTCTACTACTCGGTACACTGGGTCATGAAATCTGCCTTTC
TCTTCTTCTACCTCCGGCTGTCGCCCGAGGATCCCGCCTTTCGGCACGCTGTCTGGGCTG
GTGTGGGATTGAACACCATGGTATGGGGATGCAACATGTATGTCATCTTAAACCCCTCAC
TTCCACAAAGCGACAAAATCTGACATATGGGATTAGGCTTCTAGCATGCGTCCAGTGCAT
GCCCTTTGACGAGATCCTGCATCCAGGCACGCACCCAGACGCCTACTGTATGAACAAGCT
CATAGTTCTCCTTGTACCATGTTTATTGGTGAGTATCGCCCACCGCACTGGTTCCTGTAA
AGCACGCAGCTAATCCCAATCCCTACAGAATATCGGCCTAGACATCTACATACTCCTCTT
GCCCATCGCTATGATCTGGAATTGCCAAATAAGCTTCCGCAGAAAGGTCGCCGTTCTCAG
CGTCCTCACTTTCGGCAGCATCTCCGTCGTCATCGCAATCTGCCGGCTCATACCCTTGCT
CGAGCTCGGATCCCCGTCCGCTGAGCCCATCGACACCTCCTGGATTCTCGGCAAAATGAT
CATCATCGCCGCTCTCGAAACGCAATTCGCCATTGTCGCCGTCAACCTCCCTTCTCTCAA
GAAACTCTGCTCCAACTTCACGGGCGAAGAAAGCCTGGTAGAAGAGCCGCAAGATTGGAA
GTGGAAAGCTCGCAGATTGACCTCAAACTGCAGCGACGACTCCGACGATGACGAGTTCTA
CGTCTCTGGGGGGAACGGACGCGGTTTCCAGTGGCGCAAGAGCAAAGCTAGCTCCCACAT
TAGTTTCCGAGCCAGCATCGCACCCAGTCTGGCTTCCGATGAAGAGTCCCTTCAGGCTAG
CGTGGCTGTCGCACTACCCGTCCTGTGGGTCAAGTCTAATGTTCAAACGGTTAGAGTGGG
CAGAGGTCATGTGAGCAGAGGACATGTGGTTAGGAGTCTGGTTCGGTGCAGTATGGAGAG
GGTTGAGGATTGTTTCCCCAGAGGACACTTTTTGAGGACATATGGCAGGCCAGAGTCGAG
GAGGCCGGAGAGTAGATTGCCGACTTGTATGGAAATATGATGTTCATTTTGATGACTGAG
TGTGTGGTAGCTACTCTCGCAGTGTCGTGTCTTATACCAAACCCATAAGCAAGTGGTCTT
GAGAGGCATTATATATCGTGTCTACACTCTTGGAGGCTGAAGAAGCTGAGATGATGTGTG
TAACGAAAAGTAAAGTAGCTATTAGATGATTTATCGATTAAAAAAGAATCATTTCATGTC
TTGAGTGCCTCTGATACTATAGCTATCTAAATCCCATTGCCTTCCATACTCATAACTGTT
TCCGTTTCATAGATCTTCTTGTTTCCTGATAGGCCAACCCGTATGCGAAATAGACACAGG
TTCCACTGCATCTTGAGCAATAACAGTGCCTCTTCTATCCGAGCCAGTAGTGAGATTAAG
TGCTTGTTGGGGTCTCAGCTCCGAGAAACGTTGGACTGAGCTATCAGCAGAAGCTTGTTC
GGAAAGCTCCCTGGATGGTGCCAACGCCAACGCACCGTATCCAGCATCGTTTTCGGGAAG
TATAGGCTGAGGTTCTGATCGAGGAGGTTCGCTGGGCGATATGGCCCATGGTTCGACTCG
TGATGATGATGTAAAATCGAACCTGTGGGCTGTATGGACCCGCGTGATTGGTATGTGTTC
TTGGTAAGATGAGGATAAGTTGTGCTTGATCATATCGCGTACGAGGACGAATGCCTCAAA
GAGCCAGAGCGCACTGTTACATGTCAGCGCGGTAGCAGATGCGTAAAAAAAAAGGCGTAC
TTACAGTTCAAAATCGCCCATAAGACCTCTGGTCAGCCATATTTCGAAATTGACACGCGT
GTCTGATATTCGCCAGTACAAGACTATAAACAAGATGATGCCGAGGTCGACGAGCCACAA
CGAAGACATTAATAGATGCAGTCCCAGTTCGACCTTAGGGTGGTGTATCTTCTCGTACAC
ACATAGTTTTGTAATGGAGTACATACATGCTAGCATCGTTACGCTGGCCTGATGACTCGA
TTAGCTGTGCATGCGGAGCGGGATTTCAAGACGCACTATTACTGAAGAGATCACCAGAAC
AGTATCCGAAAAGTACTGGATGATGTAGATATCGAGACCGAGAATGACAATCGCAAACAG
TAGTCGCGCAGCATACAGGGCAACAGACCTTTTATGGTTCGACTCGGAATGCATTTGATA
GCTTGAGGTAAAAACAAGGGGTTGATGGAAACTCCCGGGGATGTATGTTAATAATGGGGC
GAAGATATTACTGAGAGATAAGAACGATGACGGTAAACGTAGCTTCTTGTACTGTATGCC
GAGTGTGGCTACAAACTGGACTCACAAGTGTCTCAGACAGTTCCAATCCATAAGCCTGAG
TCTACCTCGCTGATCTGTCTCTGTTGGGACCACCAAAGACAGTATTGAGACATGAGAGAC
GCGGAGCATTCTCAATTTGATGCATTGTACCCAAAACTTTGCATAACTCCAACTCGATGT
AGTCGGAAGCCGAGTGGCAACAGAGGACGCCTTCGTATGGGTATCAAAGTGCTTAAGCCA
CGCCAGCGCGAGCTCGTTGTTGATCCAGCCAGTAGCAGAGACAGAGATAACCCAATTGCG
AGGTAGGCCAGCTTACCAGGGCGTGATAAGAACTTTGCCTGGAAAGATGAAGAAGGGTGG
GGTAACGCGCCCCGTCGCAGCGACGCCTTGTACTAGGGTAACCCACTCACGATCGCCAGG
CTGTAGTTTCTTCTGTTTCCCAGGTTTCTCTGAGCCTGTAACACCAAGCTGAGAGGATAT
CTTGCCTATCATGAAGCTAGACTCATCAAAGTTCCAAGTGTCCTTATCTGCAATACCATA
CTTCGCCTTTATCGATTAAACTAGGGTAAACAATAGATAGACAATCGCTAGGTCCTTACA
GGCAGCTCGTAGGTTATCGTAGGGACGGTTCCATCGCGTTCATAGCTTAGGTGTACGCTT
AATAAACCTATCAACCTAGCTCTTGCCTGTCGGGTTCCTATTACGCTCTCTTAGCAGCCT
ATTAGCTATATCTCGTACATGTGCCCTCGAGGGCGGTATGCTACATAAGGACTCGTTAAG
TATACCCTGTATAATTACCTCCTTTTCTAGCTTTGTAAGACTCTTTAGGTTTAGCTCGCA
GTCGCGTTAATAGTGCGTACCGTTGCGTTGCTGTCGTATCGTTGTTCTAGGGATTTTGTA
GATTGTCTTAGCGCGTTGCAGGCTTCGAATTAGTTGTTTTAGATATTAGAGATAGTGAGC
TGTGCATTAGCTTTAATATAGGACTTGAGAGCTTAGTGTTGTTGTAACATTACGTGTTGT
CGCTGCGTATGCGCGGCGCTAATGTTGCTGGACCGCTTGTTGGTGAACCACGTTAACGTG
CACGGACAGCTCATGCCCGGAGACACCTCGTGCCCCGCCGAACACCATATCCACCACTTC
AAAAGTGAGGCTATTGAGCCACGTACAATAGCTATTATCATGAGATTCTGTAGAGGAGTT
GTAATTAGATGCTTGCGATCAATCTGAACTAATTATATTTACTCGGGAGCTTAATGTTGC
GGCCACGTGATGTGACTTTGGGTGGAGCAGCAGATGGCTCATCTCGAGCTTGAACACCAG
CGTGAGCAGCGCCAGCGCGTTTCCGACGCTTGTTACTTAATGAGATCGCTTGCAAAGCTG
GTCGCTTGCGTTTTTGAGCTTGTTGGATAGCTTTTTTCTGGTGTTGAGCTTCAACTTTGC
GCGCGCGTTCAGCTGCTTTCTCAGCTCGCTCAAGCTCCCTTATCTCCTTGAGCCTCTGCC
TCTCCACACGCTTCTCCTCAAGCTCAACTTGACGCTGTAGTTGAGCCTCCTCACGCTGCT
TCTTGGCCCGTGCTTTTTGGAGTTTCTCCTCCGTCTCATCTCGCTCCCGTACTGCTTCTC
TAGCTCGAGCCTCACGCAGCTTGCGAGGAGACCAGTGGACCGCGCCACCGTGATACTCCT
GGCGCTGTTGAAGGTCAAGAGCTTTGCCCTTCTTCCTGTGCTTCTTTTTGTGTTGAAGGG
CCTCCTTTAAGCCCTCATTCTCATGCTTTAAAAGCTCATTCTGAACAGAGAGATGGTGAA
CGCTTGAACGCAGCTTTCTTGCCTCATACTGATGGCTATCATTGACAGCAGCTCGTACTA
ACCGATCGAGCTTTCTCCAGTCATGATCAGAGAGCCC
>NODE_11_length_2426_cov_85.563477
TACAAGAAACCTGTTGCAACGTGCACTTGAGACTGCACGTACTCAAACCCTTCTACAGCT
ATTACAATAGATATAGTTAGTTTACTTTTCCTTAAGCTGCAAATCTAGTTTTAAGCTAAG
TTTCTGATAAGTATTAAGCCTATACAGATAAATGGGCAGTAGTAGTAGTAGCTTACCTAG
TACTATTCTGTGTGCCGACGCGCGCACGCACTTGAGTGAAGTAGCGCACTTGAGAAATGG
TGCTAAGACTTCCCTTACATTAGATATTATGCTATGCCTACAAAATGGATCTTTCTCTTA
CCTGAGCTACTTTCTGCACAGTATAACACTTGTTATTCTTAGAAGAAGAAATCCATGTTG
ACATTGAGGGCTATACATATACCATGCCCAAATATCTAGTATAAAGATTGATACGAAGGT
CTATGGCTAGCCTATGAGCCAAAGTAGGACACAGACCGGGTCATAAGATGTAATGGCAGC
CAACTGACCTGCTCAATATTGTGATGCGTTTTCATTAAACCCAATAAGTTCTATTGGCTG
GAAATCTAACAGGGTGCTCGTTCATCCTATCTTATGGTGCCATGGGTTGCCATTCAAATT
CCAGGACGGCAAGGAATGAGCCTGGTGGATTGACGATACGATTTAGTTTGAACCGTCTGT
CTGCAAGTCGGAAGAGAGTTTCCCACTCGTGCACGTCTCGCTCTTTCGAATTGAATTGTT
GCTTCATTGAAAGATCGTATCCGCTGTTGACATTAGTCTCTGTGGCAAGTGAAAACGACA
TGTGCAGAACCCACCGAATAAGCTGTGCCTCATATGCTGACATGGCGTTTGGCTCCGGTA
GACATATCTCATTTATAATCACCTTGGATCCAACCTCGAGAGCGGGGATCAGGTTCCGGA
TGATTTGCAGGGCATATCCATCTAACCAGTCGTGCAAAATTGACCTGAGCAAGTATACGT
CGGCTTTTATAGGCTGCTCTTTGAACATGCTGTGGCTTACGAACTCAAGACGACCCTTGA
GATCCTTGGGCACAACGGCTTTGCTCAAGGTCTCTGGAAGGTCTTGAACGTAGCATCGTA
GTCGCGGGTATCTTCGAAGTAAAGCTTCAGCAATGGAGCCTTGAGAACCGCCCACGTCCA
CCAAAACCGTTTCACAGTCGATTTCCCAGTTCAACGAGGTAAACAGATGGTTGATGTCGA
ATGGTGGGAGTGTCCGCATGTACTCCATTCCGTGCGCGAAGCGCTGAGCTTTTTCAGGTT
GCTTTTTAAGAACGTCCCATAGACTATCTCCCTTATGAAGCAGCGCAAACGCGGTCTCGT
TAGGCTCTTCAGAGCTAGGCCATTTTTTCATGGCAGGAACAAGGAACGAACCCGCTGGTA
TGAACTCATCGCAGCAAAGACTAATCCATTGCCTCACAAGAAGGTTTTCAGCGATCAAGA
ATGAGCTGGCCGTGTGATTTACAAATCCGATATGAGACTCTTTGAAGATTCGGTACGAGA
TGGCTAATCGCATAATTCGCTTGACATCATCTACGTCCATTTTGCATCTTTTTGCGATCT
CGCCAAATGAGACAGTCTCGTGTTTTGCGATTTTCCCTGCTATGTTGAAATGTACAATAG
CTTGCAGGGCTGACGAGATATGAACCTGTGTACAGTCAAATCCAGCACGCGCTGCAAAAC
GCAAAGACGCAAACTCACTCGAGGGCTCATTATTCGCCCAACATGTCCCAGGGGGCCTTC
AACCAAATCCTGCAGTTCCGTACAGGAGTCGAGGATAGAGGACTGCGCGAGCTGAACAGC
TGCATTGCGAGGCAGCTCCTGATTGGCGTTCACAGAAAAAGAAGGCGTCGCAACTTTGAG
ACTGTCCAATAGTGACTGGAGTATTTCCGTCTGCTTTTTGATGGCTATTGCCAGCTCTGT
GATCCGTGACTGTCTCGGGTCCATGGTGCAGTATGGTGTCTAAAACGTATTTTTTTGCGA
AGAGAGCTTTCTTGAGAGAAGATGAATAAGAAGATTTCATGTCAGACCCGAGTCTCATTC
TAGGCCTGGACCATCCATGATATAGAATGGGACGATGGTCTGTGCTCGAGACCGTTGACC
GGGAACGAGGCGAGCTCTGGTGGCATTGTGAGACTAGGACAGCGTATGCGCCTCGAGTAG
CCTTGGCTAGTAATCTTCTCCCAACTTTACAGCGGATGATAAGCGCGACCATGCCGCAGT
ACGACTGAACTCGAACGGCTGGTATGTATCCGAGTCATTGGTTGATACCACGAGCACGGT
TTGAAACTCCCAGGCGGCCAAGCCGGCTTTCCCGACGGTGTGGCGGATCTCGCCAAGACT
GGTTAGTTCACATTCGGTTACGGCAGCATCCTGCGCACGCAACTCTTGGCCAATATCCAG
CAGGGAGTTGTGAGGGGCGCAGGGCACACGGGTAGGGATAACGGTTTGCGTCGCACCGTT
AAGCCGCGGACCGCCCCGCTCTCGCT
>NODE_15_length_58208_cov_37.340813
TCTCCCTCTCCCTCTCCCTCTCCTCTATACATCCCTATTCTACATATACAACGACTCCCA
AAATCGCCTACCCACCTACTAACACCCTCAGTCTGCTGCACAGAATCCACAACCAACCCG
CTCCTCTCCCCAGCCCACCACTTCAACACAACCCACCCCAGCACCACCATCCTCACAACA
AGCGGCGGCCGCGTGACAGACTCCACAATTAGCAGTATCTACTATGCTGACCAGGCGACG
CCCGTGGGGTTAATTGTAGTGTTGGGACATAGCAGTACGTTGTATTTTCCCTTCTCTTTT
TATTGTCGTTGTGTGTTTCCGCTATCTATGTGAGAGGAAACGAAGGAGAAGGAGAAGGAG
AAAGAGGAGAGAGAGCAATATTCCTTCAAGTCCTATTTTCTTTCTTACTTCCAACTCGAT
CTTGACCTTCATCTCCACCCCAAGTCTCCCGCCAGCTAACAACCACAGCATGCACACAAA
CCCCGCACCCCCTCGAACCCACCCTCCAATCCGACCTCCGCACCCTAAAAGCCAGTCCCT
ACATACGCCGCGACACGCAAGTCCTAGGCTACATCGTCGATGTGCACACGACGCGGACTT
CGGGCCAAGAAGCTAGGTTAAGGGAAGTTAGGTATGTGTTGACGTGCTTTATTTGGGAAG
GTCATTAGCTGACGTGCGGGAAGTGTGGCGAGTGGTAATAGTAACGGTAATGGTTCGGGG
TCGGGGCAGCAACGTACGGGGAATCAGAATAATGGGGAGGGTCTTGGTCCGTTTTGGAGT
TGATGTGGGTTGAATGGAACTGAGATGAGTCATGGTAGGTGAGTGCAGTTTATTTTCCTA
GTGTGTCATCTATCTACTATCTATCTATGTATCTATCTATCTATCTATCTATCTATCCAT
TCGTCTCTCAATATAACTGACATGCTATAAAGAGCCAAGAGCAAGAGAACTAGGAGATAT
ACATCATAAGGAACATGTACTAGGCTGAATTCAAATCGTCGAGACACCACTCACTCCATG
TACTACTGTACCCAGGTACAATAGATAGTATAAAGTAAGAGACGGTCTTTCATTCATTCA
ATTTACATATACGATGGCGAAAACCAAGATACCCATCATGATGGATTTACAAACGTGATT
CATTACAAAATAAGTATGAGGCGGGCCCGCAGGAACAAACCATTCATATCAAAGCAACAC
CTGCCTTCCTTCTATCCAACAGACCACAACACGCGCCATGGTCCAAAGTAATTTGTTCAA
GGGAAAAATAAAACATAATCAAAACTCGGGTATCCAAGAAACAGAGCAAAAAGACTACCA
ACCGCCATCCCATCAAGGCAAATCCCCATACGTCTTTCCCCTCCGCCAAAACCTCTTACT
CTTCTTCTGCTCTTCCTCCTTTCTCGCCTCTTGCATTGGTGGCATCTCAGGTGGACCTGA
GTTCCTTATAAAGTCCGCTAGATCACGCGTCTCACTAACAGAAGCAGCACCACGCACATC
TCCGACACCAGGAGCTCTAGCTTGCAATCTGGGTTTACGTGAAGAAGCATTAGAGGAAGA
GGAAACGGAACCAAAAGGCGGTGCGCTGCCGCTGCCGTTTGCGTAGTTGCTATTGTTATT
ATTGTGGATGGTGGAAGCCGCGGAGGAGACAGAAGGGTTAGAAGAACCTGCTGCGGCACG
CGCACGCGCAGCCGCGATGGTTTCCTCACTGAGCATGAATGGTTGGGGTTTGCTGGAGGA
AGGGGGTTCCGTTCCATTCAAGAAATCCATCAAGCTCTCTTGTCGTGGCGGTGCTTGTTG
CCGCGGAGGAGGAAGTCTTTGCGCCTGTGGTGATGGTTGATTGGTAGGCGTAGGGAGAGC
CGTGAGTTGATCTCCATCCTCATCATCATCTTCGTCCTCTTCGTCGGAAAGGTCGATGGC
GTAGGGATCTTTGATGCGCCGACGCGTTCGGGTGATGTGAGGATCAGAATCCGGGCCTGA
CATGCTGCCAGTGAGTTGTTGAGGGGTGTTGGAGTAGGCGGGCTGTACGACGCTGGGCGA
GGGGATGAGACCGGTTCGAGAGTTGATAGTCTGCGTGCTGTCTTTGGACTCTAGGGTCGA
GGCTGCGGAGCCATAAGCTGACTCAACGTTGCCATGTCCACCTAACATCGTCTCGAACTG
GTCCGAGTCAACCGTCGTTCGGAATGGCGCAACGCTACGGGGGATCCTTGGCTGGCCGTG
GTTCGCGTCTGGTGGACCTTGACGGATGAAGTCGATCAAGTCACCATTGCCAGTGCTCAA
GCCCGCCGGGCTGCGAGGCTCCATGTTCGGACGAGCTCGCGTGGCAGACCCGTTGGCGCT
GCCAGACTGCTTCGAAAGAGACATCTTACGTCCCAGAGTCGAAGTCGATTGATTGCCGGA
TTTTTGGCCATTTCCACTAATACTGACAAAGGGCTGAACAGGCTTCTCCTGTCCGGGAGA
AGGTCCAGTCGACCGAATGAAGTCGGCAAAGTCGCGCATCGATTCAGACTCAATCTTGGG
ATCCCTCGCAAGCGGTCTGGTGATCACCTTCCGGCTAGGTGATGGCTTGTGCTGGGCGGC
GGTAGGTCCCTTGGCTCTCGGTGCTGTGGTGTTTGGCAGGTTTGCAGTCCCAAAGGATTT
GTCTTCGGCATTCACACGGGGATACACAGTTACAGAGGATGAGGAAAGCCTTCGTGGTTC
CGCCTTCTTCAAGACGGGTGACTCCTGCAACCACCGTTAGTATACATAGTCAAAGCAAGA
CAAGCGCGACTTACATCAGCATCTCGCACACTCTGGGGGGTCAATGTAAACTTGACCGTA
TCCTGCCCCTTGACTATAGTATCAAACTCGCGAGCACGGTCTTCTTCAGACATGCGGCCA
CTCAACCCACGCGAACGGTGACTTGCGCTAGATTCTCGACCACTTGATGGGATGGGATAA
ACAGCCTGTTTTCGAAGAGAAGAAGATGTCGATGCGCCGCGCTTCAACGAAGAATTATCC
GAAGAAGATTTGTCGGCTGACATGTGCTGGGAGGGCACCGAATCTTCGGTAGACATTCGC
TGTGATCGTCTCTCGGATGCATCGGTCGCAGAAGTAGGACTACGCCTGGGGCTGTCCGAG
GTACGCACGCTTCGGCTCGTGTGAACAGATAGGGTCTTCTCTCGGTGCTGTGCAGTGTTG
CTTTCAACCTCCTGTAGCGCTGGCAGTGACGAGCCACGCGACGCTGACCGAGGTGCATCT
TGTCTCCTAGGCGCGCTGGTGGGACCTTCGTATGGGCCTGGGCTCGGCACAAACTCCCCG
CCAGTGAACGACCTTCTGTTGGCTTCTTTGCGTGCTATGGAACGCTCCGGCACAATGGGC
CTGCCGTCGGGCGAAGGAGTATTGCGATACGTAAGCGACGTTGGCGTAAAGTTTCGAGGC
GGTCCTTCGATGTATCCTCCACTGCCCGGCCTCTTGCTCCGCTCATGCGGCGAATCTCCC
GGGGAAGATGACGCTGACCGTATAACACTGTCCGACGTTCGCGCAACGCCAATGGCTCGG
TGCTGCTCTGGCTCTTCGTCGGATGGGTCATCATCGAGGTAGGACCGGCCTTCGGAGTGG
ACAGGGGCTTTCGGTGTTGCCAAGGGCGTTTGTACGGGTGATTTGAGGCTCGAGCTGCGG
GCTGAGAAGGTACGCACCAATCCAGGAGGGCCGGGACGTTCGATTGACATCCTCTTGGAC
CGCATGACCTGGGGTTCGCTTTCAGTCGTGGCCTCATGCGACCGCTCAGCCTCCTCAGCC
TGATGCTCCCTGGTTTGCGAGGAACCAGCTGCGCTCATCCGGAAGCCCATGCCAGTAGCC
GCAGCGAATGCCACCATTGAGGCATCCGGCTCAGGCGACTCGTCCTGTCGGTCCTCTGCA
GAGTCGCCTTGCTGAGAAATGTTGTCTTGCAAGGCGGTTTCCTCTTCTGCCGGTAAGGGG
GCTTCTTGGTCAGCAGAGTGCGCGGGCATAGTAAACTGTGGTGCCGGACGCAGAGGCATC
GACATGGGACGGGCTTTGTTGCTCTTGGTGAATGGTTCGACCGGAGACAGTGCGAGGACA
CTGGATGGTCGCTGAGGTCGCTGGGGTCGCTGGACGGGTGTCTGCATGTCTGAGCTCTCC
ACCTCGTCTTCATATGTCGGGGCTAGCCCAGGGACCTCGATCTCGTCGATGTCGGTGTCG
CGCATTGGGAGGGGTATATTGGCGGCGATGTCGGTCTCGGTAGGGGGGTGTTCGGGTAGG
GGCTCATGCTCGCTATGCAAGGTGTTGATGGTCTCGCGACTGGCTTTTCGATGGTGTAGG
CTCGAGTAGCTTGAGGCGGCATGGACGCCTCGACCGGGCGACATGGGCGAGATGGGGGAT
CGCACGCGTTTCCTCCACGTCCTCCAGAGCCTGCCCAAGGCCGAGTTGAGAGCAATCTTC
TCCACGTCAGGCTCTTCGATGATCAGACGCTCAATGGGCTGTTGCTCGTTGTCCTCGGTC
TGCTGGGCCAGCTTCTTCATTCTCGCTGCCATGCGCGCAAAGGCTGCCGAGCCGGCGACA
AGCAGCAGCTGCTCAGCAACGTACTCAATGACCGAGGTGAGGAAGATGGCAGAGGCCCAG
GCCACAAGTCCAGCCTCGTCGTCTTCATCTGGGTCCATGCTGAGGCCGCGCTCCTGCTGG
ACATAGCGGTCCTCGTCCTCATCCTCGAGCTCGCCCAGGCGCGTGTAGACCATGATGCGC
AGGCGGGTGCGCTTCCACACCTTCTCCACATCCCACCGGTCTGCAGCCTTGGCTTGCTCT
GTGGAGAGCTCGTCGACGTCGTCTCCGGCCAACAGGCCCTGGAGTTCCTCGTCGGCGGCC
TCAATGGCGTCGCGGGCCAGTCGCGGCTTGAGCACATCGGACACGGCGGGGCGGATGGCA
GCCAGCGACGGCGATCGCGCCGACGAGAGGAATGCGAAGAGCAGGTGGTCGAGGAAGGCA
TTGAGGAGGGCTAATGCCTGTTCGGAGAAGATGGCGTTTTGCAGCTCGTCCGTGTCGGCG
TCATGGTCGCGCAGCTGGGCATTGTGATGGTCCGTCACCGTCTGCGAGGCGACGGATGCA
GCAATGTAAGCAGGCGCGGGCCGCACCGTGGTGGGCATCTGAAAGGTGACGGAGCTGGAC
AGCGAGGGCGTCTTGTCGCTGCTGAAGCTGTGGCTCCTGCTGGAGCGCGACGACGCCATA
CCGGCCGTCTCGGACAGGGCGTGTCGATGCATGGCGCAGGAGAGCGTCTACAGCATGTAG
GATGTAGGCCGGGGAATATGGATGCCAGAAAAAGATCAGTCCCCCCTGCGAGTACTATAG
GCGTGCAGCGGATGCGGAAGGAAATCAAAAGTAAAGCGCCACGCTAGCAAGTGACTACGA
TATCATGGATGCTGCAGCGAACGGGATGAAGCAAGAAGAAATGCAGACAAGAGCACGGGC
AAGAGGGATATTGGGCAAGCAAGCGTATCAGACCAGAATCGGACTTGTTGCGGCTTGTGA
GAGACATGCCAGCGGCGATCTGGGACGGCGTGCAATGGGTCTGCAATGGGCCTGCAATGT
TGCCCTGGACTAGCTGCTTTGGGCGTGTGGAGACTGCATGTGCTTCTCGAAGACGACGGC
AGACTACTGATTTCCTCGCCTAGTCATGACCTCCGTCTGCTGCTTTGACGATGCCCGCCC
TCGCTGTAGAGAGACCAACGGCTTATGTGCTACGCCGGCGTAAAGCCGCCACAGCATATC
TACCAACATACTGGCCTGTACACACATGTGGAGTTGTCGCACCATGAAACCGAGTCTTCG
TTCGGCGAAGAATATCTCCGTCGCAGCCATACATGCAGCGTTACTTTTCATCAGTCTCCC
TGGTTACCGTCTGACATTATCGTGCTTCACGGCGCCATTGTGGTGTTTTGGGCGTGAGTG
TGTCGCACAAGACACCACCGTGACGGGCAGACAATAGTATTGATTTCCTGGGTCACGCGT
CCCAGCAGCGTGGTCGACGAGTCAGCGCATCCTTTCGCTAATCTCAGGGGCTGTCTCTGC
AGTTTACGCAATACATGCCGAGCTGGCATATACGAAGGGATATAGCGACGGCAACAAGCG
CAGCCTGCGTCGGGATAGTTGGCGTTGTAGAGCTATTGCAAAGTTGTGCAGCTGCCACGA
CCTCAGTAGATATCATGGCTGTAGCTACATCACGACACTACTCTCTGCCACCTCCCACAT
AGTGTTAGAATTAACAGCTGCAAGTAATGTCGAGACGTTATATGACCGAATCCGTGCCTG
CATCTTGCTATATCCACCAAGGCAAGAGCGTCGTGGTTGCTGTTACCTCATGCCAAGCCT
CCTCCCCTCACCCCTCCCCAAGTCCATAACATGACCACCAACACTGTAATCCTCCTCGGA
TCAAGTGCTTGCATCCTGCTCTTCCATTTTCTCACGTTCTAACGACTTTCTGATTCTCCA
CGATTGGCGCTTCTTCAGGTCATGGCGTTGGCATGGGGGCAAACCTAGCCACACTCTCGG
GTACTAGTATAAGACGACAAGTACCCACGTCCAAACGGACATAGTTGGAACAGTAGTTGG
GACCTGTTGCCTCGTAGTGTCATGCAAGTACGTCCAATGCTGCTGCTTCATCACTCGCAA
ATGCGCTGACGGACATCTCCAAGCCACGACAGAGCAGGCTCGGGATCGAATAGGTACGTT
CGGTGCTCACGGCACACTCCGTATTACAGTCCTTCCATCTCTTGCTCCCATCTTTCCTTC
ATCCTCTCCCGCAGCATCACCTCGACGTGGGCGAATGGCCGCCATGTCGGTCCACTCGCC
AGGCGATACCTACAGTCGGAACAAAGCTCACTGTTGTTGATAGACCCTATGTTCTCAGCA
TATGTACATGCCACAGCATGCCCGTCGACGGACCGAGACCGGCAACATGGCTCACCTACA
AACCGATCACGACCCCAATGACGGCAGGGCCCATGATAAACATGCTCCATATAACACATG
TATCGCTGTGTGATTAAGAAGCCTTCTTTGAGCGACCAGTCCAAAGCCTTGTGGGAATCG
CGGAGGTGATTCTTTGAACTGACACTGACCTCTTCCAGACAGGAACCTTATCCATAGTGT
ACAAACACGCAAACATTGCGTAATGCTCTTTCATTATGCAAAGGCAACGAGAACGTCACG
GGATCGTCTGCTCGCAATCACCTGTTTCACTCCGACGTTTGGTGCTTCGCAATTGCGAAA
TCGTCAATGTGTCGTTGGCATTCCTCATGATTGGCCGGTATCGACAGTGGACCACAAATC
GCCGACGACCACCTCTTCAGCATCTTAGATACCTTGGAGGTAGCCGCATGGCCAGGCAGA
CTGCGCAATCGATTGACGTGGGATGGACTATGACTAAGGCGAGATGATGGCGCAGTACCC
GTAACATCATGGCACCTCTGAGCGACAGCCCCAACGTCTACCCCGGATTCTCCGTAACCA
TGCTACTGGCGCCATTTCCCGAAGGCCTAGCTTCCCGGAGGCCGGCCATTGCCAAAAACC
ACACCCGTTTCGTTCCGAGCGCTTCGTTCACCGCAGCCGGTTCTGCTGCAGGTACACCCG
TTGTTGCCACCCCACCACGCCCATCTCGCGCTGCAGGTCATCAGTCGTCCCGGTCCGCAC
CAGAGGGGTCGTGCAGACATGTTGGTTCTGTGCCCATGCCGCGTATCGCAGCCCACAAAC
CAGTGTCGCGGGACAGAAGAAACTATCTGCTGGTAGTCACGTCAAAGGGAACGGAATGAC
GTTGGTGCCTTCTGGTGGCTGGATTGCATCTATCCCAGCTATTAGACGTCTTCCCACGAG
CGATTCGCCATTGCTGGTGGTGTTGCCTGTCCGGATGGCGTAGGCCGCACGTGTGAGCAC
TGTCCAGCACCAGCACTGGACTGGCTGACTGGCTGGCTGGCCTGGCGTGAACCATGCAGA
TGAGTCTCCTGGATCAGCAGCGAAGTGTTATCTGGGGAAACACAAGCATTCTCGACCACG
CTCCAGCATACGAGCGGGCCTCCAGCCTTGCCTAAAGCGGACATGACACCGCCACACGCA
CGGTTCCTGATCTTCACGTCCAACGTCAAGTTGCTATTGAACATTGATGTGACGCTGGGC
AGATTTTGTCACTTGGGAATTATTATAGTTGTGAAGGAGGTGGTGTTGTGTCGCTGGCCG
GCACACATGCTCAGTGGCCGCCGGCGTTACTCGATAGACTAACGTAACATGGCAATTCGA
CTTTGTCCTTATCTCTGGCGCCAGGGGCCTGCAGTACTAGCGGATCTACGGGTCGCCCGC
AACCCCGCTAAGCCCAACATCAAGGCACGATAATGCTGAGCCGACGTCGCAGTGCGGCTT
TTTTACCTCTGTCGGGTTGTCTCGAACGTGTTGGACTCATCAAAACCGTGGGGTTGCGAA
AGCGATTATCATTTGGGCACCGGCAATTCGTGCGACTTGAATGTGCCGGCGGGCCAGGAA
ACCTGTGGGGTTCGGATGGGAGTCTATCAGCCGTACCGCAGAAGTCAAGACAGAGACTTC
CAGCGCTCTTCTGGAACAACGCACGTCCTCGTAGGCCCAGAGAAAAGGTCGGGTACACCG
GGTCGGAAGAGGCTGTTAAAGCCTCGGATGCAATTAACTTGACTACAAGAAACGCTGCGC
GAGCATGTTGAGCGGTTTGAGTGATGCTGCCATGACGAGGCAGGACTAACTGGAACTGCT
GCGATTGGCCGAGGCGGCCTTATCGCCCCCCGACGTTCACCCCGGGCAACGGCGCCCTGC
CCAGAACTATGGCTGTATGCACTACACCCATCTTGGGTATGCAGGTGTCGCGAGACGTGT
GCGCGCTCTCAGGGTCTCAGGGTTTCCAGGATTGTGCAGCTCGTGTCGGGCAAGAAGTTG
ACGATGCATACGGAGGGCGACGGCAATGTTGTCGTCGCAGTGGAGCGGTGTGAGTGATGG
TACGGGCCAAAGGCCGTTCGGTAGACCAATCCGGTAGTATTTGGGTAAATTTAGCTACGC
GCAAAGCGACGCTACCCAGCATCAAATCGCTCAAAGTCGGAAGATGCTTGAGGCTGTGCG
TCCGTGCTTTGAGTCCGTCAGCCAACATCACGATGTGCAACAAAGGGCCGCGTGGGCCAT
TGCAGAGCCTTTGGCAATGGGCGACGCAAAATTGGGCACAAAGTGTGCAGACTGGCGGCA
CAGACAGTGGGTAGCGGGCACGCAGAGAGTGCAGAGTGGGCATGGCATGCTGGGATGCGG
CGTAAAGTCGCGCATGTAGAGACGGTGATTGCTTCTTCATCCCACGGAAACAGTTTCGGC
GACGCCTCTTGGCTACGGCCAGGCTAATTATTATCTGAGCACGGCTAGCCCCGCCACAGG
CCGAGACAGTCAGGTCAAGCCAGCACATTTACCTTATAACTGAACCCCCAGGCCCGCTAT
CCTTATCTACTTGCCCATTCAACCTCCCCACTTCACTTGGAAACCCCTCTTTATAACCAC
TCTATTGCCTGGTCTTTGTCGACAGTCAAGCGTTACTTGTTCTCCCCTCACCAAACCCAC
CACCACACAAGCACACATCACAGTCATGGTACGTCTTGATGACTGCTACTGCACGCGACT
CTTGCTCACACACATGCACAGGCGAACTCGACGATTGTTTCCAATGCTGCGAACGTAGGT
TCCATCTGCTCGCGTGTCATCACCGAGGCTGTGCTAACGCGCCATTTCAGCTCAAGAAGT
ACCTTGACCTGCCCCAAAAGGGCAATGTCATGGCCGAGTATGTCTGGATAGACGGTTCCA
ACGGCATTCGCTCCAAATCAAAGGTGAGCTTCTTCCCGTTTTCTGATCCCTCGATCCGAT
CTCCCTGCGATACACAATCTGGCCCGGTCATTTGACTACTGGTGTTGTGAGCGTCGTGGT
AGTCTGCATGTGTGACGCACATCGCGCCAATGGTTCCCTCAGCCGCGAGTTTTGGCGTTC
CTTATCGCAACCCCGCCACAAGCCACAGCTGGGTGGGCGGAAGGACCTGCATGGCCTGTG
ACGTCGCTCCCTCCCCACCCTTCATCACCCTGTTTTATCCGAGCCTCGGATGGGCGCAAC
GCATACTGACTGGATCCCAGACACTCAAGAAGAAGGTTGAGAGCCTCGACGACCTCCCAG
AATGGAACTTTGACGGTTCATCGACGGGCCAGGCGCCCGGCGACAACTCGGATGTCTACC
TTCGCCCCGTCGCATACTACCCCGACCCCTTCCGTCTGGGCGACAATGTCCTCGTCATGT
GCGAGACGTACATGTCGGATGGCTCGCCCAACGCATACAACTTCCGCCACGACGCCGCCA
TAATCTTCGAGCAGCACAAGGAGCACGGCTTCTGGTTCGGTCTGGAGCAGGAGTACACCC
TTCTTGACGAGTTTGGCTGGCCATACGGCTGGCCCAAGAACGGCTTCCCCGCCCCTCAAG
GGCCTTACTACTGCGGTGTCGGTACTGGCAAGGTCTTCTGCCGTGACATTGTCGAGGCTC
ACTACAAGGCATGCATGTACGCCGAGATCAACATCTCTGGCACCAACGCCGAGGTCATGC
CCGCCCAGTGGGAATACCAAGTCGGCCCCTGCCCTGGCATCTCGCTCGGTGACCAGCTCT
GGATGTCGCGCTTCCTGCTCCACCGCGTCGCTGAGGAGTTTGGTGCCAAGGTTACCTTTG
CACCCAAGCCCATCCCCGGTGACTGGAACGGTGCCGGTCTGCACACCAACGTCTCCACCA
ACGAGACACGTGCTGACGGCGGCATGAAGGCCATCGAGGCCGCCATGGAGAAGCTGTCTA
CACGCCAAGCAGAGCACATGGCCGTTTACGGTTCAGACAACCAGCTCCGCATGACGGGCA
AGCACGAGACGGCCTCGTACGACAAGTTCACCTGGGGTGTCGCCAACCGCGGTTCCTCCG
TCCGCATTCCCCGTGCCGTCGCCGCCGAGGGCAAGGGCTACTTCGAGGACCGCCGCCCCG
CCTCCAACGGTGACCCATACCAAATCACCGGCATAATCGCCGAGACCATGTACGGAAAGG
TCGAGGGTGCTGATGTGGCCAGGTTCGCCAAGAAGGCGGAAACTGTCGAGACAGAGATGG
TCATTGACGTCCACAAGCCATAGGCGGCACATCTGTTCTTTGCTACCTCCTTCTTCATAC
CCCTTTTGCGCGCATAGACTATTTGTTTGATGATGCGGCCGTTGCTACTACTAGATAGCT
GGCCTCTTTGGGCAAGAATCTTCCGCCTTGATCTCGTCACCCACTACCCACATATATGCA
TTCCTTGATGTTGCTTGACGACTCAAAGGATTGTACAACGTTAATAGCACGAGCACAATG
AATCTTATGCCCAACTGTTCAATTCTGGAATCTGGCTCTGCATGTGATTATTCTTGGTGA
TTTCCAATCCTCGAATTAGACTAGGTAATGCTGCACTTTACATAGTTATGTTTATTATTA
GCCCGGAGAGTAGCACGCATATGAGTGACTTCACATTTTCTTCTTCTATAGTAGTAGACA
TATATGCTCCAGCATGATATCCCTACATGACCTTCTTCGGTAATCTAACCCGCCTCTCTT
ACAAAAAAAAAGTTATAGTACAAACGCTACGCCAACAGAACAAGAAATATATAATTCTAT
TACACCTAAATGCTCTGAAGTAATACAACGATCCTCGTTGTACGCCCCCTCAAGACTTAC
ATAGTATACTTCCTCTTACACTATCATACTATTATCCGAGTAAACCCTCACTCCCCGCGT
AGCCAGAGCTAAAACCGCCAGGCCCCTAAGGCATAAAGACCTACTCATCGCTGCTGTGGC
TCGGCAGCGGTTCGTCTCTAGTCTTCACCAAACAATGTACTTTACTACCTGCTATTATCT
TGCATCTAGTATCGTAACCGAACGTATTGTCTGAGAGTAAAGCGCGTACTCGGAATTCGT
GTCGCTGGAAAAGAAGGTGTAGTTTTTCGTCGCTTATTCTCTTTGTGCTTTGGGGGAAGA
AGATTGTTGGAGTAGAGTGGTTTTTGGGGGGGGGTATGGGGAAGTGTTTGGTGTGGGGTT
TGGTGTTGCGGAGATTAGGGTAGAGAAGAGTTTGTGGTTGATGTTGTGTTGGGTAGGTGG
TAGCAGTGGATTGATGGTAGTGTAGTGTAGTGTAGTGTAGTGTGGTTGTAGGTGTATGTT
GACGAGATTGGGAGGAAAATAGACGGAATTAGAAAAGCGGACTATAGCGGCTTGAAGTAT
AAGTAATTGAGAATTAGGTACATAGGTGTTGAGACGTGTAGATAAGTGACATGCAGGTGC
TAAGGCGAACTCATTGTAAGGTAGGCGATAATGCGACGGCGGTATTTATTAGAAAGCTAG
ATATAGTTGCCAAAACGTCATGTCACCGGTATGAAGTGTAGTGATACGAACACCGTGCTC
CCGCTTTCGATTATCGGACATCAATTTCCTCAACATCAAGAACAAACTGAGTTACTACTT
AGTGGGCACATTGGTGGCTGATTGAAGAGGAACGGATCCAGGAGTACTAATTTCTTGTTT
TGCGAGAGATCCTTCGTGCTCGAATGGCAGGTAGGTTAATATGTAAGTAAACTTCTCATC
TGCACCGTGTAACGAGGTGAGGGCGCAAATGTTTAATGTGATTGCTCACAGTTTTGCTGT
ATCCTTTGGGTCGCCAGTAGCACCAACTGCCTTGAGCGCATTCCACAGCTTCAAACCCTC
ATCTAGTCGAGTGTCTTCTTCGATAGCGACATTCCCATCGTTCTTCAGTGTTCTCAACTG
CATCGCATGCTGTGTACCCCAGTCCATCTCCTCGCCCTTCAAGAACCTGCTCAACGGATC
ATGGAATACCTTGGATACGATGCGCTTCTCTTCTTCAGTCAGATCGCTGCCATTCCCCCA
GAACCATATCGCCATGTCGGAGGCGTGGCTAGCACCAAAGTGTTTGGGCAACTCTTTGTC
GACGCATTGCGCACGCCATTCGATGCGGTATCTGTGGATGAGATGACCTGCGCCGTGCTT
CGCCAACGCGTTCACCATGCCGCGACGCAGTGCGTGGATTTGCACGTCAGCGTAGATATG
ACCGAAAGCTGCCTGCCAGCTCGAGTATTTTGACGGCAATTTGTGATTTGGGAAGTAATG
CGACATGAGCACTTTGCATGCTTCGCGGGGGTAGTCAGCTTCAAGACGGTGCAGCATGTT
GTCATAGCCTGGTCTGGGTGGTCGCCAGAGACCATAGACGAAATGCTCGTCGCTGCATTC
GCCGATGATGAGCTTGACGTTGCGCTGCTTCATGCGCTGTGCGTAGACACCGCTCGACAA
CTCTTCGAGAAGACCATGCCGCACAAACGACCCATCAGTAACTGCGCGAAACTGGTGATG
CTTGATCTTGTTGCTCGCTTCTACAATTGCTCGCGGGCTTAACGAACGGAGTTTTACCAG
TTTCTCAGCTGGCGCCGCTTGCGAATCGATATCCAACGCCTTCAATAGTTCGTCGAACTG
ATGCTGCGCCTCGCTCAAACTCTTCGGCTGCATGCCTGGACCATTCGACAGCATCAGCGC
TCTCTTCACAATAGCCTTGTCATTGGGCAATCCGAGATCGTACGACAACTGGTGGAAAAC
TGAGTGCGAGCCCGCCGAGTATCCGCCGATGGTGATGTTAGAGGCGTTGCCGCCAAAGTA
GCTAACATTCTCATACGTCCATTGCAAAGCCATGCGCTGGTCCCAGAAGCCCAGATTCAC
ACCAAAGTCGGGACATGAGTCGACAACCTCCTGACACGCGAGGAACCCGAATACATTTAG
GCGGTAGGCGGGAGCGACGACGACGCATTGGGTGGGGGATTCGCTGAGTAGTGCGCGGAG
GTCGAGACCGTTCGGGCTACCCCATTGCAGGAACCCGCCGTCTAGCCATGTTTTAGCGCT
GATCTACCACGTGGTGCCAGAGTTTATTTCCCGTCTGCCAATGTATCCCCAAGGCTGGCA
CACCAACCATCTAAAAAATGTGTTCGCCGTGAAACGGCGGTGCCAAGCACTAAAGGGTGA
CGGAGAGCTGAGAAATGATGAACTTACGAATCCAGAATAGCACCGGCCAACCTCCCCAAA
AGTCAGCTTTCAATGGTTTAGGCCTGTGTGATTAAGGGACATACCTTCCGCTGGCGATTC
ACCAGCTGGGATCCAAATGTTGGTTTGCAAACAATCTTCGTCCCATGCCGGCTCGTTGAG
AGTTTTTCCGCTGGACCCTGGCTGTGGACATAATCCGCAGCCGCCCGTATATCGCCCAGG
GTTCGCTTTTGTTCCGTACCGGTAACATGGTGGGAGTGACCGCGGTTTTTGGAAGCGAAA
GGGGCCGACGGGTGGGAGGGCATAAGGGACGCCACCGAAATAGTGGCACTGTGCTTGGCT
GTCGCTGTCGAGGTACGTCAGACCCTCGGCGAAGCCACGGAACGCAAGATCGCGGCGATA
TGGTTTGGACGGCTTTGACATGTTGATCAGAGGTTGGTGTTTGGTAGGCGTGGTGCAGGT
AATGCTTGCTGATCGATGGTCGATGTACCTCGGCTAGATTTGCCCCTGGTGCTGATCATG
CAATGACGATCATCAGCGAGACCATGTCCGTGAGCACTTTTGACAGTGCGGGAGTGCATC
CACGGTATGGGTAACAAGGTAATTTCTCGGTTCATTAATTCATTATCATTACTAAATACG
CTGTGGTATAATCAAGCTATCAAGCCCATTCACTGTGATGCCGTGACGCTATACTTTTGC
TATCAGCCGTCACACTCACGTGTGTGGTCTTCACGATCGCTTGGTCAGAGCCTTTCCTCT
CACTGCTCGCCTCCTCGTCCGGCAGTATACCAAGCTCGCTATCAGCATCCGTTTCGGGCT
TCCGCCTTGATGACTTCCCGCTTGTCTGCGGCCCTGACGCCTGGAGCGCATAGCTTTGTC
TTGATCCCTTTCCTGATCCTCCTGTGATACTCGTGGGGAGGACTTTGCGGAGCATGTTCT
CGAATGTCTTGCGTAGTGGCGGAAGCGAGGCTGTGAAGGCGCCAACAAAGACTTCAGCGA
TTGCGAAAACGCTGAGGTTGACGGATGTGTAGGTTGGATCTGGCGATTCGTTCAAGGCCT
TCATCTCGTAAAGTTTCAGTGCGGAAATGGTAGTTGTGCTGGACGGTCTTAGCAATGCGG
TGAAAAGACGTACTGGGAGGAAAACTTACATAAGACCGCATAGGAACACTGCGCGAACAC
CCCAGATGGTCCGCTTGGGAAGTTGCACCCTCGCAATGTAGATAAGCGGGGCCATCGTGT
AGAGCAGGTCCGTCAATATGTTGACCGCCGCGCCCGAGTATCCAGAGACGACTCGTGGTG
TCGAACTCCAGCAGGAGCCAGGTTTAGTTCCAGCAACGTCCCAGTGTTTGGAGTACGGTG
TACATTCGCCGAACAGGATGACCGTAGGAAAGACGAAGTTGACGGAGAGATGGATCGCGA
CCGAAATCCAGATAATGATCCGGAAGGTTCTCGAAAAGTCCAACATAAAAATGTAGGCAC
AAACACTCAGCTTGATCAAGGCCATACCATACAGGTTAAGCAGTTGACCCAGCCACAAGA
AGTAGAGATATTTTTCCAGGTTTTGGGGTGTTAATATTGGATCCCAGATGTGCCTGCCAC
CCCCAACCTCTGCCATCTTGTAGCAGCATGCTGCGCCGACTATTGCTAAGACCTGGAGCT
TGATCAGCACAGTGCTTGAGCTATTGCCTGCTGGCCGACTTACCTGTCCCGTCCACAAAA
GATGATCGGTTAGTAGGAAGTAGTTCCTATTCCTCCAATTTATGCCCAAGCGAAGCAAAA
CAAACATCGAGCTGAAGATGATCAAGGTGATGATAGGTATTTTGAGCGCATTGGAGCGGT
CATCCAAGGGAAGTCCTTCCGGAGTTGTGGGCACACCCATGGCGGATGTGAGAATGAAAA
GAGAATGAGACAAGGAAAGATAAAATATGTCCAATTAAAATGGATCGACAGAGTACTCCG
CGGAATGAGCTCTTCCACGTCTTAATGCTATGCAGGATACTGTACAAAGCACGGGACGGG
TGGACGTGCCGTTATATTTGCTGTGTTAATGTCCTTGACATAGCCAGCCAGAAATAGCGG
AGTGCGCGACCGATGTCAAATTGAGCCAATCCCGCAAGACGCAATGAGACATGCAGGAGG
CGTTCATAGTCTATCTACATGACTCTGCGCTGCGCACGAGCGCACATCACGACGGAAAGA
CGTTGATCAGGATGCGTTCGTACTCGGGCGCCATTGTCCAGATCTCCACCGATCATCTTG
CAGGATGCAGCCGAGCCGAAAGACCCCGTAGATCAAACACATATCTTTTGCTCTTGTTGC
GCAGGCCTTGAACAGCCCACATGTTGACGATCGGGAGACCTTCCATAATCACTTGCGATT
TGCTTTCCACAAACAACCTCCACCAAACTCTTGTGATGCTGCTAACTCACAGCCCCCAAT
ACTAGGTTTATCGTGGGTTGTGGCCGTAGCTAGCAAGCACGACATCTGTCACGCGGTTAG
CTGTCGTGGGATGAACTAAAATGCTGTGGTTCGCGCCGTTGCACGAAGGTTTAGTTCAGA
CCGGCGTGGATACCTGGCCATCAGCTTCGAAACGGCCTTGTCGAGTCGTCTGGCTAGGAA
CACGGCGGCGCAGTAAGTCAGTATCCAGGATATATCGAGCGTTGACAAGTTCTAGCGCGG
AGTACATGTCCTGCTTGATTCAATATCTCAACATTCGATAAGCGAATCTCCTATGCACAT
AGCGAGATGTTGTGCCCAGTGAGCGGGCCATATGGGCATATCAGCCGTGGCCTTGTTGCT
CGCTCTTCGCTACCACAAAGATTTTAGTACCACGCGCATGTCCACAGCCGATAAGGTTGA
GATCCGTAGGTTACCGTACTCGTGAAGTTAATGATGCGGCCAGCTTTGTGCTGCTGTGAG
GCCAGTGCACAGGGGCAGAGGCGCGCTATGCCTGATGGAGATATCTCCGGGCGCCACCGA
TAATCTAGACGATGGGCCTTCTCCTATAAACTTAAACATCCGTATACCAAAGTCAAAACA
TTGACCTAACGAGGGCCCGCAAGACGCGCGAGAGAACGGTGACGACGTTGCATGCTTTCG
CTGGAGTACGGCTCTTGGAATTTGACAGCCGTGGTCCCTGCATTCCCGTGGTTTTGCCAT
GAGCCGCCTCCTCGCCATCACCACACCGTCGGTCTCGCCCTGTACACCATGTGGCCCACA
GGACAAAGCACTGCACTATGCAGGGTAAATCTTCTTCATTGTTTCGCCTGCGTGGCGTAC
GTCATACAACGATGCACGTGGCTGCTGCAAGCGGGAACTGATAGTTGACGCCACGCCAAC
TACAGTTGCCTGATCTCGACACTCGCAGCTTTAGTGCTGTCGATAAGCGTCCAGGATGAC
AGAATCACAAATCATGCCGTTTCTGGTCGGCTAACAGTACATGATTTCCAGCAAGGTTCG
CGGGTCTCTGCTTTGTTACGAGCTGAATTGATCCAAGAAATGGGCTTGACATGCTGCATT
GAGCACTTCCGAATCTGGTCCCTTTGAGCATTGGTTACTCACAAGACCACGCAGTCACAC
AACGCCCAGCGGGTAGCATAGAGCTGCTATACTCTGCCTCAGCTGGAGTAATCGCAAGCG
AAAAGCTCCGAGTAGCTTCGCGTATTTAAGGGTGGTCCATTCGCAACCCACTTTGAGTAA
CGAGTCAGCCCGGGTATATACCTTCGACGATCCTTAATTCTAGCTCTCGACGCATCTCTC
ACCCTTGCGCCATTCATTCGGTGCTCATACACTCATTCTGTCCATAATTTCTAATATGTC
TCTTCTCCTTGGCGGCCTTTTCTATCTCGCATCATTCGTACCACGCATTTTGGATCCGTC
CACTCCAGGTACCAACACTGGCGAGCCAGATATCGGGGGACAGTCTTTCGATTACATCGT
GGTTGGTGGCGGGCTGACTGGCCTGACAGTTGCCAACCGACTAAGCGAAGATTCAAGTCG
TAAGTATTAATGCGTGCCGTCGAAATCAACATCTAACTTCTTTAGGCACCGTTCTCGTCA
TTGAGAATGGATTCATCGTCGACGATGTAACCACTCAAGTACCTAGCTTTGCCAACAGTG
TCAACGCAAACCTCATGTATGACATCACATCTGCATATGATGTTAACACGGGCGGTACAC
ACCCTGTCTGGGTAGGCAACGTAGTTGGTGGCGGATCGGTGGTCAATGGTATGGCCTTTG
ACCGGGCATCTGCTGCTGACTACAATGCATGGGAACAACTTGGTAACAGCGGCTGGAACT
TCAACAGTCTTCTGTACTACTTCAAGAAGTCGACCACATTCACGCCACCAACGGCGTCTA
ACGTCAAGGACTTCGGCACTACGTATGACGCATCCTACTATGGCACCAACGGTCCGATAC
AAGCATCGTTCCCCAACTTCGAGTATGAAGACACGAAGACCATCTGGCGGGCATATAAGC
GGGCAGGCGTGCGCTTACCAAGAGAGCATGCTTCAGGGAATGCAGTGGGTGCTTTCTGGA
TACCTACTGCTTTGCGACCGAAGACCCAAACACGATCCCATGCGAGGAACGAGTACTACG
ACCCTGTCAAGACACGCAGCAACCTCGTGCTCGTGACCGGAAAGACTGTTAACGAGATTT
TATTCAAGAAAGGCCTGCTTACGGGATACACGGCTAATGGCGTTCAATACCGGTCGCGAA
CGGATGGCTCGGTCAAGCAAGTCTATGCCAAACGTGAGGTCATAATGGCCGCCGGCTCAA
TCTTTACACCACAACTACTTCAACTCAGCGGTATTGGTCCAGGAAACGTTCTCAGAGCCG
CCGGCATAACGGTAAAGAAAGACATGCCCGCTGTCGGCGCCAACATGCAAGACCACCCCA
ATGCCAACATGATTTTCGATCTCAAGGACCTCGCCTTCCCAAACGTCTTCAGTGGCTCGG
ACCCTACGTACAACGCTACAGTCTGGTCTGAGTACGACAACAGCAGGAGCGGTCCTCTCA
CTCAAGCTCACGGTAGCAGCCTGGCCTTTTTGAGTTTGCAGACTATCTGCGACAACTGGA
GCCAGATTGTGCAGACGGTTAAATCACAAAACGTTCGTGACTATCTCCCTTCGGTATATG
CCGACTCTTCTCTCCTGCGTGGCTTCACCAAGCAACGCGACATCATCGCCGGCCTTCATG
CTAGCGCAGATGCTGCTATTGGCGAATTTCCTATGGTACCCTTTGGTCTTGCCATCAGCG
CTCTGCAACGCCCACTTTCTCGCGGCACTGTCACAATCGACCCAAGCAACAAGTACGGCA
ACCCCGTCGTCCAGTTCAATTCCCTTATGAATCCCGTTGATCGTCAAATCATTGCTGAGA
TGGTACGATGGACGCGTAAGCACTGGACAAATCCGGAGCTTAAGAAATTCTCTCCCGTCG
AGATCACGCCCGGAGCCCAGGCGCAGACGGACGATGAGATCATAAATGATCTCGTTCAAC
AAAAGGCCCTTCAGGCTTCTTTCGCACACATGTCTGGTAGCTGCGCAATGATGCCGGAGT
CTTACGGTGGCTGTGTTGGTAGCAATCTTGCTGTGTACGGGGTGAAGGGTCTTAGCATCG
TGGACGCGAGTATCATCCCGCTGATACCCGCAACGCACTTGCAAGCAACCATGTACGCTG
TTGCGGAGAAGGCAGCCGACCTGATCAAAGAACGTAACGCTGCCAGTATTCTCAACCCAT
TTAGCCTGCCTCCCCTCGGAGGACTGTTTCGGCTTGGAAGGAGTTCAAAGAACTAAATTG
GAGTTTAAGAACAATAACACTCTTTCTTTGATGACATAACGTTTCGCGATGAGATCCCAC
TCGGGCTGTCGTAACACCCTGAACAATCTTCTCTTATCCACGTCACTTTTGATCATTCCA
CTATCCTGCATTTGGTTGGGAAGAGTTCTAGGAAGAGCTATATTGTTAACGCCTCCATCA
AGAGAACTCGTGCGCTGGAGGCTCTTCAACGTTGTCGCGACGTCTTCAGCATAGAGCTTT
TGGACTTCAATCTGTATGGTCAGTCCCGCAAAAGTGCTTCGGCTGCAATTAGGCTAAAGG
CGGGGAAGGGTGACCAGGCACGGGGCGATAGATCGTGAACCGCATGTTGGGGAAGCGTGG
GACGGCATGGATGACTCGACAATCAAAGGCCAAGGATGGTTAATAGGTATGTATACGAAG
CACTGTTGGTAGTCTGTGATTGTGGCTCCAGCCCCCAGCCATCCGTCACCCTGCCTCATT
CATCTAACCCCATTTAGCCGTCACGCTACCTAGCTCGAAAAGACTGTAGCAACTTTAGGC
ACAGCGTAACCCTTCCAGACTGCGAACTTGTCACTCTTGGCTTTGCTCAGATCAAAAGCC
GCTTGCCCCTGCGCCGTGTGTTTCGATAGACTAGATGCCGGATTCGTCTTTTGGGCTGGC
GCATTCGTGTTCAACGCGAAGCCAAGACTTGGAACTGTATCAGTAGCCTTGAAAGTTGTG
CCGTCGGTCTGAATGCACTTGGAGCAAAGAAAAGTGTACGTCCAGTGCGTGCTATTGACG
TATGTACCATTTGCGATTGGGGTCTGCGTAAAAGCTCCGGTCGCGACGGTTGGAGAGCCG
TATTGACTGCTGGTTGTTAGCATGAACTCGTTCGATGGAGTCGTTGACCTCGCTATCTTA
CGCAGCTTTCCTGAAGCTCCCTACGACAGCTTGTGCATTCGGCCAAGCGACGATCAAGAG
TTTGTTGAGCATACCACCTCCGAGAGAAACACCGCTCCAGCCTGAGCCTTTGCCACCGAT
CGTTGCAATGAAGTCAATATTCCCGGTGGCGTTGGCTGGAAGCGCAAGACCAAAGAACAT
GCCGCTACTGTGCCGAAGGGTGTGGAATGTGATGCCTGATTTGACATCAGTATACGGGGC
TGGCGTTCGTGCAGACGCAAGCGTTGCGATAGCACCGAAGACGAAAGCGAGATACTTCAT
CTTCACTATAAGGTTCAGTTGGAAAAGAGAAGGTTTCTAGGAGGTCAGCGCCTGCCGAAG
GCCCTCCCACTCATGCTCTTATAGTTCCAAGGTTTCTACATTTTCGAGGCGTTTCAGCAG
AAGCACCCAGATATAGATCTCATCTCTACTTCGTGTTCAGCGCAGCTTTCCAGATATTCA
ACGCGCATGAAACATCGCTGTTGTCCCCGGTTTTGAAACACACTCATGGGCTGCTGGGCT
CGTTCTGATGCATCCGACGTGAGTAGATAGATGATGGTTGTAAATGGCCAGTAGCGGATT
GGCGGAGACATGCCGGATTTCCAAGACTACGATATGAGGAAGATGTCGGTATTGAGGAGA
AACGCAGCATATATAGGTCGTTGAGTGCTGAATGCGTATGCTGCGTTCCGCCTGGACTTT
GAGATTACCGAACGATCTGGGCATGGCTGTAGTATCGGCATGCATCCAATCAGTAGTGAT
GCATTTCAACGAACGAAAACCAATGAGAGCTGACTGCCAACAGATTGAGGGTGTGCCTAC
GCTGGAAGGATTCATGTCGCAATATGCACGATGATGCCCTCTCTCGCCGTGGCTGCTACA
GCTGATGCGCCCGTACGCGATCCGTACACCTACCATATGTTCGCCTGGGCTCATCTTGTT
ACATGTTGCAAAGAATCGACAGTATCGCGGTGGGTCTCGTTGATCGCCCGCCAGGCGTAC
GAAGCTTGTACTGCATAAATCGTCGTTATTAGTATAGTCATGTTATGTCCACCTGCGGAG
TGGCGAAGCACGAAGACTCCAGTTCAAGTTGACAAGACGATGAGCACGTTTATGATTTAG
GCCATGCCGATGTGGTTGTATGGTTATCTGTCAGCTTGCCTGATCCGGTACATTGCGCGC
AAACGATGATTGCAGGAAGGGCATTTGTGGCTGGAATGGCTTTTGGCCCCCACGTTGAGT
CAGCGTCCAAACTGAGCCAAACAATATCCACTGAACCAGCTTCTGGCATTGGATAACCAT
CATCTCAACACCAGGCTGCAAGCTACATCAACGCCTCCTTGCTAGCAACCAACGAGTATG
CCTACTGTCAGACGATTTTAATGACGGGTGCGACCTTTGATATGGTCCTTACAAACAACG
TATTCTTGCGCCGCGTTCTTCCTCCTCATATGTCTCAACCTTGCCATCAATGAGCCCGTA
CAAGGCTTTTGTCACTACATCGTCGCATTTTTGAATCATGGCTGCATCGGATTGGTCGAC
GCAGAATATACTCAAAAAGACATTTGTTGAACCGTTTCGGCTCCAAAAGCTTAGGCGCAA
GTCCACCGCGCCTATCAATCCGCCAGCAACACCTGACGAGGATGACCCACTGCGACACTT
ACCTCTGTTACAGTATGACTCGCTAGACCCAAGTAAAAAGGTCGTCAGGCTTTTAGATAT
ACTCCCAGCTCCGGATTACGAGCCCATACAGGCCACACTATCCCTGTGCGACTTGGACGA
TAAGCCTGCTTTCATTGCGCTGTCTTATATGTGGGACAAAGATGGCGACAAAAAGTATAT
CGACATTCAGGGATCGAATTTGGCCGTCGGGGAGAGTTTGTGGAACTTCATGCAGCAATA
CCGTAGGAAGCAGTACCTTCGACAGTGTTGTGAGAGGAGCCCAGCCAAGGCCATACCTTT
GTGGATTGATGCGATCGCAATCAACCAGAGCAACATACCAGAGCGTAACCATCAAGTATC
GCTCATGCGCGATATATATACTGGAGCTCAATCCGTCATTGTTTGGCTTGGACTTCCCCA
GGGATATGAAGAGTTGGCTTTTATGCTTGCGCGGCATCCAGGACTCCGCAGGGTCGAAGA
ATTCCACACCGCCCTAGCAAATGTTCTGAACAAACCGTATTGGAGTCGGGTCTGGGTGGT
TCAAGAGTTTGTTCTGGCACAATCCGTCGATATATGGTGTGGGGACTTGGAAGTAGATGC
TGCGACAGTCGAAAGCATCTGGCGCGATGGACTTGCGTCGACACCAGTTGTATCCCCAAC
GAACCTGATCTACACCAGTCGTGGCTACTTGCTGTTCAAGTATCGAAAGGACTTCAAGCG
TACGAAGCGATACAAGAGAGATGTGTTGGGTCGCCGCAACAGCAAGACTCTGAAATCTAC
GTTTCGCCTGCGTGATCTTTTGCAAGCTTTTGCATCATCAGAAAGCTCTGTGGTGTACGA
TAGGGTATACGGGTTCTTGGGAGTGGCATCGACAGGTAGTGGAGAAAAGATCGTGCCAGA
CTACAACAAAGCACCTGTCGAGCTTCTCGTCGATGTGCTTCGCAACCAATGTCAGGAAGA
TTCCAGGAGAGGAGACTCGGACGATTATCGTTTCCTGACATTTCTGATGCAGGCGCTCTC
TGTTTCGCGCGAGACCCTTGCGCAGCATATTCTGGACCTGTGCCCCGATCTCCAGCCACA
CCTTTACATTCTGGCTGCAACGCCATGCATGACAGCATCCGTCTCATTCATTAGTGAAAT
CACTGAAGTCGGTGAATTCGTAGATCATGACGAGGCGTTTCAACCTGGGACATGGAGGGC
AACTTGGACACGATCAAACATGCATCCAAGATCCTTCTCGACCCGAGACATCCAGGATCT
CGGCGACTATGTCACTAAAGGAGATACGCAAACAGTACTCAGCTTTGCCGACCCTCATGT
GCCATACGGAAACCCTGGTCCGACAGAAAAGGTCCGACAAGCAATGATCGAGGCATCTGC
GGATCTGGTGATTAGTGGTCTCTCGCGAGCGATAGTTGAGCAAGAATGTGACGCCAGTGC
CAGTCCACGGCCTGGCAGTGGTGGTAGCAAAGTCATACGCAACATTATTTCCCGGAGTAT
GACGAACAACGCCGCGGCACTATACATGGCTGCTCGGAGTAAACTGGCCCGGCGAAACAC
CGATCGACGAGACGCACGGTACACGTCCTTTGTGGGCACCAACGGTATTACCGGTCTTGC
TTGTGGAGGGGGTCCAGGATCTTATGAGATAGGACCAAATGACCGCATCTGCATGTTCTC
GGGCATCACCGACGCAAACAAAGCATTCATCCTCCGTCAAGACTCCAATGAGACATGGAT
GATATCTGGCTTTGCAGTAATACTTCTACCGGAGTTACGTACACCTTCGGTGCTGCGTAG
GGCAACCGCCCCTACGACGATAAGTAATTTTGGCACAAGTGCGTTGGGTCGGCAGCAGAC
ATTGCTCAACGACGTGACGATGTGCTTCCACTGCCATTTGAACGATCTTCTTGAGCTGCA
GCGCTGCCAAATTCTGAACGACGTTCAGATGAATTTCTTGATAGAGCAAACCTTACAAGG
TGAAGCAGAGAGCAAGGCTCATCGATGCCAGCGAGGCACTGGAGAGCATGCTATACTGGA
GTTTGGGCTGTAATAATCCGCTGAGCGTTGCTATATTGGAATTACCTGTGGCTAGTCTCT
CCACTTACAATTATCTACTGGTAGCCGTCCCCGTTTGCATGTCGTGACAGCATCATTGAT
GAGCGCACAACCCTTACAAACAGCAGCAACTCCTGCTACACTTCTACTAGTTGTAATTTG
TCTCAGTTGTAGGGCGACGGGATAGGTGAGTGTTCGATCCGAGTAAAGAAAGTCAGCGAG
GTTGCTGCAGGAGATGGTTTCATCAAAGGACGAATCGCATAAGGCTGTCTCCCACTCGCT
GTTTTTCTGTTCGAGGTGGTTGTCGGCCATATCCGATCTCTGCTCTTACTGCTCTCACTG
CGCCTTCTTCGCCTTCGCCTTTGCCTGTCCACCTCGAAAGCCCATACCATATATATACAC
TAAGCTGCCTCCCAAGTACGCCGCAAACATAGTAGCCGGCAGGGCGATGACACTGCTGAT
CAAGATATTGGTATCGCTCGGCACCATGCCCGGGTTGCTCCTACGCGTCCACCAGTTGTA
AGCCGCACCAAGCACCGTCACATCGTTGATAGCGGCATGTAGCGCGCCAATCTGAGCCTT
CCTCGACTTCAACCCATCGCGCTTGACAAGCGGTATGAACTCGTACATGCCGGTCGCGAC
GGCGGGGGCGGAGAAGAGGAGAGTGAGGAGCGTGGTATAGTACGATAGCAGGGGGAATAT
GGTGGGGTTGATGGCGATGTCTAGAGTTTTGACTATGGCATGTTAGCTGTCTGTGACCTT
GTACGTAGAGGGTTGGGGATAAGGACTCACAGGCTGAGGCCACGGCACCGGAGGTTGGTG
CATATTTCGAGAGAAAGTATACGGCATCCAGACCACCTGTGAGGAGGGTGGTGGTAATGG
GGAAGTGAACTGTTGCGGGATGTGTTGGGTGGCTCATTTTGACGTGTGGTAACGGTGGAT
TGCAATTGTGGGGGAGCAGACTGGACGGTAGCTAGCTAGCTAGATAGATGGAGTGGTATT
TCAGGTCGCAGGTTGTTGGACTGTGTGTACCGAAACTGCAGCGGAGAGCCGAACGCCTCG
TGCCCTGTGCAACCACGCAAATGTTTTCGGCTTACGCTGTGTCGTCATCGACTCCGGACC
TCGTTGAGGCGTGCCGCGAAGGGGTGGACAAACGCGCGACTAGCTCGCATGGGGCGGGCG
CATCTCGGGAGGCCCGTCAGCGGCTTTTACAGTACTGTGATTGGCCGGATGGCTAGGTGG
CCATGGGAATTTGGGTGCGACTCGGAACTCCGACCAACAACACGCTGTTTTAATCTACTC
ACCGAAGTCCTCCTATCATCGTTAATCAGAGGATCATTTTCGAATCGCACGTCTTCGTAT
AACACATTTCGGTGCTCCGTGTCTAGTGAGAACGTTGCAAATTTTTAGAAGTCAGGTATC
GTGTATCTACCGCCTGGCTCATGGCGTTTATCTTCATCAACTTCTTTCCCGTGCGTCATC
TTCATTCTTTGGCATTTACACGAAGTCGCTAAAATGTCGAGGTCTTATCCGCAACCAGAC
TTCTGCACGCTATGCAGTCTGACTACTGGGAGCCATGGGCTGCATTCGGGACCTGGCGAT
CAAAGTCGAGCTCGTAATAGCTCTGTACAGCCGTGCTAGTGCGAGAGCCTTTCCAGTTTA
TCTGAATGCTTCCACCAAACACCTACACAACGTGTTTCAACGCATCTGAGAATGACCCAT
AACTCGGTTGCAGTAATGTCTTGCTTTGACCTCGTCGAACCGAGACTAGTGCGACGATCG
GTTTGTAGTGCGACTAAACATCGTCAACCGACTATAGACTAGACGGCGGCGATATCAAGG
CGAGAATGTTGGTAGACAATTTACTGTGACAGAAACCACACGCTTACGTGCAGATGCTTG
GTTGGTCATAGTTATCGCGCAGTGCCGTCACCTAGGCATAGCACGTGTTAATAATTATCG
TTTGGCTTCACCACACTGTGTAGTGTGAGATAGTTAATCATTGCAATTTCTCGGTCTTTG
GACACTAGGACCGAGACTTTGTGCAGGCGGCTGTGCCTTTCGATTCTGTCACGACCCCGC
TTCAGACAGGGGTTGAGGTTACACAGAGATACACACCTCGTGATAAGACCATCAAACAGT
TAGTTATAATCCACAACGTCTGATCCAGCGAAGAAGAACTATTCAAAAGTATATCCATTC
TAATTTCATCGGCCAATATGTCCCACCCTGCTATTGCCCGTGCCGAGACCATTGCTCTGC
TTCATCTTCTACATTCCGTCCCTACACAGCCCTCATCCAATCGACTCGATTGTCCACCTC
CCAGCCATGGCTACTCACTGCCTTTCAGGAAAGAGCGAGACCTAACAAGCACGCTCGCAT
TTCTTTCGTGCACAAAAGAAGATCCAAATCACATTCCTGCGGTTTGCGTCAAGCAAAACA
TAGCACCGGCGTCTATGAATGTCTTAATAGCAGTGAACAAACGCAAACCAAGCGATGGCA
ATGCAACGCTGCAAGACTTGAAGCAGAGTTTCGACACCCTCTTTGCCACACTTTCGCGGG
TATCGAGTGGTACGTAAGACGAATATCACCCTCATTCGCGACTGACTGGACTACGAAGGG
AGAGCACATCCCGACATTGAAAAAGAGATCTTCACTGCAATAGTCACAATGTGCTCGCCA
CGTATTCTCTGCCGTTTAAGACTCGTTCCTAATGTCCGGAAAAAATCGAAGCAACCTATT
GGGGAGGTTCTTCGAGATGCGATGCGTAGCTTCGATCTACTTGGAAAGCAAAAACTAGGC
GTGCATTTCCAAAAGGTGACATTATTCACGGAGAACGCCAAGTGTGTGGTACGGTTAGCT
GGAATGTGGACCAAGCATCAAACACTGCCTGAGCTGACGGAACTAATAGAAGCAGTTTAC
CGCTTGCAAACGATAGGAGGCCTTGAACCCTTGCTAGCTGTTATACCAAACCGTATGATG
AATCCAAGTTCAAGGAATAACCTGCTCAACATCGTCAGCAAAGTTGCGAGGTACAGAGAA
GCTGCACACTTCCTTTACCGTACAGCACAGAAGTATCCACTAGTTCGGCAAATGGAGTGT
GTACCTGCCGATCTACCCGGAAACATATTTGATCAGGTTGCAATCAACATCAACACTCCA
AATCTTGCATCCAAAATCATGGGGATCGGTGCGGTGTACGGTCGACCGGAGATTAGCTAC
ATCTACCGCTTGCTAAAAACGACTGAGACGCAGGCAAACAAAGACTTTGCGACTCAAACA
AGAAAAACAATGACGGAAGCGAAGATACATGCCGAGATTCAACTTCTTTATTACTGCGAA
CTCAACGACTTGGGTCTGCCACCTCGCGTGATCTGTTCAAGTAAGGACGCTTGCTTTCTC
TGCAACGCCTTTATTATGGCCCACAGGAAAATTCACATGCCAAGGCATCACGGTCGACTG
TATCCCGGATGGCGACTACCTCTATCTTCAGCTCTGAAAGCCACGGAGCAAAGGTTCAAG
ACTGTCCTAGAGGAGCAAGTTAGAAGTAGCCTTCACGCGCTTGTTTCGAAGCGGCAGAAG
ACTATCTATCCAGATCCGAATGAGAGCACACTGCTTACACTGGCCGCATCGACTTCAACA
CTACAGAACTCGGTGCTGTCAAGGATTATCGAAGGGGAAGTAGTGACTGTGCAAGCTCGA
CCGACTGATGAGGTCGTTCAAGAAGATTCTTCGGTAGCATCGACTGTTCAGAAAATCATC
ATGCCGTTAGAGAATATGCAAAGCGCTAGCTGTACCGAGGACAAGAGCTGTAGTGTAGTG
GCGACAGACACAAACGCGAAGAGTCTACCGTTGAACAACACGGCTTCAACCCCACTTCCC
GAGGGTTCCAAAGGTCCTCGGGGTATGCCACTTCGAGAGACCAACGACGACACGGTGCAG
CTTGTTCAAGGCCGAACGCTATCATGTAATGTTGCAGTCGGAAATAAATTGCCACTATAC
GCTGCGGGGTCTCTTGAGACCCAGATAGAGTACCCCATAGAAGAAGCGGTGATGTTACCC
CACGGTACTCTAAGAGATATCAGATACGGTCTGGAATGGATTGCGATAGATGAAGCAGGC
AAACTTTATGAGGACTGGGCAGCGTCTATAATCGATGTCGAAGAACTATGGGATGAGTCC
ACACATGAAATAGACGACCAGAATTGTCTTTTCATCGTAGCTCGGGGCGTGCTGATGAGG
ATTCATCTGCGACCGGCAACTTCCACGACCGACAGTCATCGTGAACTGGGAGTCGCTCAG
CCATTTTGACGGCACCTTGCCGTTGATAAGTCTGTAACGTGTTTCTATAGGCGTGCGCGA
GAGACACCATCGATCGTTTGCAATACACAATCAATTGGTCACACGATTTGGCTCCTATTA
GACTTTTGCCTCACAATTAAGGAGAATAATCCATGAGCAGCGACACACTTCAAGCTTGCT
CGGGTCGACTAGCCCCTCATATAAATCAACAAGGAGGCTTAATGACACACGGCTTACGTT
CGCCCATGTGTGACGAGTTTGAAGAAAAACGATCCTTGACGACTAACTCGCCACAGGCGG
TTGGCACCAGGTGAGGCGCGGATTGAGTCATTCATCTCTGCCGTTCAATCAAGGACGTAA
AACGGCACGAATGTTCACTGACAATTGCGTGGCGCAATACCTGCATCTGAGGCCTGAGAA
CGGGCCCGTACCCGAAGAACACGAATGCGAATGGTCATATTGATTGGTCAGGGATTTTGT
TGAGGCCTGAAGATCTCAAGACCTCTTTAAGAGTGAAAGAACTAGATGACATGGATGAGG
CGAACGACATACGGATACCTTAGTCCTGTTTCACGAGGGTCGTCACGTAGAGAGTTCTCA
GGTAGAAAGAAGAGTTGACGTTGGGGGTGAGAGGGAAGCCTGAGCTGAAACAGGGGCGTT
TCGCGGGCAGGAAGGTATAGATGACCCTACCGATGAAGACTGCGCTAGAGTGGTGGCGTC
AAGAGTAACAACGGATACGGTACCCACACCTTTCCTACATGGCAATCGATATCATTTTAG
TACCAGGGATGGCAGCAGAAGCACAACGAGGCTTTGGGCGCGCGCCATCGAATATCATGG
AGCAGGGCAAGCACCGGGATAGGAAACTCTCTCGATGGATCAACAGCTGAAACCAAAATG
CCTCAACGGCAATCGCTTTCTGGCTAGGATTCACTGACTAACTCCAGACGTTATCGCGAG
TCAAAAATCTTACTCTCCTTTTCTGAACAGACGCGGCATTGGTTTCGGAGCATCGAAGGC
TAGATGGTTGTGTCAGTGTTACCACGGGGTTGGATGGCTGTCAAACGCAAAACACCTAAT
GCACACGATGCAAGGTAAAGTGGCGTCCGGCAATGCTTCCGATTTAGCTGATAGGGTTCT
GTGGCGTCTGGGGAATTTCAGATGGCGTTCGCCCTGATTGGTTGCTACAGATAGCGTCGG
GGAACACGGTTCTCGACTGATTGAGTGTAGGAGGGGAAGCGAGCTGTGGTGTCACTTGAG
CCCTGGATTTCGCCGTTACGGTTGACATGCTGTTCAGTCCCCTGGGAGTCGCCAAGGCGG
GATCTGCTTCTCTCTTCTTACCCTGCAGCTGAGAGTCATTGTCAGTTTACGCTAGCTAGT
TATCCAATCACGATCGCAACAGGACGATCGGAATATGCCATGAAAGGGCCGCTGATAGAG
CGTGAATAATGCCAATGAATGTTTTGCAGTTGGCTTCAAAGTCTGGTATAATACAAATGT
GGTTTCTAGATCTTGACGCCGTCCACTCTATTCATATTGTCAACCACAGCTAACAATGAA
GTTACTCGGCGTCCTCTTATCATTCACATTCTTCTTGACAGGTGCCTTCGCCCAGCAAGC
CTTCTTGGACCGACTACCCGATTGCGCTGTATGTCTACTTCTGCCTTCGCCATTCAGAAC
GGAACGCAGACTAACTTTAGATCCCAGGTACGATGTCTCGCGGCTACCTTGACTACGACG
ATCTGCTCATCCGATGATTTCAACTGCCTCTGTGCCGATGTAAATTTCATAACAGCTGCT
AGGGCCTGCAATGCCGCCAACTGTTCCGTAGTCGAGACGCTGCAGACCACCAACGAAACT
TACGCCGTGTGCGGCATTCCCGTGCGCGATCGGAGCGATACGTTGATGGGTGTTATTGCA
GCTATTGGAAGCCTAGCCATTTTGATGGTTGTTATGCGGCTGGTTGATCGAGCCATCTCC
GAGCACGCCAAACTCGGATGGGATGACTTGTTGATTGGCCTGTCAGGGGTATGCATCAAT
TTCTTCATGTCGGCTTTAGAAAGTATGCTGATGAGTTTCAACGAGTAGATTTCGGCCATC
GGAATGAATGCGCCAGGCTTTGCGGCCGCTCATCTAGGCTACGGGAGGGACATATGGGGC
ATTTCACCCGACAATATCACCGCTAGCTTTAAGTGGCTGTATATCGCCCAAGCCATGTAC
ATGATCGCCGAAGCACTGTGCCAACTCTCTATCCTTTCATTCTACCTCCGCCTTATGGTC
GACGCCAAGTTGCGCCTGGCTGTCTGGGTTCTAATGGGACTCGTCACCTGCTTCGGACTT
GGAAACACATTTGTCATAATCTTCATGTGCACGCCCATCCCCTTTTTCTGGGACGGCTGG
AGGGGCGAGATGTCCGGATCGTGCATCGATATGAATCTGTTCTGCTTCATTCGAGGCGGC
ATTCAGATCTTCCTCGACTTGGCTGTTCTGAGTCTACCTCTGCCCATGTTGGCCAAACTA
CAGATGTCAACGAAAAAGAAGCTCCAGGTCATGTCCATGTTCTGTGTCGGGTTTGTTATT
ACGGTTGTTAGCTGCATTCGACTTTCTGCCCTCGTGCAGTTTGCTCGAACTCAAAACCCG
ACCTGTATGTATCCATCTCAGCGACCTTCGTCTCCTCAACCACTAATGTTATGCCTCGCA
GACGACAACATTTCCGCTATCTATTGGGGCGCGACCGAAGCCAACCTCTTTATAGTCGTC
GCCTGCATGCCGGCCATGCATGGGATCCTGCATAAGGCGTTAAGGCGCTTCCGCGATATG
AGCAGCTACGCGAGCAAGGGTCAGTATGGTAGTGACGATTTGAGCAAGGGGTCCTACTTC
CGTAATAACTCCAACCGGCACCAGAAGTTCGGCAGCCTTCCAGTTGGTGTGATCTCGAAG
TCCACTGATGTTAACATTTACCACACCAAACGAACAGATTCAGATATTGAGCTATTGAAT
AGCCTGCCTGGCGTCTGAAGTAGATGCAACCTGCTCGTTCCCTGCTCTCGAGAGCAGCCT
TCTCCGTTTCTTGCCCCCAGGGGCAGCTTTGTTCATTCTTTGCCCCTGGGGGCAACCTAA
CCCTACACCATCAGTACGGTTTGGGCATAGAGTATAGAAGGTTGAAAGTAGTAGGGACTT
AGCAAAGTGCGCATTTTAGTGGTAGAGCACGTTACTATTTGACAAAATTCTTTAAGATAC
CAATTGCGAGTCCACGCCTATTTCCTCTGATCCTGCACCCCACTTGGCTGTGCTACAATA
CTAATGAACACAAAAATAAAGTAAAGGTAATATAGCGTAATAGTGTTTCTTCTTATGTTT
CTAGGAATTCGTTATACGCGATGGTGTTGCTGCCTGTGGTGTTGATAAGCAGGTCAACAT
CGTTGTGACGTAGAATGTTATGGATGACCACATTCCCTGAGGCTTCAACCTTCCTGCGCA
GAATACTGCATGAGAGGCTTGACTCAGGAATGCTACATGCCTGGTCGAAAATAGCGATAC
CTGCAGCGAGATCGTTGTTGGTCTGTCCTTCGATAAGGTTGCTAGAGACCTTGGTATTGA
TGGCGCCGTCTAGAATGATTCCGTAGGTGCCAAACGCAATTTCTGGTGGCAGCTCTCGGC
AGTCGGGATTTGTCGCGCTGATGTGGTTGTAACTGACCTGGGCGCCTTTGGTGCCGGGAT
CGACATAAACGCCCATACAATTATCGCTGACTTTGTTGTGTTGCACGTCTGCGCTTGCGG
TCTGAACGCAGAGTGCGATGTTGTACTTGGAGATGCGGTTGTTGGAGACATGAACGCCAT
CCAGGTTGTCCATACAGAGGGCAATGAACCCCAACTTCTTTGATGAGGTCAGGGTGTTGT
TTGTGACTTGGGTATTGATCGAGCCTGCCGTGAGGAACCCGTAAATCTCGCCGTCGGTGA
GCAAGTTCTCTGTCACTCGAGCGTTCCGCGCGCCGATCACTGCTATGTTGAAGCCGGAGA
AGTCGCTGACATGGAAGCCACTAATTGAAACGTCCTCAACCGGCTTACCCACCGAAAGAA
CCTTACGGTATTCGACGACGAACGAGGCCAGGCTAACGTCAGACCCCATTACACAGATAC
CCGCCTGTGTATCCTTGCCGGCCAAGTCGGAACATATATTTGTAACAGGATGCGAAGGTG
GGACGAGAATGGCCCCGAGTCCAACCAGTGAAATCCCGTCTGTCTGGATTGTCAGCTGCT
CGGTGTAGGTGCCGGCTTCAACAACAATACGATCCCCAGGAGAAGCTGCATTGATTGCTT
TCTGAATGCACTGGCCGCTCTGGACGTGTATGGTGCGTCGACCGCTTCGGACTGCGAATG
TTAGCAGTCCGCTTTTGTGATGCTGAGAAAGTAGTCGAACCTTGGAGGCTTGTAGGATTG
AAAGGGCTTGTAAAGGGAAAAGCAGTCACAATGCCAAGCAGAACAGCCACGATAAATCCT
AAGCTGAGCTCCATGGTAGGTGAATCCTGTAAGAGTAGACCTGTTTTAACTGTGATCTTG
TAGAGGATAATAAAGGCAAATAATTAGACCCCGGGAAGGTGTTTTTACATACTAGTAAAG
CAAGAAACTACCTCTTGTTAAGAGCAACCAAGCATCTTGCGAGTCGGAGACAAATATTTA
CATTAGTAACTCTAACTATGTCTATTCGTCCGTAAGTTTGTTGGGTTGAGACTGACCCCG
TGTACGGCTGAAGTTGATTTAAGTTTGCCTGCATATACTAGTGTGCTGTCATCACAAGCG
AGTTGCATGCAGCTGAGCTGGAGAACCTCCTGGATGCGTACTCTGATCGATCACCCCGAT
AGACACTGATAATTCTCTACTAACTTCGCGTTTCTGTCCCTTGTTTTGCCGTTGAGCTCT
GCAGCTCACATAAAATGCTAGGTATCGCTTCAATATTAGTCATATACAAAGAATAACGTG
GTTGGCAAGCGAGCTGCGCAGACAAGTAAGCTACGCACTCTACCCTGCATTGCATATAGA
TTGGAACGCGTCGTGTAATATTAGTGGGCTGACCTCTCGCCTGGGTTGACCGTTCGCTTG
GGCTACTCTGCTAGCCTGTGAACCACGTTAGTGTAAAGATCTAGTACGGCTCATAAGCGG
GCTAGCCTCATTAGCTCGCTTGCCAACCACTTTACGTGTAAAATGTCTACGCTAAGATAT
GTCAGAGTAGAGGACATGCAATAGCTATGGAACTTTCCCTTACACCAAAGCGCGATTCGG
AGTCGGTGACGGCCTTGTATGCCCTATCCCAAACAACCTCATTGGGCTGGTTGTTGATGA
TTACATCGTGTAGAGGTCGTATCCGTCCGCCGTTGAAATTATCAGAGCTGACCATTGCAT
TGAGTCTCAAGAGGTCGTGGAAGAGGGTCTTGCCTCCATGTCGGGACTGCAGAATTCGAG
CAGCCGGGAGGGCTCACAAAGCAAAGAGAAGACTGACTGACAAATCCTGGGTTTCTAATA
CGCGTTAGAAGTGCAGTAACAATGTTCAGCCTGTACTACCTTCATAGCCCACCTTGACAT
CCTCGAAGAGACATATCAGCCGCCGATATCTTGCCACAGCGTTGTCGTCGCAAACGAATT
ACTCGGACTTCTGTGTGATTTGGAAAGGGTAAGAGAAACCAAAGGTGACGAGATAAGACG
TGCGACGTAAGTGGTGATGGTTGGACAAGGTAGAGACAAACATGCGACGACGCGCAAACT
AGGCCGGCGCGACGGCACTTCGGATTACCGACGATGACGGCCGACCCGGCGCTCTAGCCA
AACCGAGCCACGTGAACACCAAAACAACGATACCACGAGGCATCTTGTACTAGGTTTTGA
GATGTTGATGTACTGCAACATACACGCAAGTCACTGTGCTTCGAGTATAGTACCTCCGCC
ACAAGCGCATCTCCTGCATATCTACACTCCTCATAATTCCTTCTTCTCCTCAATCTCTGC
CAACAATTGCCGTACGCCGCTCTCGATAAGCCCTCTTACCATCAACCCATGCATCCACCT
TCCAACCACCCCTTCCAAGACCCCAGCATTTCCCTTTCCCTTCTCTCGCCACATAACTGT
ATGGTTGATGAAAGTAGTTTGGTCTCCCTCCTCTTTGACCTCAACCACTAGCATTCCCTC
TACTAGTGGTCCTTTATAACTTCCAGGCGCATCTAGAGTTAGGGTGATACGCTCTTTGTC
TCGAGAAGTCACGACGTAAACTCCGCAGACGCGGTCTCCAAGATCGAACTGGAGAGAACG
AATGTATGCTGAGTTGAACGTATTCCTGTCTTTGGCATCCTTGATCATGTACCAGATACC
CCACGCAGGAGGACGCTTGGAAAATGTAGCCATTGTGTGTCGGAGAAAGAGCACCAAGAT
TTCTGGCTTGGAGGTTCCGAGAGACGCTGTGGAGATTGTCTTGCGCGCGTACTCATGGTG
GATGATGTAGTTTTCCGAGCTATTCCGGACTGTATCAGGTACAGTGATGGATTTGTCTTG
TAGGTAAGGCGTCGTTTGACATTGTATGCTTCGGGAGAGGGTTATGTGCAGATACGTAAG
GTACAAAGCTGAGCCTGCAAATGGCACAGATGCTAGAAGGAACTTGTAGGCCATGTTTTG
AAAAGACTCAGAGGTCATGTGTATGTGAGGAGAATGCGTCTAGTACGGGAGTGAAGATTG
GAATTAAGCCGGAGCAGCCGACCACCACAGCAACGTCTGTAAGCGTCACAACTACATTAA
AGTCATGAGAGGTGGTGTCAAGGCATCCCACCATCGGCTTGTTTGCAACTTTTACGGTTG
CGGCATTAGAGAGCGGGGTATGAAGATCTTGATCTGCGGTATCAACCAATCAAGTTTGAT
CCACAGATCCCGAGGTCGAAGACCTAATATAGAAATACCGTGTCCGTGCACATATAATCA
TGTTACCGTTACAAACCAGAGAATTGTCCGCTCGGAGACGTAATACGAGCATAACATTAC
AGCCTATCTCTTCTTAGCAGAATCTCTCCACCAGTAACCCCGCTCCTCCCGACCTTGCTC
TCCTTCAAAACGCCTGCTTCATAAAGATCGTTGATAAGCGAGAATAACATGCCGTCACAT
CCCTTTGCCGCCATCAAATTTGCCGTAACAGGCAAATGCTCCACATGTCCCGTGATTGTC
GAGTTGTACGGCGCCTCACCCAACGGTACAACGTAATCTGGTACCTCCGCCATGACGGAG
ATGCGACTGTTGCCGAAACCAAAGGGCACACCAGGCTCGTTCAAATACGTGTTACGGTAC
GTGGTTCGGCCGGTGGAGCCGACATACATGACCAAGGACTCGGAGCATGTCTCGTGCGAT
GGAGCGAGGAAGGTTTCGTTGGCCCAGGTTTGGAAGATGGTCTTGTTGGTAATGGCGTCG
TCGACGGTAATTGTTTGATTGTCGCCCCAGCCCCAGCGAGCCAGCGGTACGGGATTTACG
AATGGAAGACGGCCATCGTGGACTTCGGCGTAGTCGGCCTAGAAAGGCTCGCGGACGAGC
TCGGTTTGCTGCTTGGTGATCAGGAGAGCGTATGTGAGGTTCATGAACGTTGTAAGAGGT
GCGACATCCGCGTTTGCAGCGTCGAAAGAGGCTGTGATGTTGTAGGAGGTAGCATTCGTG
TTGAGGAACTCGGTTACGTTTCCAAGAAAGTCGATCAGAAGCTGATCAGCAACATCTTCC
ACTTCGGTGGGCCAGGCAAGGGTCTGTATGTTCGTTGGGTAGTTGCTTGTAATGGTGATG
TTGGGACCGTACATGGCTCGAGCGGCCTCCATCCAAACCTGTGGATTGCGAGCTAACAAG
CCGGGAGTGTCGAGCACAGGGCTGAGTGGCATGGTGTGGTCTAGGGAGACGAGGCCGTGA
GATGGTCGGTTGCCATAAAGACCTTGAACCTGCGATGGGCCGCGCACGCTGCCGCCGGTG
TCGGATCCGAGACTGACGTCTAGCCAGGGGTACGATGCTGTACCAGCGCCACCACCGGAG
GAGCTGGAAGACGTATCTTGGTAGCCATCGCCACGAGGGTTGAAGGCCTCGTGGTAGTCA
ACCCAGTCAGCCGTTGCAGTCTCACCATTGGCAAACTGAGATGTGATCATCTTGCCGACA
ATAATAGCTCCCGCATCGATCAAGTTCTGAACAGGTGGCGCAGTTGCGTTGGCGGGAGGG
TACAACCAGTACCACGCTCGGTTGCCGTTTGATGTTCGCAAGCCCTTGATATCTGGAAAC
GTTATCAGCTGGATGCTCAAAGAGTCCAGTATGATGAGATGCAAAAGTTCAGACATACCG
TAGATATCCTTAATACCGATGCGTACACCAGCCAAGGGTTTCTCGGCGGTCTTGGTGAAG
TATAGACGCGAAGGAACGGCGATAGCATGCTTTTGGCCCACAGTCCCTGCAGGCAGGACC
GAGTAAGAGCCATCGCCGTTGGCGATTGCAGACTCGGTGAAAGCGCCTTGAACATCGGAG
AATAGTCTCCATGCCTCGTAGACGTGACCGGCTGCGTTGATAAAGTAGGGCCCTGGAGCG
AGTTCCTTGGATGCGGTGCCGGATAGTATGGCTAGAGAAGAGTTGGTGAGGCTGGGAATG
CTTCCTTGGACGTATATTGCTGCGAGCCAGGATCAGTTAGGATCGTGGGAGGATGGGATT
GAGACACACCTTCCAGAAAGCCTTCTTGCCACACATCGTCCTGAGCGTAGCTGGCTGCAA
GTGTTGCGACATTAACGTCGTTGCCTTGGGCCTTCACCACTGTGAACGGTACAAACAAAG
CATCTTCGAAAGAGCTCTTGATCTCTTCACAGCCGGAGATCTTGGCAATCGGCTTTGGTG
GTAGGAAGTAGTCGACATCTGTGAGGGAGACGGTGAAACCAGTGGACGATACCGCGGCTT
GCACACTGGAGATGACAAAGGACGCGACGCCGAGAGACCAGACGAGATACATCTTGCCAA
CAACAATTCCAGAGGGCGGACTGGGTGAAGCGCTTGATGTAGATTCTTACAGTTGCAGGC
CTGCGATGAACTTTATACTTCGGCAGCATATCTTCCCTTAGCGAAGAAATCGACCTCCAA
GACATCGTTTCCATTGGCGCAGAGTCATGATCCCGACGATCCGCCCAAGTCAACTCCAAT
CCCGAAGACAAGACATGTCGGTGTCTGCGAGGCGTGGATCGTACCGGCCGTACCAGGGTC
AAACGTGGAAGCCATCCAGATAAGCTGTCGACGCTTTAGCATAACTGGTCAGCGCCATCG
GCACGCCTTATGTGGGCTGCGCATGTATCGAAAAGAGGAAGGCGGGCGGTCGCTGGTAGC
TTTCTGCGGCTACTGGGCGTTGCCAGTATCAACGGCTCTTATCGCGTGGTTTGCAGGTGC
AGTGGAGATGCGGCTTTTAGAGCGGGGCAAGCGTGGCTAGCGAAAGCCCGAGGAATACGC
CGATGACGTGGGCCCACTTGCGAGGATAGGCATTTGGGCGGATTGGTGTTTTTAGTAATT
TCGTGATGGTCACCGCTTAGGATAACAGGAGAGAGCGAGGTTGGAGGTGAGCGGAGTGTT
TTGGGGTTGTAGCTTGGCGATAGTACCCTGGGATGGGGCTTCCCAGACCCAAGGCCCTGG
AAGCTGTCATCGTGTCCGACGCAGCGCTACATACCGTCTCCTCTATACTATTCGTTGAGT
ATTATAGGGAAAGTTGTTGCTGGATTGATGTCGAGACTCGGTGTTGTGATAAGGTTCGAA
TGAGCGTGAATCATCTTGGGCAAGCCTCGGCAGCGTCTGCGGCCGATTTGGTCCTCAGCA
ATCATTGACACTCTCAGGGCTTTGAGACCCGGACCTTGATTGTGCTCCACAGTTGGACGC
GTACGTGACATCCTACTCCAGTATTGTAGTCGTACTATTTTGTCAAGGCCAATGATTCCA
TCCATCGCTAGATCAACTCTTCGCTCGATTTGTATCGGATGGCATCGACAAAGCGCAACG
ATTTAAAAGAGGACCTACCGACGACGGCTTCGCGTTTGGTACATCTTACCGCTATCTACG
AGGTCTGTACTAATGCACTCATGTTACCGTCAACATGGTGTGCACGTGAGTTATTGGTAA
GAAAGCTCATCGTTCATGCTTCCACCAGGTCTGCTGTGGTCCCTGAAGCTCTCTTCGATA
TCGAGTTCAGCATATGCAGAAGGTGCGTAAGCCGCGACGTATCTCAGCTCTCGATATCTT
AATCAGATGATCACCCACCTACATACTCCCAGATCCTAGAAGCAATACATCGGCGCCATT
TAGCTCTCGGAACGACTCAACTGACGTCATGTTGGATACCGCGTCGCGGAACGCGTAAGT
ATCTTTTCTTACTTCAATGGTACTCTGTTCTGGGTGACATATGATGTAGATAGCTCTGAA
CGCGTGCCTGTTGATCTGTTAAGCAAGTGGAAGTTCGTGAGCATGGGGGTGCAGGCATGA
GGGTAGGGAGCACGGCCGTAAGGAGGATAGCGTGCCGCCGTCCTGACGCGCCAAGGGCTG
TCCACAGTTATTCTCCCACCCATCCTTCCACACACTGCGCAAACCTCTGCCACCACGAAC
ACGTCTCCAACGCGTCCACACCATCGCACCCGACATCACGAAATACCGGGAGACATCATA
CATTCGACAGCGCCATTGTCATCGTGACATTGCTCGACTACACGCGGCGAACAGCCCAAA
CAGGCAATATGCCGCGGGAAAGCGCTGCGAAGAAGGAGGAGCAGCCATCGTCGGACGAGG
CGTCGGCGCATTCAGATGTCGAGATGCAGGACCAGCAAAACGACACCATCAGCGGCTTCA
AGAAGTTCGGCGTAAGCGGAACCCCATTTGCGCCTTCCTCGCTGCGACACTCCGACGTCA
AAGCGATCGAGGGCGCGACCAAGTGGAAGTCATGGGCTAACATTACAGACACAGTATAAT
GTCGATACGCCCGACTACACAGTACGATGACTCCACCGCCATTCCACAAGCACTCGGTCC
ACAGACTGACACGCGCACAGGACTCAGACACCAACCCCAACACCACAGCAAACAGCGTCG
CAGGCGACATCGCGCCAGTCGATGGGCGAAGGCGACGCGCCGAAGAGATGAACATGCGAA
AAAGCATGTACGGCAAGAAGGCCGAGGGTCTGAGGGCGTCCAAGGTACGCGACGTCACCG
GCGCACCCCACATAACAGGGACATGACTGACTTGGCTTTGCTCTACAGGAAGACGACACC
ATCCGCCGCTTTCGATACCTCCTCGGTCTGACTGATCTGTTCCGCCACTTCATCGACACG
AACCCCAACCCGCGCATCAAGGAGATTCTCGCCGAGATCGACCGCCAGGATGCCGAAGAG
ACCAAGCGATCCAAGGCGAGCAAGGTGCGGAAAGGCGGCGCCGCTGCGGAGCGACGCCGG
AAGACTGAGCAGGAGGAAGATGCCGAGCTAGTGCGCGAAGAGAAGCATGGTGGTCACAAC
GAGACTGTCTTCCGGGAGTCGCCAGGCTTCATCAAGGGCGGCACTATGCGCGACTACCAG
GTTGCTGGTCTCAATTGGCTCATCTCCCTACACGAGAACGGTATCTCCGGTATCCTTGCC
GACGAGATGGGTCTCGGAAAGACTCTGCAGACCATCTCCTTCATCGGCTACCTGCGCTAC
ATTGCCGGCATCCACGGTCCGCACCTGGTCGCAGTGCCCAAATCGACACTCGACAACTGG
AAGCGCGAATTCGCCAAGTGGTGCCCTGAGGTCAACGTCTTGGTTCTCCAGGGCAACAAG
GACGATCGTGCCGAGCTCATCAAGGAGCGCCTTGTGCCTGATGGCTTCGATGTCTGCATC
ACCTCATACGAGATGATCTTGCGCGAGAAGTCGCACCTGAAGAAGTTTGCATGGGAGTAC
ATCATCATCGACGAAGCCCATCGCATCAAGAACGAGGAGTCATCGCTTGCACAGATGGTC
CGCGTTTTCAACTCCCGAAGCCGGCTGCTCATCACTGGTACTCCTCTCCAAAACAACCTC
CACGAACTCTGGGCCCTACTCAATTTCCTCCTTCCCGACGTCTTCGGAGACTCCGCGGCT
TTCGACGACTGGTTCACATCGCAAAATGCCGATTCTGACGCCGTTGTCAAACAACTCCAC
AAGGTCCTCCGACCTTTCTTGCTCCGACGTGTCAAGGCCGATGTCGAAAAGTCGCTATTG
CCCAAGAAGGAGATCAACCTATACGTCGGCATGTCTGACATGCAGGTTCAGTGGTACAAG
AAGATCCTCGAAAAGGACATCGACGCGGTGAATGGCGGTGCTGGCAACAAGGAGTCTAAG
ACCCGTCTTCTCAACATCGTCATGCAACTGCGAAAGTGCTGCAACCACCCCTACCTCTTT
GAAGGCGCCGAGCCTGGTCCGCCATACACTACTGACGAACATCTCGTTACCAATGCGGCC
AAGATGGTCATGCTGGACAAGCTACTCAAGCGCATGAAGGCCCAAGGCAGTCGAGTGCTC
ATCTTCTCACAGATGAGTCGTGTATTGGACATTATGGAGGACTACTCGGTCATGCGAGAC
TACAAGTACTGCCGTATCGACGGATCGACCGCCCACGAGGATCGTATCCAAGCCATCGAC
GACTACAACAAGGAGGGCTCGGAGAAGTTCTTGTTCCTTCTAACCACCCGTGCTGGTGGA
CTGGGTATCAACTTGACTTCCGCTGATATCGTCGTTCTATTCGACAGTGACTGGAACCCC
CAAGCCGATCTCCAAGCTATGGACCGCGCTCATCGTATTGGTCAAACCAAGCAGGTCTAC
GTCTTCCGTTTCGTCACCGAGATGGCTATTGAGGAGAAGGTACTTGAACGTGCTGCGCAG
AAGCTGCGTCTCGATCAACTAGTCATTCAACAAGGCCGCTCACAACAGCCTGTTAAGAAT
GCCGCATCCAAAGACGAACTCTTGACCATGATCCAGCATGGCGCCGAGGCTGTCTTCAAG
AGCAAGGGCCCCGTTGGTCCAGCAGCGGATGGCGAGCTCGATGACGACGATTTCGAAGCT
GTCATGCGTCGTGGTGAAGAGATGACGGAGAAACTCAACAAGAGGTACGAGACTCTTGGT
CTCGACGATCTCCAGAAGTTTACCTCGGACTCAACATATGAGTGGAATGGCGAGACGTTC
CAACCGCGCAAGAAGGAAGTCGGCATCTCCTGGATTAACCCCTCGAAGCGCGAGCGCAAG
GAGCAAAATTACGGCATCGATTCGTATTACCGCAAGACGTTGGTTACTGGCGGACGAACC
GAGAACAAGCAGCCAAGGATACCTCGTGCGCCCAAGCAGATCACCATCCACGACTATCAG
TTTTTCCCGCCCCGACTCTCTGAACTCCAAGACAAGGAAACTGCATGGTACCGCAAGGAG
AACAACCTGAAAGCTCCTCTCCCTGAGGGCCCGGATGAAGACCTCGAAGCACGTGAGGCC
GATCAACAACTTGCGCAGCAGGAGATTGACGACGCGGAGCCGCTGACGGAGGAAGAGAAG
GCGGAGAAGGAACGCTTGATCGAACAGGGTTTCCCCGAATGGAACAAGCGTGACTTTCAA
CAGTTTCTCAACGGCAGCGCCAAGTACGGTCGGCAGAACTACGAGGGCATCTCGGAAGAA
GTCGATGGCAAAGACGCCGACGAGATCAAGGCTTATGCCAAGGTTTTCTGGAAGAAATAC
AAGACGTTGGAGAACTGGCAAAAGCATCTGGGTGTCATCGAAGAGGGCGAGCTCCGTGTA
CGACAATCTGAAGAGAAGAAGCGTCTTATTGCGAAGAAGATTGGCATGTACCGTATGCCA
CTGCAGCAGATGCAGATCAAGTACACTGTTTCGACCACCAACAAGAAAGTGTACACCGAG
GAAGAGGACAAGTTCCTCGTCGTCATGCTGCACAAGCACGGCGTTGAAGGTGAATACATC
TACGAGAAGATCCGCGACGAGATCCGCGAATCGCCCCTCTTCCGCTTCGATTGGTTCTTC
TTGTCCCGCACACCACAAGAGATTGGTCGACGCTGCACTACGCTCATCTCGGCAATCGTG
CGTGAGCTTGGCGAGGGTGATCTCAAGAATAAGAATGGCAAGCGCGGGTACGAGGAAGAG
GAAACGGAGGAGGAGGAAGAGGAGCAGCCGAAGAAGAAGGCCAAAAATGGTGTCAAGGTA
TGTCGAGCCCATGTTCGTCAGCAGTTGCGTTTACTAACATGATGGCAGAACAAGCAGCTT
GACACCGTCAAGGGCAAGGCCTCACCGGCATCCGCTACACCATCTCGTGCGAGCAGTGTT
GCAACGAATGGCTCTGCGACAAAGGGCAAGGGCAAAGGCAAGAAGAAGTAGCGTTGTGCA
TTGCATGGGAGCATGATGCGGCGTTTTTGGTGTTACGAAGATGGGCAAGCGTGCTTTCAG
CTGACTACATGGTCGGCACTAGGTATGTTGAGCTTTGAATCCGTCCGTGAAGACGGTATG
GTCAGGTTGTTCGTGCATTGCATATGTAATAGTACAAGATGAATCGAGCAGTTTCGATTC
TGGAAACGTGTCTCATCATGCGTCACTATAGAGGTTGCTAAGATGTGCTTTGAATTGGAC
ATGCGGCCTGCCATTCCCCGGTCGTCCGATATTCAAATCATGTTACTAACACGAATCAAA
TCCACCGCACAACACCAATGAAAGCGCAATATATACATTAATTCATTAATTCATTATATC
CCACGTCTTCAATCTTATCAAGACTTGATCTCAATCCCCGGGCTTCCCTCGCAGGCGCTA
ATGTCTCCAAAGTACCACAAATGCGCATCAACATCAATCCCAAAATCGCCTTCGTTCCCC
TTGAGGTTCAGACTCCCCGTCAGCACAGTAACATCCGCCTCTCCTGGCTGTACATCATTG
CCGCTAGTGACATAGTACTCTGGGGAGATATGCCTGTAGCCCAACAACGCAGGCGGCAGT
TTAGGTACGGGGTCATTCTTGTGCGTAACGCGGTACGTCGCCCCCATGCCCGTCTTGGTG
ATGAAGTCGCTAACGCCGAATAGACCTATCTTAGGCGCGCCGTATGTGTACAAATCCACA
GTCGTACCTTTTGATCGCAAGTAGCCCGCTGCGAGACTAGCCAGCGCGCCACCGAGGGAA
TGTCCAGTGGCCACAATGCGGTATCCAGGATACTGTTTCTTCGCCGTGTCAAGGGCAGCC
AACACGGGTTTCTGCGCTTCGAGCCAACTATTCCAGAAGCCCAACGATGCAGAACACGTC
GTGCATATCGTTGTCGGCGCGACAGGGAACGCGACGTTGGTGAGCCAATTCCGCACGCTG
CGCGAGCCGCGGAAGGAGATGACGATGAGCTTGTTGGTTGTGTCTGTGGCGACGAAACCG
GTGACGTCGGATTTTATGCTGTTCTCGAATTCGCTGAGAGTGTTTGTATTGGCGGATTCC
ACAAGGGCGCAGTTACCCTGAGGGCAGGTGACTTTAGTGTTGGGGCTGTTGTTGTTGCCG
AGACAGTATGCTGCAGCGGAGTATTGCGAAAAGAATTGTAGTTGAGAGAGGACGCTGCTT
GACACCGCTATTGGATGTGGGTGTTAGTTAGGCTGCTTGGATATGAATGGAGTGGTGGAG
GGCCATGTACCTCTGCTTTCTAGTTGGACGGGTGCTGCAGTGACAGAGTGAACTGCACTG
AGTAATAAGGCTCCTAGGCGGAGGAGAGAGGATGGCATGTTGACTGGATATAGGCGTATC
GGAGCTTTCGACTTGACTCAACACAGTATGAATGTACTGACAAGCAGACACAACCCGATA
TGGACACAGAGGAGGGAGTATATCGCACACAACCTGATTCAAAAGTTACACCCAGGCGAA
ACACGACAACCTATATACCAGATCACTACACTAACAATCCAGGCTCACCTAAGCCCTACT
ACTAAGTACTTCCGGTGGTCAAAGCAAAAAGAATCGGGTAGCGGGTCCATCCTGGTCCTG
ATCGGCACCCACACCAAAGCTACGGGAACCGGGGTGAGATGGCGCTTGTCCAGGGGGTCT
GTGTCTGTGTCACAACGTGGCTTTACTATGATTAGACATTTCGCCGCTGGGTTGGGTGCA
AGCTACACAAACCTCCATGGATGAACGCGGTTGTTGTTGGTGCCGGATGCACTTATCCTC
CAGATCAGCGCTGCATAAAATTTGGAAGTAGAGGTCTTGTCGGCTGTATTTGGAAACCGA
TCTTTGAGATTCGCACCTACGTTGTATGCCCTTCGCATTACTACTCAAAGTGATTAGTCG
TCGTGGTTCGGCGCCTTTTGTGTAACGCACGCGACGCACGCATGATCCCGCACACTATCG
TTTGCATGTAGAAGGCGTTTACCGGCTTTAGCCACACACCAAACTTTGTCTGTAGTCCAA
TGGAACCAACTACCTCGGTATATTATGACAGGAGCATGATTTCGTCGTGAAGTATTGGAA
CCGAAAGAATGCGTTTGGCTGATCGATGGTGAGTGCATCATCCTTGTTGTTGCTTACACA
CTTGCTCAGCTGTCAGCGCGTTCAAACTGTATTCTTTCTTAGTGCTTGAGTGGACTCAAC
CGAGCACGATATTGCCTGGCATAGCACATGTCACGTATCGTCCTTCGATGTGGATCGCTC
ACTTGGTGTTGTGCTTAGCTGGCTGGGTATTGCGGGGTAGAAACATGACGTAATTGACCT
ACGTGCGCCCCGAGGGCGTCTCTAACGTGTACAGGAAGGTAGCTAAACGATAGCATCACG
GAAGCTGTGTGGTGTAGTGGTAAGCAAGAAAAGGTCGGTGTCAGCACCTATTCCGGCTAG
TGGAGCGTGCTCATGCGGGGTGCGCAAGAGTCCCGAGAATTGTGATGCGCGGGCTAGATG
TACCCCAAGAAAAGGCGTTCCTGGGTCAGCGGCTAACATATATCTCCGAATCCTTTCAAA
GTCTCGTGCTGCATTCCCAAAGTCAGCTGCCCACGGACATGTACGAGAATGGACATGAGG
CCTTTCAAAGTCTTCCTGCGTTGGCAGAATCTTTCATTTCCACGGCTGCGATAGATTGGA
GCTAGTCGCTAAAAGTACAAAACTCCGTGCTGCTTGAGTCGTGATGTGTGGGGAAGAACG
TCAAATCGCAGAGACCACATGGTATCGCAAGAGATGTACAAGGGTGGGACGGCGAGAAAT
CGGCGAAGCAAAAAGTGTACTTTGGGCCTCGAAACGGTGTCAAAGGGGTTGAGGCTCTCA
AGCCTAGCCTCTTTACTACCACATTTGACGACAAAACGGGCCTACTGCGGTGGGACGAAG
GGATTAACGAGCATCTCACTGAATCTGGAATCAATGTTAGTGTGCTGTGTCCTGAGTCGT
TGTGGGTTACCCACTTCTCGAGCTTCTCCTTGCCTCGCACCTCCTCGACCAACAGCGGCA
TCTTGACCACATTGAACTCGTCGTAGAGCTCTTCAATCTGATCGAGGTACTTCTTTTGCA
TCTTCCGTCGCGCATTGCACTGTTCGCAAGGGTTGTCTTGTTTGGGGAACAGCAGCTGGT
TAACGACGATGGAGTGTGTATCAATCTCATAGCTGTTGAGCTCCTGGATCATCCTCTCCG
TCTCGTACAGACTCAAGAACTCGGGAATGCAGACACACACAAAGGTAGTAAGATCGGCAT
CCTTGAACTGGCCGTTGACTTCTCCAATCGTCTCTCGCAGTGCCTCCATCTTCTCAACCA
GCTCGTCCATGTTTTGTCCGTTGGGTAGTCTACCAGAAGCACCGAGGAAGGAGTTGAGCA
TGGGCCCAAATTGGCGGGAGAGCTGCGAGACCTTGGAGAGGGCCTTTTCCATGACGGTAG
GAAATTGGAGGAAGCGGAGCGTATGACCTGTGGGTGCAGTGTCGAATATGATGACTTCGT
AGGACTCATTCTTTACTTGCTTGAGCACTTCGGCGAAGGACATGGCTTCGTCCACACCGG
GAATGCTAAAGGCAAGATCTTGCATCATGTTGCCCATGCCACCCAGGCCAGCCATGGGAT
CTTGACCCTCTTCTGCTCCACTTGCTAGCAAATCCTGTATACTGCCGTTGGGGTCGATCT
CCATGGCGCTGAGGTTGTCGAAGCCGTTCACGAGTCGCGCGTCCTTGCCAAACTTCTGGT
TGAAGGCATCGGACAGATTGTGCGCGGGGTCGGTCGAGATGAGGAGGACAGATTTGCGGT
GCTTTGCGAGCTGGATGGCGAGAGAGCACGATGTCGTCGTCTTTCCTACACCACCCTTTC
CACCAACGAATATCCACCTGAGCGTCTTCTGGTCGAGGATGGATTGGAGCGTGGGCGCCA
TGTCGGCGTCGATGAGTGCGCTTGAGGCCATTCCGGTAGTTTTTGCGAATGTATGGCAGT
AGAGGAGGGGTAATGTGTATCTATATGAGTGTCGTCAGTGGGATCCTGTGCGATTCCCGA
ACCTTCGGAGGGGCAATGCAAGCGCGTACCGTTCGAACCAGCCCGACACTCTCTACCCTT
GCTTTTGGCAAGACTTGACGATTTGCTGTGTGTGAGAGAGATGCGATGTAGCTATGGTGA
GTGCAGACGTGGTGTGTTGACGTTGTTGGTGATCAAACAAGCCGCGCAGGAATGTTGACT
GGCGGGATGGGAATGCGGACCGGTGCGTCATGCGCTAGTGCGTCACTGCGCAGCCACATG
TGGCGCACATTTTGCCCACTTGGTCGGTCACATCGTCCATTACCCACGACTTCCCTCGCT
GTGTTGTCCTTTCCATCGTAGGTATCGAATACGCTTCAGTTCAATTTGACACTATAAATC
GCTTCTACACAAGGTCTTACGCATAAAAGGCCCATCTGGGTTACATCGGATGGCATCGTT
AGTAACCATATCAAGAATAGTAATATCGTTATACCGACTACAAACGCCGAATACTGTCCA
GACTACACTAGAATCATCGAGCTTCTTTGGATTATAACTCCAGTGGCATCAAAGACGATC
TCGCCTTCAAACTACGTCTTCGTAACAGTAGCATACTAGGAACCCACGCTTCGTAAAATC
TCAATCAACAGAAATGAAGCTAGCGATCTTATCACGAGGCAAGACACGCGCCGTGTTCTG
GAGAACCTTGAGCGAAAACGTGAAGAGGTAGGCCTACACGAGCTGAAGATACTATTCCGA
TGTTGGAGAAGGCACAACGAGCTTGTTTTGCGCGTGTTTATACTCGAAGAGACAAAGATT
TAGGAAGTCTTTATGGATCTTTTGAGTTTGATTATGTTCAAGATGTTAGGTCGCTGTTCC
GACTTCGATCATCATACAACGGACGGAAAAAAGAGGCGAAGAGAGGTAGCCACTCCGTGG
TTATCCCGTCACATCTTCATTCCCCCGACTTTGCCCTTCTCCGGTTCACCCTCTTCGGTC
TCATAGAGCGGATTGACCTGCACCTCCCTCAGCCACAACCTAAATGACTTGTCTAATGTC
TTCCTGTTCATGGTCGCACAATCCTTAATCTCCTGCGCACTCAAATACTCCACCGCATCC
TTGTCACCCCCAGCAATAGCAATAGCACGCTGCAACAACACGCAGTTCTTCTGCGTGTAT
ATTGACCGATACACGGCTTCTTCAATGCTAGCTCCAAACGTTGTGAAACCGTGCTTATGC
TGCAGTACCACGGGGTTGTCCGGCGTAAATCGCGAAGCCAACGCTGCACCAAGGGCCGCA
TTTTTTATGAGTAAATCGTGTTCTGAGGGTGCTCGTGTGGTTCCATATAAACTGTCCATC
GTAAACACCGAGGCGCCGCCTTGGCCCAGGAAGCCAGCCATGTGGAAGACCGGGCGCACA
GGATGCGGCTCTCGCGCACCATGCCCTAAAGTGAAAGGAATGACGTCCTCCGAATGAGAG
TGCACTACGCAATTCACTTTTGGAAATCTCCGCAGGATCTCCCCGTGGATGTAGCGTTCG
CTGTAACCTTGCGGCGCGTCGGCATCAACGGGTGTAGAGTCCTTCACCCAGTACGATATG
AAGTCGCTCATGTTCTTGACTAGGGCCGGGGCGCCGGGGTCGTACGCGGCGATGATGTAT
TGCTCCTTGTTCAGCGGGTGGCGCATGGAGATGTGGCCGAAGGCGTCGACGAGGCCGTGG
TGGTGAAGGATGTGGTTTGCACGAATGAGTAGGCGCAGTTGCTGCTGGAGTTGAGGTGGG
ATCGACATTGTTGGTAGTCGGGATTTGCTCTCCTTGGGCTGCTTTTCGTACGCGATGGCG
TTTTGAGATGGAGTTGGCGATGGCGATCCTATCCTAAGCGATTCGGCCTTCAGCGATTCA
GTTCTCAACTCTTCGATTATCGACAGCTCCCGCGGCTTTGAAGGCTCTAGAGAGAATTGA
GGCTGTATAGAGGAGAGTGGGTGAGATGTTAAAGCCCGTGGATGAGAAGGCTCAGCCCCT
CTTTGATCTTGTTCAGCAGCGCAACGATTGCAAAGTACCATTTGTATGTTCAGCACTTGT
GTGGGTGCATTTTACTGGGTCCGGAGGACGAAAGCCTTGTCGTATAGATCTTGTGAGCGA
TGTTTCAAGGCGTCGGTGGAAATAGTACTGTAACCTATGAAACCGCGGATGCCTTGGAGT
TCCTAACTCTTTCTCTAACCTTCAACCAACGGCGCAAACTCCACCATGTCTTGTCGGTGC
GTTGTCGCGGTCCTGTTGCCGCAAAAGAATTACCGTCTGCACTTGTCGTGCGCGAGAAAG
CGCGTACATCCTGACATGCTGCTCGATTTGGGCGGAGTGGTATTGCGGAGACAGAGCCGG
GCGATTGGACGTTTGTGAGGGGATCCGACGTTTTAGCGCCGTTAGGCTTCCCGCCCGCGA
CATGTTTCCTATCCCTAGTCTACTCAGCCCACATCGCGCTGGCACCTCTCACCACCTCCG
AGCTAGCGTCTTGAACAGATACATCGCAAAGTTTCGGGTCTGCGACGTCTTCGTTGTCTC
GCCACAACCCGTTCTAGCGACCGTGTTGTTTTGCTACCCACCTCCTAGCCACGATCAAAA
TGGTGGCCCAATACGTTTTGGCTGGCATAGCAGCTGCGGGACTGGCGTTTTGGTATGACT
TCAAGAGCTGGCAAAGCTTCGGTTCGCAATGCTTTTCATCTTTGCGAAGTGTTATTGCTG
AATCGTCGTAGGGACTGGAGGCACACCCCCCACATTAGAAGGTTATATCAAGATCCGGCG
ATGGGGGCTCTATCTGCTCTACACACGCCAAAACCTCTTGGATTCCTCGCCAATCCCCGA
CTCAGGCACTTCCTATATCAAACCTCAGAAGGTTCCTGACCGTGCTGGCCGTAGACCGGG
ACTTACGCGTTGGACATTGCCACAACGCCAATTCCCTGATAACATTACACCCGGCGCCTC
CGCCATTCTTCACGACTTGATGCGAGAATTTGCCAACACGAAGACCTACTCGGAGTACAT
CGAGACGCGTCCGAGTAAGACTGAGGGTGGTACCGGCCCTGCCATTTACGTCAAACCAGA
TGTCAAGACCATCAATCCTGTCGCGCACAAGATCTTTTATGAAGTCGCGCATGTGCACCC
AGCGGAGAACTCGCTGCACGTTTACGTGAGTCCGCAAGACGCAAAGCTGGTGATGAAGCG
GGGCTGGGGTCAGCGCTTTCCAGTCACTTGGCTGGCACCGCCGAGTTGGATCATGGTGTA
TGCGCCGAGGAACGAAGAAGAAGTCGAGACAGTGAGGGAAATAGTCAGGGCTGCAGTATG
CCATGCTGTTGGGATGAACGTCGACGCTGGAGTATGATTGGACGGAAGCGAGAGACGGCA
CGATCGCGCAAGAAGCCATAGCCTTGCTAAGCAAAACTATCAATAATGTTTGCGCAACGG
ATCTACCAGCCCAATTTGATGGGTCGTCGTGTAGAACAGGTCGTGTTCTGTTGCAAGTCT
AGACACGGCATTGTGGAAGCGGAGAACCGACGTCGGACGCTACCAATGGCGCCCGCCGCT
TCGAGGTCCGCCACGTCTGCATTTCACAAGCATACACACGTCGGATGGCGTGAGCGACCG
TGCAGTATGGTCTGGGCTTAACATGCTATGTTAAGACTGCTCAAGCGTCGGCCTAGGGTC
TCTCAAGCCGCGAACCTTGAATCGCGTCCTGGCACTATCATCACAACGGCATATCCCTCT
TGTATCGCAAAGCACAACCTAGCAACATGGACAGTTTCGACACCAATCTGAAAGTCATCG
TGATCGGGGCCGGTATGTGACCATCTACTAGGCATCAGATACAGCTACTAACATGCAAAG
GCCCTGCCGGCTGCGCACTCGCTCACGGTCTCAAGAAGGCTGGCATCTCTTTCAACATAT
ACGACAAAGGCGCAGATGTTTACCGTCACCGTCACTGGGCTTTTACGCTTGGGTGGGCAA
GACCATATCTGTTCGACCTCATCCCAGAAGAACTTAGCGCGCAGATCAACTCATGTCAAG
TCGACCCATATGTCGACTGCGCGGCCATCGGCGAAGATCGAATTGTTATTTACAACGGCC
AAACGCGGGAAGAGGCTTTCGCATTCCCGATACCGAAAGCACGGGAGATCAACATCCGAA
GACTTCGCATGTTGCTAGCTGAGCAACTAGCTGTCAGATACAGCAAGCGCTTTTCACACT
ATGAGACGACTGAGAGTGGGGGAGTGAAGGTGTATTTCGAGGATGGCTCAACTGATGAAG
GTGACATCGTCGTTGGCATTGATGGCGCCATGTCAAAGGTCCGCCAGTGCCTCTTACCTC
GGGAGGGTAACATGGACACCCTCCCATTTGCCCTGATGAACTTCAACGCCTCATACACCG
CCGAGCAAGCGCTCTTCATCAAAGAGCGTCTCCACCCATTAGTGGATATTGCGATCCACC
CTGCGGGCTACTATATCCGTGCGAACGTGCTCGACATGCCAGACGAGAAGGATGCCAGTA
CATGGACCTTCCAGATCCTGTCCACATGGCCGCTAAAGTACGTCGAGGACCACGATAACG
AGACAGATCGACTGAAGCGCCTCAAAGCGCACGTGAAGCGAGATGGATGGGCGGAGCCAT
ACAAAAGCGCTATTGAATGGATACCTGAGGACACACCGGTGTTGCGCGATCAACTAAAAA
TATGGAAGACGGTGCCTTGGGACAATCAGGACGGACGAGTGACGCTATGTGGTGACGCTG
CCCACGCCATGACTTTCCATCGCGGGCAAGGCGCCAACAATGCATTCTACTCCGCGCATT
GCCTTGTCGAAGCCTTGAAGAGTGTACAAAGCGGGAGCGCAACCCTCAAAGATGCTATTA
CGGCTTATGACGAAAGCATATGGGAACGCGGCGCGAAAGAGGTTCAGATATCCAAGGCGC
AAACATTCTTCACTCATGATGGGCTGGACAACTTCATTAACAGCCCTGTCATGCAGTTAG
GGACAAAGCCAAGTCATGCAGCGAAGACTGAGGGGTATCAATAGCTATCAGAAGCCAGAA
TGCTACGTTTTGATGGAAGCAATATAAAAAACTTGACTAAACCGCCCAGGACCCCTGCGC
TTCTTCTAAATCGTATTTTCTCGAGGCCATGCTTTCGGAGGATTAGATCCATCCCAACAA
GCTTGCTGCTTCATCTTCGTAGACAACGTACAAGGAGAAGAGTGCACAAGCCTTCTTGGG
TTATGCGAGAGGAATTACACCATACTTTGGTACAAGAAGAAGCTTTTCTATTTAGCCGCC
CATTCAGGCGGCCATTTAGGCGGCCATTCAGGCATCTCGGGAACCCGTTTCGTCTTCTTC
TTCTTCTTTACTAGGGAGCCTAAGGTACCCGATGCATCGTCAAGCGAAGGGAGCGTTTCG
GCAACAGGACTTGCCTCCACAACTTCGGGAGGCTCTGCTTGAGGCTTTGGCTGTTCTACG
GGCGATTCAATGTTGTTGGAGTTCTGGTGTTCGCTCTCTACATGCCAGCAATCCCTTGAC
GATGTCTCGTCAGGATCTAAAACAACGTCAACTCTTGTGACTTCTGCAACATGCTATCAA
ATCTCTGCAGATTGCCCGTACCTTCTGGAAGTGGTGAGATGTTTCGAAAATCTTGAAGAG
CTCTTAAGCCATCTTCTAGGATCTTGAGCTTCTCGCCGTATCGCGTTCTCTCTTTTAAAG
ACTCCTCACTCTCGGATGCCAGCATAGCCACTGTCGCATCATCGATATCAATAACATCGG
CTGGTGAAAATATGGAGGGAAGTCCCCGGATGAAGCACGCTTCAATAGCAAGTACACTGA
AGTCATCAATAATCTTCTTCTGCGCAACCTGCTATTGTCAGAGCCTGGCATGAGAGACAA
CGACAACAAGGCTTACCTTGTAGTAGGCCTCCATGAAATCGGTAGCGGTGGAGCTAGCAT
AACTGTTCATGTCCGCTTCGGCCTTCGAAACCAGCGCATTAACCAATGCGTCCACGTTGA
GATGAACTACGTGAGTGCCACCACCGGCGATGTCTCTGCCAAGGATACTCTCCAGAGACT
TCCTGATCCCTTGTGCTAGGCGTTTGCTTTGTGCTTTCTGAACGTTGTCTGTGAGATAAT
GATTGTACGTGATGGGGTGACCGGTATCATGAGGTTTCAGTAGCTCTGCTACTTTGACAC
GGAGTTGGGCGGTCAGCTCCTCCAATCGAGCATAGATGAACTGTCTTGATATACCAGCAC
GAGTTCTTTCGTCACAGACGTGCGCCAGAGCTTTTCGAGCCAGAAGATAGACAGCACGAA
GGATAGCCTCCAAGCATTCATCGACTAGCCCTACCCACGGCCTTCGCTGTTCGTGGAATA
GTTGGCCGATAATGAGAGGATCAAATGTTCCAGGTAGCTCTCGACCTCTACTTCGCTCCA
GCAGCTTGGTAACCTTTGCAATGTAGTCTGCGCGAGATATTTGGTTCGGAGACTTCGTCG
GGCCTTCGTCAAGGATGGTAAACGTATGGCCCTTCTTGCGCATATTGGTCGCGAACTCCA
ATAAGGTATTCTGAAGAACAGCTCGCAGACGCCTTTGATACCCTTCGTTAGTGGAAGCGT
CACCGAAGAAAGGATCTGAATATTGCCCGTCGATGGCAGCCGTGACAAGCGTACTAAACG
ATTGGCTGACATGTAAAAGGTACCGCCGCTGCTCTTGCGCCGTAGCTCGGGATGCGCCTA
GAGTTTCCAATCTTGATGTACATTCCTCAATACCGTCCTTGATCTGCGCAAGCACATCAG
GTAGTTGCGCTACAATGTGGTCCTTGAGAATTTTGCTAAGTCTCGGTTTTAGCGTGTGGA
CTCCGGTTTGATTGGCTGAAAGCGACCTCCAAATGCTAGTTTCGAAGAAGAGAGCTTCAG
TCTTATCGCGCTCCTCCGTGGTTGAGTCTTTGGAGGTATAGTCCCTGTTGCGAAGCACAT
GCCACCCCAAGCGGAACCTGACGTCTTTGTTTTGCGCTAACTCATAGTAAAAGCGCTCGC
TATCGGATCCTTCGTCCAGTGTGTCCGGCTTTGTAATTAGTCCAAGGGTACGCTCCCCTT
TTGGGTCGATCTCACGCGAATACTTAGTGATTGATTGGTTGTTGAAGTCATTCTTTGCGG
ATACAACGGCAAGTATAATACTGCGTGGATTCTTCATGTACGAGAGTACAAGCGACTTGA
CCGTCTTAGCGTCCGCGTCTGATTGCGAACGACTACCAGCCTGGAACAAGCCGGGTAGGT
CGACAAGGGTGAGATGGGGCTGATTGGGCCCTGATAGCTCAAGGCGCAGAATGTCGGAGC
TAAACACTCTGCTGCCCCCCTCAGTAATACCCATCGCTTCCTTCGCTGCTTCGATAATAA
CCTCAAGTTGCAAGTCCTCCAGTGAGACGGAGTAGTAGAAGCTCCGCAGCTTCTCCAGAT
CACTCTCTAAACGATCTTTCTCCCGCAAACCAGGAACGATGCCAATCTTGACTGATGCAT
CTGCGCCTCGTCGGAGTATCAACTCTATCGCGAACCTAGTGCACAGGTTGTCTTTGCTCA
GAAACTTGACTCCCGAAACTGCTTCAAAGACCAAACTCTTGCCAGACGACTGCTCGCCGC
ATACGATGATTTTAGGCAGGTTAATGTATCGATTGATTCCATGTAATCAGAGATTGTCGA
CAATGTCCAACAGATCTTTCGTTTCATAAGATTGCAGAGACATAATATAGCCGTAAGCGC
TTGCATGCACCCTAGACATAAGTAGGGCAGCAGATTTAAAGTTAATCGTAAGCAAAAGGA
ATAGCTAAGGGGCGACGAGAATGCAAGGTAAATTAACACAGCCGACAGGCTTAGGTCGAG
GCAAACAATTTTGACTTTTCAACAAAGTAACGCGCCTAGTGCCTACTCTATATATCTGTC
CCGACCAAAGAAGAGTGCGTGTTGCTTACCGCCGGTAGCGTAGTGCTGCTCGAATAATAG
TCTAGCACGTCACGCGTCTTCGATGCATCTATCTGCATTACATCACCTTTCCAAAAACTG
CGCAGCAAGCTGCAGGTGCGTGCATACTAAGCGCTAGCATCATGCAGCGCCTTTGGATCT
CGCGGGAAGATTAGCAATATCAGAAGCAGAAAAGAAGCAATGATAGTCAGTAACTTAGTA
GGCCGATAATCATCACTTAAGTTTCCTAGAAACTCTTATAGTTCTGCGCAACGCATCAGC
CTCCTATTTACCATTAAAGACGCGAAGATGTTTGCGACAAGACATATTGTCGTAATCAGA
ATGCGGCACTCTATGTTAGCAGTGCAGGGACCCTACTTATTACAGCACAGTACCTAACTT
ACTAACGTAGGCATTACTATACGTTGCCTTGCGTAACGCTAAAGAATATCGCATTGCCTA
AGCTATTATCGTATAGACCTTAGAATACTGTTATCGCGCAATAATTCTTACGAAGTTATA
GTTAACTATATAGAGCGTAGGCGCCTTTCCCGTAGTAGAGCCCGCGCAAGAGCGGCCGCT
AGTCGCAGTAGCCTTACTAGAGTAGAGCTAACTTAATAGCCCCGCGAACACCGTAATCTA
AATCTCCTACATACTCTCCGCAATATTACATTAGCGTGCTCTTCCTTTTCGTTCCTAGCT
GCCTCTTCTAATGCGATCTTCGGCCTACCGCACAAGCACGATCTCGCGGCATAGCTTCTC
CAACGCGCTCCTAGCGTTATGCCTTAAGTAGTAGTTATTCGCGCGGGTCAAGGCAGGCAT
TCTATAACAGCTAAGCCTCTACCTAGTATATGATGCGCCGTGGTATCAGCCCCTGATTCT
TCCCAGTCAGGCAATCGTGCATCCTGCCCCAAAAACGCGTCCATCCAACGCGAAACAGGT
GCTGGTTTTCTCCCGTTGTAGTCTAGTGTGGCGCCACCCCCCAATCTACGTGCTTTGGGT
CTAGCGTGAAGCCCCACAATATCGCATGCTCCTGGTAGGGGTACGACGCTATGACGTCAG
AATGGGAGGCCTATTGCCAAGCCACGGATTGACTACTCTTATAACCACGACCATTCTACC
TGTTACAAGCTTGACAAAACGACGTTCAAATCACATTCTACGAATAGCACTACCGCCGAT
ACTTCACTATGAGCAACGATAACAAATTCGATAAGGATGAAATCTTACACGACCCATCTC
TCTCTGTCATCTATCACACGATCAGGGGGCTAGCCAAGGAACTCGCCGTCCTGGGCAAAA
TCGACTTCGCTTCCCAGATTACCGATCTCCTCCTTTCGCAGAATCGCACAGAGCACGGAT
TCGGACAAATGCAGTTCTTGAACTTCGCCTTTGAACAGACCTGCGACTGGCCATCTGCCA
TTCCCAAGTCAGCACGAAGCAAGAAGGCCTTGAATGAGCTCGAGATCTCGCGAGATGACG
AAATGAGCGAGGAAAGATATGATGAGCTCATCAACGAGAAGGAGCGTCCTCAACAAGACC
CTGTTCTTTGTCTCGCCATTGCAATCAAATTGTGCGAGGATAAGGGCAAGACGAACATCG
AAGGAGTTCAGCAAGACGAGAAAGTGATCAAGGCGCTTGGTCAAATCGCAGAACATTTCG
AAGGCTACATTGAAGGCTTGACACAGCAGCGTAATGTCTGGCCTCTCCTAGCCAGTGGTG
CGCTCGCGCAACATTTAGGAGTGGACGACGCGAAATTAAAGGCAGCGGCTGAGGACGTGG
TGGAGACCGTTCGCGTACGAATGCAAGAAGGCCGACAGAAATGTGATCATGAAGGAAAAC
CTATCAAAGAGCTGCTCGAAATGCTCGCGGAGAACACGAGAAAAAACGCAGGTGACCACT
ACGAAGAGATGGACAAAGAGCCACCAGAGAGCTATTTGCACGAGCCCGCCACCGAGAAGG
ACATCAAAGACATGGGGAAGCGACTTAAAATATCCTCTCTGCCAGACGACTACAAGGAGT
TCCTTCTCGCTTCCAATGGTCTCGAACCAGTTTTCGATGGCATAATGTTTACACCACCAT
TATACAGCACTCAAGATGTTGTGCTCAGCGACTTGCCAAATGATATGAAGGACATCAAGA
TTCCACTGGAACTAGTCGAAGACTCGACAGGAACAGCTCGATTCATCACTGAGTTTGGAT
ACGATGATTGGCCAACAGTGACTAAGCAGATCGAGATCGGACAAGACTTTGAGCCTTGTT
ATCTTCTCACCGATCCCTCGGACACGAAGGCAGCTATTCAGGCCTACAAAGATGCACTAG
CCAGCGACAAAGTCAGCGAGGTCTATAAAGCAGACACTACTCGTGCCATTGAGGATCTCT
ACGGCTCCATGGAAGCTTTCGAGAAGATGGAATGGGCTATGATTTACAATATCAACTTTG
ATCCAAACAGTCCGGTTGGTACTTTCCGGACTTGGTTGGAGGAGGCGGTTCGCGCATCCA
GTAAGCCGTATGATAGGAGCGGGGTTAAGACCTGTCTTGCCCACGAGTGCAGGGCAAAGC
GGGCGAGGCGTGGCTAGAACATGGCAGAATGAAATAAACCATAACATGGTTGGCAAGCGA
GTCGGTCAGACAAGCGAGTCGGTCACCCCACCAACTTTGATCACCTACTCTATCTCAACA
CACAATGCCTCCACGccgcgctcctctcgtgcattcaaatgaagcagatattcagcttgc
tctcttatctatagATTCTGCCTAAATTCAGAGTACGCGACGCGCTGCTATAGTCTTTAA
TATTCTAAAATTAACCCTAATTAACTAGCGCGCTAGAAAGCGCGCGCGACGCGATTGCTA
GCTTAACTTAAGGAAGCTTACCTAGCAAGAAAAGAAGGTAATTGTTAGCTATATACTTTA
CCTAGATTAGCGCGGGTTTGCGCCTACCTACGCAGCTGCACGTGCTATAGCTAATAAGCT
ACTAGCTG
>NODE_16_length_62419_cov_39.795238
ACAATCACCTCCTCTTCTCTCTAGGTAAGCTTCCTTGAGTTAGGCTGGCAATCGCGTCGG
GCAGGTATACCAGCGCGTCGGCGGCGGATTGATCGTTCGGATACGTTGTAGATAGCAGCA
GCACTGCGATTACTCTGCACTTGATAAGAGTTAATAGAGGAGATAGCAAGTTGAATATCT
GCTTTATTTGATAACGATAGAGTAGCGTTGCGTTGAGCCATTGTAGGTTGAAATCAGTGA
GGTGCGAAAGTTGGTGGGGTGCGGCGCTCGCTTGCCTGCGGCGCTCGCTTGCCAACCATG
TTACCACGAGTTCATGTACCATGACATTATCCTACATCCACTATAACACATATCCAGAGG
TTCAACGATCGTTACACATATTAGCCCTTGCCAATAAAACCAACAATTACTTCTTTCCCT
TCTCTCCCCTCAACCCCGCAGCATGCACCTGCCTCCTAATATCAAACAACGCATCATCAA
TCTCCCTCTCCTCTTCCCGCCCCAACACCAACGTCGGAGTACTAAACAGATAGTCTTTGA
GGCTCTTGAGCTGGTTGATAATACTTCTTGGCGTGAGGATGACGCGTTCGGTGAAGGACC
GGATCGGTGTATCGGTAGTCGAGTGTTGGGATTGGGAATGGGGTTGATTTTGATGGTGGC
TGGGTTTGGCTTCAGCTTCGGGCTCGGGTGTGTTTTGCGTGGGATGTTCGTTGGTTTCTT
GGGCCACTGGTTCGGGTTGTTTACTGCCGGGAGATGGCTTTCCAGAGGAGCGTGGACGCG
GCGAAACTTGCACGTGGCTGAGCCGTTTGGTCTGGCTTCCGGGTGTGGTTTTCTTTGCTT
CACTGACGTCTTGGTCTGCGCTCTGTTTGGCTCGCTTGGGCGCTGGTGTTTCGTCCACGA
TTAAATCTTGCGAGTTCTCGACCTGGGAAAGGAGGGATTGGGAACGTCGTAGGTTGAGTT
TACGGCCGGTTGTGGGCACGCCGACGGGGGCTTCGGTAGTGCTCATGGACTTTCGCTTCT
TGCCTCGAGTCTTTTCGGCTGGCTTGGGAGATGAAACGGTGATGTTGTCGAGGATATCGC
CGTTTTCGGGCTGGGATGGCTCTGGCTCTGGCTCTGGCTCTGGCACTGGCTCAGGTGCCA
GTGCAGGAGCAGGACTTTCTTGTGTTTGTATCTTGGGTTTGGTCTTTGCGGGAGTGCGTC
TAGGCTTCTTTCCACTTGGCGGTCGAGAAGGGCTTCCCATGGAATGGCGGGAAGAACGGC
GCAACGAGTATGGCGTTCCTTTTACGGGGCTCTGGTTAAAGGAGTCACCCACTCGACTTG
TACTGCTGGTATCGGCCTGAGAGCTCTTGCGCGAATCTCTACGGGCAGGGCCGCGACTTG
GCGTCTGGGATTCGTCCATCTCAGTGTCACTGCCAGCTTGATCGTCATGCAATATTGATG
ACTGTGGGTGTGACGCCGCATCAACAAACTCGGCAACTGACTCTGATTGTGCCTCCTCGG
TTTCTTCAGCAAGAACATCATGTTTTTGCATGTCGGCGTCGATCTGCGCTGTGAGTTGCA
GATCTATGGTAGAACTTGGCAGTTCTGACATGACAATGTCTGAAGGGAGTTCAGAATCCA
TTTGTGGGTTATCGTGGAGTAAAACAGCGTCAAGTAATGCTTCTTCATCTATTGTGGTCC
CCTCATCAAAGGAAGCGGAAAGTGAGCTTTCTGGCTGACGATACTCAAAGCTAGACCCTA
CGAGAACATCGGGCTCTGTTACTTTGTTGGTCGGCTTATGATTCTTCTCGAACCGGGGTG
GCGAAGAATTCAGGTCGTCGTTTGCAGTAAATTGTATGCTTCGTACAGCCGTTGGTGTAG
CAATATCAGTGTCGTCACTCACAATGTTGCGGGTACTCTTGCGGGCATGTGGAGTTGGCG
ACGACCCAAGGTAGGCGTCCATGGGTCCCATTGCTGCGAGAGCCTTGAGGGGAGTTACCC
GGGACGCGTGGTCTGGGAAATCATCTGTTGTCAATGCATCTGAGTGAATCTCCATAGGCG
ATGGCACCGCGTCTGGCTGTGGTGAAGTCGCACCCATCTTGGCGAACAAACCGCTACTAA
GCCTCTGACGATCAAGCATCTCTTTTTGGCGGTCGGTCAGCACCTGGGATTCTTGATTGA
ACGGATTTGACGGCGAGGACGCAATAGGTTCGAAATTGATCTGAGAGTTGTCATGGCGGA
GACGAACCTTCGGCGTCTGTCGTGAAGGCATTCTTCTAGTAGCTGAGGTCGGTACCGCTG
GAGACCGGGACATGGACCTTCGCGACGCTTTAGAGATCTTGAAGGGCGAACCCTTCACTC
GCGGGCTCTTGAAAGCGCGTTTGACTTCATCTGCACTCATATCCGAATCGTAGAACGAGA
GCTTGTCTTCCTGTCTTGGCATTAGTGACGTTAAGCAGAAACCGACATGGTCACTTACAG
CATCTTCGTCTTGTATTTCCAGTGAAGGAAGAGATAGCTCGACACTGTTCCGCAACCGAC
GCAAGGCCTGCTCAATTCGAGGGGGGTATCGTAGGCTATCTTCTTTTCCAAAGGTAGCAT
TCCAAGTCGTGATCGATACGTTGAGGACCCCTCGGCGTCTGCTTAGGAAGCCCGCTGTAA
TCAACGCTTGCAAGTGCAGCAGCATTTGGCTATCCTTCCGCGGCAATCGTTCAATAGCTC
TGTTCACTTCCTGCCACATGTTGACGACCTAGACATGGTTAGAACTTACTTGAGATTTCA
CAGATAGAAAAACATACCTCACGATGCAAGCTCTTCAGTGGCACTTCCTTGCTCTGCATC
TTCTCCTCGGGGTCTTCAACCCAAATCTGAATCGCGTCTTGGATCTTTCGCAGATAGCCA
GCGAGATGAGACGTCGAGCAGTGCTGGACCGAGGTGCTGAGTGCAGAGAGAAAGTCTTTA
GTCGGCTCCACGTTGTCTCTGTCGAAATCCCTGTAAGCAGCCGATCCAACAGAAGCAATG
GCTCCGTAAAGGTGGACATAAGGGTCGATATCATGAGACCGTCCAGTGGTTGGGTTTGAA
GGCCAGAGGTTCTGCCGACCTTGATCCAGTACTTTGCGGCTCATCTGTTTCGGAAGGTTG
CGGAGTAGAATGCTAGCGTACGCCAAACAAGAAGCTTTCTCTTCGTCCGGAGTGCGCTTC
AAGACTTGCTCGGAGACCTTCTCAATGACTGCAAGTACAAGCGCACCATCTCCAGCTTCC
CGCCGGACCGTACCGACGAAAGTGGACAGAATTTGATGTCCGAGTGAGCTATCTAACAAG
TAGACGGAACCCAGGCTCAGAATATCTACCACAATCTCATACTCCTTGCCTAGTGGACGA
GCGTTGCGCTCACCTGACGGGACTGTTGGGTCTTGTAGCATGGTATTGAGCAACGTTCCA
ATCCGAGTCCAGAACTCTGATGCCACTGCACCCTTCAGCGAGCCATCAACGGTCGCAGCA
CAGTCCCGAAGAAGCTCCAGTTTGCTCATCCGGGTATTCTGAGCGGCGAAACAGGGCTCA
ATAATTACTTCCATTGCGCGAAGTCGAACTGGGTCGGCTAGTTTACCTTCTGATTGTGTG
ACTACAAGATCAACAAGGTAGAGGAGCGGGGATGAGCGTGTGCCGTGATGCCGTGACCGT
TGTGATGGTGTCGATGCGACCTCGAACTCGTTATTGGCGTTGCGTGTGAGGCACTTGTCC
GCAAACTGAAAAGCGCCCAGCCTCTGCACAACAGTCTCTATCAGGAAGCAGAATTTGTCG
GCCCAGAGATCCTCCTTCTTCTGCGGCACTGCAATGTTGGCTGTATGACTATCCCAAATT
CTGCGTAACAAGTTGATGATATGCGCCATGGCATCTTTGGTTTCTGTTGAAGCCACAATT
TCCTTGCTGCTTGCTTCGACCAACGAGTCGATGACCGCTCTCCACATTGTCTGGACTGGC
TCATCTTCCGCTTCTTTGCTCTCGGCCAAGAGTGCGGCGTCTAGAATAGTCTCCACAAAC
TGCAGCACAAGAGCAATCGACTTCCGCACCCACTTAGGATCCACTAGAGGTAGTTCGCTT
CTCTGAACCATGGCGTTTGGTCGGAGATCCAGCGCCCGGTGCTCGTTCCATGGTTTCCGA
GAGCCGTCCAGAAGAGCAGACACGATTCGGCATGGTATAGTGTGTTGGGGAGAAGAGGAC
TGAATTATTGGGTTCCAGAGACCAACTATGAATTCAGTCCAATATCGGTCGAGCTGTTCA
AAGGAGGCTGTTGGTCGTAGAGCATAGTATAGAAGAGTGAAGTATGCGGACGAGACAGCG
TCTCGCTCGGATTTCTTCACTGGTATTTTCCGTTGCAGAGCATGTACTGAGATCTTGAGG
AACATCTTGGACCAAGCCTTGGTCGTGTTTGGAGCCAGATTGACGGAATACGCAAGGAAG
GAAACAGCAACATTGGAATATAGCCTGACCTGATCCTTCTCAGAAGAAATGCAGGTTTGA
TGAAGCGTGAGCCAATCCTTCAAGCCGGTAAACATCTCAGGGTGAAGCGAGTCTTTGAGT
AAACCTGTAACAGCAGCCCAGATCTGGGGCACCAAGACGGCGTAATCACCGCCCAACATA
CGATCCAGCTCATTTGTGAAAACGCTGGCGATGGTGGCACCGTCGCTTTTGGTCCGATTC
ATAACAGCCAAAACGGATTTAGCGACATGCTGATCATGGCCAATGGTTTTCGCTGCTGTT
ACTGCAGTGTCTAGCGCACTTTGACTGATGTCCTTCTGGACTGACACCAGAGCTTTGAGA
GTATGCGTGAACCACCGTTCGGTATGCCTGATCATGACGTCCGGGCGTTGTTGAAGCAAC
TTCCTGTATATACGGACTCTGTAGGCCTGTACAGCGTGGCCAGATGTTCGCTCATGAATG
GTGTCTAGCGCCTCGAGCACCTTCTCGACGCGGGTCACTGTCATGGTCCTGGGTCGAAAA
CTTTGCTGCATGAGCACAGCCAAATGTGTATTGACGGTAGTCTTCGGCATGGAAGTATCG
CTAGCTACGCGGATGATGCGTTCTATGATAAAGGAGCAGAAGTCTTCGTCCATGGCGGAT
GTTAGGTCGGTGATGCGGAACAGAGCCATGAGCAACTTCATCGCTTGTCCAATGAGTTGT
GAGTCCAGTCCAGTACCAGTTGGGCTTGGAGCCTGCATATCCCGTCGTATGAACTGAGTC
AAGAGAGACATCTTCTGCTTCAGCGCCTGATCATCGGGAATCTTGTCATATGCCTGCATG
GTCCTTTGCAAGGAATGGTATGCATCTAGCCGTATTCCGCGGTCCGAAGAAGCAAGTAGC
TTTACAATTGCATCCAGCATCTCGGCAAATGACTTGTATCTGTGCGCGTCGGCAGCGTCG
TCTGCGGGAGGAGGTGTGGGCGTGCCGTCTGAAGGTTTCAGGATCGACTTGAGCGGCTTC
GTGAGGCGGGTCTGGGGGAGCGGTCTGAGTGGTGAGCTGCGGCTGGGTGTCCAGGACTGT
GCGATGGCCTTCGTGCTGGGTATACTGCATAGCTGTAGCTCGAAGTTGACTCTCTTCCGT
GCGCTGGCACAACTCGAGGGTATGTCGATATCCGAGGACGGCGATTGCTCTGGAGTGTTG
GGCGATCTCTTCGCTACTTTGAGTCGGGGTGGGATAGGCTTCTCGCCAAAGGGATCTTGG
AGGAACTCGACCGTTTCGTCGGCGGCTGCGTCTTCTTGGTCTTTGGGCGGAGTTGGAGGG
CGAACAGAGAGAGATTCGAATTTGGACGACACCATGGCTATGCTGAAAACCGCTAACAAG
ACAAGAGAACAAAAGTAAAAGAAGACGCTCGCATCGCTTTCGTATGCGTGGGTGAGCGTG
TAGAGCGAGTGTGGAGGTGATCGACTACCCCGGTCTAGATGTCAAAGGTTGGTGTTGGCG
ACGCGTCTAGCGCGACGCTCCTCGTGCGCGTAAAGTGCTAACCTCAAGTGCCCATTCACT
GGACGACGGACCCTCGGGCCAGCATCAGACACTTGCGTCTGAAACATGGCATTGTTTGTT
TCTGGATTGGATGCCATGCAATCCATGCAGTGCAGATATCTTGCAACGCATCTGATCTTT
CTTGCTTAGGTGAGGACATATCAGCGAAGTTACTTGTTACGATCTAAGGGTTCTACTATT
ATCATGTAAAGCTCCGTCATTACTAATGCGCATCAAGTCATAACATATGTACTTGTCCAT
AACCCCATATGCAATTGCATCGTTCATGCGCAAGCATCCACGGGTACTGACTTCTGCACG
CCTTGTTCGTCTCTTCCTGGTGTGGACCCCTGCAGGCGCATAATAGTGGGGCGTTCGAGC
TTAAGCCTCATCCCACCTACGTGATGTGACACGCACTGATCGTCTTTCGCACTTCAATCA
CCATGCTATCGCAAAGAACGGGGAGTGGTCAGTATTTCCCCCAAATAGTATCTACGTATG
TCTTGCGATTGCTAACCGTGTAACAGCAAAGCGCGACGACATCACTAGAATACTTTCCAA
ATTGGATGCCGACCTGGACGCAAAGCAGCTGTCTACAGAACGTACGTCTTCCGCCCCTGT
TATCAACACCTTGCACTGATAGATCGAACAGAAAAACAGAAGCTACTTGAACAACTCAAG
ATCTACGGCCGATCAGTCGACAACTCCGATCCCATATTCACAGAAGATGTGCGCTACAGC
TTGTTAGGAGCCTTGGGGCTGGCATAGTGACCGTGATAGGGCCTTCGGACACTAGGACGT
CATGCATTCGATGGAGAGACTACTCTTGCGTCACAAGAGGCTCTTCGATGCATAGCCAAC
GCCCTCCTCCTCCAGCTCAAGACGCGCCAGATACTGGTCGACCTAGGCTATGGTCCACAC
GCTGCGGAAAAGTTGAAGGTAGACAGACACGATCGAGGACTGACACATGGATGAGCTGAT
CTTTCTACAGAGCGATAGTATCGATGACGAATTTCTCGCCTCCCGTATACTCTTCCTCAT
GACATACGACGCGAACCTCGATTATCCACAACTCGTCCGCGAGAACCACTTAGCCCAGAG
CATGAACGCCGCTGTGAAAAGGCATGCGGACCGATACTCCAAGTCGGTGTCGCTAGCTTC
ACGAGGGCACAATCAACCCATAGAGCTCATGGCGCTCTCGGAAACGCTGAAGCTCATCTT
TAACATAATACATTTCCACAAAGACCTCAGCCAACACTTTACACCATCAATACCCAACGT
CTTCAAAATTTTGGTAAGGAGAGGGATTAAAGAACCGCCGCTAGCTGCACCGGCGAGGGA
ATTGGTGAATGTTCTGCTTCACCTGGATTTGGAAGATGCAGAAGGCCAAAAAGCCGTTTT
CCCAGCGTTCGATCAGAAATGCAACGCAACGCACTTGATCAAGATACTCGACCGAGCACT
TGTGACGTATCCACCTAAGGAGCTTGATGAGACCGTCTCTCCCCTACTAACGCTCATCCG
CCGTATATACGAAATCGCGCCAGAAGACGTCAAGAAGACTATGGAGAAGATGCTTCTGCC
AACAACTGAAGAACGCGATCGGCCTCTCGGAAAGTCCGACACGCTTTCTTCTCGCCTCCT
CAACCTCTCTACTTCAGCCATGACGCCAGCGCTACGCGGCTCCATCTCTTCGATGCTTTT
CGAGCTCTCGCACAAGGATCCCGCGACGTTTGTGCACAACGTGGGATATGGCTTCGCTTC
GGGCTTCCTCATGTCAAATAACATACCAATGTCAGAAGACCTAGTCAAGGCGAACACGGC
TACGGACTCCACGGAAGGCATACCCGTCAACCCGATTACCGGGCAGAGGCTGGACAAGGA
AGAACATGTGCAAACGGAGCCGATGACTCAGGAGGAGAAGGAGAGGGAAGCAGAGCGGCT
GTTCGTGCTGTTTGAAAGGTTCGTACTAACTCGCCTGTGGCAGCGTGTCGGATGCTGACT
GAACTAGATTGAAAGCGACCGGCGTGATGAATGTCCAGAACCCTGTCGAAGAGGCGTATC
GCTCGGGACGGATCGAAGAACTGCCCGATGACTCGGACTGAGCTATGGATTGCACAGCAC
ACGGTGGATAGAGCAATGAACATCACTCGTGCAGGATTCAAGCATTGCCCTAGTAACGAA
GTATGAATTGATGATATCGGCAGATAAATATAAAAGATTATTGCTATGGCTTATCCTCGC
TGTTCACTTCCATCTCTGTCTGTTGTTGAAGTGAACTTGAAATAAATGACATAGAATGTT
GTCCAACGCCGTGGAACTGCCGCTGTGAAATAAGCAAAAATGTGGAGGGTGTGTTGCTAA
CTGAACGTAAATTAATACTTGGAAGATATTTGGTGGCACAGACGAGACTCTATGCGATCG
TTTAGGGATATATTTCGAGAAAATTGTACTGAAGATGTGTTGGCGTTGACGGTGTAAAGT
CGCAATCAGTTGCTGGAGGGACACCCCTTGTTACATCTCGCAAGGGGGTGAGGCCTTTGC
GTAGTCCGGGTAGTTTCGATAGCCCACGTCGTTTCCGTAACATCCGTTGTCATTGTGGCG
AGGATATGCAGCGGGAACCTCGATGCTGGGCAAGAGTCCCACACCATCTTCGTTGTTGTA
CTGGCGCACCCAGATAGGGCTGAGGAGTCGCTTCAGTGTCATGGCAATAAGGTTTCCGAG
GTAGGCATTGATTCGACAAACTGGGTACGCAGCGAGCCAGAGGATAAGTATAATGCCCGC
GCCTTTTTGCCGAGATGACACGTCGGCGACAGTCGCGAGAGGGCTTTGACTGTGAATTTC
CGTGATGCGAGAGGGAAGGTCGCCAAGCCAGTCAAAGACACCGCATGTATGTAGGAGGAA
AGCGGAACTGCATGCGCCGGCTGTGTACGCGGCGAGCCTTGTGTTGAGCTTGTATAGGAT
GACGAAGAAGGATAGTGTACCGACGGTGGCTAGGAAGCCTCTAACGAGCAATTTAACGAG
TGCTGGTATCGCGCTCAGGAAGGCGAAGCCCTCGGCGATGTGCTCAGTCTGGGTCTCGAA
AATGTCCAGGCGTTGAGCTATACTGTCAACCTTGGAAAGAGAGCGATCAGCAACATAGTT
GGTTCGGTTGATGGTGTCCTGTGTGACGCCCATGTAGCCTGCCAGGACGGTATAGCTGTC
AACTTGTGCCTGGTGGTTGGACTGAATACTGATCCTGGCTAGATCGTGGTATTGTTGAAG
CTTGCCGGTGAAGTACTTCGCAAGCTGTGAGCTTTCCAACATTAAGTTTTGTGAAAAGTC
CTGCATCTTCCCATGTATCCGATCAATCTCGCTGCTCTGGCTCTCAGCTAGAGCTGTAAT
GAGGTTTGAGATCGATAGCTTCATGAAGGTATGAAACTTGTCGTCAAGCGCACCCACAGT
GGCTACAGCCTTATCCCGCACCGCTAGGATGTCTTCTTTGAGCTGCTGATGAGACTCGCG
AGCTTCCTCAGAGTACTGTCTCTGCTCGCGGATCAAGGACTCGTATTCCTCAGTGGTTTT
CTGCATATTCGATGTCACACCACCCAGAACTTGGGTTAGGTTCTTGAATATTTCGAGGTG
GTTTTCTCGCTCAATGACATCTCTGCTGGCCTGGCACATGACCACTGCGTTCTGACGAGC
GTTGCTGAACGATGTCCAGTATTGAGGTGTCGATTGCAGGCTCTTGAGACATTGGGTGTA
CTGATAATCCTTAAAGTTGGGATAGCATTGTTTATCGTCAGGGGCTTCTGGTCGAGCATG
CCACCAGCTGCCGCTTTTACCGCAATGTTTCGATGCCGGGACAAGGATATCGCAATTTGC
CGGTGGGGTGGGGTTGACTAGTTGAGCACTGAGGAGCTCGCATACAGCTAATTTGGCTGC
ATACTCAGTCTTCACATTATCCAGGTACGCGTCCGGGCGAGATTTGGCAAAGTCCGGTGC
ATGTTCAAGGAGTTTGCACTCGTTCATCAAGTGAGAAGCAGCCATGCGCGTGCAAGTCGG
CGCCCTCTGCATCGACACAACAAAGTCGACTGCTTGAGTTATCACCCTGTGGTTCCTGGA
TGTCGTGTACTGGAACAGTGAATCTACGTTGACTGTTGGAACTGCGTCTGCCGGTGGGGA
ATGGTATTGCGAGCATGCGGCAGGAAGGAGTAAAAGTCCCACCGCAAGAAGCTTCGCCTT
GGAAAGCCCTTGCCGAAAGTCCATATGAGCAGCTTGTTTGCGGGTAGTTAGGGTGACACA
AAGGACAGTAGAAGAAGCTAGCGAGATGAAGCAAGAGCTAGGAAGTAGGAGGTAGCAGAG
AAACGGGAAAAGGCGAGAGATCAAAGACGGTAAAATTGTTATCAGTATCGTCCATGTGAG
TTTACGGTATAGTGAGAGAGCGAAGAAGACGCAATGTTTGAGAATTTGAAGCATGATGGC
CTGCTGCGATGGCTGGGTGAGATCAAATCTGTGGTAAGAGGACGCGCTGTTAGTCGAAGA
GCAAAAACCTCAGGCCTGGGTGAGAGAACGGTCAGCTGGGGATGTAAAGCATCAGGATGT
GGCGATGTATCATACAACATCGGCCGCCGCCAGGGAGTGATGATGACCGGAGTGTTGTGG
TGTTGAGGGGTGTTCAGTGCGGGAAGCTGCGACAGACCAACCAATCAGAAGCGTCCACAA
CGCGCTATCACGAGACCGGATGAGCTAGCAGCGAGATGGGAATTCCCGAAATCTCTCGCG
ATGGTCTTTGCCAGCATCAAGACAAAATGTTTGCCCCAGCACGACGGCGGTGCGCCCAAA
GCCTCGCGAAGGCATCGAACCAGACTACCGACTCAATACCGACTTTCCTGCTGCCCGTGT
TTTCCAGGCCCGCACCGACCAGGACCTTTACCACGACTGCACCATGTCAATCGAAGATCG
GGTCTCTACCGCTCTCGATACCCCAGGGAGTGACATTCCAGGTGGTTGCGCCTTCCGCTA
GAGGCAGAGTGTCGAGAGCGCAGGCCATGTCTACAGTACACATCAAGGGACCACTCGGCG
AGCTCTCGATGGAAATTCCACCATACGTCAATATCAACCAGGACCCGGCATTGGCTGGGC
CGACATTAACGATAGCTGACGCGAAAGATGCGAAGCAAAAGGCAATGTGGGGTACGAGCG
CTGTCACTACCATAAACTGCACAGTTTACTAACCTAGAGTTAGGCACCACCCGCGCCTAC
CTCCAGAACCATATCCTCGGTGTCAGCGAAGGACACAGTGCCATTCTTCGCTTCAATGGT
GTTGGTTACCGTGCTTCAGTTGAAGATACTGCAACTACCGTAAAGTCCGAATACCCCGGC
CAAAAGTTCGTCAACTTGAAGGTTGGATATACTCACCCAGTCGAGCTGGCTATACCAAAG
GGCGTCACTGCAAGCACACCGCAACCGACACGCTTATTGTTGGAGGGACCAGAGAAGGAG
GTGGTTATGCAATTCGCAGCGAAGATAAGGAGTTGGAGGGTACCGGAACCATACAAGGGC
AAGGGTATCTTTGTCAACGGAGAGACTATCAAGCTGAAGAATAAGAGGGTGGGCGGCAAG
TGAGCGTGGGTGATAGTCTGGCGGATGTGTATCATATGTGTTCGCTTTATACCATGAATA
ACTAGAACCATCACACCGAGCGTGGCTAGGTCTGAAGGTGGAGAATAGACACTACGTGTC
CGGAGCGCGCAACGATCCAGGCACCTGTTCTTGAAATCGTTGTCTTGATTTCCTGGCTTC
AGCGGCTGTAAACGACATAGGCGGTTTTATTCGCTACTAAAATTTGGTAACACTGCTGCT
TACTGACACCTGGCAACTGGCTAGCTGTTCAACTGAAAAACTGGAGGAAACCCAACATAT
TCTGATATTGAGCTTCTAATCTAGATACTGCTATACGTACAGTCGCCGCTTCTACTCTAT
GCCTAGGTAGTCTCGCCGCCTCCGACCCAACATCATACTTATCTCCTTGTCAAAGTTCCC
AGATAGCTTACTAAAGACATACCAAAACGTTACCAAGGCTCTCAGTCTCTTATGATTCAT
CAATGTGGTGGCCATGTTTGCTGTCAATTGGATTCTGCAGATCTCATGTACCAAACATTT
CTTATCCATTGACCTTTTGCCCACTACCGGCAAGAAACTATGCCGAGCTCGCAAACGTTC
TAGTACCTATGATACTAATGCGAGAAGTAGCGTCCATCGACCACCGGCGCACGATCTAGC
TTGAAGTAACCAGGTTGCAAAGTCTGGAATACCTCTTTTGGATCATACTTCTTCGCAACG
GTCTTCAGTTTACTCTTGCTGGCCGACCCGTAACTGGCAATCACGTCCTGAAACTGCGCT
GCGTAGTTCATGTATACCCAGTCATTCTGCACACCCAATGTCTCCGAGTCGCTCTTGATA
GCCTTCATGATGTCCGACATGACCCGGTACACAGTATCGTCGTCCGCGGCATTGTTCCAA
GAACAGGCCAACTGGATGATGTGGATAGGGCTACCATTGGCGTCGAAACCCATTGCATTG
CCGCCATTGCGAGTACTTCCTTTGAGCGAACCGTCGGTGATGTGCTGCCAGATGAGCACG
GGGAAGACGCCTTCAACTGCAGAGAGAGCGCCAATCGATTCATAAAAGATATCCACAGAG
CGCTGAGCAATCTCATATGAGGCCTTGACTGTAACATCGTAAAAAATTTCACGAAGTCCA
TACGTATTGCTGGCTTCGTTATCCACCAAGTACGAAGCGTGGCCTCGAGTCTTCGTATTA
TCAGATATGGCAGTAATATTGTAGAAGGGGGCAAGAATAGCAGATTCGTTACCAGCCGGT
GCGCCGTACCAGAGCTCGGTTGAAGCGATCTTGATGCCGGCGTTTATCCAGGCGATCCAG
CTGCCGGCCTTAGGGTCTTGAGCCGAGTTGAGCGTTAGGTCGATCCATGCTTTGACTACG
TCCGGAAAAACGTCCTCGGTAAAGGTGCGGGTGCCGCCCCAGATTTGGTCATTGTTGAGA
GGTTTTGTCATCAGGTTGAAACTGGTAACGATGCCGAAGTTGTTACCTCCGCCGCGGAGA
GCCCAGTATAGGTCTGGGAAAGTTTTTGGGCTCGCTGTGACTATGATGCCGCTTGCCGTG
ACAACCTAGTCGGAATCAGAAGAGCTTGATGTTCTAGGTCCACGCGGCGAACTTACATCG
AAACTAGCAACGTTATCGCACGCCAGACCATACTCATTTGTAATGAACGATATGCCGCCA
CCTAGAGTGAGGCCACCAACACCGAGATCACCAATTCGTCCAGCTACGACGGTTACCCCG
GTAGTCGACAGAGCAGTAAGCACATTGGCCCAGTTGTTTCCTGGCTGAACTGCAACGGTT
TTCTTATCGTTTGAAAGCTTGATGCCCTTCATGTTCTCGAAAGACACGGTGATACCTCCT
TCGATAGTAGCTGCGCCAGCGAAAGCACTGTGCCCACCCGATTTGACAGCAAATGGGCAT
TGTGACAGCCGAGCTAGAAGTACCATTACCGAAACAGCGGCAGGACTCGACGGCTTGAAG
ACACAGTATGGTCTCACTTCCGCCGAGATGCCCGACCAGAAACCAGATGTGAAAGCGGAA
TAACCGGCCTCATTTTCGAACTCGACGGAGTTGTTTCCGTATAGAACTCCGAGAGAAAAG
CACTAAATGTTGTCTCAGCTTTGATCTTGGCCTGGCTTAAGGATGCTTACGGCGATGTTG
CAAGCCAAATTGGAAGACCGCTCTACAAGCCCGGCTAGCTCTGGTAATGCTGAAACATTG
ACCCCTTGTTCGAGGAGAGCCTTTGTGACGTTGAAATCAGGAGCCTCGAAGATCTGGGAT
GCCACGAACGAGGCCAACGACGCGAATAGAAAAGACCGCATGGTTGTAGGATTTGATGCC
TATCAAGATGGTGGAGAATCATCGCTGAACAAGCGCAGTATTAGGCTTTATAGATACATG
TCGGCCTGGCATCCCAAGGATTAGAGACCTATCTGAAAGAAGTCTAAGGAAAAGAACCCG
CGCAAGCGAATTTGTCCTCGCTGCTTGTTACCAAATGGGTTCGGCTCGATCACAGCCTCG
CCCTCCGCACGCACACCCGTGCCGTCTGACTAGCGGAACAAAGCTTGTCTCCGGACCGCG
TGGAGGATAGCTAAATCATCAGGTTCCGATTGCCTGGTTATCACCAAATCATCTTGATAC
ATGAAAGCCCTGGTCTTTCGACAATGTGCTCATCTGACCAACAAGAGGCATTTTGAACAC
ACTTTCTTTTTCTTGTTTATCGGGAAATAATGCGCATAAGTAAAAACAAATATCTCATGC
TGCCGTTACTACGCCTCAATACTGCAGTTCGGTTGATATTACATCAATCCTTTGGCAGGG
ATGCGGACCGCTAGCGGCGGTGGGCGGCTTCTCCGCCATTGGCTCATCGAAACTTAGTGC
TCCTGAAGTTCCCGCCCGTCATCTTTCCGACCGTCCCACCACAGCACCCTGCGATAGTAC
ATGTACGTCGTTACGACTCGATATCGTGGGGCACATGCATCTAAAGTCAAGCACTTAATT
ACTCCTGTGGCTCAGCTGGATGATTCTATTTTCCCTAGGCTCATCGTTCGGCTCTTGTCT
GCGAGCCATAGTGCAAGGGAGACTCAAGCACGGTCATCGCTTCGGACGGCATCCCTTGCT
GAATCCTCGTTTATGCATGATGTCTCATCTGGTCGCCTTCTAGGCTTTGAGCGGCAGGGA
CGGTTCATGTCTGATTGGCGCTGATGGAATATTGCGAACAGTCTTTTCGCCACATCTTTC
TCGACAGAGAATGTACACACAGCGAGCTGATGGTGTAAAAGGTGATCTTACAGACGCGGA
AGTCGTTATACGTAGACGCATTCAATTTGTGGCCAGATGCTAATGGTTCCGTACTGACAC
TTGTTGCGCGCCTTTCCCAACTCTGACGAATCAGTATTCGATCTCGGTCAAGATGTGCGA
CCTCGCCGCACAGATGCATCGCCCTTACGATCCTCGGCTGATAGCTCAAACATGGAAAAC
AGGGACTGTTGGCGGGAGTTTGGGGACAGCCATCATTTCCCAGCAAATAGACTTTCAGAT
TTGATGTGCAAACGTATTTGTTCTCGTTATATCGAAGGTGCAAGCAGTCTTGCTCTTTCT
TCCACGTATGACTTATTTGTATATCAATCCAAATCTGCCGACTATTCAGCATGTCTTCCG
ATGGCCTCACCGAAAGCACTCTTCGCGGCACTGCAATCGGGCTTATGGTTATGACAAGTG
CCGTGGTTCTCGCGCGCGCTATTTTACGAAGCGACCAGAAGAAACTCATTCAATGGGATG
AGCTATGGTTGACGCTAGGATACCTGCTCTTCATGTCAGTAACCAGTGTCTATATCAACA
AAACGAGCCTTCTGTTTCGACTTCTAGCCGTCCAAGAGGGACGCCTCGAACCATACCCAA
ATGTCCGTCAAGATGCATTTGACGCACAGAAGACATTCTTCTTTACGAGTCCAGGGCTGT
GGCTTACGCTGTGGAGCATCAAATTCTCCTTACTGGCCTTCTACAAGAGGATCATGGCCG
GCGTGAAGCTGTATCTGATGTTGTGGTGGGCGGTGCTTGGTTACTGCGTGCTTGTAAGTA
GCCTACATTCATTGCACTGTCGCATCAAGAAATTGAACTTATAATACCATCAGACGCTCA
TAATCTCTGTTCTGCTACACATTACTGCTTGTGGGCCTTCACCATCATCGTGGTTTATAG
CCAACGGGTGTGGCACTGACAACGTCCGAAAGAGTTTGATCAGCTTTTGGGAAGGATTTG
CAGCGGATCTGACAACAGATCTCATGAGTGAGCTCTGTTATAATGTCTCAAAGTAGAGCA
ATGTACTGACACATATGACAGTCATGTTACTTCCCATCGGTCTCATACGAAACCTCCAGA
TACCTCTAGCGCGCAAGATCCAGATTGGAGGCCTGTTCGCTTTGGGCATTCTCGTCATTA
TCGCAAGCATCGTTCGCGTAATACAAGTCGGCGCAACTACTGGGGCAAGCAATGCAACGC
CCTCATTGACATGGCTTGCCCTGTGGAGCATCATCGAGTCTTCCGTTGCTATAGTAGTAG
GCTGCGGGCCAGGTTTATACCGGAAAGCCAAGGCTTTCTACAGCAATACACCTGTATACG
CATACAACAGCGGCGGCTACATCAAGACCACAGAGGACCGAAGAACAGGAACGAAAGGAA
ATACGGATGGCGGATATGGGTTGCCATTGAAGACATTAAGCACCGACATCGCCGCTCGTG
GTGACATTAGCGGTAGTGAAGAAGAGCTAGTCAACCAAAACCCAAGCGGTAGAATTCGGG
TCACAAGGTCGGTCTTGGTTAGTCACTAACATAGGTGATGGCGAAAGGATTTACCGTTGC
AGAAGTACCTGCAGTCTTGCATCTGCGATAGGAAAGCTTCATTATCATAAGATGGCCTTC
GCAGTAGTAGCGTCTCAGTAGCAAATTTCCTTTGAATGAGCATGTGTATTAAAAGAAATT
AAGGAAGCACTCATATATAGCTACCGTGAATCTTTCGTGCCATTGGTGTTATACTCAGCA
GTGCAATGCCCAGACTTTGTCCGCTTCGGATACTGGAATCCGACACTAATAGCATCGTTG
TCATTGTCACCATCATCGAATATTTGGCTTCTGAGGCCGTTGCAGACTCCGACAAGTATG
CCTTCAGCCCACCAGAGATCCAGGCCGCCGTACCGTTCGGAGTACTCCTCGCTGTAAAGC
TGCAGCACCCACTTGTCTTCCTAGCTGAGCTTTGCCCATGGCCTCAAATATTTGGTCCAG
GGGAGGTGATCTACATTAAGCTTGACCCTTTGGCTTTCTTCAATATGATCAGTAGGTTGG
TGGAGTCGACCATTGTAAAGGCTCACAAGATCGAGCATTTTCAAAACCTGATTACAATAT
TCAGTAATTACAAGGGGAATGCGGCGAGCGTTCGCAACGTTGTGTTATATCAGCTTCGGC
CATGAAAAGAGGGGCCGCGCGAGAGAGACCGAATGTAATTTCAAGACCGAGCGCTAAGAC
CATCCTTAGATATCATCAAGCTAATTGAGTTTCATGAGCGAAAGCGATAAACATCTGGGA
ATGTACAAGATTATTGCACATAATGTGGCAGGTCAACAGAGGAGGTTGTCTACTGGCAAC
TAGCGAGGCGTCCACGATGGGGTTAGCTCGGCACTCTTCCCCGCACCTTTCACCGGTCAC
GGTCGTCGCATACCATTCCACTCAGTTGCACTCTAAATAAAACGTCTCTACGCCCTATTG
TCGCACTGCTCTTCTTCAACCCAGGATACGGCGTGCACCATCCGGTCGACACCCTCGTCT
TCTCCTGCTGATAACGTCCGTACTTGCATTGCTGGAGCCCGAGAACTCCTTACAGTATAC
GATTTTATCTCACCTTAACAATAGTCTCGGCTCGTCGATATATCACTTCCAGACATTGCG
GCTGTAAAGCACCAAGGTGGTCTAATATTGCTAGACGTCTTCGTTTCTCTCATGTTGTGT
TCCTTTTGCCAAGATGCAGTCCAAAAGATCTTGGAGCTAGTTCAAGACGACATTGCTCAC
CATTCTTCACATGCTGGCCTTGTCCGATCTGTCGAAGAAGGCTGTTTAATATGTTGCAAA
CTCCAAGAGGAGCTTGCCAGAACACCGATCGATTGGGGTCGGCCTATTCCCGATCCATTT
ACTTATTGGCGTCTCATCAGTTCCCACCGTGTTGACTTCCGTCTCCTTTATGTATTCCAC
TCGGCTCATTACGATCCTGATCGTTCGGAACGACCTGTCGAGACCTGGAATCCTCTGTTT
TACTATTCTCTCAAGGCCGTACCTAGGTTGACTACTACTGCTGGGTTGTCTGGAGAGCGA
AACGCTAGTCTAGCAACGGTCTTCTCGGATAACACGGGATCTTCTCAGACAATCTCACAG
ATCAAAGACTGGCTCGAAACGTGTACGAAAACACACATCTCATGCAACCAGCGGCGCGGC
AGGACCTGGATTCCGCCGCGCCTGCTGGAGCTATGCGACTCGGACGATGACCCTACGATA
CGCTTGCGGAACCGTCCAGAGATTACAAGTGATCGCTACCTGACTCTTAGTCATTGCTGG
GGAGCTATCGGCAGTCAGAAACTACGGCTGACAGCTGAGAGCTTCGAAAGCTTTCGTCGG
GGCATCGCCGTGTCAGACCTGCAGCAGACGTTTCAGGACATGGCTGATATTGCTGCTCGC
CTTGGGTTCCAGTACTTCTGGGTGGACTGCATGTGTATATTTCAGGACAATGCTGAAGAT
TGGCGACAACAGTCTAGTGTAATGGGGAAGATATACGCAAACACCTACCTGAACATATCT
GCCACTTGGGCAGCGAACAGTAGCGAAGGCTGCTTCAGCGATCGTGATCTCTCTGGGAAA
CTGCAATATATTGATAGCTTGGTCCGTGGCACAGTGGAGGCGACAAAATGGGTATTGACT
CCATGGAATTTCTGGGGAGACGAAGTAGAGCGCGCACCAGTCAATCTCCGGGGATGGGTT
TTACAAGAGCGGGTTCTATCACCTCGGGTCGTGCATTTCTCCGAGACGCAGGTCTACTGG
GAATGTAGAGACTTTCGAGCGTGTGAGGCATTTCCCAATGAGATGTTGATCAATGAGGGA
CGTAGAGACGATGGGATCGTGAAAAGATTGCCTTCAAACATGATCTCGTCTAACCACCAC
GACAAGTTTGAGGATTATTGGATCCATCTCACTCAAAAATACGCGACGTGCGACCTCACC
TTCAGCACCGATATTCTCATTGCAATATCTGGGGTGGCGCATGAGGTACACAAGTGGAGA
CCGTCTACTTATCTGGCAGGCTTGTGGAGCAGAGACTTGCTTCGTGGTCTCACTTGGTAT
TTCCTAGTATTTCATGAACGACCGGAATCTTATACAGCACCCTCGTGGAGTTGGGCGTCA
GTAGAAAGTCAGGGCAGCAGTTTGGAGTATACGTCTCCTACTAGCGAAGCTGTTTATCAG
ATGGATATCCTGGAAGCTGCAACAACATTGAAGAACCCACAAGATCCATTTGGCGAAGTC
ACAGACGGCTTCATCAGAGCACGGGTGCATTTGGCAATAACGACTTTTAGTCGACGCTTA
GATTATGGATCTGATTTCGTTTTGGCCGAAGCACCCGACAACACATTGGAACTATTCGTG
GCCGCGCGGTCCGCTTCGAAAAAGTGGCCAGGTTTCCTCTATTTCGATGCTTCTGACGAT
TGCCATCTGCAGGAGACATGTTTTGTTCCTGTTTACACGGATATCTATCAGGGCCCTCCA
GGTGCACAGCCAGAAAGGAGGCAGACAATGCACGGTTTACTACTGCTGCGTCATGAGTCC
TCTACTTATAGGCGAGTCGGATACGCGTCAGTCTTCATCTGCGACAACGAATACCCCCTT
CACAACATACCAAAACGCGAGATAACAATCATATAAGACCAATCCAAGAAGAGAGTGTTT
GAGCTATGTGGCGGCTAGAATCTAGACAACGTGCGGAAGCGCAAGCAAATAAGTATCATG
TGACCGAGGCGCAAAGCAGATTAGTTGTAAAGACAGGGCTGGAGGCCTGGGGGGGTTTGT
GTTCGAGGTGGTTGTGATTGTGTGGTAGCGAAGAGGCGCGCAGCGTCCAGTCCAAGATCT
GCTTGTTTACCTGCCATATGCGCGAACAGATATGGCTGACAGTACTGCACCAGCATTCAT
CAAATATCATCCTCCAATGAGCATATCATAGTCACAATGAATTTCAAGACGGATACACTT
CGTGTGGAGTAGCTCCAATCTTCCATCCTCTACATGGAAGAACGAAACAAATTTGTCGTC
CGCAGGTCATACTATAACGCCTGATCATAACCAAAGCTCGTTACAAGCACAAGGTAGCGC
GTAGAGAACTCATCAACGCCGTCCATAAGCACCACCTTCCTCTCTCCTCTCCGTCCTCTT
GAACCCCAAACTACCCGCCTTCCTCGCCTTCCTCACAATATCCTCACCCGCATCCTCATC
CGCGTCAAGCACCTTCCTTCGACCATACATAGCCATCTCATGCGCATCGTCGTCATGCTT
CTTGTCGTACTCTGATTCGCGGCTGAACAACGCCATCATATCCTTCATAGTAAGATTCTT
GATAGCTTTGCCACCCTCGATAGCCGCATTAGCGAGTTTCCGCTTGGCTTCTTGTAGTTC
AAGGATACGCTCTTCGACGGAGTTGTGGATGCTGAGTCGGTAGACGGTTACATCAACGGT
CTGGTTAAGGCGGTGGACGCGGTCGATGGCTTGCTCTTCTACGAACTGTTGTTACGTTAG
TATGTGTTTCATATTCAAACGAATGAGAAAGTACATACGGGATTCCAGAATGGCTCCATG
ATGACGACACGGCTCGCAGCTGTAAGATTGAGACCGAGACTACCGCACTTCAAACTACAG
AGCAAGACACGTGTACGCTTGTCTTCACGTAGCTTTTGCAGACTCGCCTCGCGGAGGTCG
TTGCGCATGCTACCGTCGTATCGTGTGAAGTTGTAGCCTGCGCGCTTGAGGAAGGGCTCG
ATGAGATCAAGCATCGACGTGAATTGCGAGAAGACAATGACTTTGTGTTCACCCGTCTCC
TTCTCTAGAATCGCGAGCAGTTGCCGGATCTTGGTCGATGGAGTCAGATCGGAGGCGTTA
TATGACGCCTCTGAAACTTCAGAGTCCGAGATATCATCTTCTGAGTCGGTTGCAGAGCCG
GAATCGCTGCCACTCTCGCTGCCGCTCTCGCTATCGGCTTCTTCCTCATCAGAGTCGAGA
TTGATGACCTCCTTTGGCTTCTTAGCCTGCTTCTTACGAGCAACAGGCGCTCCGTCCTCG
CTATCAGTGTCATGAACGACGAAAGAGTCAAGATTGCTCCTGCTCTCGTTTTCGCTATCG
GACGCATCTGAGTCTACGGAAGCAAGCGTGTCACCACCGCCTTCAGCATTCTCGTCGTCG
GTGCCGCCGGCCTCACCTAAGTCTTCAGCATGTCGCTGATCTTCAGGAACGAGCCATTCG
CCCTCCTCTTCTTCGTCATCACTATCAACAATGACGCGACGGTTGCGAGAAGACTTCGCT
GCGGCTGATTTTGGCTCGTCTTCTTCGTCATCAGAGTCTACGACTGGCTTCGGTCGCCGG
TCCTTCTTGGCCTTGCCATCCTTGTGCTTGTGTTTGCGATGTTTCTTCGACTTGTGCCTG
AAGAGTGTTAGTATATCGCATTACTGGGGTTTTGCTTTACAATAACTTACTTCTCAGTAG
ACCCGTTGAGGTCTTCTTCGCATTCTGTACAGCGCACTCCGCCAGTAGCTGTGTTATCAC
TATTGAGTTTGTTTTGGCAAATATCACAGCGCTTGGTCGCAACGCTGAGCCCACCCAAGA
GGTCCGCAAGGTCATCAGCGTCGTCTTTGGCAGCTGCCTTCCGAGGAGTTTGAAGGCCAG
CTGCAGCACTTGACTTCGAGCCTGTCGTCAGGGCGTCTTTATCTTCCTTGACATTACTCT
TCGTGAGATTTGGATGATTGCAAGCCTGGCGCAGACGAAGGAGCAACACCAATGCTCCGA
TGTAATCTTGCTTCTCACCACCCATCATCTCGTCAAGACGGGCTTGCGTGCGGTCTCGTA
AGCGGTCGTAGAAGATGCGCTCTTTGGTCGTGAACTCTCCTATGACGGTCTCGACATTGC
GTGCAACAATATGAAAAGCTGGCCTCTCTTCGCCCTCCTTGGCTTTGCCGCCAAAGTTGA
GCGCACCCTCTTTCCGCAGTACATCCTTCGTACGGCGCTTCATGAAGGCACGTAAGAAGA
CTTGAAGTCGTTTCATGGCAAGGTTGCCACGACCGTTCTTCATTGGGGCCGCTATCGATT
CCTTCCAAGAAGAAAGCTCGCAGTATGGTTGTATACGAAGGAACTTGATCAGACTCTGTA
GCTCGTCGATGTTGTTTTGCATTGGTGTACCAGTAAGGCACCATCGGTAATGTGAACGAA
GCTCGTAACAGGCCTTGGCCATCTTTGTGGTGCGATTCTTGATTGTGTGCGCCTCGTCTA
GCATGATGCGGTACCATGAGACAGCGAAGCAGCCCTTCTTGAGCCCATCAGGACCATCAC
CACATTTCGCGTAGTCGGTACCCAAGCTGTTGAAGGTGGTAATGACGACGTCATACTGCT
TCAGCTTCTCGGCTGATTCTGTGCGGTTGGGGCCGTGGTGTACGAGGACTTTAAGGGCAT
GCGACTTGGCGACCTTGCTCTTGATCTCCGCCTCCCACTGCTTGATCAATGCTAGTGGAG
CGACAACGAGGGTGCCTTTGCCGGTGGACTCGGAAATCTTGTTCTTCTTGTTCTCTGGCT
CAACGCCCTTCTCCGGTCGCGGGTTCGAAAGAATGAGAGCAAGAGACTGCACTGTCTTTC
CGAGACCCATGTCGTCTGCCAGTATACCACCCTTGGGTAACTTGGCCTTCTTGTTGTGGT
TTCCCGTCTCCTTCTCGATCATCCACGCGACACCGTCGACTTGATGAGGCAGAAGCTTCA
CCTTGAGGCCTTCGACTGTTCCATCGTCTTCTTCCTCTTCTTCTTCTGCTTCTTCCTTTG
CCTTGGCCTCGTCGTCCTTGACGGCAAGCGCTTGCAGTCGGTTAGCCAGGGAGTTCCCAA
CCTCGTCCTCTTGTTGCTTCTTCTTCTTACGAAGTCGCGTCCTCGGGATCTTCTCGTTGT
CTTCATCAAAAGCACCCTCAAGCAGCGCCTTGATGTTCTCGCTAGCCGCACCGGAGTCAA
CATAAGCGTATGGGTCCGGCTCACCGAATCGTCCACCCTCAGCTCGGATGGCCGCGTCTG
GATCAAAGTCGTCTTCATCGTCCAATATAATAGTCTGACGCGCTTGTTGTAGCGGGTTGT
GCGTCCCCTTGTTCATTGGCTGGAAGCCATCAGCGTGGCCCATAGAGGAGTATATCGGTC
GCGGAGGTGGATGACTAGTTTTCGGTGGGGGGTTGTATGGTCGGGCGATAGGCACAGGGG
CACCTTGCGATGGTCGAGGTCGGAAATCTGCGGCGGGTATTTCAAAGATGTCGGAGCCAG
TGGAGGAGGTAGACGCTGTGCTATAACGTGAACCTGATTGTGTTGATGGCACCTTGAAAG
GTCGGTTTAGAGTGTCTCTACTGTTACTTGAGGTCGCGTTCTGGGAGGGTCTGGAAGGCG
CGGAGTATTGTGAAGGTAACTTGGTCGTCTGGCTATGTTCGGGCCGCATCTGACCTGGTT
TGGGTTTGTTGAAGAGGTGTGCAAGCTGTTCGCTCCGGTCCTTCTTGAGCGGATTCCTTA
GCGGGCTCGTCTCTCCGAACTGTGGGGGCAGGTTTCGGAGTTCTTGAAGAGGCTTTGGCG
GGGGCGCTGTTCCATCACGCGGCGTTGGAGCCACGGGAGGCTCTCGCTCGCGCACCATCT
TGAGTCGGAACTGGAGTTGTTGCCTCTGTTTTGTGTGACTCGGAGGGCTCTCAATGTCTT
CAAAGAGATTGCTCGAATCGCCTAGAAGAGAGGTCGACTGTTCGTGAGGATAGTCGCTAT
CGTCCGATGTGTAGGGATGTACGGTGGCCGCTGGGGGTTTGAAAGCGGGCTTCTGGGCAG
AGGAGAAGGTGTCGATCGGTTGGAACGGCGCACGGTGTTTCCGTTGACTGCTATTCATCG
ACTAATCTAGTCTGGTGTATCTGTTAGTGTTCTTGTAGAGTTTCTCACTCGACGCGACGG
CCATGCCCCTCGTGTTGTTGCCAAATTGGGCGGTTTGCTCGGTTGACGTTGCCACGGCAA
AGGGTAAAAGCGGGGCTCTTGACACGTGGACCACGCGTAAACAAGGACGCGCTATCACAG
GATCGACGTCATCTAAAGCTTCAGGGTCTCACACTATCACAACTATCGCACACAGACCTC
ACATTCTTTCTCAAATCTTATATACGCCCATCACATCTTTACCCAAACACCTTCGTGCTT
TTGTCGCCGCTTGGCTTCGCGTGCAGCCAGTATAATTAGTCCTCCAGCGACCAACACACT
CCCTGAGAAAGCCTGTGCACCAGTATACGAGCCGCCACTTGACGTGATGATAGCACCACA
AACAGGAGAGCCTATCAACGCGCCGATTCCAATAGCTGCAAACACAATGCCAAACGAAGC
TCCCATCTTCGACGTATCGGAGATGATGATAGGAACAATGGCCAGGGAAAGCGACTGGAC
GCCACCTACAGACAGACTGTAGACAGTTGTCCACGCATAAAGCCCTGGTGTCGAGTGCAC
TGGTATCCATGTGTACATGCATAGTGCAGAGCAGAATATGAATGTTATGTAGACATTCAT
TGTGCCACAGTATCGAGCGATCAAACTTGGCAGCAGTCGTCCTGCAAACCCGATACCGTT
GAGAACCAGGGTGAGGTTGAGCGAATCCGTGTATGACATTCCTCGCTTCTCTCTCGCATA
TGAGCTGAGGAAGAAGAATGGGAAGAATACACCTAAGAAGGCCTACAAGTCTGTCAACAA
ATGCATTCCATTCGTAGGGGATGGGTAGCCCAGTATCTGGTGCGTGACTTACGAGTAAAG
ACCCTATAAGGAGTAAGTTGAAGGCTGTCTCCCTGAATACCGATAGGTCAAGTAGCGGGC
CTGACTTTCTTGGCGCTTTCTTCGGCTTTCCGCACACCAGTGCAACCGCGAACGTTCCCA
GCTGTATGAAGCCAATCGCTCTCAATGTCCATCCAAAGCCAATCGTAGGCAGCAGAGTGC
GCACCATACTAGGATAGATGAGCCCTCCAGTCACACTTCCGCAGGCTGCTATGCCCGTAA
CCAGCGGAAGCCTCCTCTTGAAGTAGGTGGTAACCAACGTCGACATGGGTGTGAGCAGAC
ATCCATTCCCAAGACCTGTGCAGACTCCTTGCGCAAGGAGAATCTGCCAGTACTTCTCGC
TCAGCGACGTCATGAAGGTTCCGAGGACGACCAAGACTGCGCCAGTGGCCGTGACCACGC
GGTAGTAACCCGCGTCTGTAAGACGTCCGCTTACTATACCGGTGAAGAAGAGGAGGAAGA
CGGCTATTGAGCCCACCCAGGCGATGTCGGACCGCGTCTGGTGGAGAGCCGAGACGTAGT
AGGTCTGAAAGACACCGAAAGAGATAATCATGCCCCTTTGTGATTGTCAGTAAAGATCAA
TTTGAGACTATACTCTGTTGGCTACTCACCATGTATTCATAATTGCGAGGAAGAATGCTA
CAACTACCGGGGTCGAAAGATCAGCATCCTGCGCATTTACTTTCGTCAACTTTCAACTTA
CCTGCCAACCAAGCTAGCAAACCTCCCTCCGGAGGTACTTGAGCAACTACTTCCCCCTGA
GGTCGCTCCTCGATATGTAAACTCGAAGCCGGCGAGTTTGTCGATTCCGCATCTCCATGG
ATGGGCTGGTCTAGATCCGGTGTTGTTGACGAGAGCTTGCTCTCATGGTCTTGCATAGTC
CCTCTTCCAAGCGTGGTCTTTCTGCCAAATATGTTCTTTCGATCTCGTTGCAAGAATTCC
CAATAAAGAAAGGAGTGATAATGTTAAGGTATTTTGAGCGGGTGCGTGATGATACCTGTC
GATGACAGTGATTCTATATATAATGCCTCATTACGGACATGTACGAGATGAGAGAATTCT
TCACTCATCCGAGAACTCGTACGGATTGATAATCAAGCACCAGAGGATGTTCTTCCCAGA
AGTTGCGTCTGGATGGTCACGGCGCTAGCTTAATTAGGCATCATATGCCGACCCACTTAA
ATCTTATACACAAACGTTGTCGTGCTGCTCGATTGTGGAATTTGTCGAGGACGTTTTTGA
GAGTCGTACTCCAGCTTTTTTATGGCTGACGAGATTGTAAGTGATGGGGACCTAAAGATT
AATGAAAAATTTGCCACCGCGACCTGTAGGCGTTGAAGAGGGGGACGTATGCAAATGTTG
GCTACGTTAATCAATCTTAAATTTCACTGGCCTCATCTGAGTAGGATTACGTTATCAAGT
AAAAATCCTGATTTGGAGACATGGGTATTGTCTCTCAATGTAATGAGCATTGTGAAGCTA
TCGTTGCGTTTTAGATCTACATAGTATAACGAAACTATGCCGCAGAATTTGCACATAAAG
TACAACATGGAGAAAATAAGCTTCCTTATAGAATATACGACTCTAATGACACAAATATCT
GAGGCGCCTTAGTGCTCGTCTTCTTTCCCACGTGTATGATTCCATCTTCTTCCATGTCTA
CGGCTCAATTGATCTCCACAGCCTTACCAGGCTGCAGCCAACGAATCTTTTCCAAGATGC
CTTCCTCCTTGAACTCCTGTGAAAGCCCATCACCACCTTGTTTGAAATGGTCCCACGACT
CGTAGTGCATGGGCACGAGCACATCAGCCTTGATATCGCGAAGGAGGTGAGCAGCTTGCC
GGCCGTCCATAGTGATTTGTATAGAATCACCTGACTGACCCGGTTTACCCTCTTCGGTGA
ACTCGTAAAACGTTGCTTTGCCGCAGTTCATTATGGCGACGGTGATGTTGTATTTGTCTG
CTATCTTTGCGAGCTCTTCGATGTATACTGTGTCGCCAGAGAAGTAGATTGCGTTCGGGC
GACCATCGGCTGCCACCCCAAAGCTCTCGGTATGTAGGACAAATCCAACGCACTCGTGTC
CGGGCCAGTGCTTGCAGGGCGTGGCTGTGATGTGGAACATGGTTCCTGCAATGCGAACAT
CCCTCTCCTGCCAGTCGCTGAATCCGAGTACACTGGGTCGGGGTGCCAGATTCTTCGCAC
CATCGTTGGTTGTCACGACGTGACGGCCATCGAGGAGTCGGCGTCCAAATTCGTCGAGGT
TGTCGGGGTGGTTCTCATGGCTGAGAAGGACGGCATCGATGTGTGGTAGCTCGTCAAGCT
TCAGAGCAGGGTCGTCATGGACTTTGAGGGGTGTTGCCTTATTCCACTCGGTCCCGGCGG
GAGAAAAGAAGGGGTCGGTAAGGAAGATAATGCCGTCGATATCGAGGATGGCAGTAGCTG
TACCGATATGCGTGATGCTGACCTTGTTTTTGAAAGTGGAGGGTAACATGACTGTATTAA
GGAGTTACGATGATGACCAAAAGGTAATACGCTGATATTAGAGGGATTGTTTGATTGATA
GTCAAGCAGCTGATGTTCTTCAATACAGTGGAATGCGGCGATTGGCTTTATACCAAACCT
CGCCAGTAGTGAAGTCCATTATGGATCTTAGTCTAGAGGAAGTCGAACATCGGAGAATAA
CCCAAGACATTGATTGATCAGCAAAAGAGAATTTTCGCATTATTTGATGAGGATTGGTAA
AGAAGGGAGGAGATGTGAACAGTCGTCTGGGTGTAGTGACGCAAGTGCGCTAGCTCGAAG
AGGCTAAAGCCCTGCTAAGCTCAAGGGGGGAGCGTAACCCGACAAGCCCTCAGCCGCACC
TATCTGCGCTTCAGCGATGCGTCCTCAGATATTTCCATCATAGACCAGATTGTATGGTAG
TGCCCCACCTCCAATTGTTCGCTTCAGGGGCGGAATCTCGATCGTCACCTTCCTGTTGCG
GTAACATATCGCGCTCGCTCACGGACGCGGACCACTAGCATGAAGGTCAGAAAAAAGAAC
CTCTGTGATACTTGCCGCAAACGAAAACTCCAGGTCTGTCGCATCACTATTTGCTTATGG
GACTTATTGACTAATACTATCGGCCGTAAAACAGTGCGACGGCAAGCGTCCAGCATGCAC
CCAGTGTCTCTTCAGCAAGCGAACATGCGAAGGATACCCGGACGCCCTATTCGTACCTTT
CGTTGCTACCAAAACGGCAGTAAAGCCAAGGGCGCGTCCAAAACCGGTATTGCGGTCAAA
GCTGTCGGACCAAGCGCATGCGCAATGTGCTTCCGATGCCGAATCGGGTCTTACTCAGGC
TAAAGACGACCCGTCTACACTTTACCGAGAGGATACCACCACGCCCGGCAGCCTACCGTC
TTTGAACGAACCATGTTCTCCAGGTCTATCCACAATACAAGAGAAAGTATCGTTGATTCT
GCGCAATTTCATTCCTAAACAAGAACTAGCATGCGACATGGCTGATGCATCCGAGCAATC
TTCACGGTTTTGTGGCTCGTGGGCTTTGGCCTTGCCAGAACTGACTGCTGATATGACCGG
CCCATTTTCCCAGTGCTTGCACTCGGCTGTGAGTGCTTTGGCCCTCTCTATCACCGCTTT
CCGAAACCGTGTGGACCTTCTCGACGTAATAGTAACGCAATATGAAGAGAGTCTTCGACT
TTTGGGACACAGTCTTGCAGTTGCGGGAGACACCTACCAAAGCAAACTCGTGGCAACAGT
CATGTGCTTGGCTCTTACGGAGGTACTCTCGCCTAGTTCCTATATGGTTGCTTGCTGATG
CCTTACGCAATCCTCTAGAGCATACAGGGACCTAAACAAAGGCTAACGATACAATTGTGA
CAGGTGCTGTCGCCAACTCAGGAGTCTAGTTGGCTGATCCATGTTGAAGGTGTCAGCAAG
ATGGTGCAACTCATGTCACCAGACATGTTCGCATCAGGTGTTGAGCGCACCATGCTCATG
GGCTTCAGACCGCTTGTGGTGAGTGCAAGACCGTATTGGCATGATCTTTGATCTGACAAG
TCCATACAACAGATACTCAAAGCCTTCATACTACGCAAAGCAACCTTTTTCGCAAATGAT
TCCTGGGTAACACTGCCCTTCCAGTGTCACCAAATTGCCCCTTTACAAAGTCTACTAGGG
GTCGCCGTACATATTCCTGGTATCATGGAGAAAATCGATGTTGTACTGTCAGCTTCCTCC
GAGACCGCTGCCGGGTATGCTGGCCTGCTTATCAAAGAGCTAACAGGGAGCATGACACAA
CTCAAGGCTTGGCATGCTTCGTTTTTGGAAGGCCATCCGCAGCCACTCTATCGTTGTCAA
AATGTACAACGTGATCTTGACGGCACTTTCGAATCGCTATGGTACCCAAGTCTTGGTATT
GCCAACGCGTTTGTCTACTTCTGGGCTTTCCAACTCCTCTGCCTTGCTGAGATTCAATCC
TTGTTGAACCGGTTTCCAGAGTTAAAACATGCAGCGCACGATGATGCAGCATATAGCTTC
GAGCCGTCGCGGGACGAGTGTCTCGAGCTTAGCATTTGCATCTACAAGAGCATGGAATAC
ATGTTGCAAGGGGAATTCATGTTGTACGGAATCTCGTCGGCGGATTTCCCATTGAGCATA
GCATGCAAGACCTTCCAGTCGGATGCTAAGGGTCGAGCTATTCTGGAGACGCTAGACCAC
TCGATCATCACTCGGGCCAAAATCAGGGACGTATAAGCTCCGGCAGTTGAGTGACAGCGT
GCTTTTCCCAAGTTGTGAACCTTGCACATATCGCATCGAGCCTTCGGTGACAGGAACTCA
AAAAAATGATGAGCTTTCGGTTGTGATACAGTTTTTGTATTGGTAGAAACAAAATTAAGG
GTACATTAAAAGCGTACATTGTCTTGATACTCATCATCCATGGCTCGTGATGAGCATTTT
ATCAATTAGCACATTGCGCCCCATTTGTCATGTCAATACCAGTGTACACCAAATGATCCT
GGTTGATAAAACCCACGGCAGATCCCTTGTTGCAATCGGGAGCTTCCTGGCCATAGCAGC
GGAACGTTGTTGCGGCACTCTGTGTGCCACCAATCAGTGCAGTGTCTAACTCATAGATCT
CGGTGCGCGTGTGCACGAAGCCCATGGGAGTGAGCGGCAGACCAGGTACACCGTCTATTT
TATGCGTAATGCGGATGAAGTTGCCAAGTTGTGTATCGCTCGCACCAGAGAGTTTGTCAG
TGAAGTCGGCGTATTGTTGGTTGCCGACACGAAGTGCGCCCATGGTGTATGCGGCCTTGA
CAGGTACTCCGTTGGACTTGAGATCGGTGTAGGCAATGCTTGCCAGACCGCCCCCTAGGC
TATGCCCCACGATGATGGTGGAATAGGTTGGCTGTTCAGCACGTAGTTCCGCGAGTGCCT
TGGTGAGACCTGCCTGAACGGAGCACCAGCCTTTCAGAACACCTCCATGGACCTGGCAGC
CGGTACAGCCAGGTGGCGAATCGAAAGGCATAAAGAAGAAGTTAAAGTCAGTCCCAAAGT
CCTGTAGTGAAGCTGAGCCGGCGAAGGAGACGATGAATTCTTTGGCGGCATCATCTTGGA
AGACGGCCACTTGGGTGTCGGATACGATGTTGGATACGACTTTCCGAACGAGTTTTGATC
CAAAGGGAGGACTTTTGCATGTTCCGAACCCGTAAACGAATGTTGCTAGTGACGCTACAG
CATATCTGGTGTATCGTTGTAGGACTGGGTAGAACTCAGGTGGAACTGCTGGTGGTTAGC
GAGCGAATATTTTAGGCATGGCGGGTACATCGTACTGAGCTCCTTAGGTCTTGTCTGCCT
ATTGACGAGTTCCCGAAGGTCAGTTGGGGCAGCCTGAATGAAAGGTGCAGCGAGAGCGGC
AGCGGCAAAGGTGCTGAGCTTCATGATGATAAGACGATCCGACCGCCAACGACAGCTCAC
TAGTCAGAGCGACAGCGTGTTATATACGTAGCCCTCGACGCGGAGTCCACCCCGTGAATT
GAGAGCTGGAGCTGGGCCGAGGGACATTGGCATGGCGATCGTAAACACCAACTCTCAGTA
GCTCACGCATCGTGTCGTGTAAATCAGTCCTAGGCAGAGCTACCGACTGTCAGGTACAGT
GCATGAATTGGTACGACAAGCTACAAACTGACATTGAAATCGATCTAAAAGGGGCTGATG
CAGTGTCGTGGCGCAGAACGATCGCTGTGACAGGCTCGAACCTGGGCCTAGAGAACCCAG
GGCAAGTAGTGCCAAGCCGATCGGCATGTTCGCGCCTTGTTCCGCCGCATGCCTCCGTCT
TAGTGTATCGAAAACCACAATACAAACTTCCTAGCCTCGGGTTCGCATTCCAGCGCGTAC
AAGGCGCACGGGAATAGCCGGCAGCACATGGGGCTGTGGATCAGCTATGGGGAGATCGCT
TCAGGCTTCTGTGAAGATCGACCCTGCATTTCTTTTCTCCGCAGTTGTTAGTTGCCATCA
CCTGCCGTGCGTGGAGTTCGCCACTGCTACTACAGCATCGCGTGGTGATATGTGATCGGA
GTACTATCCGAGCCGGTTCGGCGACGCGATCGAGGCAGTTGGCGTCCACCATGCTTGAAG
CGAACGCCACACGGGGAGTCCTTCAGTGGGACCTACGGTGTGAACTAAAATAATTGAGAG
ACCACTATTATAGGCAAAGCCACATGTCGAACATCCTCGGTGCCGAGATGTGCGGAAAGA
GAATACAACTTAACATGGGCGTCGAGCAGGTCGAGAGTTTCACTTCCGCGATCGTCGGAC
ACTTCCAGTGAAACCGTAGTAGGGGCATTATCATGCGAGTAATTGAGTAGCATTTCGGCG
CCATGATGCGTTTAGCGATTCTTTTAAGACAGATTCGCTGTACATAAAAAGACATGTAAA
AGTGCGTAAAGCTTTTATACTATTGGCCTTACACTTCCATCAGAGTAGTCACATACATTT
CAAAGATTGAAGTGGTCACCCTAACTTATGCAATAAGGGTACCAGAATCTACAAAGTGGA
AGAAGATACATATCTCAGATTTACCGATCTAGAGTCCACGCGTTCATGACATATGTGTTT
TGAATCCCAAAATTGGGGAAGTGTAGTAGCGAGTAGAGAAGGAATGAACTTTAGAGGAAT
CTCGATACCCAGCACATGGGGTAGACACCGCCGTGAACGTTTTTACCATGCATTTGCCAG
TGCCGCACAACATCCTAATAGACCTGCCATGATATGTTCACAAGGTCTCTTGAAAAGATT
AAGCCGCGTCGATACTCAAGTGGAACATGGCAATGCTTTCCGGAGCTAGGCATCTAAAAC
CTGTCGATGTGCAAGCGAAAATTATTGACTATCGATATCCGGCAAGTCGGTCGAGGTTAT
CAAGAATACGATAAACATTGGTATCAAACGCTACGCTATTCAGGCTATGTTAAGCAGCAC
TTTAAGAATGAAGAGATGATGAAATGAAAGCTTGACGACGAAGTAAATGTGTCAAGATTT
TACCACGCACCTGCTACCTACCTTCCAACCTCAATCGACCCCTACTCCTCCCTTCATCCC
GCCTAGCTACAAGGAACCACAAACTGCTGATCCAGCAAAGCAACACCCCAATCCACGTCT
GTGCTGGACCCTTGAACAGGTTGACAGCAACCAGCTGGAATGCGCTTCGCGGAACAGCTA
CAAACGTTGCCGTCAGTGGAGATGTCGCCTTTACAAGTAGTAAAGTGCCTGAGAAGACAG
CCCACGAGCCCATGCCGCCGAAAAGCATCATGGCCCAGAAGAAGGGCACGTCAAGGAAGG
GGATGTTGTGGTATATGTGCGGAACCTCGCCGGAGAGGATTACAATGGGTGTGAGGAGCA
TGAGGGATACCAGGGATGTGTAGTGTAGTGTGCGGTAGAAAGCGCGAGTCTCTTCTCTGT
TGCCCTGCTCTTCCGAGCCGCTAGGATATCCGGTCAGAACATCGCCTGCAGGGACGAGAC
CAGCGACGATCTTGCGGTATGTGTGGAGAAGCAGGATGGGATATAGCGCGACAAAGATGG
AGGAGAAGACGCCGGCTACGACAGATTCCCAGGTAACACGGACGTTCGAGCGGTATGAGG
CGAAGAAGAGGTTGAGGGTCGCAACGAGGGCAGAGGAGAGGGTGCTGCCATTTATGTTCT
CCTTTTGCAGGATACAGGAGAAGATGATGGCGAGCGGAGTTATACCGATGCGAGCTAGCT
GGTAGGTCGGAAGAGGTGCGTAACTGTCGCGTGTTAGTCTGAAGAACGTAGATTTGGTGG
GTATCATACGCGAATGAGAGGTTGCTGAGCAGCACCTTAACAACAAAAACTACCGCAAGT
GGGAGCACCTGTTTCGCGATTTGCCAATCGAACTCAAATAGACCTCCGCCTGCGATGCCA
CCTGATCCATTCGACAGCCACCGTGCAAACGCGTATATGCCAGGCTTCTTGTTGCCTCTA
AATGCTCCTCCCTGTGGCGCGGCGGGTTGCGAGGGCGGTACAGCTGCGCTGAAGCCTATG
AAATGCAGCGGGTTGCTGGAGAATCGTAGCAGGCTCGATACGAGCACGAGGAGGATGTGC
GTGATGATGAGCTGCGCGTACGACTGGGTGAGGGGAAATGGGTATCTAGTGCCATCAGCA
TACACTCAACTCGCGTTCAAACTTCTCCTCACTTGTAGACGCCGGTCTGCATGATAAAGC
GGTTCATGAGCAGTAGCCCGAAGCTGCATCCGCCGACCCAAAACACCAGCAATCCCACCC
AGACCTGCCAGCCCCTCCATGTGCCAAAAAAGAAAGCGCCAGGCCCGCCTTGTTGCCAAA
AGCTGCGGAAGGCTTGGCCCCCTCTCCCTACGTCATGGCTCACCAATGGCCGTATGCTGC
TCGCCGGCTCGTATTCATCGTCTTCGTCTTCGCTTTGTGCGGCGCTTCGAATGCGCGGGT
ATGGGCTGTTGCTGCGACTCCCAATATCGATGAGTGGTAGCGCAGGTTGCAGCTCCGACA
GCGAGTTTTGCGTCGAATGACTCCGTCTTGACGTCTCCATCTGCGCGTAAAACTCAATGT
CTGAGTGGTCGGTATCGTCGAGCGAGCTGGCGCTATTGGTCCGCCCGTGTACGTTGCTGT
CCTTTCTCTTTCTGTCCTTTGGGAGTTGCACAGGCCCGCGCGAGAGACTGCTGAGGAAAT
CGAGGGGTTTGCGGAAGGTGTTTTGGGTAGTCCGACTGAATGCACGTGACGAGTTCATCA
TGTCCGCTTCATTGCGGAGAGAGAAGAGAGCGACAGCATGCTGAGGTTTGGCTGTTTGCA
AAAGTTGAGCACAGGCAGGTACGAAGGCCGGGCGACGCTGGACCCTGGCTTAGGCTAGGG
GAAGTGGGCCCGTTAATCTCTGGGGACGCGCAGCCTCAACACCATGCACCTCGCTCACGA
TGGTTTCGAAGAAAACATTGCTCACTGTCATCTTTACCAAATGCTGATGGATTGATGTCT
CGTTTAGGCCAGCCCGATTGCACAATCACTCCCAAGGGAGCAGCGGCTGACCCCGCATAT
CAACTTGGCAGGTTGACATGCTGCCCACATAGAAAAACGTCAGCCTAGCGCCATTTCATC
GTCCTATACTATACCACCGCTCGCGAACAAATTACACCCTCCCCGGAACCTTGCTCTTGA
TCACAATGTCAGACGAGACGCTTTGTGATCCATGTCAAAGACTACTCCGAGGAGAGAATG
CTTTGCTGGAACAAGATACTGAAGTTCTGAGTTTCGTCCATCATGCAACGGCCGAGTCGT
TTCAACAAGCTCTTGCCTTGCCTTGTGGCATTTGCATCCGCCTCCGAGCCGATATCAATC
GCACACTGCGTATGACGTATTGCCTGATATTTGTTGCGTATAACTCACTAACCTGTTTGT
AAACAGGGTATCGATCAGGTGGCACGTTCCAGGCGGCGGCGACTAAATACCAGCTGTTCA
CATCTCGGGAAGAGGATGCGATTGTGGACCATCCGTTTTACCTTCTCTTTCATTGCTCCA
GCATCACGATATACGTCTTCGCAATGCCTGAGAAACCAATCGCTGAGCCCTCGAGGGTGT
TTGCCCAGCTACCTATCCCTGACTCTGCAGATGCAGATAAAAGTCTGGCTGCCGACAATA
CTGGCAGCGATGTCTGCATTGAATTCGCCCTGTCTCAATTGGAGCGATGTCGGCATTCAC
ACACCAAATGTCGAAGTATGACGCCAAGCAGACAACAGATGAACGGTTTCCTGCCTACAC
GAGTTATTGATGTAGGTACCACTGAGGCTTCAAGGGTTTGTCTCTTGGAAGCCGAGAGCT
GTGCTGGGTCCACGTCATACATCGCGCTGTCGCATTGTTGGGGCGATTCTCAGCCTCTTC
GACTGACACGGGCAACTGCTACGGGGCTTAAAGCAGGCATTCCATTATCACGTTTGCCTA
AGACTTTCCAAGATGCCATCCATGTGTCTCGGAAGATGCAAGTTCGGTATCTTTGGATTG
ATTCGTTGTACGTCGCATTTGAGTAACCCAGATTTGCATCTCCTCTTACGCGCTCTAGGT
GCATCGTACAAGACGACCCGGAAGACTGGCAAAGAGAAGCCGCTCGTATGCGGGATGTCT
ATAGTGAAGCGATATGCTGCATTGCAGCCACGGCCGCTAAGGATAGTACTATTGGTCTTT
TCTTCGATCGAGATCGGCAAGATCTGTCCCCGGTACGAGTCGAGACCACCAGTGCTCGCA
TTCATGGGCAGAAGACAAACGATCCCTTGGAAGGCTACACCATGAGCTGTATGGTTGTTA
TTCCTTGCATAGCCATCGATGCTGCACCTCTGAACCAAAGAGCCTGGGTTGCGCAAGAAC
GTTACCTTAGTACAGGAACGATTCACTTTACGCGAGAGTTACTTTTCTGGGAGTGTTACG
AATCTGTGACGAGTGAACAAGATTACAAAGGTCTTTTTATTTCAGATACGTCCAAGTATT
TCAGGGACTCCGCAGTTCATACCTTGAAATCGCGGATCTGCAGCTACAAAACCCGACAGA
CTGACGCCCACTTGCCCCGTCTCTTCTCGGAAATCTACAGAGAATGGTGCGCCTTTAGGA
CTGCTTATTCTGGCTGCGACTTAACGAAAGAAGGCGACATATTGGTTGCATTGAACGGTG
TTGCGCGGGACGTCGCTGAAGCCACAAATGACAAATTGATTGCTGGATTATGGCGAGACA
GGTTATTTCAGGACATGGTCTGGAGACGCCTCCTCGACTTCGACGGGCATTCGACAAGTA
CACCTTCACGACCTTCTACATGGCGCGCACCCACTTGGAGTTGGGCAAGCATCATTCACA
CAGTCGTCAGCCACGAATTGTGGTGGGAATACGGAGAATTTTCGACACTGACGAACGACA
TGGCGCTAATAGAAAACATATTCGTGGACCAAAAGCCTTCCGGAGAACTCGTTGACGCCT
CCCTGACATTGAGATGTCGCCTGATCCCGATATCTTCACCGAAGTTTGACGATGGGACAT
GGGAACCATACCATGTTAATGTGATTCTCGACAATCCTATGAGCTCAGACTTGAAAGATC
TGGGTCACGAGGCCAGTCTGGTCATCCTTCGCCACTACAGGCAAGCAGAAAAAGAGAAAG
AAGTAGAATCAGAAGGGATACAAGGTATACTGCTCTTACCAAGTCGAGTTAAGGTTGGGA
GCTACGAACGCGTCGGTTATTTTGAGAAAACAGCAGACGAGGATGACGCTGAAGATCAAA
TCGATGAAGATGCACGCATATTGCAGATGGTGCTTGACGAATACCGCAACGCGAAAGAAA
CAACTATCGAGATCATATAATACCACCTTATGTCAGTATCAAACACGCTTCAGTTACACT
TCGTGATGGATTTCAAATGACGACTGCGGAGACTCAGATCACTTCTCAACCATCACGTTA
TTCTGCTCGAAGCATACTTAGCTGTTAAACCGAAACATACAGCGTTTGCCTGTTACATGC
AGAACTTGATCATCGCAACATCTCGCCGAGGATTGTATCAATATTCCCACATCAAATACT
ACAACCGTCCAACCACCGGTGCTTTCCAAGAGCGGAAGGTCGCCAACCCCCGCCAAGACT
ACATCCGCCTTCTTGTTAAGGCTTGTCGCGCACCTATGGAGGCTTGTTGCATGATGTCTA
TGGGTTTGCGATAATAGGTGTGGGCCTCATTCCTTGCGCCTTCCAGATACATGGGTCGGC
CCGTTGCTGGGATCGGAGACGTGCCTGTGTTGGTGGCGCTATGCGCGCTCATATCTATTC
GCGAGCAGGTTGCGTGTTTGCATGATGCAGGGCGGGGTATGGAGGTCCGTTTTGGGGTGC
TCAGAATAGTAAGAGGGGTCGGCGATAAGGAACAGGAAAATGATAGCCTCTGATGGGTGC
GACTACGATGATGTGGTGCAGGTGCTAAATGTGTGATGACAGCGAAGCTCGCAAGAGACC
CCAAGTGGTCGATACCGAGGCAGCTCTGCAGAGCAGTTGCGCTGTGCAAGTTATCGTTTA
TGTGCACACAACTTTGGTAAATGAGCCGAAACACAAGAATATGACCATACATCATCTCCA
GGGCCAGAGCTATTCTAGCCTATTGCTCCGCGATAAGTCACTCGTAATCACAAGCTTGTC
AAATGTGTGTGATCCACTGGGAGCTGAGCGGAACATTTTCTCCGGTTCCTGGCGGGAGAA
GATCCTGTTGCGGGTGGCCTTATCATCAGGAATATCGAAAAACCACTGCAACAGAAGGCG
GTTGGGGCGGTGCGTAGATTCTGCCAGATAGCTTGCGCAGTCTAGTGATGCAAGCAGAAT
CCTTCGCCTGCAGCTTCGAGAACAGAGTACGCTCCGCCGCTAGAACTACCGCGTGTGCTG
TGGCAGGAGGTCTGGCATGTGCATGGCTCGTGATGATACCAATTTATCTTCTCACAACCT
GTAACACCGACCAAGTAGTGAGCGTACATCCTCAAGCGAGTGTATGTGTTCAATAGCTCA
ATTGACCCTCTCTTAGAGAGGTCTACTTGCTGGATTTAATACCACCCGGGGGAGCGCCTA
TTGATCCAACATGGCGCACATGACGCGATTAGGACATCGGTCATGGCAAGGTGCTTTTGG
CGTTCAACTATGGCGTAGAGACCGATCAGGAAGGTGGCTTCGCACTGTTAGGCGTAGTTT
GGTAGTAAGAGTATTGGACGACCGCATGATCGATTGACACTGGATTCCACTATACCAGTA
GATGTACCTGCATGATGGTTGGGCGAAGAGAGATTCCTTTGATCAAAGAGTAGCTTGGAT
GTAGAACGTGTAAGCTAATGCAAGCCACTATCCTCATACACGCAGCTAGTTATACCATGC
AGCACGCCCGTGGCGGAAATGTGTCGGGTCACGAACCGAGGTAAGCGCTGGGTGCGATTA
CGCTCTTGGCGTCGGCGGAGCATCGACGCTCAGGGAAGGTCGTTAAGTTATGTGAAGATC
GGCACAGGGTCTGAGATACGAGGAGATCATGGAGATCATGCCGCGGGCGCTACACATCGG
AAGGATCAGTGTGGCACGGAAAGAATCGCGAGTGGCTGGAACTTACCGTGAAATACATGG
GTGTACAGTACCTGCGGATTCCTTTGTCCTGAGAATGGTGGGTTATGGGTTGCGTCATGT
ACTAGCCTCTGCGTCGTGCTCTAAATGGAGATTGAAGGAACTGGGACTCTTCTAAAGGGT
ATAGGGCGACTGTAAAGCTACCTCTTTTGCGGTTTGCGAGTTATGAACTTGATAGCTCTA
TGTGGTTAAGGTTTGCTGTGCGTGGTCACACGACTAATACATGCTTGGGGTTCTCCCCGT
TTCTGTTTGGGTGTCATGTCGGTGAGCTGGTATCTAGGTGTGCAATAAGTCCTTAGCGCA
TCACGCGTACTTCCTAACGATAGTCATGTAATGACCTGTTCTTACCCGCGTGAAGCATCT
CCATGAGTGATCTTCTCAAGCATTAGATGAACCTAGACCTTGAGGCAACGGCCTGTCCAT
CGTTGATATCGGAACTATGACGGGCATTAGGAGGACGACCTATCGTGACGTAGTCAAACG
GAAATGAGCGATATGGGAGAGCTCCCAAGGCCCTGTTGACGCTGGGTGATGATGTTGCGA
CTGGAGCAAATGCCGAGAGGTTTGGAGCAACGCCGACCTGGACCGTGCACAAGACACGTG
CACACGGCGGGTTCTCGGCACCGACCAACATCCGGACTTGGTGGTGGAAGCGAAACCATT
GCCCGTCCCATAGAGTAACGCCTTCGCTTGCCAAAGCATCCCTTTGGCTCTAGGACGGCT
GGTAAATCGTCTTAGTGAGCGGAGCACCTTACACAAGAGGCAGGAGACACTTCGCCATGC
TCACATCCGCCGACGGCATCGCGGTCGACACAACACCGAGGCGCCAACCTGTCAGAGGCC
CGTTGTCGCTCTGAAAGGGCTGGAAAATATCCCCTTTCGCTGCACTTTCCCTGGAGTCGT
GGGCGTACTGCACGTCTAGATCTCCTGTCCCCACCATCCTTGGTTCTGGACTGGGGAACA
AGAGCTGTACGTGACCGGACATGATAGTCTCGCAAGGCGATCATATCGTTCCGCGCTGGC
AAGAGTGCTACCCAAGACATCGTATGTCGCCATTCGCCCATCTCCCCCACCCTGTTGGTT
CCTTATCTGAACTGTGGCTAATGGCCAGGTTGACTATATTGATCTGCGTCATGCTAAATC
CCAAAGAAGGAGGTGGTTTCAGCGCCTTCGTACTTTTAAGCTTCTTGCTAGCGGGGCTTG
GGCTGCCAGCGGAGGAGAGGCGCTGAAGCTGCAGTCGATGACAACAGTCCGATGTTGTAT
GTTCAATACGTCCAGTCATTCCAAGGCTGTGAAAAAGCACGATGATGCCACGACACAGCG
TTGCCGGAGGGCGCTACGACAGGAGGGCTGCATAGCCGGTCTCGCCAAGTTTGCCAATTA
AAGTTGAACTCTGGTATCTGATTGGCTCACAACCAAATCACGTCCATTTGCCGCCTGAAT
AGGGATCGGTGTAGCAACCCCAGCTGCGTCCAGGTCAAAGACAGAAACAGACATGTTGTA
ATTGGACCAAGTTCTTTTGGTGATTTGATCTAGGGAGGTTAAACATCCATGCAAATATGG
CAAAGCATGTAAGACTCGAGATAACTTGTACGGAATCGTCGTCTAACAGTCTCTCAATCC
CAGTCTCTTCGGCCTTGTTATTCAGTTTCGACTCTTGCAGACTACGAACTCCGTACGGCT
TGCTCTTCATATCTTGGGCAGTACCTACCACAGTTGCCTCGGCATATAGATGTACACGCT
GCCTCCTAGCCCAGTGGCGGCTCGTCCCGTGCCCCTGGGACTTGAGTTTAGGGATGGAAA
AGGAGCATGAATCATGTTGGTTCGCTTGATCCGGGTTTGGTACGCGTGCCATGCCCGAGC
CGAATTTGGCTTGTGGAACCGCAGCCAACAGACAAAGGCTGCAAGACACACTTGATGTAT
CCCGGGCGATAATCCTGCATGAAACACCTTCATTTGACAGTTGACCGCGCAGGATCCATT
CATCGCCTCTACGCCGTTATCAAGGTGGCTGCAGATCGATCCGTCCCCATCCAATCGCGC
CATCGCACCGGCTTTCTACGTTTGATCTCTACGCGACGTTATTCACATCCCTAAACTAGT
AAGCCTGTTAATCTAGAGTGCATTCTGCCAAGACTTGTGCATCTGACCTGCTCCTCCCAG
TATACTCCTCCTCCCCTAAGACTTTCCGCCCGTTCTATTACCGCTATTGCAGTGGGATGG
AAGCAAGTAGTGCGGGAGCCCGCCGTAGCACCTACCCAACTAGGTATCGAAGCTGTACGA
ACGCCATCTTAGGCCATTCTAGCGACTAACAACACCTTGTGCTGTGGTTCAGTATGTCGG
CATTGCACGAGACCACCTTGCCGGTGGCTGCTAATCCTTATTGGAAGGTGCGTTTGCCTC
CTGCCATTTCGTTTCAATACCAGGTTGTTGAACACATCTATATAAGAGGTATCAGACGCC
CATCCAGAGCATCAGGCCACGAGCACAGCAACACTCGACCCTCATCAGCAGTCTTCCTCT
TCTCTCGCTCCAGACATCTCAATCTTCGATCGATCTGCCAGTATGAAGCTCTCACTTCTT
CTCGCACTTTTGCCTGTGGCTCTTGCCCTTCCCGCCCCAGTCATCGTTCCCCGTGCTGGA
GCTCCTATTCCCGGAAGATGGATTGTTAAGATGAAGAACGAGAACCTTCAGAATCTCATC
GACACTGCCTTGAAGATCCTCAAGAAGGACCCTGCCCATGTCTACAAGTTCGCCGGATTC
GGTGGTTTCTCTGCTGATATGGCCGATGACATTGTTGAGCTGCTCCGCAACCTCCCCGGT
GTAAGCTATTTGGTCTGCAAAGATGGTTCTCTAGAGTACTGACATGGTCTAGGTCGACTA
CATTGAGCAAGATGCCATTGTAAGGGCCAACCTTGGCGAGTCGCACCTTGAGAAGAAGGC
TTTCACAACTCAGTCCTCATCGACTTGGGGTCTTGCTCGCATCTCCCACCAGAATCGTGG
TAGCACTTCCTACACCTACGACAGCAGTGCTGGTGCCGGTACTTGCGCCTACGTCATTGA
CACTGGTATCTACACAGCGCATCCCGAATTCGAGGGCCGCGCTACCTTCCTCGCCAACTA
TGCTGGCGATGGTTCCAACACTGACGGAAACGGTCATGGTACCCACTGCGCCGGTACGAT
CGGATCCAAGACATACGGTGTAGCCAAGCAGACCAAGCTCTACGCTGTCAAGGTTCTCGA
CGCCAGTGGCTCGGTATGTGAATACGTTCATCGTAGTCTGGTGACTTTACTGACGATCCG
AAGGGTTCCAACTCCGGTGTCATTGCTGGCATCAACTTCGTCGCCAACGATGCCAAAACT
CGCAGCTGCCCCAACGGTGCTGTTGCTAACATGTCTCTTGGTGGTTCTCGTTCCACTGCT
GTCAATGCTGCCGCAGCCAACGCTGTTACCGCTGGTGTCTTCATGGCTGTTGCTGCCGGT
AACGACGCTCGGGATGCTAGCAACTCCTCGCCTGCATCTGAAGCTACTGTCTACACTGTT
GGTGCTACCGACAGCTCTGACCGCCTCGCTACTTTCTCCAACTACGGTACCGTCGTTGAC
ATCCTTGCTCCTGGTGTCTCCATTCTCTCCACCTGGAACAACGGTGGCACCGTAAGTTTG
ACCCCATCTATGCAATTTCTCATCAAAAGCTAACAACACCAAGAACTCCATCTCCGGTAC
CTCCATGGCTACTCCTCACGTTGCTGGTCTCGCTGCCTACCTTCTCGCTCTCGAGGGCAA
GAAGACCCCTGCCGCCCTTTCCACCCGCATCACCGAATTGTCACTCAGGAACAAGATCAC
TGGTCTTCCTTCTGGTACCAAGAACTACCTTGCCTTCAACGGTAACCCCAGCGGTTAAGC
ACTTGATTTCAATGCGGCTCTTCGTGAGTACGTCGCATTGATATTTGATCAAGTTTTGCA
TTGTTAGAGGTCGAAGATACCCTTCCCTCTTTTCTTATGAACTTATGATGATGGTTACTG
TATTTATGGCGAAGATTGCCACTATGCTTGGTAGATAACATGAGTGGAATTACAATTCAT
CAAGTTAGTTCATCGAAACGTCCTCAAACGCTGTGTACTCACTGTGACCGCTAACACCTC
GCATCATAATCGACCTCGATCACCTGTCAATGATGCGAACACGATACACGCTTTCGTTAC
TAAGGCTTTCGAATCCGGAACTCGCCATTATGAAAACGGGTCTCATGTTGCCACTACTAG
CGTACTTGCAATGGTGGCTTTTGCTGCTTCGTAGGTGGCTTTGACAGCGTGTGTGGCTTT
CTGCATTAGTATAACAGCGGTGCGTCATAACGTCCTGCATTGTGTTACTTGATCTTATGC
AGGGTCTGATGGCACTTGCCCGTATCCAAAGGACGCATCTACAGAAGTGTTGATCCTTTG
ATCTAGGGAAGACTTGACTGCTACCGATTTTCACATTGTTGCTTCGCAGGGTACAGATCA
GTGGGACACCGCGATCTTGCACCGAACGATCGTCGCCTTTGATCTAACCCTGAAGATCTT
GAGGTTACCCCGTCTTTGTTCAACTGTTGCTACCTCGAGCGACTAACAATAGCCTCAACA
AGTACCACGCATCTTACATAGCTAGCTGCCTCTGGACAGGCCCGGAGGCTTCGATCTTTC
CCCGCATTGTCAATACTACGCCGGCACAACGTTGATCAGCGTGGTCATCGGAAGACTGAG
CTTTGCTCCACATTTCAATACGGAGATATTGCGGCTGTGGCTGCGGCCGTCATCTTCCTT
CCGCCCTGGTGCACGGACCATTTCGGACTTCGGCATACTATTACGATGAAGCGCGCGCAC
CAACTGCCGCTTCCAGCTTTTCAACATGCGCACGACACCTTACGCAGCGATACGATGCGG
AGCATACCCTGACCGTTAGATTGCGTACAGAGCCAGATGACCACGAAATAATATAGCCGC
TCCCTACCTTCAATGACGCGCATCTTCGCGTTTCGTGCTGAAAGAAGCTCGAGTACCGCC
GATGCACCCCCACCATTCCAACCCCAACGTTCACACACGCCTGATAGCAGATTACGCGAG
TTAAGTATATCGACCGAGTTGTACGACTTCCATCACAGTATCTTGAACTGAGAAGTGTGC
CGTTTTGAAGCTGGTACGACGCTCTCAGCGTGTTTCACGGTCGCGATTCGTATTTCACCC
TCGAACACTTCACTACGGTTCCTTTGGGATAGAACCGTAGAGTTCAGCCAGGTACTGTAA
TGTTTCTGAATATTACATTTTATTCACCACCCAAGGGAGAGATGTTGGCATCATATGGCA
TGAAGATACATGTGAGGTGCGAGCCGGCAATGTCTTGATTTCGCTCTTTATATACCTATG
TACCAATTACCGTTCGTTTTACAACCACGTGAAGAGGCTTCAAATACGTGAAACAATTGA
CATAGCGCACATGCCGGGAAAAGACAGCAGTGGGTGTTATCTGGAGGGCCTAGGCTAGTC
AACCCAATGGGCCGATTCTGCGGCCAAGGGTTGCCTAGAGTATGCGGTTGTTCAGCTTTG
TCTTGCCAACATAGCTTAACTAGGCATGGAAGAGGCTAGTTCGGGATTATGACACCACAT
GTACAGCTGGGCGGTTCTATCGGCTACCTCGTATAACGAATATCGAACCCTCTCTATGTC
GGAGTCGGTGAGTCTCAACAATATACTCAAGCATGCACTCAATGCTCTTGTAGTAAAAGA
ACCGTAATTTCCTTCGAACGCTAGCGCACGCTCACACAGATATGAAGATTTGCATGAGCT
TCGCAAGCCCGGGGTTAGTTTCCGTGGCTTTTCTGATCATACACACCGCCCTCGCATGCG
TATATTTACTCCTAGACTACGCTGCAGCGTCAACGCTGGGCGAAGGTCCGCAGTTTTCGT
GATCTCCACTCTTTGGTGGGTTTACCGAGGTGCAGGAGCGTACGAGCCTTCATCGGCCCT
TTTCAAACTAGTATATGTAACCTCAGTACGTGTCAGCCTTCACCCAAACATCAAAGAAAC
AATCTCACCAGCTTTTCACCATGGACTCGTTTAAAGCAGGTGACATCACCCTCGAGAATG
GCGAGATTACCCACTACTATGAAGGAGGATCAAAAGACGGCACACCCCTCATCTTCATCC
ATGGCTGGCCGGATATCGCAGAATCATGGAAGCATCAGCTCTCACACTTCGCTGCCGGGT
CAAAGTACCGTGTGATCGCACCCGATATGCGCGGCTATGGGGATTCTACAGCTCCGCGCA
AGAAAGAGTCCTATGCCCTTGAAGTCCTTGCCCCTGAACTCGCCGAGTTCGCTGAGAAGC
TAGGCATCAAAAAGGCAGTATGGGTTAGTCACGACTGGGGCTGCGGCGTCATCAACGCAC
TTGCCGCTCACTATCCGGAGCTCTTCCTGGGCATGGCGAACCTCTGCGTACCGTACCGAA
CCATCGAGCTTGGCCTTGAATACCTCAAGAGCACCATCAACCGCGACATCTACCCTGAAA
GCGAGACCGAGTGGGGAAACTGGGAGTACATGAGGTACTACCAGATGAAGCCCGAAGAGA
GCGTCACAGCGTTCGAGGGTAACTTGGACGTTATTACCAAGATCTTCTATGTGAAAGGTG
ATCCTAGCAAGTGGGGTCAGCCCTCGCCTGCCAGTCGAATCCTGAGAGATGGAGGCTGGT
TTGGTGGACATCCTGAAAAAGTCCCTGATATCCCACTTGCGTACACGTCGCTGGATGAGC
ATCTCTATTCGAGTCTGCTCAGGAGTAAGAAGAAGCACGGCTTCTTTGGAGCGAACGCGT
ACTACTTCAATCACGAAGCGAACGCCGAGTATTCCAAGAGCGCAAAGAATGGTGGTGTGT
TGGAGTTTCCGATGCTATACATCGATGCCAAGTACGATGCTATATGCTCGCCCAGTGTAG
CTCCCAAGCTTGCAGAGGGTCAGAAGCAGTGCACGAAGAAGTTGACGTATGAGACCATTG
AGTCGTCGCATTGGGTGCAATTGGAGAAGCCGAAGGAGGTCAATGAGACGTTGGAGAAAT
GGCTTGCTACTCTATGAGGTATCCAGTCGTGGTAGATACGCGACAGAGCATGTAGTTCTC
ACTATTGTCGAACTTAGGCTAGCTTATTCAAGATCTACTAGGATCAGTAGGTTATCATCC
CTAGATTTACCTACACTATCAATAACATCAAGCACCCATCAAGCTATATCATGAAGGATG
ATACCATGTCACGATTAAATTGTGTGGCTTATCAGTGCTCCTTCTGTAAGATGGGATAGC
CTGCATGAACACGATCCCAGCAGTGTGGTCTGGCTATCGTGGTTGCGCATCAACCAATGT
TTACTGCTAGGGACCGCATAATCTCGCTACACTTCCTACGCAAGCCTCAAAGAGACAAGT
GTCAACGAGACGACGAATCATAGGCTCCTTGGCATGGGCCCTCGTTCTGTTGGTCGTGCC
AATGCACGGTCGCCAGGCGCACATGCACCTTGATTTCTTTCACACTCAGCGATTCGTGTG
CAGGCCTTTCGCCTTTATCTTGTGGCTCAATTTTCTCATGACTGTCCGTACCGCTCTTCA
CGAGATTGCTCGCGTCCTACCAGTCACTGGCATTTTGTAACAAAACACGATATTTTAGCG
CCCATCGGGTGCAACATGGACATCATGTAGTAACCAGATCACACCAGAACTCGTCACACA
GCGCTTTGGTAAAAGTAACACTACCGTCATCTGTACTTCGTCAAGACTGGTTGCACTCCA
GCCTTATCTTTCTGCGTGAGATATACCATGAGCCTGGAATCAAGAGCGTAAGGGATATCT
GTTTCTATGCTCCATGTCTTTTTTGCTGGAACGCGCAACTTACAAGTCTGGCGTATCAGA
GACCAGAAAATATTCAGGAAATTTGCTTTGAAGAATGCAATTCTGGAGCGACGTTGGCTC
ATCTTATTGCCTATAGTTATGGTTCGCTCGTGCTGGATCTGCGTCCTTTCTTCTGGTTAT
CTAAGCGCCATGTGCTTCTGAGGGTGACAGAGTACCATCCGCGGGAAACACCAAAGCGCT
AGAAGACCCGCTGCGTTACTTCAAGAGCCAACGGTTCGACGCGATTGAGAATGCACCCTA
TGAAGGTGATAAATCGAGTGACATCGGAGGACCACGGCATGTAGATCCAACCATTACTCC
ATCCACCGGTAGCATGTACACGGTCAGATAGTCATATACTTCGTACTCTTGTTGATATCG
TCAAGCAAAAAGCGTTCGTCGAACGGCATGCCTGGACATGGTCTGTCAAAAGTCGCACTG
CTTGTGCATACGCGTGATAGCCATTGCTGTGCACTCTTTCAAATAACACTGTTGGCTACC
GAAAGGGACTGCCGTCTTTGACACTTAGTCAGGATGTACGGCATCAGTATTTAAGCTCCA
ATCTTACTGCCGATGCAGGTACAATTCAATGTGGAGGACCTAACCCCTTATCTTTTCTTC
ACAATCTCAACTATCTGCTCCAGCGCAGAACGTGGAAGCAGTTTGGAAGCATGTACACTC
TAGCGCTCTTCGCCGTTATTTCGTCGGCGCTCGCAGCCCCGGTAATCAAGGTTGATGGGG
CCGATGCCATCGCTGGAAAATGGATCGTGAAATTGAAGGGCGACATGACCTCACAAGGTG
AGAATGATCTTAGGACTTCCATGTCCACCAAACCCGACCACGAGTACGCGATGCCTGGCT
TCCGCGGTTTTGCTGGTAGTATTTCCAACGAGGACATCACTCAATTGCAAGCTTCTAAGC
ACGTAAGTTACACACTTGAATCCATGAGCCTGTATTAATGTAGTTAGGTTGAGTACATCC
AGCAAGACGCAAAGGTTCACACGTACGAGGTTGTGCAGGAGTTGAACGCTACATGGGGTC
TGGCTCGTATCTCACATGCGGAGCCGTATCAAACGACTTATCTATATGATTCCAGTGCCG
GCGGGGGTACGTGCGCGTATGTTATCGGTCATTTTTGTGGTCTTTTGGACTTCTCTAACA
AAGTAAATGTAGGTATGTCATTGACACAGGCATCGAAATCGAGCATCCGGAATTCCAAGG
GCGTATGTATGAGCGGTCTGATTCGATTGATACGTGCTGACGTCTTGGAAGGTGCCTTCT
TCTTGAAGGATTTTACCGATGAGGGAACCATGATCGACGGTCAAGGCCACGGTACTCATG
TTGCTGGTACGATTGGTTCTGTGACGTGGGGCGTAGCAAAGAAAACTACGCTGTTGGCCG
TCCGGGTGCTGGACTCTCTTGGTTTCGGTACGACCGCTGGCGTACTTGCAGGTATGAATT
ACGTTATTACTGATGCAAAGGCACGTAGGGACGCTGGGCAATGTCCCAACGGTATCGTGG
CTAATATGAGTCTGGGGGGTCGTAGGCTCCAAGCCATGAATGACGCGGTCAGTAACCCGT
TCCCCGTTTTTCGGTCCAGCCTACTAACATTGATTCAGGCCGCTGCCATTGTCGCATCCG
AAATCTTCCTTGGTGTCGCGGCAGGCAATGAAGGCATGCCCGCCGACTACGCATCCCCCG
CATCTGAGCCTACTGCGTGCACCGTGGGTGCTACAGCCTTCAATGACACACTCATCGAAT
GGTCTAACTACGGCCCCAGAGTCGATATCCTGGCACCCGGCGTTGATATCACCAGCACTT
TCATCGGCGGAGGCATCGAGGTATACTCTGGAACCGTGAGTAGTTCCCAGGATCAGATTG
CCGTTGTTACATGCGCTGACTCACTACATCCCCTTTTAGAGTATGGCAACCCCGCATGTA
GTTGGGTTAGCTGCGTACTTTTTGGGTCAAGGACTTCCAGTGGGAGGTTTATGCGAACAC
CTGGCTGGCATTGCGACACAGGGCGCGATCGATGAGAGTACGCTCCCTGAGGGCACACCA
AATCTTCTTGCTTTTAATAAGGCGGCGAGTTCTAGTAAGTACGGCAGACGTACCGTCCGG
GTTGCGTAGAATATTCTAGGTTCATCATCGAGTTGGACGTGTCCGTGGCGTCGAGATTAA
AACGCAGGCCACCGTATTTCTGGGGCTTCAGACATTGTAGTTGTCATAGATGGAAGGAAA
CTACAGCGAATCAAAGTATCCGGGAATATACTGTCTCCGTTAGCCCTTGCTCATAGATCG
TGCGGATCGAGCCGTGCATGACAGGACCGGTCATGGAGGGACGGGAAGATGCATTAATCC
TCACCTGCCGTGCCGCTCACGTCGACTACAGCCGCAGGGGTGGTCATCTTCCACCTATCG
CGATCAGACACCGCCGGTGAAAGTCTCTGATCTCAACGGCTGTCGCAACCAATGCGCCAT
GCATCTAAGCCCTAGATCTCCAACTCGAAACGGTGATGTCGCCCAAGCATGCCACGCCGA
TCGACACTTCACTAGATGGCTGATTCAGCAATCTCAGCCAACCACGAGCCATGACATGAC
GAATACTGCGGGGTAGGGACTTGCGGTATTAGGCTAGCTTGGTCAACGAGCCCAACACCT
TGCAGAACTCCAAGCCTTCCAAGAGCGCTGCTTCTCAGCTGAGATCTTTTCCATCGCGCT
CCATATCTAGCGCATTAACACAAACACGCACTCCTCGGGACTCAAACGCGCTTCATCTTT
ACTGGAGAGGAGAAAGTTACCCTAGAAGTCATGGCGTCATACTTTGATCTCACGCCGCAG
AAGGCCACGCCAGCTGCAAGTATAGAACAGATGCCTCAGGACCAGCGCAAGCAATTGGGC
CGCATGAATAGCTTGATGTCCCCAGCAGTAGCACAGATACTGGAAGGCCTGGACGGTAAA
CACTCAGACAGCAGTAGCAGCGAAGAAGGAGACTCATCCGAAGAGGAAGACCAGCGTGCC
TCTCAATACACTAAGAAAGCGCTCGACCCCCAGAGATTGCGCCAAGACAAAGAAAAGCAC
GTCGCTGCCCAGGCGCCTCGCCCTTCATCTCTATCTCCAAGCAGAAGCTCTCGGAAGTCA
ACTACCAACAAAAGCTCTGGCCACTCTAAACCGTCTTCGGCGCGTGGCAGCGGAGATAGC
TCCGCAAGGTCAAGACAAAAGCAGCCGCGCATGGCGCGATTTCATTCTCTTCGCAGCATG
CTTTTCCAGCAAAAGATCGAAGACCAGATAAAGACGGTCACACAAGAAGATTGCCAGAAG
GAGCAAGATGTAGCAGAAAAGTGGCGGCACCAACATGAGGAACGCCAGATGCATCGCACA
GGAGCACCTGAGAAGGATGCATCAGGAAAAGGTGGGATCGGCAGCAGGATCAAGATGACT
GTGAGAAGAATGACAACAAAGGACGCAGGAAGTATGGAGAAGATTAGGGAGGATGGCGCC
CCGGTTGAATTCAACGATCGCGAATCGACAGCTTCTTCGGATAACGAAGAAGATCAACGA
GAAGTACTAACGGGTCGTTATGAAAGTGACAATGAGAGCATTGATCACTCCGACGTAGAC
GAACTGGTACGATGGGTTAGCCGGCGAGATCCGCCTAGCGACGGGGAAAGGCGAAAAGTG
GGCAATGTAGTAGAAACCAAGGAAGACAGTGGCCATGAGAGTCTTGGACAGTCAGATGTG
GACGAACTTGTTCGCTATGCCAGCAGAAAATCCGTGGCCAAAGAGACCCACGCTCTCAAT
GATGGACATACCGGCTACAGCGACGCATCAACTGAATCCGACAGTGAGCTCAAGGAAATA
TCATCGGAAGAGGAAGAAGACGCCGACCTTGTGCGATGGATATCGCATCGTAACGGATCC
AAAGCCGGACCCGTGCGCCGGAACCTACAACGACCCGAACTAGACTCGGATGTAGGAGAA
CACTACGACTCCGACGTACCCGAACTAGGTCGCTGGTTCAAGCGCCACGACGGTACCAGC
GGCGAGTCTGTAGCATCTACGCCAGTCAAGGAGACTTTTAAAGAAACCGACGAAGAGGAA
ACGCGAGGTCGCCCAAGAAGTCGTGAGTCAAATGAACCAATGATGGAGAAGAGACACATC
ACCGACGACGACGTTGACGAACTCGTCCGCTGGGTGAGCAGAAAAGACATCAAACAGCCA
GATGCCCCAACACTCGGAAGCGAAAACCCGATAGACCATCTAAAGCGCAAAGAGGAAGAA
AAGCTACACCAAATTGGCATGAGCGTCGACGACAGCAGTCTCTCAGAGGTCCATTTACAG
GACCTCGTAGAGCATGCACGGAAAAAGAGCGGCGATGCTACTAGTTCTCCTCCACCAGCA
CCGTTTGGAGCCGAGACCGGCGACTTGAGGGTGCTCAGAGATGAAAAGGCAAAGGCTGAT
GGTCCGGATCGGGACTCGCAACGCGATCTAGAAGGGCAGAGGGAAAGTCTTGACAAGAAG
AAACAAGAGTTGGGTATGAGTAACGACGACGAGAGTCTGAGTAACAGTGATGTGGCAGAC
TTGATTGCGCATGTCAAGAAGAATTAATACACGGTGGTTGTGGTTGATGGACTTCGAAGG
ATTTAGACGGTAACTTTCATGTTTTGAGAATCTGGGGAAGAGCGCAAGAGCGGAAGCTAA
GGGATGTGGGTATGTGGGGTAGGCATAGGATTGGGGAGTGCTTGTCTTTCAGTCTGGCGG
TTAGCATGTACCTTGATACCAATTGAAGCCTTTCAGTAATCCCGGTCTGAACGAAATCGA
ACTAGATTGCATGTACCATCAATGTTGAACGTTAGAAGTAAATGGTATTCATACACATAC
ATGAATAGTAAAAGTCTATCGTTTTCGTACTCCCAAACCCCTAAAAATGCAAGACTATGC
AACGACAAACACTCAGTCCAGCTTCAGTGCTTCCACACCTTCAAATTGCAACCTCCTGAA
CATGCTCCGTATGACTCCACAGTTCCTATCCCTCTCGTCGTCCCGAGGTCGCATCTCAGT
TCGCACATCGCCCAACATGTCGGTGCCGTCGCCCCTATGGCCACCTTCCTTAATGTTTGT
GAAGAACATCCTACGGCCCGTGCTATCCAATGGCTCCCACTTTGCAATCTTGACATCCTC
CCTAGGGATAACTTCGTGTTCGCGGTTGGGGTCGAGGAACTTGATGAAGCTGATGAAGTA
ATCCGAGATCTCGTTTTGGCGGCGCACCATGACTTGTCCGACAGTGCCGGCGTGTTTGGT
GCCGAATCCATTCTCGATATCAACGCCCCACATTACATCCCATTGGTACTGGTAGGTAGG
CACGTTCTCGGGGTTGTGTAAGGACATGGCGTTGGAAGCGAGGTATGTAGGGCAGATGTA
GCGGATGTCACCCTGGGCTTTGGCTACGGCATCCCACCATTTGCCGCTGTCAGGCCAGTG
ACGGTCATTGGGGTATGTTTTGACGAGTGTGCTCAAGTCCTCGTCGGTTAGGAGTGGGTA
GTGGTCCTTGAGGTAGGACTTGAATTCGCCTTCGTTATCGGTGGCCTTCTTGACCTGGTC
TGTACCTTCGTTGGACGTGAAGCCAATGATAGTCGGGACCTTTACGTAACGGTCCGCCAT
TATAGCCTCTGGCGCAGGCGCAGTAAACATACCGCCAACCGGCTCGGCAGTCGGAGCCCA
CATCCAGCGGGGTGGGGTGTCGCGGCCGGGGAAGTTCATGGGGTAATTTTCGTAATACAG
ATCACCTGTCGCAGCGTCGCGCACGCAAGCGATGTCTGTGCAATTCAACCCATCTGCGAC
CTCCTTGTAAAACTTCTCAGCCTGGTCGGGAGTAAAGAATGTCGGACTCGCGGGTGATTG
GGCGATAGCGCCATGGAAGAGCTGCTTGCGACCTACGCCCGGAACAGGGTGGTAGTTGTC
GCCTTCGTTGGCAGTGAGTTGCAGCATCACAGACGCACCGCCTGCGCTTGTGCCCATAAT
GACCACGTGGTCTGGGTTGCCTCCAAAGTACCTGATGTACTTCTGGACCCACTCTAACGC
TGCTCGCTGGTCGCGAAGCCCATTGTTGTAGTCGCCGTCCTTTGCGATCTCTTCGCCAGA
GAGAAATCCGTAGATGCCGTTGCGGTAGTACATGGTGACTACAACGATGCCCTTGTCGAG
CTTGCCATTCACGCCTTCCTCGCGCCGGGCCTTTTCCACCATCTCGCCTCCATTGCTTCG
CCCTGGGAGATGAAAACCCCCACCAGGAATGTTGACCAGCACTGGCAGATCATCCCCCGG
CTCAGCGTCGATCGGCGTGAAGACGTTCAAGCTCAAGCAGTCCTCGGTGGAAGGGGCCTT
GATGCCCAAGACGTCCGGTCCCGAGATATCTTCCCTGTTCCTCTGGGCTGGATCAATCTT
TTGAATTCTTGGGCACATGCCCAGCGACCCGTCCCACACCAGAGGCTTCTCGCCCCTACC
AATGCCATATGTCCTGTTCACCGGTTGTGGTCCCCGAAACCTGTTCTTGCCTCCTGCGTC
TGCTGCATAGGGAATGTTCCAATAGGACCTGACCTTGTCTGAGACATTTGGTTTGATGGC
TAGGTAGTCTAGCTCAACGATATTGGGGTCTTCGGAGTTCTTCAGCGGCGCGGAGAAGGG
AGACGTGGGTTTCGAGCTTAGGGGTTGTAGCCATTCAGAGCTGGGACGGAGGTCGGACGA
GTAGAGGAAGGCGAATGTGAAGGCGAGAATGACGGCAGCGGTAAGACCGAGTATAATGCG
ACGGTCGAAGATGAGGCTGGAGTTGAGGGGGCGGATGGCCATGGTGGGCAGATGTGGGGA
GTTGCAAAGGAACGTGACGTCGCGTGCGAGGCGGCGGAGGTTTATTGTGGTGCTGTTAAG
GTCTGCGTCTGCATCCTGTAGACGAAAACCAGGGACGGGGAGGAGACGAGACACTATTCA
GGGAAATGGTGAAAGTTGCCTCGCACACTGTCGCAAGCCCTCAAAGCATTCATGGCTGCA
AGTTGCCCTGTCCTTGCGCGACGATCGAAGGGGCTAAGGGGCGGCAATCGGCACCGCGCG
CCTGCTTGGCGCTGACGCGTATCGCATTTCGTGGAAATGCCATGGCAGCACATCACAAGA
GGACCTGCATCATGTCTCCCGTGTCTCCCGTGTCTCCAACATTGATTCCATCTCCATTTT
GTCCATCGCATGACCTGGCTACGATAAACAGGGCATTCGTCCAACAGGTTATCGTGGTGA
CTAGGTACTATTGATTTGGGTCTCACATGAGATGCTGGCACACACCAGGGCTTGCACATC
CGTGGTCACTGCGGGTTTTCCAAAGCCATCCATCACCCTGACCGAATACATAGAGAAGTG
AAGGCGGAGCTCGAAGTGAGCCGTGGCTTCGCATCATACGAAAGGGTCGGCCAGGTACAG
TACAGCCGCCATGTCATCGCTCAAGGCAGGAGAATCGAACGTCTTCACGCGTGCTGCGTA
ACCAGACGTTCCGTTGAAGTCTACATTCTTGGATCATATGCTAGAATTTGGCACACCCTG
AGTATACCATACACCATGGTTTGGGTTCAGTAGATACCTTAACTCTCTTACCTTCTCGCC
GGCAAGGTGACTTCGAATTCGCCAATTTGGTTTGCGTGTTAAATATCAAACACCTCAGCC
GTCTCTCACCTTCGACTTGCCGTATGTACAAGAAACTCAAGCTGCATTTGCCCTCTCACC
TTCAGTTGTATTTGACAGCTGATACACACGTCTATTTATTGATACCTTTTCTTCTTGACC
TCCTCACTTCCCCATCCATCCAGTCATCTTCTATCTGTCTCATTGCTGAGACCTACCATC
GCAAGCGTGAATCCTCCCGGTCACAGACGTGCTGTCTCTCAAATGGATATCGACGACAGT
AAGACTCCCACGCCCGAAGGCATGGAAAGCCTTCTGTTCGAGTCTGAAGAGCCAACAATA
TCACCTTCAAGCTTCTCTGTGCCCATAGCCATTATGGCTGGTCATGCACCAGGGATAACA
TCACCAATGCCAGACCCATCTGCAAATGATACTACTGAGACAATCGACCTATCCTCGCTG
TCTAACGAAACCACGGAAGAAAGAGAGCTTGTTTCGCCGTACATAAGGAAACTGAGGTGC
ATCGAGACGTCAGCCAGACGTGACATGTCTGGCTGGGCTGCTAAATATCTCAATCAAGAT
CCTGAGGTCACCGTGGCTGCGCCCAAAGCGGGCTCCAAGAGAAAAGGTGTGTTCTAGAAA
GAGCGTTGAGGCGGCTAGGCTAATGTTACCAGCTTCCGAGATCGAAGATAAATCAGACAG
TGATGTTGACGACGATGACACCGATGATGGAGACGATCGAGTACCTGCTTACGACCCAGA
GGGTCAGGACCGACCCAAGTTGCCAATCTACCATCCCGGCTTCAAGCTTACGGAATCCAT
TGCTACCAATATTCTATCAACCTTTACCCAGTGTATCACCAAGTCGATACGAGATGGATA
TCGTGATGCAGAAGCGACGCATCTGCGGGATGAGATTGTGCGCAAGAACAAGATCCCGTA
TCAGGAGTCAGTCCAGATGGCCGTGGCTGGAGACACCGGGGCAGGAAAATCGGCTTTGCT
GAACGCGCTGTTGGGCGTAGTAAATCTCAACATCGAGGTAAGCTTCTTTGTAGAACTCTG
GTCTCTTAAAGCTGATCTGTTCCCATAGAGTGATGGAGGGAGCGCTTGCACGTGTGTCAT
TACCGAGTTTCAGCAAGCACCTCCCAGTCAAACCAAATCTTTCGCTGCTGAAGTGGAGTT
CTTCGACGTCACTATCTGCGTGAGGCTGGTCATGGACCTCTTCGCACAGTGGTATAACGT
CAAGCAAAAGCAGCGACAAGATCCGGACGACCTAGATGACGAAGACCTGAATCAAAGCAA
GACAGCACGAGAATGCCTCCAACAGATGTTCGCAGATCGCCTAGAGCACGCACCGATTGA
AAAGTTCATGTCTACTGCCACGTCAGCCAAGGACCAGAAGGTCGTTAAGCAACTTACTAC
TTGGACAACGACAATGCATCAAAGGTTCATCCAACCGGGAAATACTTCGGTTTGCTTCGA
GTCCAGTACCCCAGAAAATCTGATAGAGCAGTATCATCCGTTCACCAAGGAAGTTGCAAA
CGCAAGCTTTCAGGGAAAGCCATTGGTCTGCTCTCCGTGGCCTTTGGTCAAAATTGTTCG
GTAATACTCATGATACGTTGCGACCCGACCTACATGACTGATATCGTATAGGGTCTTTTT
GAAGTCGCCCATACTTCAGCAGAAGGTCATCATTGCCGATGTTCCCGGAGGAGCTGATGT
CAACTACTTTCGCACACAAACCGCAAATCGCTATCTACAGAGTTGTCAAATGACCATAGT
TGTCGCAAAGATCGATCGCATTACCAACGACCTGTCCTTTCGTCAACAATACGTAGAAGC
CTATCGACGAAGGCGCAGTGGCAGTGTGATCCTTGTGGGTACGAAGAGTGACGTAAAGAG
CCAGCGATCCAGTATTGGGAAACGTACTAAGACACCGCCAGATTCTGAACACGGAGATCA
ACTCTACACTACAGTTAGACGTGACTGCAGAAGACGAACTGGCGACCATCTCCAACAAAG
TCACGGAGATCGAGAAAGATATTCAAATCATTGATGCCGATATTCGTCGCAACACAACAG
ATCTGAATTCCAAGGCAAACAGGCCATTGAAGAAACGTAAGAGGAAACTCACACTGCGCA
AGAGTGGCCTCGCAAATAAGTAAGCTAGAACTAATGCGTAATGCGAGCAACAGGACTAAT
CTGTATAGGCGGAAAGACATCCTTATCGCATCGCGCAATAAGCAAGTGGCAGAGCGAGTA
GGCGACAACTACCGCGAGGACACTGGCGATGACGCTGGCGCTGCTACATATTGCATCTCG
AATCTAATGTATATGCGTCACCTCCGCGGATACGACAAGACGGATGAGCTGTCCATTCCG
ACCATGACACTCAACCAGACTCAGATCCCAGCTCTTTGTTCTCATGTCTATACCCTGTCT
TCTCGTGGAAGGACATCAGATCTAGACCATTTCTTCAGGGTGACTGTCCCTACACTGCTG
AACATCGTGCAGATGTCGGTCAGTACTACCACATTAGCGAGGGTGAATCATCTCACAGCT
ATTGTCAGGACGGCTCAGACGGTACGTATACTGTTCATTGGTTTCTCGAAGATGAGAGAC
GACTAACGGCAGCAGGATATCGATGGTCGCATCAAAGAACTAACGCAGAAATTTCGCAAT
GTAGACATCAAGCTACTTCATGACGAGTTGGCTGATCCTGGTTTGCAAACAAGGTTTGAT
ATAGGAGCGATGAAAAAACTGCTGGAGTGGGAGAATTTGGTGTGTCACGCCTAGTATACG
TGTGCGCTAAACGGCTAACAATTTCCCAGAATGCCAACAGCCATAGGGCTATATGTAGAA
AGGAAGGTGAGAGGATTTAGCCTACATCAAGTTGTAAGCGGAGTACTAACTGGTTGTAGG
GATCTACGTCCAGAAAAAGAAAGGCATCAAGATGCACTGGAATGAGGATCTTTTATCGCC
TGTCCGGTCATCTATCGACATTGCGTTTCGAGCGATCATCGATGAATCATGCGATCTGTT
CAGGGCTGAGGCGGCTCAAGACACCAAAGAGGTCATAAGAGATTTGGATCACAAGTTGAA
GAGTACGTTCATTGCTTTGAATAAATCAACTTTGACTGATCACATGGGCAGACGACCCGA
AGGCCGTAGCCTGTGATGCATACAGTGCCTGCTTCAAAGAGAATGTTGGCTTGTTCTACG
ACGAAATCGATCGGCATGTATCGGCGGCGGCGAAGATTCTCAAAGATGGAATGATGTAGG
TGTATCCAGTTCATTAGTGGGGCTGCACAGTTACTAAACTCCATTTAGAAAAGTGCATCT
ACATGCCATCGGACTTCGCGGCGATGACGACGATAAGGACTATTTTCCCGAGGCAATGTC
GGATATATACGATACAGCCGTCAACAAGAAAGCTGCGGGCAAAGGTAACTTCATCCTGAT
TCATCGGCGTCCATCAACTAATATCATGTACCAGGCAAAACCATGCGACTAGCCCGCCAA
CAGTACCTCAAGGAGGCCATTCCCGGTCCCATGGGTGCATTTGCTCAGATCGCTGGATGG
GCAAAGAGCGATGCTGAAGAAGTCATCACCCAAGCTGGTAGCGAGCTTGCAAAGAAATTG
GGGGAAATGCTGCGGAAGGTCCAGCATGCTTTCGATCTTATGAAGAATAGGAAAGACAAC
GATACAAAGGAGGGTAAAGTCTTCCGAAAGCAGCTCCACGAGCTGGTCGACGAGGCGCGA
AGGATACTGAACGGGGTCACTCAAGAGAGTCTCGACTTCTGCAAGCAGTACAAGTAGGTA
TCGAGCGATGCGACGGAACGGTCTGTCAGGGTAGACGATGTCAGGGTGGAAAGTTCTTTG
CTTCGACATCGCTGCCTGCTTCCGCGGCATTTGGTCCCATTGCTTTTCGGGTGCGGCAGC
TGGGACTTTTGGGCTGCTTGCTTACATATCGGCATAGGTTCATCTCGTGTAGGTATTACA
CTAGTGTGCAAGTTAGGATTGGCTTTGGACATATCAGTTTTATGCTTCGTCATTTGTCCT
TCCGCTCCTAATGAGGTATATGTGCTTAGGCGGTATGTTATATCCACTGATCACTGGCTC
ATGCCTTTCAGTATCCTGGCGATCTCTGCAAGAAGCTCCTACTATATCTGACCATAGCTA
TTTTCTCATCCCCGCGGTTGCAAACATTCTAAAACATGGAGGAGAAGAGATTGGTTATCA
TTTGGGGGCCGCATGCGGCCGCCCTTACCGGTGAGGCTGTTATGGATGGAGCATATATGC
ATAAAGTAAGGATCTATCGAGCTAACCCTCGTGGGATGGAAGGCATACACAGGTGTCAAA
GATCACGTGACAGAGCCTAAGGAGAACCCAGTTCAAGTAAGGACTATGCAAGATTTGACG
CCTGGCTTTTTCAAGCAAGGCCCTCGGCGCATTCTATTCTTTGAGATTTGATGACTGCAA
GAGATCGGGTCGCCCACTTGATGGACCTTCGATTGGGTCGCAATCGAGCTGGCGTTGGCC
TTGCCTGGTTTCAGGCAAAACTCACATGGCGGCCACCAATGAACGCTGCCTGACGTCCGC
GGGCATCTGCATTAGCCTACGCCAGCACAATGCTCGACTGCCATAACTTGAGCGCGCTGC
CACTCTTCCTCCTCTCTTCCTTTCTTCTTTCTTATATTTACTCACGAAAAGACACATTTC
CGTCGTACGGTGAATTTCCCATTACGCAACCGTCGACTGTGCTTGCCAGGGGCACACGCG
GCGGTGTTGCCGCCACGACCAAAACTCGGCTCACCTCTGTGTCCTCTGACGATCGCCAGA
AGTGTCAGCAACGCTCGCAACTATATCATTTATCTTGCCAGAGGAGTGGCGGTTAGGGGT
CAACTGAAGCGCTGTGCATGAGATAGCGAGCTGCCTTCCATCAATCGACACTTGTAGATC
GCGAGGAACGGCCTGACCATAGGCCGTCCACGCCATCGATTGCTATCATCAGTAAGCGCA
TGAATCACTGCACACGCTTAGTTTGGTGAAACTAATCGTATCTAGTGGTCATTGCATAGA
ACAATTAGGTCAATGTCCATTCCAAGAGGCATATACGGGACAACTTCATTCTAATGACCC
AATACACGAACTCGCCTCGCCTGCAACCTTGCAGAAGGTTGATGAAAGCTTCAACGGGTT
TTCAGAAGTGGAATTTCCATGGAGTAATAATCTCTCAGTCGAAGGTGTTGCTGTTGAGCA
ATACATTGATACCCTGGACACAAACGGTTTTTTCGATTCTTTTCCGGATGACCTGTTGGG
CCCGAGTATATCGGTCGACACATCACGTCCAGGGTATCGTAGCGTCGATGGCTACTACGA
CTTTGATCAGTTAACCATGCGAAATTCCGAACCCCAGTGTTTTTTCTCATCAACTTTCAG
AGAGCTAGCGGACGAGGTCTCGGCTCATAACTCTCAATCTTCATTCTGCTCTGCTCACAC
TATCGCCGGTTCACAATCTTCGTTCTCAACCTATAACGTCGATTCCTTTCACCCGACCAA
TGAGATTGCTCTGGACCTGCAGTCCTCATCGAGCGACGTCTCTCCGACACCAAAAGAAAG
GTGGTTCAGACAATCCTCAAGCCCGCAAAGTATCGACCACACATTGGAAAACATTCCAGT
CGGCAAACTACGGATTGACAAGCATCCTGTGTCTCGCCGTATGCAGGTCTCATCTACCAA
GAAGTTTACGTGCGCGACATGCTCGAAAGTGTTCAAGCACGAAAAGGACTTGGTACGCCA
CCGAGCTCGCTCGTGTGGAGACAAGAACGATCAAGACAAGCCATTCATGTGTACATGCAA
CATGCGCTACACGCGAAAGGACGATCTTCAGCGACACGTCAAGAAACTGAATTCCCGCGA
GAACAACAATCGTCATAAAATCAAACATCTACAACCGACATCGAAAATCCCCTAAAGCAG
CAATGAAGATCAGGAGTTGAAGCGTTTTCACGTGTTGGTAGACGGCCGCCTTGTAAAGTG
CACCGTCGCTATTTAGAACATCTCGGCCGATCGGAAGGATATGACCATGTCAGCATGATC
ATGTTTTAGAATTCTAGACTTAGTAGGGGTACGTAAATATACGTACGAAAATGGTGCGAT
GAAGTCGCTAGCATATAGGTATAGGCGCGTTCTGATTTGTAGATGGGTTCATCCATTTCC
ATTCTCCGTGTGGGCTGCTGTTTGCAGACACGTCGGATCTGTTTCCTTTGTTTGTCTTAT
CAACTGCAACTTCTTCGTCGTGGCGTTCAATGCCGGACAAGTTGTTGAGAGGATGGGATC
CATTGATGGGGAAAGCGGTGGCGTGCTGGTTCTTTCCCGCGTGATTGTTCAGTGTGAGAG
ACCACCTGGCAACATGCGCAAATGCACTGTCTTGTTTTGGCTATGTACATATAAATAGCA
CTCCTTCACTCATTACCATGTTTGCTAAACGTGAACTTGGACTGTGGCGATAGCGTAAAT
TTGCGTGACGCCCGCATTCTTAGATGTAATGAACGCCATAGTAAAGGGTAAAGCTCAAGT
AATCGGTTTACGACATAGCTGAAACTTTTTCATAGACCTCTGTCACCACGAGGCTCTGGA
ACACTCCTACTGCGTCTCCGAGCTAACATCCTAGAGGCTAGGCGTGCCTGACGGGCGATT
TGGCGGCCTTGCTTCAGGTCCAATCGCTAACCCACTAACTCACATAGGTAGGTTAACTTG
CCGAGTCACTAGTACAGCCTCGAGTTAGCACAATAGAGCTCTGCGGCCTCCAATAGTGCG
CCTGCTTTTGAGTCTCTCTGATCATTCTGCATCCAGACGTGTTGCCCACACGATATCGCC
CTTGCGGCCTCCAATAGGTTTTATATTAGTCGAGTTGTTTCATGAATGGCCATAAGCCTT
CGGAAATATCAGCTGGCGGCCACCAATAACATTTGCCAAAGTTTTCGTATCGCCAGAGTC
AAGCAGATTCGGCGCGGCTACTGGCGATACTATGGTTGCGGCCTCCAATATACGCTGAGT
GCGCATGCGGTACCTAATACACCCCAGAATCTGTGCATCCACATCGCGGGAGCTAAAGCC
TCTGGCTCCGTATTTTTTGCGGCCTTCACGTTGACCAGATTGTATTGTGCAGGCAAAGGA
CTCTTGCGGCCTCGAATCAGCAGCAGAGATTCTTCAAGAATGCGGCCGCGTCTCCTATCC
AATAGTTCTTTACACCAGATAGACTTAAGAAGACGATTGCTTGCAATGTAAGAATACCAA
TACGCAAGCGCAGGTTCCCAGAAATTGCACAACCTCACAACCAGTGATGAACAGCCAGCA
TTCGACGGTGAGTTGAGGCCACTTCTTTGTACATTGCGCATCTTCTAAGTCCTCCAGGAA
GCCAACTACACCTCTAGCAGTACCCTCGCAACTTGCGGGTCTGATACATCTTCCCGTAGT
CTTGGATCGCTAGAGGTCGTAACAAAAACGATGGCCAGGCCGGAAAAAACCTCGACTGAA
GGAGACCAGCCAGTATGTCCCGTTCCCATCAGTTCATCTAATGTTTGGAGACTAACAACG
TTTGTGTATGCAGCGAGACGGAGGCCAGCGCCTTGGAATGACGGACGGGGCTCATGGTTT
CATAGCGAATGACGGCGCTCGAGAATGTGGCCGCATGCTAGCGTTGGAGCGATGGATGGG
CGAAACCGGGAAGAAGGAGCCCTGGAGCGTATATCGTCAAACGCCTAATGCCTAAGGAGT
GCTGGTCGAGGCGCATGACCGTATATGAGGGTACAATCGGCTTTAAATTAGGGCCAGAAC
AAGACTCATACACTGAAGCTGTTGTTAGTTGTTTCCATGTGCTTTGTATCCGTGAAGTTT
GAAAGACTCGCGCAAATATTTTGTCTTGGTGAAATGCTAATAGAATAACTCGCTAGGCGT
TGATGAATTGAGTTCATAGTGACGATATCGAAAAGAAGGCGGAGAAGTCGAGAACCTAGT
GAAAACTCAGTCACACGGAACTTACAATGCCGTCGTAGCTTCAAACCCTCTAGATAGCGG
TGTGCAACATCGATGTCAGTGTAAAAGAAGGAAGGTAGAGTCCAGCCACACCAACGTCCA
AGGATAGGAGATTAAGACGCTGTCACTCTGACTTCGAGTCCAGGTCACACGGCGATCAAC
ACCACGCTAAAAGGCTTAGCGCGGGAGTGGCGCCCCCGCAGTTCACGCGAGCCTTACGAC
TGATCCGACCAAAGACTCCTCAGACGTCACGAAGACACCTCAGATGTTTGAAAGGCGGGC
CTCGCGACACTTACTTTGTTAGCAAATCTCTTGCGTCCTTCCTGTTCTTGCCCTCAAGGT
CGGCTTGGCCGTCACGGGTACATTCTACTTGGCCGAGACTCCAGCAATTGTGACGATCGC
ACGCCGGCACCGTTGTTTGCAAACCGCGCATCTATTGGCAGGCGTGCATGCACGTAGTGG
AAATTTTGGCCATGCACTCCAGGGTAGCTACTCGCCCATCTGAGCACACTACCCCGGAAT
CTTTCGGGGGGGGGGGGGg
>NODE_17_length_53651_cov_36.678421
CTCGTTTTGGTGGGGTGGCCAGCTTACCCGGGTGGCCAGCTTATCTATGGGCTAGCTTAG
CCACATGGCTTTCCGAGGTCAACGGCATTGCGACACCGACGAACCTTGATAGTCGGCCCT
TATAGACCTTGTAGTTCTCCATATACAAAACTTTCCTGCAAAATTAGGCTACCAGGATGC
CGAGTTGGGAAGAAGCTACAGCAGTGCAGAAACTGGACTCCAACACGTACTCATGTACAT
TATACGATGATTGGTGCATTGGAAGTGGTATGTCAAATCCCAGCATAGATAACATTATCC
ACTTTACTAACAGTCACAGTTCCTAACGGTGGCTACGTTACCGGATGGTGAGAAGCAGCA
TTTCTGTTCCATCGGCCTGACTAACCACAATCAATCTCACAGCATACTCGAGGTTGTCAA
AACGCACTTCAACACATCATTGGCAAAGCAAAATCAGCCTCATACAATAGCCCTTCATGT
CGAGTTCTTGCGACGGACGCAAGCCGGACCCGCTACGTACAAGGTCGATGACGTGAAGCT
CGGGCGACAGACATCTATCGTACACGTGAGCATGGAACAAGACGGCCGACAAGAACTCGT
CGCATACGTCACAAACTCGAACATGGACACAGAAAAGGGCTTTACTCAAGATACCGGGTA
TAGGCCCTCACCACCCGTCCCATCTGTAGACCTAGCGAAGCTAGAAAAGGATGAAGATAC
GAATTGGGGTTACTTCGGGGAAATGCCACACACCAATTTCCGAAAGGCAACAAAGAGAGT
CAACTTCTACTTCCCTCGGAGGAAGAACTCCCTGTCGCATTTCGCTGATGAGTGGATTTG
CTTCTCTGATGGGACTAACTTTACGAATTCTTCGGTCGCCTTTGTCGCAGATATGTTTCC
ATTGATGGTCGAGTCGCTCAAAGCTGAAGGCGAGGGGCCCTTTTGGTATCCGACACTACT
GCTGAATCTGGATGTCAAGAAGTCGCTACCGCCGACGGGAGTCAAGTGGCTGCAAGTCAG
GGCGGAGATGAAAAAGTTGGCGAACGGCAGGATGGACTTGGAGGTGTTTGTGCACGATGC
TGATGGCGATCTGGTGGCTTTGAGCCATCATGTGGCATTTGTGGTGGATGCTAGTAGGAA
TACAGCCACGAGAAAGACGGGAAACGCCAAGATCTAGATCTGGTGCTCTTTACATATATA
GGTATCGGCGTTTTTGTATACATACTTGTCCAGATGATCATAGCACAAACCCAGTCTTGC
TATATGCTATTGTTACATCGCTTCTGATAGATTAATTTCAATGTAAAGTTGCGTGTTTGT
CAACATAACCATTGACAAGCAGACGTGTACGGCTACCCAAGAACAGCTTCTCTGAGCAGT
CCCAGTGATCAATCAGCACTGAAGGGATATTGACAAGAGGTGGCATCGGTTAGGGTTTCG
AGTTATTGGTTGTGTGATTTCGCGATTATTCGACGTCTCAATGCGCTCAACTGGCAGCAA
TAGTGAGGGTTTCAAAATTTACAAGATGCTGTTGTACATCACTCATATGCCAAACGCCAA
CGATTCCATGCATCAGATACCAACTGCCCCTTGGCTATACATTGCCATGCTTTTGTGTGT
CTGCTCAATCGATTCGAAGTCGCTTATTTGCCCTTGGGGTTGTTGTATTGTGTCTCGTAG
AATTTGCTCGGCCAGACAGGCTATCACGGATTAGCAAAGGTCCTGATTCTCCAAACCACT
GTTCCACGTACCTCACTCTGCTGCTCGCTAATGTTCTTCTTGAAGTACTCCGAATCTGGA
CCCTTCATCGGTCCTTCGTGCCGTCCCTCGTTTGCGGTCGCAGAACCTACAAAACAAACG
TCAGCAAGCCCATTGTATATACCTCCAGGGTTTAAGTCTGGGGAGTTCATTGTACCCGTA
CCGCGCTGGGTAGCTACAGCAGGTGTGTGTGTAGGGTGGGCTCCGCCAGCTGAGAAACGG
TCCTCAATGTTTTGAACGCCCTGAGTCTTGTACGGGTTGGGGAACCAGTATTGGCGCATA
AAAAGGTAGTAGCCGAAGCCAACGGCGCCGCCAGCCATGAAGATCTTGGGAACAGAGAGA
GGTGACATGGTTGCTGTAGGTCGTGCTGTCTTCCTTCAATGATGAGATGATACTGGGGGA
AGGCAGAGGTCGAGGTTTGAAGGTAAAGTGGAAAGTGCTTTGTGTCGTACTAAGTGGTGT
GACGCAGGAAGTAGGGATTGTCGATGGAACCTTGGAATGTGGAGAAGAAGCAAGTAGTGC
AACGAGTCTGGAGATGGGCGTGGTTTTTGCTTCGAACTCGGGTACCCAATAGCACACGGC
GGAGAAGCGTCACTGTGTCGTCGCGATGATCGCGTCATGGCCCCGTGCTTTAGGCAAAGC
TCCCGCGGTGGTTGCGCAAACCCAAGACCCCACTCCGCCAGGCACAATCTAGCTAGCTTG
CTTGGGGCTGAAGCTTTGGCTGACGTAACACAACTGCGGCTAGAGATGTGGCTTGTGAAA
TCGCTAGTGTTTTTGGCGCGATCGCCTTGGGAAAGTGGACACGCTATCGCGACATCTGTT
TCCCCCCTTGCACCAACACGACCGAGGATACTTGAGAAGAGAGGGATCGCGTGGGGGTGT
TTTTCGTATGCAAGAGCTTCATGATCATACGGCAGAGAACAGGCTGGGACACAGCAACGG
TCACGGAACTAAACGCGCATTCGAGAAATGGACGGTGATCCTGCCGTTGAGCCAGAAATC
GATGGCTTCAGTCGCGTGCTACCTCTACCCTATCGCGTCGCCCTTATAATCGTCCTAGGT
GCGCAATTCCCCGTTGTCTATCCGCAATTGCTTTCAAGGCTAACGAAAGGATACATAGGC
ATATGGGCATGGGGTCTTAACCTCCACTACCTTTCTCTCATCAAGATAGACGTCCCAAGT
CTAATCCGCTACCCGGGCCGTACCTCACCCCGCCACCTACCGCACCACCTCTCCTGCTAC
CGCATCGCAACCTTCCTGTCCATCCCGCTCGCTCTCTCGCTCCTCCTATTCTGGACTCTC
ACGCACGGCAGCCCCAAAGACATTGTAGGCTGGGAAATCCTACCGAACCTATACCTCCTA
GTACTGGTTATTGGCTTCGTGGTGCCACTACCCTTCGTGAGTCGCAATGGGCGGTCTCGT
ACACTAGCGACACTAAAACGCATATCCATTGGCGGCATTGCAGAAGCACAAGATGGGAAG
TTTGGGGACATATTGCTTGCTGATGCGTTGACGAGTTATGCGAAGGTGCTGGGCGATCTT
TTCGTCTCACTGTGCATGTTCTTCTCATCTTCGCATAGCTCAACAGGGCCTCCGAATAGG
AATTGCGGCGGCGCTTTTTGGGTTCCCTTCATTATCGCTATACCCTCGATGATTCGCCTC
CGGCAGTGTATCACGGAGTACTATCGTGTTCAGAAAGCGAACCAGCGAACCGGGCAGATT
AGTCCGGCAACGGGATGGGGTGGCCAGCATCTGGCCAACGCACTAAAGTACTCGACCGCA
TTCCCCGTTATCATACTGAGCGCTCTGCAACGCTCGCCTGATCCTTCACGCTTTGGCGTT
TCAGAAGCAACCTTGTTCCGTATGTGGCTCGTTGCAGTGGTGATAAATTCTGGTTACTCC
TTCTACTGGGACGTAGCCAAAGATTGGGACCTTACGCTTTTCTCCAATGCCCGTACCCGG
GACAGCCCCGAATACCCAAGGGGTCTAAGACGGCATCGATGGTTCCATGCCAAGGAGTTC
TACTATGCAGCCATCGTGGTGGATGCATTGCTGAGGTGTACATGGAGTTTGAAACTGAGT
GTGCATTTGGATCATTTCAACGACTTGGAAGGAGGCATTTTTACTATGGAGGTTCTCGAG
GTGTTGCGAAGATGGATATGGATCTTCTTCCGCGTGGAAACAGAGTGGGTGAGAAATTAT
AAGGGCCCGGCGCCCGATGATATATTACTAGGTGATGTGGGGATTGGAAACAAGTATGAC
GATAGCGAGTAGGCTTTGCTGTTGATCAAAGATCTATAACAATCACATGCATCAAATGCA
TATTTCACTTTTGCTTTCCCAACGCAATCGACCGTGATAACCTTCATGACCGCTCGCGAG
GCGTTCGGGAAGTACGTTGTGTGTGCAATTTATATGTAGGCAAGGATGTGGCCCCGTCCT
GAAGGCGGAAGGCGCGACATGAGTCTTATCGAGTTTATGTTGGCTTTCCACTCCTCTTTA
CTCCCCATCTCTAGAACTTAATGCATATTGGTATATGCACCGGCGACAGGGATTGGCGAT
GTTAGGTCGTGCAGCAGATAAGACACATGTGCGCATCTATCGTTGGGTGAGAGCTTGTCA
GATCATGCAACTACGCAGCATTACTAACCCAACAAAATTCCTTACTATCAAGCCTACTGT
AGACTGTCAGACTTTAGACCAAATCTGAAAATCCAACGTCTGTTTCCTACGCGACTGGCT
GACAGTCATTCTTCATGCTTATGCAGCGCTAGTTGACGCAGCACGAAATGCATTCCTTCT
TGGGACTAGGCACGGAAGGCACCCTCCAGCCATTCATATACCACAACGCTACGAGGCAAG
CAACAACCTTCTCCTTCTGCTTGGCAAACTCGAGTTTACTCATCAGAATGGACTTTGGCG
CCGATGCTTTTATGCTACTTGATAATTCGCAAGCCTAGAGTTAAGTCGAACATCCTACAC
TGTGAACAATACAATGGTATTTCGCGGTAAACCCTCGAAGGCTTGCGAGAGATGCAGGGA
GAGAAGATTACGGGTATGTATCGGTTTCATAATGTGGATAACCTATTGACTCCTTTAGTG
TGATCAGCAACGACCCAACTGCAGCTCTTGCGATCGAGTGGGAATAGCATGTACCGGCTA
TCGAGACACGACCAACATTCGGATTACCGACCAGTCTGACTCTGTACGGACGAAAGCTCT
GGCAAAGACCAAGTCTCTACAGAAGCAACGATGTGATGGTGATCCCAAGATCAAGCTCAA
GCTAAAGGTCCGCCATTTACCCCAAGATCTCCTCATCTTAGGTCGAGATATGTTCTTCAC
ACACTACGTCTCCGATTTCAGTCGAACTTGGGATTTCTTGTTCGACTATCTGGACTCTGC
AAATACGCCCAAGCATCTTGCTTTGAGCATCGAAGCAGTCAGTCTCGCCTTTCTGTCGCA
CCAAGTTTCATCGCAGACAGCAAGAGATCTAGGACGCAGGAAGTACTGCGAAGCACTTCG
GAAAATCAATCTGGCTCTGCAAGATCCTTTAACAGCGAAAGCCGCCTCAACTTTTGAAGG
AGCACTGTTACTGGACCTCTATGAGAAGATCATGAAGTCGGCTTCAGAGGTCAACACATC
ACGTCACGCCCACATTGAAGGCGCATTCGCACTAGTGAAGCTGCGAGGCGTGGAGTCATT
CAAGGAAGGCGCAGAGATGCGAGCATTGATGGGCCTCTCTCTGAACGCGACAATCTGCGC
CTTGAGCACTGGTCGAGCAGTAGACGACGTCATACGACAAATACGAGTACACGCAGCACA
GTTCGTCAACACCGACTACCCCAAGTGGAAACTCAGTGGATTGATGCTAGAAATCACCGA
TCTAGCCGCAGAAATGCGACAAGACTATATGACCATAGAAGAAAGAATAACGAAGAGCGC
GTATTTCGAACGAAAGCTCGAGGCCGTTGCGCTTGAAGCAGGTCCAGATTGGAAATGCGA
ACGCAGGACCTTGAATGATGTCGATGGGAAAAGGCTGGTACCGGACGGGTTCCCACTGGT
GTATGATGTCTATCTAGATCGGTCCGTTACGCAGATGTGGAACGTCCTTCGCATATCACG
TATGCTTTTGTGCGAAGAGATTATCGTATCCTGCGCTGCAAGCTCTGACCCGGAAACTAC
CGCCGAATCCGACCGTGCAAAGAAAGCCGTTTTGGATGTGGTACAAGAGATGGTTGCTTC
AGTTCCGCAAATGACGGACTGCGACTTGGTCGCAAAGCACAAATTGCCTGATGGAAGTAC
AGGCACGCAACATACGCATAGCATGCCGCACATCCTTGATGTCTACATACTGATATTCAG
CTTATACGTCGTTGCGTGGTCGAAGAGCTGTCCACAAGCTGCACGCGAATGGAGTGTCAA
GCAGCTACAGCACATTGCCGACCACTTCGCTATCAAAGAAGCCGCTGTCATTCTAGACGC
CTTGAAAAAGCAGAAGCTAGAAGAGGCTATAGACCCATGGTATGTATCCATCCATCTCAA
TTACCTACAGACATCCAGGAGTCTACAATTGTACCACAATGGAGTTTAGCCTGGCGTCTT
CAAGGATAAGCATGATACAAAGCCAGCGACAACATAAGAACCGTGCTAAGTCCAGACAAG
GAGCGTGTTCCAGATCCACGAAACAGCTTTACTGTTGAAGAGAATGCCCATATAGCAGAA
CCTCTAGATTCGCCGACCAGGTCGAAAAGACGGCTTTTTCCTAATGGAACAGAATTCACC
AAATTCAATCTTTGCCCTCTCACACTCTTCCCCTACGACTACCAATACACCCAATTGTTA
TTATGTGTTTTTTGATAAAGGCTACTTCAAACACAAACGCTGATTCTCAACCTAGGTCCA
AAGTCACCGGAAACATCTCCATCGCCCCTGGACATTTACACATGCAATTTGCGCCCAGTC
ACCACCACGCGAAACCCTCAACTGACGAGTACGCTTTCCCTCTGATCATCTTACCTCATG
AATAATATACTTACTAATCCGCTCTCTCTAGCCGCAGTCCTAGTCCTCTTCTTAATACTT
TTGCTACGTTTCCGCTTATCGCTAGTCTACCTTCGGGATGGACTGTGCTTTGATATAGGT
AGCTGCTCACCATACGATACGGTACCATAAAACGATGCCAGCGGACCCTAGGATCCTGCG
TGTATTGCTACCAAGTTGCTGGTTTCTGCGCAACAGGGGGCCTTGAGTCGTCTACTGCTC
GCTGAAGTCTAGGATCTTGGAGTTGAAGTCGGATGAGATGTTGTTGAAGGCAAGCAAGTA
AGAGGGGCTTTTGTCCGCTAGAGTGTTGTAGCAGGAAGGACTTCTGTGTTCTTGAACGCG
TGTTCTGTGTGTGGAAAATGGGCAGGAGTCTTCATCACACTACCTTGACTTTGAAAAATC
TTGCTTTTCAACAGCCTGTGCAAAACAACACAGGAGACAGACATCTATATGAGGCTAAAG
AGAGCATCGTTAGGAAGGGGACGCTATATAGACATTATTAGACAATAAGATAAAAACACG
ACAATAGAAGCGTATACACAGACCAATTCTTCTTCTTCGTCGTCTTCTTCTCATTCTGTT
CTCATTTCGAACCTGATTATAGCTAGCTACTAGTGTATGTAACGCGGCGCCCTCAAACCA
CCAAGTTCCGCATTTCATAGCATTATGGGACACTGCGTTTTTCCCCTGCCGTTCTTTCCT
TCGAAGCTCTTCTTCTCCTACTTCTTCCTTTTCTTCGTAGACATGTTAAAATAGTACAGA
TGGGTGATTTTTTAGAGCAAGAGAGTATGGCAAGGTGAAGTAAGAAAACCCCACTGGATA
CAATGCCAAAGATGTGAGCGGAACCGGCGAAAAGGCATCGATTAAGTCAAGGGAAAAGGT
CACCCGCCCTGCCCGTTGGTTTGTCGAGGAGAAAAAAAATTGATACATGGCCCCGCTAAG
CTGGTTGCCGGGAAGATGTGAAGAATGTAGCAGCCACTGGAAAAAAACGCCATGCAATGC
AGAGTTCCTTTCCGCCCTCGATCCAAAGTTGGTGGGAGGGATCCGCCTTTTTACCCCCGC
CCTCGCCAAGTGTAGGTGTTGAAACAAAAAAGACGCAATGAAGCAGCGCTGCAAATATGT
GATGTTGAAAAAGGCAGCGCAAAGAAAACGTACCAGACTAGCCGAAGCGGAGTCGAAGCC
AGGCGAAAGCCGCTAGTTGAGGAAGCCCTTGCAGCCGATGGAACCACAGAGACATGGAAT
ACGATCCGTAGCGTCAATCTCACGCTCAAACTTGTAGTCATACGTGAGTTCCTCATCTGA
GATGATCGTTAGCAAAAGTCCAGTAACATGCATTAACCAAAAAATCTGTTGCTTACCAGA
GTTGATATCCCGCAACGCGTAGATGACGATGCGCTTCGTGTTGTCGACGCGGATGATCTT
GGCCGTGCAGTTTGGCGTACAAGAATGATTGATGAATCTTGCAATGCCACCCATCTTGGT
TGCATCAATAACAGTATCTTCGTCAATGCGGAACAGGTAACTCGATCCGACACCTTGCAT
GTCGTACTTGGCTTCCCTAAGATCGGCAACGCGTTGGCGGACCTTTTCGCCCACGTACTC
GATAATCATGTCGTTGACGGCAATGGGCTCTTGAGCGTAGAGACCCCAGTTGTGGATGGC
GGATCGGTCGAATTTGACAAGCTTCTTGCGCTTCTTGAGCTGGTTGAAGCGGAGGGCGTC
GCCTTCTGCGCCAGACATGTTCTTGGAGATGTTGATATCGTTCACCATACGACGATTGTT
GGCGCGGTTGGCACGCGAGTTGGCGGTGGACGTCTTGTTGGAACTAGTCTGGAACTTGAA
GCCTTCGACGGAGACGACGCTTCGCTCTTCTTGCTTGGCACGACGCTGGCGCTCCTCGCG
CTCCTTCTGGACACGAATACGATGAGGAAGGTACTTGGACTTTTCAGACTCGCGGATCTT
CTTGACGCCTTCTGTACGAGCTGAGCCAGTCGGATTGGGAACGTAGTATCCTTCAATCTT
GGTTTCAGTGCGCGAGACGCCCTCCTGGCCGTTGCGATTCAGATGCTTGATAGACTTTTG
TTTCCATGCCCACGACTGTGCGTCTCCAATCTTTGCAGCACTGATGGACTCCATGGCGGC
CTTGAGGTGACGTAGATCCTCGTCATCTTTGAGCATGTGTTGCCAACCATCGATGTCCAT
GACAACACTGAGATCGTCCTCGACAGTCTTCCTGGGCTCCCCAGGGGATACACCCATGAA
CACAGAAGAGTCACGCTCGTCTTCTTCCGGCGTGGTCTCCTCGATGGAGGCTTCTTCAAT
GATTTCCTTGTCTTCTTTGGCTTTGAGAACCTCCTCTTCCGCAGGCGCCTCGATTTCTGT
AACCTCGACCTTCGCGGCCTTGGCCTCTTCTTCAAGCTGCTTCTTGGTCTTCTTCTTGGG
CTTGACGGCAGCTTTCTTCTTGAGTGTCGTGAGCGTCTCGGGCAGTTCGGTAGTCTCAAT
GGGCTTGAGTGCTTCATCGTCTTGAGTGATGATGACTTCAGGCTCAAGTTTGTCAACGGG
GCTTGCTCCCACGCCAAAGATTGCATCCGCCTCTTGCTCAATCTTCCGCAACCGTCTGAA
GCCTTTGAGTGCTTTGTCTGCCTTCTTCCAGATAGGTGAGGAGCGAGGAAGGATTGCAAG
CACTTGTTCCAGCTCTTTCTCAGCCATGTTTTCGGGATCCTTGTGGATACAATGGGCAAG
CAAACTCCTGGCGTGCGAATCGTCCATCTCCTCATCACTGTCTTCACCCCAGCCAGTTTC
AATACGGCGCCGTTTGGCACGATGGGCTCTCGACGACTCTTCTACCTCCTCTTCGATGTC
GGTAGAAGGAGCACGGCTGATCGGTCGGCTCTCTTGCTCTTCCGTACCGCGAGTTAGTTG
GCTACGGCTCTCATCGTCTGATTCTTCGGGCTCAAACATCTCAATCATCTGGCGATGTAG
ACCACGAGCCACACGGGGCTTGGGCGCAGAAGCCTTCCTTCGTTCATCCGCAAATGCATT
GACAATCTTCGGAGGCTTCTTTCCACGCCTAGTGCTGGGGTCAAATGCACCCAAACCCCT
GCGCGCGTTACGACCACCGAGGCCACCGTTGCGGCCTTTTGGCGTAGCAGCTCCAAAGGC
GTCGAATCCTGGGGCGAGAAGCGCGGGTGGCCGCAAAAGCTCTTCCTTTTGAGACGGAGC
CGGAACATTGAATTTGCGGCGCTTCTCAACATGAAGATCTGGATCTAGCAGTTCAAGTAT
GCTGGGCGCGGCCAGTTTCGTCTTGACTTCCCCAAGAAACTTTTCCTGAAGCTCCTGTTT
GACGACGTCTAGAGCGGCTCGTACAGGATCTAGCGAGTCTGCCCTTTGCTTCTTTTCCCA
TTCAAGATCTTCCGCCTCTTCCTGCTGTATCCGCTCTTCGATGGCCTTTCGCTTTTTGTC
TGCCACTACGCGCTCTGGGCTTGGACTACGCTCGTAGTTGGGGTCGCCGTACTGATTGCA
CTCCATATTCATGACATACGTGAACAGAGCTTGCATGTGGCATTCCTTATAACACCGAAC
GCACTCGTCCTCCCCGCGCTTCGACTCTTCAAAGGTTACATAATAACCCGTCTGGTCGCA
TCGTACCGAAGCCCACCGAAAGTTTTTTAATCGCTTCTTAAGATGCTCGACTGTTGTGCT
TAGGACGGGTACATATGCGTGTGCGATAAAGATATAAGGTTTCCGCTTCAGCGTAGGCTT
GACTGGTTCGCGTTCGATGAGGAAGGAAAGCGCGGCCTTCCTGGTCAGCGGTTCTCGAGG
TATCGGTATCGGCGGACGCGTGCCCTTTCCGGATGGGCCCTTGGGGACATTTGCCGGCAA
ATCGAAGGTTCCTGGCGCAGCTGGTGCTACAGCTTTCGCAGCAAACTTGGCACGCTGCTT
CTCCTCCTCCTTGCGGGTTTGTTGCACCGCCATATCCACCAGCTTCATGCATCTCCGGCC
TTCGCGATCAGATTTTACCTTGATCGTGTGTTGCGCAAGGCGCTGGTTTGTGCCTTCCCG
TTCAGCTCGCTTTGCGGAAGTGGTTGCTTTCATTCCTGGTACTCCGCGCGAGGGTGGAGT
ATCGCGAAACTTGACCAAACATATTCCAAGTGGGCTGCCGTTATCAGGGTGCACTTGGTT
GCGGAGCGTCTCTACTTGACCGTATGTAGAGAAGAAACCACGTAGTTGCGCGTCTGGTGT
CAGAGGATCAAATCCGGTCACTACGACTTGGGTCGCAGGTCCTGGGCCGCATGATATACG
TTGATCGAACGAGTATGGCTTAGCGACATATGGCGCTATCCGGAGTTTGGATTTGGGGGC
ACCCGTGAAGGAGGTCTTGATGACATAGTTGCCAGTGGTGTAGCCAGCAATGGCCAGGCG
CGGGTCGGGAGGAGGAGATGGGTCGCCCTGTAACACAAGTTAAGTTAGCCTTAGCGTCAC
AGGGCGACCACATCTATGTCTGTATATGTAACCTTCACGTACCTTGTCCAGTATTGTGGT
GTATTTCGCCGTTCCTTTTGCTCGCGCACGTTTATCGAGTTTGGGGTCAAGCTGCGCATC
GTACGTGGAGCGTTGGCCCAGCACGCCGTCGGCTGGGAAGACGGATATGCGCGTCTCGGG
CGGTGTATTTATGGGTGTGATGGTATCGGCGACATTGTTGGGCGCGCTCGATGGCGCCGC
GTGTGTAGAGGACGAGATTGTGTGCATCGTCTCATGCGAAAGCTTGGAAGAGCGGGGACT
GGGCAGCTTGCCGGGCGGAGACGAGTCTGAGCTGGTCAAGGGTGTGAGGGCGTGTAGAGA
AATATTCTGGCCAGAACGCGACATGGTGGAAGGCGCGGAGAAAGTGGAGGAGGCGGGTGT
AGGTGCAGAGGAGTCCGAGTCAACGTCGTCTAGCAGGTCGCTAGGGCGCTGCGCATCGTT
CTTTGGTGAATCCGACTTGTTCCTGAGCCCAATCCTGCGCGTTTCACCAGCTGCCTGTGT
CGCTGGCGCAGCCGAAGCTGGGTGGGTGGTGGCAGACGGGCCGGGGCGGTGTGAAGCTTC
TCGCCGCAGAGACCTGTCTTCTCTTTCGCCGCGTCTTCTGCCTGACATGGACTTGATAGC
AATGCCCAGTCTCTGATGGCTGCGCTGCACGAGCGCACCACACTATCGATCGACCTTGGT
ATTAGCACGTGTATCCTCCCGCCATCACTGTATAGCCGGGTGTGAATAGCAACAGTTGGG
AAGGGGCGTCGCGCGTTGCTGTACTCGATGCAGCTGCAGACCAGGAACGGGATATGGACA
ACGCGCACTCACGCGGTGAGGACGTGTCGGAAGGGCTGGGCGAAGGCGGCAACGGGAAGG
AAAGAGAAAAGGGAGAAGAGATGAGATGGGCGATGCAGTCGACAGCGCTCTGCTCGCACA
GATGGGGCTGGTGGTGAGTAAGGGCGGTTGTTCAGGAATCTGAGGTTCCAAGGTGAGGCA
CTGCGGATCCTGGACTAGCGTCTTCTCGGGGGAAAAGGAGAGTGCTTCTCTCGTCCACCA
ACCATCCCTCCTCCACCCAACCTTTTTCTTGCAATGCGCTGATTAGGCTTGACCGACATG
GTCGCATAATCTCCTACATCGCCTCCTGCGTAGAAACGCCGCCCCAGGACTGAATTCCGT
ACGCGCGCATCCAACATCGTCTAAACCGCAACACGCATAGTCTGGCAGCCCCAGCGTCAT
CGCGATCGCTTTGCGTACACTATGCTTCCACGCTAGCCCACTGCCGTCGCACGAAGAGAT
GGCCAGCACAGCGCAGCAAAGCGCAGCACAATCCAATTCCAGTGTTGTGATGTGTTGCAC
GTAGAAGCATAGAGGGCGATGTAGCACGTGAGCACGTGTTGTAGCACTTGGTTGCATATG
ACGTCTTGCGACGATGATTGGCACAATGGAACAACGACGATACAAGAGATTGGCTACACG
CGACCTGAGATGGGAACCGCGACGCTGCTCCTGAGATGCGAGGTTTGGCGAGTGCAAGGA
ACCACACATTTGCAGGAACAATATTGGGTCATGAGAACAGGGTGTCCAGTCCGACGCTGT
AGCTGCGTGATTCATTTTTAGACACACATCCTTCTGCGACAAACGCAAGTGCTGATCCTA
GTAAAGGCGCCAACATCTCCATATCCTCATACGCACATTCTCTAATCAACAAACTTGCCC
TCAACCCACCCCCGTCTCTTGACCCCCAACTCGACCGCCGCACTCCCCCAATCCTCTCCA
TGGTTATGTCCGCTCTTGCCATCTGCGCCGCCAATCCCCGCCCTCATAAGCCCCTGCTCA
TCGCTCAACAGTGTCAACAGCCCAAAGATGACAGGCACATTGTTGTCGAGTTGCAAGCGC
ATAAGCCCATGGCTGACCGCCTCGGAGATGTACTCAAAGTGCATCGTCTCTCCCTTGATC
AGCACGCCAATGGCGATGATGGCGTCAAAGGGCGAGTTGGATGTCTTGGCTTGTGACGCT
TGTCCGCTGAAGGCTGTGAGGTCCGACGTCGAGCCGAGGAGGTCTGCTGCTGCGCCTACG
ATGCCCGTCGACGAGGATTGGATTTGCGAGGCCGAGTATAGTCTGTGAAAGTGTTAGTAT
GTGTGCGGTGTCCCATATCGAATCGAGTATGAGGGTGGACGTACTGCTTGACAGCGTAGG
GCAGCTCGTAGCTCCCTGGCACGCTCTGTACGACTATGTTCTCATCCTTAACCCCAGCCT
CCTTTAGCTTCCTCTTTGTTCCCTCAAGTAGCGCATCGATGATCTTGGTGTTCCAGCGTG
CGTGGATGATGCCGATGCGGAGTGCGGAGCCTACACAGGTTCCAGTCAGTCATTGTGTTC
GTAGTGGGGGCGGGGTTGCTCGGAGCTTGCTGGCTTGCTTACCATCGTAGGTCTTGGGGG
CGCCGGGTCCTTTGATAGATGCCATGATGTCGTTTCGCGTGTTGAAATTCGTAGATGGGT
TGAGCAGGGTGCGACGGGAGAGTGGAGTAAGTGTGGTAAAGGTCGTGCGGGTACCCTTAG
CTGGGTGGGCTGAAGAATGCAGGAACGAGATGTTGAGCACACCACATTGGGATCCGCCCC
GCAACCGAAAGGCAGGGATCCCGCATCGTGCAATGGTGTCATCGGGAGCAGGGGTTAGCT
ATCATGAAACGCTGCAGGAATAGAGCCAGACAACAGCTGAAGACATTTTGTTCATTCCAT
CAAACTAGCCATCAGAGCGCGCAAACCGCGATCGCTCAATACTCTAGATATCGTAAAGTT
CCCGTGCCATACACATAAGCTACATCCAAGAGCTTTCATTCGTAAATCAAAACCAAATCA
GACCCAGCTTCTCTTTCCTAGAGAACGCCGTATCCATAATACACCTACTCGACAGTAACC
GACTTGGCCAGGTTACGGGGCATGTCAACGTTGACGCCCTCGGCAACTGCCATCCAGTAG
GACATGAGCTGCAGGGGTACGACGTTGATGAGACCCTGGAGGACGTCGACGTTCTTGGGG
ACCTCGATCTTGTCCGTCTTGTCGGTAGGGAACTCGGGATCGTTCTCGTTGCAGATGATG
ATTGGTCGTCCGCTACGGGCAATGACCTGTTGGTACGCGTTGAGCGACTTGGCGAAGATG
TCATCCCGGGTAAGGATCATGACAATGGGGAGGTTCTCGTCAACCAGAGCCAAGACACCG
TGCTTGAGCTCACCAGACATGACCGCCTCGCAATGGAGGTAGGAGATTTCCTTGATCTTG
AGCGCACCCTCGAGCGCAGTGGCGTGCTGGGAGCCACGACCAAGGAGCAGCAGAGACTTC
TGGTTCTTGAACCTCTCGCAGAGCTTCTTGATAGGCTGGTCGAGCTTGAGTACCTCCTTG
AACTGATCGGAGATTTTGGTGAGACCCTCGATGATCTCCTCCCGCCTCTTCTGCTTGGAT
GCACGGTCCTCACTGAGGGAGAGCGCAAACATGACCATGCAAACGAATTGCGAAGTGTAG
GCCTTGGTCGAGGCAACACCAATCTCGGGGCCAGCGTTGATGTGAACACCGCAGTGGGTG
AGGAGAGAGATGGAGGAGCCGACCGTGTTGACGATACCAACAGTCAGGGCACCACGCTCC
AAGCAGTAGCGGAGAGCACCGAGGGAGTCGGCAGTCTCACCAGACTGGGAGACGAAGACG
CATGTGTCGTCACGGAAGACGGGTGCTTGGCGGTCGAGGAAATCGGAGGCCAGCTCAACG
GCAATGGGAATCTCGGTAAGCTCCTCAAAGACACCACGGACAGCCATGCACGAGTGGTAG
GAAGTACCGCAAGCAACGAAGATGATCCTCCTGCATCGCCTGATGGTAGAAAGGTATTGG
CGGAGACCACCAAGAGTGACGGTCTTGTTGACAGCGTCGAGACGACCACGCATAGCGTTG
ACGACGGACTCGGGCTGCTCGAAAATCTCCTTCTGCATGAAGTGGTCGAAGCGGCCCTTC
ATGATCTCCTGGAGCTGAATCTCCAGAGTCTGGATGGTACGGACGTTAGACGAGCCGTCA
TCCTTGTTCAGACGGTGGATGTTCAGCGAGCCCTCGTGGATGTGTGCAATGTCGTCGTCC
TCGAGGTACAGGACCTTCTTGGTGTGCTCGACGATGGAGGAGGGGTCGGAGGAGAGGAAG
AACTCGGTGGGCATCGGGACGCCATCGTCGGAGAGGAAAGCGCGCGACTGCGAACGGTGG
AGGAGCGACTTGTCAGGGGGAGCGAGCAGGTTGTTGGACTTCTTCAGCGCAACGTTGTGC
GAGGCGCTCTCAGCGGGGAGAGCAGCACCCTCGTCGTTGTACTCGACATCGACAAAGTCG
ACCTTCATCTTCTTCTGCGTTCGCACACCGATAACGAGGGGAGAACCCTTACGGGCAGCA
ACGACCTCGTGGGGGTAGTGGATGGACTTGATGAGAAGACCAAAAGCGCCCTGGAGCTCC
TTGATGACGGCCTTGACGAGAGACGGGAAGCTCAGGTCGGGGTGCTCGCCGTAGATGTAC
TTTGTGAGCTTGGCAATGGCCTCGGTGTCGGTCTCCGTCTCGAACTTGTAGCCCTTGCTC
TCGAGCAGCGTCTTAAGCTCCTTGTAGTTTGTGATGATTCCATTGTGGACCACGGAGAAC
TCCCAGTTGGGGTCGGACCTGGTGGAGGAGTTAGCATGGACTCGTTCACGTCGTCGAAAG
AAGGCGGATGTGTGACATACCTGTGGGGATGGCAGTTGACACGCGACGGGGGACCGTGGG
TGGCCCATCGGGTGTGGGCAATACCCGCGTGCGAGTCAAAGACCTTGTTGAGGTCGAAGT
TCTGCTCCTCGACGAGCTTCTTCAGCGAGGCGACCTTGCCGACCTCCTTGACTGCGTAGA
CCTCATTCTTCTTGTCGCCGTCAATGGCGAGACCGGCCGAGTCGTAACCGCGGTACTCTA
GACGTTGCAGACCTGAGGGGGCAAACGTGTTAGTGATTGCCATACAGCCCCACCAGACCA
CTTCCGATTCCGTGGAACGCGCGTCTGGGGGAGCGACTGCTCGGCTGCTTACCATTGATA
AGTGTGTCGAGAATGTACTTCCTGTCCTTCTCCACGAGGTAGTTGATGTAGCCGAAGATA
CCGCTGTAGAAATGCGTGTTAGCTAGGGTTCGAGCGCCTCGCTGTAGCTTTGGCAGCTTC
GCATAGTGGGGCGGTGGGACTTACCACATGGCGACGAAACGAAAGTAAGGTGCTGAATAT
GAATGGAAGCGATTGTAAGGTAGTCGGGGGGTCAATTGGCAGACGGGGAGAAAGTATGGG
TGGGAGGGAAAGCAGACAGGTGTGTGAGCAGAGAAAGAGCGGTGGTGTGTTTGACTTATA
TCGTCGAGGGCCAAGCACTGAGCATGCCCCAGCGGCGCCCTTCTCCACCCGGCCCTACTA
GTCTCGCCAAAGCAGCGTATTGCAGTCAACTGTAACGCCGCTCTACCACGCCGTGACTCT
CGTGCTTGTCGTCCACCACATGCCTCTCGTCGTCTCCTATTTCGTCATGTCTCTCGGAAA
CCCACCCTTGTCCATCGGCTTCCACGATGCTTGCAGCCAATAGTCCCCATGTTACTGTTC
CTGACCTGATCGCCCGCTATTCCATCGTTTCTCAGGGACCAAGAGGCGCAGCACTTCCAA
AATAGCAACGCTAGGCCCGTTCCTCTACTATTTTCACCTCGACATGCCAGAAAACTCCTC
ATCGCAATGCTACACCGCGGCCACTATGCCACTGGTGTCCTGACGGGCGTCGCCGTCGCC
GCATTGAAGGCGTCAGGCTGGCCCCAACCATTGTGCTTATGGAAAGCTTTCTAATTCTGC
TCTCGTCGTTCAATATCATGGATCCGCTACGTCAGCGCGGGTACGGCTCCCAATTGGGGT
CCCTCGCCGTGCGTCACTACTTGACGTCTGTAAACTCTGTTTGAGCATCTTCGCAGTTCG
AGGTGAAATCGCCGCACGTCGGCAGCTTAGACAAGACCGATATGCCAAAACAAACCATGG
CAAATGGGTGGAGCCCAGTCACTAGCTGCACCATCCGTCCCACTAACGGCGGAGGTTTAC
CCGCAATGTGCTCCCCAACGTGAAATATGTCTCAACCAGACGGTCAGAAGCAATATGTCG
ACTGGCCCTGCAAATCTGCATCTCGCGCAGGAGCGGCACCAACACAAATTCTAAAGGAGC
CCAGAGAACACCTGCAGGCCGTCGTGGCTGAGGATGCGAACGAATCACGCACGGCCATCA
CAAACGTGTAGGATCACGCTGAGACGTCGGGGCGTATACACGCACTCGATTGCATTTGAA
CGCCAACAACGGTGAGCACCTTGTAGTTACTGCGCGCTTGTTCCGCTCTAGCAAAAAGCG
TAGTCTACCCTTCTGCAGATGCAGGTGTGTGCTCGACTCGAGGAAAGCGTGCCGACAACA
ACGCTCTGCCTGCGTCCGTTGGGAACGTCTGGATGCCTTAGCACTCGAATTATCTTGACC
GCCTCCAAAATGCCATCCATCCCTCCCACAAACACACGGCATCTGAAACCCCACCCACCC
GTGGCGTATACGAGCCTCAGCCGTACACGCTTGCACGCCTTGACTGCTGTTCCCGGTGTT
TCCACGCCCTGCATGTACTTCGTGTCCTACTCGCCAAAGGCTTGCCCAGGCATCGTATCG
TCTCGTCTCGTCTCGTATCTAGGCCCTGGTCAGCAGCTAGGTATCTAATCCGCTGCATCT
TCGGAGAAATAAGAGCTCCGTTTGCCTCGCCTCGTTTCAGATGCCTACTGCTTGCCTTAT
CAAGGACAGATCGAGGCACGGACGCAGTCACTCATGTTACGGTGCAGTTGTTATTGGAAA
GTAAAGAATAGACTAGTAGGGTTATACATTGATTCAACGTGAGGCTTCAGCCTAGTCGCT
TCTACTCGTCCGAACATGCACGCGTACTAGATCGCCTTGTAAATGCACCCGAACCCAAAC
CTGCCCAACGTAACTTCTATGACGAGACATATTCAAACATGAGAGCTGATGTACATCGCT
GAAATGCTGCATGCAATACAAAATGGGAGACGAAATCACTCTGCCATCAGGAACGTCGGC
TATCGGCCGTCACAGTAGCCGGGGGCTTTGGGAGCACCGCCATGGATCCAGCTTTGGACA
GTGAGCGTTGTGGTGTATACCATGCCTACTGCACCAATGATGCAAAGTAGTACGTCCAAC
ACACGTGCGGCCGTCGTTCGCGCTACAGCCCGGTAATGGAGCATGGGCTATATATCGTTA
GCAGGGAGTCAGTCGAGGGCCGGAGATATTCTTACAGGATAGATGAAAACCAACGGAATG
CAGGCAAAGCTTCCTACTAGACTGACAAACTTGTCCAAGTCACCCGCACCGGCCCAGGCG
AGCATGGCGCACACCAAGACCATGAAGAAGCGGAAAAAGTTCTTCTTCCACTTGACATAC
GGGTTGTACTTGCCTGTCCTGCTGAACAACTGTTGGCTGGTGATCTCGATCGCAGGATAG
ATCTGTAGTGGAGTGGATAGCAAGATGGCAAGCGAGTAGATGAACTGAACACCGTTGACG
AATTTGTTGTCCTGGGGCATGTTGAGAAGCACCACAGTCTTCGTCTTGGATCCAAACGCC
GCATACGAAAGCGCACCGGCGCTGAGGAAGATGACGGTAATGATGATCATGACACCACCC
AGGACCTTGGGGAACTTCTTTGGATCCTTCATACCGGTCTGGATAGGGATGATGAGGCCG
ATTCCTTCGAATGTAAAGATGGCGGTACCGATGAAGAGCGTCCAGTCTTTCGCGTTGAAG
TTGACAATGTCCGAGATGCCGCCCTGGTCGACAATGGTAAAGAGGTCGTAGTAGTACAGA
TACACAAGACCCATGAGGATGAAGAGATCTGCCACCAACGCAAGCTTTTGGATGTTGTTG
ATGTTGCGATAGAGCGACAAGGGCAAGAAGATGACCATCTGCATCATGATCATGTACTTG
ATGTCGATAAAGGTCCTGCAGTTGGACACGGCAAGCACAAAAGCTTGCAGATTCTCCGAG
ACGAAGACAATGTAAGCGGATGAAAAGCCTATCTGCGAGATGACAAGGGACGAGTTGATC
ATGTTGCGCATCCAGTTTCCGTAGAGATGGAAGCCCATGTCACCGAACGAGTGCTCTACC
ACGAGACGGGTGGACACAAGCAAGACGAAGCAGGCATAGGAGAGTCCTGCGACACCAAGC
AACACGATGTTGGAAAAGAGCATACCGCCATTGAGGAAGGCTCGAGGCAGGAACAAGACG
CCCGTGCCGACAAACGACTTGAGGAGCAGCATGGCTGCACCCGTAGGGCTACCCGTGCCC
GTCTTCTTCGGTTTGCGCTTCCTCCGCTTGCCGGGGGTGAGCAGTGCGCTCGATTCGCCG
TACTCGCGGTCTTCGTCTTCGCTCTGCGCTCCGGAATCCAGAGCATCAGAGGAGAAGTAT
TCGTCCGGTCCCAGTACCTCGTCGTCTTCTTCAAGAGATTCACCAGCGAAGTGGCCATAC
AAGGTCAGGAACTCGAGGAAGTTGCTTGTGAAGACCTGCGGCGGCGGGCGCGCCTGGCCG
ACTGTCCCATAGCCAGACGGGCCTGGACCGGGTGAGGGACTACCAGCAGCTCTACGCAAG
TAGTTTCGTCTGAAGCCACCCGGTTGTCGGATCGAGTCAATGTCCAGTGCTTCGTCTTCC
GGCTTGCGTCGCGAACCGTGGAAGCTCTTGCTGCGCTGGAACTTGCCCTGCTCTTCTGCC
TGTTGCTGCTCGCTCCACCTGTAGATCTGTCGTGTGATGTCACCACCTTGGAGCTGCAGG
CTCGAAAACTGCTCCTCGTCTTCCTCCGGCCTCTTTCCCGTAGATTGGGCGTCATCGTCG
CCAATGTATCCGCGATTTGACCTGCTCGGTGAGGCATAGTGGCCTACCAGATGTCGGCGC
ACGATCTCGGGATCTTCGCAGGGCACGGGAGAGCGACCTCGACCGTCAAAGGAGCCGTAG
TTGCTGGGTGGGCCACGAGGCGCCGCTTCCTGGGCGGGTGACAGCGGGCGTAACGGGGGT
GTGCCGAATCGTGGGGGTGAATTGCCCAGGGACTCTTTCAACGCCGAAGAGAGATTTGAC
TCGGCTGGGCCGGGCAGCGATGCCTGGGGATCTGCACGCCCGGGTAGCGGTGTTTGTATT
GACGATGAGTTGGCCGTCTGGGAGGGTGTTGGTATCTGGCGTACGGCCGGTGTGCCGTTA
GGCAGAGAAGGAATGGGCGAGCCCAGTCGCGCGATAGAGCCTGCACGAACAGACTGCGAC
TCAGGAGAACTTCCTCTAGAGTCTCGCGATGACGAGGGCACCGCCTGTGGCTTCGTCGAG
GCCGAACGCTCGCCTGACATGTTGGGCTGCGTGTGTTGTTGAGCCTCGGGAAGTTTTGTG
ATAAGAAACGCGAGCTTCGGTTATCTGCGTCTAACGCCGCGATGGGAATTCTGCGCGATC
AAAGAAGCTACAGGCAGTGTGTGAAGGTCGTGGTGGGCAAATGCATGCCGCGAGGCTTGG
AGAGGCTGCGCGAGAGGTAGAGCAACAAGAGGAAGACGCGCGGAAGAAGCGACAAAAGCT
GAGACGGACTGCTTCGAGGCCTGTGCCGAGAGGTTGAGGTCATTCGTCGAGTCGCGCGGG
ATGATCGTGTCACGCCGTTTTAGGCCCTGCATGTTTCCCCCCGGCAAGCGAGCGCTAAGC
CGCTAAGTGAAGCATCGCAGACGACGTGACGGTTGGCGATGGAATTGCGGCGTCATCGCT
CCTCGGAAGTGGTCCTTTGCCATTGCCCTTAGCTGTTCAGTCCATGTCTTGCCCACACAG
CCCGACAAGTAAGACGAATCGGCGCATCCCGTGCACGGCCTGACCGGAACGCAGTGACAC
CTCGTGCCGGCAACATTGAACCACGTTTCCCGATGCCGAGACCATGACCGATGCGGAGAA
CGACCAGACGGCCAGGCTCACCCTGCCGAGGACTCGCTCCAACTTTGCAACTCGTACAGC
TCGAGACGAGAGGGAGCGGCTGCACCGACGCTCTTTCGTACAGCATTCGCCGCCGCCCGA
TGAGGAAACGCCGCTTCTGCCAGACAGTGGACGCCAGCATCCACACAATGGCGAAACCTA
CGATGGTGCGCAAGAGACAGGAAACACGCGGGGAGGGATGCGCAGCTGGTTCTCCAGCAT
CCTCACTTCGCGATCCAAATCTGGGAAAGAGCCCAGTAATCACGGCAAACGACACTCAGT
CAGCGAAACCGTAAAACCAAGACCTGGCGCGTTTCCCAGACCCATTGGAGGCACCGACAA
ACTAGGCACCTTTGCTGGCGTCTTCGTACCAGTAACACTCAATGTCTTGTCGATTTTGAT
GTTTTTGAGATTTGGCTTCCTTCTTGGTCAAGCTGGTTTGATTGGTATGATGGGCATGCT
GATAGCAGCCTATGCCATCAATCTCCTGACCACGTTAAGCATCTCCGCTATCGCTACGAA
TGGTACAGTGAGAGGGGGAGGCGCATATTATCTCATCTCCAGAAGCTTAGGGCCTGAGTT
TGGCGGATCCATAGGCATTGTCTACTATCTTGGCTCAGTCTTTAACACTTCGCTCAATGC
TGTTGGTCTCATTGACTGCCTCATCGAAAATTTTGGTACCCATGGAGGTGACATGGCAGA
GTGGCTACCGCAAAGCTATTGGTGGCAAACCCTCTGGGCTACCATAGTTCTAGCTGCGTG
CACACTCATGTGCCTTGCCGGAAGCGGACTCTTCGCTCGTTGCAGCAACGGCCTACTACT
TGTTCTGCTGGTTGCAACTATCAGTATCCCTCTATCAGCTGCCATCAGGACTCCCTTCAC
AAACCCCAAAGAGGACATTGTGTTCACAGGCCTCAGCATGGACACCTTGCGTCAGAACCT
GCTACCTCATTTCACGCGAGGCGCCGCGGGAAGTGATGATAACCGTCGAGAGAACTTTCA
AGATCTTTTTGGCATTCTTTTCCCAGCTACAGGAGGCATTCTAGCCGGTGCAAGCATGAG
TGGGGACCTCAAACACCCGAGCAAAGCCATTCCGAAAGGGACCCTCTACGGCATAGGTCT
GACCTTTGCCCTGTACACACTCGTCATATTTGCCATGGCGGCATCGATAGCGCGCGAAAC
CTTCTACAACAACACAAATGTCATCCAGCTGACCAACATCTCCGGCGTTGTTGTGCTCGC
TGGTGAGATGGCGACATCACTATTCTCGGTGCTTATGGGCGTTATTGGTTCGGCCAAGCT
CCTCCAAGCTCTTTCTCGCGACCATCTAATCCCGGGACTTTCTCTCTTTGGTCAAGGCAC
CAAGAAGTCGGACGAGGTATGCTACCTACTCGTGTCACTTGTTGTGCTCAAGCTAATCAT
GTATCTTTGTCCATATAGCCTATCTACGCCATTATCATTACCTTCATCATCGCTCAAATC
ACAATGTTTGCCGATATCAACCAGATTGCTTCGTTCATCACAATGACAGTATGTACTTTC
TTTGTCGCCACTCGTGTTCTTCACACTCCGGATGCTAACGTGCTTTAGTATCTTATGACA
TTTTTAGTCACCAACCTGGCCTGTTTTTTACTCAAGATCGGATCTGCTCCGAATTTCCGA
CCCTCATTCCACTACTTCAACTGGCTCACGGCGGCAACTGGCACAGTCGTGTGCGGAGGT
ACAATGTTCTTCGTCGACGGCTTTTATGCATCTGGATGCGTAGCTCTGCTTATGATCATT
TTCCTGCTGATACACTATACCACTCCCCCCAAACCATGGGGTGATGTGAGTCAGGGTCTC
ATTTATCATCAAGTGCGAAAGTACCTGCTGCGTTTACGCCAAGAGCATGTCAAGTTCTGG
AGACCCCAGATCTTACTCTTAGTCAACGACCCGCGACGGCAGTACAAGTTGATTCAGTTC
TGCAACTCATTAAAGAAAGGAGGTCTCTTCGTCCTTGGTCATGTCATCGTCTCCGACGAC
TTTGGTGCAGCTGTGCCAGAGGCCAGACGACAACAACAGTCTTGGACAAAGTATATCGAC
TTCTCCAGGATCAAAGCGTTTGTGAACATCGCCATATCTCCTGCAGTCGAGTGGGGCGCC
CGTAACCTTGTTCTTGGGGCGGGGCTAGGTGGTATGCGGCCGAATATTGTAGTCATGGGC
TTCTACAATTTACCTGAATTGAGGCAGGCGCAGCCTTCAATCGGCATACCTTCACCTCAA
CCCTCCCGACCGTCTAGTAAGGCTGCAAATCATCCCATGTCTAGGAAAGCAATACAGTCA
GCAGCCAGGCGACGCGTCACAGGCAATTCGCATAGTATGCTTCCTACAGACGCCATGAAA
CCGGAAAATGCAATTGCTATTCGCAGCTACGTGACCGTAATCGAAGATTTGATCCTACGG
TTACAAGCAAACGTCGCTATTGGCAAAGGGTTCCAAGAACTTGAAGTGCCGCCTGCAAAA
CTTACAGTAAAACAGAAAGCTTTCAGCTTCATTGGTCTAAGTGACATCGAGATCGGAGAT
TCGTCAAAGAAGTACATCGACCTGTGGCCTATACAAATGTCAGCCGAGGTTGCTACTGCC
GGGGACGAGCCGGTCCGCAAGAATGTACTGACGACAAATTTCGACACATACACACTGATC
CTTCAGCTTGGATGCATTCTACATACAGTACCGTCGTGGAAGCGCATGTACAAATTGAGA
GTTTGCGTCTTCGTTGAGTACGAGTCGGATGTCGACGAAGAGCGCGGTCGCGTTACCACT
TTGCTGCGTAATTTGCGCATTGAGGCTGAAGTCCACGTCTTCTGGTTGTCATCCGGGGAT
TTGAGCATGTATGAAGTCATCATCAACGGAAGAGACGATGGTGACCTTGATCAAACTGGT
CGTGATATCGACTACTCGCTGGAGGATGAACGCTGGTGGCAAGACATTAAACGACTGCGT
CAACCTGAAAGTATGAGCGCCAGCCAAGAGTTGGCACAGACGGTCGACATCCTTGAAGCC
GTCACCAGTTGGCCTATCGCCTCTTTTCAACACGGCAGGCAAGAGACAAACCCAAAGCGG
TTTTCAGCACTACGCAAGATGCTACGCAAGGCCAAGAGTAGGACGTCTGTCAGCAACCTT
GGCAATGGGGCACGGATCAAGATGCAAAGCCAAAGAATACCTGTGGAGCTACTGGAAGAC
AGCGATAGTGACACACAACCGTCTTCAAACGGTGAAAGGGAAGATGATGCTGATGATGAA
GCAGTTGCGTCTGACAGCGAGGCAGTTGTTAGTGGCAGCAACTTTGACGAATACGACCTA
GATGCATCAAGTGACGAGAGTGATTACAACGGGCAGAGGACGTCACTAACAAGACAAAAG
ACGGCGCCTAGCACCTCTTCCTTCACTAAGCAGCAAGATCTCCGCAAGGTTATGTGGAAG
GATTCGCGCAAAAACAGTACTCCGCAGAAAGACGACAGACCGACCACACATTCTATAACA
CCACTCAAACCGCACCTAGACGCTACCGCCTCCGACACAGCTGTTTTGGGCGCCGCAAAT
CCACCAAAGTCCCATAGTGTAGCCAGTTCATCCTCGCAGCGCTCCAGTTCCTCACTCGCG
AAATCGCCTGTCAAACCACCCCAGATACGGCGGCAGTCGTTACCAAAATTCACATCGAAC
CCGACTCCACGAACAGCGATATCCTCGGAAGAAACAGCCGGCCCCTCAATAACCTTCGTC
GACACGCCCAAGGCCGCCACAGCCGACAACCAAGACCCCATCGTAGTATCCGGCGATCCC
TCCCAATTCGCAGCCGACAACACCCCAGCAACCTCCGGCCCCCACTCCGCCACAGCATCA
TCGTCTCACCACCCCACCGATACCGGTACCGCCTCCCCAGCCTCTGGTTTCCCAGCTCAC
CAAGCTATCCCCCTCTCCTTCAACGACCTACCGTGCCGGGCCCAACATCTCATTCTGAAT
GAACTCATACGCCAGCACTCAGAGGACACGGCTGTAGTCTTCACGACGCTGCCCAGTCCC
[truncated: 36,401,308 more chars]
