# Supplementary material for: Genomes and secretomes of Ascomycota fungi reveal diverse functions in plant biomass decomposition and pathogenesis
Source: BMC Genomics. 2019 Dec 12;20:976. doi: 10.1186/s12864-019-6358-x (PMC6909477; doi:10.1186/s12864-019-6358-x)
Supplement: Supplementary file 27 — Additional file 27. Chaetomium CK152 assembled contigs. Chaetomium CK152 genome. [file 12864_2019_6358_MOESM27_ESM.fa]

>NODE_1_length_5228_cov_33.749233 Chaetomium CK152
GTCCTCTTTTGGTGATGTCAAGGGCTTGGCGGTTTTCAGCGGGGTCTTCCAACGACCCCC
CGCCGAAATTGACCTGTTACATCCACTTGGTGGATCACGTTATTGGAAAGTATCTTTGCA
AGTTTCGTGGGTGCGGGGAATTTTTTGGTTGTAAGTGCGGCTTTTTTTGTTACCCGGTTG
AGGGGTACCCATCAGGGGTTGGAGTTGGCAGAGGGCGTTACACATCTCAATCAATGATAC
AACCTCCTTAGGATGAGGAGTAGGAGCCGCTTTGGGACTTGTCCCAAAGCGCTACGGTTC
CTTTACACTTTTAGCTAGTCATGATCAGGCTTGAAAGCCGTTTCAAGTGAACAACCCGTT
TGCAGAACTAGGGTAGGATTTCCAGTATCAAGTGGATACTATGAATGCCTAAGCTAAAAA
TGGCTTCGACAAGTAATGTAGCCATTTAGCCCAAACGGAGCTACTTAACAACGCTATGCT
CACGGATGCAGGTCACTAAACTCTTCACACATAGTACCATTGGATCCAATACTTGTAATG
TACATTACTCTTCATCTCAACTACTTGGAACCAGATATTCAAGATGCAGACGACTGCAGA
TCTCAATCAAACCACTAGTCAACAACCCCTGGAAAATGTCGTCATCTTCATCGACTACTT
AAGCGTACTACTAGAAGGACAAAAGACATACCCTAATTGGTATTTCGATGTCGGTCGTCT
ATACGAAATCCTCCTGCGCGAATTCGTTGACGAGAACAAATCTGTTAAAATCCAATTATA
TGGGCCGATACCTCCTTCTACTGATACGATTTGGACGGCGGCTGAGCTAGACATTAATAA
CCTTGCAGTACAGGAAACATGGACAAGGGAGAAAACGGATTGCGAGATCACTACCGATTT
AGTGAGCATTGGAGCAGATGCTTTCCATCGTCAGGTTTCGACTTCTTTCATCATTGTCCT
TGGCGACAGAAATCTTGCAGCTCCTTTGGGAAAACTCTCCAAAAAGTACTGCTTGCAAGT
GGATATATGGCTATGGGGGAGTGCTCTCCATACGCGCCCTGAATCCGAGCGAGAAGGTTC
AGTCCGGGTGTATACTCTAGACAACTATATCGAAGATGCCGGCTGGCGTCTTAACGGAGA
TTCAACTTGCATCCCGAATATAGAAGATAAAGTGATGGATTGGGCCGAGGGCGATGGTGG
TGAAAATGACAACGAAGCCAACGATAGCTTTGGCGAAGTACGACGACAACAGATCAGGTC
CCAACGCATGCGGTGCCGTTGGCGAGAGTGCTGTTCCTATGGACTTGCCTGCAAGTTCAT
CCACACCAAAGAAGAGGAGGACAATTTCAAGATCCACAAGAGCCGAAAAGCCGAGAAATA
TCGGCTTTGTCGGAACACAGGGTGCAGCAGAGGAAGCCGCTGCTCTTTTGCCCACAGTAA
GGCAGAACTGTTTTGCCCGACGTGCAATAAGTCGGGAGCAGGACACGAGATGCGGCATTG
TCCAGAGAGGTTCGCTATGCAGTGAAGAAGACCTGACTTTGATCCCTCAACAAAGAGCAA
TAGGTCCATTTGGTTTCGGGGTCTGTGCGAGTTGGCGGCGCAAATTGTTCAGAAACTCAA
AGCCGAGTTTTGAAACCGGAATTTTCATAGCTAGTTAGTTACGGCTCTTCAATTTATAAC
TGTCGCGGAATTTGAGCTCCAAAGGGATATATAGAATTGTTTTGAGGGATTTAAGCTCGC
TTTAACGAGGTGCGCAATGTGTTTAACGTTAAGCTACATATATAAATATATACTGAGACC
CCACGGTTGTAGGCCTTGAATCTAGGTTGCACGCATCCTGCTAGCTCTCACTGGAAAGTG
TTGGAAGCCCAATAGTTATAATTCCACAGTATGACGCTGATTGGGGCACAGTCTGGTACG
AGATAAAGTCATACAGAGATGAAAACTCAAGTCCTGGTTCTGTGTTTTCACGTATGCCAC
CCCGCCAATGAAACTCCAAGACCCCTTGAACTATCCCAATGGACGTAAGGCCACTCCGAG
GAACTATCAAAAATGCCATACGTTGCACTCTTTCAAGCTCGCGTACAATTTCGGAAGATA
ATATTTAAAAGGACCTTACTGGCCGAGACTTAGCTAGGAGATATATAAACCATACAGGAT
AGACATACGCTTCTCGGTTGGGAAAAATGTTGTCCCCTCTCGTATAATGACACGAAGCCC
GGGAACCGAGTCTGTCTGATAGTGATCCCCTGGCTGCTGCTGTTCAAACAGCATACTACT
GTTAGTAGCCGAGAGTACCGCGGTCAAAAATTGGGAGAATGAACGACAACGATGGATTGG
CGCATTATCTCTAGGACAGTAACACTCTTGCGCACATCGGTGTCGCAGGAAGCATCACGC
TGGCCTGGCAGGGTCCTGAGTGGGTTTGAAGGTTGGCTCCTGGCGTTCGGCGGTTGGATC
GTCGGGGCATCTGGTCGATGAGGATACGGGGATGTTTGGCTGAGCACCTGACGCCGTGGG
ATTCGCTGGCGGCTGCACAAGGTCGTTTCTCGAGGATACCGCTGGCGGATTGCTCGCGGG
GGTTGTCGTCGTAAGAGCTGTCGGAGGCGGCGTTTGTTAGCTAAGGAGAGGGAGTCGCCT
GCCCGCAGTTGATAGAACTTGCCACTAATAGCTCGAAACATCCGCTGTCGCTGATCACCA
TCAAATGGTTGCAGTAAGCTGGGATTTTGGACAAGCTGCTCCTTCCCACTCAAATCTCCT
CCCTGAGAGCTGGGAGCTTCTCGGCCATGTGCCTGCCCATGTTGGAGCGCCGGCTTACTC
CGTACTCCCCGGCCATTGCTCGAGTTTAACTCTCAGTTACGTCAGCGGATTTGAAGAGTT
GCACCTGAGACCGTTTCTCCGTTTCTGGAGAGGCTGCACACGATGAACAAAGGGTAAACG
GAGGACACTGTGAAGTTGTGAATGCAGCGTCAGATTGAAATGAGCAACGTGGTTGGTCGT
CATGCCCCCGGTGCTGAGTCTTTGTAACGCACGCTCTGTTGAGATTAGTCTTGAAGCGCG
AGATGTTCCAAGTATACGTGGACGCGCACGCACCTGCAACAGCAGGCGGAGAACGAAGGT
GAGAGAGATGGGATCTTCACCTGATGATTTGACATTAACAGTAAAACGAAACAGCCGGCG
AATCCAACTCGGGCTGAACCGCTCGACGGATCGTCTATGGACCAGCCAACCGCTACAAAA
CCCGTGTACCGAGCCACTCTTTATGTCGCCCAAAACATGTACCATAACGTCGTGCCCAAA
GGGAAACAAGCCCGTTTCGTCCCTATCCTCGCAGACGCCCCATAAGTCCGAGCCCAAAAG
CAGAACCCGTTTTTTAGACGTTCGGATTTGGGAAGAGCGGTCGTAAAGAATCTTCGTTGA
ATCCAGAGAAGATCATTGGGTCACCCACTCCCATCATGACGCTCGGATCCCGGCACGAAG
CCGAAAACCCTTGGGGCTTGATGCCGTAGCTAGAGCCCAGGACCCCCGAGTTCATCACGT
CCGCGTCCATAAAACCCTGACCCGCCATCCACAGCTGCGGCTCGCTGGAATCCATCGACA
TCAGTCGGCTGGCCCATTGGAAGCTGTTTGGGTGCGCGGGCATGGCCGGAGATTGCTGGC
TGGGCGGCAAGCCGTCCGATGGGGCCGCTGAGGGCGGCGAAATCTCAAAATCGGGATAGC
TGAGGCTGGCGGGCGACAGGCTCATGGCGGCGGCACCAAACGCGGCCCTCCGGTAGTCGA
TGTCGAGGTCGAGATCCGAGTGCTCGGCGTCGGGCGCGGCTGAGGAGCTGGCGCACTCGG
CCTGGTGGTATATGCTGCCCGCTTCCGCCTCTTGCCTGCTGCTGCTGTTCTGCGATGCAC
CACTCCCCGACGACGTTGCCGCGTGTTCTTGCAACTGCCTAGCCAACTCGGCCATCCCAG
CCTCGTCCTCGGGAAATATCGAGTGGACCGGGAGATCCACATCGCTGTTGGGTCGTAGGC
AGCCGAGCTTGGCGGCGACGTTGTGAATGACTGGCTGGCCGCGGTCGTTCAATTCGGGTT
CCCCTAGCTCCCACGGATCTTCGTTCCGCACCATCGAGTAGAGCTTCTGAGCCGTGGCGA
TCAGGACGAACTGGGTGTTCTCCAGTACTTCCGCGTACCCTGGCGGTAATTGCTTGTACT
CGGTCTTCTTTCGCGTCCCCGTCATGCAGATCAATCCGTCGTCCTTACACCTTTTGCAGG
GAAACTCTCCGTCGCACTGTGGGCTGCGTCAGTTGGGATGCCCACGATCACGGAGGCAAA
GGCATCGGCACGGTACCCTTGTCTTTTTCATGCGACACCTCTCGCAAGCCTTCCATACTC
GCTTATGCTTCCCATCGCCGTTTTGTGGGTGGCTGTCTCGGGCCGGTGACGGACGGTGGG
CATGTCTAGTCGTCCGCTTCAGGGTCCGGTATACCGTCCGGATAGGCTTAAATACAGCAT
GAGGCCGCTTTAGCCCCTGGGGCCTAACGAGCTCCTTGTTGGGTGGTGTTGGTAAACTGA
CCATCGCAGGAGGGGAAAAAAAGCGATTGTGAGCTCGGGGTATGTGTGCGCGTGCAAAGG
GGCCAAGCACCAGGTATGTATAAGTGGGAGGGAGGGTTGCCAAGAGGAAGGAAGCGAAGG
GCGGGACCAAGGGGTTATGAACAGCTGACTGCAAGATACTAGGTCAAGACTGGTGAGGCT
CTGCGGATCGGAGATGCGAAAGCGATGTCTTTTGTGCAGAGAGGACGGGCCGCAGCCGGC
GCGAGGCTGTGGATTCGGCCCGGCAAGACGGCGGTTGCCTTCGCACTGTCCAGGGTCATG
AACAGTGGTTCGCGGCCTGCGGCTCAACTGCCCTCAGTTTAATTCCCAGCCTCGGGACTT
TAGAAGCCGCCCTGGAGCATAACGGTGAGCCAGAAATGGCTCCACGGATTTCTGAGAACC
TTGGGGTGTGGGAATAGAATGCTCCGAGGAGCCATTTCATGCTCTCGCCAAGCCTACTAA
GGTATGGTTGCGCTTCTGCGAAGAGAATGTTCGCGAATAGGATCCGTTTCCGGCTCCAGC
AAAGGCAGGGATTGCATGCAAAGCCGTTTCATCCTAATTGGGCAGGGCGTCTTTTGGGCC
GCAGAAAGTGTTGGTCCGTGGTGGCCCCTGAGCATCACCCGGCCAACGACCCTTACCCCT
TTTCATTCACAAGTGAGACCGTGCCGCTTCGCGACACGCCAAAGGAGCCTGGAGGAACGG
AGCTATAA
>NODE_2_length_626_cov_190.223648
TGGTTCCTCATCATGCCACACAGCCCCACCAGGCCGCACTATATGGTTGGTTCGTGACAC
GATGCCCCTCCTCGACGTCTTTCGTCCCGAAAGACCCAAGTCGTCGAGTTTCCGTACTTA
GCGCCAACAACCCGTCCATTGCTCCTGGTGAGTTTCCTTATCCCCCATCTCCCTTTCCGT
TGGGATGGCTGACCGTGTGTCCAAGCGCCGCGTCCGTACGCGCGAACGCCGTATCATTGC
CGACGAGATTGACCAAGAAGGCCGTGCGACAATGCCTTGTGTCCGTTGCTGGGAGGCGAA
GCCTCGCAGGCGTTGCGTGATGTTGGAAGGAAAGAGATCGTGCTCCTCATGCGTTCGCTT
GGGCAAGAAGTGTAGTGGCCCCAACGTGGCGGACACTCGTGGGTACCCTCTCCTTCCTTT
GCCGCTGTGACTGACCCATGTGCAGTGGTGGCGACTCTGAACGAGCAGCGAAAAACTGCC
AAAGAAATTGCAGACACCGAGGAACAACTAGCCCGAGTGCTAAGTCGCCTCAGTCGTCTC
CGAAAACAACACGAAACGTTGTGTGCTCGCAGCTCCGGGCTGTTCGAGCGTGGTCTGGAG
GGTTTGGAGGAGGAGTTGGAGCCCGATAGCCCTCGTCCCATGTCGGAGGAGCAATCGCTG
GTTGGTCAAGCTCAGTCCCTTGGTGC
>NODE_3_length_12908_cov_34.252171
GAGGTACGATTTTTTGTGACTTTCGCTTGTCTGTGACTTTCGCTTATCATACACGTTACA
CCTTTCCACTTTCAAAATACTAACAGGAACCCGCTGTCAAAGGGTACATTTCCATGAATG
TTGACGTCACTATTGAACCCTTAACGCAATCCATCATACCTGTATGTCATCGCATGCCAA
ACCCGCTTCCACTAAGTAAGGTACCTGAGCTATATGTGAAATTCCGAGGACGGGTTTAAT
AGGGGCACGTTCAACAAAAAAAAAATCCCGCCGAATGGCTGTCCATTGATGAGAAATTCG
GCCAAAATGTCTTTTCAACCCATTCTTCACCGAATCCTGGACTATCTGATGTCCTGGATT
AATCCAGTATGCCCGCTCTCTGATTTCCGATCTACAAAGACAACAACTAACCACTCTCTC
ACTCGAGAATGCTCAATGGGGCTGGATGTCGTTCGACCGCAAGGTAAGCCTCCCCCAACG
CCTTTCCCTCACTCGCTATTATATTAAACAAAGCTAGACCGGCAAGTTTGAGCGGGAACA
ACAACCCCTCCTCAAAAAGCTCAAGCTCCTCCTCCTCTTCAACCCCCTGACTGAATGGAT
CGACACCACCCACGCAATGCGCCTCTACCTGCAAGAGTCGTCCCTCGACCAGGGCAAGAA
GGAGGGCACCCCTGAGCCCCAAAAACAGATCAAGCAGTTCATCGACTCGTACCAGATCAA
TATGAACGACTTTGACCCGTCCGACCACACAAAGTACCGCAGCTTCGAGGACTTCTTCAC
ACGCAAGCATCGCGCCGGTTCACGGCCCGTTCACGCGCCTGAGGACGCCGCCAGCGCCGT
GGTCGTCGCCGACTCGCGCGTCGTGGCCTACGAGTCCGTCGCCGAGTCCGCCCGGCTGTG
GATCAAGGGCAGCGACTTCAGCATCGCCAACCTGGTCATGGACACGGACCTGGGCGCGCG
CTTCGCCGGCGCCGCCGTCGCCAGCTTCCGCCTGTCGCCGCAGGACTACCACCGCTACCA
CGCGCCCGTGACGGGCAAGGTGAAATTGTTCCGGAGCGTGCCGGGGGACTATTACCAGGT
CGATCCCATCGCGCTGCAGAGCAGGGTCGATATCCTCACGCGGAACAGGAGGCAGTATGT
CGTTGTGGAGACCGAGGCGTTTGGGGACGTGCTGTTTGTGGCGATTGGGGCGACCGATGT
CGGGTCTGTTGAGTACGTCTCTCTCTCTCGGGGGCTGGAAAAATTGGATGACACTGGAGC
ATGATTTGTGGCGTATGCTAATTAATGACTCTGTAGGATTCATGACCGGTTCCGGAAACC
GGGGGCGCAGGTCAAGAAGGGCGAGGAGCTGGGCATCTTCCAGTTTGGCGGGTCGTCCAT
CATTGTCGCTTTTGAGAAGGGAAGAGTCGAGTTTGACCAGGATATCGTCGAGCTGAGCAA
GCAGCGGGTCCAAGTTGCTGTTGAGGTTGGCATGAGCCTGGGCCGTTCTTCAAGGTGGTC
CAGCTTCCCATAACGAACAGGGTGAGGGAATCGGGATTAGGAGATGTGAACTCAAGAATC
TCGGGTCCCGATGCTCTTGTTCCTTCGGGTGTCACTGTTTCTATTTCCGAATTTTGGCGT
GGATCTGACAATCCTTGTTTCTTTGTCACATGGTCAGAGTGAACCGAGTGGTGCTGGGCA
GCAGTCCAAGTCTTCGATTTTGGAATGCATGCAAACTAAATACCCAGTATAACCTAACTC
TCCCATGCGCACTACTCCCCCACCTTTAGCAAGCCATCATAATATGGTTGCTCGTTGAAA
GCCAACATGTTCTTTCTCCTACAAGCAAGTAGTAGCGTTGAGGCTATTGCCGTGAACCTT
AAAGACTACCAAGACTTTAGGCCGTTCCCCGTCTCCTGGACTGCCGGCAGGTACCGTGAC
TGTTAAACAACCTAGGCCCCTAGTAGTAACTCCAAGCGTTAGCGACAACCACGGCTCTCC
TGGGCAACGGATCATATTACCTAATTGCTTTAGTTGAGAGGTGTGTCGAAGCACGCAATG
CTCAATAGAGCTCCTGAGCAGTCGAAGGAAAGGCCCACTTGAGTTGACAGAGACCAGGAA
ATCTTGATCGAAGCACCTTCTGCCCTCGTAAATGTTGCAGGTCACGCCCTCGTTTGTGAT
GGCAGAACAGACCCTTGTGCGAGGAATGTCCCCACATCGTCCCCGGGGGGTGCCATAGAT
GGAAGGCGGCCCGTCCTCGCAATCTGGAGGAAGGTAGAAGGCGACCGTGGCCCAATCGCC
GTTGACTGGCTCTGGGGGATCGCTGCAAATAGCCCCGACCGAGGCGATCGAGGCGGCAAG
GACGAGTAGGATCGGAGTGGAATGCATGACAATCTTCAAGGGACGGTATTATAGTAGAGT
GCAGGCAGAACTGAGACGCCGAGGTGGAGGATGGTGATGGGGCATTTATGTTATGCCTTG
AACCTAGCGGCTAGAGATGTCTGACCCCGTAGTGCGTCAGAAATTCCCGCTTCTCACCGC
CGCTGTCTCACATGCTGGGGTATCTGGCCACTTTCATTCGTGGTTCCGGACACACGTGTC
AAAGACATCACCAGGGTCTGAACCCCGGCGTCGATGGCGACCTTGATTCGGCACAGTTAA
CGTTATCGGGATCAGCTGCAAAGCCATGGCGGAGGTAAGACAATGGAAGACAGCGGAGCT
TGATTCGAACACTCCGGCCCCAGGACTAACCCCGAATAACTTATAAGACGGCCGCGGCGG
TCTAACTGGATGTTCCCCAACGTCGTCGACTTATTCGCCAATGCAACTGGGAAACTACCT
GGGTCTCCGGCCCCGTCGGAGGCCCCTATGGAAAGTGACGAAGGCGAGAAGGGCCGACTG
GAGAGGCAGCTAGGCAGGGTCTGTAGTGTTCAACTGATGTTGCTGGGCGGAGTCTTTCCA
AGACCCGACTTGCTTGTGTGCGTCGACCATTTCCGCGCGCCATTCGTTTAAAAATTGCAA
GATGCAAAGTAGTTATAATTATTTCTATCTCGAGTACTGAGCTACACCAGATTGCTCAAT
AACTCTCTATCCCTCCATCACGCAGGACCCGTCCAGCCACTGCGGCGAAGCCACTCCTCA
AAAGAGGAGGCCTTCAGACCGAGCTCCTCGAACGAGCGGTCCTGATCCTCAGTCAAGGCC
CCGTAGCAGATCTTGTCCGCCGGCGTCACAGCAGCCCACTCCATCATGTCCTGGAGATCT
TGCTTGAAGGCCGGTCCGATGAAGGGAGCCGACATCTCCCCGAATTTCTCGGCAGATATC
GGGTCGTGGACCGCAGCCTGGCCAGTGACTTTTGTGAACGCCGCCACCATGTCATCTGTT
GTGACACGAGCGCTGAGCACAGGGTAGGTCTTTCCCTGTGTTTTTTCGACGCCCAGGTTG
AACACTCCTTTACAAATGAGGCGTTCAGGTCAGTAGTGTTCACATGGTCTATGAATCGGT
GTCATTCAGTTGGGATCAGATGAACCTACTCGCTGCAAAAATACCCATGTCATAGACCGG
ATCAGTCCACTGTATGACCTGGCCTCGTGGGATGGCGGCACGGAACCGAACGACCCCGTC
CGCTATTGAATTCCCATATTAGTCTATATAATACATGTGACGAGTTCATATTAAAGAAAC
TTACACCGGCGGTCACACCATTGAGGCCATGTCAGGTTAGTATAAAAGAACCCTGCGTAA
GAAGTTCGCTGTCAGTAAAAACACGTACACCTACCTCTACACCCGACTTCTGGGGGATTA
CGTACCTGGAATGAGGACAGTCACCCCGCCGAGCCGTTCCCTCGCGATTTTCTCGATCTC
GTACTTGTTGTCCATGTGATGGATATTCGGAAACCGACCCCCCGTCGCCTCAACCATGTC
CGGCAAACTGCTCCAGACAAAGTGCCTGACGCCACACGCTTCCGCCGCCAGGACCATATT
CCGGCCTGCTTCAATCTCATGCCTCGTCTCCTCTCCCTTTCCCAGAACCTTTACGTTCGG
GGCCGCGGATGTGACGGCAAACACGCCATGGGCGCCCGCGAACGCGTTCTGGAGGGAAGG
TCTGTCGTACTCCTCCCCGGCGACGAGAGAAAGGCGGTTGTCGATGGTCTGGTTGTCGGC
TAGAAATTTCTGCGCCTTGGTCGAATGGGGGTCTCGCGTGACACCCCGGACATGCCAGAG
GCCCCCGTCTGCCGTCGTAGAGTCGAGCAGCGCCCGAACAACACCACCTCCTTGGTTGCC
TGTGGCTCCAAGGACGACGATGAGGCGAGAGTGGTCGGTGGTCGACATTTTCGTATGCTG
TTCCAAAGGGTGCCAGATTCGGTTCAGTTGCAGAAAGAAGATGCGACATGGGAGGAAATC
AGAAGTCCAAACAGCTTTTTAAGTTGGCTCCCGTCCCTGGTACTACTCATCGGGGCTCCC
ATATCGCCGTTCCTTGGCGCATGGGAGAGTCGGCGATTTGGGAACCCCGACACGTAGTGG
ATCCAGAAGGATTCCCGGGACCGTGGACGAGGATATGTTTTACCAATCCGGACAATTTGT
CAGCTACATACCTGCCTCTGCGGAGTATAGAAGCCCCTATTGTCGAAGCGGTCGGAGTTA
GTAGCGTTTTGACTACAATCTAAAAGCCTGGACTTGATTCATTATGTGTATTACTAATCC
GGACGATGTGTGAGCTACATGTAGAAACCTGCTTCTGCGGAATCTAGATGCCCCTATTGT
CGAAGCGCTCGGAGTATCTCCATCATCGTCCAGGCCAAGCGGCAGCTAGGCAGGTTCTGC
TGTGTTCAAGTGAAGCTGCTGGGCCGAGTCTTCCCAAGGGCCGGTTTTCTTCTGTGCGAG
AGGATCCGTGACCGTGACAGCGACACCCGGCGGCGGCGGCGCGTTGTGCGCCCACCACAC
GTCAGCACTCGTCGTCACCCATTTGCGTTGCAGGACCGCCTTGTCACCCTCGAGCACGAT
GCAGGTACTCCACCCGTTGAACTCGGGCTGCCGATAGCTCCAGAGGACCTGCGCGCACCT
TGTCTGTGTGTTGGCGATGGCAAGATGGAGGGCGTCAAACCATATGTCGTTGCTCTCGTC
GACAGACGCGGTAGTCGTTTCGGCGCCGTGTTCCAGTAGCAGTTCCAGACAGAAAGCATG
ACCGAAGATGCAGGCGATGTGGGATGGTAGGAGCGGGACGTCTTGGGACAGAAGGTTGGG
ATTTGCGCCGCCCTCCAGCAGCGCCGCCAGGCTCTCGGCCTGGCCCTCGCGACATGCGAC
GTGAACGGGGGTCAGGCCCTCGTCCCCGGCGAGATTGGTGAACGCACCCGCGTCGAGGAG
GATCTTGACCACTTCTCGGGAATCGGCGCAGGCTGCGTGCCAGAGCGGCGTCCGCCCGCG
GCGATCTAACGCGTTGACGTTCAGGGCACTAGCATCGAACGACTTTGCGGGGATGCAATG
ATCCATGATGTACCTAGTCGCACTGACATTGCCCATTGCTGCTGCTCGGTGAAGTGGCGT
CTCGCCCAGCGCATTATACGTAAAGTCGGCCAACAGGAACCGGGACAGCGTGTCAGAGTC
CTCGGCCTTCGGCCAGAAACTTGAGTTTGTGGCGTGTGCCGCTGCCAGATGCATCGGGCA
GTCCTGGAGCTTCACAGTTCCGTTTTGGTTCCGCTTGTCGTCGTCCGTGGCGGCCTTGAG
CAGGCATTTGAGTATCTCCGCCCGTCCCAGCAGGGCCGCGAGATGAAGCGGCGTGAGACG
CCTCGATGAGCTTCTAAGAGGGTCTGCCTTCTCGAGCAGAGCCGAAACGGCAGGGAGATA
TCCTCCCAAGACGGCCCAGTGGAGTGGCCAAAACTGAAGGAAGGAATCCGGTTCGTCATT
GTCGTCAAACCACCCGTTAACCATCATGCCCGTGATATCACGGGTTTCGCCATAGAAACT
GGCACGAGCCAAGTTCCACGAGTCGTCTTGCACACCTGGCATGGCAATTTCGCAATAATC
TGGTAGCGATTCAATAGAGGACCCAGTTCGGCTCCTCGTGAAACTGGATGCCACTCGGAC
TTTCTCTCCCACCTTTACTCGCTGAAAGACGCTAACTTCAAGCGAGTCTGTGATGGTGAG
ATCGGCGAGAAGTCGTTCTACCGCATGCTGTACTGCTTTACCGGCGTATTGGTTGTTATC
GCTCTTTGACTCGGCAGCATTGGTTATTGCTCCGGAGGGAGCATCCACCACGAACTTTTC
CCCAGTGACCGTAGCCCACCATATGTCTGCGATGTCGCTGTCTTGCTGGCTCTGAACCTC
TGGCTGACTGTTTGGGGCTCTGTGGCTGGGCATCCCGCCTTTGGAAAACACATGTAAAGA
GACGGCAAGACTGCGGTGGCCGTACGCCTCTGAGACTGCGGCCGTTACTGAAAAGTCCCC
ATCAGAGACAACTTGTGCCGAAACAGCCCCATACTGGATGTCGGGAACGGCTCTGCGACC
CTGATTGACGTCGTGGAAGAGATCCTCCAACTTCTGATCGAGCGAGCTTGGAGGCATCAA
GTGACACCAGCTTCGACACGATCTCCGGTTGCTGATATGCATGCCAACGGCCAGATCCAT
GGCCCGCGCATTCTCGGCCTCTCCAATCGCCAGGCGGAAGACGCCGATGGCATGGCCGAC
GTTGAAATCTCTGGTCTCGAGACACTGCGACCGCTCGTTCCATATTGTCCTGGGATGAAC
CCCTTTGATGTTCCAAGGCACCATCTCAGCGTTGGACGGCATAGCGAGAAACGGTTCTTT
GGCAGGCGAGATCCGTATCAGTGGCAGACCGGAGGCGGGCTGCTGCCGGACGAAGACGGT
TTCGTAAAAGCCCTCAACGTCGGACGAGTAAGTTTCGGGCCGCCCAAAGGAGGGCATATC
GGCCAGAACCCTGGCGAACTGGTCGCCCTGGCCCCAGAGCCGCCGGAGGTACAGAACCGG
CGCTACTCGTTGACCTGCGACGACCTTTTCGCAACTCAGTGTGACGGCGTAGTCGGCCCC
CGCAGGCTCGCTGCACTCCCGAAGGCACAGGTCGACCCGAAGTCCCTTGCTGGTGACAGC
GGCCGGGCTGCCGACAAAGTTCAGCGGCATTGCATAGTTGAGGTCCCCAGCGTCCCAGAA
CTGGTCCGGCGACTCGGCCAGGAGACCCCACAGGCGAGACGATCCAGCGGCGACCGACTC
CTGGGCCTCGTCCTGGGGACCGCTGTGCCACGCAAACAACGACTGGTCATCATCCTTGAG
GAGAATCGCCTCCTGGAGCCGGATGAAGGCGGCCTCACCCTCGCCGTAAAGCAATGGCAT
GTTAACGTCGAATATTCCGAGAAGACAGTAGGCGATATCCTCGACCCGCGTCGTCTTCCG
GAACGCGGCCCAGCGCATACGCGACGCGATGCTGATGTCGGCCGGGGCCAGAACGCCTGA
CAAGACGTCGCGGTGCACTCCCGTAATGGAATTCAACAACTCCGTGAAGTTGTCACTCTT
CTGCTTGCTTCCCAGGTAACTCCAGTCGCGGGCGAAGAAATGTACTTCTCGCGAGGCAAT
GAGCTCCTGGAGGGTCCATCCGCGCGTGAACCACCGGCTCAAACGAAAGCTGGAATTGGT
GTCGAACATGTCCTCGACGCTCGCGGGGTTCACGTCGCACAGGTAGGCGTAGCAGATCTC
GGCCTCGTGGTACCAGCGGTACATGGAGTTGATGGCCTCGGACAGATCCGCGCTGCTGGT
CTTGTCGATGCAGCAGGTGTCGATCCAGATGTACTGCATGTTCTCTCGCCGCGCCACCTC
GGCGCACCTTCGAATCTTGTCAAACCGCTGCATGGACAGGACCAGGCTGTCGGTCCACTG
CCCATGCCCACGGCTCAGCTCGAGAAGATCTTGGAGCGTGACCTCCTCATCGCCCCAGGT
GTGAGACAACACGGCGTATGGAGGCACGTGCTCGCCATAGACCTCGATAAGTTTGATTTG
AGTGGTGTGGAGGAGCCGCATACTGGAGATTGTTGGACGGGCAGTCCGTGTTGTGTGTGA
TGCTGAGGGAGAGGATCAGGAAGTTGGTCAGGCTGTGCCACTGCTGCGCATCGAAGATGC
AGGCGGTTGCCCCGCACGTGTGAGCACAAGCAGGTCGAGTTCTCGGGAGTGGTCCTTGAT
GGCCATCTCACCTCAACTGGGTTTGCTAAATCATGGATGAGGAAAGTTGTGAAGCAACCT
GGCTAGGTATATATACACAAGCGATCTCACCTACCAAAACACTGAAGTCGGCAGCATGAT
TTTGTGCCGCAGTTACCGTCATTCCAAGTCCTAATTCCTTACGTGAGTTGCCTCGCGTGT
TTCTCGAACCTATCGAAGGCTATGCCGCTATGGCTTTCCAGCTCCGTCACTTCCCAGTGA
CAGTAGGGTAGAGACTGAAAAATAGTCAATCACGAGTTGAAACTTCGAATAGCCAACCAG
GTACTGGTTCCGAGGCTCCCCACGATAAACTTCTGCACTCTAACAGTGCCAGCTGTGCTT
GAATCCCCCATCTACATCACCACTTTCTACCGCCCTTAATAGAACATGTGAACAACACAG
CGCCCACACATGCTCCCGCTGCTATCAACTCCAATCCATGTCTCTCCGGCAGCTTACGTA
GACTCGTCGTCAACCTGGTCGCTTGTCTACTACGCTTGGCTGAACCGGGCCACTGGGTCT
TCTCACCTTCCTTTTTAGGCCTCTCTTTCGAACGGGAATAGTGCGTGGATGAGCCTAAAC
CCCCGCTTTCCCTGTTTCTGTCCCTGTATCTTCGCGCTTGAGTGCCCTATGACTCCCCGC
CGAACGCGCGCTGCATACGCAGCGGAAATCCTGCCGCCAGAGATATACATAGGGGCCCAC
AGGGGCCCTGATCTCATGGCATGTCTTCCGACCCCAAGCTTGAAACGGCGTCAGCCCCGT
TCCTTTGAGCAGCCCAGCCTCTCCCAATGATGGACTTCTCCGGGTGCCCCGGCGACGACT
CGTTCGGCCCTACCGTTCGGGGCTGCCGCGGCGACTTCGACTTTACCATCAGGTTTGAAA
AGATATTCTTCGCCCTCATCCCAGCCCCTATTTTCATTGCTCTCTCGCTGGCTCGGATTG
TGTACCTCGCACGTAAACCAGTCAGTACGTCTGGCGCCCTCCTCCGGAACGCGAAGCTCG
TGAGTCCATATTATCCATTTCTAATTCTCGTCATGGGGTATTAACTCGTGCTTTAAGGTC
TCTATTTGCGTCTTTAGTATTTTCCAGCTCGCCCTCCTCATCCTGACCAGCACCAGATCC
AGCACATTCGGCACGTTTTTCATCCCCGCCGATGCGCTGACGCTGGCATCCGGACTGTGC
ATGCTGCCGCTGTCGTACTTGGAACACTCGCGCTCCCCTCGCCCATCATTTCTCCTCAAC
GCCTACCTATTCATCACGATTCTCCTGGACATCACCCAGGCCCGAACGCTATGGCTGGCG
TCGACCAATACCGACGAAATCACTTTTGCCCGCATCTTCACCTGTGCTGTGGCGTTCAAA
GCTCTCATCATCGTCCTCGAATCGCAGTCCAAGTCGAGATGGATCCGCTGGGATGTCAAG
GAGCACAGCCCAGAAGAGACCACTGGCCTGTACGGGCTCGGCGCTTATTTCTGGCTCAAC
CGATTGTTCCTCGCCGGTTACCGCAAGGTTCTCCGGATCGACGATCTGTTCCCCCTGGAC
AAAGCCATGGCTTCCGAGAAGCTACACTCAGGTCTTGCCCACCATATCGACGCTTCCCGG
CTTCGAGGCCAAAACCACGGGCTCGCCAAAGCCGTAGCCAGGGCCTTGGCCGTGCCCTTC
CTGCTCCCGGTCGGACCACGCATTGCTCTCGGTGCTTTTCAGTTTTGCCAGCCCTTCCTC
ATCCAAACACTGCTGGAATACCTCCAGCAACCTGTTGACGGCTCACCAAAAAACGTCGGC
TACGGGCTCATCGGCGCCACCGCTCTCATCTACACCGGAATTGCGGCCTCCGGTGCATTC
TACTGGTACTTCCAGGAACGTGCCTTGTACATGGCACGCGGTCTCCTCGCCAGCGCCATC
TACCGCAAGACGACCGAGTCGCAGCTGGCGGCGTCTGACGACGCCGCCGCGCTGACACTC
ATGAGCGCAGACATCGAGCGAATCATTAGCGGATGGCTCAACATCCACGAGTTCTGGGCC
AACACGATTGAGATTGCCCTGGCCTGTTGGCTGCTCTCACGCCAGATCGGCCCTGCCTTC
GTTGCCCCCCTGATCGTCGTCGGCGGCTGCGTCGTCTGTTCTGCCGTCATGGCGAGGCTC
ACCGGCCCCAGACAAAAGCTGTGGATGGAGAAGATCCAGAAGCGCGTGGGGATGACCTCG
AGCATTATCGCCCAGATGAAGCACCTCAAAATCTCGGGGCTTGCCGAGACGGTCGAGGAG
GCCATCCAGTCCATGAGGCTCGACGAGCTCCGCGCAGGCTCTAGCTTCCGGACGCTGCTT
GTCCTTGCTGCCACTGTGGGATTTACGCCCCTCTTTCTATCACCAGTCGTCACCTTTGCT
TTTGCCTCGCGGACCCTGGATGTGACGACCATCTTCACGTCCATATCCTACATCATCCTT
CTCGCCAATCCCCTTGGCGTCCTTTTTCAGATGATCCCGAATCTACTCGCCGCCTTCACT
TGCTTCAACCGCATCCAGGCATTCCTCGAGCAGAGCCCCCGCGTCGATTTCCGCAAGCCG
CCCTCGCTACCCAACATGGAAGGGAGTTCGGCTAGGGAGAAATCTAGCCAGGAAGGTATG
GAATGGTCAAACACAAAGGTCAAGATTACCGGAGGGGGCTTCGGTTGGGAGACTGGCAAG
ATGGTCCTCGGGAGCATCGACGTCAGCGTCCCCGCCTCTCAGCTCACTATTGTTGTCGGG
CCGATTGCCTCGGGGAAGTCGACACTTTGCAAGGCGCTCCTGGGGGAAGTGCCCGTGTTT
CAGGGGCAAGTGCAGATGGCGTCCGGTGCTTTGCGAAAGATCGGCTATTGCGATCAGAAT
CCCTTCTTGTCTAACGCCACCATCCGAGAGAATATCCTCGGTTTTGCCCCGTTTCTTCAA
GAACGCTACGACGAAATCATTGAAGCAACCATGCTACGGCCAGACCTTGCCCTTCTCCCG
CAAGGCGACAACACCAACATTGGCAGCAATGGAATCACTCTCAGTGGCGGCCAGAAACAG
CGCGTGTCTATGGCAAGGGCCCTCTATCTCGAAACAGACTTTTACGTGTTCGACGACATC
CTAAGTGGTCTCGACGCCGACACCGAGGCGCAGGTCTTCCTCCGCGTGTTCTCACCCACC
GGCCTCATCCGCCGGCGGAATGCCACCGCACTTCTCTGCACCCATTCAGTCAGGCACCTG
CCTTGGGCGGACCACATCGTCGCTCTGGGCACAGATGGGACTATCGTCGAGCAAGGCACC
TTCCAGGAGTTGATGACCAACGAGAAGTACGTCTCTGGCCTTGGTGTTGAAGAGACCGAC
ACATCACATTCAGGGGGTGACTCTACCCCTGTTGGGCATCCCTCCTCCAAAGAAGAGCCT
CCGAGGCTAGTGTCTATCAAGCCGCCTGTGCTTTCCAGAGCAGAAGAACAGGCGAGAATG
ACGGGCGACTGGGCCGTGTACCGGCACTACTTTGCGCGCATTAACATGCTGTCCAAGATC
AGTTGCGTTGTCTTTGGCATTGGCTGGGGTGGCCTGGCCAACGTGGGCACCATTTGGCTC
AAGTTCTGGTCCGAGGACGTGGCATCTCCCAACCCTTCGCACTCGAATGCCTTCTACAAC
GGCATATACGCTGTCTTTCAGCTGGGCACACTTCTCTCTCTTTTCGTTCTCGCCTATGTA
TGCCTCACCTCCATGATTACCATCTCGGGCGCGAGGATACACCAAGAGGCGCTGAAGACC
GTCATCAACGCCCCGCTGAGGTTCTTCACGACCACCGACACCGGCATCATCGTCAACCTC
TTCTCCCAGGACATGACACTGATCGACGGCCAGCTTCCCCAGGCGGTGGTCAATTTGGTT
CTCAGCTTCTTTGACTTGCTCGGCGTGGCCGCAGTGATTGCCACGTCATCGCCGTACGTC
GCCATCACCTATCCAGCTCTCGTCGTGATCCTCTACGTCGTGCAAAAGTTCTATCTCCGG
ACATCCCGTCAACTCCGGCTGCTGGATCTCGAGGCCAAGAGCCCGCTATAGTGAGTGCCC
CGCCTGATCCTCAGAGAATAGGATGACTGACCTCTCAGCTCGCATTTCATCGACACCATC
AAGGGCATCGCGACCTTCCGCGCCTTCGGCTGGGTCCAAAGCGGCATCGACCAGAACTAC
CGCCTCCTCGACACGTCGCAAAGACCGGCCTACCTGCTCGCCATGATCCAGCGCTGGCTC
GAGCTCACGCTCCAGCTCGTCGTGGCCGTGCTCGCCGTGTGCGTCGTGGCCCTCGCCACA
CAGCTGCGCTCCAACACAGCCTTCACGGGTGCCAGCCTGATCTCGCTCATGGGGTTTGGC
GAGAGGCTGTCCGTCATCGTCCGGTTCTACACCCTGCTCGAGACGTCGATCGGCGCCGTC
AGCCGGCTGAAGGCGTTCAGTGAGAACGTCAAGCCCGAGAGCAAGGAGGGCGAGGACTTG
GTGCCGCCCAAGGAGTGGCCGTTGGAGGGGGGGATCGAGATCAACGGCGTGTCGGCGGCG
TACGGCGACGGCGACGACGCTGCAGACCATCTCGCCCTGGATGACCTACACCTGACCATC
GCGCCAGGTGAAAAGGTGGCCATCTGCGGCCGCAGCGGGAGGTTCGTTCCTCCTTCCCCC
TTCTCATCCCACCCTTGGACTTCAACTTGACCGCTCACTAACACGGGTATGCAAATCCAG
CGGGAAATCCTCCCTCCTCCTCCTCCTCCTACGCCTTCTCGACCCCCTCCCCCCAACcgt
cacccctc
>NODE_4_length_5311_cov_34.632271
AGCCAAGATTTGCCAAGTGTTCCAAAGGGGGGGTGTTCCAAAGGGGGGGTGCCCGACTTA
ACCCGCGTAATCTTACGGGTAGTATAGCTGCGGAAAGGTGATATGGGTGGCTTAGCAGCA
GTTCAAGCATAACCTAGGTCATCTTGCGGGAAGTCCACCAGTACTGCGGAGAAGTGACTT
GAGTTATAACGAGACAGAAGTCTAAGTATAACCTAGGTAATCTGACGGTGGACCCACGAG
TGCTGCGGAAAAGTGACATGAGTTGTAACGAGACAGCGGTCCAAACATAACCTAGGTAAT
TTGACGGTGGACCCACGAGCGCCGCAGAAAAGTGACATGCGCTGACAGGAGTGACTTAAA
CCTAGGGGAGCCATTCTTGGATATCTAATAGTTCGTGGCCGGGTTAGAAGCGGAGCTAAA
TGACTTCCATGTTTTGGCAAAGAATACCGCCAATATAAAGTTGTTCTGCATATCGCAACA
GACTATTGTTTGAGCAGAAACCAGGCAAGATGCAGCGGTCAAAGCGCATAGAGAGAGAGC
GCCGACTAGCAGTGGAGAGAAGCATCAAGTACTGGGGTACTGTTCGCGTTAACATCAACA
CTCTTGAGTTTCCCAATGACAAAGACGAAGAAAGCATTGACAAGTTGGTCGAGCTATTTA
AAGATGATTACAGGGCACTGAATCCGCGATATCACATTCCCGCAAAGATCGAGAAGTATC
AACTGGACGCTGCCTTGGAATTATCGGGACTCACCGTCCAGAAGCTGAAGGAGCCTCCGG
ACAGCTTACGGGGCTATCCCGAGCTAAAATTTCCAGCCGGCTTCCGCTTGAAATGTTGCC
AAGGACTTCATCGATCACAGGCCGCGGCGAGAATCTTGCCCCCAGGAGAGCAGTGTTGGT
CGATTGACTTGTACGATTCAGGTAAGACGCTGAATAGCGACGATACTAGCGACAATCCTC
CTATCGCTGTACTAACTACTGCTACTAGATATCCATCCTGACCTGGACGTAGAGCTGAGT
GAAGGGTACTCGGCGGAAAAGAAGCTCAACGACGGCGTGGTATATCACAAAATTCGCAAG
TACCAGGGCTATCATGGGCCAGCAAATCCTTTCTTTGAAACCCGGTGGTGGGCCCTTCTA
GAGTACCATTCGGAAAAGAAGATGCAAAACTTAAGGACAATACTTGCCCCCAAGTCGATA
TGGAAAGCGGCGTTCGACATCCAGTTAGATATTCCAGCCCTCGCCGACGGTATGGAGCTC
GGGGTGATGCACAAAGTGTTCACCATGCGGATTGACGAGGCAAGTCATGTCCCTCGCACC
TTAAATGCAGATACTAACATAGCGAAGCTGGCTCTAGATTATCTCGGAAATATCGAGGCT
GCCTGGAAGGATGGGATTTGTGGAAAAGATCCAGAGATGATGCAGAAAATCGACCGGCTG
ACTGTAAAAGCTGTAGAACATACTGCACCGGGGTGTTGCAAGAAAGACAGAGAAGACTTG
TGGAAAAAGCTACAGAGCGGAGAAATTTTTACGGCCTTCCTAGAGGAAGAACGACAGCTT
ATATGGACTCGACTTCTCGAAGTTAGCACCACTCGGTTCATTCCTTCACTTTTTACATTC
TTTGAAGACGTGAACTATTTAGAGGGTCCCTTACAGAGTCTGAAAAGATTGGTCCCAGTT
TCCAGGAACGAGACAATTTCGTCTGCTCTAGTGCGAGCTTACAAGGACATAAACCAGGAA
CCTGATCAGGTTATAATACAGGAATCAGAATCTATAATAACGTTCATTCCTGGAACAAAG
GCCAATAGACTGGAGCTCGGAGTGCGACAGGCATGGATGTGCGCCATGCGTACATTCACG
GATATCCCGCCTATACGCAAGAAGCGGGAAAACGTCCGTCGGGCAAATCCAGTATACAAG
GAGAGCCCCAAGGCCGTGCACAACTTGGCTTCCCTTCTCTTTCGGCTAGGATTCCAGACT
GACCAAATCCTCGATGCGATATATCAGTCCGCGGACAGCGTTATCGCACATAATGCGCTC
CTAGAGGCCAGACCTCCCGACCAGTTTGCGTATGATTCCTTTGCTCAACGCAAGATTCAG
ATGATGGACCTTTTCATAACAGCTAGGGAGCTGTCAACAGAAGATATAACCTCTGCCGCG
GAATTAGACAACTATGTCGAGTTTCCTACAAGGTGTGGAAAGCCCTCCGAGGCTGAGCGA
AAGCAAACCAAGCCACTGCTGTTTGCAGACCGACTACACAGGCAAGAAGAATCTGAGACT
GTCACACCTTTTCTAGTACGCAAGTCGGTGTATCTCACATTTTTGGGCATGCCGGAATTC
AATCACGTTGGCATCCTACCTAACCGCAGAGAACAGCTCGAAAATAGAAGAACGGAGCAA
AGGAGCACATTTTTAGCCCAAGACAGGCAGCTAGAAGAAGCTTGGCAAGAGCTAGAAAAG
GCGAAGAAAAGTCTCTCCCAGGAACTAGAGGACGAAAGGAAGCGGCTTGCCGACGAACTT
CGCGAACAATTTACACAGAAATATGAGAATCAAGTGAAGGTCATTGAAGGAGATTTAATC
TTGAAGTTTGACGAACGGTGGAATAAAAATAAGGCAGACTTGGAGTTTAATTTTGAGGAG
CGGGAAAGAGAAACACAGGGGTACTTCAATACAAAATATGAGGAGTGGTTGGAAAACAAG
GCAAAATTTGAAGAACGACAGAGGCAGCTCGAAGAAGACAATAAAACACTCAAAGCGATG
ATGAAACAGAAGACGGACCAGGAAGTACAGATTCGGAAACGAACCGAGGAACAAGAGGAT
CTCGGTAAGAAGACGCAGCAACTCCTGGAAGTGGAGAAGAGGAAGTTTGAGGAACAACTT
CAGGAACTTGGTAGAGAGAAGGAGGAGATCTGTTTACGCCAAGAAGGAGAAATCATGGAG
CTCAAGGAAAAGCTCCGACAACTTGGAGAAGGAACAGAAAAGCTGCGGGAAACCGAACAA
CAGTTAAAGCAACAGGCTCAGCAGCTCTGGGATGAGAATAAGGGGCTAAACGAACAAGTT
CAACAGCTCCGAGTACAAAAGGAGAAGAGTCAGCGCGATGCTGAGCAACAACTACTGAAC
AAAGATGAGAGTGTTAATGCGGAGATCAAAATGCTCCAAGAGAGATGCGAAGCATTAAAT
GAGCAGCTCCAAGAAGAGAAGAAGAGCCAAATTGAAGCGCGGCAACAACAAGTTAGCAGG
GATGAAGTAGAAGACCGCCTCCAAGCAGAGATCAGAGGGCTTCGAGAGAAATGCAGGGCT
TTAAAGGAGCGGCTTGAAGAGGAGAGATCATCTGGTCTAACAGAAGCCCGACTAGTACAG
GAGGAGAGGGAAAAGAGTAGAGGTGAAGCTCAGCAACGAGAGGCTGAGCTGGAAAAACAG
ATACATCGTCTTGATCAGCAGTTAAAGGAGCTACTCGAAACGAAGAACCAGCTAACTAAT
ATGGAGGGGGCAAACCGTCATTACAAAGGAGAGATTAACGAGCTCCGAGAGAAATGCCAA
GCGCTAGAGGAACACCTCCAAAAAGAAAGTGCGAAGCAAGCTGACGAAGACGAAAAAAAA
AAAAAGATGCAAAAGACTGATCCTCAGCTGTTAACCCAGGCAAAAGAGTTGTCGGCTAAG
TGGCAGGCGTCTAGAGCAACAAGAGCCTCTGGAAAACGATCAGACACAGCAAAGACGAAG
GGAATAGGGTACGCTCGAAGACGAGCTACAGAAATCAAGCTCCAAAACTCTTCCCACTTC
AGAGATCTGGAAAAAAACGATTCTATTGCCTTTATCATCGAAAAGGGCGCCGGAGTAGGC
GACGAACCTGACAAGGAGATCGTTGCGGCTGCGGATGTAAAACAAAAAGCAGAAGAATAT
AAGACAAAACAATACGATATATACGATAGCAAAGGGCGTCAGCTTGATCCAGCAACTTGT
TACGAGTATGTTACCCAAGACGGCTCGAGGACAATTATTATACGGCCAACAACACGAAAA
CGACGACGGGAATAGATAGAACTCATTATAAACTAAACCAACGCAGTGGTTAGTTAGTAA
CGTAGATCATAATAGGGCATCCTAATGACTATAATTTGAATTCCATAGCAACCTGTAACA
TGGCGGTATAGTACAACTGCAAGAAACGTTTATTATAATTACACAGAGATCGTACCCAAC
ATCTAGCGCGGCATAAGGGGACGTGACGCAGGCCGTGTATTACTCCGGCTTTGCACTAAG
CGGATACCCTTCTACCTATTATTGTAACGGGCTGAGCCCTGTTGACGGCCTCGGACACCC
TCGGTCAAGACGGACACATTGACGGCCCTAGACACTCGGACAAGACGGACACATTGACGG
CTCCGGACGCTCTCGGCCAGGCTCTGTTGACGCAGCCGTTATGGCGCGCATTCTCACTCT
GGTCATAAGAAGGGCACCCACAGGAACTGTTCTATTTCCTTTCTTCTTTCCTTCTTCAAG
TTTAGTGTACTCGTAGAGTCTACACTAGTTAGTTGCAACACACTCGTTGGGACCGTTACA
ATTATGAGTGACGCTTTTTACCTGTAAATATTTGTTGATATCCGCTTGCTGTCAGGTGCT
TCACGTGAATACGAGGTTGGGAACGGAGTGGTTCTGGTGGGGTTGCCGAAGCAGAAAAGA
AGTCCTGCAAAGCTGTCACGAACGATCTGCTACTGTCTGTCCAGCACTCTGGCATTGCAT
TGAGTCATCGTTGCAAAAGAACGACACTGCCGAGCGTTAGAGGAGGAGCAAAAAGAACAT
TCAAGAAGCAGTTAATTCATAGTATAAATTTGCCCTAGCCCCTATGACCCACGTAAGAGC
AGAGGGATGAAAGAAACAAATGATGAATGAATGACTTCCACAGACATTATACTCTAGTTT
TATTGCGATCTGCCGCTTCCAATATTTCCTAAGCGCGTGCTGCCAGGCGAGCCGCGAGGG
GTGGTCTTCGGCGAGGACTTGCTTGCGAATGGCGACGACCTGCTCGAGCAGTACGACGGC
CTCTATGACCTGGCAGGTCGGCCGCGGCGCCGTCGGATTTGCGAATCTGTTCGAAAGACA
CAAGCCATGAGATCCTTTCTGCAATTACTGATTCCAGCACCTTTCCGAGTGTTGCGAGAA
GCGAGATCGGTCTCCAGGCCTTGGCAACTGTGTAGCCATCCTTCTCAGGCTTTTGGAGCG
GTATGATCTTAGCGAGCCGCCACTGGGTGGGCAGCGTTCCCTCCTCTAGAGACGCTCGAA
ATAGCGCAAGGACATGGTGCTTGACCGCTGGCCAGCGGTTCTGCAAGAAGTCATCGCTGT
GCCCTCGGTGTGGCACAGCAGCTCATGGGGA
>NODE_5_length_13197_cov_812.034729
GGGGGGGGGGGGGGAGGGTTGCCTAAAAACCCTTGACAAGTGTCTTCACTTGGGTGGTTG
TACTCACCTTCACTTACATATAATATATAGAGTAGTGACTATATAGTGTGTAAGTGAGGC
TAGTGGCTATTTGAAAGGATGGAATAAATAATTATCTAAGGCCCCTTTTCTCTATGATTA
TATTAAGTCGTAGTAGTAGTATTACTACGAAAGTATTATATCAAAGTAAGTCGGGGCGAC
TACGGCTTAGGCTACGGATTAGGGTTTGCCCTTTGTTCATTAAGATAATCCTTATGGTAA
CACTGTATTGAATCAATACAATTCGCTAATTGGGATTTTGAGTTTGTTAAAGATACATAT
TTATATTCCAATGTCCCACTTTTTCTAGATAGTTTTAAAAAATCTCCAATTGCAGCCTTT
TTACCTGTAGGTCCTAACTTTTCATCTTCTATGCCTGCATGTTTTAGGACTGCATAATTC
GGATCGAAAGTATTAGTATGATTCAAAGATTTACGTATAAGTTCATATTCATGAGATCGT
AAGTCGTGTACTTTTCCAAATTTAGATATAAGGTTCTTAGTACTTTTAACATCCGTATCT
TCCATTCTAATGCTTAACTTCCTTTCGATAACACACATATCACAATAATCACCCCCAGAA
TTATAAGGAGAAGAATAAAACTTACATTTGGTTTTAATAACAGATATATGTCGAGGTTGA
TTTTCCTCAGGTTGAGTATTATTAAACCCCGGTTGATTTTGAGGATTGTGGTTAGGTTCA
GGATTCTGGCCTGGTTGAGGATTATGGCCCTGTTGAGGATTCTGGTTAGGTTCAGGATTC
TGGTTCGGCTGAGGATTCATATTCGGTTCACTTGGATCCATTTTTAAAATACCCCCATCC
AAATCAAATATATTTAATATAACACCTGCACCTAAAACTGGTAAAACCAGACCCCCGAAG
ATCATCGCAAAAATCATAGAGAAAAACGCTAAATTTAACAGAGATAATAATAATAAACCT
AAATTCATTAAAAATTCCTTTAAATTATTACTATTAAGCACCAAATTTAGAATAACAGTT
GCAAATACAAATAATAATATATATTTTATTATACGATTTGAGTAGCCTATACTATGATAA
AAAGATAAGTTAGCTAAATCTACATATAAATTATTAAACCCTAAATTTTGTAAAAAGAAA
CCTATTATAAAGATAAATAAACTTAAACATATTAGAATAAAAAATAAGTTTATTAATATT
CAAATGCTATTTATAGAATTATTTAACATGACTAGGCTTAATTTAGGAATAAGAGTGCAG
ATCATTACAATAGATACGGTGACAATCTCCCGTATATTAAATTCAGGTAAAAAAACTAGA
ATAGTACCACAAAATAATAGTCAAGTAAAATAGAGAATAAAAAAGAAATTCTCTTGTATT
AATGTCCTATCTATTATATAGAATTTATTTAATGAAAAAAATTTTAAATAAAATTTTAAT
TCCTGAGAAAAAAAGAAGGTTTTGAACTTTACCATTATAAAAAAAAAAATAAAAATAATA
ATTAATCGAAGCAGGAACGATATCAAACCCACTTACGCACAAATATTCACGTTAAGCAAA
TAACAAGTATTCCTATAAATGGGGTTATATATTTGTAAAGAGTTAATCTTACGTCACGAT
TACATGCTCGCACGGTCAGACTATTCTCGCTCAATATTCATATCATATATCTTTTTATAT
CTAAAATAATGAGGATTATTAAATAATAATTTACAAATACGGGCAAACAGTGAGATTCAT
AAAAAAGTCTAGTACAAAACATCATCTATAGCATAGCCCGCCCCATATTTAATATATAAT
ATTAAATATTGTACAATAAACTTGATACATAGTAATGTAAACCATCTAAAATAAAAGAAG
GATAAATACCAAAAAGTATAGTAAACACGATTAAAGTAAATAATAAAAAGAATTCCCTTT
TAGTAGTATCAGTTATGTTTTCTTCAAAAAATTTACTGAAAGATCCACCAAATGATATTC
TATTATACATATATATTGTATATGCTGCAGAGAATATTATAGAAGAACTAGCTAATATAC
CTAACAAAGGTAGTCTTTCAAATGTACCATAAAGAGACATAAATTCACCTACAAAATTTA
AAGTTAAAGGCACTCCACAATTACCTAAAGACAGAATGAAAAAAAGTATGGAAAATAAAG
GCATTACTTGAGCAGTCCCTTTGTAATAATAAATTAATCTAGTACCTGATCTATCATAAA
GTACTCCTCCTGCACATATAAACAATCCACTTGACACAAATCCATGAGCTAAACCTAAAA
GTATACCTCCTTCAATTCCTTGAATTATATTACTGAAGACCCCTATTAAATAAACTGCGG
CATGAGATACTGAACTATATGCTATTAGTTCTTTTACGTCTATAGTTCTTAATGTACTAA
AACTAGCATATATTATAGTAATAACACCTATAGTAAATATAATGAAAGTATAATTCAAAG
ATATTTTAGGTAATAAGGGTAAAATTAACCTAAATATACCGTAGAGACTTAGTTTTAAAA
CAATACCCGCAAGTACGATACTTCCACCTAAAGGTGATTCTACATGAGCTTTTAATAATC
AGCTGTTTAAAAAAATTGTAGGAGTTTTTACTGCAAAAGCAATAAATATACCGCAAAATA
AAAATATTTGAGTAGTATATTCAAAACTGCTTTTGAATAAAACATCGAAATAAGTTGTAC
CCATTATTGAAGACATAGTTAAGATTGATAATAATAAAAATAAAGATCCTAATAATGTAT
ATAAAAATATGTAAAAACTAGCTCTTACTTTATTGCTTGATCCAAATAGACCTATCAATA
TAAATAATGGAGGTAAAATACTTTCAAAAAATATATAAAATAATAGTACATCTAAAACTA
AAAATACTGCTAATAATAGAGTTTCTAAGAGCAATATTATTATTAAGTAGGATTTTATAT
TGTTTATTATTGAGTTTCAATTAGATACTAATGCGATAGGCATTATTATTGTCGTTAATA
AAACAAAGTATATTGAAAGACCATCTACCCCTAAATATATATCATAAAAACTTAAATCCA
AATTTTCTTGTATAAATTGAAATTGATTATTGCTAAAGTCAAACAACATATATATTATTA
ATGATACTATTACATTTAGTATAGTAGTTATAAAAGCGATTTTTTTATAATAACTTACAT
CAAAAAATGAAGATTCTTTATTCTCTCCATTCAAAACATCTCCCTCTGAAAAAGATAGAT
ACGTTTTATGCTTACGGGCGCCCTCTCCCTTCCCTTGAGATTTTACCCTTGGTACTGTTA
CAGGATAAAAACTATGTATTGTAGAGATTAAAAATATTCCTATAATGGGTATAATTAGCA
AAACATATAATAAAGACACCCTACGAGATCGCTACCCTTACTTGTACACCAATCCGGCGC
AATAAAACATCACACCAGAAATAGATTACTGAAGATATTAAAAAACATCTGATATCTAGC
TATCTTCATGTTTAACAGTAAAAGCACCAATAACTATGATTTGTACTACGTATTTTGTAC
CTCCTGGACTATGAGGAGTACTTTACGAATTTCCCTAGGTAACTTATGCTTTATTAATAG
TACATTCTGCGAAATATATAACCATTATATTCTATGTTAGCAGATTTTTAGTTGAAAAAG
TAAAACAATACGGAGTACGGAGTACGGAGTACCTACTAGCCATTGTATTGATAGCATACT
ATTAAAATTAACAGTATTATATAGTAATAAAAATAGATAGTACTTAGTACGTAGTACGTA
GTACGTAGTACCTAGTACACAATAGTGGAGTAATAGTACTATAACAAACATAAAATTATA
ATTATATAACTACACCATCCTTAAAGCACTTATTATATAATTAATTATTATAATATATAT
AACCATATAATTATGTATAAAAAAAAAAGGAAGGAGTTTATTAATTACAATAAAGATATA
TTAACAGGGAATATATTATAACTATATAGTATACAAGGTATTAGAACTATTAAAGCGAAC
AGTATAGGTAATAAAACTGTTCAACAGAAAGCCATTAATTGATCAAAACGTATTCTAGGG
AAAGAAGCTCTTACTCATATAAATATGAATATCAAGATAGAACTTTTTAACCCTAGACTT
AATCCATAAAATAATCCATCTACAATAGAGTTATTTAAAAAATATTCTGTATAAACATAA
TAATATTTTCAATATAAATTGAAATCTTCTACAAAGACAGGGTTATAAATAATTATAAAA
TGAATAATATCAAATATATTTATATTAAATATCTCTAAATTATTTATCAATAAATAACCT
CCTAAAAACAAAATACTTGTAAGTATACACATTAAAACTATACTTCCATATTCAGCTAAG
AAAAAGAATACAAAAACTACTGCAGCATGTTCTGTCATAAACCCACTAACAAGCTCTGAC
TCCGCTTCAGCTAAATCAAAAGGAGCTCTGTTAGTTTCAGCTACAGATCCAATAAAAAAT
ATAATAAATATGGGTAATAAAGGCAGGATATATCAAATAGCTCTTTGAGATTCAGTGTTT
ACAGTAAGATTCAAGTTACCCGTTAACATAATAACTAAAAGTATAGCTGAACTTAATACC
AGTTCATAACTGATTAATTGAGCTGTACTTCTTAAGGAACCTAAAAAAGCATATTTACTA
TTAGCACTTCAACCGGCCAACAATATACCATACGTAGCTAAAGAAGATACAGCTAACATA
TAGTATATTCCTAAACTGAAATCATTAACTGTTAACCCGGGTCCATATGGAATAACCGCA
TAACCTAAAAGGGAGAAAATTAATGTAATTACAGGCCCTAAAAAGAATAAGATTATGTTA
GCTTGCGTAGGTGCTACATATTCTTTTAATAAAAGTTTTAACGCATCCGCAAATGCTTGT
AGTAGACCATAATATCCTACAAGATTAGGACCTAATCTTCTTTGCATACTTGCCATAGTT
TTTCTTTCTGCAATTGTTACATAAGCAATACCAACCAAGGCTGGAACTAATACCAAAACA
ACTTCAATTAATGATATGATAGTAGGTGAATAATACATAGAAAATTTTAAATTAAAAAAA
AGGGAAAAGAAAGGAGTGGAGAGTAAAAAAGGATTAGCTTAATAACATTGTGCTAGCAGG
CCGTGCCTACTTTCCCTACCTTAGGGAGTATAAAGTAATTACTAAATCATCTTTCAATTA
GAGTTTTACCTATACCCACTACAAATATCAATTCTGTCGTTGAATTTTTAATTATATATG
ATCCTACCATAAGATAATCTCAAATTGTCTCCTCAAATATTATGAAAGAAAATTTCAATA
ATTATACAAACTAGGCTGGTACGTATAAAATTGGCAAAAAGTTCATACATCACCGTGTAA
ACAGTAAAAAAAAATGTATATACTATAGTTATATATATACAAATTTATTAAAGCTATTTA
CTATACTTTTAACATATAAAATAAAGAATTAACGACGAAAAAAAAGAACCTCACGCCCTT
TTAACCTTAATTAATACTTGACTCATCTATAGCTTGATAAACAGTCATGTCGTCATTATC
ATCAGAACAAACATAACTAAGGTCTAATTCATGAATAATAACAACCAAAAATCTCTATAA
TATCTACCATCTATAATTTCTATTAGGGTCAATATTAGGTCACAATTATTAACCAAAAAT
CCTTCTTATATTTAAGCCTCTATCATCAAGAAAATAATCTAGACTAAAAATCGCGTCAAA
TCGACGTGAAGGGCCAAATCCACCGTGACGACTCATGGTAACCACATGTAGTACCTAAAA
CTATGTCCAGTAGTATCACTCTAAAACCCCGGACCGCCATATCTACGTATTATATTAACA
TCCCTTAACATAATAATTAATATACTAAGTAATAATAGTCTATTAAGTTCAGAATTATTA
CCAGTAGAAGTATTACGAAGAAAGTTATCATTATTACGATCACCATCATCATCACCGTTA
GTTGTTAATACACCACTAGGTCTAACAACAATAGGTGTAAATGTGGTAGTATCACTAGTA
ATAGGTAATACAGAAGATCCATTAAAAGACATTTCTTCATTACTCGACATAGTTTTTTTT
ATATAATGTAATATATATTTAAGAATCTCAAAAAAAAAAATAACGACAATACTATATAAG
ACAAATAAAATACTAAATAGTAGAGCTAAAAGTACAAACCCCATAATTTTTAAATGGTGA
GGGCTGAGACCTTTTAAAGGATGATAACCTTCATTAATGTAACGAATAGATCAAATATAT
TCTCATTTAAAGCAGGAATCTGAACGATTCCATAGGTATAACTATTATAAATATAGGAAA
ACCGCTATCTAAAATAAAAGGGGGGGGGGGTAACTAAATTTTTATCAGGATATAAAAATT
CGGTTATATTTAACTCATATCCATATAAACTTAAACCTAAGCTAGTTATAACTAGCCTTT
CGGAGTAGTAGACCATTACTCATTTGTATACCGACAAAGAGGTTAGATCTCCTCATAATT
TTAGAGTATTAAACTTTATATCTTAAATATAAACCCTTGTGAGCTTGTTTAGGTAGTACA
AGCTCACCATCACTTACATATAATATCTATATTCTAGCTACCAGAAAACCTTTATGTGAG
GCTAGTGGTTATTTGAAAGGATGGAATAAATTATCTGAAAGGATATAGTAGTGTAATTTA
TCCTATATTATATATAATATAAATAGACATATATAGTAACTACTATACTACATTCCTCAT
TTCTCCAAAAAGAAAATTAATTTGATTTTTCTCTCCAAGAAGCAAATTAATTTGATTTTT
CTTTACCTTTACCTTTATCTTCACCATCTTTTATACTGCTTTCTTTTTCTCCTTGAGAAC
TTTTTTTTTCTAACTCTTGTTCTTCTTTTTTACTTAGGCGCACTATTTCTGAATTTGAGG
CAGGCACTGGCATCTCTCGATGCATCTCTTTCATCATCTCAATAGTCTTTATCGCATCTT
CTAACTCCTCTTTAGTTGAAGATTCAATAAAACTTTCATTCCCGTATATAATTTTCTGTG
TATTAGATTCACGAAAACCGTCATCTGCAGGAAGAGGTATAGGTGTATTTCCCCCTGCTT
CAGAATCCGATTCATAATTATAATCTGCATAACTTGTTACTGGTTCACCAGAACCTGAAG
GTCCACCAGAACCGGAAGGCTGACCAGAACCTGAAGGTCCACCAGAACCGGAAGGCTCAC
CAGATCCAGATGGTCCACCTGTACCAGAGTCTTCACCTACACCAGATCCAGAAGATCCAC
CTGTACCTTCACCAGATCCACCTGAATTTTTTATTAAAATATCTTGTTCTAGTGTTTCAA
GAATATCCTGTATAACCCCCCTTAAGAGGGTATCTCACTAATAAGGCGATAAAACCTGCA
AAGAAGTCTGAAGGTAAAGTAACTATAAAATACTCAAAATTAAGTACTACATCAGATAAG
CTTTTTTTTAAGGCATAAAAAACTAAAATAGAGCAACAACGAAATTTTTCAGAGTAAAAT
ATTTAGTTAAACTATTTAAACCTATTTTACTTTGTACAGGTAAACTCACAAAGGCATGAG
GTTTAGGTGGACTACTTAAAGCTCACTCTAAACTAGGATAGCTTCTATTTAAACCACCTT
GCAGAACATCAGTATAATACTGCAGGGCTTGTCATGGATTTCTACCAACAGGTTCACCTC
CATTTAATTGAAAAAAAACAACAACTAAGAATGAGAAAGCGGACATTACACTTACGAGAG
ATCCTACACTACTTATTACATTTCACCCTGAAAATGCATCAGGATAATCACTTATTCTTC
TAGGCATACCCTGTAAACCTAAGAAATGTTGAGGGAAGAATGTAAGATTAACCCCTATGA
ATAAAATTCAGAATTGTACTTTTGATAAAGTCATGTTATAATTTAAACCTAATATTTTAG
GTACTCAAAAATATCACCCGCTAAACATTGCAAACACAGCACCCATACTTAACACATAAT
GAAAATGGGCAACAACATAATAAGTATCATGGAAAGCAATATCAAGAGACGCATTAGCTA
ATACAACACCACTTAACCCTCCAATTGTGAACATAAATACAAAACCTAAAGCAAATAGCA
TAGAAGGTGTTAATTTAATAGATCCTCCATAGCATGTAGCTAATCAAGAGAATATTTTAA
TTCCTGTAGGTACTGCTATAATTAATGTAGCTGCAGTAAAGTAAGCTCTTGTATCCACGT
CTAAACCGACTGTATACATGTGATGACTTCAAACGATAAATCCTAATACTCCAATAGACA
TCATAGCGTAGACCATACCAATATAACCGAATACAGACTTATTTGAATAAGCTGATATTG
TTGTACTTATTATACCAAAAGCTGGTATAATTAAAATATAAACCTCGGGGTGTCCGAAGA
ATCAGAAAAGATGTTGGAATAAAATTGGATCCCCACCTCCTGCTGTTTCAAAGAATGATG
TGTTAAAATTTCTGTCAGTTAAAAGCATAGTAATTGCACCGGCTAAAACTGGTAAAGATA
ATAATAATAACACTGCTGTTATAACTACAGCTCATCCAAATAAAGCTAATTTGTGTAATC
TTATACCTGGAGTTCTCATATTCATTATTGTAGTTATGAAGTTAATAGCTCCTAATAAAC
TACTTATCCCTGATAAATGTAAAGCAAATATAGCTAAATCCACACTAGGTCCGCTATGGC
TTTGCACACCTGATAAAGGAGGGTAAAGAGTTCACCCTGTACCTGCACCTCCTTCTATAC
ATGTAGAGAATATTAATAATAATAAACTAGGAGGTAATAATCAAAAACTTATATTATTTA
GTCTTGGGAATGCCATATCAGGACCACCGACTAATAATGGTAATAAAAAATTACCGAATC
CTCCGATTAAAGCTGGCATAACCATAAAAAATAGTAGGGTAGGTCTAGTTTTTACACTAC
CTCCCTCCGAACCGGACTTGAAAGTCACCCTTCATCCGGCTCTCCACCAACTTTATATTA
AATAAAAACACAGTATATCGGATATTTAACAAGGATTATTTCCCAGGGTTACCTGGAACT
TATGAATAAAGGATTGAATACTATTATTTAATATTAAATATAAGATTATTAATATTAAAA
AAATAATAATGTACTTTCTCTACTCACTCTTTAACTTTTTCATCTACCATCTGCTGAAAT
TTATTAACAATATTCAGATAAGAAAGGAAAATTAGAAGTTCATACTTTTTGAGTCATTAC
ATTAGGCCTTTCAGGAAAAATAGACGAACCAGGTTCCTCACCGACTTCAGGATAGAGATT
CCTTATTAGTTAAGTCCTGGACTCTCTTAAATTTTGTATCTTAAGTAATCAAACGTTTAG
TTTAGATTACGATGATAAGACGCACCTAAAGACTCTGTTCCTTGGGTTTTCTTTTTTGGA
CAGGTTTTAAAAGAATAGACAATTCTGCATTTAACGTGTTTGCATAAATGGTTATTACAA
AGGGAAATTTAAATTTTTTTATTAATAACTGTCAATATACCATCCATATGTATAGTAAAG
AAATCTAGTTTATTGTCGGACCTCAAATCTCTAATAGCAAGCCCTAACTTAATTAATCTC
AATCTTTACGACCTTAAATTAGACAAGCCTTATTAAGATTTGGTTTAGTGAATTTGACGT
TTCTTATCAAGGTTTGAAAGTTTCACGTCTTGTCTTCTAATAGCTAGTCACCCTGGTTTC
AGGTCTTTACTGCTAATTAAGCTTCTAGTATAAGTTGCACCATTTTTCCCTATTACTGAT
GAAGTAAGGTCACTTCCAAACTTCCTGAAGATCTTTCTCAGAGTTCGTACTTTAAATTTA
CGGGCTAAGGTCAAAGCACACGATTCCTTAATTAACCCATATACTCAGAATATTTTACAT
CTGTTCCCTACAAAGACGTAATAATTATATATATCTATTATGATAGAGTTATAATACTGT
ATTATATCCGCGTGATCCAGATTAAGAAGGTTTCCTATAAAGGTTCCCCTAAATATTAAA
TTCTGGTGATCAGAGTGTGATACTCTTTTCCTTATTAAACCAAGGTTCTTGAGTGTAGTT
ATAACTTTAGATCTATCCATGTTGATTACGGTTCTAGTCTTTTTTCTACGGGATATCAGT
CTTCCTTTTAGTTTTATAGCATCCCTAGAACCTTTTGGTTTCATAATATTATAACTCAGG
AATTTAAGGGGTTTTTTAAGGGAGTCGTATACAATTCCAAATTTAACCGGATTGAGAGTT
AAAGATAGTTCATTTGTTACAAAATCGTTAACTCTATCTAAGATTTCTGTTGCAATAGAG
AAGCTTCCTATTACAAAAGAAGAATCTGCATATCTCACGTAAACAACCTTACAAAAGGAG
GGATCGTGTCTCATACTAGATGTACTAAGAAGTTTTCTTTTTATAGTTATAAATTCTACG
GATATTAAGGGATCCTCATCCTTATTTAGCCAGTACTTCATTTTATTTACCCAACTCTCA
TATTCTTTCATCTTTCTACAAGTTTTACTTTGAGAATCTTCTTTTAGAATAGCATATTCA
TCCAAATAAACATTACTTAAAAGGGGACTTAGAATACTTACTTGCGGAATTCCTGATCGC
TCATGTAGTTGACCCTGTTCAACATATCCTGCTTCTAAACCGGAACATATTAAACTAATG
AATTTTTCACATTTGATTCTAGTTTTCAATAAATCTATTAATTTATTATGAGAGGGGTTA
TGAAAATCAGCCTCAAGGATGTACTTATAACTATGAAAATTAAACTCTAAAAACTGAATT
GCGGTTTTAGTACCTGGTATAAGTGAATAATTCCTAAAATTTTCTACATGTACTAGTTCT
AAGACTAATTGTACGGCTTTTTGAACTAGACTTTCTCTGAGATAAGCCATAGTCAAAGGT
CTCGTAGTATTTTCCCCTGGGATTTGAATCCTTCTAGCAAGACCCAATTTAAATTTTCCA
TCTTGTAGCCTCCTTGTTAAGAGGTAATCAAGGTTAATTACATTCAGGGTTTCCTGAGTA
ACCCCTTTTGTTATATTACCTGGATTACTTTTTATTAATTCAAAAGCCGCTACTAGATTT
TTAAAGTTGCTAATATCTTTTATACTTATGTTAGATTTAACTCATTGATTGGGTTTTTCG
CAGCCACGTAACGTATTTTCACCGGCTTTTGAACTAAACTTCCTAATCAATTTTCTATTG
GTTGTCACCCTTTCGAGAGATCAAAACTCTCGTACTACGATGATTCCGTTACCGTAGGTT
TTTCCCCTTAGGTAATCCCGAATTCCCTTGTCTGCGCAATTAGTGATCGGTTTCTTGCGT
AGAAATCTGGCATCTCCCTGACACGTACCATTAGATATAAGCAGATTCAAAACTAATGAT
AAAATTGAATCAACTAATGCAACTGTCCTAGTCCATCCTTCGACAATGATTCCATTATGA
TATACTACTCTACGTATCAAGTTCGTTAACCTAAACGTAACACTACTTAGATCAGAATTG
TCATCCAAATCTCTATGGCTATATATGAACAATTCCTTTAAAATCGACTTAACCGTTAGG
GTTTCCCCGCGGAGTTTGACACCACCGGCCCGATTACTCTTTACATACCAGCTTATATGT
ATGGTTATTGCAAATAACAACGCTAAACCAAGGTGAAACGGCGTACTCATTAATAAAGCA
TGAGCTGTTATAATACTATTATATAATTGATTATCTGCTATATATTGAACACCTGGTCCA
CTCAATTCCATTCTAATTAAGACAGAAAAAGCTGTACCTAGTAACCCAGAAAATAGTGAA
AAGATAAGATATAAGGTACCTATATCTTTAGCATTTGTTGACAAAAATCACCGCTCAACC
CAACTAGAGATAACCTTAGGTTGGGACGAATACGATGTATAACTCTCTGCCTCATCTTCT
GAATCACTAACCTTTTCCGAAGGTATCTATATAAAAATAGACATATCTTACCTCTTTATT
AAGATAATTAGTAAATTTAATTAAGATTATGTAGGAATCGAACCTATGATTTTCAATCAA
GGTATAAACCGTTTACTTCATAATCCATATATAATATATACTATTTGTTATGATAACATC
ATTATTATTTATTTTATAAAAAATAATAAGTTTATGAACAATAATAAGGGATAGAATTAG
TATAGCCTACCTAGCTGCAGCCAATCGCAGCCACTAAATAAACAAAAAAAATTTTTTTTA
TTAAAAATATACAAATGAATTCCATGTATATGAACCACTAACAGACCTTTATTATACTTT
AATTCAGGGAGTGTATTATTACTTCTTTAATTATATGTCTAGAGAAATATTATCTATTAA
ACTAGTTGCATCATAAAATACAGTAAATTAAATAATTTAACCCCCCCCCCCACGGATGAT
ACATATTTAATGAACCAGCTATAAGCCTTATATTTGTTAACTGAGACATAAAACGATGAA
GCTCACCTACAGTTCGAACCCCTCTATCATATAATTACACTTACACAAGTAAGTCCTCTA
ATCTTAAGTTATTAACATTAATAGCAAATACTAACGTATAATTTATTCATAAACCTTGTA
CTATCTGAGCCTCAGAGACTAGAATCTTAAATTGAAGGATATATGTATTATATAACTCAT
CGATTAGTTATATAATACTTGCCATACCTTTTGGTTTAAGGCTTGTACAGATTAAAGATA
TTGTGATTAAACCGCTGAGCATAGAGCTGCACCTCCTGCAGCTAGAAAACCTAGATAAGC
AACTAGACCAGCAGTAGCCACAACTACAGCTGTAGCTGTAGTTGTAATAACAACCATACT
ATCTCCTTCGTCTATAATTTTCTAGGGCTAGTAGTACGTAGTACGTAGTACGTAGTACGT
AGTACATAGTACAAAAACTACTTATATAAATCCCTTCCTCACTACATTAGTAAACCTAAT
CTTATAAAATTCACTAATCTATCAAAATATTCTCAATTAAACTAATTGCATACACAATTA
ATACAAAATAACCAAAATATAAAGCTGTACTTAACTGGAGTTTCCACATGACAAGCTCCT
AATTTCATTAATATTAAGAAATTTACCACAAAAACTCAGAAAGCCAATTTACTTAGA
>NODE_6_length_18949_cov_29.884216
AGGGAGAAAAAATGGGGCAGGGGGCGAGAGGGTGAGGATAAAGGAATGGTGGGGGGTCTG
GCAGAGGCGAATACCCTCGCGTATGCGCTCTGTGACTCGCCCGTGGGGATGCTGGCTTTT
GTGTTGAGGGGTTTGCGGGCGGCTGCTTCTGCTGGGGTCGGAGAGGGAAAGGGGGGGTTT
ACGCAGGAGGAGTTGGTTACGCTGGCGAGCTTGATGTGGTTGCCCGGGCCCGAGGGCATG
TTAAGGTTCTGGGCGGCGTGTGGGGAGCACCGTGAGGAGGAGAAGATGACGGCTAGGGGG
GTGAAGCCCAGGGTGGCGATTACCGTGTTCACTGGAGCGAGCATGGGCCGGAAGGGGAAG
CAACCTGCGACGGGTACGGCGGCGCCGAATGAGATAGAGACGGCAGGCCTGTGGCCGACA
GCAGAGGAAGTCGCCAGCAGAAGGGAGAGCTACTGTCCACCGGCTTGGGCCAGGCCCCTC
TTTGACGTCGTCCATACCCAACGCATCTCGGGCCCAAGCAGCGGGCTGCTCGCTTTCGAG
CAGCCCGAGGTCATCCTCGCCGGGGTCCGCGGTCTGGCAAAGGCGGTACTATCCAAGGGT
GTGCGGTTCGCGCCGGCTGCGCCTCTGAAAACAGTCGCTGCGGCGCCGGCAGAGGCAAGC
AAGCAGGCCGTGGAAGCTCCAGTGGACGCGGTAGAGCGCATAACTGTCACTACGCCGGGT
GCTGGTGAGCCATCGGCGGAAGCGGGAGCAGTTGCCCCTACACCTACAGTGGCCGGCAAG
ACGGCGGCGACAGGCGATGCGCAGGGTAAAGGGAAGGGAGTCGAATGGCTTGCGCCGCCT
GCCATCGGCCCGAGTGCCGAGGACGAGAGCCCCGATACGCTGGTGAATGCGCCGCTCTTG
GAGAGGGCTTGATAAGAGGTTGATTCACGTTGCCAAGCTGGCAGTTTGTTTTGTTTTGTT
TCTGTTCATTTCCATATCCTGGCCTTGATGGAGCCAGGACATAGGGACGAGTGCAAGATA
CCCATATACCTTACCCAGAGTGTACGCTGCAGAAGTTGGGCTGCAAAGGGTTAGATTCGG
ATTCAGCATCAATTGAAACCATCTCTGTCAACAAAAGTATCCAATGCCGCTACGGCGCAG
TTCTTTTCAGAAACTGTGGAACCCGTAGCCCACACAATAAATAACGGCCGTGGCATTTAA
ACTCTTGTCAATCATGCTTCATAAGTCACAGCGTGTCTATTCATCAGTATTTCCCGGCTG
GCTAATGACAAGATACAATTGCCAGTCAATATGCACAGGCCCTATGAATGCAGCCAGTTG
CTTCCTGAACCCCTCCTCCCCTTCTCATACAGCCACTTGTTGTTCAGGCCCACGGTCGAC
CGCTTCCCGGTGGCGGGCGTCGGCGTTCCGGGCGCATCCCCATACGCACTCGAAGCGGTG
CTTGCATTGAGCGGGCTGGTCGAGCCAAACGAGGTTGTCCTACCTCCTCCCATGGCCTTG
TGCAGCAACGGGCTGACCGTCGACGGCGAGTATTGCGGCGCATTCAGCTTCGACGGCGAC
GTGCCGAACCGGGGCGACGAGTACTGCCCAGACCCAGGGCTGGCGATGTTGGAGAGGGGC
GAGCTGGTGTAGCTCTTGATGCTGGCGGGCGACCCGGCGAGGGACGGGGTCCTCGAGTAC
CGCGGGGGCGTGCTGTACACCGAGTTTGGCGTCGCCGGTCTCGAGCTCGGCGGCAGGCCG
AGCAGCTTGCGCTGGGCGGGTGTGAGGGGGATGTCGGAGAGGTCGTCCTGGGGCCGGTAC
AGTGGCAGCAGCGCAAAGACGATGTTGATCAACGGCACAAGGACAAGTGTGGCAGTAATC
CAGCCGCTGTACTGCCTCAGGACCGGGCTAATTCTGGTGAAGAGGTCAGCGCCGTGTCTA
GGCACTCCTTGCGAGGGGAACTCACGCCCAAGATGGCACAAAGGGCAACACCACCTGCCG
CAGCAGACCGACGCTGACTAGAGCGACGGCATTGTAAACAATTTGCCGGATGTTCTTCTC
CGAGAAGACGTTCTGGCTCTGCCGCCGCGTGATCTCGGCGAGGCGGGGGTGTTTCCAGTT
GCCGGGGCTGTCTGTGGCAGCTGGTGCGGTGGTCTGCTTGACGGGGGTCTGCGCCAGCAC
CGAGGACGACATGGCGCTTGCTTGGGAAATCCCGATTTGCGTCGCTGGGTGACGGTATGG
TTGTGCAGCGACGATCGCGACGAGGGGACAGCGGAGGCGATGCGGCAGCTGATGTGCAGC
GAAGCGTTGAGGATGCGCCGGCGAGATTGGTTTGGAATTCAAAGTATCCCTGCTGTATAA
TGTGGGTTAGTATGGTCGAATGGCCAGAAGGCCGCTTGAGGCGACGTTCCTCTCTGTCGG
TGGTGTTGTCGCTGGTCGCTTGGCGGAAGTTGTTTGCGAACAATGGCCCGCGATTTTGGG
CGCGAAGTCAACAATTCACTGCACCAGGCGACAGCTCGAGCAGGGGTCCGGTGTCAGCTG
CAGGCAGTTGTTCAGCTCCGACCCTGTCACCGTGCAGCTCCAGCCTTCCAGCGGCTTCGG
GATTCCCCACATTTGGGCAGCTCCCGTCCCAGAGCTTCCGAGTCCCCACCTGCACCGTCT
GCTCCATCCCTCCGGCATCCATGCCGCTCCGCTGCAGGAGCCCTCCTCGGACTCTGCTTG
CTTCCATGATCTGATTTAAATCCCACGCTTTCGTCACTGCATCTTGCATCCGATTTGGTT
GCACACATACCAAAGAAGAGAGAACCCAGCCGCGCCGCCACCATGCTCGACACGCTGCTG
CTCCGTCTCGACGAGAGCGTCACCGGGCTCTTCGGGCAGTGGAATATCTGGACCAGCGCC
ATCTTCACCGTGTTCGCCGGCTTCCTGACCTACCAGATCGCCACGCGCCAGGACCCTGAC
ACCCATCCCTTCCTGCTCGCCCGCCAGGCCCAGGGCTCGCCCGTGCGCCAACCCGGCGAG
TCCCCCGTCTACCGCTCGCAGGGCGCCCCCCATGGCATGCCCCTCAACGCCAGCCTGAAC
GTCAAGGACCCGGGCGCCTCCAAGTGGTCGCGGGGGCGCGATGGAGATCTGCGGGACGTC
TGGCGCCAGGCCGTCGCCGGCGTGCAGGAGGACGGCCCGACAAAGGGAGCGACTGGTCGC
ATCCTGACGGTGCTGGGCACCGACAAGACGGTCGAGCACCGCCTTGCCGACATCACCCGC
CAGATCAACCTGATCGGCCAGCACATTTCGGACCAGGGCGGCAACCGTGTGGCCATCTAC
CTCCCGAACTCGGTCGAGCTGGTTGCGACGCTGTTCGCCTGCGCTTTCTACAACCTGACC
GCCGTGATCCTGCCGTTCGACGAGTCCAGCGACGCCATCATCTCCATGCTGCGCCGGTCC
GCCGCCGACACCGTCGTGACTGCCCCCGGCTCCTTCCCCTTCGACGTCGTCGTCAAGAAC
TACCCGACTCTGCGCCAGCTGATCTGGGTCGTCGACGAGGGCAGCAAGCACATGGACTGG
AACGAGGTTCCCCAGGGTACCGGCAGCAGCGTCAACGTCTCGACCTGGCAGGACATCATC
AACGACGGCCCCGTGGATGCCGGGAAGGAGCTGCCGCCGAGGGAGGGCCAGAAAGAACCC
CGCGACATCACCGTCTTCTGGAAGTCCAAGCCCGGTCAGCAAGAGGAAATGGTGCGCTTC
ACGTCCGCCAACATCATCTCGGGCATCGCCGCCCAGATCTTCGCCGTCCCGACGTCCCAG
CGGATGGGCCCGTCGGACCTCTTCCTGCCCGCCGACTCCCTCGCCAACACGCACACCCTC
GTCCTCACGCTCACCGCGCTCTTCTCCAACGCCTCGGTCGCATTCAACTCGGTCGCCTCG
CAAGCCGACGACCTGACCGTCGCCACCCGCGGCGCCTCCCCGACCATCCTGGTCGCGACC
CCCGCGGCCCTCCTCAAGACCCACACCGACTCCCTCGCGCGCGTCAACGCCTCCCTCGTC
GCCCGCACCCTGCACCGCCTGCAGGTCCGCAAGCTCACCCAGACCGGCGCCATGCCGACG
ACAACAACAGCCAGCAACAACGCCGCAGCAGCAGGGGGCAAGCTGCGCCTGATTCTGACG
GCCGAGCGCGCCGGCGCCGGCACCCCACGGCTGTCGTCGGCCGCGCTGGCCGACCTGCGC
GTGTTTACGGGCGCGCGCATCATGTACGCGCTGACGGCGGCCAAGGTGGCCGGTGCGGCG
ACACAGACGGGGTTTTATGATTACCGGGTGTTTGAGGGGGAACAGGGTGGTGGGTGCCAC
TTTGGCCCGCCGCTGACGAGCACCGAGATCTTGTTGAAGGATATGGGCGCGTGGAAGACT
GGGGAGGAGGGGAGTAGGGGGGAGGTAAGTCACTCAGTCGCCCAGCCCTGGGACGGGAGG
TTGGATGCCGTGCTAATGTGTGTCACAGATTATTGTTCGCGGTCCGTGTGTCACTGGTGG
TGAGGCGGCGCTTGGTGTGGCAGGTATGATGCGGGATGATAACACGCTGGCGTATGTTTA
GAGTGAGCGCTTGTTATTCATGGCAAGGTATTGTACATGATTCTATAGCTGGGTCTTGCG
GGTCCCATGACCGGCTCGAGTTCCCTCAGAACCCCGGTCGGGCACGAAATAGTCCTCGAA
CAAAAGTAGATCCTAGAGTCGGCTTTCAAAGACTTGCAGGATTACATAGAATCCCAGCAC
AAATACCAAAGACTCGATTTCTAAACATCCCATGACATTTGTTGTAATCCCGTAATAGTA
CCCCCTAACCCAGCCTGCGCCCAGCGCCCTTTACCCATGCAGATATTGACAAACAAATCC
CAATCCCCCCTGAACCGACCTCTCCACTGCCCTCATCTACGCCCCATTCCTGTACACCTG
CGCGCCCTGGTTCCTAAACATGATGGTATCCCTCCGCTGCAAGATCATCAGCGCCCTGTT
CAGCGCCGCCTCGCTGAACCCTTTCCCCTCGACCATCTCGCGGCGCAGCGTCGCCAGGCT
GGTGCTCCAGCCGATGGGCAGCCGGCGCCGCAGCTCGGCCTCGACGCGCGACACCTCCTC
GTTGAGCTCGCGGCTGCCCTGGTTGCTGCCCTGGTTGACCGCGTCCATGGTCGAGCAGAG
GAAGAGCCGGATCGCCTCGTCGACGTGCTCTTCGGTGGCGACCGGGGACAGGGTGAGTTT
GGCGAGGGACTCGGTGATGCGCACGATGGCTTCGAGTTGGCGGACGGTGATGGGGATCGA
GGAGCGCGTGTTGGCTTCGAGCTCGGCTGCGTGGACTTGCTTGCGGATGGCGACGAAGTG
GGAGGAGAGTTTCTCGGCTGCTGCGTCGGAGAGGCGGGGGGCGCACCGGCTGGGTTTTTG
TTAGTTGAGGAGGGATAAGAAGGGGGAAGGGGGAGAGGAAGGGCTGGCTTACGATCTGCA
GTAGCTGATGTAGCGGCGCATCTTGTCGACGGGGACCTCGGACTCGACGCGCTCCTCCAC
GCCGCGCCCGCCCATGTGGATGCCCATGACGTGCTTGGCGATGCGCTCGTCCTTGCCGCG
CTCGTGCTCGTCCTTGACGATGAAGATCATGTCGAAACGGGAGAGGATGGTGGTCTGGAA
GTCGATGTTCTCGCCGGGCGTCTTCATGTCGTCGTACCGCCCAAAGATGGGGTTGGCGGC
CGCGAGGACCGACGTGCGCGCGTTCAGGATGGTCGTGATGCCGGCCTTTGCGATCGAGAT
GGTCTGCTGCTCCATGGCTTCGTGGATGGCCACGCGGTCCTCGTCGCGCATCTTGTCGAA
CTCGTCGATGCACACCACGCCGCCGTCTGCGAGCACCATGGCACCGCCTTCGAGGTAGAA
CTCGCGTGTTGACTGGTCCCGCTGGACCGAGGCCGTCAGACCGGCGGCCGAGGAACCCTT
GCCGGACGTGTAGATGGCGATGGGCGCTACCTTCTCCACGAACTTGAGCAGCTGCGACTT
GGCGGTACCGGGATCACCAAGCATAAGAACGTTGATGTCGCCACGGAGCTTCATCCCGTC
CGGAAGGATCTTTTTGGAGCCACCCATGAGGAGACACAAGATGGACTTCTTGATGTCTCG
GTTGCCGTAGATGGAGGGGGCAATGCAGTCGGTCATGATGTTGTAAATGTCGGGCCGCCG
GCTGAGCTCGAGGAACTCTTGCTCTTCCTCTTCGGAAAAGACGGCCTGTCCCTTGGCGGT
CTGGTCGAGATCGGTCTGGATGCCAGTCGCGCGCAGGTAGGGCGTCCGGATAGCGACTGC
GCCACTTGAGTTCTTGGACCCCTTGCTCTGATAGATGGAGAAGATTCCCATGACTATGCA
CCTTGAGCCGGGAACCACCCGGTTCGTGAGATAGCGGTCGGCGGATATCAGGACGTGACG
CGGCAGCTCTCCGACTGGCACCTGATCGGGGGCCTCCTGAAGCTTGATGATTTGCTGGTC
GACGAATCTCGACTTTTCGTGTACGACGAAATAGGGGTCGAGCGGGCACTTCTCTGTCGG
ATCACCCGGCGACCTAAACCTGCCGCATGTCCTCGGAAGCGACACGCCGCTGAATCCTCC
CATGACGTGGATATCTTGAATGTGGTCGCAGGTGCGGCATTGGATGTGGATTTCTGTTGC
CTTGGACGACATAACCGACGCGCCGATAACAATACCGGGCACCCTTACTAGCCTCGAGAT
GGTGAGGGAGTCGAGGTTGCGGATGGACACATCCTCAGCGTTGGAGTGCAGGAGCAGCTG
GTGGTCGGGGAGCTTGACGTTGGGCTCGTGGGGGTGGACGATCCTGTGTGTACACCGCTT
CAAGGCGGCTTCGAACTAGAACAAGGAGGTCAGGACGAGTTGAACAAAACGATGTTGACC
GGCCATACTAGTGGGATGATTTCTGCGGGCTCCGTCACCAATCTGTGGGCGATCTCCTCG
TTGAACTTGATCAGGTCGCCGATGTTGACGTCGCAGTAGTACTTCTTGAGCAGCGCATTT
TCGCGCAGCTGGTCTCTGTAGGAAGATGTTAGTTTCCGCAGGACGTTCGGCACCAGAATA
TCGATCGGCGGACCTGTAGATGAAGAGGTTGTCGAGTCTAAAGTCGAGGATGAAGGACTC
GAGCAAGCCGCGGACGTGCGTGTTGGAGTCTTCGCTCTCGGCCGGCGTGCCGTAGACGCG
AGTGGTAAACACCGACTGCCGATCCATGGCGAAAAGGCGTTCCTGATCTCGAGTGAGGTG
TGTTTTTACCGGAGTCGGGAGGGCGGGATGGTAGGGCAGCGGGTTGTTCTCGAGGCGGGT
CGTGACGGTGGAGGGGCTAAAAGGTTGCAGAAGGGGGGACTGCGCGACGCGTAAAAGCGC
CAGGGCAACGCGACCACAGCGCGTTTAATTGCAGGGATCTAAAGTGCTGGCCTGTGCACT
AGCTCGGATAAGACGACGCGCCCCGTTATCAGCGTCGGCCCATGCCTCAGCATGCCCAGC
CCAAATTATGCAGCTACAGAGAAGGGACGAAGCTGCAGGGTTCAGCGTGTCTTGGCGCAG
GCCAGTCCCGGCCACATTGGCATCCACTGACAGGTCACAGCGGCAGGAGCTCAGCAACTG
CAACAACAACTCGAAGTTCTCTCGCGAAACCGAACAGTAATCAACTGCCAATTCAATAAT
TACCTGCAGAGGGCCACAAAGCAGCCGACGACAGCCGAATACGAACCCGGCGCATGCACA
TCTGAGTCTCCGAGACCCCCCAGCGATGATACCCCGGTGACGGCGCCTCTGTCAGATCCA
CAGCACCCCCTTGAGCCCCTTGGAACAAGCTCCCGAGCGCCTCGCGGCCTGGCCTGGATG
GTCGCAAACAGCACGCCAACTTTGCCTCGTGGCTGGGGAGACCGGGCGAGTCATCATGTA
CTCGAATCAGGGGGCGCGCAAGTCGGTCGATAGCCTGTCGCCGACGCTGTCGGTTGGGCA
TCGAGGCGACTTCCCCTTTCACGGGTACCACTCCCCCACACCCAGTCCGCGCAACTCGAG
TGCGCCTGGATCAGCAGCTAACAGTCCGAAGAACAGCGCCCAATGCCTCCCAGCGCCCCC
ATCAGCGGAGGGGGTCGACGGCGAGCTCCATCCACTCGATCGGGGGCTCGCTGGACACGT
GGGGCACCTCGTCCAACGCCGTCTTCGAATCGGGTCAGAATGCCATCTCGACGCTACTAC
AGCCTCCCATAGTGAGGACTGGTCTCCTCCCGCACACCGCCCCGCCCGCCTCGAGCGCAC
ACAAGCCTCCGACCGCGCGAGACATCCCCCCCGTGGCACTTACCAACATCCCGCACGTCG
AAGCATCCGAGTTCACGCCATATCTGTCTCAGGTCGGCGCTCTGTACGAGCAATTGCGGC
GGTTACAAGCAGACGAAGACCAACGGACGAGCAGCGTACATGGCCGAGGCGCCAAACCCG
ACGAGTACCCCGAAGCCCTGGACGAGGGCCATTTGCGCCCCGGCAGGCGCCCAGGGTTAT
CTTCAAGGCGGACGTCTACCGCCTCTCTCAGCTCATTGTCATCGATAGAGGCAGCCCCGG
CCGGGCGGCGCTCCAGTTCGCGCCCTCGGAGAGGACAAGCACACGGCCCCCCGCCGCTCT
CCACCATACCTACCGTGTACTTTGACGAAGACTTCCACTTGGAGAATCCGCGCACATTCG
ACGTAGTCAGCGAGCGCTCCGAGGTGGTGCGGCCGGCGCCGGGAAGTCACGAGAAGGGCG
CGTCCAACGGCCAGGCCGCTGCGCCGCGCAAGGCGCTAGCAACAAACGCCATTCTGCAGG
AGAAGCTCTCGTGGTACATGGATACTGTCGAGATGCACCTCATCCAGTCCATATCAACCG
CCTCAACCACTTTCTTCACTGCTCTCGGCTCCCTCCGCGAACTACACGCCGAAGCTGCCG
ACTCGGTAGAGCGAATCAAGGCGTTGAGAAAGGAGCTGGGGGCCCTCGACGAAGAAGTCG
CCACTGGCGGCCTCAACCTCGTCCACCAGCGCAGGAAAAGAGAGAACGTCAAGCAGCTTC
ATGAGGCTGTCATGCAACTGAGGGAGATTGTCGACGGCGTTGCCGCCTGCGAGTCCCTGG
TTGATGCTGGCGAAGTGGATGGAGCTCTTGACAACATCGACACAGTCGAGAATCTCATGG
CTGGCGAGGCGTCGGGCAACAGCCAGCTTGACATACAACTACGGGACCTCAGGGGAGCCA
CCGCCCTCCAGGGCGTGAGCAGCGACCTAGACACCCTCCGGTTGCGGATTGGGAAATCCT
ACGAAACCAAATTCTTGAACACCCTACTTACAGATCTTAAAAGCCACGTCGAGCACGTGT
CTTCCCAAGAGGTTCTGATGCGCTGGAGTAGTGCTTCGGCGCGCACCCGGGGAACTCACA
GTCGCGAGCCCTCTGCTTTCCCCGCATACATGGCGGGAACAAACGCGCTACGGCCAGAGC
TCCTGTCCAGTATAACGGGACTGCAACGTGCGAAATATCTCACAGCCGCGGCTACCGCCT
ACCGGGAGGCGGCGTTGCGTGAAATCAGGACCATTATCCGACGGCAAATGCCCAGCTCCA
GCGACGATGACAATGAGTCGCTCATGTCCACATCCACGAGGACCGGAGGCAAGCAGCGCT
CGCAGCAAGACAGGTCCATCATTTTGGCCCGCAACCTGCGCGCTTTAGAGCCCCAGGACG
CCGAGCAGCTCTTGACCAACGTTTACATTGGCGTGACTGAGGCGCTCAGACGACTGAGCA
CTCAAGCCAAGGTTCTTCTGGATGTTGCAAGTTCCATCGGCGAACCGTCCGTGCCTTCGG
GTGCCCGATCTCCGCTCCAGTCACCGCCCTTCAGTCCGACGGCGAGGCAAGCATCAGGCG
CCGCTCAGGAAGCCCAAGAAGAAATTCACATGGCTGTGGACATTGCGAATCTTCTGGGGC
AGGCGGTAGACGTGGCACAGGAGAAGATCGTAAAGGTATTGCGCGTACGGTCAGAGCAGA
GCAAGCGGCTGGATCTCCTTTGGTTCCTCCGATACTTCACGCTCAACCTCCACTTTGCCA
ACGAGTGCGAGGCCATCTCGGGGCGCAGCGGTACGACATTGAAAACGGTCGTCAACAGCC
ACATCAAGGACTTCATCCAATACCACGGGGACGCCGAGAACCAGAAACTGGCACAAGGAA
TGGAGTCGGACCTGTGGAACGCCGCCGACTTTGGCGACAAGGACACTGAACTTCTCGGCC
AACTTTTGGAGAGCAGCACTAGGGACGCCGCCGCCTGGGCAGAGGGCACTCAAATATGGA
TCCCGCACCCCGACACGGAAAAGTCTGGCGAGGAGGTGGACGTCTTGTCGGCCCAGACCA
ATGGGGCAAGCAAGACAAAGACACGAAGTGCTGTGGTCGAGTCGGAAAGCTTCCTGCTCC
CCAACTCGGCCATTTCCTGCATGCATGGCATGGTCCGTTTCTTGCATCTCGTGACTGCCA
TACCGTCCATGACGGGCGAAATATCGGCATCGCTCATTGCGTTCCTCCAGCTCTTCAACT
CGCGCTGCACCCAACTCATCCTGGGGGCTGGCGCAACACGCTCGGCGGGGCTCAAGAATA
TCACCACAAAGCACCTTGCCCTCGCATCCCAGGCCCTCGCGTTCATTGCAGCCATCATCC
CGCACGTCCGGGAATTCGTCCGACGGCACTGCGGCTCGGGGACGGCCGCGTCGACCGTCA
TGGGCGAGTTCGACAAGGTCAGGCGCGCGTTCCAGGAGCACCAGAACAACATCTACGACA
AGCTCGTCGAGATCATGAGCGGGCGGGCGCTGGCGGGCACCAAGAAGCTGAAGGCCGTCG
GCTGGGACCAGGAGTCCGGCGGCGGCGGCGGCGCGGCGAACGAGTACATGGAGACGCTGG
CCAAGGAGACGACGACGCTGCACCGCAACCTGACCAAGCATCTCCCCGAGGGCACCGTGC
GCATGATCATGATGCCCGTGTTCCGGAACTACAAGGACACGTTTGGCGCCGCGTATCAGG
GGGTGGAGCTCAAGACGGAGCTGGGGCGGGAGAGGTATGTTTGTCCTAACAGTGGCATTG
GACTCAAATGTCATGCATGGCAAATACTAATATCAGACAGGATGCTGCGGGATGTCGAGT
TCTTCCAGTCTCGCCTGGGCAAGATCGACGGGTTCGAAGACGCGGGCGACTATCTGGTCA
AGGTCATCAAGAACAAGCAAGTCATCGCCCCTCCTCCATTACCAGCGCCAGCGCCAGAAC
CCGCGCCTTCGCCACCCCCGGCACCAGAGCCCGCGCCCGCGCTATCGCCGCCTCCGGCAG
TTGAAGCCACGAACGAGGCGGAAGACTGCAAGAAGTCGGGGGGAGAGCACTCTCCAGAAC
TGGAAGCGCAGGTAGCAACGGGGGTGCAGGCTGTGAAGAATGGGGAGTCCAATGATGTGA
GCAAGGCGTAACGGAGTCAAGAGGATAGTGGTAGTGGCAAGTGGATGGTTGTAATTTGCT
ATACATATCTAGCTGGGTGTATAGATAGCATTTGGTTGTATACATAGCGGTTGTGAATGG
AGTGACGATGTTCGGGGGTTGCGTCACAATATCGTGTGTACTGGAGTGAGTGGGTATATT
TGGCAGCTTGGTGATCTGTTGAACTTGATATACTCGGGTTGAAACCCTCGACGAAAGTAC
CGAATAACTTAAGACGTCCGACTCCTTCCTCGCCTTCCCTATTGCTTGGGCTGTCAAACA
CTCTAATGTCGTGCCCACCGAGGCCGACATCTAAGTCTGACTCGGAGGACCCTTGGTCTG
GACGTCGCTCCAGTGCTACAGCTACTATCAGCCATGTTGTTTCCCGTTAGTGAATCCGGG
GGAGAGTCCGGCGACGAGGACATGCTTCTCTCCCCAGAATCCGAAGAGCATATCAAACTA
GCTGTCTATTTGCTTGACAGGACTCGCCCCATCGAGAACAACAAACATGAGGCTTTAGAA
CTTAGCAATGCACGTCACAAACCTCGCAACTTTTCTTCTCCCCGCTTTGGAATAACTAAC
CTTACCAGCGGTCAGCTCTTACCGCGTTGTCCAACAAACCGTTGATAGAACCAGTCTCCA
GGGGTCTGGGAAACGGGCTCAAGCGCGAGGCGATAAGCGCCAATAGGAGCGTGAGTTTCT
GCTCCTAATGTGACTGCGTTTCTCGGTTTGTTGATCGAGTCGGCGTGGACTTTTCCCTCG
ATGGAAGGGTGGTATCGGTGCCGAGTCAAGTCGCTGCCAGTTTGAGGCTGTCGGCGACTC
GGCGGTCGCGGCGAGGGCGAGACACTGGCGGCAAGGAAGGGCGGCGACGACGGCGATCCG
AGCGCGAGGAGAGAGGATGGAACGCCATCTCTAATGGGGTTCTGGCCACACATACACCCC
GCGGTTACCAAACCTTGCCAAACTTGCCCAGCATCCAAGGGAATCAAGGACGCTTTCGAC
GAGCTGGACAACCCACAACTCTCACCTACCCTGGTTCGGCTCCTCCGTGCCTTTAAGCGA
CCCAAGCTCCAGCAACTCAAGGATGCCGTCTCCATTGAGCCGACCAAGGACACTTAGGGA
GTGTACTTGCTGGTCATGGAACACGAGGACGAAGGCCCATTCCACCCTCACCTCTACCGC
CCATCGCCCTCCATCTTCTACCGCTTAGCACCAATCAATTTCTCGAGCAGTAGACTTTCC
TGACGTACTTTGGATCTGGTACAGTCGCTCGCCGAGTGGCGGTTTAATAAATAGCCCTTT
GATTGTAGCCGTAGTAACAAAACCAAAATTGAATAATAGACGGCTTGGTAGCGACTACAA
CATCGGAAATGACGGGCGAAACCTGGAAGGGATAATGGACTGGTAAAAAGACAGGGGCGG
ACATATGGCGCTGGTGAACAGACCAAGTAGAAGATTGTAAGACGACAGAAAAAGAATGAA
ACAAGAAACGGGGCGGATCTCGGCTTGTGAACATGTAGGGACTGTCCGGTGTGACATGTA
GGGACTGTCCGGTGTGCGGGAGCTCCTCAAAAGCGGAGTGATGAACTGTATATCAGTATA
TCCTACGTTATATATACTACGCGGAGCGGAACCCAGCTGATGTTCACTTATTCCTTCTTA
TGGTGTTCATCATTGTTCGCCACGCCCTTCACACAACTCGGGTTCCTCGGCGTGTAAATT
CTATTTACATATCTCTTCTACGTCCAATATCCAAGGCCAATACCCGAAGTAGGCCGTTGA
AACAGTGCGGTCCCACCTGAGAAGCAACGCCTCTTGATGACTACTGCGACCGAGACGAGA
CAATACACTGCACCACTTACTCATTGTCGAGGCCTCCAACGGGGACCAAGTGGTGACCGG
TCACCACTGTACTGCGTAGGTATTAGTGTATTATGTCTACACTAGTTAAACATTGCATCA
TGAAGAATGGAATCCATTGCTTAGATGGTTGGGCAGCACTAGCACTCACCGAAGACCCCA
GTAAAGAGAGCCATAGAATGCCCCGACTATTGTCCCGCCACTGCCACATATCGACGCAGC
AGTGGACGGGCCGGTTATGCCGGTACAGATCGGGATCCAGCCCGGATGTGGTTCAGTACC
GCTGTGGGGCTGATTCGGCGTCCCGAAGGTTCGGGGTTGCGGCTCCGCCTGCAATGGAAC
CCCGAGGCTGACTTGCTGGGTTCACTAATGCTGTGTAACACGTCTCCTATCATGTACCTG
GGCTTCTGGGCTTAACGTTATGTAGCAGTATGTAGCCCATGATGACATGCCCCAAACCCG
CTGGTCCCGCTTAGCAAATGCTTACAACTTCAATTCCACCTCGTCACTACCTAGGTACGA
AAACCGGCCCGGACCGAATATCACTGTCAGGCTGACAAACGTGCCCTCATCTAAGCTGTT
TGTAGGAGGGCGGTGCCAAATCAAATTTTGCTATTAGTATTCCTGCTGCTCCTCCCCACG
CTAGGGGTTACCATAAGCCTGCCAAAAGGTATCTTGGTGTAAGTGTACGCTGCCCGCCCG
CCGTCATATCATCTACCGTGGGACAGTCATGCATAATGCTGCTGGCAGCGCTTAATCATG
TTCATCATCATCGGCCCTTTGCCCCCCACGGCCACCCACAAATTCTAACATCCGTGTGCC
GCGTGTCATCATCAGCACTCGCTATGGTCGTGGGCGCTAGCATGTTGACGGCGCGGGGCT
GATTCAGCCTTTGCCGTCCGTGCCGACCTCTTCAACTCGTGTGGCTTGGTAAGAATGGAT
AATTCTTGTTCCACCATGTCGGTGTCGGCCCAGTGGTCGTGTCTTTGTGCTGTGACGCAT
ACCCCCCTGCAACCCAACATCAGACCTTTTCCGAACCCGACATCCACCCAAGCCCTGAAA
ACGGAGGGTAGGGCGCCTGCAGTATTGAGCGGACGAGCCATCATCCCCTCGACGAAAGCC
GCCCGCTGCTCTGGCGCGACCGCTCCCTCCTCCCCCCCACCCTGGCCTTGGACGGCTCCT
CCTCCCCCTCGGCTCGCTCGGACCAGTCATGGCGATTCAGGACGCGCAAGCGGGAAAGCG
GCAGCGACCTCTAGCGCTCCACCATGTCCGCGAGCTCCATCCTCGAGCGGGCTTCGCGCA
TGAGCGCCTTGGCTTCCTCGACCTCGACGCCGTCCTGGCAGAGCTCCATGGCCAGCCGGT
TGGCCGTGTCGTAGTCCTCGGCCCGCATCGCGTACTTGGCCAGCCACATGCGCGCCTTGC
TAGTCGCGAACGTCACGCCCGTTCCGCCGTCGGGCCCGCCGCCGGCCCCGTTCTCGGCCC
CCTCGCCGCCTTCGGCGGCGTCCGACCCGGGCGAGTCGTTGTGAATAGCAATCGAGTCGC
CTAGCGAGGGACCGCCGCCGCCGCCGCCCTCGTCTGCGCCAGGTGCGCCTTCCTCCTGCG
CCAGGCAGAGCTCCATGTACGCCTTCGCCTCGTCTTCTTCATCGAGGCGGTCGTACATGG
TGGCGATCTGCAGCAGAACCTCCGGGTCCATCTGCGACATGCGGTCGGCGGTGGCGGCGC
TGCCGAAGCTGCTGGCCGCCGTGCTGTCGTAGTAGCTGTCGGCCAGCAGCGCGCGCTTGA
GCGCCTTGATGCCGTCGCGGTCGCGGCCCATCTTTTGCAGGCACGAGCCGACGGCCTGCC
ACATCTTAGAGTCCCACGGCCGAAGGCCCGCCGCCTTCTTGTAATACCAGAGAGCGTAGG
CGTGCATCTCGAGCACCTCGTACGTCTGGCCCAGCCCGTACCAGGCCCGGTAGTCCCGCC
GGTTGACGTCGACGGCCCGGCGGTACGACTCGATGGCCGCGTGGGTGTTCTTAAGCTCGA
CGTATTCGTGGCCCATGAGCGTCCACGCCGAGAGGCAGGAGCGGTCCAGCGTGAGGGCCC
GGCGGAAATATTGCACGGCCTTTTCGTGGAGCGACAGCAGCGAGTAGTAGTTCCCGATCA
CGACACAGGATTCCGGTCGGAATTTGTCGATGTTGGAACAGAGGTGGGCCAGAAACGCGA
GCTTCGGCCGCCGGTTCAGAACGTACAGGATATTTGAGTAGTGGTCGAGAGAGTCGAGGC
GCTGTGGGTGGAGGGCCAACACCTTGTTGAATTCCTGCTCGGCGGCGAACAGATCTTTGG
AATGGTAGCATAACAAGGCCTTGCAGGTCAGCAGAAAGGACGAGGTCGGGAAAATGCCGA
GGAGGTCGTTCAACGAAGTAGCAAGATCTGGGCCCTGCTGATAGAGGTTGACTGCCGCGT
TGGCGTGGAAAATGAAGGACATGATGTTTTGTGGTAGGTGCGGCGCGATCTTGTTCAGCT
ATGGAGAGAGTCAGTCAAAGCCTCAAGAAGGGGGTCCTACGTGCTGCTCACCTGCTCAAC
CCTCGAAACGAGGTTTGTGATCTCCAGCCAAGCGCCCCAGTTCCAGGGGAACAGGTGTAC
GCTTTGCATGAGATAGTCCAACGCCAGATTGTCATTCTTCTCCTTCGCCAGGACCATGCC
GTACAAATACTCGAGAAAGCCTTGGCTGGCCGGGTAGTCGCCTTCGTCGGCCTTGCGTTG
CGCGAACCACTTGGTCAAGAGGCGGCTGACAACCACCAGCTGTTTGTTGATGACAGAGCC
CGAATCTTGGGGCCCCATAATCATCTCCGTGTCCTCATCCTTGTGCTTCTCTCCAGCGAT
GACTTTTGCGTACAGGGCCAGGAACAGGCTCTTCTGGCTAATCTTGGGCAGGGTGTACTC
GGACGAGAAGGCGGCGGTCGCCTTGGCTTTGCCCTTGCCCTTCGGGTTCGTGATCTCGTT
CGGGTTGGTCCCCAGTAAGCTGGCCAGCAGGGGTTCGGGCAGGAAGACGGCGGCGCATCG
TTCAAATTCTTTGCAATCAAAGTACGACTTTGCGAGCAGGTACTGGCCGAGTTCTTGGGC
CTCTTGGTTGGCCTCGACGGGGTCGGGGTTGGGCGTGAAGACGGGGTGTACAAGGTTTGC
CGGCGCATCCGACATCTTGTCAAGGTCGGGCTCAGGGAGAGCGCTGAGCAGCTCGGCGGC
CCTGGTAGCACAGGGTCAGCCGCTTTGTCTCGGGATTAACAACTCAGCACGCGCAGTCCC
AAGCCTACCTACCATTTTGCTGACTGGTACAGGCATCTTTCCGAGCACTTCACCACTGCT
GTTTGCAGAGTGTCCTTGAGCTGCACCGAGTCTCTTGCGGAGAGCACCATGATGGGCGGC
CGCGTGTTGTGCAGAGCACGACGGGCAGTCGGAGCGGTGATCTCGGTGATCTCGGCGACG
GTGTCACGATGCGCGGGCAAAATGGAAGTGGGAAGCTAGGCGCAGCCGGAATCCACGGCT
GTTGCGCACTTGTGGTTTATTAATTGAGCATGTCGAATTCGGAGTCGATCGTCGAGAGTC
TTTCGCAGTTCGGGCGCAGCTCGCTGCTATTTGTTTGGTCCGTGTTGTCGAGAAGCAGCT
GACTGCAGACCAGTACCAGTTGCACAGGTAACGCGTCTGGGGGGAGCTGCCGGGTCTGCC
TCCCGATGACGCGGAGCGCTGGGGAAACTGCCGGGGTACCTGAAATTCTGCCACTCGACC
CACACTCGGTACCTTTTCACCGCCAAAAATCTTGTCTCTTTCAGGCAATGACCGAGATAA
GTTACCGTTGGGCCCGGGGAAACAAAGGAGAAAGAAAGGAGGGGTCAATTGGGCCCCACG
ATTCTTTTGCGACGCGCTGTTTCCCGGCCCACCGCCTGTGGCACTCTCGAGGACCCCTTT
CACCGCCCGCAACACCCACCCCTCCGCCATAACTGCCCGACCTTCGCCCCCCTGAACCGA
ACCCGCCGACTTCCTCTCCCGACATCCACTCTCCTTTCCCCCCCCACAAGCAAAGAAGAA
AGCCGACAAACACGCTAACATGGCGCAACAAACCACCATCGACCAGTTCGAGGCCGTCTT
CCCCAAGCTGGAGAAGGTGCTCCTCGAGCATGCCGAGTCCTACAAGCTGCCTACCCAGGC
GCTCGACTGGTACAAGAACGTGAGTGACCGTTGCTGCTAACCAACAGACACCGGCCCAGC
AGCTCGCTAACCGCTCCTCCTCTCTCCAGTCCCTCCGCGTCAACGCCATCGGCGGCAAGT
GCAACCGCGGCATGTCGGTGCCGGACTCGGTGTCGCTGCTGCTCGGGCGCGCCCTGACGG
ACGACGAGTACTTCCAGGCGGCGACGCTGGGGTGGATGACGGAGCTGCTGCAGGCCTTCT
TCCTGGTGTCGGACGACATCATGGACAGCAGCATCACGCGCCGCGGCAAGCCGTGCTGGT
ACCGCCAGGAGGGCGTGGGCATGATCGCCATCAACGACGCCTTCATGCTCGAGGCCGCCA
TCTACACGCTGCTCAAAAAGTTCTTCCGCACCCACCCGCGCTACGTCGACTTTCTCGAGC
TGTTCCACGAGGTCACGTACCAGACCGAGATCGGCCAGCTGTGCGACCTGCTCACGGCGC
CCGAGGACGTCGTCGACCTCGACAACTTCAGCATGGACAAGTACCGCTTCATCGTCGTCT
ACAAGACGGCCTACTACAGCTTCTACCTGCCCGTGGCCCTGGCCCTGCTCATGCTCGACG
TCGCGACCCCCGAGAACCTCAAGCAGGCCGAGGACATCCTGATCCCGCTGGGCGAGTACT
TCCAGGTCCAGGACGACTACCTCGACAACTTTGGTCTGCCCGAGCACATTGGCAAGATCG
GCACCGACATCATGGACAACAAGTGCTCGTGGCTGGTCAACCAGGCCCTGGCCATCGTGA
CCCCCGAGCAGCGCCGCGTGCTCGAGGAGAACTACGGCCGCAAGGACAAGGCCAAGGAGG
CCGTCATCAAGAAGCTGTACGACGACCTCAACCTCGAGCAGCGCTACAAGGACTACGAGG
AGAAGGTCGTCGGCGACCTGCGCGCCATGATTGCCAAGATCGACGAGTCCAAGGGCATGA
AGCGCGGCGTGTTCGAGGCCTTCCTGGGCAAGATCTACAAGCGCAGCAAATAAGCTGTTG
CTGTGTGAGAAAGTAGTCAACCCGGTTGGTGTTGCATCCATTGCCATTTCGATGCAGATT
CCAGCGTCTCCAATACCCATCTTGTAATCCGAGTTTTAAAGAGAGCTACACAGTACACCG
ATAGACCAAAAAGTAATAAAAATAAAGTGGCACGTCTATTTGGGGACCCAAGAAGGATCC
AAGAACTGAAGTAATCATAACCGCTTCCCGCCCGTTATCCTTTTTGTAACCGCCCCATCA
TACCGATACATGACTTCATTGCCCATGCCGAACCGCGCCAGAGAGTGGGAAAAAAAAGAC
AAACCGCAGGCCAAACCAGCGACCGAAGAATCGAAGCAAAGCAGACCAAACCAAAGGAAC
CATTCAAGACCCCAAACCGCACTTAGTACTCCCTCCGCCCCCTCACAGACAACTCAGTCT
GCCCCTGAATCCCCCGTCCCCGCCCCTCTTCACTCCTCAACcgctccct
>NODE_7_length_391_cov_136.005112
TCTCGGGAATCTGGCCTTCCGGTATCCTCGCCGCACAGCTAGCAAGGCTCTGCATCAGCC
GGTCCTCTGATCGGCCATCCAGCCAGAACACCGAGCTGAACGCTGCTTGGTGCCGTCGAG
CCAAATCGGCCGCCAGCTGCGTCTTCCCGATCCCACCGAGTCCGTACAGGACGAATATCC
GTCGTGCTATTTCTTGTGAACGGCGTCGCGGGAGAAGGCACTCTTCGAGCTCGGCGGTAG
CGGATGGTCGGGCTACGAAGTGATTCGATACTGGCACGCCTTGCAGGCTGAACGGTGTTC
GGTACGGGCCGTGATCTGATGCGCTGGTCAGCGGCTACGTAGAGCTTCTAATACAACTAG
CTAGGAGCTGGGAATGGCTAGACTAACACTCTCGTCGCGCAATACTGTTTGCGCACGCCT
TCATCTGCTTGAACACAGCCTGCGACTCGAC
>NODE_8_length_13893_cov_30.875692
CCTCTCTTACCCCTGAATCCAAACGGTTGTCAGATTGTCATGGAAACAGTCCGCCGTAAG
GATTGGGAGGTCGGCCTGGGCTTCGATAAAACCATCTTATATGCCAAGTTGAGGTATCAT
GAACACAGACCCGGCCTGATTGCGTGCCCAGAAAGCTGCGGTTTTCCACCTTGGCACATC
CACATTTAAATCACCACCTTCTACTTTGGGCTACACTGCATCGCTGCGATGGCAAGCCAC
ATCTTGTACCTGCCGTCCGCGGGTGAATTACCGGGCTTCCAATCTGGGCAGGAGAGGGAG
ATCGGCAAATAAAGTAGACCGCCATCAACCGTGTCACCGTGTCTCAGTTCCCCTCACCAC
CTCCATACTCGACATCGGACAGTCACGATGCGGCCATTTTTCTCTCTCTGCGTCGCTGCC
GCGTTGGCCTCTGCCATTGAACCTCCCCGGTTCCCTCATCAACCCTCCGGCAATGGCACG
AAGCTGTTGACGTACAACACCACCACCGGCAGCCCCGGCGAACTGTCCGTCTCCACCACG
TCGGTCACATGGGTGAAGTCGGACCATGATGGCGATTTCATCACCAAAGGCGAAGACGGG
TCCTTCGTCTTCGAGAACGTCGTAAGCGGGAACAAGACCACGTTTTTGTCGGCCGACAAG
ATCCCAGCGGACTACTGGGACTACAAAATCTCGCCCGACCGCTCCAGGGTCCTGTGGGCC
GTCAATTACACCAAGCAGTACCGGCACTCGTACTTTGCCAACTATCTGGTGCAAGATGTG
GTAACCGGGCAGACCGAGTCACTCGTCAAGGACTCCAAGGCCGACATCCAGTACGCTACC
TGGAACCCCGCGTCGTCATCGGAAATTGCCTTTGTCCAAGGGAACAACTTGTTCATTTGG
GAACAGGGCACGATTAGCCAAATCACCACCAATGGCGGCCCCGACATGTTCAACGCGGTC
CCGGACTGGGTCTATGAAGAGGAGATCTTTGGCACCAACAACGCGCTGTGGTACTCGCCC
GATGGAGAGTATATCGCCTTCTTAAGCTTCAACGAGACGGGCGTCGAGACCTTCACCATC
CCCTACTACATGAACAACCAGAAGGTGCCGCCGTCTTATCCGCGCGAGCTCCAGTTGCGG
TACCCAAAGGTCGGGACCAAGAATCCCACTGTGGCTCTCAGTCTGCTGGACGTCAGAGCC
AAGTCGCTTTCCTCGGTCTCTGTTGATGCCTGGCCGGCGGACGACCTGATCGTCGGCGAG
GTTGCTTGGGTGACTGAGGGCCATGACAAGCTTATTTACCGGGCTTTCAACCGTGTCCAA
GACCACGAGAAGCTGGTGGTCGTCGATGCCGAGACCAAGAAGTCCACCGTTTCCCGGGAG
CGGGACGGGTCAGACGGCTGGCTCGACAACAACCAGGCCATCACCTACATTGGCCCCATC
AAGCGCGGTTCTGGCCATGACAACGGCGGCAAGGGCAAGGGCCACGACAAGCCTGACAAT
AGCACCGCCAAAGACAGGTACTACCTCGACGTGTCCGACGCATCCGGCTGGAACCACCTT
TACCTGTTCAGCCTAGACGGTCACTCCAACATCACCTTGACCTCCGGCGAGTGGGAGGTC
GCATCCATCCTCAAGGTCGACACCGGCCGCGGGTTAGTGTATTACACCTCCACTGAACAC
CACCCAACCGAACGCCACATCTACTCCGTCTCCTACACCACCGGCAAGAGAACCCCCCTT
GTCGACCCCTCCACGCCCGCCGTCTGGTCCGCCTCCTTCTCCTCCAGCGGCGGTTACTAC
ATCCTGCGATACGCCGGCCCGGACGTGCCCTATCAAGAACTCTACGCCACCACCTCCCCA
ACCACCCCAATCCGCACCATCAACGCCAACACCAAACTCCACACCGCCCTCCAACAATAC
CGCCTCCCCAACATCACCTACCTCGACCTGCCCCACCCCTCCGGCTTCTCCCTCAGCGCC
ATGCTCCGCCTGCCCGCCTCCTTCGACCCCACCAAGAAATACCCCCTCCTCCTAACCCCC
TACGGCGGCCCAGGCGCGCAGGAAGTCACCAAGGCCATGCAGCCCTTCGACTGGAACGCC
TACATCGCGTCGGACCCCGAACTCGAGTACATCACGCTCACAGTTGACAACCGCGGCACG
GGCTTCCGCGGGCGCGCTTTTCGGTCTACCGTCGCGAGCCGGCTCGGGGACCTCGAAGCG
CAGGACCAGATCTGGGCTGCCAAGCAGCTTGCCGCGCAGCACGCGTGGGTGGATGCGGAA
AAAATGGGAATTTGGGGGTGGAGTTATGGCGGGTATTTGACGGCGAAAGTGGTTGAGGTC
GGGGATGGGGCGATCGCGTTTGGGCTGGCGACGGCGCCGGTGGCGGATTGGAGGCTGTAT
GATAGCATGTATACGGAGCGGTATATGAAGACGCCGGCGGTTAATCAGGCGGGGTATGAC
AAGTCGGCTGTGAGGAAGGTGGAGGGGTTTAAGGGGTTGGGGGGCGGGTTTTTGGTGCAG
CATGGGACGGGGGATGATAATGTGCATTTTCAGAATGCGGCGGCGTTGGGGGATCTGTTG
ATGGGCGGTGGGGTTGGGCCCGAGAAGTTGGAGGTGACGTTCTTTACGGACTCGGATCAT
GGGATCAGGTATCATGGGCAGAACGCGTTTGTGTACAAGCAGTTGAGTGGGAAGTTGCTG
GAAGAGAAGAGGAGGGGGAAGGGGGAGAAGCATCAGTGGAGCAGGAGGGGTAAGGGGAAG
CCGTGGAGGGGATGAACGTCTGAAGATGAGGCTGGTGATGTCCCGAGAGGAGAGCGGTGC
TGGACGAGATTTGGTTTCGGTTGAGCAACAGGTCATGTCTCGGATAGGAAGGTGGATGGA
CAAGATGTGCCCTAATTCCGCCGAGCGCTTACGCTCTGCTTCAGTCACGGCCTGGAACTT
ACCTCTCTGCAACAAACCACGTCAGTGCCTGTTTGAAACACTGCATGTACAGGTAGCTGT
GAGCGCACAAACGACGAGTGAAACACAATATCGGGAGTAATCTCCAAACCATGAACCAGC
AGAGCGGCGCCTGGCATCCAGCAAGGCCACCCATTCCACCGTATTACCATCCCAGGTCTC
CATACTAAAAGACTAAATGCCTTGGCTGAGGCTTCCTCAGCACCAAGCCCATGTCACCAT
CGCCAGGAAGCTAAGACGAGCCGCGGCTCGTGCTCCTCGCTTCCCCACAGCCGTTGGTGG
CACCAAGGGTCATAGGCACCGGCAATGTGGTTCGGCCACGCAGAAGCAGGGCGAAACCAG
CTGTTTCCCCAGACTGGCCACCGAAAATCAGACGATCTTGGCTTTTGTGGGCTAGGCCGC
GGGGCTTGGGCTGCGGACTTCGGGGATACGGGGGGCGCGTTTGCGGGGGAAGTGGACTTC
TGACGTTTCTTCGTGCATGCGGGGGAGGGGCCTGCATGATGGACTTTGCGGGGAGATGGA
GGCGTGCTTAGGGGGTTTTGTCGAGATGCTGATGTTGGGGTGACATGCAGCAAGTGACAT
CGGAGATGGACAGGGGATTTGACTCTGTCGATCATCGTGAACCTGGCAAATCTTATTAGG
GTTTAAGAAAGGGGATGATCCGCGGTTCGGACTTGGATGCCTGTCCCATCTTCTCTTTTT
TGTCCTCCGGTTTCTGTCACACGTCATCGACCGGCCGACTTTAGTTGTCGACAACATGGA
GGCTTCCACCGAGAAGGGCAAAAGGCCTGTGTCGCAGTCCGACGGCGCAGTTGATGTCGA
GCAAGTCGACAGAGCGGCGGCACCGCCGGTCACGCCCCCGTCGTTTTCCCACATCGACGA
GAAGGCCATCCTGCGAAAGGTGAGCTCATCTCCCTCCTGCCCGCCATCATTGTACCATGC
TGACAGGCCCAACACAGATGGACATGCGCCTTATCCCTATGCTCGCCCTCCTCTACCTCC
TCTCCTTCCTCGACCGTACGCCCATCCCTCACCACGGGGCCCACGTTCATACTGACAGGT
TAAACAGGCGGCAACATCGGCAACGCCAAAATCGAAGGCCTGCAAGAAGACCTCGGCCTA
ACAGACGATCAGTACAACTGGTGCCTCACCGCCTTCTTCTTCACCTACGCCGCCTTCGAA
GTCCCTAGCAACCTGATGCTGAAGAAGGTCCGGCCCTCCATCTGGCTACCAACCATCATG
GTCGCCTGGGGCATCGTCATGACCCTGATGGGGATCGTGCACAACTATGTCGGTCTTCTT
ACGGCCCGCATCTTCCTGGGCGTGACCGAGGCGGGATTGTTTCCCGGCGTGGCGTATTAC
TTGACGAATTGGTACCGGCGGGAGGAAATTCAGCTCAGGCAGGCCATGTTCTTCAGCGCG
GCGAGCGTGGCGGGTGCCTTCAGTGGGCTGTTGGCCTTTGCGATTGGGAAGATGGATGGG
ATCGGGGGGTTGCACGGGTGGCAGTGGATCTTCATTCTTGAGGGTACGTTGTCTTATTGG
GTTTTTTGTTGTTGGACTCGGATGGGTGCTGACGAAAGGGCAGGAATCACCACCGTCATC
GTTGCCGCCTTCGCCTTCTTCGCACTGTTCGACTTCCCCGGAACAGCGAGTTTCCTGACC
GAGGATGAGCGGGCCTTCATCGTTTACCGCCTCAAGTACCAGGGGCAGACTCAGGATCGG
AACGGCGACCACGTGGCCCAGGCGGACTCGTTCAAGTGGAAATATGTCAAGGATGCGTTT
CTCGACTGGCAAATATGGGTCAACATCTTTGTCTACTGGGGTGTAAGCGCCCTCCTGCCC
CCTTTTCGCCCCCGAGCGGCCGCTCTAACCTCTGAACCAACAGGTCGTCTGCCCCCTGTA
CGGCATCTCCCTCTTCCTTCCGACCATCATCCGCGAGCTCGGCTACAAGAGCAGCGAGGC
GCAGCTGATGACCGTGCCCATCTACATCACGGCGGCCATCCTCGCCGTCGTGGCCGCCTA
CTTCTCGGATAAGGTCGGCAGACGGAGCCCGTTCATCATCAGCTTGCTGCTTGTGATGGC
CGTCGGCTTCTCCATGTGCATCGGCACGGATCCCAAGGAGCACCCACGTGTTGTGTATGG
CGGTGTGTTTGTGGCCGCGTGTGCCATCTACCCTGCGTTCCCGGGGGTCATCGCCTGGTT
GTCGAATAACCTGTCCGGTTCGCTGAAGAGGTCGGTGGGGATGGCGCTGCAGATTGGCGT
GGGCAATTTGGGCGGTGTGAGTAACTCCCGTTGCTTCCGCAAGACAAATAACAAGGCTGA
CTGTGTGAGACAGGCCATGGCTTCCAACTTCTACCGCGCCCGGGACGCTCCCCGGTACAT
GCTCGGCCACGGCCTGGAGCTCGGCTTTATCGGCGGCGGTCTTATTGCGTCGCTAATCCT
CGTGATTGGGTACACCGCCCAGAACAAGAAGCGGGCGAGAAGGATCGAGGAAGGGGCGCT
GAACTCGTATAGCCCGCAGGAACTGTCTGAGAAGGGTGATAGGGCTATCACATATCGTTA
TGTGCTGTAGGGATCGTACCCAACTGTTGGTTGGTATGGGTTGGGTTATTCATGGAAACT
GGGACGAGTGGGGGCTGAGGGCCGGATGGACATCCGCAACCCGGTGCTGTTAAAGGAGGC
TCTGTTAACGTTGCTACGAGACGAGACCACCGAGAATGCCATGTGTTACCCACAAGGTCG
TATCAGTCGTCACACCGACAAAGTAATATCGGATTTCAGACTGGCATTGATCCCTCAGCT
TCGACTGAACCAAACTGTTGGATGTTTTGGAACCCGGTTCCCGGGACAGCTAGTGGTTGC
CCCGGGTTACACAAGTGAGGTACGCTCGTGGCACGGCAGCCTCACCGGACACCGGAGTGA
CCGGAGTTATATCACCTGAGGCTTATGCCAAGACTGTTCATGTTTGGTACGCAGTAGTCG
CTCACCGATTCTGACCATGCGAGGCGCTGAATAGGGGCAGCATGGGGGGGTTCAGGTTGA
TGGGCGCGGTGGTCGCCTCCGCCCCCCAGGTGCCACCGGTCTCTTTTGACATGCTTGTTT
CTTGTGTTGAGTCTTTTGTGGTGGGGTTGAGCATTGGAGCCGCACATATTCCTCTATGAG
CGCCATGTTCACCTCAAGTGTTGCTGCATCATGAGTCCAGTTACTAGTAACAGGGAGGGG
ATCTCCAGATCACTGTCAGAGGGAGGACAACGGTTGGGTTGGCTGACATCAACTTGGTCT
TGTGCATACCTGCATCTGCAGAATCCATTCCCTGTTTCCCTTCATATCCTTTTGTTGATT
CTTGCCAGTGATCACCCTGTGGTTCAGTCAGCCCTACCGGACCAGTGTCCCTGAATGCCG
GCATGACACGGGGGGGTGGTTTCCTTCCTGCTTACCATTTCATGCTCAGAGCTGCGCCCC
TGGATTCCAAACGTAAAGCCGAGTCATGAGGATGAGTTAGCAAGAAAGGTAGCCCAGGTG
ATTCGGCAGACTCGGTCAACTCTTTCATGATCCTCACAGTGCAGCCACACCGACTCCAAA
GTTAGGCACTCTGAGGTTTCCCAATTAGGTATCAAGTTACTGTGTGAAACCTGAACCCAT
CCCCTTTTCTGGTAGCATTTCCGAAACTGTTGGCTTCCCAACGACGTCAACCAGGATTCA
ACTCCGCCATGCTCACCCAGGCTTGAAGGAAGATGCCGAAACTGCGCAGCTAGGTGCCAG
AAACCAGAAAATATGGTACTCAGGAGCGCCTGGGAGCAACATCTCCGCGCCGGCCTGTTG
TTGCATTCCGGTTGGCGGTCTGTCGGGCCTGATGGCAATGTCCTCCCCTCAGGGGGGCCG
GACAAGCTCCGAGTCGGCATTTGTTCCTGACCTGCGATGCCATAGGTCTCCGGAAAGCCC
TTGTGGTGAGCGCAGAGCTCGTGAGAAAGGACTCCTCCGTCTATAAGAACCAGGTCTCCC
ACACCCCAAACTATCGTTCTCTTCTCTTCAACCCACCATCCAAGCACTCGACAGCCACCT
TCGAACCAACTCTCAAACCCTTCAAGTTTGCCCACCAGGACAATTCTTTCAATCGCCAAC
ATGATGTTCAAGACCGCCACCATCCTCGCCGTCGCCACGGCTCTCATGCCCAACGTCCAG
GCTGCCGCCGTCGACTCTGGCCTCAACGCTCGCCAGAGCCGCCCTTGCCCGGTCAATGGC
CAGGCCTGCGGCTGGTACCTCCTCAACGGAGCCGACCGACCGTGTACGTGACCACCTCCC
CACGTCTTAACATCAGAAAAATGAGCAAGCATCTGACCATATTTTACATTTTGTGTAGGC
ACTACCACCGGTGCGCTCACGACCATTAACGGCACGGTCGACATTTTCGACTCGATCTGG
CAGGTCACGAACAACGTGCCCACCGCCGTGGTCAGGGAGTGCAGCACCGGCTGCACCAAC
CAGGGTGAAGGTGTCCCGAGCACTGTTTGCAACGCGGGTAGTGTTTGATTTGACCGAGAG
CCTCTCGCATTGGAGAGGAAAGATAGGAGACGAGTGGATGAAGGTTAGGAGGGTTGATGG
CTTTTTTTCGATTCTTTCCCTCTTCTTTCTACCCGCTGGCCAGCAAATCATTCGTTTGAG
TACTAGTACTTTTGTTGGGAATTCTCAGATCTAGACCCCAGGGTTCTTTGGTCAAATAGA
GACTCGGCAATAAAAGACGCGCGTTCTAAATATTGGGGTGCTGCCACCCTGTACTTCAGG
CATTACCGTTTAAAGTCGCTGCTTGAAGGATTGCTGTGTCGCCAACTGCAGTCGTTGACA
AGGGGGTTTGCCTCCTCGGACCTCATGCCCGTCTGCACTGTCGCAATGTCATACGAATAC
TGATTGATAAGATGCAGCAGGCACGTCCGCTTCCTGTAATGTACGTACTTGGAGTGATTC
AACTTCTTCCCTGGGTTTAAGGTATATGTACAAGGTTGAATAGAAAAGGTGCCGCTTCCC
GAGGGCCGCCAGACTATCAAAACACACAATCACAAACCGTACCTTGACTTAAGGTTTCTC
CACCAATCCCTCATCATCCAGAAATCAAACTCGGTAATAACAGTGGAACTTCCAGCGAGC
ATGATGAAGTTGGTCACACCTGTGGGAACCCAATCGTAGAAGTCTGCCATCGAATAATCA
GTCACGAGTTGCCCACAGCAGGGAGTGACCGTCGAACTAACCATCAAGAGCAAAGGTGTG
GCCGATTTCGTGAAGAAGGATGTGGATGGAATCCGTGTTGAGATTGTCCATGAAGTATGA
GCGGCCGATTCTTTGGCCCCAATCTCCGCCGGCGCCCCCTTCGAAACCTTCGGTAAGCCA
GAGTGACTGGTCTGTTTGGCGATTGTCAGTGTGCAAATTGAGGGATGAGACCTCCGAGCT
CTGGGACTCACCATAATGTCTCTCAGCACCGCCGGGGCAAGATGCATAGTCCCCATCTTG
ATGGAAGAACCGCCCACAACGCGGGTCGCATTGCGGAATTCCGCCCTCGTCCTTGGTGGT
GTACACATCAATCCCATCCGTTGAGCCCTGCAGCAAGCTCGTGTCGCTGACGGCCCACCC
CACAATCTTGACAGGCACCGACGAGTACGGGAACCCCTCGAAGTCTACGAGCTTGTCCAT
CCACTTCTTGACAGACCGCTGCAGAGCCACCTCCACGTCGGCACGCTGGGCAGCAGTGAC
GGACTCGGAGCTTTCCCAGCGGACGCAGAAGTTGAGATGGCCTTTGTTGGCCATGATCTG
GTCGAAGCCGTAGTTCTTGAAGCCGAGAGGGTCGCTGTACGTCGCCATCTCGTGGTCCCA
CACCTCCTGGAGAGGTGTCACCAGGTTTGCGGGCGGGTTCCAAGTGCTCTGGCGCTTGAG
GGAGCACGAAGTCCCCGTTGTGAGAGCTCGCACTGCGTTTTGATGTTTATTGAACTGGCA
GACGTTGGCGCCAATTGGTGTAGGGACCGGGTTGGCGGATACCTGGAGTACCGCTGGTAT
CAAGGCGAGTGTGAAGGTTGGGGTCCTCATGGTGGAGAGTGTTGCGTGTGAGTTGACTGC
TGAATAGACAACGATATGAAGTGGCAGCTACAAGTATCTTATACCGGTTTGTTCGGTGAA
CATCCTGCAAGAAGGCGACCGTTGGCGTTCACAGCGTGCCATCAAGAGCCCACCGTCGCA
CCCTCTCGACACCAGTACACAGTACACTCTGCAGCCGATGTCATCGCGGTAGATCCGGCG
TTTCAGCACGGAAATTGGACCGGTCGAATTGCCGTTCCGGTCCATCAACCGGCCCCACAC
GGAGCCGGCGACCGGGCTACTTGCAGTTCATTCGCGGAACTCAAGGCGTTCCGTGAAGTG
TGGGCACTTTGTTTCGCGTTGAAGACCAGGAATCGGCATCCCACGGAGCCGGGTCGTCCG
TTTCATTGAAACCGTTGCAACCCAGCCGGGCCAACCCTTGGTAGCTCTCCGCTGAGAACC
AGACCCACGTGGTGAAGTGGAATAAGACGAGGAGAGTGAGGAGTAGCCAAGACTTTTTGC
GTTTCAGTGCTCTGGAGCCAGGGACAGACGAACGAACGTATTCTACTACTCGTGCCACGC
CCCACACTTTTGGGACGAGCCGAAGCCCGCACCACCAAGGTGTAAGTAGTCAGGCAACTG
ACGACATTCCGAGTTCGCAGTGCGAGCAGAATTTGTGACCTTGTAATTGCTCGCACGCTA
CATTCGATCGACCATGCGCTGTCCTTTGAAGCCGATTTCTGACCATCCCAAACCACTGGC
ACCATACCGCGCATCCGAGTCGGCCCTATCGATGGTCACAACTGTTGTTTTTGTGATGGC
GTGTGGCTGTTGTAGCGACAGAATGCTCTCCTCGCTGATATTGTCGTCGAGTGGGTTCAC
GTTCACCGCGTTCCGCCCCTTGCCCCGATGAGGCGATCGGGAGCGCAGGTACTGGGATCC
CCTGGGCCCCTCACCGTGGCTGTGCGAACGTAGCTTGTAGGTATCCTTCTTGCTGGAGGA
GCCGTAACCGAGGGAGCTCTCGAGGATGCGCTTGAACAGAGGCTTGAGGCAGGGCAGACA
TGCGGCGACGATACCAACGTTGCATTCGACACTATAGGGGGCAGCAATTAGTCGGACAGT
CGCAGGATCGTTTCCGAGTCCTACTAGCGAGGTGACACTTACGAATACCAGATGGTCAAG
TTTGCCGAGTCCCACAGGAAATCACCCGTCTTGCCATAATTGGAGATGAAGGCCGCCTTG
ACAATGCCAGCGGCACAGGCACTGCACAATGGAATTAGTTTTTATGCATAGAACAAGGCG
GGGAATCCATGCTTACAAGACACCAAGGCCCATGATACAAATGAGCGAAGCTCTAGTGCG
AGCATTGATCTGAACATTCCACAGCATGGGTATGGGCAGGATAGCAAAGAAGATGTCGGT
AAGGATGTTGACAACTTGGTGCCAGTGTCAATAGGCGTCTCCAAGCAATACGAAAGACGA
AGCCAGGGTGGATATTACTCACCGCAGCTCGTGTAGCTGAGCCCTTGAAGGGTCGACTGG
GACCAGCAAGTTGTCTGGACTGTCGCATCCCAGAGTATTGCCAGGTTCTGGCACTGGAGA
AGTAGCGTTATGAAGCACACGAAGGTATAAGCGATTGTGAAGACCATGACCCCTTGGAGA
ATCCGCCGGTAGGTCTTGTTCGGGGCAATGCGAAGGAGGAAAAATCCAACCGATATCTTC
ACAGCGGGAAGCGCCCACATGTAGATGACTTGTCCGGCGAAGTTCCACTTCAGACCCATT
GTGTTCACGCCGGGGTCCAGATATGCTGCATGGCGGCCAGCGCCGTACAAGACTTGGCCG
ATGATGTCTGCCATGCCGCCAAGCGACAAGAGCTATGAGATGCGTCAGGCTAAGTCTTGG
AAAGCGGCAGGGTACCGGTCGGGGCCTCGTTACCATGGCAATGGCCATCGCATAGTCCTG
TGGCCCTCGTTAGTTGGGATGGCGATGGACAGCGTGCAAAATGTACACAATAGGCATGTA
CTTACATCAGTTCCGAGCCTGCGGACGATGCGGCTGCGAACCACAAGACGAGCAACAACG
GTCATCAGGGCGATGGTCGTGACCGTCGCGCTTGCACCCAGGATCTGGGGACCTTTGTTC
TCGTCGGGCAGGCCGGCCCCGGGAGCTGGCATGGTTGGCATGGTTGGCATTGGCGTGTTG
GCGTTAAGGTTGTCGATCCCTTCGATTCCCCATGATCTCCACAGTCATGCTGTGGGTTCG
ATGGATTCGATGCAGGGCTCCGGCTAGGGTTATATGGTCGCCGAGAGCTGTGTACCAAGT
GACATTGCGCGCCCCATCAGCGACGGAAAGTTTCAGGATCTCCGCAAAGGCAGGCATATT
CGGATGGCGCCCAATAAGATGTCAGTCCTGAGGTTCCTTTTCGAGGTCCGACCCCCAGAG
GAGTGATCAAACTCCCGGTTGCTCGTCCAAGCTTCCCTCGGGGGTCCAGTTGCCTCCTGT
GAAGAGTTCAGACCTATAGGGTTTCATGCCGAGGTCGATCGAGACCAACAGTCATGTGGT
ACTTCGTAGATGTCTCGAAAAGGGGTAAATTGCCGTGCGTTCGGGCCGCCCAGCTACTCT
GTTTGTAGCCTTGCAGGGAGATTCGTGCATATGGATACGACTCTGTTGGTGGCTCAAAAA
ATTGATTGATTGGCGCGGCACGGCTGTTCAGCCGATTGCGACACGCTCTGACCTTACCCT
TGCTCGAGACTTGCCTCCATCGAGGGGATACGATGGCAGCTAACACTGGCTTCCCTCAAT
AATGTGACTTAAAGGAAACAAAGGCCAATCTAGAACAAACGGAAGTCGGAACAATGCCCG
TGTGAAGACCTCGTGGCGAGGAGTTGGTTGCTAGCCTGCCTCGCTTCGGCCCTTCCAGAG
CCACCTTGTCCCACCCGCATGGTAATTGACAATCTCACATCTCCGAGAGCCGTCTACTGC
GTTCTATGGTACGGAGCCGTGCCGACGCAGGGGCTAAGGGGCAGTGATTGCCCGAGTTAA
AAACTCAGAGAGGGCTGGAGAAAGCCATCCTCGCTTCTCCTTGCATCAGTGCATCTTCAC
TGCTCGCCTCGAAGGTCAAAGCGGACTTCACGTAACATTCAACATGCGTCTTCCCATCCT
CTCGTCCGCTCTTTTGATCGGCACTGCCTTGGCAGCCCCAGCTCCCGATCCCACTGCCGA
TGCACTCGCCCAAATCCAGCAACTCACGGCAAAGGCCCAAGCTGCACAGGACGATCTGCT
GAGCACCGCTGATGCGTCTTCCAAGCGAGCCAATACCTGCACCAAGGACAAGCTCATTGT
GCGGAAGCCCTGGTACGTCACCTGACCGGCCTCGCCTGCGCCCTCCATGGCGTTTCACCT
GCCAGTTTCGAGCCGGGCTTCCTAACTGCCTGTTCAGGGGTTCTTTGAGCAAGTATGAGC
GCAAGGCCTACACGGATGCCGTCCTCTGCTTTCAGAAGCTCCCAGCGAAGACACCTAGAA
GTTTGGTTCCTGGGGTTCGGTCCCGATACGACGACTTCTTGGCCACCCATATCAACCAGA
CGCTCAGCATCCATTACACGGTAAGTTGGCGGGCGCCGGGCCTCCATTGGACTCATTTTA
GAACCTATCTGACTTAAAATATTCGCAGGGCACCTTTCTAGCATGGCATCGCTGGTTCAC
ATGGACCTATGAACAGGCCTTGATGAAAGAATGCGGGTACACCGGCGCCCAGCCGTGAGT
GAACGCTTCCACCGTTAGCGCCTTCACCATGACTGATTAGAACTAACTGTCAATAGGTAC
TGGAACTGGGCTTTGTACGCCAAGGACCCCGCTTCGTCGCCCATTTTTGATGGCAGTGAC
TACAGCATGAGCGGCAATGGGGCATTCATCCCGAACAAGGGCCCTATCACCCTGCTGCTC
GGTGACTACGCCCCCGTCGTCCTGCCTCCGGGGACTGGCGGCGGTTGCGTGACCACCGGT
CCGTTCAAGAACTATACGGTCAATCTCGGCCCCGTCAGCATGCCCGTAAACAACGGCTCC
GTGATCGGCGGAGGCCCTGGCACCGGGCTGGCCTACAACCCGCGTTGCATGAAGCGTGAC
ATCTCCGCTGCCATCAACACGGCCTATGCCAACGCCACCTCGGTCCTCAAGCTCCTCACA
CAGAACAACATCGCCAATTTCCAGTTGGTCATGCAAGGTGTCCCCGGATCTGGTAACATC
GGCGTCCACGGCGGCGGCCACTATACCATCGGAGGCGACCCCGCCGGTGACGTTTTCACG
TCACCCGGTGACCCTGCTTTCTACCTGCACCACGGCATGATTGATTTGACATGGTGGGTC
TGGCAGATGCTGGACTTCAAAAACAGACGGAACCAGATTTCGGGCACCCAGACCTTCCTT
AACCAGCCTCCTTCGCCCGACGTAACCCTTGACGACACCATTGACCTGCACTACGCCGGT
GGCGGCCCCATCACCATGCGCGAGCTCATGAGCATAAACGATGGTCCATTCTGCTACACT
TACAGCTTGTAGGAGGCAACTCTCGTAGGGTCGACATCCTTGGTTATCATACAATAGAGA
CAGCTGTTGAAGTAGTCGTTTCTCATCATCTCATGATGTCTTATCTGCAGGGGAACCCGA
AGTGTGTTGCAATCAATATCGACATTCAGTAGTCCCTCGATATAGTTGTCATTAACGGAA
CATCCATACGCAATCAAAACTGCCCCAGTATGGCCATGCTTATTATTAAAGCGTTGCCTG
TGACACCACATCCCAGTCCTCATCTCCCTCTTCCTCCTCCTCCTCTCCGCCAAGCGTCTT
TTCATCCGCATCCCTATCCGCACTATCCTCATCCACGGCCTCACCCTCATCCACCTCCCC
GGTTTCTACCCCTCCACCCTCTACTTTCCCCCc
>NODE_9_length_6804_cov_25.830982
CCCAGCTGTATATTACACGCATGGTTAGTTGGGGGAGGGAAGGGCGGAGCGGTTGGGGGC
GGGGGGGTATAAGAGGGATATGAGAACGCACTCCAGAATGCCAATGACGCGCGGCTCCGT
CTTGTGAAAGACGAGGTTGTCAATCTTAAAGTCGCCGTGGATGAGGGTGCCGCGGTCGGC
GGGCTGCTGGCGCTCGTCGGCGAAGAAGGCCATGAGGTCGGCAAAGTGCGGCAGGGGGCC
GACGGCCTGGCGGGTCTCGACGTCGCGCACGGCGGCCTGGGCGTCGCACACGGCGCGCCA
CGTGGCGACCTGGCGCGTGTAGAAGCCGGCGGGCTTGCCAAAGGCCTCGAGCCCGACGGC
GCGCGGGTCGATGCGGTGCAGCTTGGCGAGGGTGCGCACGGCGTCGGCCCAGATGGCGCG
GCGGTGGTCGGGCAGCACGTTCGGGATGACGGGGTCCTCGAAGATGCGGCCGTCGAGGAA
CTCCATGATGTAGAAGGGCGTGCCGAGCACCGAGGGGTCCTCGCACAGGCAGTAGGCCTT
GGGCACGGGCACGTCGGTGCGGGCGAGGGCGTGGATGATGCGGTACTCGCGCTCGACCTT
GTGGGCTGTCTTGGACACGAGGCGGCCTGGCGGCTTCTTGCGAAGGACGTAGCGGCGGCC
GTCGGCGGCGGTCAGCTGGTAGGTCGGGTTGGACTGGCCAAAGCCGAACTGCCAGACGTC
AGTGAGTATGTGTTGACGAAAAGGTAGACTGGGGCTTGGGCATACCTGCTTGACGTCCAA
GGGCACCTCAATCTGCGGCACGTTCCTCGAGATCCATCTCTCCAGCGCGCCAATGTCGAT
GGGCTGGCGCACCCGTCCGGCCATGGTGGGTTGTGGCTGGTTTGATGTCAAGTTTGTTCC
GAGTTTGTCTGGTGGTGAAGGGAAAGGACTCGGAGGTGTGAATGTTGATGTTGATGTTGA
TGCCGAGGTGTCGATGTGCTGTCGCCAACCTCCTGCAGTAAGTACCCGGGCCCTGAATAA
ACAACCCCAGGTTCCAAGGATCCCCGCCACCGCTACTTGGTCAGTTAGTTAGCCCGTTCC
ACCCGCGACAGCCAATGAAACCGGCCGTTTTGACGCCAAATGACAGCACCGAAACACGTC
TCGGAGAGCAACAAGTGTGTGGTGCATGTCTCTCGACCCGAGGCCGAGGCAGGGCGGCCC
AGCTGTGTGTGTGTCCGTGTGTGTCTGGCGTCTTCCGAGCCGAGGTTGCATGGATCAGGG
CCGAAGCGGTCGCGTGCCTCCCTTCCCCGGGTCGGCTTCGGCTCCGACCCCGCACGGGGG
GACTTGTCGCTTTACACACCAAGGTTGGAAGTGGGTGTGGATGGCATCCGTCGTGCGGGG
ATGCATTTCCATGTCAAGTCCGAATGGTGAAGAAGATGTCATGTTGATGGTTGATGGCCG
TGTCGAACGGTGGTGTCGGAAAGAGAAGATACAGTTAAACCACCGCCATCGTCTTTTGCA
CGTCAAAACTGAAAAAAGGAGAGCGAAAAGAATTGGATATCAAGTCAGAAAGGCAATGGA
AGTTCAGTTAATAAATAAAAACGAGTTGAAAAAAAGACCAAAAGAAGAATCGAATCTGGG
ATACCCAGAGAGTTGTTTCCAAAGATTGGGGAATGGAGTATTTGAGGCCAACTCACGGTC
ACATCCGGTAAAAGGCAGGAAATGAGTGCGGTCTGAGCGGGCCTACTCCGAACAGTCGAA
CGCAAACCAGCCCTTATAAAGGCGGGGGCGTGGTGGGCTTGTTGCGGCCTGCGATTGGTC
AATGCTCGTTTCTTATCGCCATCTTATCGTTGGAAGCAAAGCCGAGGATAGCCACGCAGG
CCATCAGGGTTCGCAGACAGCTTCATCAACACTCCATACACTTTTCGCAGGTTGACAGCG
GTAATACTGCCTCACAAGGGCGTCAACAAACACGAACGCATCAACAGAATCAAAGCCAAG
TCCCAGTATCAACGCATGAGTGGATATTATTCTCCCAGCCGATCCTTCCCCAATCCCAAA
CCAATGCCATGCCATCGCCATTTTCCAGAGCGAGCTGTCTACAGTACAGTGTAGCTAAAG
CCATCTAAGACTCCCGAGTCCCCTCTAATCATCCTCAATATCATCATCACTAATCACCAA
GCTCTGCAACGGCAGACTCGGCTCCTCCTCCACCTCACCCCTCCCCCTCCCCGGCTTCCC
GCTCAAGATAGAGCCCAAACCCCTCCTCTTCCGCGGCGTGCCCTCCTCGGTAGGCTTGTC
CGTAGCCCAGGACTCGGCCGCGCCCGACTCACCGCCGCCGCCGCTTTCCTCGTCCGCGGC
GTCGTCCCCTTCCTCTTCCCCCGCGCCGAGCGGCCCGATCCCCTGGAACGAGACCATCTT
CTCGAGGTCCCTGATCCGCATCGTGCCGAAGCCGCAGCGCTTGCGCCGCGCAATGTGCGC
CATGTACGGCATCCGCTCGAGCAGCAGTTCCTGCCGCGCCGCACTCCCCAGCGAGAGTAG
CGGCGGAGGCGGAGGAGGAGGTGCCTGAGGTTGTCCATCCGCCTTGCTGACCTGTTTCGC
CGAGGAGGAGGAGAATGCCAAGGCCTGGTGGCTGCCGGGAAACCCGTTGTTAACCCCCCC
TCCAGCCTTGCGAAACGCAGACGCCCCGTCCTTAACAAACCCCTGCGCTTGCGTCGTCGC
CGTCGACGGCGGCGGGCCCGGGCCGCCATCCTCCCCCTTGAGCATCTTGGTCGCCCACAT
GTCCGCCAGCCCCTCCAGCTCCTCCTTGCTCCGCCACAGCTTGAGATAGGTCGGGTAAAA
CATCTTGTAGGCGTCGCCGCCGCGGCCCGTGGGGTGCGTCTGACGCTTCACAGGCGACGG
CAGCGAGAACAGCAGCCCCCGCACGGCGACCTGGAACGCCATCTCGTCCTGCCGCAGCAT
GTGGCTGCCCGAGTCCTTGCCCGCGTAGCCCGCGCCGCCGCCGCCGCCGAGCCCCTTGCC
GCCGAAGAAGACGTCCCACGACGGGTAGAGCAGGTCGCTCTCCGAGAGGTAGTCGAGGCA
GCCGTTGAGGTAGTCGAGCGACGAGTTGGGGTCGACGGGGCTGCTCTGCTCGCACGAGAG
CGCGTAGTTCTCGTGGAGCGCCGAGATGAAGGTGTGCGTGTCGGTGCCGATCTCGTCGAT
GAGCGCGTCGACGGCTACTTCGGAGCGCTTGGGCCGCGAGAGGTGCGCCATGTAGTCGGG
CAGCGCTTCCGCTGCTGCTTCGGCGGAGCCGGGTGGGAACTCGCCGCCTCTTTTGTTGTA
GACGACTTTGCCGACGGCGTGGAAGATGCCGAGAGTTGCCTCGCGTTTTGAGACTAGCTC
GAGCGTGTCTTGCTCGCCTTTGGTCAGCGCTGGGACGTCCTTGGCTCCGCGCTTCGGTTT
TGTGAAGGCGACTTTCGAGCCCCAGTCTGCTTCGTCATCGCCCTTGACGCAGAAGAATTC
GAGCGATGAGATGGCGTTCCGGATGTCTCCTATTTCGCCTAACCGCTGGAGGACAAGAGG
CCCTGGCGTCCGTCGCCTCCCTGATTTGCGCGCTTCCTTCTGCACTACCAGCTCCAACGC
CTTCGTCAGGAAAGTTGGCGCAACCGGGTTGAACTCGATGACACCGGTCCCTGGGTGTCT
CAAAATCTCCGGGCCGAGCAATCGATGGGCGGTGAAGCTGTCGGCCGACGCCGATGTCGT
CGTGAGCAGCGTCTCCGAGATGACCATGACAATCGGCGTAACAGGCTCCGAGTTGTAACT
GGACCCAAACGCAGCCAGCGCAGGTGTGTTGGCCGCCAGAAACTGCAGAATCGCATTTCT
AAACCCCATCAACCCGCTCGACGAGCGCATGAACGTGTTCGGGAACTCCTCGACCAATAT
CAACCGCCTCTCCGCCCCATTACCACTCGATACCGGAGGCGGAGGCGGTGGCATGGGAGG
CGGCGTCGCCCCGTCCGACTCAACATCCAGCTGCCCGAATTTCCCTCCCCTCCCGAGGAA
CTCCTCAAACTGCGCCGCGGCCGACTGATATCCATGCCCGGCGACCCCAAACGAATTCGC
CGGATTCCTCCACTCCAGCACCTCGCACCGCATATCCCTCGCCAACAACCGCAGCGTCGT
TGTCTTGCCCGACCCGGCGGCCCCCTTGAGCACCAGCAGCCGCTGCCTCATACGGCCGGA
GAACACCTCATCGAACCACCGCCGCACGTCCTGCACCTTCCGTTTATGCACCGCCAGCTC
GTCAAGACAAACAGGCGCGAACCGTTCCGACCAGGGCCGGCCGTCCTCGTCGTTGACCGC
CGCCGTCTTGTTCGTCTTCGGCGCGCTTGACCTCGGCGGGCGGAGGAACCTCTGCCCTCC
CGCCGCGGCACCACTCCCACTTCCCTGTGTCCCACCGCGCATTGTCGCCCCAGCCCCGTT
TCCATTCCCATTCCCGACCCCATTCCCATTCCCGTTCCCAGACGAGGAGGTAGCAAACCT
CCTCTGCGCCGCCTTCGCCCTCCCCACCAGACTCGACGCGGCCGCCGACGCAGACGACAC
CATCAGCGGTATGTCATCGTCATCTTCATCGCCCCCCTCCCCATTCTTATTATTATTTCC
CCCCTCCGAGATCGGATCACTGATAATATCATCCAACCTACTACTACTGCCGCCACTCAG
ATGGAAGCTCCCATGACTGTTGCCATTTCCCTGGGTGCTGAAAACCGACGATGACCCCCC
ATTGGCCGTGGACGCAAACGACAGCTGCGACTGCGACTGCGACTGGCTCCGCTGAGCCTG
GGCTTGCTTCGAGAAGAGGGCGACCAGATCAGCCGACCGGCCCTTCTCCCCTTCCTCTGC
TGCTGCTGCTGCCTTCCGTTTGCGTTGCGTACCGGCGCGCGTGCGGGACTTGAGCGGGCT
TGCGCTTGGGCTGCGGGTCGTGGTTGGAGCAGCGGCTGCTGCCCGGGTGGTTGTGCGCTT
GCGGATCGGGCTTGGGGACGGCGGCGGCGGCGGGAAGGGGTTGTTGTTGTTGCTTGTTGA
GGATGTGGTGGCTGTTGGTGGTTTGTCGGGGGATCGTGTTTTGACGGGCGAGGAAGAGAG
GAAGCGCTTTAAGGTGTTTCTGTTTTGGTCTTGGTCGTCGTCGTCCGAGTCGTCGTCGAC
GATGGCGCGCTTGCGGCGCTTTGCGGGCGGCGCCATTGCGGGTGATTTTGGGTTGGACGG
GGGTGTGGCATTTGTTCACATTGCGGGAATGCGGGTTTTGGGTGTTGTGCGTGGCTCAAT
GGCGCTGTTTGGAAAGTGCGGTGTTGCCGTGGTCAAGGTCGTTTGTCTGTTGTTGGCGGG
CGAGCCAATGCAATGGATGGATGGAAGTGCAATGCAGGGCGCCAGGCAGACAGCGGGGAG
CTGAAGTTCAGCTGCAGGATGGTTGACAGTAGTTAACCCTAACCCTCTTTGTCCTTCACC
CATATCTCGACAACTGCACGCCAAACCCCTTTTGTTTTATCTTCCAACCTCGCTCTTATC
CAGGATTCTTCTACCTTGAAACCATAACAGCAAAACATGTTACCTCGACTTATTCGAGAG
ATATAATTCTAGGTACCTATTTCCCCCCCTCCAGCTCCCGCATCAGCAACCCCCTGTGGA
AGCCTCCTGGTCTTCACCACAACAAAGTTGACAAACTGCCGCATCACTTCCACGGCAGTG
CGTATGCGCTTGGCAAAAAGGACATGTTCTTCGACCCCATCATGGGCCTCTTTGATCAAA
TGCAGAGGCAGTAGCCGGTGAGCGAGTCAGTGGGAAGTGGCTTGATATTTTTACTCATGT
CAAGACAGTCTTTCTCACATATTAGTAGTAGTTGGGCAACCTGTATCCCACGAAGCCGTA
TAAATACCCCCGTCTCACAATTGAACTCACCGCTTGCCCCTATTCCCAGCAGAACCAAGG
CAAAACCCCCATACAGTCTGAATTATCCCAACCAAACACCCTCCATCCCAAGCAAGCATT
CAATGCACCCACCCCTCGAAGTCATCCACAAACCGCACCGCCGCAGCAAGATACCTCTCA
TGAACATCCCCCCACGTCCTAGCTGCCTCCCTCATGGCGCGAACGCCTATTTGCCTGTTA
GTAAAACAAAACCATCACAACACCCCCTCAAACCCGACTCAAGCAGATTCAAACTCACCC
TTTACAAAATGCGCATCCGCCCTCCACTCCGAACCGAGCGCCCTCTCCTCCACATGCCTC
CACCCCTTCCCCTTCAAATCCCCCTGGCGGGGCACATAATCCGGATCGATCTCGGGCCGC
AACACAGCAATATACACGGCCAGCGCAAGCAGCCACCACTGCCTCACTAGACTCATGTGG
AACTTGGCGGGCAGCAGCGGCAGCAGGATGCGCACGGCGTGGCTGGTCGTCAGCACGTGC
ACCACGAAAAAGTTGTACGCGTGCGTGCCCGGGCGGACGGTGGCGACCAGCAGCGCGACG
GCGGCCTCTTGGGATTCGCGGAAGAGCGTGGTTGGGTCGGACGAGGAAAGGTCCCAGGCG
TTCCAGTACTCGAGGATGAGGGTTTCGTGTTTTTGGAAGAGCGGGGTGATGTTGGCAAAG
CCCGGGGTTCTGAAGAGGCCGTCGAAGCGGGGGTCTGAGGCGAGCTTGTTGAGGAGGGTG
AGCGGGGAGGTGGAGGAGAGGGAGGGTGATGGGGGGCGCGTGTAGGACGGGTCGTCGAGG
TATTGGTGGAGGAAGTTGTATTGTGTTGCGGCCAGGCCGAGGGCTTCCATGGCGATTTCG
CGGCTGTCGAACTCGTAGGCGTAGCCGAGGTGGATTAGGGGGTGGCCGACTGGGAGGGGG
TTAGTGAATAGAATATGTATggga
>NODE_10_length_51122_cov_31.185184
CCCGGCGTGGGGTGGGCGGGGAGGGTGCGCGGTGGGATGAGGGATACGTATAGCCTTTTG
GATGCTGCGGCGCTGGCGATGACGGGGGATATGTCCGGGGTGTTTGCGGATCCGGAGGCG
GCGCCGGATTTTGTGTGCGTTTCGTTTTACAAGATCTTTGGGTTCCCTGACCTGGGGGGT
CTGGTGGTGCGCAAGGAGTCGGGGCATATTCTGGCGCTGAGGAAGTACTTTGGCGGTGGG
ACCGTGTCCATGGTGAGTACCATCGGCGGCGCGTGGCATACGTCCAAGGGGCTGGAGGCT
GGGGCCGGGGGCGCTGCCGGGGAGGGACATGGCGGTGCGCTGCACGAGGGCCTTGAGGAT
GGGACGCTGCCGTTCCACAGTATCCTGGCGCTTGGGGAGGCGATCGATGTACACGCCGAG
CTGTACGGGTCGATGGAGAACGTCTCGGCGCATACCACCGCGTTGGTGACGAGGATGTAT
TTGGGGATGAGGGGGCTGAGGTATGGCAATGGGCAGCCTCTGTGTAAGATCTACGAGGAT
GAGAACGGGGGGGCATACGGCGATGCCAAACGGCAGGGGGCTACTGTGGCGTTTAATCTG
TTTCGAGCGGACGGGGGATACGAGTCGTACGCCACGGTGGAAAAGCTGGCCAACGACAGG
GGGGTCTATGTGCGGTCTGGAGGTACGTCGGGCTCTGGTTTGTTGACTTGTAAAAGGGGC
GGGGTCACTGTCAGTCGCTCAACTAACCTGCTTCTAGGAATCTGTTGCCCGGGTGGGTTG
TTTGCGGCATTACAATATGAACCATGGCAGTTACACCGGGCTCGATCTGCCGGGCATCAC
TGTGGTAGGTTTGTTTCCAAGCTCACCGAGCATTACTACTTGCTGGATGAGTGTTGATTC
ATATCACAGGCCCAGACGGAATTGGCGTCATCAATGAGTTACCTACTGGGTAAACCTTCC
CCTTCATTTTACCTCTTCGTCGCTGACACTTCACACACAGCGTGGTCCGAGCCAGCCTCG
GAGCCATGAGCACCATTCAGGACGTCGACCGATTCCTGTCCTTCCTGCATGAAACCTTCA
TTGCACGGCAAGACAGTGCCTATGCGAGCAGCAACGGGAACGCCTCTGTTGTATCACATC
AGCTCTGAGCACACTGGAACGATCCCCGCCGAGAAGCATGAGTGTGTCCCACAGTTGGCT
GCTTGCTGTTAGTTGCGGCGTTTTGGAGAAGGATGTCCAGACTAGTGTTTGTATCGTTGC
CAGATCCATTTGTGGCACACGGTGTTTGACACAACAATGGGAGCTTCGGTGCCATCGTTC
TTTTGTTTTGGTCGTTTACGGAAGGCGTTTGCTTCGCGACAGGTTCGGGGTTATCTCAAT
CTCTTAAAACAGTGCTTAATTTTTAAATACAAAATTGAAATATACAAGACAATCAATATA
CGGAACTCGGACAATGTCAGGGGAAGTGGGAGCTCCCTCCAAAGCACGGCACTTTCAGCA
TTGGACTTTTAATCGGCGCAGCTTGTGTTCCGCAGTTCAGCGTTGACCTCGCAAGCCACA
AAGGATCTCCCGTCACATGTCCGAGACATGGATGGTGGGTGGGGAGCAAGTACTGGCCTC
TCCTACATTCGTCTACAATGAGGCTGAAACCAGGCCTGAAGAGATACAATTCGGATGTGA
TGGAGATCTGGCCGCGGCGATTCTTGCCGCCATGGAATAACTCGAGGGAAGAAATGCATT
GCGACCAAAGTTGCAAATCATGGTATGCCAAGCATCGTAGTTGAGTGACTGCCAGAGTGT
TGAATGGTGGAAGATTGAACGAGCGGCATGCCACTCGGCTGCCAAATGTCAACGGTTGGA
ATGCGACATCGGCTGTCAACAAGGTTCGGGAATGTCCGCGTAGGGAAACGGCCCGGATGA
GGTGCTGTCGGTCTATGCCGGTGGAAGACTCTCCCCTCTCCGGGATGGCATCCCGTGTGG
GGGGGTGGCTGCCCATGGAAAGAGAGCCTCCGGCCTAAACTTCGGCGAGTAATTTTTCGG
CTCGCCGAGCAAAGGCCCGCCGTCTAAATGGTACATATAACGAGGGGCATTGGAGGTTTC
CTTTGAAGGTGGTTTGAAGAGCCAAGTTGGAGTCATCCCTGAACACAGCCGGCCCGGTTG
TGCTAGCGGTGTTCCGGAGTGGCGCCGAACGACGTAACCGAACCCGGTAAACAATGTCGG
AGTGCGAGAAACAGCTGGTGCGTGTTTAGCCCACTGTCTAGCCTGCAAGCAATAGCGTTC
CATCCACGACCCGAGAGCTGCGATGGCTAGACGCGATGTAACAGCCGACGACAGCACCGG
TGTTGTGCGGGAATTCCGTCAGAGGCGCTCCGCTTGGTTGCGAACCTGCAAGACTACCGT
ATTTTGCAGAGTTTATCGGGAGGTGTCGACACAGTAAACGCTTTGGCACCGAGTCTTGAG
GCGTCCTTGTTTCCGATGCCAGCTTGAGGTGACGCGCCCTGAAGCTTGTCATTGGTGAGA
CCCAGCATCTAGGTGTCCAGTTCGCTTCCCGGGACTCCGCCGAGTGAACAGCCGCGACGC
CGGAAGGATATCAAAGCCTCGAGAGACGACCTAACTCCAGACGGCCTTGGTCGATGCGGC
CAGGGCGGCAAGCTCCATGCAATCTCCAGACCAGTTCGCTAGCTCACTGTGGGCTTCAGT
TAAAAGGTAGTCCTTGTTGCTTAGCTCGGGATGTTATATCGTCAGACTCGGCTCGCCAAT
CTGACAGAGGATCCGGCGCCTGGCCAAGACGGGCCGACCACCGATTTTGCCAGAATTCTG
TATCCAGACGACATCTCTGGGGAGGACTGGATACGAGAACTATCACCGCTGGCAATATGG
TTAAACGAAGATCAAACTCGCCGAGACGAGTCTGTGTTTGTGTGTCGGCCCACTGATGAC
CTCGTAGGACGGCGAAGATGGGCATGTGTATGGCGAGAATATGCTGTGGATGAGCATTCG
ATTCGACGCCGCTGCATGGAAAATTGCCGGGGTGCCAAACAAGGCCAACAATCCAGGGTG
GTGGTGTGTGTCGTTGTCTCTCATTGCCTGCCACGTAAGTATCCGACCAGGTCCATCCGG
AGGCCCGAGACGGGGGGTGAGCTTCCTCTGAGGGCGCAGATTACCGCTGGATGTTCAGAT
AATGCAGCTGCAGGACGGTTTTGAGACGACATGACACCCTACTTCGTCCCTGGCGAGAGG
TCGAATTCTTGGAAGCGAGCCGGGTGCAACACTGTCAGGTCCGCGCGCAACGGCCCCGGG
CAGTGCCAAATGACCCAAGATGAGATGCCGCCGCTCTCTGGATTTACCCTGGGATGGGTT
GGAGGATCACGCAACCTTCTTGCGTCTGCCGGGCTTGAGGATGCGCGCGAGTGGATGGGG
CACTGCAGTTGGCAACGGTGATTGTTGATGGAGAGAATTTAACGCCAAGGCTCTCTCGCT
GCACGCGCAAATTGACTCCGAGAGCATGCAGGGTAGTTGAATATGCCCGCTGCAAGACAT
GCATGAGTGGCGGCGGCAGCGGGCGATAAACGGTTTTCAGAGCAGGGTCGTGGGCCAGTG
GCAGGTGAGCACTGAGAACACCAACTCCCGGCCCGGGAATGTGGTGGATTCTCTGAGAAC
TGCAGTGGGAGAAACTGAAGAGCAAAGGGCCCGAGCGAGCTGAGAATCTTGTCGTCGTCA
CTGCCTGCCTGCCATTCGTAATTTATCCGACCTAGCCCAGTTTCCAGAAGCTCGGTAGTT
AGATGAAGCAGCCAATTAGAGCGCGCCAGTAGCACGTGCAGAAACCCTCGAACCAACCTT
GACCAGCAGTAGTCTGGCTCAGACGCGGGTTTGGCGGAGCTTTGTCCCATAGTACTGCGA
GGGTTCTCTTAACAATTTTGTCGGGATTACGGTGATGTTTTGCCGTTAGCACTCTGTTCT
GTCGCATCATTTCTCCCCCTCCTTGAGCCTCGAGGTTGGTCGGGTGCATGGGAAGCAGAT
GGTGGGGGTCTGGCGTAAGCCAGGGTTAGGGGTCGAGATGTTGCCCTGGGGCATCAGGGC
ATGTCGTCATTTTCTGTCCCCTGCACATTCAGCGAGGTTTCGGCCCTTGTTTCCGAAAAG
CTGTGGGGCTCTTGCTCCCACATCATTTCTCCGTCCATGTTCACAAAAAAACACGGCGTC
AGATCGCTGAGGTACCTGGTAGTAACGCGCGTCCAGTGTGACAAGCGTCACGACCTGAGG
AACAATCCATGACCAGGGATTTGAGCTGTATTTTTCTACTGTGTACCTTATGCCTGCGCT
TGACCACCTGCGCGGCCATGGCGTTTGATCGCCCAAGCGCGACCTCCCCCCCGGATGAAC
ATGCTTGTTCGGCCAGCCCGACATCCTAGGGCCGATCAATCTCATGCGCTAGGCGTATCC
GGTTCGTCCCCAAGTCGGATTCTCTCTTGTCTTTTCCTTCTAGAAGCCGGCGAACACCCT
GGCCCTGGGGATCCCGAGATCCTCGACCCAAGTTCCGTGGCCTTGTTGACTCTGTGTCAC
TACCGCCGGTCCACCGCGCCGGGCTTGTTCGTCCCCACGTGGGGTCCGATAACACCTCCT
CCATCGGGGTCCATCAGCGAGACGGCAGCGAATGCAGGCCTGCTGTTTAGGCTTTCAGCA
GTTCCCCACGTGGACAAGGAAGGTGCTCGGTTGTCGACTCGCTCACCGTTGAGCGCAAGA
GAAGATCTGATATCACGCCTTTTGCAAGTTCAACGGGCCCCTGATCCCCTCGGGGAGGCG
GGGTTCGAGTGGCTCGAGGCACGACATCAGTCCAGCCGACATTTTACCAGCTTGCTGGCT
ATGTCGAGAGATATCTGACTGCCCAGCATCGCCCTGCATTGCAAATAGCCAATATCGAAT
CTGCATAGCGATACGTCGTACTGCATGCTGGAGGAACGGGATGAGAGAAATGAAGGGGTT
GGCAGCTGGAGCGAGTGCTCAGAAACGAGCCAATGCCGTGATTCCATCCTCGCTCGATGC
GACTGCGATCAACTCTTCGTCCGAACTCCAAGACGGCGCGGCCACACTCAACCGCCCCAG
TCCGAGTCCATGCAAGGTACCCGGCACTAGTGGTCTCAACACAAACCTGGTTTTGCCCGA
CCGGCGAGGGGCTCCTTGCTGTGAACAACAGCAACGTCGCATGACAGCGCTTACAGGCCT
CAAACGGCATTCCTCCGTCCCATACCCACCTTGGACGTTAGTGTTGTTCTGGAAGCTTTC
GGCCACTCCTCTAGCGCCGCCTTCTTTATTCTCCGCCCAACAAGCGCCGTTGAGGCCAAC
ACGGGTCGCCAACCTGGAGGGCGTCGTTGATGTGATGGCTGCAAACCGACATCATCAGAC
ATCCCGACCCAAGGTTGGTGGCGGGCAAGACAGTTTGAGAAGCATTTCGTAGCTCTGCAA
CTACCTTTTCAAGTACATGGACTTTCGTACCTCAGTCAGGGCCCCGGGGAAGACGGGAAA
GGATGGAGTGGCTTGCGCTGGTTGCGGCGGCGCTTGTCCTGAAAGGGAGGTAAGCCGGGG
CCAGGGATGGCTGAACTTGCGGAACCCCCCCAAAGGCGGGCAAGCTCGCCGGGGGATTTT
CAGCAAGAGACCAACTTGCAAGCCTTTTCGTCCTGCATCTTCCACTGATGACAGCCAGCT
AACCCAACCCAAGGCGACGCGACGGAACTGCTGGCGTCTTTTCTCCGAATTGGTGGCCGG
TTTGCGAGCCCATCCTTGCCCAACGGTTATTGATGTCGCACTTGTCCAACCCTGCGATGT
GGGCTCATTTGGGAGCGGTCCGCCATGAGCGCTTGGACCCTGGAAGACATTCCAGGCTTC
CTGATCGCCTTCCATGCCCGCCCGCTTCCTCAGATTCCAAGATCAGATCTCCCTCACGGG
GGTCGTTCCCGGCCGGATACCACCCTTTTGCGCATGAACCACCGCCAACCCTGGACCAGG
ATGTGACCCTCACATTCTCGGCGTCCCCTTGGGTCCGAGTCGTCGAAGCGCCACAAAGAA
GCTTCGCCGAAACGGACGGACGACAAGGAGCCGCCGTTCGGTTGCTTGAGACGCTGGCAT
GACAAGTATCTGCGCCGTCGGTTGGCGCCGAAATCAAGCAGGGGGTGGTTGACGGAAGAA
TGGGGAGCCATCAGCACAGGTGCAGGTACAGTCCAATCCCATCACGCCAGGCATGGAAGG
GTGAATGGGCAAAAACACGCCTCATGCCTAAGCTGCTTGCCCTGATTACCAGATCGGTTA
ATCGTCAAGACTCGCCAGGGTTGCCGGGGGGGTATGCTCTGGAAGAAGATCCTGAATCTT
TCCGGAGAGCGAAATGCTGGAAACGGTGTTTCAGCCTTTGGCAATGATCAAAGGATGAAT
TAGCCCCATGCCCCTGGACAAGGTAACAGCCATTTTTCCATGTTAGCCTCCGGGGCCGGC
CTTGCATGGAAGCACTCGATGCGCATCCGACGCTGATTGCTGGACCTGGCATCAAGTACC
TTACCTTACTTTTTTATTTTATTTCTCCAGTTTGTGCTGTCCAAAGACCACTGGCACGTT
CCTTCCTGGCCCATACATCCCCAGGTCCATTCATTATCTGGGCTTTGCGTGGCTGCCCCC
CCTGGCTGCACCCTACCTTCCATGTCCGGCTGCGCTCATTGTGTCTCCGCCGCTGCTCCT
GCCCGGAGAATAAAGAGACGTCGAGGAAAGCGCAGCCTTTAATATATGCCCTTCCTTTAA
TTGAACTGGCGCCCATTGTCACTGCCTGCCAGTCGTCTCGCCACCCCTCCCTCCAGTATC
CCCTTCGGCCCTTTGCGCCGCCAATATCCAGTCGCGCTTCTTCTTATTATCCTCGCCCTC
CTCCCTCCCGGACCTGGACAACCTTCAAGGCCGCTCCCATAACAACCAACCCTCCGAGAC
AGTGCAGTGCCGCATGCGACTGGCATCCGGAAACCGCGTCTGACACGATTGGAAGCTTGT
CTTCCGCCCGCATTGCCGCCCAAGCCGACTGACTGCTGCTGGTCGGGCTCTTTGGGAGAA
GCAGCACGCACGCCTCAGCCAGCCAGCCAGGAAAAAGAAGGACATCAAAACAAGCGGAAA
AACAAAGACCGGCAACAAAAAGCAAGGCGCCGCTGCCCGCTGCACCCGGAGACTCGCCAA
TCTTCGACGTCCCTCCCTTGTGTGTGGACAAGTCAGTCGTTTCCGACACTTCGAGACCTC
GGAGCTCTTTGTGGGTTGACGCCGCCGTCGCCACGCCGTTCGTTACCAAAGCTGACGCCG
CGCCAACTGGATCTGCCTTGCTCTCTGCAGGCGAAAAGGCTGAAACTCTCAAAGCTGAAT
GGCCGGGACTCCTGCTGCTTATTCCGCAGCTCGGCAATAGAAGTGAAGCCCCTCTTGGAG
CTCACCATCGTCGACTCCCTCGCACTTGTTCTGTCTGCCCGGAACGGGCTCATTTGAGGT
AGCCAGCCACGTCTCAGCGAACGGCGTTGATCGGAGACGGAGTGAGGCTTACCTGCGCGG
CCCCTGAACGTTGTAAGCCAGCACCAGCACCGAGGCACCCCACGCCCGTCATCATCCAAG
ACGACCCATCACTCATCACCCCCGGCGATCTCGATTCGTGATAACTCATCACACCCAAGA
AACTAGGCGGCAACCACCGAGAAATACAAGCTTTTGCCGTCCGCAGCCTCGCGCGCCCGA
CGGTTCCCGACTTTCGAGCCGTCGCCGGCATCTCGAACAGACGCCCAGCCAAATCACCCG
CAAGGTTGCACAGGAACTTCCAAAAACAGTACCTGCGGGATCCCCCTGTTCAGGCCACCC
ACGACCACCTCGATCAAGTTCCAAAAATTTGGGGTGTGAGCCGAGCCCTCGACGCGGCTA
CGAAAACTCCCTTCCACCCTCAGGTTCCATTGCAGTCACCACTTGGTTCGACCGGTCGTG
CGCTGCAGGACTCTCTCCACACTGCATCCCCCTTGCACTCCAGCCTCCATCCGACTGTTG
AGCACCTGCTCATATCCCCTCGGACCCCAGGCGCACACTCAAAAGCCGAACACGCATACG
CTCCCTCATTTGGCATCTGCTTCGCAGCGCACGAACAGGACATCCTGGGCGTCACATATA
ACCCAAGCTCCTGCGGTCGTGTGGCCCCCCTGCAGAGAGCTGTCGCCGTTGCCGCGTCTG
CCTGCCAGCTCGGACCTGACCAGCCAGAACCGAAAAGGGTGGATTTAGTCGCCAGTCATA
TTCCTTGGATCCTGCTCGCCTCAGGTGCTGCAAATCGCAAGATCATCGTTCTCGATTGGC
CAGCCGCTCTCGCTACCGGCGCGTCTATCTTTTGTCGTTGCCGGGCCCGTTGGCGTCATA
TGTGAACCACAGCCGCCCGTGAGCCGCCTCCGCTGCCAGACAGCGAACAAGCCGACTCCA
GTTGGCCGCATTCCCATACGTCTAACAACCGATATCCGGGTCTGTTGCGAGGAGCTCTGT
GGTTACTCAGTTAATAAGCATCAGCTATTGCGCGGGTAACTCACCTTCCACGAACGGAGC
CCATGACAGACATCATGTCCTACCAATACCCCCCGCCGCCGAACGGCGCCGACATGGACA
TGCCACAATCGGGCTATTTGCCCAGCTACTCGTCGTCCGGGATGGACCCGGACTCGAGCA
TTCCGTCCAGGGAGCGTTCCGAGTTGAGACGGTCGATATCGACGCCGGTCGTCGGACCAT
CGCAGGGACATCCACAGCAGCCAACGACGCCGCAGCAAGCGGGCGCAGCCGCGCTGGATG
CCGCTGCCGAGAGGAGGAGAAACAAACTGGGATACCATCGGACTTCTGTTGCATGCGGTA
AGTATCCCACATCGATCCCGCTCTCGGGCGGCCTCGGAGCTAACGCGCGGTGTAGGCCAC
TGTCGTCGACGAAAGATCAGGTGTGTCCCGTCGCAAAACGATGTTCAGGGACGCTGCATA
AACTGCATACGCCTGAAAAAGGAATGCAGCTTCTACCCCGTGGACCAGCAGCCACCTGTG
GTGGACACGAGGCAGAAGTCGGGATCGCGATCATCCGTCGGCCCAAAGCCCCCCTCTGCC
TCTTCGTCGCCGGCCATGCAACCAGGCATCCCATCCGACATTCACGGCCAGCAGCCCTAT
CCTCAACTGGCGATGCCGTCCATCCAGAACATGGCTCCGCCGATGAAGCCCTCCGGAAGC
GACACCCACCCTTCTGACTCCAAGCGTAAGCCCCTGCGTCATTACCGCCAAACAGTCTTC
TGCGGAGATGTCCAAGTTGCTAACCATCTGCAAGTGTCTTCGAGCACCCGTGGGTACGAA
TACGGGCAACATGGAATGTCCAACTGGATGGCGGACACGAGTCCCAGCTCCTCCAAGCCG
AGCGACATGAATGCAACTTGGCGATCATATCCGGGCGATTCTCCCGTTACGCCCGCCTTT
TCACCCTACACACCCCATGCGCCATCATCGGCCACCTGGTCGGCATCGGTAGGCTCCGAA
TCGTCGTCGCGGGATGACATTGCTTGGTCGTCGTATCCTGCGCCGCCTCCCCGGTCCCTG
TCTTTTGGCGCCGAGGGCATGGCCGGCCACCAGCAGTATCCGCCGATATCGCAAATCAGC
GGTCACTCGAGTCGCGGATACGACCGCAAGTCGAGTTCCGTGTCGGCCGATATGTATCCG
CCGCCCATCGCAACCACCATTCCCGGAATCGAGACGGTGCCGGGTACCACGCTAGATCAG
AACGTTTCGCTGTCGGCCGGAGCCGTACCTCCATCGAGCTATGCTTCATGGCAGCAGTCG
TACTCGTACTCGAAGCCTGAAGGCTATGGCGGATGGTATGGAGAAGGAGGAGACCAGCAC
TCGTCGGGACATGGGCATCCGTCCTCGAACGTTTATTATGGGCGGTAGTCGAGTCCAGCC
CGGTTGTCGGCAGCGATGCATTCATTCGGTAATGCGTCTGCCGTCAACGGATTGCGCTCC
CTTTTATAACGGCAGCGCACTGTTGAGAGCCGCTTCGGTGCAGCGGAGTCGATGCGAGGG
ACTGCCCCTTGCAGCATGGTGGGCATTCAATGGTCGATGCGCTCTACGGGACTTCCCAAT
CTGTCGAGACATGCACGACGCAAGCTTGCCAATTCGGAAGGCGAGCCTGAGCGCAATGTT
GCCCAACGGCCAAATTGGGAGATTTGCGACACATGACGCAGCAACTCGAGACCTCGGTTA
TCGCCAAGTTTGGTCCTGGACTGCACGCCGCCCAAAACGACCTTGAGTTACTCCTGGTCG
ACATTTTCCGTTGGTGCTCGGATCAAGCGTGTGGGGTCCCGGGAAGCTGCTTCTGAGAGG
GGAAAGAACTCGTCAACCAGTGCGACGCCCAGGTGTCAACCAAAGGGGTTGGATACCTGT
TTGGCGAGTCGAAATTGGCGGAGAAGAAAAGCCCTCGGCTTGTGCGACGAACACAAACCA
AGCTGCCACCGGCGCTAGCAGAGCCAAGGCCGAAGCTCCGGAGCGAAGCCGAACATTTTC
AGCCGTGGCTTTCCGCCCTTTGCCCTGCTCTTTCTCCATGGTTTTCTTCCTTTTGCCCTA
CGGTACTCACGGCTTGACATGAGTGGAATGCGGGATCATCATATCGGTTGCATCTGGGTG
GTTCAATGAGGCTTACACGAAACTAGACGGATGGGAGATGGGGAAACGGCACGGCACGGC
ACGGGAGAGGGACGGGAGTATCCACATGATTTCCCGGCGAACGGGTGGAGACCGGCACTC
ATCCGGACGAGCGGAGCCCCGCCAAGCCACGCCGGCGGAGTGATGTCCTCGCCGACGTTA
CACGGAATGGGTCGGCCACCGGTGTGGAATCTGCGGATGCGGCCGACGAAATCACCTCAC
GAACGATATGTTGAACTGGTTGGGCTGGATAGATTGAGAAATGGATGGTCATCTTTGCGG
GTTTGGAGGATTGTAAAACGGGATACACGGGCACTTTCTTATTGGCTTTTCTCTCATCTC
TCTCTTTCTCTCTTTCATATATGTCATTTCAATTTCCTACGTCTCATCATTGGCTGGGCA
GGATCCTCTCAAAGTGGTGATGGCAGAAGGAAAAGTTGGTGTGTTCTCATCTTGGTTGGC
GGTCTGCGATGGTTTCTTTGCTCTTGTCGCGTCCTCTTTTTGCATGCCTTGTATTTATCT
GTACTTTATTTGTATTTTGGCTTGAACCGGTTCGAAACATGAGGGGATTGGATGGGATCA
GGTTGATGACGCTGGCGAGGGCGGCTTGCGATGGTATAGACCGCGTGTGGGCAGGGCCGC
ATATATTGCGTCTACACCACAACAATGTATTGTGTGTTCCACTCATTGACCCCATAGGCT
TGAGGCCGGGGCGGTAGCGGCGCGATCTTGAATTGTGAGCTCGGTATTGTTCAGGTGGTG
TGCTCTGATTGTCAGCACCCCTTCGCCCCCGTTGGCATAAGAAATAACTCCCGTGGTCAT
CTCCGGACCCGGAAAACATATGATCGGTATGGAAACCGGGCGGCAGGCAATCGGCCCCGG
ACCGGAGCTCCGTGTGGGCCCGGTCGCCGGCCACCTGATGTTGCGTTGAGCCGTAGCCGC
CGAAAAGCCCAAACCACAAAAATATCCAGTTACATGTATGCAAGCAGAGCGAGCGAGTTC
CCGCTTCTTGCTGTATGCACCCCAGACCCGACATCCCGTCGTTTGTCTGTGCCGTGTCCA
TGTAAGTCAGGTTCGTGGACCCCGCATCCCCGCAAATATCTCCCGTCCGTCCCGTCTCGT
CTCGTCTCTTCACGGCGGGACGCCCACTACTACCGTGGCTTCTACGTACTACGACACAGG
ATCACGGCACAGTACAGCACTCTCTGATACACCCCACGCCGTGGGAATGCATCGGCTTGC
CGTCCGAGGGCCAGAGCCCACTGAGAAGCTATAAAAAAACAAGCATGTGTAGGGGGCCTG
TCGTGCTGAACCGCCTCCTTACCTAATTAATGAGCAAGGTAGGTATTTAGGGAACCAACA
ACCGACATACGTCCGGGATGTCATGTCATGTCATGTCATGTCATGCGACGCGTAACATTC
CACGGCGGATGTGGCTGGCGGTGTCCTGCCTGCATGTCAGCTCTGCCCGTGGCTTTCCAG
CCTTGCTTACCTTACCCTGACACTACAGCATGCATGGCATGGCATGGCATGGCCCGAGCG
AGTGCCTCGCTCAGGGGTTAGATGAAACGATGCTACGAGTTTACCCGCCCTTCGTTCGGG
ACCGGGCGGTTAGACGAAGGGGAACGTGCGCTGCATCGACATGTCGGAATTCGGGATGTG
GACATGGTAGATAATAAATATGGTGGTGGTGGTTGGTGGCTCAGACCGCGTCGGGAAGCA
AAGTTTCCGGCGGCAAGGCGTCTGGGCGTTTGCAGTTGACTTTTTGGGTAGGGGGGTTGG
GCGCTTAGGGGGTTACACCACGCCATGCAACGGCATGTTTCATTTTATACGTAGTAAGGG
ACGAACCCAGGGACGGGGGGAGCAGGGATGCGGTTGGTTCCGTTGGTTATTTTGAGGTTG
ACTTCACTTCAGTTCAGTTCTAGAACATCTAACTTGGGTAGTTAAGTTTGGGTGTCTCAT
CAAATTTGAAGCGGTTCCAAGAAAAGAACAAGGGATACAGACACACTAAAAGAAGAAACG
CCATCACTCAACCAACTCCCACAATAACACCACCAACGCAACATAACTCACCAGGCTCAG
CCCAACCAACAACCCCACACTATTCCCGCTCGTCCTAAACTTCTTCTTGACCACCATCTG
CCTCCCACTCATATTCACATTCACATTCCTCTCATCCCGCCCCCTACCCATCCGCCTCCC
CCTCCTCACACTCCCACCACCCCCCTCCTCCCCCCTGTCTACCTCCTCCACCCCAGAAGA
AGAACCCGACGCAGAAGAAGAAGAAGAACCAGAAGAATCGGTCTCCTCACAGTCAAAAAA
CTGCCTGTTGCCCTCGTAGCGCCGGTACACGGCGACCAGCAGCACGGCGGCGCCGTAGCA
GGCCAGGAGCGCGCCGATGGGGTAGAATTCCGACGTGAAGATCTTGAGCACGACGAGGGC
GAAGGAGAATTGCGACAGGGCGGTGCGCATGTAGGCGCCCTCAAAGGTGCGTTGGGCGGC
GCGGATTTCAACGAGTCTATTATATGTGAGTGAGTGAGTGTGAGTTGGTTTTTTTGGTGT
TGAGGAGGGTGGTGGTGGGGGTTTGAGATGGGTGTGTAGGTATGTATATCATGGTGTGGG
GGTGTGATGTCTGGTTTAGGTAAGGAGTAGGAAATGGGATGGATTAGGATTTGTGTAACG
ACATAGGAGATGAGTGAGATCAGACGGTAGAAAGTAGATGAGATGCGATGAGATGAGATG
GGTGCCGGGAGGTGAGAGGGCGTGGCCGACTTCAGACCCGTGATCGGACGATGTCACGAT
AAATTCAGATAGGGTTGGGTTAAGGTGAGATTGCACAGGACGAGAATCTCCGAGGCCAAC
AATGTAACCACGACACGGCATGACTGAGACGCACTCACTCTTGGCTTGTCAAGACAACAG
ACCGCGCGCGATGCAGGCGAAGATGAAGATGGTCTTCTGGATGCGGTTGGAGAGCCTAAC
AACAGGACGTCAGTGAGCAACCCGGTGTCGGCGTTTGGCGGCAAAGGCAAACTGTGCCGT
TTGACTGCTGGCTCGGGCAATGCGCACCTCTAGCATGGATGCCATGATGGCTAACTGATG
AGTCGGCAATGGAAATTGGGAATGGTGATGCTATACACGCAGTGGGTGGCATGAGATGGA
GTGGCCAGGATGACTCGGAGCAAATCAGCTCGCATTTGACAGTCTCACAGTGAATGAACC
CTAACCCTGGTCATCTAAGGTATGCAACAACCCCTCAGCGGCAGCAATGTGACAGCCCGA
AGTATTACATGGCGACCCCCAGGCAGGTACGAGAACCTGCCCAGGTGATGTCCTACTCGA
CAACTAAACACCGGGCCGTCCAAGGGGATACCCGTAGGGAGTAGGAAATAGTCTGACTAG
GAGTTACTTGACATGCAGCTGCTCAAGGCGCACCTAGCTAGTAGTACACAAGTTCAGCAT
GCCCATACATGTACGCATTCGAGTTAATCCTGATTCTTCTCCCTCTTCTCCTCCTCCCCC
CCGAGCTGTTTGCGGATAGAAATGGTTGGGCGTTTGCGGGAGGGAGAGCCAAAGTGTTCA
AGTTTACCGCGTTTAGAGGACTCGGAACGAAGAACGGCCTGTATGGGTCCCAGCTGGTTT
GGGATAGCCGGTCCCCTGCGGATACTGGTAATCATGGAGGTAACTGTGCCTGTATATGTG
CGTGGAGATGGCAGGGGCGCTACCTGTTTCTCATTCAAACAGCGTAGTGGCAAGGGGCAC
TCAGAACCCGGGAGGGCAGTCGCCGACAGCAAGAAGTCCACTAGTTCCTGCTGCTGCGAG
TCAAATAACTGCCATGTCATTCCCCTATCCGGGTAACCTTTACGGTCGGAGCACAGCGAG
GGGTTGGGTTCTGGGTCCTCTGATGTCGCGAACGAGACGACGCCACCCAGGATTCTTCCC
TGGGCCCAGTAACCAACGACATCGGCGGCGCGCTTGGGATACGACGACATGCTGTTGTAA
GAGGGGTGTGTGAAAAAGTTTGTCTCGGCGTTGAAAATCCTCGAGACCCGCACGCGGTTT
TGGCCAGCCCAAGATATCACGGCATCGATGGAGTCGCCCGAGGGTCCGAGGTGCTTGTCG
TGAAAACGCAGGTTCTTGTTGAACAGTTGGGCAGCCATCTGGTGAACGGCCAACGTCACC
AGCTCAATCAGGCGAAGCTGGAAATGCCGTTCTCCAAACGGCACCGACTGGAATGCGTTG
ACCTCCTAACATGTCAAGCAGGTTAGCGCACTGAAGAGTGGATAAGTTCTTGCAACAACT
GACATTCTCGTCAAACTCTAGGGTGTGGATGCCGAATTCGGACCTGTACTGCTCCGTCCT
TTCCAGGACGCCCGGGCAAAGCGATGTGTGGCGGTTGATGGGGTGGTCTGGCACGAAGCC
TCCATATGGGCCCATCCACTGGTTGTTGGCGACGTCGGCTAGCGGTAACCTATCGATGAT
CTGCGCGTACGTCTCAAGGGCCACTTCCGTGCCGAGACGTTGCGGATGGCGCGATCAAGA
ACATCTAGGCGGTCAGAGTCGAGGATGTTGAGGTTTCCCATGGCGGCTCGGTCTAGCGAG
TTTGGCGCGGTGCAGACAGCGAGATCTCATCAAGAGTTCAAGAGGAAGACAGACTGAGTC
GCTGAGAGGGGTTCTCATAAAAAGAGCAAAAAGCGCACGATCAAACGGGTGGATTTCCCC
ACAGCGAAGGCATCGTCAAGAATCTGTTGACCCGATGAGAAAAGTCACCCTTACTATTGG
TGTGATTATGGTAGCTGCAGCAGGAACATGCAGCTTTCATGCTGTTGGTTGTGCCATGGA
GAGGGATCGTCAAGTAATGTCGTATTGAGTGACACACACATAGTGTAATTTACGTATTAT
ATGTCACCACTCACAGCACCACAACTCCACTGGCCGAGATCAGACGAACATCAATTGACC
TCATTGTCGAACGTTGACGACGGGGACAAGCCCCAGACCCCTTCTTCCCAACACTCGGGT
TTTAGCCCCCACAGATATACTGACGCGTGGAAGACAGACAAGGGCATGGTCGCCGTGGCG
GAGCAGACCGAGGACGAAGGATCAAACCAACCGTCCCCGTCGAGCTTCAGGCCTCTATCC
CCAGGCGGCCGACGGGCAAGATCAAGGGGGCAACCACGTAACATTGCTGGCTGGGGCCGG
CCAGCTCCATTTCGCACCTGGGCCGCAACAACCAGACGGCGGGTCGGCGATGACGCTCCC
CCGGCTGCCGCACACTCGCCGGCCGGTCCACTGCTGTGATCGTCTGTTGTTGCTTCGTCA
AAGTCACAAGTTGAGGATCTGAGACGCGGGCCCGTCCAGAGACGGTGGCCCCGTAAAGGG
GACATAGGGCCGAGGCGTCTACTCGCAAAAAGGTATGAATGTAGTGTCAAGTGTCCAGGG
CCCGCTGTGCTTCCTCGGAACTGTTAGAAGTCAAAAGCATATACGCATTGACTCCCGGGC
GCTCATCGACACCGAGCCCAAACTGTGCTGGCACCGTCGCTAGGAAGACACGACTCGATC
AGACACAAAAACAGGGGTCTACAAAATGCCACCGCCCGGAAACCACCAGTCTCATGATAC
TGGCCGGCCCCCGCCGGAACATAAAGGCACATGGCTTCAAACGCTGGTTCTTTATGAACA
GGTCGGCACCACTAGCCACCGAATAAAATTGGCTCCTGGAAACCCTTTGTACGATCAAGT
CGTCGTTGGTATCCGCCACGCCTTCACATTGCTACACACCCCGAACAGCTACGACGCCTT
GACCACGATTGGAAAGGGCGTCTGGAAAGAGTGGTATGGGCAACCCGCTAACCCCGAGGA
CATGGACAGCAAGATACACTTGTTTCTCCAAACTCTCGACCGGAAATCTGTTGAGATTGT
GCTGACAAAGTACCACCCTTACAACGGCGCGTACTATCCGGTTACCTGGTACGAACCCAG
CAAGGGAATCTTTGATTGGGACCCTCACAACGGGGGCTTCATGAGCCTGAACCACTTTGT
TCGTCCCCCTTGACCCCTTGAAGGCATGTACTGACAGAACCTTTGTGCAAGATGGTCGAG
TCCATGGTTATGGCCAGCAATGGTACCACTCGCGAACACGAAGACGCCTACGCTGTCTTC
TATTTTGCCTTGGGGATCACCATAGCACACGAGCTGGTACACTGCTTCACAAACTTCTTG
TCTGGAACGGAGGAAAAGGACACACCAACCGAGATTGCAGGCTTCGTGCTCAGAGACCGG
TCCAGCACTCGCAAATTCGGTGACTCAGGTGCCTTGTGGGAGCTTCTTACACTTGGGGGT
AGATTCGAGACCTACAAGATACCTGGGAACCCACTGCTATATCGCCAGGCTGGGGCGCCG
TGGCTCAGAAGGCGTGACGGCAGTGTGCAGCTTATTATTCTCCTAAAGGACGAAAATAAG
CGTAACGGTCATGGTATGCTTGTTCTCCGGGATGAGTCTGCAAAACTGGCTTGCTGACAC
AGCTGGGCAGTAACTTCCACAGAGTTCAGAACTGACCTCCCACTTCACACCAGTGGTAGG
GTATACAGAAAAGGAGACATCACATCCTGGGTAACAATGGTCACGGTGCGCCAGAGAATA
ATGGAGGCCGACAATATACAGATGGAATTGAAGGAGCTCGAAGGTCGTCCGGTGCCACGT
ATAAGGTGGCACAATACCGAAGACTACGAGCTGGTTGGGGCTACCGAGCCCAAGGTTACT
ACTCCGGGCCGCCGGGTATCCGGTACCTCGAGCCCTGCCTCCTCTCCCCAGTCCCCTAGA
AGATGGAGAACCAACCCCCCAGGGAACAACACTGCTCAGCGTCCTGCAGGGCCTCGCACG
CCCTCGTCCGCGCAGGTTTCTTCCGGCTCCGCTTCCGCTCGAACAACGCCGGTGTCTGCG
CAGGCGAACCAGTCTTTTTCGTCTTCCAAAGGGCCTCGCACGCCTGTGTCTGCTACCCGC
ACGACTGCCCCTCGTCTACCTCCCGCAGGGTCTTCATCATCATGCACCGTGAAGAGGGAG
ACCCCCCCTGACAAGGCTGGCTCCCCTCCTGCGAAGACTTCTGCAGCCATTGCGTCGCGT
CCTAAGCTCAAGCTCAAGATTCCTTTAAATATTCCTCCAGCTTCCTAGCCATCGATGGTG
GATTTAGGGGAGAGCTGAATAATGTGGATTATTATTTGTATGGTTATGTAGAAAAGAAGG
AACAGAGCTGGCCTCGGTCCTTTTTTCTAGTGTCCCTCGTGCATAGTAACAACAACATTT
AGTGACAAACTTGACGTAAAACAGGGAGCTGCCGCTCGTCATACATGGTACCCTGAGATT
GATTTGCTTCTTATCATGCTGCGTATAGTCCGGTCTTGACGTGTTGTCACCCCCTTGCAT
ACAAGCTGTGTGAGAAACCAGCGCTGCAGCCAGGCAAACCGGCGTCATCTGGCGCGAAAC
CGAAATGAAGGGGCGTTGATGAATACTCCTTCCAAGAATTCTCGACCACGATCTTTATTT
TTCTTCAGTGGTACGTTGGCGAGGTGAAACGGAGGGTGTCAGGGGCGAGTTCAGGTGTTT
ACGTGTGATTTTGGGACAGTGACAACATCACTTTGAAGACTACAATCTTAGGCTTCACCA
CTTGTATGACTACCAAGTCTGCCGCGCAGCTGCAAGCCCCCTGGCGTATGTGATCATCAC
AACCACGAACTGCCCTCCATAAACGGAATGGGGGCTAAACTCCTACCTACGGTCGACGGC
CACCACGCCGGGCCATCCCACGTTTGGTCACTGGGCAAGCGTTTTGCGGGGAACAGACAT
GTAAACGGCCAAATCTGCGGCCTGAAACGGTGCGCCGGCCGCTTGGGTTTGTATCCAATG
TTACCCCCGGGCCGGAGACTCGTGGGCCGGCCGGCCGTATAAGGGGCCGCCGCTTCCGGT
CCAGTCTCGTTTCTGCTATCCGGTACGACCATGATGAGTGAAACCGGCCTTGACTTGACG
CTTCCGTTCGTCTTTAGATGCTCCGAAATCTTTCCGGGTCTCTTCCGACAAGGGAGTTGC
CACGGACAAGTTCTTAGTAGGAGGAGAGGTTGATTGCCATTCTGCCTGACATTCTGGGAT
TTGACATAGTACTGACTACCCCCCCGATAACAGATTGACAACAGAATGCATTCCCCGTGA
GTGTACTGGTTCCTTCATGCTGCCGGGGTAAGTGCTCGATATGGATGTCAAGGCCGGGCC
AGCCTGACCAAGACCTCAGCCCCCTTACCCCCGCTGGGCTCTGCGACCTGTTTTCAATGC
GGTCATCCAATGTCTCGTCCCATTTTCTGAGGCACGATCAGAGGTGGCCTCTGTGGTGAG
AAACCGGGGGTTGTAGGGGATGCTGATATTGAGAGTCCCTAATAATGTTGGGGTATAAAT
GCCCAAACCAGTCAGTCAGTCACTACCTGGAAGTGTAAGTCAAGAGCCTCCTCGAGCATC
TTCCTAATACGCTATTCCCTCTACCTACATCTGAAGCTGTGCTGGCGCAGGCTCTCCTTT
ATTCACCTATTTCTCAACTCAAGTTGGTACGACTACGACTCCTACCTGCACTCCGACGAA
CGCCTCCTCAACGACTCGGACTTGCCAAACGTCTGTTTAAGCACCAGCTCCTGCAAAAAT
ATATACTACTACAAGTAGACATGCCCAGCTACTTCCAAGACTCCAATGGGCGTATTTGCT
ACTCGGAAGAGTATTGCGGCCGTCCCCCCACCCCCTCCTCGCCACCACGCCAACCCCTGT
CGGCAAAGACAGCCGCAAGGGTCCTCAAATGGTATAATGAGACCATTGACCCGCCCGCGA
CTGACATCTTGTCCCATACTCGAGAGGATATGCTCAGGGTTATGACCACCGCCATTGACC
TCGCGTTGATCTGGCTAGAAGTCGGGGGGCTGCTGGCCGAGTTTGGGTCAGGTCTCGTCG
ACGAATGGGACGAGGACGACTACATTTACCGCAGCGGCTCCCGGAGTACAGCTGCCGACA
TGAACGACTTGGCCAAATTCTTCATCGATCTCCTGAGGAGGGAGTTTCCCAAGCTCCACC
GAACGAATACTCAGATGGAACCCGCGGTTTTCGAGGCGCGCAAGTGGTTTGGCAGGGGAC
TGCCGACGAGCAATATGATGGAGTGGCATCCCGACATTGCGGGTCGTTTTGTCGTGAATG
AGAGAGTATGATTTCCGTTTGCCCTCCGAAAGGGATAGGCCACGACGAGGACATCGCGAT
ATCCATAGCGCTAACCACTGATTACAGATGATCCGGAACTTGGTCACATATGAGAAAGCA
AGGTGGATGGGGGGGGATGATCCAAACCAGCAGACGCTCTACAAGCAAAAGTATAACCGC
GCCTTGTTTCACATGACGGCCGCCATAGCAAGCCAGCTGGTAAACTGTTTCATCGGCTTT
ATAACGGGAACGAGCGAAAAATCCCTAAGTGATCCTTACGAGGACTTCTGGAGCAAGATG
TGGCAGCGCCGTGTGTTGGGGGGGGTTATCACGCGCGACAAAGACGACATGGACAGATTG
GTCTCGGTCAACCTGGAAGGAGAGAATGGGAGACATCTCTCGCAGAACGCCATAGACCAG
GCGTTGAGAGGCGGTAAGATTCCGGACGCCCCTGGGCTGTGGTTATGTGCCGTGGCTATT
TGCTGACGTGACTGGGCAGACTTCAGCCTTATTCGGAGAGAAAGCCCGGCCCAGGGCAGT
AGCGCTGCAGTAATCGGCTCGGGGCTTCCCCTCCAGAAACGGTTTTTGCCTCGATCAAGC
AGCGGTTCAAGCAGCGGTTCAAGCATCGGTCGAAGCTCGTCCTCTGCCGAGATCTTTGTA
AGCCAGACGGGCCGTTGCCGTATCCCGGACTCCCCGGCCCAGAGCAGCAGCGCTGGATCA
CATCCCCCACGGCCTCCCACCCACCGTGCCCCTCCATCCGAGTCAAGCATCGCTCCAAGC
TCGTCCTCTTCCAAAATCCCCAGGCGTATCCGGGATCCCCAGGATCTCCGGGCGCCGGGC
GGTGGCGCTCGATTATTTCCGCCAGGGCCTCCATCCGATTCAAGCTCCGCTTTAAGCTCG
TCCTCTTCTCAAATCCCCAGGCGTAGTCAGGATGCCCGGGCCCACGCTCACGGCAGCGGC
GCTGGACCATTCCGCCCAGGGCCTCCCCCAAGCCGCATCCCCGTTCCGGTCTCATCAAGC
AGTACTTCAAGCAGCGGTTCAAGGAGCGCTTTGAGCTCGTCATCTTCCGGAATTCCAACG
AGTCGGTCGTATCCCCACCGTGCTCCTGTTCCGCACCAACCAAGCAGCGCTTTAAGCCCC
GGTTCAAGTATCGTTTCGAGCTCCGCTTCAGGCTCCGGTTCAAGCATCGTTTCGAGCTCC
GGTCCTAGCTCGTCCCCTTCCAGAATTCCCAGGCGTCCTATCGTGGGTCCGGGTCGCGCC
GGACCGGTCCTTCCCCTTGTCCGGGAACGGTAGACCCTGGAGTAAGGTAGAGGTTCCCGT
CCAGTTCCGGATTTTGCATATCCAGCGGGGCGATTACGGTTCTGAAGCTGGGGCAAACCG
CGGTCGGCATTACTACGAATAACGCAGTGAGTCAGGATCAAGGCTGAGACTTACGAGACC
TGGAAAGCTGTGGTGCTTTGGATCTAAGAAGAGATACTGTTGCCGTCGCCCAACTGGGAT
TTCTTTTTCACCCAATAATAAAAGGGGAACGGGGGAGTAGCTAGATGTCAAGAGGAGCGA
GAGGTCTCTGCTGGGTAGAGTTGTTTGGCCTCTTGCTCCAAGTCAGTTAAACATGTACTA
GTATTATTGAATCGAACTTGGTTGTCCGCGGCCGTCACTCTCCAAAATCAACGCCATTAT
ACACTGCGTGCCCCATAGGCAAGGGGGTTTAAGTTTAGACTAAGCGTACTATTCGTCGTT
TCGTCATCTGCACTCTCTTCTCTTTGCTGCATCGGTCCCGAACGAGACAAGTTAGCCATC
CAGGGGTGCTCACTCAGGGGTAGTAAACAAAAGGGTTAGGGTTGCGGGCTTGAATTGGGG
GCCAACCACCAATGGGCTATGGCCAGTTGGGCGACGGAAGGAATCTTGGGGGCCAAGCTG
GACAGTCTTGTTCTAAGCCCCAGGCCATCAACCTTATGACCCCCTGGGGCTGGTGGGGGC
CAAGACGCCACTGACTGTTATTCTCGTGAGCCTGTCCGACCAGTTCTTGCCGCCATTCCA
TTCCTTCACGCCCTGGCGAGCGACCCGTCTGAAGTCTCATGCTCAAGCTTCGTCTGAAAC
TTGGCCTCAGCCGGTGTTTAGATGGGCCGGCCTCGTTTCATCTTCCCGCTGGGCCAACAA
CATTTACAATGGGACGACAAGTATCGATGGGTATAAGTCGCGGGTGGAGTCCGCGCTCAT
GGCGGTGAGCGGCAAAACCACCCATCTCATCGCCGCTCTAGTCCGTGCTGACGCCGTCTC
TGCCCCCTTTTCTCTAACAGCTCATCACCAACGCAGCAAGAGTCCGCTGACAAGATGGTG
CTACCGACCGGCGGCGCCGCCACCCGGGGGCCTCGCCCCTCCCATCCAGGCTCTCATGCT
GCTCATGCCACCGCGAGCCAAGCGCCCCCGATGGAGTATCGGCTCCGAAGGGAACTCGAT
CCCTCAGCCAAACCACGGAATGCTCCGGATGTCCCCTTGGGCGACCCCTGCCGCGCGGCT
GTGACGGCCTGCATCAAGGTTGCGCTCGCCATAATGCGAAGTGACAAAGGTTTCAAAGCC
CTCCTCAAAACAGGCGAGGACACTCACGCGGTGGTACAGCCGACCTCCCGCCTTTCATGT
TTCGATACCAGTCGGCTGCAGGACTGGGCCGGTTCCTTTCTAAACCTGCTTAGCAAGGGC
TTTGTCCCGGTCACCCTCACGAACCGCACCAACCCCGCAGATAGGGATATGTGGTTTGAA
CGGGCTGACTGGCCCAGGACTCCGGGATACTGGAAAGCCGACGCTGCCGGGACCATGTAC
CTCAGCAAGGTTGTACGTTGTTTACCATTTCCCAGCCCGAGTCCCTCGTTATTTGTCTCG
TATTTGTATACTGACCAGGTTACGGCAACAAGGCGGTCGAGTCCATGGTGAAGGCCGAAC
AGGGGACCAGTGACGATCACAAGCAAGCCTACAATCGGTTCGCCTTCATAATCGGGCTGG
CAATTGCGCGCGGGCTGGTATTTTGCTTCTTTGGCACGTTGGCACCATTCAAGATCAACC
CTCCCAGGCCCAGAGAGGGTGGCTGTGATCTCGACAAAGCGTGGGAAAGGCGAACGTTTG
GCGGGGATGTCTGGAATCGGGCGGATCAGACAAGTGACCTTGGCCTAGAACAGGCTGGGA
CACTCTGGCTTGCAGTGGGATTCAACGCGAGGCAGATCGTGCTCCCAGGCAGCCTAGCGA
CACACCCTCCCCTGAGTAAGTTTCCGGACAGGTTTCCGGACCGTGGTTGGACTGGCTGCC
AGGTTTGCTGACACGGCAGAAACAGGGTTTGCGCTGCCGCTGGTGACCTCGGAGCAGAAG
ATGAGCTATACACGTATCTGGGACGCTAGCCCCTCGATGGAGGGCGTGCGATGGAAGGCC
CGCAGCCTCGCCGTGCAGTCTCGGCAGAGCGTTCCTCTGCGCACTTCAATGGCGAGACTG
CTTCCAGCAAATCTGCTGGGTGCGGTGCGCAGGCAGCGCGATCAGCCAACAGGGGCGCCA
GCCGCAGGCGCCTCGAGGCCTCGGGTTAACGGTACCAGGGCCGAGTAGGGGTCTCGAAAT
GAAGTTGTTGGATTGGACTGATGGGAGTGAGGTGGAAGGGGAGGAGAGTAGAAGGGGGAA
GAATGTACGCAAAGAAGGCGGCAAATGGACAAGATGTGGTTTGGGCTAGGAAGTAGAGTC
AGAGAGTGGGCGGCGCGGCAATGAATACATCCACATCGATCAACGCTGGCTGGCCTTGGT
GTTGTGTTGTGTTGTGTTGAGTGGTGTGGTCGTCGTTGGATCGAGGGGACCCACATGGTT
CGATGCCCCAGACTCGGAGCCTCCACTCCTGGCTAACGGTCCGTGCACTAGCCCGCTGAC
AGGGATCTGCTGCAGCCTTGTCAATTGAAGCTTCGTGGCCGCTTCAGCGCCGGGGAGCTC
CCATTGCCGCATCCACCCCATCGACGACATCGACAACGACCAATTCCACGACCTCCCGTG
CCAACCACCGCCCAATTCCCACCCCAGGTTACCACATCGACAAACCATCCCTTCCCAACC
CCATCCCGAAAAGAAAAAGATGGCACCCAAACGGGGAAACGCCGCCGCCGCGCAAGCAGC
AGCAGCAGCAGCCCGCCCCGTCTCGCCAGCACCTCCCAAAACCGCCGCGACCCCCCCAGC
AGCGACAACGACGACGACGACACCACCACCCGGCACAATTCTTAAGCCCACCACGACAGG
ATCAGCAGCAGGAGGAAGCGGCGCCCAGACGTGGGACCGCATCGTGCAGAACCTGCTGGC
GCACTACCTCGACACGACCCCCCAGCGGACCAAGCTGCTGGACGCCTTCATGGCCTTCCT
GGTGGCCGTCGGCGCGCTGCAGTTTGTGTACTGCGTCGTGGCGGGGAACTACGTACGTCC
ATACCTTACTCCTTGGGTACCGCATCCATGCATGAGCTGACAATGGGATGGGATAGCCGT
TCAACGCGTTCTTGTCCGGGTTCTCGGCGACGGTGGGGCAGTTCGTTCTTACGGGTAGGT
TTGGACACACTGTAATTGAGGGCGTGGGCGGTTGTGCTGATGACGGGGATAGCTTCGTTG
CGGATCCAGACGACCGAGGCGAACAAGGGGGATTTCCCGGCCGTGTCGCCCGAGCGGTAA
GTTCTCTTGCTAGACATGGGAGGGACGATGCTAACCTACGGCAGTGCCTTTGCCGACTAC
GTCGTGTGCAGTCTGATCCTGCACTTTTTCTGCGTCAATTTCATCAACTAGGGGAGTTCA
ACGAGCGAAGGGTGTGGGGAGGGATACGTGGATTGTCTGTTTGGTTCCTTTCTGTGGTAT
ATTTTGGACTGTATCAAGATACGGCTGGAGTTTTCTTGGGCGCGACCTCTAAAAGCGACT
TCGCTAGACAAAAAGGGATGGAATTTGAGACATCTAGTTTTGCGGCCGTCACTCTCCCCC
TTCCTCCTTCGGGGGCACACTCCCCGCTCTGGGCGGCCCCCCCTTCGGCGGTCCCCCTTT
AGGTGGCGGCGGCAACGGCGAGTTCCTCCCGCTCGGCACATTGTCCAGTTCCCTGCTCTT
CTTCTCCTGCTCCTTGAAGTAGTCGTCCATGAGATTCGGTCCCCCATGGTGTCCCCTCTC
CTTCTTTTTACTCCTTGGCGGGGCACCGGTCGGCACAGCCTGGGCATCCACCATCTGCGC
GGGCACCAGGAAATCCGCCGAAGCCGACGGCGGCGGCGGCGTGGCAGCAGCACCCGGAGC
AAACGCCGCTGGTGACCCAACCCTCGCCGCTGGCACAAACCCACCACCACCGCCCGCCGC
CGACGAATCCCCATCAAACATGGTCTCCCCCGGCGCATGCACCGGCTCGCTCAGCGGCGC
GGGCAGCCTGTGCAGCGCCCCGTAGCCGAGCACGCAGCCCAGGGCGCCCTCGCCACCCCA
GTCGCGGCTCGGCTGGATCGTCACCTCGCGCGTGACGTCGTACTCGTTGTTGTAGACGTA
CAGCCGCAAGGGCCGGCCGATGTGGTCCTCGACCAGCTCGCCCAGGCCGCCCTCGCCGTG
CAGCACGCCCTCGGGCGTGCCGAGGATGTAATCGCTGTAGGGAAGCAGGCCCGCGGCGTC
GGCGGGCGAGTTGGCCGGCACGTCGAGCACGTGCCAGATGTTGGAGACGACGGCGATGGG
CGTCCACTGCAGCGTCAGGCCGAGAGAGGGCGTGTCGGCGGGGACGGGGATGTGCAGCGC
GCGGGTGCGTTGGCCCTGTCGGGGCGGGGGGTGTCAGCTGCCAACTTGGACTGGGAGATA
AACAGGTACATATGTACGTACCTTTGCGCTCCAGAGGCCGAGCATGACGGAGCTGCCGGC
GCAATTGCGCACCTCTTGGGCGAACAGGTTGGGGTCCGAGTCGTCCTGGGACAGTCAGTC
TCTGGGACCATGGATGCAACCACACAATCATCCCAACATGACCCGAACAACAAAAGACGT
ACAATCATGCGCCCGTTGATGCCCACGACAAAGTCGAACCACGGCTCGATGGCCAGCTGC
TGGTTGGTGTTGCGCAGCACCTGGAACCCAAACGCCCCGTGGTTCCCCTTGGCGGCCGGC
ATGGGCTCGCCATCGAGGCGCGATATGAATCGGTTGAGCGCGTTGAACATGGTGCCGGCT
CTTGGACTCCTGTGGTACGTGTGTTGCTGGTTGATGTTGCTGTCGGCGCAACGTGTTGGG
ACCGAGCATGTGCAACCGTCATGTTACGCGATGGAGCTCCAGTTCGTATGGTAAGAAACA
TATTTACTGTGGCGGGGTGACGCTAAATTAGTGGGCCGCGGTCCCCTGGAGCAGTCTTGT
CTTGGCAGGCATGTGCCTGTAACTTTCCAGTGTATCGACCTTCAATATTTCAACTTTTCA
CCTTCATCACCAACCTTTCCACACGGTTGAGACAAGCAAACTTTTGAAGACATCAGAGCA
AAGAGGGCTTAGGAGATTTTGTCTCTCATTTTAATTGCCAGGATTCGTTGCAGTGGATCC
TTCTCATCCGCCATCATGACACTCCGGCCCGTCCAAGACACGCTGCCTCTCACCGAGCAG
TGCCACCACTACGACGAGGTTGACCAAGTGCCCTGGGATCTTCAAAAGTAAGTCCAAACT
AGGTCCACTATCACTTCACGTCCATACTATGTTGATACTCAAATGCTTACATTGACCCCC
CAGATACTGGCACCAGCGCGAGTCCATCTTCAGCTTCTACGACTTCGGCATCCGCCTCAC
CAACGACGCCTGGTTCGGCGTGACCCCCGAGCCCGTAGCTACGTACGATCCCATCTCCCC
CCCTTACTCTCTAGAACACCATACTAACCCCCGGCTCAGCAAAGTCGCCAAAGACATCCG
CTCCCACAAGCACTCCACCCCGCGCAAGGACACCATCGTCGACCTGTTCGCCGGCGCCGG
CGGCAACACCATCGCCTTCGCCCTCTCAGAGAAGTGGGCCCGCGTCATCGGCATCGAGAA
GGACGCGTCGACGCTCGCCTGCGCCCAGCACAACGCGGGCGTCTACGGCGTGGCCGACCA
AATCACCTGGATCCACGGCGACTGCCTGGACTTTCTCGCCCGCCTCAAGGCCGCCAACGG
CATCGGCAACGCCAAGGAGAAGGGAAAGGGAAAGGGGGGGCTCGACCCATCGCTGCAGCT
CGACCTGGCGAGCACGGTCCTCTTCGCCTCGCCCCCCTGGGGCGGCGTCAGCTACCGCGG
CCACGACGTGTTTGATCTCAGCACCATGGAGCCGTACAACCTGGCGACGCTGCACGAGGC
GTGCCGGCCGATGGAGCACGCGCTGTTCCTACCGCGGACGAGCGACGTGCGGCAGATCGC
CGCGCTGGTGCCCGAGGGCGGCGACAAGATCGAGGTGGTGCAGTACTGCATGGAGGGCGC
GAGCAAGGCCATGGTGGCGTACATGCCGGCGGAATGAGAGACACGATCTCGGGGAAGGTC
CCGGCCGATTTCGGGTTACCCCTTTCGTCATATCGACCATCTAAAACCCCACGCCACGCA
GGCTAATACAACTACAACTACAACCCCCTGACGATGCTCCTCTCGTCAAACACATCCCTC
ACCAACCCAGCCACACACCCCTCCCAGTCCACCGGCGCCATCGCATACGTCGACTCAAAC
GCATAAATGCTCAGCTGCCCGAAAAACGGCCGGAGCACCTTGGCGACGAGCTCATCCTTC
CTCTCCATCCCGACCTCATCACTAATCCCCCCAGGCGTGCCCAACAACGGCCGCCTCAGC
CCCGTCGACGAAGACGACGCCAGGGAAGACGAAGTCTGCACCGCAATATCACCACCGCCA
CCGGCCGTCCCCAACCCAACCGCCCCCAGCTCCTCACACACCTCATCCACCAGCGCCACG
GGCTGATACTGCGACCCGCCCCCACCACCGCCAAACTGCGGCCTATACACGGCATCAATC
GTATCCGTAACAAACAGCCACTCATGCAGCTGAAACTCATCCGGCGCGACGCACACTAAC
AGATCGAGCAATTTACACGCCTGCATGACCGACGCGTTGCCGTAGGTATCCGACGCCGGG
CTATGATCGGGCGCGACGACCGACGCGACGGCCGCGTGCAGCTCGGCGTTGACCACGGGC
CACAGCGGCGCGAGGTGCACGGCGCTCGTGCGCAGCACCAGCGCCCGCAGCAGCATGTAC
ACCTCTGCGCGGGTGGTCGATGACGGGGAGGACGTCGCTGTCGCCGCGAGGAGTTCGGTT
AGTTTGTCGGTCACGGCGGGCAGGTCGGCGACACATGCGTCTGGGGAGCACGCGAGGACC
AAGGTAGCGGCGCGGCGAAGTGTTAGCTGTGTCTTGCGGTCGGCCTCGAGCCGCGCCGAG
GTGGCGCCTACCCCGAACACGATGCCCGCCGTCGTCGGCGGTGTCAGGCGCGCCAGGAGG
TCTGGCATGCGTTCCTTGTCCGCGACAGTCCATTGCTTGAGGAGCGGCAGCCAGCCCGCG
TGGACGAGCGCGACGTTCGAGGCGAAGAAGCGCGGGTCGTTGAAGGCGTCCGAGACGTCC
TTCTTCCAGGACTTTTGGTTGTTGGGCAGGCGGGAGAGTTCCTGGAGGAGGGCCAGCATG
GTCTTGGAGACGGTGTCCGGGAAGGATTTGGCGCGGAGGGCCGGGCCGATGACGTTGGTC
GAGATGGCGGTCGCGGCGGCGAGGATGCGGTCGTTCTCGACGAGGATCTTGGGCAGGTTG
GGCACGATGGCCGAAAGGATGCCGACTACGTCGTCGGCTCGCTCTGCTGGTAGCCTAACG
GCTGACGGCCGAGGGGTGTCATTCAGCCGCTTCTCAGAGGCGCCTGATGATGAGCCCGAG
ATGTCGAAGCTGGTCGGGCGAGTGGTGAAGATGGCCGTGAGCAGCCGCAGGAACAGGTCC
TAGACACAGTTAGCACACCGAGCACCCAATTTACAGACTCTAAAACATACCGCCAAGTCC
CGGCGCATCTTGCGCTGCTCCCCAAAATTGGTATTGTCCACCTTCTCCCCCAAAACAGCC
GCGAACTCGAGCAGGCTCGGCAGCGTCTGCCGGTGCGGGAACGGGTTCCCCAGGATATCC
CTGAGGAAAGCCGTGCAGTCCTGCCAGATCTCGTCCATCGTATCATCCTCCAGTGACCGA
GTGTAGTCCACCAAAAAGATGACCAGATCCGCATCCTGCAGCTCGATCGTCAGCGTCGAC
CGTCTCGACGGGTCCAACGCTCCCGGGTTCGTGCGGCTGTAGATGGCATTGAACAGCGCC
GGGATGGTATGCTTGGGCCGCGACCCGTCCAGTGCCGGGAGCAGGTTGAACACCTCGGCG
GCCTTGGCCACGTCGGCGCCGTCCAGCGCGCCCCGCCATATCCCAATCACCGTCTCCAGA
CACTCGAGCGTCTCGGCGGCGAAGAGGTGCTCCAGCAGCCTCCGCGCCCGGTTCCGCATG
CGCAGCGACGTGTAGTTGAGCGACGCCCCCGACGCTGCGTCCTGCCCCGCCGCGTCGCTC
CCCTGGCCCCACGACCAGATGGTGAAGCACATGCGGACGGCGTCCTGGAAGGCGAGCAGG
ACCGTGAGCCGGTCGTTGGCCGTGGCGCTCCGCGTCTGCGGCGCGTCGGTCGAGAAGACG
CCCGACACCATGTTGCCGAAGAAACCTTGAGGCTGGTCTGGGCTCTTGACAACCTGGGCC
CTGGCCTCTTCAGCCAGTAGCCTGTCGTGTCCCCTGGCCAGAACCTGCTCGAGGCCGTTC
AGGAGCGAGATCAACGTGGTCTCGGGCCCCGCGGCGCCGTGGGAGGGTGTGGGATCGGTG
GCGCGGAATAAGCGCTGGAGGCTGCTGAAGGTGTTGCCGATCTGGCGGCAGAGCGTTTCC
ACGAGGGGAATCAGGACTTGGAAGACAGAGTCTGTGTAGAGCGGCAGGCATTCCGTCAGG
AACCCGACCCAGCTGTCCAAAACGGGCCTACTGCTCGGCGAGCTGAGCCCTGCCAAAATG
CATTTGAGTAGCGCCGGGGGAGGTGGCTGCAGAACCATGTGCTTCTCGGTCAGGGACACC
CTGGAGCTTCTTGCCGCTTCCAGGTGTCCCATCCTCTTCTCTTGTGTTGGCGAAGTAGGA
GGCTCCGCGGGCACCGGCTCCCGGAGCTTGAGAGCGGCGTAGACGACATCCAGGAGCAAG
ACTTGCACATAGGGGTCGGGGCCGTTGAGAGAGTGCTGGAGTTTTCCGATCAGAATATTC
TCGAGATGAAGTTTCGCGAACTGTTGGGCGAAAGGGTTGAGGAGAATCTGGTGGAGCACA
GTCAAGGCAGCGCGGAGGAGCTGTGTCGCCCTCGCTTCTGATCCTTCTTCACCCGGAATC
TTGTCATGAGCCATGCATTGCAGGCAGACATGGAGGAAGAACTCCTGGAGCGTGACGTCG
GCGTCCGTTCCGGCTTGGTTTGTTAGATTTCCCAGTCTAGGAGGCTGGTGTTGGAGAGAG
CTTACTGATCTCTGAGAGCGGCGGATGGCAGGCATCTGACCGGACAACCCGCTTTGCAAG
CACTGCCCAGGTCGCTTCAGGCGCCCAGCGTAAGAAGCTGGATAGAGAGCGGACGTAATA
CAAGGCCAAGCTAAGGTCATCATCCTCGGTGTAGTGTGCCGAGCCCAATTTGGGCTCCGG
CCGTCGCCTGAGGAGGGCCAACTCGGAAAACTTTGTGACGAAGATGGCGAACAGCCTATC
CATTACTGTTAGCATAATACAAAATCATAAGACTCGGTTCACTCACTTGTCCATCCCCAC
GAGACTGGTGAGCCAAATCTTGACCGTCATGAAGAGCTGTGTCCTCTCGTCGGTGAGTGC
GTCCAGCATCAAAAACAGAGGCCGCGTCAGCATGACTTCGTAACTTTCCATGCCGGCGAG
GCGGGTTGGCGCCTTGACGTCGCCGTTAGTCGTTTTGGAGCCCCTCCGCTCTACTCCAGA
GGGATTGTCCTGTAAGGTATGTGTCCAGAGCACACAGAAGCTCCGGCCGGGGTCGGCCGG
GCGCTGAGCGAATGTGCCGGCGGTATCTTTCTGAAGCATCAGGGAGCAGATGGCAGCCTC
GATATCCCTATTTGACGGTGTAAGTGCGCTCTGGAGTAGCCAAAGACTGCGGGTCGTCTC
GACGTGGTATTTTGGCTCCGATGCTGAGAGATAGGCCCACGCATGGCGCACAAGCGGGAC
GACAAGATTGGAGAGCTCAATTGCTGTTATCCTGTTGGCCGAGTACATGTGGGATGAGAG
CGAGATGATGGAAGAGTATGTGGTAAATGGTATCGGTTCGTCGGAGGCGAGGCAGCCATG
CAACGCAGAGAGAAGCCTCTTTGCGTCCAAGGACGATGCCTCGGGGAGCTTTGGTAGGAG
AAGGACAAGAATTCGGCTTTTCGCGGCCACCTCTACCCCTGATTCTCCCCGGCTCAGGGA
AGAGCAGGTCAAATCGCATGTCTTTTGTAGGAGAAGTTGAGCCAGACTGTGTGGGGCAAA
GGGGGGTGATGCCGCTTCCAGACTGCCTTGGTCGGCGACGTAGAAGGTCCTGATCTTTTT
AAGCAGCTCTGCATTCGATGAGACTGCCAAGATCTTTGATTCAGCCGGGGGAGTAGATTT
ACTCGTCGTTTCTGCTGGAAATGCACGTTCCGGAACTAGTTCGAGCAGGCTGCTGGCGAT
GTTCAGGGTTACCTCGGCCAAGGAAGCATCTAGCGGAGCCGAGCCATCCCCAGGCTTGTC
ATTGTCCGTGGCCTCTTCCATCATGCACAAGATGGAGAGAGCGGTAAGAGGGGCGTGGAT
CGTGATCATCTCCTCTTCCCTGACATTGAAGTTTGTCAGTACGAACTTGATCAGGTCGAG
CTTCTCTCTGCGCTGGGCGGCGGAGAGGTCACCAGGACCGACGGCCTGCGCCATAAGGGC
TAGTATTTCGCCATAAATCAAACCGCTCTCGACGCCGTCGAAGAAGACGCTGGCACTCCG
CAAAACCTCGGTAAAGTCTGCTTTGCTCGCTGCCTTGGTTTTGTACTCCCTCACGCTATC
CACAATAGGGAGGAAGAGTTCGGGCACAACCAAACCTCCAATCTCCCATCTGTCCATCAG
GGACAGACAAATGCGGTACGGCCGTGCCCGTTCTGACGGGTTACCGCCTGTGTCCGACTT
GATCAGCGCAAGCAGAGCTCGTGTTAGCGGCTGCAGGCCAAATTCCTCAAAGTAGTTCGT
CCTTGAGGAGAAGAAACCGTGGGTGTGAGTTGAAGTGGAGGTAGGGGAGTCCAGTCCGCC
GTCATGTTCGGCAGAGGCAGGTGGTTCGGGTCCGAGCAGCCAAGACCACAGTCGTCTGTT
TAGACTCATGTCACGCCGCACCGTCACCCCGGCGGCCGCCCTCAGGAGCAGCTCCAGATC
GCCGCCCTTGGCTTTGGTCTGGAGGACCTCGGAGTGCAGCGGCAGATGAGTGACGAGCAG
GTCCAGATAGCCGCGCTGGATGAGAAGCTGGTCATCGGCAAGACCGGCGGCAAAGCAGCG
TATGAGCAACCCAGGTTCCGGAGATGTAACCAGATGAGAGAGTTTGGCAGACGTTTTTGC
TTCGAACGCTGTCTTGGACGAGTCCGGCTGCAGCGCATGGCCCAGGCGAGGAAGCGAGCG
TAGGAGGTAGGCTAGAGCGCCTGTTCTCCGACTGTGGCCGGTAATGGAGGCCAGGAAAAA
GCACTGCCAAAAGAAGTCGTCTCCTGAGGAGTGGGTCTCTGTAATGTCCTCGCTGCTGGC
AGGGCGGATCGCGGCCTTGAAGCGCTCGACAAGCCTAAGGGTGCGATCGAAGTCCTCACT
TGTCTCCTCCTCGAGCCCGGGCAAAAGCGCAAGAACCACAGATTTCATGGCTGGCCGCAG
CGAGCGAGGATCGAGGTCTAGGAAGTAGCGCTCGAGGAGGTCGAGGAAGGGGGCGCGGAC
GGTGAGCGAGGCGAAGGAGAGGACCGAGGCGAGGCCGGGGAAGTAGAGGGGCAAGTCCCT
GGACAAGCCATCTTTGCCAATGACGGAGAATATATAACTATAAACTTCGAGGGTTTTTTG
GTGGACGCCGGAGGGGAGGGATGGGTTCAGGCATTGCGACAGTCGTTTTGCGACAGTTGC
CTTGGCGGGGATGGCCGAGATGGATGACGGTCGAGCTTGTAGGGCCTGCGCTCACAGACA
CATGATCAGCCAGAGTCGCCATAGGAATCCAAGTCCGCCATATAAATGCGCACCTTGAGA
AGCCGGTTCAAAAACGAGATGTAGTCGGCCCATTCCTGCAGCGCCGTGTCGAAGAGTGAC
AGGGCCCTCTCGATGCCGCTCGCATACTTGCGGTAGTGCTTGTCTTTGGGCGGCGCGTCC
TCTGCAAGTCATTCAAAGTCAATGCCCATCCATCACCGTGCAACACCGTGAACGAGAAAC
AGAGAGACATACCTGCGCCCAACTGATTCCTCCACTGGCGCGGCACGGGCGAGTCGCCGC
CAGAGCTGTCGGGCGAGACGGACCGGCGACCGGGCTCAAGCGCCATAGCTAAACAGGAGT
TGTCCCGGTAGGTGTTCGTTGGCCGGGCTCATTGCCGGTTCGAATCCGGGGCGGTCGGGG
TGCCAGGTCGGTGGCTGGAGAGCAGTCCGTATGTTCGATGCAAGTCGAAGTCGATGTGTG
AACAACGTTGCTCAATCGGTAGGTGTCACTGCAAGGCCCCCACCAGATGCACGCGGCGCC
GCCAAGGGACCGACAGGTTAGCGCCTTTGATTGGTCTTGGCCCCCAAGCTCAACCCTGCC
TGCAGCGGATCGACAAGGCTGACACCGCTATCTTATCGTTGGCTTATGGGGCTTTGGCAG
TGTGGCACATGGGTCTAGTGTCGTCATTCGGTCCCGGCCCTCACTCACTCTCGTTCTGCA
TCCGTCAACTTCACGACCTGCAACTTGTAACTCGCGCCTGTGCTTCCAACTTCAACCTTG
CTGTCGCGGTTGGCCGACATGGGGTGTCCGCACCTCACACAACCACAAGAGCAATCTTGA
TTTCTTGGAGCAGCCGCAGACAATGCGCGGGCCAGACCACACGGCGGTGTATCGACAATG
GCCCGGGAAGCCGAAGCTAAAAGCAACGACGGCGGCACCTCCGAGGTGACCTCTCCGTCG
CCGCCCCCTCCGCCCCTCCCACCCCGTCGGAAGACTTCAAGCGATGGCTCTGCGCAGGTA
GCGCCCGCCCGGTCAAAGCCCACCACGGCCGTCTCGTCCATCGACATCTCGACCCTGTCG
TTCCCGGACGGCTCCCGAGGCACCTTCTCCACGAGCGTGTCTCGCCGCGGCTCTACGCCC
GATGCCAGCGGATATGGCACACCCAGCCGTGATGTTACGGCCGGCAGCGACCTTGCCGAC
TCGATGAGCGTCATGAGTTTTGCGCCAACGCTGCGGCCCCATGGAGACCTGGCCAGCTTG
GTTGCGGGCGGCCTTAATAGGAAGAGCCGCGCCTGGAACATGTTGAGGTCGCAATCTGAG
ACTGTCCAGCCGTTTGAGAGCATTGAGCTCGGCGCCCCTGGCGATCTCGCCGGGTTCGAG
AGGGAGTTCGACGACATCCCGGACAGCACAACCGACGACATTAGGATGGCCATCTGGAAG
TCCAAGATGAAGCATTACATGATCCTCTCGTCTGCTGGCAAGCCAATCTACAGCCGCCAC
GGCGATCTCAGCCTGATCAACTCGTACATGGGCGTGGTGCAGACCATCATCTCGTTCTAC
GAAGGTGCCAAGAACCCCCTATTGGGGTTTACGGCCGGCAACGCACGATTCGTCATTGCC
ATCGAGGGCCCTCTCTACTTCGTAGCCGTCAGCAGGCTAGGCGAGAGTGATGCCCAGCTC
AGGAGTCAACTAGAAGCTTTGTACATGCAGATATTGTCCACCTTGACGCTGCCAACGCTC
AAGAACATATTCGTCCACCGGCCATCGACCGATCTGAGGAAGCCCCTGGAGGGCACCGAG
TCGCTCCTTTCCTCTCTCGCCGACAGCTTCACCAGAGGTTCCCCCTCGACGCTGCTTGGC
GCCCTTGAATGTTTGAGGCTGAGAAAGTCTCAACGTCACGCAATAAACAACATCTTTCTC
AAGAGCCGCAGCGAAAAGTTGCTCTACGGACTCATCGTCGCAGGCGGGAAGCTGGTCAGC
GTCATCAGGCCGCGAAAGCACTCGCTACACCCGAGCGACCTCCAGCTCATCTTCAACATG
CTCTTTGAATCAGGCGGCATCAAGTCCGGCGGCGGCGAGAGCTGGATCCCTCTCTGCCTC
CCGGCCTTCAACAACAGCGGCTACCTCTACATGTACGTCAGCTTCTTCGACGGAAAGCCA
GACGTAGCCTTCGCTCCCGAGTCAGCCCAACAACAAACCCCTGGATCATCGGCCAACACC
AAAACAGTTGACGCTAACGACGAGGAAGACGAAATCGCCCTCATCCTCATCTCCCCCGAC
AAGGAATCCTTCTACGACCTCAAAGAAATGCGCGACAAGCTTGCCGCCCAGCTCACCAAG
ACAGGCCACCTCTCCCTGATCCGCTCCGCCGCGCGCGAGGGCCGTCCCAAGATCCAGTCC
ATCGCGCCCGGCGCCCAAATCGCCCACTTCCTCTACAAGTCGCGCGCAAACGTGCAGTTC
TGCATGTCCTCCCTCGAACCGTCCTCCCATCCGGCATCCTCATCTTCGACCGCCGAGTCG
GACCCGGAAAGGATGCTCACCCACCGCAGGCTCATGTCGCTGTACCACGAGCTTCACGCG
TCGATGCACGCAAAGCATGCGCACCTCAAGGTCCTGCACGCCGTGAGCGAGGACGCGGCG
AGTCTGGCGTGGATCACGCCCATCTTTGAGTTTTACTGCGTCGCCGGGCCGAATGTCCCG
CGCGCGGCCATGGCGCAGGGGGCGAATCGGGTGATCCAGTGGGCCAAGAGGGAGGAGGAG
AGGTTGTTTATTATCGGGGGCGGTGTGTTTTAAGGGAGGTCTGTGTGGTGACGGTGCAGA
TGGTTGGATATTTTCCCGATGGCGTGGGACGAGGCACATGTCAGGACCGTCACGAGTGTT
AGAATATACCCATCGTATTAGCTATCTTGTCATACTAAGCGAGCGACTGTGCCTACTCAA
CGCCTATCCTATGGGCATCCTTCTAGCCATCTTACTCTTACCAGCTCGAGACCGGGACCT
TAAGCCAGACACCACCCAAGTACTCGACAGGGCTTCGAATCAAACCCTAAAACCTCCCTA
GACCCAAACAACAATCAATGGCCGGGGACAGAACCTCCCATAGCAAGATTCCCAGCACCT
GGTGTGAACTACCGTCCACCACACCGAAATCACTCACCCCCTCTCTCTCCACTACGGGCG
CGAGTAACAGCCTGCCTAGCCTTCCTCATCCACACGGCCACCCGGCCCCTAAGAAAATTC
CCAGCAGAACGACGCTTCTGCTGCTGCTGCTTCACGCACCCCGTCCCCTCGGTAGTACCA
ACCCCCGCGGTTATTCCCGTGCCCTCAGGCGTATCTGCTGCTGCTGCTGTTGATGCTGCC
AAGGGCTCCGGCAAGTGCACCTGCGGCAGCTGGAGCTGGAGCTCAGCAGCAAAACGGGCT
CCCAGGGCCGGGAAGCGCTTCTTCAGCCGGCGGAGGGCTTTTCCGTTTACGCGGCTGTGG
GAGGAGGAGAACAGGGCGAGGATTTCGTCTTTTTCGTTTTCGTTTGGCGCGGTCGGTTTC
TGGGATGCGGAGGCGGCGGCGGCGGATGGGGGGTCGGCGAGATACTTGCTCCGGCGTCGG
GTTGCGACCCCGGGGGGTGCTGCTGTGGCGTTGCGGGTGAGCGTGCCTCTCTCAAGCTGC
TTGCGCTTGCTGGGGTGGTCATGGTTGAGTGGTCCTGGGGCTGAACAGTGGCTGAGGCTG
TCGAGGGAGGCCCCTGATGTTCCGCCTGTCTGCCGTCGCGCCCTGGCCATGGCACCCCTC
GAGACCTTGAGCTTTAGTCTTCGTTCGCCGGAGTTCATGCTCTCGATTTCCCCGGCTGAG
CCGCCACTGCTTCGGAGGCCACCTCTCTTTGGCTCCGAGGCGGAGAGCACAGTCGGCAAG
CTTGAGCTTTGGGGGAAAAGGGCATCCGGTTCGGCTTCGCATGTGCTCACGGTGTGAGTG
GCCGCGTTGGTCTTAGTCTCGCCCACTTCATCTTTGGTATCCGACTGGATATCGGCTGTA
TCTGCAGCTGTGTCCTGCGGTAGAGCTGGGTCCGACTCAAACAGACCGGATAGACGAATC
TTGGGGACTGCGGCGGTTCTCCTGTGCCTCCGCGGGCCAGCGTGTTTGATGTGAGGCAAT
GCCGGTGCTTCTTCAGCCATGTCTCCCCTGACACGGCGTGGGTGTCCGTCGGAGAGCATC
CGTGGGGCAAATGCAGAGCTGTTATCGTCGGAATCTCGGGAATCACTCTCCAACTTCTAG
TCGGAAACGCCAGCTTCAGAGGAACCATTTGCAACGAGAGATGAAGGACCGGGAACCGCT
AAGACACTGTCAAGTACACCGTCGGTATCTCCCGAGGAACCGTAGTGCGCGGCGTCGAAT
GCGGGAGTCCAAAGCACGCCGCGCGGAGGCGATGGGTAGCAGGTTCGCTCGTCCAAGCTC
ACAGTCGACGTCAGGCTTGAACTCCTTTGACCGTATTCCCATACCCGACGGTCGAAACGG
CCACGGCTTCGGTTTCCCAGCGGCGGAGGAAAACACGGTAGACCGCTGGCTTCACTCCCG
CCTCGTGGCTGATGCCTTGGCAGACCATGCGGCCGGGAGTGAATTTGCTCGTACGAGCCA
GGGAGGGCCCGCTGGACACTCCCGGGCCGCGTCCTCGGAGGTGTCCCGGTCGGCTTCTGA
GTTGGGAAGCACTCTGAGCTGCAAGTCGTCATGGAATAGGACCGTCGGTGGCCTTTGTTC
AGGGGTGGGCTGAAAGACCGGGAGCCAGATGCCATACTGTCGAACTCGTACAGGGACGTG
GCCTCGGACGTGCTGCCTCGGTACGATGGGAGCGACCTCCGATCATCTGTGAGATTGGGT
GTGTTTCCCCCTTTTGAGGGTGGGAGTCTGCCACGGGCTGGCTCACCCCGTCCAGTCCTT
CTCGGGACCTGGAACCCGCCGGCAGAATGGGCCACACCAATAGAGAACAATCCGATATCC
CCCGTCTCGGTCGTCTTCCTGAGCATGCTTTCCAACGGCGCCGGAGAGGTGAGGAGAAAC
GGGTTTCCGCTGCTTCGGGGCGGAGAGAGCGACCATGAAGGCGGCATACGAGGGATCCCT
TGGGTATCAGTCGTGCAGCTCCGGCCGAGAACCCCATGGCCGGCGGGCCGTCTGGTCGGC
TGGAAGTGCTCCATGGACACAACCGCACAGTGGTGACAGAGCTAGTTGGCGGCGAGGGAC
AGGGGTCGACGAGACAACAGGCGGGTCTTTAGATCGACGTCGGGAATGGCGTTGCTCGGT
GCCGCCCCGGACATGAGTCCAGCGTGGAGGTGCCACGACATAAGCTTCGGCTGAGTATGC
AAGACGGTTGTCATGAACCTGGTGGAGAGAGAGGGGGAAACTGCACTCGTAGTTCTAGTG
CCCGTCGACCTGGACGGAAGGAGTGAGGATGCTGAAGTACGTTTGCAAAGGAAAGCACCA
CAAACATGATCCCTAGACAGGACTGTCGGTTGCCCTCAGGCTGGGATAAACATTCTCGAT
CATCTGTAACCCCAGCATGGCTGCTAGAGATCCGCTAAGGACTGCCTCGACTTCCTCATA
AGAGAGGTCTCCGGGCCAAAGTGGACACAACGAGGGGGTCGTTGTCAAAAAGAGCAAGCA
CTTGCTTGCACTGACAAGAAAGCAGACAAGATCTTTCACTCGTCGATGGTGAATCCCATA
AGCTTGTGATTTGCCTGTCGCCAATACACAGTGAACACAGCAAGCTTGCCTAGCCTTCCA
GACAAACTCTCACTCCCAGGCTCCATTTCCCGTCTGATAGAGTACAGGTAGCCCGAGTAA
GTGCTTGTGGGTCCCGTATCACTAAACACGGACCGTCATGCCCCTTGGGGCGCGGGACGG
GGCCGAACAGCCGCTCCTTAAAACACCATGGAACCAGCCTTGTGGCGAGGGGGCACGGCA
GGGTTCGAGAGTGAAGATGTGACCTTTCATGCGCATATCTGAACAGATTTCCTCGGTCAA
AAGATTTACCCGGCTGACAGGGCCGGCCTCAGTTGGCCAGATTTGTAACGCAGCAAAAAT
CGAGAATCGGGTCTGACTGAGCATTATTGGATGTTTGTGGCAACCATTGTCTCTCATCGC
AGGCAACTGCCAGTGGCACAAGTCGGAGCCAGCCTCGAGCCAGCCTGGCGGATACGGAAG
CGGCAGGGGCNNNNNNNNNNNNNNNNNNNNNNNNNNNNNNNNNNNNNNNNNNNNNNNGTG
GGGTTCGCCGCATTGCTTAGCAGGTGAGGTCTTGAGCACAGTGTGAATTGGTGTCCAAGA
ATCCACCGCCTGGTTTGATGTTGAGATTGGGGTTCACAGAGTGAATCAGGTAACAAACAG
ATCTTCATCCAAAGGTAAGTTAGGTACTTTAGGTAGATATGTGAGCGCTTCAGTACAGTT
CTGGGCTTTGTCAACAAAGGCTATTCAGCTCCCAAACCGGACCTTTATCTGCAGCTTTCA
CCGCCCGTCTCCCATTCGGCATCCTGCTTCAGCTCATTAATCCGCACGGTGTAATCCTTG
CTCGGCCGTCGGCCTTGGAACCCACCTTCTGCCCCTTCAAGCAAGTGTGGTTGGTTGCCA
AGACAGACCAGCGGCTGAGCGGTGGAAAAGACACCTGTTCACTCGACCCTGAGTGCAGCT
TTGTCACTGACAGCCCAAGATACAAGAAGCCTCAACCGCATCTTGCCCTTGGTTTCCTGG
GATATCCCACTACACTCATCTTCTCTCTCACTACCCGGGGCCTATTCGCATACCTGCTCG
GTATCGCTTGGAATTCAATCCGTTGGCCTCCCCAATTCCCGCCGCTTTATCTGTCCTTTT
CTGCCTTTAAATAGCCCAGAGTAAGTTTCGCCGCCCTGCCACTTCCCCTGCCGCACCACC
GCCTTTCTCACCCCAGTTTCCCGACCCGTTCCTGTGCACCCAAACCCCCAATTTCTTCTT
CAAACCGGCAACCCGCTCACGCGCTCTCGACAGAATAGGAAAATTCAAGATGCACAAGGC
CCAGAAGTTTGCGCTCGGCCTGCTCGCTGCGGCGGCAGTTGCCACGGCCTCGGACGTTGT
CCAGCTGAAGAAGGACACCTTCGACGACTTCGTCAAGGCCAACGACCTCGTTCTTGCTGA
GTGTAAGCTGCCCGCCGTCCTCGCCAGGAAATTCGTATAGGTACTGACGAATTCCTCGAA
TAGTTTTCGCCCCGTGGTGCGGTCACTGCAAGGCGCTGGCGCCCGAGTACGAGGAGGCTG
CTACCTCGCTCAAGGAGAAGAACATCAAGGTCGTCAAGGTCGACTGCACAGAAGAGGCCG
ACCTCTGCCAACAACATGGCGTTGAGGGCTACCCCACGCTCAAGGTCTTCCGCGGCCTCG
ACAACGTCTCCCCCTACAAGGGCCAGCGCAAGGCTGGTGCCATCACCTCGTACATGGTCA
AGCAGTCCCTGCCCGCCGTGTCCGAGGTCACCAAGGATACCCTCGAGGAGTTCAAGAAGG
CCGACAAGGTGGTTATTGTCGCCTATGTCGACGCCGCTGACAAGGCGTCGAGCGACGTCT
TCACCGAGGCCGCCGAGAAGCTCCGCGACAACTACCCCTTCGGTGTCAGCACCGATGCCG
CCCTGGCCGAGGCTGAGGGCGTCAAGGCTCCCGCCGTCGTCCTGTACAAGGACTTTGACG
AGGGCAAGTCTGTCTTCTCTGAGAAGTTCGACGCCGAGGCGATCGAGAAGTTCGCCAAGA
CGGCCGCCACCCCCCTGATTGGCGAGGTTGGCCCCGAGACCTACTCCGACTACATGTCGG
CCGGCATCCCTCTTGCCTACATCTTCGCCGAGACGGCCGAGGAGCGCAAGGAGATCAGCG
AGAAGCTCAAGCCCATCGCCGAGGCCCAGCGCGGCGTCGTCAACTTCGGCACCATCGACG
CCAAGTCGTTCGGCGCCCACGCCGGCAACCTGAACCTCAAGACCGACAAGTTCCCCGCTT
TCGCCATCCAGGAGGTGGCCAAGAACCAGAAGTTCCCCTTCGACCAGGACAAGGAGATCA
CCTTCGAGGCCATCAAGGCCTTCGTTGACGACTTTGTCGCCGGCAAGGTCGAGCCCAGCA
TCAAGTCTGAGCCCATCCCCGAGACCAACGACGGCCCCGTCGCCGTTGTCGTCGCCAAGA
ACTACAACGACATCGTCCTCGACGACACCAAGGATGTCCTGATTGAGTTCTACGCCCCGT
GGTGCGGTCACTGCAAGGCTCTGGCTCCCAAGTACGAGGAGCTCGGCGCCCTGTACGCCA
AGAGCGAGTTCAAGGACCAGGTCGTCATTGCCAAGGTCGATGCCACTGCCAACGACGTCC
CCGATGAGATCCAGGGCTTCCCCACCATCAAGCTGTACCCCGCCGGCGACAAGGCCAACG
CCGTCACCTACTCGGGCTCGCGCACTGTTGAGGACCTCATCAAGTTCATCGCCGAGAACG
GCAAGTACAAGGCCACCGTCGTCGAGGAGGCTGCTGAGGAGGCCGAGGCCGAGTCGGCCG
CTACTGAGTCCGCCACCGAGTCCGCCTCCGAGACCAAGTCGGAGGAGGCCAAGGAGACGG
ACCACGACGAGCTCTAAAGGAGATGTCTTTATGTATTCTAGAGCTGCTTCTTTTGGGGAT
TTTCATTAGGGATTATGGGCACACGGAATGAAGCCCGGGATTCTGGGATTTGGGGTTACG
AAATGCGCATCTGTCTAATGAAGTTTTGTCATGATTGCCACTGGTTCGATTTGTGTGAGG
GTGACGGTGCCACCCCCCCTTTTCTGCTGCCTCTCCCTGCTGCGCTCACCTGCTGCAAGG
GACACAAATTCTGCCACATGTCCCCGCCCAAAAATTCCCAATGCGGGTCCCCAATTGGTT
CCACAGCGCAAGGCCAGCTGGTCGCATCCCCACCCCTGTCAAAGACGGCCAGCGCCCAGG
CCAGAACGAACTCCCGGAGCGAGCGCATGCCACCGCCGCCAACCAAATTGTGCCTCCGGA
ATTTACTCAATATATTGCGCCCCTTGCTGCCGCCTTTTTTTCTCCTTCCCTCTCTCTTAC
CTAGTCCCCCTTTTCCGCGTTCAACCAGTCTTGCAGAACACCCAGCAACAGGCACAGCGC
AGCACAGTTACGTACCGAACCCGACGAGAAACCATGGCCTCGCGAATCCTCTCCCACGGC
GCCCGCGCCCTGACCAGAACAACGACTGCCGCGCCGGTCCGCACGTTCAACACGTCTGCC
GCGAGGCTGGACGCCGCCGTTGCTGCGGGCGTGCCGCCGACGACGCCGCTTCCCGCGCGG
AGGCCGATCGGTGCGCTGAGGGGGGGGTGCGTTTTCCCTTTTCTTTCTACTTTTCATCCC
CTTTCGGTTCCTGTTCCTGGTTTCTTGCGGTTCGGTTGTGCTGACTCTGCTGTTGTAACA
GGCTCTTTGGCTTCTTCCTCGGCAGCTCGCTCGCCGCCGGCGGCGTGTATTACTACGCCA
TCCAGGAGTACAAGGCCTCGAATGAGCTGCTGACCGAGGACATTTACGTGCGTGTTTGCA
TTTGAAATATGATGCGCTGCACTTCTTCTTCTTCTTCTATTCATTTTACACTTGCTTGCC
TGCCTGCTTGCCTGCCTGACCAACCTTATCGATCGACACTGCGCTGCGCTGCTCTGCTCC
GGTTTCATATACACTGGTTTTTTGGGGAGACAAAAAAAAAGACAAGAAGAGAAAGAGGGG
GGATATAGACAAAATAGAGGGCAGGGGGGTGGGAGCGGGTTGAAGCGTAATTATTCTGGT
TTATTTCTTGGGTTGGGGGGCTCTGCCCTCCCGGTTGGCAGCCGTTGCTGTGCTGGCTGG
GGCGGGCTCCCTCTCCTGAGACTTGCAGTCATATCATATCCTCTAGGATATACGAGCTGA
CTGGGTGTGACGGACAGGCGCTGCAAAACGCGGTCGAGCGGCTGAGCCAGTATGTGACGA
CGCTGGAGGATAAGATGGAGGCGTTGGAGAGGAAGAAGAAATGAGTTATGACTGGGATGG
GATGGGCTGGGTTGGGGGCTATGGGAATATGGAATGGGTGTGGATATGGCAGGTCTAATT
GGAGTTGAACATGTATATTGTTTCCTTGGGGGGGATTGGGAGAGGTGGATAAGCTTGAAG
CCGTGTTGTGGCTGTTTCCTCTAATCATACTGAGATAACCAAACCTTGGCCAGTCACATG
TGAAGTCTCGGTGCTGTGATCCATTCTTCCCTGCATTGAACCCGTGGCTTCCACCAGGGC
ATCTCATTGTCTCCCGTCATGATAATCCGGGGAAGCTTGAAGCTCGAAGCTCGACGTCAC
CGGTTCGCTTGTCCAGGGTCCCCCGGTCCAAGTCCCGGTCCCGGTCCGGCCTTGTGGGCC
CGGCTCGGCCCCTGCTTAAAATCTCCCGAACGCGCTGCATCCCACTCCCACTTCCACCCC
ACCACCACCTCTCCGAGTCCCACGCCATCACCATGAACAACTTCGGGGTCATCGAGATCG
CCAGCACGACGACAAAAAACACGCCGGGATGGGCCTACGTACCAGACACGGGGCCGCTGC
CCGCCGCGCTGCAGCCCACGAACCGAAAACGCGCGGCGCGCAACCAACCCGCCCTCAGCC
TGTCGGATCTCTCAGCACGGGAGGAGACGAGGATACGGAAAGATCTCGAGGCGCTCGACC
GCGATAGTCACAGAGATGCGAACATCACGATCCCGCCCCGGCCGGGCGGCAGCAGAGGTA
TGCGCGCACAGTTCAGCGGGAGGACGCCGCTGGCTAACCATCCCACAGCCCAGAACAAGC
ACACCCCCAACGTGCGCAAGATCCTCCAGTCGCAAAAGACATTCGCCAACCACCTCGACG
ACTACCAAGCGATGCTCGCACTAGCCGAGAGCAACCCGGCCGCAGCAGCAGCCATGAATG
CCGCGCAGGCGAAGCCATCCACACCCACAGCCGCCACCCCGAAGAGCGCCTCGCCAGCAC
CCACAACAGCGCCCGCCGGCGGTGGAAGCAAACGATCAGCAGCCGCCGCAAAACGAGCAG
CAGCGAAGGAGAAACAAGAACAAGAGAAGAAAAAGGCTCGCCAGACACCCAAGCAAGAGC
CAGACCCCGAACCCGAGACCAATACTACCACAACACAACAAGAAGACCAACCCGACATCG
AAATGCCCGACGCAACCGCCCCTCCCCAACCCACCCCAACCCCCAACGCAGAAGAACAAC
CCACTCCACAACAAGAACCCCAACCCCTCTCCTACCCCCGCGAAAGCCTCATCCTCCCGG
CCTACGCCAAACCCCCACCACACCCACACCCAGGCGACGCCGACCCTCTGTTGGTGTCAT
ACATCCCGCCCTTCCCCTCGGACGACGAGCTCAGGGCGCTCATGACGGCGCCCCCGCTGA
GCTACCTCGAGGCGCGCGCGGGCTGGGGCGACGAGCAGCGCCGGTACCCCGTGCGCGTCT
TTTGCGTCGTGTGCGGGTACTGGGGCCGCGTGAAATGCATGAAGTGTGGGGTGAGGGTGT
GCGCGCTCGAGTGCCTGGAGGCGCACCGCGAGGAGTGCGTGACGAGGTATGGGTTGTAGG
GATGGGGTGTGGTGGTTGAGGGAATGGTGGCTGGGGGGAGACAGGGGGGCGGGGTTGTGA
GGCTAGGAGATGGGGGGAGGGGGTTGCTGCTGAGGCATACAGTTTGATACCCATTCATTG
TTTTTCAGTGCAGAGGCAATGGTTATACATCACCATCCATTCGCTCCTACTTCCTCCTGC
AGCTGAATCACTTCGACACTCGTACAGCGAAGCCACCACCCCTACACTGGGCACTGGAGT
GAACTTGATATGACCAACGGAGGACTTTACCTCTTCTTCCTCATATTTTCTCTACCCCAG
GGGATCTACCCCTTGATCGGACAAAAGAACACCCACAAAGAAAAACCCAGCCCAACGCCC
CTGATATCATCACCCAAACCAGCCCAAACTCCAACCCCTTCTAAAAAAGGCACCAAAGAT
CAAACACTCCCCAAGCGAAACCTCACATCCCCCCTCGTCGCAGCCCCAACACAGACCCCC
TCAAAACTCCCCTCGGGACACGCCTCGCGCGCCGCCGCCACGCACTTGGCCCACGCGTCC
TTGGACACATTGATAGTCGCCCCCTTGTCCTTCTCGACCGCCTCCAGCGTGAACACGGCC
TTGCCCGACCGGCCCTCCGTCTCGGCCGGGTTTCCCTCGCACCGCGTGGCTGAGGGGCCG
GCGATGGAGGTGCAGATTGCTAGGGAGGCGGCGTATTCGTCATACAACAAAAATCGGCTT
TACGAGATACACATGTTAGTTGTTGCTGTGCGGGGGGATAAAAGGGTGGAGGTGGGGTGG
GGGACATGAAGACGTACGTCGAGGTGTCGAGGCAGACGACGTCCCGGACCGCGTTGGGGT
TGATGGGCTGCTGGCGGCGGAGGGAGAGGCCCTCGTAGTAGGACTGCGGGACCATGACGC
GGCGCTGGTGGTACTTTTCGTACCAGGGCTGTGGCGGCGCCGCGAGGGCGAGGGTTGCCA
GGGTGAGGGAGACGAGGAGGAGGGTGAGGCGGGACATTTTGGGTGTCCTGGTTTGGGTTG
TCTTGAGGTGTAGTTTGGTCTGAAGTTTGGTGTTGGGGGTGGTGTGTCTGTCGAAGAAGA
GAGGAGACGAATGGATGGCCGGAGCTTGGTTCAAGCTTGGTGGTTTGGCTCGGTTCAAGA
AAAGAATGAATATGTACACAGCAAGAGACTCGATCACAGACCGAGAGACGAAGGAAGTGG
TGATGCCAGCATCGGAGCAGGAGCAATACCCTCGGGAGAACGGGGAGGCAAGAGCCCTGT
CGCAAACCGTTGAAACTGACGACTGACGAAGAGGAACGAAACACCACCACCACAAACGGC
GGACACGCTCGTTTTCAGCACCATCCCAAGCTCACTCGCAACCTTCACCCCCTCCTGCAG
GGAGGCTCCCGACGCCCGTTTGTTTCCAAGGGCCCCTGCCAAGCCGGCGGGGATCAGCGT
CGTCAGTGCGCCGCCCGGGGGATCCGATCGGCAGGAACCTGCAACAGCAAACGACGAAGC
ATCACCTCGGTGCATGGCGGAGCCGAGTTGCCCGATCAGAGGATCCCTCCGTCGCTCTCC
ACTGGCGTGGATGGCGGGGGATGACGTTCCCTTTCTGGAGGCGACTGCGACTCCAGGTTT
CAAAGTCTTCGATAGGGGAACCTGGCCGGGCGCTGAAACACAAGCGAGTGCAGGCTTGAG
GGTGCTGATTGGCTGGATCAAGGGATAGGGTGATGGCCCTTGGCGGAGTACCCAAAGGTT
CGTCACCAAGGAAGAGGAAGGCCATGCCATCCAATGGTCTCGAGGGAAGACAGCAGCGTC
GGTGCCGGGTGAAGTGGACGAGGTGATCATCACCTGTCGACGTCGAAGTCGGAGACAGTC
GCTGAGTTGATCCCCCATGGGGGCGGACGCGGATGCTCCGATAGGACCCCGTTCCGATGA
CACCTTGCTAAGTGCCCAGACGGGGTTATCAGGACCTCCAAGGCCGAGAGCCAGTTACTG
TGTCCTCTCGACATATTAACAGAGGCTGCTCTGTTGATCTGGAGTTTATTCGACACAAGG
CGGCTTTCGCGACGAAGCACTCGCCTCGAGACACGGTGCTGTCCGAACCGCCTATTTTGA
CTTACCCCCTGCTCTAGTATGACGGTGTCTAACCGCATTTGGTTAAGCACTCTCCAGGCT
TGCCACACCAAAGCCACAGTTAGTAAGCCTGGCCAGCTACAACCCTCGCACCTACCCACA
ACCCTCGCACCCACCCACAACCCTCGCACCCGCACATAACCCTAGCAACCACACACAAAC
ACAACCCTTACACCCCATAAGCATTACAGAAAAACTTCATATACTTTTGATGGCATCTCT
GTCAATTGAAGTGATGGCAATGACCTCTAGGTTCTAATTGTATAGTTCGTTGGTGCCAGT
CACTGCAGAATCTTGGTGTGGCTGACGTGGAGCGTGGTGCTCATCCAAATGCAGTTAGAC
ACCGTCATACTAGAGGAGGGGGTAAGTCAAATTAGGCGGTTCGGGTGTTGTCAGCACCAA
GATGATCCCAGCTCAGTGCTCATCTGTTGTCTCCCAATGGTCGCGTGGGGTTCGCTTCAG
CTCAATCCTCTCAAGGTGGGGTTCGAATAAACGCATCAATGCATGAAAGTCGGGTCCCAT
GATTTCCTCAATGCTAATTCGAGAGACACTCGCCCTGGCAAAGGGTTTTCGCTGGTCACG
ACATGACCCTTGGTCAACTTCGAGTGCAGACCGCCTGTTAGACCCCCAATCCTAGACAGC
AAACAAGCATCCAGACGATCAGCCGGAATAGCTCAGTGGTAGAGCGTATCACTCGTACGA
CAGCAATGTCCTGGCGATATGATAAGGTCCACGGTTCAATCCCGTGTTTCGGCATCTTTT
TGGCGTCCCCCTAACCATGCTTATCTTTTAGCTTGTAGATTTGTCCCTTGCATAGTAGGT
ATTCTTGTTGAGAGTCGTACAAAGTTTGTTTCTTTATGGAGTCACCTAGAGAGGGCACTG
TGACTTCCGAGTCTCGAGAGGGGATGGGTCAATAAAACATAGGTTGTTATAGAGACCTTC
CCGAGGGCGATACGCGGAGCTTGTCTGTCCCCTAGGCCTAAAAAACTAATCTCCTTCAAT
GCTAGGTCAACTCGGTGGAAAAGTTGCCCTTTGGTTTGGGTAGTACGTCAGGGCCAAGGA
CAAAAGCTAAGCTGGCCGTCTCCGCTCGCCACACACACCGCAAACGCCGCAGTCCCCGGA
ATTCCGATAGTTCGACCCCTTGCACGTCTTGCTCTGACATGCCCATACGTCCAGCATGCC
TTCCGACTCGAGTGTGTTGGCGCACACGGCACAAGTGGTTGAGCCCGGTTCGTTGACAAA
GGTACACGCTGGGCAGGTATTCGAGCCTCCGGGGTTGGACTGCGGAGGCGATGTTTCTTG
TGGTATTGGCGGCTTCGGCTTTGTTGGTTTCGCTTCGCGAAGCGTTGCTGGTTTTGCCGC
TGCCGTCTTCCCTGGTGTCTTTGCTGCCGTTTTCTGAGCCGGTTTTTTTTGTTCAGGGGC
CGAGCTTGGTTGTCTAGGGACTGGCTTCCTCGATCCAAAACTCTGCAGCTCCCTCAGCTC
GTCCTGGGCATCTTGGTCGTCGGGGTTTTCGTCCTCGCAGACCTTGATCATCCCTCGACC
CTTTGAGTCGAGTATCTTTTTGCCGTCAATGTCGACAGCATCCGGGCCCGATGTCAAGTC
ATCCTCGTAGTCGTCGCCGCTCTCGGTTTCGGATCCGTCGTCCACTTCCTCCTTTGGTTC
CGTTTTCTGCTGGTCGAACCGAGCCAAGGCGGCGGCAGCCCTGAGTTCTCTCCCCCTCGC
GCTGCCTGCGACGCGAGGTTTGGCCGCCACCGTCTTGCCCTCCAGTTTCTGCTTTGTCTG
GGCATCCTCGCCCAGAGCGACGCCGTTGGCCCCAAACTTTTTAAGGATCCGGCGCTCCTT
TTGTTCTTTGTAGGTGAGCGTCTTCTTGGCCTTGCGTTTCCTGGCCCGGGAGCGGTATGT
CCCGCCGCAGAGATGCTCTGGGAGCATTTCGCCGGGCTCGACCATGTTCTTCTCAAACTC
GCCGGTGGACAGCAGCGCTCCCCTTCCCCAGAGGCCTTCCCCGGTGAAGCCGCGGGACCA
CAGCCCCTTCATCTGCTCGGCATATTGGTTCCTCACTGCCCAGAAAGCGCGGGAGTGGTT
CATTTGTTTGCAGTGGGCCAACCTAGAGTCGGGTCAGCCAGTTCTACATCGTAGAGATAA
TGTAGCAACGAACTCGTGCATCATGACCATCTGGACATAATTGAACGGCAGCCAATGCCC
AGAGCGTGCCTTGAGCACCAGCTGGACGACCTCGCCGGCGTTGAAATTGCGCCCGACAAA
CTCAGGATTGGGCTCGTATTCTTCGAGTGACATGACTGAGAGGTGATGTTCGCGCATGAT
GGGCACTGCAGCAGCGTCAGCACCCACGCGTTGGCCACTAGGGGAAGAACGGTTGCACTC
ACAACACTGCGCGGCAATCCTCTCCAAAAAGTCCTGTGCAATTTCCTCGCCCGGCCCTTT
CAGCGGCTTGATGAAGACGATGCGGTCGTTGGGCTGCGACCGTTTCGCATTGAGGCGCTG
GATTCCAAGCGGCATAGTGGCGGCCTTGAGAAGGATTGGGAGCGGATGGCCAAAGTGATG
GGGATTGAGTTGACTCGCGAAAAGCAGAAGATGACGAGCACACCGTGACAGTCAGTGACA
GGCGATGAGAAGAGAAACTCGGATGACGCGCGATGGATGGATGGATGGAATTTGTTTCGC
CCGGAGGCACGGAGCCTAAAGGGCCTTGGCACGCTAAATACATACAGTTCGTCTGTTTCT
GCTGTGGTCTCGCACAAGCCCGACGCGCGATGGACAATGAAGAAGTCGTGAACAGGGACG
CCTGGTCACGTGATACCCTTAAGGTCAACAACAGCGGGAAGAAAGTGGTGTGGGAAATGA
GAATCAAATTAACTACGAGAAAAAAAGAGGGGGAAATAATTAGGGGAAAAAGGAAACCGA
ATAATGTGGTGGAAGAAAATGGCAAAAGCTCACCGGCTAGCCCTCCGTAGAGAGGTAGCC
GGCTACGGAACCCCCCCTCGCGGTTGGGGGGTTTACTTCGGTCATCCGAGGGCGTCCCCT
CGGGAAAAGCCGCAACACACCTGACTCGAACCTTCGACCTGCCGATCCGGAGTTATCAGG
TACGCGGTCGGCCAGCAGGTGTGCCGACTGGGGACCACCGCCAGTGACCGCTAAGCCACT
GCCGCTCGGCGGTGGTCCCCGTTGAATACCTGCGACGTGGACCTAATACATATAGCACGG
GCTAACACTGGTGAGTCACAGACTGCTTGGGCTGCTTCATCCGAACTTGCCTCCTGGCTG
GTGGCGCGAAGCCGCGCGACGTGTATTCCTCATGCACACCTCCTCATGCAGACATGCACA
CCTCTGCTCCCCACCCACCGAAGCACGGCACGCGCACATACACAGTATTCCATTCTCGGA
AGTCTACCTACCTCCTCCTGCCACCGCCGCCACCACCACCCCCACCAGGCCCCGCCTCGC
CCCTATCCGCAAGCGACACAACCTCGCCGATGCCCGCAGCCTCCTGCTCCTCCTCGAGCA
GCGTGATCTCCTCGCGGCAGTCCCACCACTTCTCCTCGCTCAGCTCAAACGCCTTGGACT
TGATCTCCTTGACCGTCAGCGACTCGGGCTGGACGCCCTTCCATCGCAGGCTCGTCATGA
GGATCTCCTGCCACTCGTTCGACGTGCGCTGGAAGAAGTCGCGGCGGGATTCGAAGGGCT
GGTAACAGCGTTAGTTGTGTGATGCTCATGGGCAACAGAGAAGGAAAGAAACTCACCCTC
GGGTGCGGCAGCCCGTCGTCAACGGTCGTGGCCACCGACTCGGTTTCCTCGTCCTCCTCT
GCCGGCACGGTCGACGGCGCGGTGGATGCAGAATCAGCAACAGAGACGTCGTCGGCGTCC
TGCTTCTTCTTGCGCTTGCTCGGTGTAAACAGCTGCGCACGCGCATCCTCATCTTCCATC
TCGATGTCCCCCTCCTCATCCTCATCGTCATCCTCATAGTCGTCCTCCTCATCTTCGTCG
TCATCGTCCTCGTCTTCGGAGACCTGTGTTGCACATCGTTAGCAACAATGCCACGCAGCC
CACCACAACCCCGCGGATACTACTCACAACCCAGTCCTCCACCGGCCGGTTAAACACCTC
CTTGCACCCATCCAGCTTGCCCAGGTCGACGGCATACAGATCGTCAAACGTAAACTCGCG
GTCCCCCTTCTCAAACGTGCCGCCATAAATATACAGCACGTCGTCCTGCACCGCAAGCAG
CGCATTAAACCTCGGATGCGGCAGCTCCATACTAACCGGCATCTCCCTCCTCACCACCCT
CTCCTCCTTTTCCTCTTCCCGTCCCACACCACCCCGTCCCACACCACCCCCTTCTCCCTC
CT
>NODE_11_length_11585_cov_32.055935
GAGGACCGGCAGATGCCGGCGCAATACTCCCTCGGGCTGACCAACATCGTGTCCCGGCCC
AGCCGCAACGGCGCGGAGCTGAGCAAGAGGGAGATGGACGACGGCGTGGCGGTGCTGGAG
GAAAAGGTGCGCCGGTGGCGGCCCGAGGTGGTGTGCGTCGTGGGCAAGAGTATCTGGGAG
AGTCTTTGGCGGGTGCGGCATGGCGGGCGAACGATCAAGGCCAGCGAGTTTCGGTATGGG
TGGCAGGAGGAGGGGGAGAATATGGGGCTTGTGAAAGGTGGGGAGGGGGAGGATGGGGAG
AGGGAGGACGGGGTGGTGTGTAGTCCCGACTGGAAGGGGGCGAGGATCTTTGTGGCGTCG
AGTACGAGTGGTTTGGCGGCTACGCTGAAGCCGAAGGAAAAGGAGGAGATTTGGAAGGAG
TTGGGGGATTGGGCGGTGAAGAGGAGGGTGGAAAGGGCTGCTGCTGCCAGTGCTGCTGCT
GCTGATGCTGCCTCGACTACTACTACTACAGCAGTAGAATGACAACTGGCGCGGTTCGAG
CCCAGCCATCAAGTAATTTGATACCTCACTCCGACAAAGACCCAATCCCGAGCAGGGAGT
GCAAATTCATCCATGTACGTTAAATCATTATTATCTACACTACTCGCTGCCCCCCGAAAA
GTGTGTCCATCATCACCAACGTAAATTGAGTCGTATCGACCAGGATTGGTATTCATCGGT
CTGCCCCTAAACGCCGCCCAATGTGGTATAACCAGCTCCCAAAGAACCAAAACGAAGCCA
TCGTAACCAAGCGTTGCAAAATACAGTGAAACAAACACCCAAGCCTCTCCACTCTAAGCT
GTAAAGACGATGGCGCCCACAGCGGCGGCGACGGGCCACCAGCCGGCGTGGTGCAGCAGA
GTGCGCAACCCGTCACCAGCAGCGCTCCCCTCAGTGTCAGCCGTGCCAGGGGGCAGTGTG
CCGTTGACAAGGATCGTGCTGGTGCCGTTCACGTCGGCGACGGTGACCAGCGTCTTGTTG
AGCGCGTCGTAGCTGCCGTTGCCGATCAGGTCGGTCATGTACTGCGTGTCGCCGTTCTCG
TCGCATCCGCAATCGCCGGCGGTACTACACGCACATGATACGGGCTTGGTCTCGTTGTTC
TGGCTGGACTCGTTGTAGAAGCGGTATGGGTTGGAGTAGGGGTAGTAGTGCGCCCCGTAG
AGCCACAGGCCCGGCCAGAAGGCGAGGAAACCGGCGGCGAAGAAGATGGGGACGATACCC
GACGGGGAGGTTCTGCCGGACCTGTACGGTGTGCTCGCACCTCCCCCGTAAAACCGCCCG
CCTGAGTATGACGGAGAGACTCGGCCGCCGCTTTTGAGATGCTCTGTTAGCGACCGTTGC
AAAAGAAACACCTTGTCGGGTGCAAAGGCCAAACCCACCGGCCTGACGACGACGTTGACC
CGCTGCTGCTGGATCCCCCTCTCGAGGAACCAGAACCTCCGCTAGAGCTGGAACTCCCAC
TGCCTCTGCTCGGTCCGCGGTTACCACTGAGCCCAGCGGGTGCCAACGATCGGTCCAAGG
CCGTCATGACAAGAAAGAGAAGATAGGAATAGGAACATGGTTACTTACGATCCCGACGAC
CCCGATGACCCACCCCGTCCACCACTGCTTCCACTGCTTCCTCCACGACCGCCGCCGCCT
CCTCCTCCCTTGCGCTTCCACAGATCCTCGTGCGACGACTCGTCGCGCTCTTTGTTCTGC
AGCGGCTGGTGTGTTGCGACCTCTGCAGCAGGCGGCGCGACAAGCACGCTGACCGCTACG
TCGCTGAAGAGCGTCGTCGCGAGGAACAAGGATGTAAACCTCATGATTGTGTTGTCGAGG
GCGATGGCTAAAGTAGGATGCAAAGTATGCAAAGGGCGAATTGCCAGGTTGTGCGGGCGA
AATCGAAATGATGTCGCGGTGCTAGGTTGGTAGGTCGTTGGTGGAGTAAAAGTTTGACGA
GAAGGTCAAAGTAGCGGTCGGCAGGAAAGGAACCGCGAGTTGATGGAGGAGCGCCTCTTT
AATTTTACCGGCTGTCTTTTGCTCAATGGAGGGAAGCGGCGCTGGGCTGTGCTTGTCCCC
CCGCGGAAAAGGCTTTGGTTCTGCGTCGGTTTGCGTCTGCCAAGAAGCCAAGCCAGACCC
TGTTTGTGGCGGGATTGACTTCAATGATGCCATGGGGTTCATGGCCCGGCCAAGCCTTTT
ATTGCCAAGTGGTGTCAGCCCAGGATGGCTGAGCATTCGGAACGTCTATCAAAAAGTCCG
GGCATGAGCTCATCCAGCAAAAAGCCACATGAGAAAGGTCGGTCACGCGCCGAGCTTCAA
AGGAAATCGCACTCCTGGGGGGGCAATCTTCGCCTTCATGACGTTGGGCTCTGCAGCGTT
GGGTCATCGACAGCAAACAAGAACCGGCAGACTGGTAAGAACGGCGCCACAGAGCGGAGC
ATTGGCTGTGGCTGATGGTTCATCGGAACGTAGCCCAACCGAGCCCCACGAGAGCCCCCG
GCCCTCAGGCTGGGGATCGGCCCAATGACGCTGGGGTTTCAGCCCACGCGGCCCCACATA
TGCCCCAGAAATCGACCTGCCTTATTTGAACTTCTGCCTTTTGGTCTGCCTTGCCTGCCC
GCTGTGTCGCACCCGGGACGTCACATCCATCCATCATATTTCGGACCATCATCACACCGG
GCTCTCTTTGTGATATGCTTGCAGTGGCTCTGTCCAGGACGCCCAACAAAACGCCCAGTT
GCTGTTTTCCGCGGTCATCATACTCCCGCTCCGGTGCACCCGCCCACCATGCCGCCCTCT
CGGCCCAATGACCAGTCCCTGCTCGACCGGCTGAACGCTCTCAAGCCGACCAGCGTCACG
CTTGACAAGCCAGCAAAGTAATCCTGCCCGGTCCTGTGCACCGCCTTTGTGTGTGTAAAC
TCATTGGGCTAAAACACGTGGCAAAGCACCGCAATCCTCCCTGAAACAAACGCCCAACCG
GTATCAAAGGAAGATGCTCTGGCTGCACGACTTCAGACTCTGCGCAGTCAGCCGAGCAGC
AGTAGCCGCGGTGGCGCAGCTCCCGATACCGAAACCCTCCCTGGGCAGCCGGGGAGATCG
GGCGGTGTGGGTGCACCGCCTCCCGTAGAGTCCCCGGCCTTGGGCGGGCCGTCACCCAAG
GAGAAGGTGGCTAACCCGCCATCTTCGGCATCTCCAGCGGGTCCCAGATATATTACCCAG
CAACGGCCTTCATATCGCTTCGTCGACTCGCATGCAGACGATGAGGATGCCGTGGACGAG
CTTTTGGAGACCTTGGGGGACGAGGATTTCATGCTTGCCGCGGACGAGGATGCGGAGCCG
CCCCCTGGTTCCGACCCAAGTGACGAGGCAGAGAGGGTAGCCGGCCTTCTCGAGTCGCTC
CAAAAGGGCACTGGAAACATTTGCTCTAAGGGGTCTGACGGCCCAGCAGAAGATGATGAT
GATTCGGACGGGGAACAGATGACACGCGCCGTTGACACGCTGCTCTCACAATTACGCGAT
GAGATAAGCTCACTACCGCCGCCTGCCACGCCGCCTACCGAGAACGACAACCATGCAACT
GAGCAACAGCCGCGGGCCGCGGAAAGGGCAAATGATCCTGGGGATGGCAAATCCAGCGCC
GCTGTGGGGGACGATACTGAGGAACCGCTGTTCACCCTCCCAGCCGTACCCTCACAGCTC
GTAGACCCAGTCCTGGGCCCGAACAGCGGCGAGGACGATTTCGAAAAGGACATCTCCGCA
CGCATGGCTGCTCTCGGAGGCCTCGGCTCTCTCGACGCGCTCGGACTGCCATCGGCGCCA
ACTTTCCGCCCCCAAGACCATAGCCCCGCGTCTACTCTCGGCAAGGGGCTCTTGAGGTCC
AGTAAGTACACAGACGAGGACCAAAAGACGTGGTGTGTCGTGTGTCTGGAGGATGCCACA
ATTGAGTGTATCGGCTGCGACAGGGACGTGTATTGCGCAAGGTGTTGGAAAGAGATGCAT
GTCGGACTCTCTGCTGGGTACGACGAACGGGGGCATCAGTGGGTGAAGTTTGAGAGGGCT
GCTCATCCTTAGGGGGGTAATATCACTGAAGCAATGCAAGCCAACCACATCAGAACCAAG
CCTCCTACCGCATAAAGTGGTGATACGTTGTGTTAAGAGAACTTGTATTATATGTCTATT
TCTAGTCCACAAAAAGAAAGAAAGAAGAAGAAAAGAAGAAAACAGATGAAAAAAGAAGAA
AAACAAAAGAAACCAAAAAAGAGCGAAAAGGGAGAAATGGAAAAATAACAATTGGAAAGA
AAGGAAAAAGAGCAAGGAAAGAAGGACAGATATAAAAGAAGAGAAATAAAACATCAGATT
TATCGGAGCAATCTCCAAATACATTTGGCTGTTCGTACCTCGACTACTTGGTACAGAGGA
CGTTTTTGCTCACTATAACTAAGAAAAAGAAAGAAAGGGAAGAAAGGGAAGAAAAGGAAG
AAAAGAAAGAGTAGGAAGAAAAGAAAAGAAGGAAGAAAAGAAGAAAGAAAAGAAGGAAGA
AAAGAAGAAAGAAAAGAAGGAAGAAAAGAAGAAAGAAAAACAAAAGAATAAAAAGGAGAA
GGAAAAGAAAGATAAAAGAAGAGTAGGAGGGGAAAAGAAAGAAAAAAGAAGAGTAGGAGG
GGAAAAGAAAGAAAAAAGAAGAGTAGGAGGGAAAAAGAAATCTTATTTCTTCTTCTTTCT
CCCTAGGTCAGCCGTTAACAAACAAATGAAGGGGACACGGTATACACGCTTGCTTGTATA
AAGATAAAAGCTATCAAGTCCAATGAAAGACCGCCAATCCATCTTCCACCCAGCATATCC
CTAACAAGGAAGTCATCGTCTCATGTCCGCATCAATCAGTTATGTGCCCACTCAACCATA
CCCTGAACTCCGCTACATCCCACCCATCATATCCGCCCTAGTGCTACAATTTCCGTTTTG
CGAAAGTCCGATGTCCATACCACCCAATCCAGTCCAGTCACGCAACCTCCCCCTTTCCCT
TCATACTACCATTCAGTTAAGCCCGCGAGTCCGAGCCACTTCCATTCCCATGGCCAGCCG
TCCCATACCCCTCCTGACCTTGGCCCTGCCCAGTAGCACCAGCACCAGCAGGCTTCGACC
GCCCAGTAATATCCTGCCATGTAGCACCGAACCGCCGCCCCGTACTGGCCAACAGCCCCT
CCTCCTCATCAACCTCGGCCTCCTCGTCCAGCTCGCTGAGATTCAGCCTCGGCGCGCGGA
ACAGGCTCGTGACAAAGACGATCAAGAACACGGCCAGGAAAGCAAACTGCGCCCAGAAAT
CGACGGCGCCAAAAACGGGCCAGTTGAGCGTGACCCGGTTAAGGAATGTAGACACGACTG
TAGGGGTACAAACGTTGCGGGCGGCGAGCTCGTTGAAGGTCTCGGCACAGGGTCGAATCA
TATCGAGATGCTCGCGGCAGTCGGGCTGGTCGCCGGGGTGGCGCGGGGGGTTGACGCAGA
AAGTCTGGGTGCCATAGATTGCGTACTGTGGAGCTATGAGCATGGCGACGGCGTAGTTGA
CGGCGAGGACCATAAGAGCTAGGAGTACGGTCGCGATGAGCAGCGCTTGCGGCGCCGTGC
GGCCCTTTTTGATTTGAAAGACGCGGACCCAAAGAAAACGGATTCCCTACACCAATGTCA
GCTATATCTTGCCAAATCGGGGCATCGGACATGGTCTCGGACACAGGACCGCTGTCTCAG
GGGCCACCGGGAGCCAAAAAAGGGGAAGAATGAGCTCGGACTGTTGCTTACGATGGTGGC
CAGGCCCGTTATGCTGCTACTGAACAGAAAGAGGACGAGGAGCGCCATGAGGATGTAGTC
GACCGGGAAGGCTTTGGCGGACTGGACGAAGATCCAGTTGACGGGCTGGAAAACGTTGAG
GTGGCCGAGGATATACCCTTTTCAACAGCGTCAGTTATTTTTCTTGATCGGGGCATTGGG
AGGGGCATGGAACAAAGGCCCTGGAGTCTGGGGAGCCGCAAGAAGCCACGTAGACCGGTA
AAAAGAAAAAGGGAACACGGATTTGACATACCGCAGTGCTGTTTGCACACACTGTTGACG
GCCTTGTCGATGCCGGTGATGAGCATAGAAACGAAAATGACGATGGATAGGAGAAGTAGT
AAGATGCCGCCCAGCAGTTTCAAAGGTCGAAAAACTGCTTGAATCTTCGTCCAGACCTGG
TAAATTTTCCCTCGACCATCGCCACGCGCCTCAGCAGCCAATCTCTCGCGGCGCACGAGG
GTCCGCTCCTCGCGCAGGAGCGCGTCCATCTCGCGCCTGTCCTTCTGAGACATGCCTTCC
ATGCGGCCGGCGTTGCGCATCTCCAGCTGTCTCTGCAGCTCACGGTTGCGCTCCAGGTCT
GAAGCCGTTGTGGCCGAAAGTTGGGGTGCCGAGATGGACGGGGCCGACTTGATGAACGAC
ACCGGGAGGAGAGCCAGGCCGGAACTCGTGTACAGGATGTAGAGCAAGGTACCCAGTGTC
ATAAGTAACCCGACGCCGAACGTGAGAGCCTTCTCCCCATTGTTCGCCGTGAGCAGGCGC
TTGAAGTAGTCGGGCAGGTCCGTGTCCTTGCCGGGGAGCCTTCCGGCGGCTGGCACGAAG
AAACCGATGAGAAAGAGGATGACCACGAGGAACACGAAGCCCAGGGTGTACTTCGTGGCT
CGCCATAAGCGGGCGCCCGTGCTGGCTGTCCCTTGCTCCTCCTCGACCTCGTCGTACTCC
TCGTACCAGAAATAGGTGAAGGGAATGACGATCAGGCACAGAAGCGCGTCGAAAGTGTAA
AGTGTGTAGTACACAATCTTGAGCGTCAAGAGAATGCCATCAACCCGGTCTGGTGTGGCC
CAGTCCTTCTTTGCGCCGAGGTGAACCGACGCGGTCGAAGAAACCAGGGCTATATCGACA
GGGAGGAGTAAGAGCGTCGAAAGAAGTGCGGTAAGGCTGACGATCGAAACGATGGAGACT
GCGATGGATCGTTCGTGGTGGTTTTGCCACGTAAGGACGGTGATGATGGAGACGAGTAGA
GCAATGGCGACCGCAACGCCGTATGCGACCCAGATCAGACTGGTCTGCAACAGCCCTGCC
GGCGCCATGTTGGTCGTGGATGCGTCTGCTCGGCGAGGAGGCTTTTGCGCGTTCGCGAAT
TAGAATTTCGGTTGGACGTGTTGACCAAAGCTCGCAGAATGCAGGTTGCCGGAGTGCAGA
TGCGACAGCTCCGATTCTGCGTGTCGTCGATGACGGGACATGTAAGGGAGTGTTGTTACG
ATGTTGCGGCGTTGCCGGCAGGTTTGGGGCTGGAGCGCCTGTGACGCAGATGACGTCGCG
ACGCAATGCCAAGGCGGGACAGTGGAGTTGCTGTGGAGCTCTCCGAGTTGAGCTTAGCCC
GACCGCCCTTTGGAGTTCTGGCCCCTGCAAATATTTGCGGGGCAGCTTGGCGCGCCTTCC
CGTGACGGCGGCCAATCAGTTGCTTTTTGCACCGGGCAGCTTCAACAAAGCTTCGACGCA
TCCCCACCACCGCCAGCTCACTTGACGCGTATTTATTCTCCAAGCCGAGATATGCGCCCC
GAGTATCTACCATGCAGTGCTACACCGAGCTGACGCCGCCGACGGCCGTGACCCATTCGA
CGACGCTGCAATTCGTCCCCGGGCAGGGCACGAACCTCGTCGTCGCCAAGTCGTCGCTGC
TCCAGATTTTCCGAACAAAGGTCGTCGCGACCGAGTTCGACACATCGCAAGGCAACGGCC
ACCGAACACGCAACGCGACTCGATACGAGAGCCGGTTGGCCAACGACGACGATGGCCTCG
AGGCATCCTTCCTCGGCGGCGACAGCCTGGCTCAACGGACCGATCGCGCCAACAACACCA
AGCTGGTCCTCGTCGCCGAGATCCCGCTCGCGGGCACGATAACCGGGCTCGCCAGGATCA
AGACGCCCAATGCGCGCCACGGATGCGACTCGCTCCTCATTGCATTCAAGGACGCACGGC
TGAGTCTCGTCGAGTGGGACGCGGAGCAACACGCCCTCTCGACCATCTCGATCCACTACT
ACGAACAGGAGGAGCTCCAAGGCAGTCCGTGGGCTGCCCCATTGAGCCACTATGCCAACT
TCCTGACGGCAGACCCGGGCAGTAGATGCGCCGCGCTAAAGTTTGGCGCCCGCAACCTGG
CCATCCTGCCCTTCAGGCAGGCCGATGAGGACATTGACATGGGTGACTGGGATGAGGCGC
TGGACGGTCCGCGGCCGGCCAAGGACCAGTCGAGCGCCGTCATAAATGGAGCTAGCAACA
TAGAAGACACACCATATTCACCGTCATTTGTCCTCCGACTCTCCAATCTTGACCCAAGCC
TGCTCCATCCTGTGCACCTCGCCTTCCTGCATGAGTACCGAGAGCCCACCTTTGGCATTC
TCGCCTCGACCGCCGGCGCCTCGAACTCGCTCGGCCGCAAGGATCACTTCGTCTACATGG
TCTTCACGCTGGACCTCCAGCAAAAGGCCTCCACCACCATCCTCTCGGTCGCCGGCCTGC
CCCAGGACCTCTTCCGGGTCGTGCCCCTGCCCGCGCCCGTTGGCGGCGCCCTGCTCGTCG
GGTCCAACGAGCTGATCCACATCGACCAGTCGGGCAAGGCAAATGGCGTGGCTGTCAACC
CCATGGCCAAGCAATGCACCTCCTTCGGCCTCGTCGACCAGTCAGACCTCAACCTCCGTC
TGGAAGGCTGCGCCATAGACGTCCTGACAGCCGACCTCGGCGAGCTCCTGGTTGTTCTGA
ACGACGGTCGGATGGCTGTGGTGACCTTCCGTATTGACGGCCGAACAGTCTCCGGTCTAG
AGCTCAAGATACTCCCTGCATCATCGGGGGGTTCAGTCGTACCCGGTCGCGTCGCAACGT
TGTCCCGCATCGGCCGTAACGCCATGTTCGCCGGCCTCGAGGAGGGCGATTCACTGCTGT
TTGGCTGGGCGAAGAAGCAGACCCAGGCGGGGCGGAGAAAGCCCCGGGCCAAAGACGCCA
CCGTGGACGTGGATATCGAGGATGAAGAGCTGGTCGATGAGGAGGAGGATGATGAAGACG
ATTTGTACGGCGAAGAGTCAACACCTCGGCATCAGCCCGTTTCGGCCGTGAGCAGCCTCA
TGAACGGAGACGTCAGTTTCCGAATCCACGACCGTCTCCTCAACATCGCCCCCATTCAAG
CCATGACATACAGCCAACCGGTCTGGCTGTCTGGGAGCGAGGAGGAGCGAAACTCGGCTG
GCGTCCACAGTGATTTGCAGTTGGTTTGTGCCGTGGGCAGAGACAAGTCAGCCTCTCTGG
CGACCTTGAACCTGGCGATACAGCCAAAAGTCATCGGTCGCTTCGAGTTCCCCGAGGCGA
GGGGGTTCTGGACCATGTGCGCAAAGAAGCCAATCCCCAAGTCTCTCCAAGGCGACAAGG
CCGGGAACTCGCTTGGGAAGGATTATGATGTGTCTGGCCAGTATGACAAGTTCATGATCG
TCGCCAAGGTGGATCTGGACGGATACGAGAAATCAGACGTGTACGCCCTGACCGCCGCCG
GCTTCGAGGGTCTTGGCGGCACCGAGTTTGATCCTGCCGCCGGCATCACCATCGAGGCGG
GGACCATGGGCAACGGCAGCAGGATAATCCAGATCCTCAAGTCTGAAGTCCGATGCTACG
ACGGAGGTATGTTAGGTCTTCTGTGGCGCCAAGTCTGTGATTTTGCTGACACGGCTCTCC
AGATTTTGGGCTCAGCCAGATTGTCCCCATGCTCGATGAAGAGACCGGTGCAGAGCCCCG
AGCCATCAGTGCGAGCATTGCGGATCCGTTCCTGCTCATCATTCGGGACGATTCGAGCGC
TTTTATCGCCCAAATTGATAGCAGCAACGAACTGGAGGAGCTCGACAAAGAGGGCCAGAC
CCTCGCTACCACTAAGTGGCTCACTGGCTGCTTATACGCCGACACTACCGGCGCGTTTGC
GGAAGAAGTGGCCGGAAAGGGGGGCAAACCAGCCCAGAGTATACTCATGTTCCTCCTCAG
CGCCAGCGGCGCTCTTCATGTGAGTGCGCTCCTCGTCTCTGCTGTAAAATGTCCCGGTTG
GTTCTAACAAGCTCAGGTCTATCGACTTCCCGACCTTTCCAAACCGGTCTATGTCGCCGA
GGGGTTATCTTACATCCCCCCGGGCCTCTCAGCCGACTATGCGACCAGGAAAGGGACAGC
AAAGGAGACACTGGCCGAGATTCTGGTTGCCGACCTCGGTGACACAACGCACAAATCTCC
GCATCTCATCGTATGGTGCCCCTGGCTCCGTTCTTTGCGTTGGCTAACTGGCTGCAGCTC
CGTCATGCAAACGACGACCTGACTCTGTACCAACCCTTCCGGTACAAGACGGGCAATGGC
CTCGAGTTTTCCAAGACACTGTTCTTTCAGAAGTTGCCAAACACGGCCTTCGCCAAGAGT
CCCGAGGAAGCAGACGAGGATGAAGCAACACACCAGCCCCGAATTCTCTCCATGCGCAGG
TGCAGTAACATCGGGGGATACAGCACCGTATTCCTTCCAGGTGCCTCCCCAAGCTTCGTC
ATCAAGTCGTCCAAGTCGGCGCCGCGGGTGCTGCCATTGCAAGGGACAGGCGTCATAGCC
ATGAGCGCCTTCCATACCGAGGGGTGCGAACATGGCTTCATCTACGCAGATTCTCACCAT
ATGGCGCGGGTGACGCAGCTGCCACAGGACTGGAGCTTCGCCGAGACTGGGCTTGCCGTC
CGCAAAATCCCCATTGGCGAGGACATCACAGCCGTCGCATACCATCCGCCCATGCAGAGC
TATGTCGTGGGCTGCAACACGCTCGAGCCATTCGAGCTGCCCAAGGACGACGACTACCAC
AAGGAGTGGGCGCGCGAGAACCTGGCCTTTAAACCCACCGTCGACCGCGGCATCCTCAAG
CTCGTGAGCCCCATCACGTGGACCGTCGTTGACTCGGTCCAGATGGAACCTTGCGAGACG
GTTCTCTGCGTCGAGAGCCTGAGCCTGGAGGTGTCCGAGTTTACCAACGAGCGGAAGCAA
CTCATTGCCGTTGGAACGGCGCTCACCAAGGGCGAGGACCTGCCGACCAGAGGCCGCGTC
TACGTCTATGACATTGCCGATGTCATTCCCGAGCCCGGCCGCCCCGAGACAAGCAAGAAG
CTGAAGCTGGTTGCGAAGGAGGAAATTCCGAGGGGCGCCGTCACCGCGTTGTCCGAGATT
GGCACCCAGGGCCTCATGCTCGTTGCCCAAGGTCAAAAGTGCATGGTGAGAGGCTTGAAG
GAGGACGGCACCCTTCTGCCCGTGGCCTTCATGGACATGAACTGCTACGTCACGGCGGCC
AAGGAGCTTCCGGGCACGGGCTTGTGTCTGATGGCGGACGGTTTCAAGGGTGTGTGGTTC
ACTGGGTATACCGAGGAGCCGTACAAGATGATTCTATTCGGCAAGAGCTCGACCAAACTG
GAGGTTCTCAACGCGGATTTTCTGCCCGACGGAAAGGAGCTATTCATCGTGGCGAGCGAC
GCCGACGGGCACATGCACATCCTGCAGTTCGACCCGGAGCGTAAGTCCTCCTTTTTACCA
CACAc
>NODE_12_length_126_cov_507.642853
CACCCTGCAACCAACACACAGGGGCAAGCGCTTGGCCAAGTTGCCGGCATTTGAGGACTC
AACTTTCTCCGCACCAACACCCTCGTGCTTTGCCTCGACCTGAATGGCGGGGCTGTCCAG
GCCAAGCATGTGTTGGTGATTATACTCGACGACCTGGGCCTTGGTGGGATAGATGCGAAG
CGCATC
>NODE_13_length_6046_cov_30.461132
CCCCTCCCCCGCTCCAACTAGGTCCCCAATCGAAGCCGTGCGCGATGACCTGCCTATCCC
ACCCCCACCCCCACCCCCACCTCCACCTCCGCTCGCACCCTGGCCCGACCCCTGTCCCTG
TCCCAGCCCCGCACCCTGTCCGGACCCCTCAGCAACAGGCGCCATCAAATCGACACACAC
AGACTCCCCCCTAGCAAGCTTGCTCGTGACGTTGGCCTTGAAAATGCGGTTGACAGTGGG
CGAGCCGAGGCGCGAGGACAGCACCGAGAAGATGTCGCGGTCGAGGAGCGGAGACGAGGG
GTCGAATTCGTGGGGGTGGAGGCCAAGCAAGGCGGCAGCGTGCGGGGAGCAGAAGGCGAT
TGGGAGGCGTTTGTGCTCGGACTGGGGCGGCCGGCGGGGGTGGCTGCTTGTTCTTGAGGA
GGGTTGGGTGTTGTAGCGCAGGACGAGGAAGCGCGAGTAGGGGGTGCTGTGCTCGTCGAG
TTGTTGGTGGTGGTGGGAGGGGCAAGGGACGGGGTGGTGGTGGTCCAGACGGGGGCTGGT
GATGTGCGGGTAGCAACGGGGAGAGGAGACGGGCGGCGGGCTGTCGTCTATTGCTCGCTC
CGAGGCCGTGCTGAGCCGGGAGCGGGACGAGGCGCGGGAGGGGGGTGATCGGCGCTGGAA
GCGCCGGAGGAAGCGCCGGCGGCGCGAGGTGCGCTTGTCGCCGTTCTGGTCGTCGGTCTG
GTCCAATTCGAGGTTGTCGGTGCTCTGCCGGGCTGGCCAGTCTGGGTATGCTGGAGATGC
CGGGGCTTGCGTGACCGGCCCCTCTGGGGGCGGCCGGCCAAAGTTCAAAACGCCCAGAAT
GTCCTTGAAATCGGCTCCCATGTGCTCCGAGACGTTGACTTGAGCGCCAAAGTAGTAGCG
CACGCTTCCATTCTCCATCAGCGGACAGACGAACAGGAAGTTCCAGTAGGGAGTCCCGTC
GGGCCGGTAATTGAGGAGCAGTTCGGTGACCTCCCTCCCTGCCGCGGCCGCCATGCTGAG
CCGGCGTGCTGCCTCCGGGTCCGTAGCGACGCCCTGCAGGAGCCGGCAGTTCTTCCCGAC
GAGTTCTCCCCGCTGGTACCCTGACATGGACAGCAACCCGTCGGACGCGAAGACGACAGG
GTTGTCAGGTTGAAGCGGGTCGGTGAGGCAGAAGGCATCGCCGAGACCAGGATAGGGGGT
CACCACCTCTCCAGTCAGGGGGCGGGGTGTCGACAAGGAAGCCGTCAGGCACTGGGAGAG
CTGGTACTTGACAAACTCCGGGTAGAGGGTCTGAGACAGCCGCTCCTCGGCCGTGGCTTT
CGCCTCCTGGTATACCTTGTCAAGGGCTGGTAGGGCAGCCCTGGCGCAGTATTTGATGTT
TGCCTTGAGGGCACTGGCCACTTCCAGCGGAAGCTCGAGTGGTGATATTGCTGTGGTACC
AGTGAAGTTGGCCGATATGTAACTCATCGAGGCAATAATGTCGCCAAGCGCACGGGAATA
CTCTTCCACCTGCCATCGTATTAGCATGTCTATAGTATTGTGAAGCGGGAAGAGGGCCGC
TTACCCTGAGCAAGAAGTCGATATCCGACCCGCCATGTCTGGTCTCTGCAAATGCACGAA
GCCTCCGCACCGTCGCTTGGTTGGAGAAGGCCAACTTGATGACGGCGGGCTCGAAAAAGT
CGGGCAGGACTCGGCAGTTGGACACAAAACCTCGGAGCTCTGCGTCGAACCTGTGGCCCA
GGGAGAGGTCCTCGACACTGCTGTTGTCATCAAAGCTCAAGGCCCTCGCGGGGCCGGGCC
GGGTCGACACGGTCCCGTCCGAGTTATAGTGTGTGTATTGCCGAAAGGCGGGCTGGTTCA
TATGCAGTGCCAGTCCCGAATCGCTTCTTAGTCGAAGGTGGGACTTCTGCCGCCGCGGCT
GGGCGGATTTGGAGCCCGGGGGCGGTGACAATGCTGTCACGGTAGGGTTACTCCATTGCC
GGTCGAACCGATGGGGCAACACGAGGACCGGAGTCGACATGTTGCTCTCCATCCTGCTGA
GGTCGTCCCTCAGCGTGGGCAGAGAGTCGGCTGTAACTGACCTCGTGGGCATCAGAGGCA
TCATGATGTCAGGGTGGCGTGTGTATACGAGGCCTCAAAAGGCTGGGCGACTGCAACAGA
AATAACTGACGAAGATAAGATGCGAGAGCCATTAACAGCACGCTCAGACATCTGACGAGC
CCGTGAGAACTAGAAAGCCGGCACTTTAAGAAGGGTTAGCGATGGCTATTGGAGGTGTTC
CGGTTGCGATCTCCGGGGCGACAAATGACTCGCAGTCTTCGATCCCACGGCCGATTTCGC
CCGGGAAGCGACCGGTCGCGAACCTTGAAGCCGATGGCGACTCTAGGAACGAGTGGAGAA
GGATGGCCGGAACCAACGTCCGAGCTGGAGAGTGCCCGTTTCATTGAGCAGCCTGGCCGT
CGCAACATGTGCGTTGCCGCAACGTTGTTTGCAAACATGCGATGGTAACCCATGTTGTTG
GCTCGTCGCATCCCCGTGCAAACGGGCGAGCCGAGGTCGAACCTTGGAAACGCGTGTGGC
ATCCGTGTCGCGGGCGGCTTTGTGCTTGGGCAAACAGAGCTGAAACGCCCGTTCTGCTGG
GCGAATCGATCCCATTGTAGATGTTGAAGGCGACGCGAGCCATGAGGGCTGCGACCATGC
TCCGTAGCTCGGGCAAATCCTGCACCACAAGCCAGCATGGATGGAGAAGAAGGCCTCACG
TAGATGTTGGTTTGGTCCCTGGAGCAGCATCTATCACAGTACCGCATCTCGTTAACTGAC
GGGTAGCGACAGGCAGGATCGTGCCTACTGATGTGGACAGGCGTCCGTGTCAGGGAGACC
ACTGTCAGGGAGCAGTTGATATGGACCAGCTTGCCTCGAGCTTTGGATGGGTGACCGCGG
TACTCAAGACGGCCGGCCACCTGGAGGATGGTCAATAAGTCAACCTGGGAATCGGCGCCA
TGGATGACTAGGCTGCGGTCGCCTTGGGAGATCGGGCCTGGTGGCATGTTAGGACGGCAG
TCTCGTGGTCCCCCTTCCACAGCGTCTGTTGCGGGATCTGGCTTTGGATCGGGTATCTGC
GTCTGCTGTGACACGGTGCAATGCCGATAGTCGTCGGTGCAACGGTGCAACCGAGAGAGC
GTTCACTCGATTGAGTTTCAATCGGGTTCTGGACCGTTTACTAATCGCCTTCCTGATGGT
GGTGAAGGTGAGAGGATTCGGCCGGCGGTCTAGAATTGCGAGTTCCGCGTCCGTCTGAAG
CTTTGAGGTGCTATCTCGATCCGGGGGGTTGAAGTGGAGATGGTGGTGGCGGCGTTGAGA
TCGGGGGATCGCCGGGATTTGGGTTGTGGGCCCCTGCCGAGCCTGCTGATCTTCATGCAG
TGGGGCCGGGAAACCAAGTGGAGACCTGCCTCCTGCCCTGAATCCACTGCCAAGCTTCAC
TGCTGCCTCGACGTTGATGAACTGCAAGGACCTCATCGGGCCTGCTGCAGCAACATGCGT
GCCAATTCCCGTCCACATTCCGGCAACCGCGCATCCTGGAATGCGATTAGGTCCTCCCGA
CTTTACATGTAACATCAGGACGGCGTTTATTTGACGTGGGCCATGGGATCGATCCCCTTC
ATTATTCCCGGGCAAGCACCTTCCAATTCCACCCGACAACATGCGGGTCGACGCAGACTG
ACGACGACGAACGACGCATGGTGTCATGCGGAACAGGAAGCTGTCTCGATCAAGATGGCG
GGGTGACAATCGTGTCTTGGAAGCAGCCAGGGCGTATTCGTAGGCTGGCTCGAGATTGGC
AGGAATGAGACATTCATCAATTCCATTCGTGTTGGCCATGGTGCGAGGCCACGAGACGCA
GCGCAATCTCGGAAAACAACTGCTGTTTCCGCACGGGTGCATGTATTGCACATGTGCCTC
CCGCGTCTGCATCACCTTCTTGTAACCTCTGCAGGTAGGTGCCGTGCTCAGGGGTTGACT
GATTGCCGCGTTGTTGCCGTCCGTGGCCTGGCCCTAGATAACTGTCCGGTAACCGCCCGA
CGATCAGCGACGCCCACGAGCCATTCCACCGGGTAACCGTCTGCAACCATCGCTAGTTTC
ACCATGATCCTGCTCCTCGTCGCGTTTTTGTCGGCTCTGGGGGGCAAGGCGCGGGCCCAA
GACACCTTCGACCCCCTCGCCTACGTCGACCCGCTGATCGGAGCCAGCAACGGCGGCAAT
GTGTTTCCCGGCGCCTCGCTGCCGTACGGCATGGCCAAGGCAGTCGCCGACACCAACAGC
GGCAGCAGACAGGGCGGCTTCACTATGGATGGCGCCGCCGTGACGGGCTTCAGCATGATG
CACGACAGCGGTACGGGGGGCAGCCCGAGTTTGGGCAACTTTGCCCTGTTCGCCTACACA
AACTGCCCTGGAGGCGACATCAACGAGTGTGCCTTTCCCAAGAAGGAGCGGGCCGCGTTT
GGGCGCTTCAGCAATAGCAGCGTCTCCGCAAAGCCCGGCACCTTTGGCATCACGTTGGAG
AGCGGCATCCGGGCCGAGATGACCACAACCCATCACACCTCGCTCTTCAGCTTCACCTTC
CCGAGTCTCGGAGCCGATGAGGAACCGGCCCAGCCCCTGATTCTTCAGGACCTCACCGAT
CTGGCCGACTCCAGGCAGGACAATGGCACAGTCACCGTGGATCCCACCACGGGCCGCATC
ACTGGGAGTGCCCGTTTCTTGCCGAGCTTTGGCACTGGGAGCTTTGTGTTGCATTTCTGC
ACCGACTTCTCGGGTGCCGACGTCGTGGACAGTGGCATATTTGTCAACAGCCGGGCCAGC
ACCGAGGTTCACGACCTGACAATCTCGAGATCGATCAATGGCTATCCGCTTCCAGGGGGC
GCCTTCGTGAGGTTCAACTCGGCGGCTGAGCCCATCCTTGTCCGGACTGCCACCAGCTTC
ATCAGTGCTGAGCGCGCTTGTGAGCATGCAGAGAACGAGATCCCGGACTTTGATTTCACT
GCCGTCTCCGAGGCCGCAACAGAGGCCTGGAGGGCCAAGATGAGCCCCATCAGGGTGTCG
ACCAACCAGGTGAACGGCTCAATGTTGACAAACTTCTACAGCGGCATCTACCGGACCATG
ATCAACCCGCAGAACTACACGGGTGAAAATCCGTTGTGGTCCAGCGACGAGCCGTACTTT
GACTCGTTCTACTGGTAGGATAACAGACTTGAATCCCCTGTGTTCTGGCTAATACTGTTT
AGCATCTGGGACCAGTTTCGATCCCAGCTCCCTCTTCTGACCATCACGGATCCCGTGGCA
GTAACTGACATGGTCCGGTCGCTGATCGACACATACCGTAACCTGGGATGGCTTCCCGAC
TGTCGGATGAGCCTCAACAAGGGCTACACTCAGGTAAGGGCGCTGCCGGCTGTCTGTAAC
CAACAGTTAAACTGACTTTACCAGGGTGGGTCCAACGCCGACGTGGTGCTGGCAGACGCC
TATGTCAAAGGACTACAGGGCGGCATCAACGTAAGAAGATCCTGCTCCTTCCTTTTGACG
AGCACATTCTGAGATTATGACAGTGGGATGATGGATATGCCGCCGTCGTGAAAGACGCCG
AAGTCGAACCCTACGATTGGTGCTGCGAGGGGCGAGGAGGCCTCGACAGCTGGAAATCAC
TCGGCTACATCCCCGTCGAGGACTTCGACTACAAGGGCTTTGGCACCATGACGAGGAGCA
TCTCACGGACGCTCGAGTACGCCTACAACGACTTCTGCATCGCCCAGATGGCCGCCAGCC
TCGGCAAGACCAGCGACAAGGACAAGTACCTTGCGTCAAGCGGCAACTGGCAAAACCTCT
TCAAAGCCGACCAGATATCGGCCTGGTGGAACGGCACCAGCACCGGGTTCACGGGCTTCT
TCCAGCCCCGCTACCTCAACCAAACCTGGGGTTTCCAAGACCCCCTGAACTGCAGCAACC
TCGACACCTCCAGCGTCTGCTCCCTGCAAAACACGGGCCGCGAGACCTTTGAAAGCAGCA
TCTGGGAATACGGCTTGTTTGTCCCCCCTCCCCCATCGTAACcacc
>NODE_14_length_25844_cov_32.778828
TTTAGCGTGCCAAGGCCCTTTAGGCTCCGTGCCTCCGGGCGAAATAAATTCCATCCATCC
GTTGAAGCAATCATTCACACAACGAGGGTTGGTTTGAACATTTGTTTATTTCTTGCTTGG
AATTAAATCCAGGGGGTATAATTACCTAGCTAATCCAGTTAGTTATATTGTAGTAGCTAG
AACCTATTGCTCTTAGTTCTATTAGTCCCTATTGTTGAACAGTAAAAAGCCATTCATCCT
ACCCTCGCACCCAGGACTTGACAACGAGATTCATCTTGCCTGTAGCAGCTAGAAACGAGT
TACAAAAAGGTCAACCAGGCACCAAAAGGTATGGTTATCTCTCCCGCCGGAAATTGAACC
CGGGTCTCGAGCGGGATCAAGACTTGGTGGAGTCTGATGACAAGCTCACATACTGACCAC
TATACTACGGAAGACTCGTGGATGTTGACACCCACTGTAGCTTGGAGGAGGCCATCGAGC
AACCGCTCTATCAATGACCAGATTCATACACCCCTCAGCTGGGGCAAACCTCGTCTGGTG
ACTCTGGTCTCAAGCGGGCAGAATGTGAAAACTTCTCTTTCGTTTCAGCTCCGGAAATGT
CTGACACTCAGCCGCTAATCCAGAATATAAAGAAAGCCGAAAACTTCTCTACAACTGCGA
GGCTGAATCCAGATCCTTCTGGTCAGCAGACTGAGATGACTCGGAATCGATCTTCCCAAG
GAGGAGTCTCAGCTCGTCTATCAACTTTTCTCGGAAGGCTGGGTGGTCAGAGTACATGAT
GCTCAACAACACGTGGTATTTCATGGCATAAAGAGCATTTCTCTCGTGAAAATCCGCGCT
GGGGTCCGAAGGAGTCACTAGACTTTTGTACTCCTCCAAGCAAGGCTGGCCCAGCTTGTA
TCTCGGGTTGTAGCAAACGGCCAGATCAGCTGCACAGTGCGGTATTAGTGAGGCGACGTC
GTAGTCAGGGACCAAAGTGTTGCACAAACCTTCATTGTGGCTCCAGTAGGCACACGCGTC
GAACAAGCAGAGCTCATCTGTAGATGTTCTCGGCTTGATGTTCCCGGGCCACAGGTCGGA
GTGGACGAGGCAGGGGGTGATGGATCTACCCTCGTTCTCCAGCGGTCCAAGATATCTCGG
AATAGCCTTCTCAAAGTATGCCGTCCTGAGTTCTGCCAAGGTTTGGTCGGGGCCGTTGAC
CGATTCTTCCTGGTCGAACAGGCTCTTCATCTGCTGAGCCCAGAAAGCAGCCCATGACGG
ATTCCACGAATTGTTGATGGGGACGTTGGCCAAGTGCGTCGTGACATGGAAACCGAACTG
CCCGGTGGGAGACTTGCCCATGCTGGCGAGGTGAAGCTGTGACACGGCGGTTGCCCAATC
ACTGGGGCTAGGGACCTCGTCATACATGTCGACAAACTCGCACAGATAGAAATGCGTGTC
TGGATCATCGGCGTGGGTTCCCCATGCGACGGGCTTGGGTACGCGGTCGGGGATATATTC
GTGGAGGGCTCGCTCCGCTTCGAATGCTCCTTTCATCATGTCAAGCCCGGCGGGTCCAGA
GGCGCCCTGCTCAGGGTGAGGTTAGCATTCAGCTCACAGTGCCTCAAAAGATTGGGGCGA
GGCAATCAAAGGCTCTACCGACCTTCTTGAAGAATTCCGTTGTGCTACCGTCCTCCAGCT
GCACCGCGATTTTCACAGTCTTGACCCACGGACTTGGTCCCCCGGAACCGAGAGGCAAAA
GAAAAAGCACCTTGGAGTTGGATGGAAGTTCTGGGCAAACGCAACAACTGGTTAGATAGG
TACCAACGGCACTGGGCTTCATCAGCTCAGTTCATTGCTCCGAAAGCGGCATGCCGGGAT
AAGTTGGTCGGAAGTTCAGGGACTCACTGGCAAAGACAGCCTCATCCAGCTGTTCATTGT
TCTCAAGGGGTTCAGCTTGCTTTGGTGTGGACTCGTCCGTCCTCAACTCGGCTGGTTGCT
TTTGGCCGAGTGCACAAATAGTACTGAAGTGTAAAAAAAGTGAGTCAAGGAGACTAGAGT
CTCCAGATCGTGATGATTGGGGAGAAATCGGGGGGTGGCGGGCACAAGATGGACGGAGCA
CTCATGTGTCGATGAATTGGTCGATGACTGATCCTGCCTCCCTGTTTGATGATGTTGGGG
GGGTGTCCAGGAACTGGCGGGGGCCTCGGGGACGCAAAAAGAGGGCCCGGCCGCCTGTGA
TTCGTGCCGCGTGCCTGAATTAGGCGCCCAAATTCCTCGTCTTCGGTTGGCATTGTTGAC
CCAGCCGAGTTCCGCGTTGCTCATGCCCGCTGCTTGCTGCAAGCCTGTTTGAGATGGAGC
CTGGAATCTGGAAACAAGCGTGAACAACAAACGTTTATCCAATCCCATCCGGCTAGTCAT
CGGTGAGAAAACTTGGACTCTGGAGCAGTGGAGGAGCGTGATCCCGAACCAAGACCATGC
AACAGGACTCGATTTCATTGACCAAACCGACACAGGGGGCAGGTCCGAATCCGAGTGATG
GACCATGGTGTGTTCTCAAACCAACCCCGCTTCTGACCCGCCCCAGGCGAGCATCACCAA
CGCTGAAAACCCTCACAGCCTCTCCTCCCCCGATAAGAGGTCCGTTCCACGCCGTAACAC
GGCGCTCGCATTCATCCAAAGCAAGCTCCGCCGCTTGAGCGGCAGTCCCTCTGGAGGGAG
CTTGTCCCCCGCGGTTAACGTCAAAGGCCCCCTTGGCCTGACCCTCCTGCACGAGCCGTC
AGAGCCTCGGATCGACTTTATTTTCGTGCGTGCCGCCCGACCGTCGTATGCGAGAGGCTT
TGGAACTGAAATCTGGCGCAGGTACATGGCCTTTTCGGCGGATCGAAGAAAACATGGAGC
TACTCGCAAGAGCCGGGCATGTTCTGGCCCAAGGAATGGCTGCCGAACGAGGTCGGGTTC
AGACATGTCCGACTGCACAGCTATGGCTACAGCTCGGATGGGTCGAGGAAGCAAAGCTTC
CTGACAGTGCATGACTTCGCGCAAGCGTTACTTGCCGACATCTACAACTCGCCAGACTTG
CGCAGAAACGGCGATGTAGGCAGTCCCAGCCCGGTCTCCTTTTCGTTGACTGGTGCCTCA
CTGATGACCGTACTAGACGCCCATCGTGTTCGTCGCCCACAGCATGGGAGGTTTAGTAGT
CAAAAAGGTACGGCGGTTATGATTGCCCTCGTGCTCGCCGTTGTCTCCTATGCTGACCTT
CACAGGCTTACTTGCTAGCTATCAATGACCCGAGCTACAAGGCTGTTGGCCGCCGGATCC
ATACCATGTACTTCTTGGGAACGCCCCATCGTGGAGCGGATTCAGCCCAGGTCGCGCGGA
TTGTCCGCTACTCGGCCGGCCACGGGGGCAAAGCCTACGTCGACGACCTTGTCCCAGGAA
GCGGCGCACTAAATGTTGGTCGCTAGTTGCCTCGATTTAGACACAACCTCTAACGCGATT
CCCAGCAAATCAACGACGAATTCCGGCATGTTTGCAGCAACATACGCCTCTGGTCCTTCT
TCGAGGGAGTGCCCACAGCCTTTGGCCCCATCTCGTCACTGGTCGTTGAGAAGGAGTCGG
CGATACTAGGTGTGTCATGTTCCACCCCCGCTGGTGAGTATACATGCGTTATGTTTGGAT
CCCTGACGGTGTGTATTACTCAGGGTTGCCTGGGGAACACATTCAGTACGTCGACGCCGA
CCATCGCCACCTTTGCAAGTTCGAAAGCCCTACCAGTCCGAATTACATCATCTTACAAAG
AGCATTTCTCACCACCATCGAAGAGCTGGAAGCATATAGTTTGTTTTACCATTCCTTTCC
CTGGATTTTATGGTGGCCCGCTGACTGATACGACGGCATCAGGCTCGTTTCAGCGCCGCG
ACGGGTACAGAGAGCAGATGAAACAGGTGTCCTCCTTTCTTCAAGTGGAACAGAGGCCTG
ATGCTGTTCTGTTGGCCATCAACGAGAAGCAGCACCATGGTTCTTGTCAGTGGTTGACCA
CAGATGAGTCTTTTCAACAATGGGTCAGTGATTCAGACAACCGAGCATACGACGGCCTAT
TCCGACGAGTTCCGTACACAGACGAAGAGGATGCCAGGATTTTGTGGCTCAGGGGCCGTC
CGGGTACGGGCAAGTCTGTGGCGTCGGGCCACGTTGTCAGGTATCTGGAAGCTTGCAACC
TCGATTGCAGCTTCTACTTCTTCAGACACAACGACAAGCCCGGATCCACCATCTCGGCGA
TGCTTCAGTCGCTTGCCTTTCAGATGGCGGAGTCGAGCTATGAAGTCCGGCGCACAATTG
TGGCCATGATCGAGGACGGCGTCAGGGTGAGCCATGGCGATCATCACATGCTGTGGAGCA
AACTCTTTGTCGACCGGATTTTCAGGCTCGAGTCGCTCAAACGTCAATTTTGGGTCATAG
ACGCCGTCGATGAGTGTTCGGGCAACGGGGTGCCCGCGTTGGTTGCGATGCTGTCCAAGC
TTGACCACACCGCACCCCTTCGAGTGTTCTTAACCAGCCGGCCCGGTGGCCAGTTGGAAA
GACTGCTGATGCAGGAAAGGGTTCGGTTTGATGAGTTGAGCACCGGACGGTCTGGATCGT
TGCGCGACATCGAAGGCTTCTTGCAAGCCAGATGTCCGCAGCTTCGGGACACGGAATCCT
ACCAAACCTTTCTCTCGGATGTCCTCTCAAAATCGAACGGCATCTTTCTCTGGGCCTCGC
TCATTGTGGCCAGGTTGGAGAACATATTCACCGTGGAGGATATGCAGGAAACCCTGCAAA
CCATCCCGTCCGAAATGGATGGGTTCTACTCACGCATCGCCGACTCGATTCTTGCATCAC
CGAGTTGCGATCTCGCCAGTTGTATCCTGAAATGGGTAATTTGCGCCCCGAGGCCGCTCA
CAACCGGGGAGCTTGCGGAGGCCGTGAAACTCGACATCGACCGCACCCTCACAGCATCTT
CCGGACAACTCGAAACGATCACCGGGCATCTCATTTTCGTGGATAGCCAGTCCCGAGTTC
ACGTCACACACGAGACGACCTCCAGTTTCCTGACTCGGCGCCGGGAGGGTCTATGGATCG
ACCGCCCGATGGCTCATTCCAAGTTGGCCGAGGTCTGTCTCGCCACGCTCTGCGGCGCCG
AGTTTGCACCACCAAGGACCCGTCGGGGTGCCGGTCCCATGGCCAAGAAAAGTGCCAGCC
CGTTGGCTTCTTATGCGGCGGTAAACTTTGGGTACCACCTGATGCATAGCTCTTCTGCGG
TGGACGCTCTCCTCATCCAACTCAACAATTTTCTGCGGTCCAATGTCTTGACATGGATCG
AAAGGCTCGCAGAGTCGGGCAACCTTTCCGTTCTCCAGCAAACTCCGTACAGGCTGAAAG
CCTATCTGGCTCGGCGAGCAGAGTATCACCCACCAGCCAGTGTGGAAGTACCAACCGTAT
CGGCATGGGTAAACGATATCCATCATCTCGTCGCCGCATTCCATTCCGGCCTCCTGGCTT
CGCCATCGTCTATCCACTTCATCATCCCCCATTTCTGCCCACCCACTTCGATTATCCGGC
AGTTATTCGCCAAGACTACTAAACGGCTAAGAATAACCGGTCTTATGGACGAGGATTGGA
GTGATAGACTTACTTCCTACCTGTTCTCGGGCGAGGTTACCTCAGTCGCCTGCTGCGAAA
GGCTTCTTGCTGTTGGTCTCAAAACCGGCGACATCACGACCTACGACACTGCTGGCTTTG
GCACCTTCGAGTCAGTCGGGGTACTCGTTCATGGCAAGAAGGTCCGGCAGCTGGCCTTTG
ATCCATCCTCTTCATTGTTAGCATCCTGCAGCGTCCGAAAATTGATGCTCTGGGATGTAC
GGCGGTCAAGCGGACCGTCCTTCCCGTGCCTTTGGGCGCGAGATCTCGATTTCACGCCGG
ATCAGGTACTTTTCAACAGAGCAGGCTCCCTCATAATGCTCTCAGATCCCGGGAGAAGCG
CATTGACTTCCTTCTCGGCCAGGTCCGGCACAAGGAATGATGCTCTTCTACTACATCCGT
CGCAAGACTCTGATTCCTCTGACAGCGAGGAGCGACCAGGATCCTGGGCGGCCGCAGAGC
ATATCCAAGTTGATTCCGACCGCAAGCTCGCTGCCTTGGCGTACCGCAACTCATTAGTCT
CCATCTGGGATCTGGAAGCCGTGGAGAAGATTGGGAACTTTGAGAGGGAAGGGCACGAAG
GGGTCTATTCGTCGCCGCCGGCGCTCGACATGGAGTTCAACCCTGTTCCCGAGCTTGAGC
TTCTTGCCATCTCATACAAGGACGGGGATGTGGTTCTTTGTAACCCTTGGACGCTGGAGC
AGATTGGGAAGTGCCATCTGCCTTACTCCCTCGTGCTCCTCACCAGCACATCGGATGGCC
GGGTTCTCGCCGGCGGTGCCGAGGATGGCATGATCCATCTTTTGCTTTTCGAGACCCTAC
AGCCACTTTACCGCATCCAACCGTCCGACGAGCGCTCTCGGCTGTGTGACCTCGCCTTCT
CGGCAAATAACCTCCGGCTTTTTGAGATCAGGGGTCAGTCCTGCAATGTCTGGGAACCCC
TGGTGCTGGTGCCAAAGGACAGATCCGACGACAGCTCATCCGAGCCCCAGAGCGAGGAGG
TCGCACCGCAGGAGCCAGGTTCCGCCTTTGCGCATGCCTTCCAGTGGCGTCAAGCAATCA
CCATCATCCAGCCTACGGAGCGCGGTTTGTTGTTTGTTGGAAGACAGGACGGGACGGTCG
ATATCTGTGACGGCAACACGGGGGAGACTACCAAGAAGCTCCGACTCCATGTCGGCTTTG
CGCGCATCAAACAGCTGGGTTGGAATGACACCAAGAGCCTCCTGCTCAGCGTCGACGCAC
ACAACCGATGCGTCGTCACCCGACTGACGTTTACCCCGCACGACAAGGAACCACAAGCGA
CGGCTGTGTTGGATCATCGCGAGCCAGACATTGTTCGCCAAGCCCTCTTGAGTCCCGATG
CCGCGTCTATTCTTGTCCGCACCGGCTCAGGCCTGAAACTCATTGCTGTTGACGGGGGCT
CCGTGCTGGCCGACTTGGAATCTCAGGCAACCTTTTGCTCGAGTCACCCATCCAATTCCT
CGCTGTTCATAGCCTATGGCGTTAACAGCATCCACCTCTTCGACTGGGCTTCGCTCAAAC
GGCTTTCACCCGAAGAGGGCATCCCAGTCACCGGCTTCGATCCTTCCCCCAACCCGCTAA
GCCTGAATGGCGCTTGGTTCGGCCGCTCGGGCTCGGCCTACCTCGCCCAATGCACCGAGT
CCTCACGACACCAGACGACTTGCTTTCTGGCTTTCGACGGCCCAAAGCTGACGATAGATA
GCAGAGAAGTGGACCTGCAGGTCTACATCCCACACAAGTTACACGTCCGGACAGTCATTG
GCGTAGTCAAGTCCACGCTGTACTTCCTCGACACAAAGGGATGGGTGAGCTCCATCGGGC
TCAAGTCCCTGCGGCTTGCCACTCATTACACGCGGCACTTCTTCATCCCGCCGACGTGGC
ATATGGGTGGCGACGTTGTGATTGGGATGGTCTCGAAGACGGCGGTGGCGTTTGCGAGGG
GCGAGCAGGTGATTGTGTTTCATGGGTTTCTGGAATTTGAAGAAAAGGTCTTGTTGGGAG
AGGAAAAGGCACTTGTGCTAAGGGAGCAAGGGGTGATATAGGACCTGGAAAGAATAGGGG
AGACAGTTCTCTGGAAGTCAAGGCGCAATTTATACGTATTTCAGTATCTGGTACGCGCTG
TGAAGGTAAGGATCACGGCGACCGTGAATGCTCAGGAGGCCCTTGAAATGAGAAATAAGT
CAGTCGCCACCGGTTACCCTACAGACAGTTTCAACTCAGAGCCTAGTGAAGTGAAAGTGC
TCGAATTAGAGTGTTTTGCTCGGGTTCGTTAGAGTACCTACGTTGTCAATAGATAACGTT
GAGACCTGTGTTGCGGTTGGTTTCACTGGCACCATGCCTGCACGTGCTGGTCCCGTTCCC
ACACCGATGTCGAGCGGCAAAGTACCCCCTGCTGGTTCGGATGTCCATACATGATGATAC
CTCGTCGTCTGACAGGGTTGCTGGTTTCTCCGCACGAACTGAACTTGGATACAACACCAA
ATATCTGTGCGGTAGGTCTGGAGAAAGAGCTGGGTAGTACCAGCATTGCTGGCCATTGAC
GACCCATCTACCAGCTCTGCGGGACGCTCTTGACAGACTTCAACCCACAAGCGTCTGCTA
CGGTTCAAGCATCGTACAATTTAGTCCGGTGAATCGGAGCAGGTGTCGGCATTGGCGTCC
AGCAATCCCCTGTCAATGCCACTAGCCCAGGGTGGTGTTTCGGCGTGTTTGCTATCATCA
TGGTCGTCGGCATGCCGTTTGCGGCCTTTATCCAGAGAAATGGGTTGGAATGGAGCCCGG
AGGAATAAATCTGTCGAAAAGCCGGAGTCAGACCCTAAGAAGAGCCCTGTCTGAAGTCGC
CGTTCAAGATGACCCTCAGCATGGTGAGGGTCGAGATCCAGTCATAAATTCTCGACAAGC
CCGAGAAGAGCAATCGGCGAGGTGCTCGGACTTTCGCTCCCATACCTTGTGGAATCTGGA
TTCGTGAGCACGGCCGGGCGAGTTTGCTCCATCGACATCTTCCCTGACATACCACATGGC
TGCGGCCCCTTTTGTCCTTGTCTCGGAGACGGCGATCGCGTTTTGAGGGGAGGGGGGGAT
CTGGTGGTGTTACATGGGGCTCTGGAGTTTAAGGAGAGAGTGCCGCTGAAGGAGGTCATA
CCGCCCCAACGTGGATAAGTGATGTTTGGCTTGGGTGTGAGCGAAAGGTGGGGGTTCAGG
CTCGGTCATGCTGAAGCGTAAGGCAGCCGAATTGTATCTGTACAGGATCCAGTGTCTGGA
GAGAGGTCAGCCTGAGCGGCTGGCCTTTTCATTCGCGCCGGATGCCCCCTTTCTAGCTAC
ATATATCCCCTTCCTACCGCGTCCAGCCGAACCCACATACAACCACCCGAGGCGCGGTCC
ATCCGCGCGCGCCGCGCCCCATCAACGCCAGAGCCCAAGCCCCTCAAGCCAGCCAGGAAT
ACCAATACCACCAACGCAGGCATGCTTGTGACTAACGTCGTAATTTTGCAGTAGTTCGGC
CATGCCAGTGGCGAGCCAACTTTTCGCGCATAGCTTGTGGTTGAACTTGTTGACGCTCGG
CCAGACGCATTCACGGGGCTGTCCCCGAATGGCTCGCTCAAGCATCGGCAGAACCACGCC
CAGGTAAAACCGCCGCGGCCCGTCCTTCAACAGCAAGTTGGCAGACATGGTCAGGGTCGT
TTTGAACTTTTTGCGGGCGCCAGCACTACTGCCCTGGTCGCGACCGCGCTCCATCCTCTC
GACCATCTCCAAATAGCGCGCCAGGACGGTCTCGTGTATCTCCCAGTACCACAGCTCCCT
ACGCCGAAGAGCGTCCTTGCCTGGAACGAACGGGCGCGTATGCGGGTCTAAATCCAGGAT
CTCGAATGGGTGATGGGGTCGCTACGATACTCTGCCAGGGCCTGCAAGTGGCCAAGGGCG
TCGCACACGATCCCGAGATCCTCTGACGACGGGCCGTCGGGTGAGTTCGTCTCTGGGCCA
CGAGCCAACCAACCGACGATGGCGATCCCTAGCACCACGCCACCGCGGCTCAAGCGCTCC
AACAGCTCTATGTGGCGTTCCTCGACCGTATGCTGCACTTCCCAGTACCAGTCACTGGAC
TTCGAATGTGAGTTTTTAGGCGGGAAGAACGGCCGCGCGCTCGGGTCCAGGTCGAGTAGT
TCGAATGCGGTGATGGGGTCGCTCGGGTCCTCGGCCAGGAGCTCTAACTGTCCATGAGCG
CTGCACACGGCCTGTAGCTGCTCTGACATTGCGCCGTAAGACACTTTCGGGATCTGCGGG
GAGCGGCGGCCCAGCCCGATGGCCATGGCTATCACCACGACCACCGCCACAGGAGCCAAC
ATGACCGCGCTCGGGAGAAAGTCAGCAAGGGGCGCTGGTCGGATCACCGGTGCAACAGAC
GAGACTCACCGAAAAAACGGCTCGGGACTGGCCGGTGGAGTACCCTTCCGTCGCGGTCGG
ACCGTTGGGTGATAGTTCGGTCGTTTTCAGAGCAGGGCTCGAGATGGAAAGGTGGTTTGG
CGAAATTGAAGGCTCAAAGGGGCGTCGTTGGATTGACAGAGTGTTGGAAGAAGGAACAAG
ACAGAGAAAAGGAGGAGGAGCGGAACTTCAAGACTCCAGCACACAACGAGAGACCCGGGG
TCCGGGACCCACGCTGCAGCTCGGGCTCAAGACTCAGTTGAGAAGAACCTACGGGCGGGT
TCCAAGATGCGTGACGGAGACCATGGAACCCGGCGTTTCGTTCGTTCTTTGTTCTGTTTT
GTCAGCCGCCGGAGGGAAATGCATCCAAGAGCTGCCTGGCAGTCCTCAGGGGTCACGTCT
CAGTCTATTTCCCAAGACCCGGCCCCCCTGGCAACGAAACCATCAGCCACGTCACCGTAA
GACCAGACCAGATCTGCTTCTTCCCGGCTCCGGGGTTCCCGGCCCCTTTCCCATGAACGA
GCCGCAGATTCTGGAGCCCGGGGTCACCCAGCGAGACCTCTCAGTCCTTGGCATTTGCCT
ATCACTAGTTTCTCAGAACCACCACATAGCCACCAGTGACCAAGGCTGCTGGTAAGTTTG
GTTTGTATGGTTTACTACTGTTGAACATGGAGACTTGACCAGAAATGACCCAATTCTCTC
CCATGTGTCGTGTTCGTTTTACATCCGCCTCTGAAGCGTGCGAGGGGGTGGCACCCCGAG
ACGTTTGTGCTAATACGCATGGCGGTGTGTGAGATGACTGGGGAGGCGACATGAGGCAAT
GAGACTTATCATTTTTTTGATGGCACTGGGCCGCCCTGGCTTAGCCTTGTCGTTGTGCTC
GCATCTGCCTCGTCTCAACTCGTGCGCTGAATGGCTTCCATGAAACGTCTCCATGAAAGG
CCTCTGTGGAGGTGCCAGCCAGGAAAGACTGGAAGCTTCTGCGGTCCTCGCTTTATGACA
CGCGGCCTATAACTTGTGTGTTCCTAACCTCAGTCTCCCTCTCATGTTGGCCATCATCCC
AACCCTCGGCAATTCCTCTGCACCCGCGTGGAACTTGTCTCTACCCAAACGAAAGCGCAA
ACGCCATCACGCCGCCACGCCAGCCTCCCTTCTGCATGCTCCCGTCCTTACCCCACCAAG
CCGGAACACACGAGCCAGTGATCCCGGTCATCAATCAGACCAGACAGCACACACAGTCCT
TTTCACCATGTTGACCGCGGTACGCCAGGGACTCCGCCTGTACTTCGGTGGCCTCAGCCT
GGTTCTGAACGGGTTGCTCCGGGCCATCTCGATGACCCCTTGGGCCGCAGTCACATTCGC
GTTCTGCGTGGTCGCCACCTGCCTAATCTGCTTCCGGCTCCTCGCGTTCCTGTAGACCAT
TGCGGTGTGCGCCATCAGCTTCCTCGGCACCCTCCTGCCGTGGATCTCATCTCAGACGCC
AACCACATCGGGCACCGCCTTCTCGACGGGGACGCCCGCGGTATCGCCCCTGTCGACGGG
CGTAACGGCATGCGGACAGTTTCTGGCGACCCAGGTGACCGCATTAGCATCTGCTTCGGC
CTCGGCAGCCGGCGCCGCCTTCGTCGCAGATGAAATCTTTTCCAGTCTAGGAGCCAGCGG
CCTGGAGAGCCAGAAGATTGTCCAAGAGGACTGGTCGGGTGTTGCGCTGGGTGCCAGCAA
GCAGAGCAGTGTCATCATTGGCCAGTTCTATGCAGAACTGCAGCACGTGGATAACGTTCT
TACCCGCGTTGGCCTCGTCACCGAGAACGTCGCCAACAAAACCCGCGACATGCAACTTGC
CGACAAGAGTGGCGGGGAGGCGCAGCAGTCCCATCTTTTGCAGCGTTTGGCCGCCGTCTT
CCGCAGATCTGGCTCATCCGAGCTGGCAGATCACAAAGGGGTCTGCCAGCGCATGCTCGG
GGACCTCTTCCAGCTCCTCAAGCAGAGTGAATTGGCCCACACTCATTTCCGAGCCGAGAT
CAGCATTTTCACCACCGATCAACGGAAACAGCTCAAAGTGGTACCGGATCGAAAAGACAA
CGAGAAGATCCCCAATGAGGCCAAGGGGCCAGCGGACTTCTTTCGGATGGCCATCGAGCA
TCTAAACACACTGTTTGATTCCGCCGACACAGGCATGGGTTCAAATCCCGACCAGGCTGC
ATTTGTCCGTAACCTTCACACGGCACACGGCGCAGGCGGCGTTTTCAACGGTGCATTTAC
GAACGCCATTCACAGGCTCGACGAGTTGGCCAGGAAAATGGTAAAGGAGAGGGCCTGGGT
GAAGGAAAAGGTTGAGTGGCTACTGGACGACCTTGATTTGTCTCTGGCGTGGGTTGAGAC
TACCATCGAAATCACATTCGATGCAGATGGCATTTCGTCCCTGGCAAAAGAATGGCGTGG
CAAGCTACAGGAACTGTACTATCAGTAGTGGCTCTGGACAACTCTCTGCCTGGTCTCTCC
ATCTCTCTTTTTCTCTTTTTCCTCTTTTTACTTCTTTTCCTTTTTTCCTTTTTCTTTTTT
TTTTCTTTTTCTTTTCTCTTTTCTTCTTCTCCTTTTCTTCTTCCCTTTATTCTTTTCCTC
TCTGTTCTGTTTCGTTAGATTCAAGAGGGCCAGCACTTTGCTTCGGTCAACATGTACATT
CCTTGCTTTGGCACATATGGGACAGGGGGGCGGGGTTCATTACCTGGTATGTTATTGACT
AGACGCTGGTCAGAAATTAATCATGAGTCCCCGATGATCGAGAAACGACCTCTTCAGAAT
CATTGAACCGTGCCGCGAATGCCGTTTGTTCCTCGACCATGCACTCCGAGACACGCATTC
CAAAGAAGGACACTTTGCACCGCCACGCCGTGATTAGTTACATAGACAGTACATACAGTA
CGTGTACGGCTCGAGGATTTTGCAAACATGCAGTCCGGCTTTCCTCCTTGCCGTATCCGG
CAACGGGGGTTTGCCGACTTCTTTGTTTGGCATGACCGGCCTGGCTGTCTTGGGCTGTGG
CTTGCAAGCGGCCGCCAGTCCCTCCTGCTTTCTCGTGAATAATGTTGCAACGTCTTTTCT
CCCACCTCTCAGGACTCTCGCAGAGCAAATCTGTTGCACCTTCAACCAGCCCTGTGGCCC
CCTGAGCCTTCAACTTCGCATCTTTTTCCACCCACTTTTGGCAAGTCGCCATCTTGCGCG
GTTGCGCTCCCAACGCCTGGAACGGCCCCGATGCCTTCCGCGGAGTCGGACCGGCCCCTA
CGCCGTACCAGTCGCCGCCTCAGCCGCGCTGGGGATCGCAGTGATACCATCAACGACCGG
GGCGACACCACCGGCGCTCCTCACCGTCGGACGCCCAGCCGCGGCCAACGCCCCGTCGGC
ATTGAGCCGGCACGCGTCCGCCTGGCACCAGTTCGCTCACACAAGCATGGCGGCCTCCCG
ATCTCCCGCAGTGGTGGCCCTATTAGGCTCAAGGACACGCAGAAACATCACAAGGGAGAC
GAGAAAACATGGGGAACCCGACACATTCTTCTCGGTTGCCTGCTTCTCGCCTTGACCCTT
TGCGCCTGGTTGTTTACCGGCCGTGCTGGTGGTCAGGCCGGAGACCCCCGCGTCAACGTC
CCGGTATCAAGCCTACGCCCGGACGACATTGAAATCACCGCTGATCCATTCCCGATCACC
GACTTTGTGACCATTTGCGACACCTACACAAATGCGTCCCTGGATTTGATCTTCCCCCAT
CGCACCACCAACATCACCCTCCGGCTCGACGCGCCCGGCCTGGCTCGGGTCAAGGTCGCC
TCCTGGCTTCCCAAGGCCTGGCTCAAAGTATGGGTTGAAGTGATGCCGATCCGTGGCCAG
TTTCAACAGGTGCGGGCGCTAAAGGCTGAGCACGCGCCGCTCGTTGTGGATGCGGCCAAC
ATCACTCTGACGCTGGAGCTCCTGGAGCGTCTTTGGCCGGAGCTGCTCCATGCAGCAACC
GACCTGCTGGCCCTCGGGTTGGGGCGTTACCACCTTAACTACCGCGCCTTGAGGGACGGC
CTGGTCAAGCCCCAGAAGCGTGAGATTCTTTCCCTGGTCCGCGCCAGGGAGCTCTGGGAG
GGCTTCCGCAATAGGGCCTGGGCGTGGCCGTACATCGGCCAAGGATGGCTCCGCGGTTTC
CGGATGGGCATATGGATTGAGGCCGGGATGCTGGACTCCCTTCGGGCAGCCATACGGCGC
GAGGCCGGGCAGCCAGCAAACAACATGAGCGAGAACACCGAGAGCGGCTGGGGCGACGTT
GGTCCTCTGATGATTGGGTCCTCTCAACCTCCGGGCCTCCAACAACTGCTCAGGCATGCC
GTACAGCAGCACGCCGCACAGCCGAACGCACCAAACCAAACCCTCCCCGAACTCCTCGCC
AGCCTACAAGTGTCCTCCAACTCGACAGCACAGATACGCCGAATGTTGTTTCTCTTGGCC
AGAAGGGACGCTCTACACGTGGACGACGGTCTCGGCATCAAAGACAATTGGAAGGGCAGC
GTCCGGAAGCTGCTGAACAGAACTGCCGCGGGGCAGTGTCACGACATGGAGGGTCCGATC
TCCCCCCTGTACATGCCCTACTGGGCGGACAAAGGGAGTAGTTGTTCTTCCCACGACTGT
ATCGGCGGACTCAGCGATGCCCTTTGCGTTGCCGAGAAATTCTTGTCGACCCTGGGGGCC
GCGGCCGAGAAGGTGAAGGCCCGGGTGGCCGAGGAACGAGGCGACATCTCGCTGCTTGAG
CGCCTGGCGAGCTACTACTACAAGGACGGCATCGCGGCGCGGACTCGGGCGCTCGATCGC
GCCCTCAACGCCTTTCACCCTCTCCTCTCGGGCTTGAAGCTTCAGCGTCGGATCCTGGCC
GGCATGTCCACGAGGGTACTGCATCTCAGAGCCATCCAGGACCGCCTACGCGACCGTGTC
CGCTCGACCTACGGGAACCAATCGGCCTGGTGGAACCTTGCGTGGGACGCCGACAGGGAA
GCCGTGGCGTTGACGTTTGTCACGCTCCCCGAGCTCGAGGACACACTCGCTTTCCTGGAT
GCCACGGAGGAGAGGATGGCGGCTGAGCAAAAGGCGTTGTGGGACCTGCACGACGCCATT
GATGATGCTGCTCGCCAGCTCAAAGCCAAGGTATCTGCCGGGTGGCTCGAGAGGCTGGGC
TTGGATGGCTTGCCGCGAGAGGAGCAGGAGGAGGGGTGGTGAAGCGCCGGAATTCCGATT
TCTAGCTTCAGCTTGGAGGGAGAGACCTGCTTGTTTTGGCCGCAGAGGCGCGTGATCACA
GGGCGCTGCAGTGGAGGTCTACAACTCCGCATGGCAACCCGCGCGGGCAGCATGGCTCGT
CTCTCACTCCTGTCAGCGAAGCAGGGCTTGCGGGCTCTGTTGGTTGAACCTAGCTGGTGG
ACCATTAGCTTGGAAGCAACATGAATTGAATCACTGCCGCTACATGACCCAGCTGTACAG
AATGCTGAAGACTTCCTCTCACAGGCAATGCTGCTTGCCTCTTGCCGGGCAAACCTCAGA
ATGACACACACATTCGATGCCTTGCCCCCTTCATGTTCCCTTCCGACCGATTCCCTTCTC
CTTCCCCTGATCCTGCCTTCATTTTCCATCAACCTCTCCGCCCTCACCCCTCCACTATCA
ACGCCATCACCCTCTGGCAACTTGGAGTCTTTGTCCGTTGTCAGACTGGCTTCGGAGGTG
GGTCATTTGCTGAGCTTGCCTCCCTAAACCCCTGAACGCTGTACGCTTCATGATAAACAT
CCTGCAGAAAGGCTTTAAGAAACGAAAGAACCCTTTGCAGAGGAGAGTTCGTCGCTTATA
CCTCATCCATGTGACGGTTGCTGTCAAGGCAAGGCCACCCGACGCAGCCTCGAGAACCTG
GAATGGCGTGGGGGGCTGCCAGAGCCTCGATACTATGCAGATTGGAGAAAGACACAACGT
TGAGCTTCGTCGACGTCGAGCCAACCAACCCCTGAACGGGTTTCATACCCCCTGTATGAT
GCCAAGGTTTAGTGTCACACGAGACACCCTTTCCGGGCTTGGTGCTTACGTCGGCGGCTG
ACGTCCAGTCTTACTTCTCCAACCCCCAAAATGCAGCCAAAATGAAACTTCTGCCCGCGC
TGGCCGTCGCCATCGCTCGGCGGGTGCGGCGCCCGGCGCGTCGCTACCGTGTCGTCCTCA
GGGGCGTCGCGCTGGTTCTCATCCTGTGCGTCGTCGAAGCCCTGCTGCACGCTTACCTGC
ACCGCATACCGCGCCCGCCCGAGGACCTCGACGCACCCTTCGCGCGCCAATGCCAGGACC
CGCGCATCGCCGCCGCCCAGCCGCGCGAGAACGCCGCCCTCGTCATGCTCGCCCGCAACT
CGGAGCTCGACGAGGCCCGCGAGACCATCCGCAATATCGAGACCCAGTTCAACCAGTGGT
TCAACTACCCGGTCGTCTTCCTCAACAACGAGCCCTGGGACCCCGCCTTTATCCGCGAGC
TCAACGCCTCGGTCAGCGGCCGCGCCATCTTCGACACCATCCCCGCCAAGGACTGGGCCT
ACCCGGACTCGATCAACCCCGCCAGCGCCCGTCAGTCCATGGCCCGGCAGGCCCAAGCCG
GCGTCTGGAACGGCGGCAAGGAGTCCTACCACCACATGTGCCGCTTCTACTCGGGCGCCT
TCTACACCCAGCCCGCCCTGGCCCCGTTCAAGTGGTACTGGCGCCTCGAGCCGGGCGTGC
GCTACACCTGCGCCATCACCTACGACCCCTTCGCGGCCATGGCCCGCCACGGCAAGACCT
ACGGCTACACCATCGCCCTCTGGGAAGAACCCAACACCTGCCCTTCCCTCTTCCGCACCG
TCGACGCCTTCCGCACCGCCCACAACCTCCCCAAGTCCCCCTCCTGGACCGCCATGCTCG
ACGTGCCCCTCCCCTGGTACCTGCAGCCCTACCCCGTCCGCAAGCTCATGGGCCTCCTCC
GCACCCCGCACACCAACCCCTCGGGCGACCGCTGGAACCTCTGCCACTACTGGAGCAACT
TTGAAATCGCCTCGCTCGACTTCTTCCGCGGCGAAGCCTATCAATCCCTCTTCCGCCACC
TCGACGCCCAGGGGGGATTCTACCACGAGCGCTGGGGCGACGCCCCCGTGCACTCGCTCG
CCGTGCACCTTTTGCTCCCGGAGGGGGAACTGCACCATTTCTCGGACTTTGGGTACCACC
ACGAGCCGTTCTTTCAGTGTCCCGGGAATGCTCCCGGGGAAGCGCAGCTGCCGGGGAATG
AGGCACTGGGTACAGGGAGGGGGGCGGGTTGGTCTGCGGAGAGTGAGGGGGCAATTGGGT
GCCGGTGTCAGTGTCCCGATCAGAGGAGGAGGAATAATAGGGGGATTTGTCTCGAGCGGA
TGGGGAGGCCGGCGGCGTTTCATCGGGTCGGGTGGTGGGAGCGGTGGAGGGGGAGGTATC
CGTATGCGATCAATATCCCGGGGTGAGCTCTCGGGCTTTGGAGTCGGCGGAAGGGTTAAA
AGAATATAGATGGCGTATTTGGCGGTTTGGCTGAAGCCAGTTAAAGGGAGTAGACAGCGG
CTGCATACATGCAGAGAAGGCAACTGCCTGGTCATATGAGTGCAATCCTATCCGCCGATG
ATGGGCATTGCCCAGTGCCTGATATTATACCCCCACGCAGGGATGGACGACAGCGGATGT
ATACGTCGTTGGGATTGGGGACAGCTCGGTGTATTATTATATCTGGTAGAAATGGTGGAT
GAGACTTGTAGATGCGAGGTTGATTGTCATATACTACACTTAGAACACTCTCCGTATACG
CCGTCCATTCATCAGCGTTTCTGCAGTAATGGTGCACTGGAGACAGGAGCAAGAATGATA
ATGATGCTGTAAGTCGTGTGGGAGAGAAACAATCAGCAGTGCCACATACAATAATCACCT
ACCTAATTAGCAGAAGCTCATCCAATGGCACCGGTGAACGCTTGTACGATCATGGATCTT
CCAACTGAGGATGGATTGGGATGCAGTGAAACCTTCAATGTTGTGTGCCGCCATCATCGG
TCCAGTCATGACGGTCCGGGCCGGTGAGAATATGCACCTGGTAATATATTCGTTCAGGGG
AAGCCTGCAGGCTCCTCAACCTAGAAGGCCATTAGCACGGGTACATGTTACACCGCTTTA
TAATTATTATCCAAGTCCACAGTCTCCCACTCCAAGTTGAGTTCCTCCTACACAATTGAA
CTCCTCCGAGATCGCCCGGCGTCACCTCTTCGACATGTATAGCGCCTCCCGTGACTGTAG
CCAGCATGTGAATGTCAGCGTCGAGGTGGCGTCTGCCAACCCTGAAAACGGCTCCGAAGG
CAATAGTCGCACAGCGACACAACTACAAGAACACTGTGGATTACACTGCAGACTATATTA
GTTGCTTGAGCGACTCAAAGGGGACGCGCATGACAAGGAAACTTACAGCATTGTATAGAT
CAGGTAAAGGTGCTTGACAAAGAGATCGCTGTTGCGAGCTGGGCGGTTCTCCCCTTCGGA
GCCGTGGGACCAAGCCATGAGAAAGTCGTATGCTATGCTCGCGCCGACAAGTACAAGGAT
GACAATGTCGAAAAAGACCACACACGGAGGAGGTATATGGTGTAGCCGGTGCCGACGATC
AGCTAGCGCTACCACCTGGCTAGCATTGAGCAGGATTGCAGAGGCAACCTGGAGGGATAG
ACGTTGCATTGATCAGCTTTGGCAGCCTAGGTAAGGAAGGGGGGCGGAAGAGGACGCACG
CCAGCATATCTGATGCCGTTTGTATGATAGCCCTCGGTGGCAGTTATGTAGATGAGAATG
ACCAAGACGGCGAGCGCAAAGACAAGGGCTAGGACTCTGCAGATAAGGTGAACCACGGTC
GCCGGGTTGGCAAAATGGCTCAGGCCGTGCGGCATGGTATGGACGCGAGTGGCGATGCCA
CCGGCGACACGAACGTGGCCGACGAAAACCTTGGCTTCCTGAGAACGGCACTGAACAGGG
CTGGTTGGGGGAGTTTATGATTAAATTTGGCCTTCCCGAGGTGTGGCACCCGCGCAATTT
CGTTGGTTCAAGCGAGCCACACAGGCTAAAGTCACATCGCATCAGGGGTTTGATATACCG
CGCGACCGTCCCGTGCACATGCAGCAGGTGCTGATCCAATGACGCTCGGGTATCAATGGA
GTGAACCGGTGCTCCAGGAATCAATCACGCAGCAAACATGGACTCCGTTCGTGTATGTTG
GGGCAACCCAATCTGCCCCTTTTCGCCCTCTGTTGCCCTTGTGTGGAGCTTGAGCTGGTT
CTCTTCTAAACCTGTAAGAACATCGATAGTTCCGGCTGTACCACAGTACCAGTGACAGAC
ACTGAACGCAGGCCATGGTTTTTGGTCAGCGGACCTAGGTAGTGTCGACAAATGGGTTCC
CAAGTGGGTTGGTCAGGGATGATTCTTCCTCATGTTTCTCGTCGCCCTTCATCACGGGAC
TCTTGTAGAATACACCGGCTCGAATTTTCTACCCTCATTGCCCTTCTTCGAGCGGGCAAG
ACCGCGATAAGGAAATATAAATCGAGGAAGCTGCTCCTTTGTTCACAGCAAGGACTAGGC
TAAAGGTACCTCTGCACCACTATCCTTCCACTTCTGACTGTATGATATACCTACGTCCGA
CGCATGTGTTCTGGGAGCTATCTATTCGAGTTTGGCGCTAACTGGCGGATCATGACAGCG
CGGCTTTCAGAAGGTACTTGCGGACAATGCGTGTTGTCACGGCTGGCTGGTCGTCGACCG
CATCGTTGATCCCTGGTCCCACCCGCATTGTAGTTAGCGCGCTCTCTGACATCCACTGTA
AAACTCTGGATCCCACAGAGCCGAGTTGCTTCCTTTTCcttttcttctttagctttagtt
tttcgatatatggtagcaataaaggagCCTTGTCCCCTGTTTTGTGTGCCTCTCGTCACA
CGTGTGGTAAAATGCAGGACCCCGATTGCATGTTGCAACCGAGGTAGAGACAGCACCCTT
ATATTCAACAGCGTGCTCATCGATTATTGTCATTGCTGTGTGCTACATTCTTAGGGCCTA
CAACGGTGACGGATGAAGGAGGGGTTAAGCAACAAGACCCCTGGCCTCGAAAATAATAAT
GCCGCTATCTCCGAATCCCCCCCCACCGCTTGGCTGCCGACTTGCTCTCGATCCTACTTC
TGCTGCAACTTCGATTATACGCAGCTTGCCGAAACATCCAACAGCAACCGGCAATCGTTA
TATCAGTCAAATTCGAAGATGAAGTTCGAATTCGTCGACAACACCGCCATTGACGGAACC
GCAAGGAGGCGGATCCGCAGCCATGTGGCCACGGGCCGGAACGCCGGGAAGAAGCTTTCG
CGGCCCTCGAGGAGAAAGGCGTTGGAGAGCAGGACAACGACGAGGGCGCAGAGTCCGCGG
GCCGCCGCTGCGGTTGTCCAGGACCGGGGTCCAGAGCCCAATGACAGCGTGCCGTTTCTT
GCTCTGTCATCCCCGTATACACTAAGTGCACTTCCCGCGCACTTGCAACAACACGGCGGA
TACGGAGAACTTGGTCTTATCCAAGGGGGTAAGCATAAGCATACATCGCCAATGGCCTGG
GCCGGTCACCACCAGACAGCTGACCGGCGTCTCTTCTAGCCGTTTCTTTCCTGGGCGGGA
TTCGGCATGCGCCCGAGCTCGATGTCGCCCTCGACTATAGCTCAGAACCCAGATCGAAAT
GGGTCAAACCCCTGTTTCTAGATGAAGCCTGTGGGTGACGAGACAGAGATGACTATTACG
TGTTCTGTGCTAAACAAAGTCCCAGACTTCCACGGCGCCATGGCTGTATTCTTTGCCGCC
TGCCCCAGTCCTGCCGCTTTATCATACACGTCCACTGGCGCCCAAGACAACTTGAGCGCG
CGGACGCGCCACCTCTGTCTGGCGCTCCGTCTCGTTAACACTCGGCTCTCTGGGACAACT
GCCGTCTCCGACGAGACGGTCATTGTGGTACTTGTGCTGGGCATGTATGAGCGCCAGCAG
GGCGAGTACCACCGCGGTCGTGTGCATCTGGACGGACTGCACCGGATGGTCCAGATGCGA
GGCGGCGTGGGCGAGTTCGCCAAGGTCAGACCGGACTTGTCTCGCAAGATATTCAGGTGT
GTTCCCGTTTTCAACGATCCATGATCCTCTGATACTCACACCACCAAAAACCAGATCCGA
CGTCGAATATTGCCTACACCTCGGCGCGCCCACCCGCTTCACACTCGACGAAGTCGAACC
ACTCCTTTCCCTCAACGCCCTCACACCACGCAACCGTTCGGTTACAGCTACCCCATCCGA
TTCCCCAAACCTCCCAGCAAGGACAATGTTCATCCCCCCGCCCCTCGCAACCCTCCTCGA
CGACGCAACCCAGACAGCCCACCTCCTCAACACCACAACACTATCCCCAACCCCACAAAA
GCTCAGCAGTTCCGCGGTCCACGACACCTTCATCCTGCTCGGGTACCGGGTGCAGGCGCT
CTCACCGCTGGTCAGGAGTACTAATGGCAGTAGCCCCGGTATCACGACCGGGCCGAGTGC
GAGTATCACAGAACAGGCCATCTGCCTCGGCCTGGCGGCGTTTGTGGGCAGTTTCCTCTG
GGGGGGCGGGTGTGGCGGGAGGAAGGTGGAGGTTACTGTGCGCTGGGTGGGGGATGCTGC
AAGGGAGATTACAGGTACACTCGCTATGAATGTAGGCGGTGGAGAAGGAGAGCGGTGGGG
GAAGGAAGCGGTGCTGTGGATGTTGTTTGTTGGGGTTGCTGCTGAGGTGTTTGATCTTGG
GGGCGCGGATGGGTGGGTGATTTCTACGACGAGAGAGGTGGCGACGGGTTTGGGGTTGAG
TGATTGGGGGAGTGTGAGACGGGTGCTGGGGAGGTTTTCGTGGGTAGAAGCACTGCATGC
GAGAAAGGGTCAGGCACATTGGGAGAGGTGTATCGGATAGGTAGGGGGTGGCTTAAAAGT
GGTGAGTGGTGTAAATCAAATCTCCCAGTTGACTATCAGATCTAGACTCAATACTCCATA
CATCTCCTAGTCTCCAAGTACATATCTACTCACTTTCTCTGCGTCCTTCGCACAGGAATT
AAACATACTACAGCAGCTTGCTCACACAGCCCGGCTCAATGACCTCCAGCTCCTTGGCGA
TGAGCTCCCAAGTGTTCTTCTGCAACTCGGTCTCGTCCTTGACCCAGTCGGGAACGTCAG
GCCTGGTGCTCTGTCAGTCAAATTGCCTCGTATGCTTCAGGGGCCAGAGGGGGACTACTT
ACTCGCCGTCCTGGCAGGAATGAAGCAGCTTGCCGTGGCTCTCCACGCCGGCCACGGCGC
CATGCAGCAACGTGCGGCTGCCGTCCTCGGCCGTCCGCCCGTACGCATCATGCATAGACT
TCAGGTGCTGGGAGAGTTCCGGGGGAGCATGTCTGCCCAGCTCAGTGACGCACACGCCCG
GGCAGATCAAGTTGATGACCACGCCGCCCTTGTTGACGGGGATTACCTCACGAGCGAGGT
GGCGGGCCGCGAAGGTCTCGGTGAGCTTTGAAAGGGCGTACCTATTCGACAGGTTAGCTC
GAGTCCCACTAACAAACAAAAAGGGGCGAACAGGTAGGTAAACTCACGTGCTAACCGGCT
CCATCTCCTCCGCATCCATCCCCCGAATCGGATCCTCCTTGATCCCGTCCCAGTCCACAT
GACACTTGTCCTCAAACCCAGCCCTGCTGGCAACAATCGCAATATTGGGCGTCGTACCCC
CCACCTTCTTCGCCTTCTCCCTCATCACGGGCACCAACAAAACCGCCATCAAAAACGTAC
TCAACACATTAACCGTCACAGGCTTGACATGCCCCTCCGCCATCTCGCGCGTCGCCAGCG
CCACGGCAGCGTTCTCGATCACGGCGTCGATCCGCTCCAGCTCGGCGGCAGCTTTTTTGA
CGAACGCCCTGACGCTGTCGTACTTCTCCAGGTCCAGCGGCCAGACCTGCACCACGTCGG
TGCCGGCCGTGCCCGCGGCGGCGTCGATGGCCGCCTTGGCCGTCTCGCCCTTGGACGGGG
TGCGCACGGCCAGGATGACGCGCCCCGCGCCGAGGACGGCCAGGTGCTTGGCGGCTTCGA
AGCCTAGGCCGACGTTGGCGCCTGTGACGATGTAGGTTTTTCCCGAGCAGATTTCTCGCG
TGGCGAGGAGGGGGAGGTTGCGGGCCTGGTTGGCTACGCCGTCGTTGCTGGATTGGGGCA
TTTTGGAGGTTGGTTGGAGGGGGTAGTTGATGGGAAAGGGGTGGGAACTGAGATTCTGAT
AAGAGGATGAGCGTTGAGCTGTTGCTGTTAAGCTGGGATGTTTGTCTGTGGTGATTGTGA
AAATTTGGGATTTGGAGAGAGGGAGGAGGGACCTTTTATGTCTTTTCCTTGCCATCAATG
GCGGCGGGCTTTGCTGTCGCCAGGCGGCCATGGATCATGGTGATGCTGTGGCAGTAACTC
TGTCAACTTGAGCCCGGCGAGCCAGTGGGAGAGTGGTTGCCCAAACGAGCCATCGGGGGT
AGATTCATGTAACGCCCCGGCAAGGCTACAGACGAGCCAAGAACTCTAGATAGCTCGCCG
TTAACAACCCACTCGGCCTGCTCTACCGAGACATTAACTCCGCCTCACCCCCCTGACGCT
TGAACCAACCAACCAGAGAGAACTTTCCTAATCGGGCGAGACCCTCCCACTTGGTCAGAG
GGATGGGGCACACTCTGTCGGCGGAGTTTGCGAAGAGAACGGCACGGGGCGGAATCAGGT
TTCGATGACCGTCTGTAATTCATGTCGCCAAGTTCTGCGGCGGCAGAAGTCGGGATTTGC
GGGCTTAACGATAGCGCCGGGATGAGACGCAGGCCAAGCTTCTTTCTTCCTCCGGCCGCT
TGCCGCCCGTTCTTCAGCCCCAATGCCCCTGCAACTGCATACAGCACCCCCCTTGTTTAT
TCGTTAGCGCCTGACCTTCCATGGTACCTCAAGGTTCGAATCGACAGAACGATAAGATAC
CTTACCCCTTCTTTTTATCTGAGAGAAAAAAATAAAAGAAAAGGGAGAAGGAAGATAGTG
ATCTTTTCCTTCCCCTTTTCTTTTCTGTTACTTTCCTTTTCCTTCCTTTTCTTCCGTTCG
TTCTTTTGAACTTCAATATCAGGGATAAATGTCAAAAGCCTGAGTGAGTCCACGCTAACA
AACAAACAAGGGTTGAACTGTACAGGCTCTGTTCAAATGAGGACTTGGCGTAAAGAGCTC
GGAAAAATAGAACTTAGATGAGCTGCTCAAGGTAGACCACGCTATAAAGTATCTCGAAGC
TATATCCACACTGATGTCTATGGGAATAGTCTACAGCAGTTGCTGTTTGTTTCAAAAGCA
ACCACCAATAACGTACAGAATGCCATCCCAGGCTGCTTTCCCAACAGATTACCGTGGCAC
CCACCCTGTCCGGGTGTACGTGATCAAGCCTATCGGAATGATGGCATCTTCCGAGTAGAC
GACAGTCTCGGGATGGAGCACTGAGCCGTTCTCTGCTATGGTGGCAGCCTCGGCCTATTC
TCTTGTTAGTTGTATATCACTAAGTTTGACTTCAATATCATGAAGGGCGACTTACAGAGT
CGAATGTCGAACCATAGGTTTGGTCGAATGTGTGGTCGGGCTGGTACACCTTGGCTGTTT
TTTCCATAACCACGGCGCAGACAAGGATGGCGTGGATTCCGGAGCGGACGTGGTGGTTTT
TGCCGTAAACGTCGGCTTCTAGGACGTTGTCAGCGACCTCGAACACGATTATATGATGGA
GACGGCAACAAGCGCGTAATCTACAAAAAAAGGATGCTTACTTGAGGAGCAGGTCGAGGA
GTATATCCCACGACCAAACATCGCGTTGGGGTCTAATGGAACGTCAGTGTCAGTCAAAGT
ACCTAGTATCGAGTCCGCATCTGTTTTGTACTCACTAGAAAAGCCAAGTTGAAAGGAGTT
CCTCAGAATCTGGCAAATGCTGCACTCGGCATTGGGGCAAGTCTGGAGGTATCTTCCGTG
CCCAGGGTCCTCGTTGCCAATGAGGCAGGCCCGCCGGGTGCCGTGGTAGCGAAACAAGGG
CGCCGGGGTACCCAGCCTGAACGGGGATATATTAGTACGCACTTTTCTCTTTGCCATGTG
TGTTGGGGGGAGAACATACTGGGAAGCTATGCCCTCCAAGCGTGCAACGAAGGATTGGAA
CCGGCCCCCGATGTAGCAGCAGGAGGGATAGCAGTGTGCAACTCGGCGGAAGCCGGGTTC
ATCGCCGGCGGATAGAACGCTGTATATTGCCTGTACCTGGGCGGTTTTCTCGGCATGCAG
CCAGTTGCTTTCGAACTGTGCTCGCCCTGGTTCGGTGTTGTGAGTACATACACGACTAGC
TCAATTAGACTTGAGACCACTTACAGATTTGGTAGTTGACATCACTTTCGCTCAGTCGAT
AAAGTTGCTGCAGCTCATGTTAGTAATGCATCTGACTACTAAGTTGCATTTGCTGGGGAA
TGATCGTGAAACATACAACGGCGCATGAAGGCTGAACAGCGCCTGGTTGGGACATGATAA
CCTAGGTCGACTCTTGAGACTGAACCCGTATGTAGCTGATAGCCGCTTACCATCCGTGGT
AGACATGGGGTTGGTCGCAGTTTAATACCTTATAAACAGCCCGCGGGCAGCCGAGTTGCG
GTCCCGGCTCGCACCCGGGCCGCAGGAGAGAAGCAGGCGATGCc
>NODE_16_length_704_cov_23.455965
CTTTCTTTACAGAGGGTTGCCATTGTTGGTTGTGGAGGAATGCTCTGTACAAGATGGAAA
AGTGCGTCGATCAGGGGTGTGCGTCGCTTAGGGGTGGACCACGTTACTATAAGTTTATTA
TAAAACTTATTTATCTAGTTATATTAGCTAGTATAAATAGAGATAACTAAAAAAAGGAAT
TTAATAGATATCTAAGTAATAACTTATAGTACAGTATAATCTATAGCTTTATTAATAATA
TAGTAAGCTTTAGTAAATTTTAGAACCTTAGTTTCTAATTTCTTTTTATAACTTTCTATT
ATTAAGAATATAACTAAGACTAGTAATCTTCGAAAGGTTAATCATAAAAATAAAAATAAA
GATAGTAATAACGTGTATGATAAGCGAAAATCACAGACAAGCGAAAGTAACAAAAAATCG
TACCTCCACAACAAAATCCAAGATATCATTCCCAAAACGAACCCAAATCATTGATACTAC
TCGGAATCATCTTCCTCAGACAGTtttgcaactccttgacaggtgcgtgcattgtggcca
ggctcgccgcatctgccacaacgccgcgcgcgcgtctcagtcctcggcttccgaccacta
cccgcctgtctctcctcccttatctgcatctcaacatctttctgggcttgcaaatcctgt
ccaTCCTGCAAAGTAAGCGATCCTCCTTGCCGTAGCCGCTGTTCTTTTACCCTCCGGCGC
TTGCTTAGCGCCTCATTCGCCGCCCGTAAGTCCCGTATCTCCGC
>NODE_20_length_99_cov_3031.959717
CCCCGAGTCCATCAGCCAGCACAGGATCCTCCCTGCGAGCCGTGCAGCTGAAGGACCAGT
GCCCTGTAGAACAGAGTAAAAGTCCCGTCGCGTTCGAACCTCCGCTCTCTCCCATGTTCG
AGTCAACGGTGGTGCCGAACACCACATCACCAGGTGTTC
>NODE_22_length_23237_cov_31.832895
GGAGGGGTGGAAGGGCGTACCGGGATTTGAAGGAGCCCGAGGGCTGGTTGTTGTCCAGCT
TGAGGAAGATGTTGCACCCTGCCGCGCGGGAGAGGGGCGGGGAGAAGATGAGGGGCGTCT
CGACCCATGGTTTGGGCGGGTCGGGGGAGAAGGAGCCCATTGTGTATGTGATGTGGTGGT
GATGGTGATGGTGATGGTGGGAGTTTGAGGGGTGGTTGCGATTGCTTGGCAGGAGTGCGT
GTAAGTCGCGAGATGTCTAGAACGCCAGTCGGCCAACCGTCGATGCCGGCTCTTATACCA
ATGTCGGGAGACGGGACAATCAGGAACCGTTGAGCCTAGACCTGCAGTTTTGCCACTTGT
TGGTTTGGGGTCGGTGCCGCTCCCTGCCGTATGCTGCCGGCTTCCATCCAGATACTTTAG
AAGTTAGTACCTGATGATCCTGATCCGCCTTCCACAAACGCCCGAGACGTTACCCAAGAA
TTACCTACAAAATCTCGCGCGTTGGTCTGGTGATGCCGACTATTACTTGAAAGAAACTCA
AGACTTGCACGCCCATGACCGCCGCTGGAGACCAGCACCGGCATTTATCCCTGCCCCGGA
CGCCGCACGTATCCGGAAGGTCGGCCTGCCAAGAGATGTCGGCGCATGCAAAGATTAGGG
CGTGGTCGGATCGGGAGGTTTTCCTTGGTGGAGCATAGGCCGACGATAAACGGCGGGAAA
CCCCTTAATTCCTGGGGGCCGAAAACCGGAGGTGTACAACGACTGGCCGCCTTCGATCCA
CACCGACTCCAGCATTCCGGGGCGCGCCTCAATTCCATGCAGGAAAGGTCCGGGAATTCC
CTTCTTGGATCGGATGTCGATGCCGAGCCGGTCAAGGTGTGCGGCGGGTTAGCTGTTGTT
GTGGTGTCGTGTCCCAGTTCGTCCCTTTGTCGTCGGCACATGACCAGGGGGCATGGGTGT
AAGGGAGTCTAGACCACGCCAACTGACACGTCTGCTCGGTATTGATGGGATTGGCACCAG
ACTGCAGGAGCAGAGTTCGTGATGGCAACGCTTCCATTGAGGCACGAGGACGGGTCTGCT
GATAGGTTTGAGCGGGTGTTGGCCGACAAGACTCGCTGTCCGGAAGGTCGCGGTAACAAA
GAGACGCAGGAATGTTAAATGGGCGACTGGCCGCCATCCCAGGGACAAATAATGCCTAAA
GCACCGTGGTATGGGTCGGCCAGTTCAATGCTGCGGTGCGTAGACTTATTCCTCGAGGAA
GCACCGCTTGCCTTGTTAAGGGGCAGTGGCTGATGCACCGGAGAAATGAAAGACCTCCTG
TGATGTGAGACGTCAGACAATGGCCATTATGAAAGACTGATCATTCCTGGGGGTCACAGA
AATGACAGGAGGCAGGAAAGGTAGCGAAGGAAACCATGGATGTGGCGTGTTTGAGATGAC
AACCTCAAATGCTGTCGAGAAGTTTAAGTGCTTTGTGATGCGGTTTTTTTTTCACGCAAT
AGGGGGCTCGAACATTGAACCGTGACTTACAAAGAACCTTGGGAGTCTTCTAGTTGTTTT
TGCTATCTGAAGTACGGCTGGGGTGGATCGGTCATGGTCATGGACCATAGCACCGGGACT
GGACCAGGGCGAGAATGAGTTCGGGTTCAAGGCGAGTGATTGAGGGACTGCGTCTTCGAA
GTGTTGGACTCGAGTTCCTAGCTATAAGGCGTTGAAGGTGTCATTGACGGGGAGGAAATG
TGGACGAGAACTACAGCACGGCCTTTGCCTATTTGTTAATTCGTATGCAACTCTTGAATT
TAGACCTGGAAAATAAGAAGAAGGAAAAAAGATGAATATATATATAAAAATGGAGAAAAT
AGAAATGGGAACTTGAAGGGAGCAAAGATGGCACCTTTGGTTTGGCTAAGAACCCGGAAG
GCACTCCCTCCTCCCGTCATCACCGAAGCAGGAAACATTGCACCAAAAGGTCCTGGGCAT
TGATTGTTCTTTCCTCTTCGTTTTCCATTCACTCAACACAGTGCATTATTTTTCTGAATT
CCGCACGCAAGGCGTTCTTTTTTTCTTTGACCTCGCTTCGGATGTAGAGACCGTGATGCT
CTTGAGCGAAACATCTGCCTCCTCCCCATTCAGTTGCCTCTCCGACACCTTTCAGCGACC
TACAACGCTGCCCCAAGAAGACTTGGAGCTTCCAGTTCACATTTTCTTTTTCCTCCAATT
CTCTCGTTTTATACATACCTACCTGGCAGTGCTATTGCAGCAAGAATATTCACAGAAACC
TTTACCGTACCTTCCCGCACCTTCCTCAACTCGTCAAGCACCACACTGCGCTCACTGGAC
CCAGACAACCTGGATCTGTTCCTCGTCCTTGAGCTGGACATCCTCAAAGTTTTCAGATTT
CGTTCCACAAAGGAATCGCCATATTTTCTTATTTTCTCCCTCTCCTAGCATCCCTCCAGC
GAGCTGCCTGGGCTTGACCACACTCCATCTTACGCAACAGCAACCGCCTTCATTCCAATT
GCTTCGCATTGAGGTCAGTAGAGGTTTCCCTGCTCTCCTCGAATCGATCTTCAGAGCGGC
CACTGGCTGCCTGGCCGCCTCAAGGGTTCTCATGCAGAGACATCAACACCTCCCTTCGGT
TTGAACAGTCTTGTTGACTCACTCCTCGTCCACAGGCACATCTCCCGCCTCCGCCAAAAG
CAGCGGCGCATCACCATCGCGGAGGACGAAATGACCTAAGAGACCGACAACCCGCAGTGG
AATCGCAATACAACCTTGGCTCTGCCGTAGCCAACGTCCACATTGCCATCCGAGTCCTCA
ACATGGCAACTCAACGCAACCCATTCCTCACGGCCTTGGGCAACGGCAAGCGTCGCACTC
TGGCCGAGATCGACGCAGCCACCCGTGGCACCAAAACCTTCAAGTCGCTTCGCAGGCAGC
CAACCCAGCCCATTCCCAACCACGAACGAGTCTCGGAGTGGCTCTCTCGGGGTGTGCACC
TGGGCGGCGAGTCTCTCGTGGAAGCACACGAGCCCAGGACACCTCAACCCAACCGATGCA
GCCCTATTTTCATCGCAGATAATGACAGGAAGCCGCTCAACCAACAGTCACGCAGCCATG
CTGCTCGTGCGGGCACAATCGAGAGAGCTCCCCATAGAGCACCGTACACTCCTCCCCCGT
CCCGCCATTTGTTGTCCAATGGGCTCAAGCGCAAAGCGTCCAACTTGGACGATAGCGAAG
AGGATGTCATCATCGTTCAGCCACCTCCCAGCATCCAGACACGCCGCCCGCGGCCGGCAC
CCGTCATTGACTTGACCAAAAGCGATCGCCCGAAACATACAACGTCCTTCCTCGGCCACC
GGGACGACGATGTCATTATCATAGATCCGCCGTCCGCCGAGATGCGTCGTCGGCTGGGGT
CACTCCTCCATGGTACGCCCATTGCAATGCCCATTGCAATGCCCAGGGATTCGGATATCC
GACCTCAGAAGCGACAGAGACAGACACACACGGTATTGCCACCTGCGGTTGAGCAGCCAG
TGCGACAGCAACCCGAAGCGGCAGCACGCGAGCCGATTGCAGCGCCCGAAGCAGACGTAA
CCGAGGCCGCAGTGTTGCTGCAGAGCGTCGAGTCGGTGACGCACTTCTTCACGTTGGCGA
CCGAGATCCGGGACAAGATCTATCGGCACCTGCTGGTCTCGCCGAAGCCTATTCACGTCC
AGCATCTTTGGACCGAGCTGGCTCGCCGCTCCACTCGCCGTGGAGGCCGTGGTGACGAGA
TTGAGACCACCATCGACACCAGAATCCTGTCTGTGTGCCGCCGCACCGCCCTTGAAGGCA
CTCGCATCCTTTACTCGGAGAACACATTCCTCTACCTGCTGCGAGACCCCGAGGTTGTTG
ATTCCGGTAGTGGCGGGGGACGGCGGAGCCAGCGGGTTGCCGGCAGGGCCCGGCGGGAGA
GGGAGCAAGATAGCCGCAGTATCAACCTAGCCAAGTACGGCCATCTCCTTCGGCGCATGA
CCATCGAGCTGGAGCCGAACCGCACGGCAACTTCATACGAGATGCTCATGACGGCCGCTC
TCGAGACTCTGGCCCCTCCCGGCGCAGACTCGCTCCCGTCTCCCCCACGTCCGCTGTGCA
GCCCCATCCACCTGCACACGCTGACCATCACCGTCTCGCCGCTGTTCGAGTCCATAAATC
GCACGGTACGCCAGGGCAACCAGGACGTAGTCATCCACGAGGGCCGTTTCCTCAGCATGG
TGGGCTTCTTCAGCCGGGGCATGCCCGTGCTCAAGGCGCTCCAGCGCCTCAACGCCGACT
TTTTGCGCATCAATGTGCATGTCAACTCGGACGTCAAGGACGACCGCCCGGGCACCACAG
CCAACCCCTGGGCCGGCCAGAACGCGATCCAGATCGACGGCTCTGACGACTCTGGCGACG
ACGACGACGATGAGTCAGACGCCTCCTCGGTCAGCGCCCCAAGGCCCAGGAGACGCCACC
TCGAGACCACAATCGACCTGCGCTGCCTGCCCCGGCACCTGGAGGCCCTGAGCCGGGAGC
CGGGCCCCCTGGGCCAGATCTGGGCGAATGACGTGCTGATGCAGGAGAAGCGCCGCAAGC
AGGGTGCCGAGGCGGAGGAGACCATGGCGCACCTGCGCCGCCACCTGGAGGATGCCTGCC
TGCGGCCCGAGTCTGCGATGCGCGGCATCTGGGAGGACCATGGGGCCGCGGAGCGCAGGC
GTAAGGAGCAGCGGGCCAAGGAGGACGCGCGGTTTGATGCGGATGCGTATGGTGTTGGGG
AAGGGGGTGGTGGTGATGAGGATGATGACGGTATGAGGGCCGCTCGGCGGATGAATTCGC
TGATTCTCTCGATTTCCAAGGTCGGCGACGGGCTGCGGGCTTATCGTGCTTAAGGGGCGG
TAATGGGACCAGACGGGAAGACCAAAAACTGGGGGTTCTCTGGACGGCGTTCGGAGTCGG
GTGGGCGGATTTGCGTCTAGGGGCGTCATAGGGATGGTTCGGGCGGGAAGCATTATCATC
AGCATGGCGGTGGCATTCGCGTTGGCGTTGAGCAACGGGTAACGGGGCACGGGAGAATCT
TCCATCGAGATATCATGGACACACATTCGGGAGGATCTTTATGGGATGGTGGGTATATCG
GCCGCGGCAGGCTCAGTAGCCCGAGAAGATTCGTGGCTCGCCCTGCCTGCATTGATTCGT
TTTTCTTCATTTTTACCTTAGCTAGCCTCCAAAATCAAGTCGTGATCTTCACCTTTGACA
CATCCAGCGTCTCGGTGTCTATCAACACGATCTCCTTGGTGGCTGCGAACGAGGGGACCA
AGACCAGCCGCACCATCTGCCCCTGAGGGCCCTCGATGATCTTGGTCCCGAACTCGGACT
GGCAGCCGACGAAGTAGAGGTGCGGACACTCCTTCATGACGAAGGGCTCGTCGTCTTGGA
AGGGGTAGGACCCTGTTTTTGTTTGTTTTGCTGTCAGCCACCTGTCTTGTCCTGTCCCAA
AATCGGTAGATTAAAAAAGTGAGTAGGTAAGGTGGATACTTACACAGCGTATCCGGCGCC
GTCGGCGCGCTGCACCGCCACCGGCACATGGCCTCCATCATGCCCAGCCTGTCGTCGCTG
TCGACGTACTTGCAGATGTCGTCCAGGTTCTGCCCGCCCGTGCCCAGCACCCGCCACCCT
TCCACCTCGCCCTCCCACGGGTTGGTTACCGTGTCTAGCCACCCCGGTTCTGACGACGCT
GACGCTGACGCTGGTACGGAGGTGTATGTGCGCGCGTTGGGGAACATGGCTGGGTGGATT
GGTTGTTGCGGGTAGCTTACGTTGGCTGGGTCTTGGGTGCCTGGGAGGAGGGTGATGGGA
AGGGTGGGGAGGAGGGAGGCGAGGAAGGTGTCGAGGAGTTGGGAGGGGAGGGGGTTGTAG
GAGGAGGAGTCGTAGCCGTATTTTTTGAGGGCTTTGGTGGTGGTGGTGGCTGGGTCGTGC
TCGGAGGGCTTGGCGATGGAGTTGCCTGCGATGATGAGGCGGGAGATGTGGGAGAGCTCG
GATTGGGCCGATGGGTCGAGGGCTTCACCGAGGAGGAACTCGAGGAGGAGGTTGAGCTCC
ATTGCGTAGGAGGTGTCGGTGCCGGAGAATTCGAGGCCGGAGACGATGGCGATTTTTTTG
GAGGGTTGGGTGCGCGAGGGGAGGTCGGCCATTTCGACGTCTTCGTCTTTGGGTTGGGCC
TTTTTGGTTGCGCCCTTGGGAGGCTTCGAGAGTGACCAGCGGTCGGGCTGTGGAGGAAGG
TCGGCGAACTTGAGGTCAATAACCTCGAACTCTCCATTGACGTTCTCGGTGCCCATAACC
GCGATGATGCAGCCGGTGACAAGGAAGTAGTCCTTTAGGACATTCCCGACGAGGCGGACC
CGGCCGGAGTCATCCTCGAGCATGATTGACTCGCCGCCGGGCTCGGTGTAATATTGGTCG
GTCGTTGTTGGGGCCGAGATCCAGCGCTGGCAGAGGTTAGCCGGCCCAGTCTAGCTCTCT
CGCTGTGGCTAGGGCACTCACATCCTTGGATACATCCTCGAGCACGCTGGGTTTCAGCGG
CATGTCCATGTAGACGGTGCCTGCAACCCAGCACAACTGGCCCTGGCGCACATCCAGCAC
GCGGTCTACCTTGGTCGCCGTCTCGCCGCCAAGCACGGTGTCCTCCCATGCTGCGCTGGC
AACCTCTTCCACGGCGGGCTTGATTTTTGTGAGACGCAGGAAGTATATATCGGCAAATTG
CTGTTGATATGGGCGCTCCTTGGGAAGGGCGAAGCTGTCGAGCGGTTTGTAGTTTGATTC
AGGACGTTCCAAGGGACCAGTCGCTGCATCGCTGCATCGCAAACAAATTAGTAAAAATGG
TGTTTTTCCTCATGGCGCATGATCCTTACGAGGGCTTTTGAAGCAGACTTTTGTCTGCGA
TGTCGTCGAGAGTCACCATCGTTGCGGTTACGACTAGCGATCTTGAGTTCCGGGTTACGT
TCAGAGGTTGTAAGTTAAGACGCGCTCGGCGAAGCTTGACGCGATAACTCAGGACCCTTG
TTCGCCAGCAATTAACGGGTCGCGTCAGGCACATGCCCCGCTAACCGGGGTGCGATAAGA
TCAGATCGTGGGGTGCCGCCTTATCGGGCCTGGACTTTTTGCTGCAGGGACAAAAAAATC
TCGAGATCAGAACCCCTGCTGCAACCAACTGTGTTACAGCTCAGAACATAATTGTGCATT
ACCGCCCCAGGCTCGGTCGCTACCTATCCGTCAGTACCGACTGCACTATCAACTTCCACA
TAGACAGCAACACAGCGCAATGGACGAGCCAATGGTGGATGCCCCCGGGGCGCAGGTCAA
GGTGACCTTCACCACGACCGAGGCCGATCTCCAGCTCCCCGAGACCAAGCGACAGCTCCT
CGTGCCCGCCGACATCCGCCGATATGGCCTCTCGCGCGTCCTCAACTCCGAGTCGATGCT
CGACACCGGCTCCATCCCCTTCGACTTCCTCGTCAATGGCAGCTTCCTCCGCACGAGCCT
CGAAGACTACCTTACCAGCAACGGCCTCTCGCTCGAAACGAATCTCAGCCTACAATACGT
CCGCAGCTTGATACCGCCCGTCTACGAGGCCAGCTTTGAGCACGACGACTGGGTCAGCGC
CGTCGACGTGCTCTCGGCGAGCTCGCCATCCGGCCGCTGGTCCGGCGACAGCTTCCAGCG
CGGCCAAGACAGGATCCTCTCGGCTTCCTACGACGGCTTGCTGAGGATATGGAATGCATC
CGGCCAGGTCATCACGACTTCTCCGTCAGGCAGCCACGGCGGCCACACCGCCAGCATAAA
AGCCGCCAAATTCCTCACCAACTCGCAGCTCGCCTCCGCCGGCATGGACCGGACCGTGCG
GGTATGGAAGTACACCGAAACCGACCAGTTCTCGGGCGACCTCAAGCCGACCCTCGAACT
GTACGGCCACACGGGCTCCATCGACTCGCTCGAAGTCGACGGCGCCTCCAAGCGCATCCT
GACGGCCTCGGCCGACGGCGCCATCGGCTTCTGGAGCACCTCCAAGACGTCCGCCCCGGA
AGCCGACGCCTCGCTGCTCCCGGGCGCGCACACCTCCAAGCGCCGCAAGGTCACCACCTC
CCTGACCGCCGCCCAGCGCGGGCCGCTCTCGCTCATGCAGATCCACTCGGCCCCGGCCAG
CGCCGCCGTCTTCGACCCGCGCGACCGCACGGTCGCCTACTCAGTCTCGCAGGACCACAC
GCTCCGCACAATCGACCTGACCACCAGCGCCGTCGTCAGCACGCTCGCCACCTCGCACCC
CCTCCTCTCGCTGTGCGCCCTCTCCCGCTCCGGCGGCTCCGGCGGCTCCCCCTTACTCGC
GGCCGGCACCGCCGCGCGGCACATCACGCTGGTCGACCCGCGCGCCAGCGCGTCCACGAC
GTCCGTCATGACGCTGCGCGGGCACACCAACAAGGTCGTCAGCCTGTGCCCCTCCCCGCA
GAACGAGTACTCGCTCGTCTCGGGCTCGCACGACGGCACCTGCCGCGTGTGGGACCTGCG
CAGCGTGCGGCCCGCCACGCAGGACGAGGGCGGTTTGGGGAGTGTGAGCGAGCCCGTGTA
TGTCATTGAGCGCGAGAGCGTCAAACAGCAAAAAAACAAGAAGGTGGTGGCTGGGGAGGG
GTGCAAGGTCTTTGGGGTGGTGTGGGACGAGGGGCTGGGTATTTTCAGTGCCGGGGAGGA
TAAGAGGGTGCAGGTTAATGCGGGGAGGGGGGTTGTTCCCGAGTAGAGGCGGGGGGAGGG
GGTTGGTTGTGTGAGGAGGTGTAAATAAATAAAAGGCGAGGTTATACCCAGATATGGTAG
TGGTGAATGGATAGATTGGGCTGTCATTATTGTGGGCGTGTGTGTAGATGAGAATAGGTT
TGCCAAGATGAACCCCTGGGTGTATTTGTGAGTCCATGTATTCATTCCTCTGCATGTTTA
CATTCCATGATCGAAATCTTCACCCTTCTGTATAGAGGACTGATGCCAGGTTTGGTTTAT
GGCCGGGGCTTATCAGCCATAACTGCGTTCGCACACACACCTCTCCCTCAGCCGCCTACC
CTCAACACCTGACATGCCCCTCCATGGGCACAATGACTTCCTCCCTCGGCTTCGCCTTGC
CGGTCGAACGGCAGCCCGCAGAAGCTGATAGCGGTGAGAATGGACGACGGCACGCAACCA
GGTATTTCCCCGATCGGCGATGACACCGCGCCCCGGCTCTGTTTTGCGTGGTGGTGGTTC
AGAGCTGGTACCCAGGACTCGAGGGCGCCGCAGTCCTGACGAGGAGGACGGTGTTGGGCG
TTTCGACCCGAGAGGTATAGTAGGCGTCGGCCCGGCGTATCTCGTTTGCCATGTAGCGGT
CTAGGGAGCTGGGGTGGCCGGGTTTGCTATGGTGGGGGGTTTGGTTGGGGGGTTGGAGAT
CTGGTAATATTGCGACTGGTCCGCGTGTGGTAGGGACTCTTCGAGGCCGGCTGGGATTGG
AGAGGTTCGAGCGGTGGGGGGATGCTTGTGGTTGTGGATGGTTTTGTAATTTGTAGACAA
ACGGAGCGGGCCGCAAGTCGGCCGGCGGTATGAGGTTGCCTCGCGGTAGGATTCAGCCGG
TGGTTGGTTGCTGCTGAATTGGGTTCAGGATATTTAGTGGTGGAATGTCAGGCTCAGCTG
AGAGTTCAACATCAAGCTTCACCTCCGCAACGGGGCCTATTTGGCTGGTTAGATCCGGTT
CGGCGGCGGCAAGATCGGCGTCCTGCTCAGTGACCTCTGGAACCGGCTTGACGACTGGGA
TGGGAATATTGAGCTCGGCATGATGAGGGATATCGGGCACAGGGTCAAGCTTCTGCCGTT
GATGGTTGAGGACGGCGTAAAGTTGGACGGCCGCGTAGGCGTCGGACGACGAGTCTGCCA
TTGTCAGCCAATGCGGAAAGTTGATACAGAAAACGGCTTACATATGATTTGTTCCAGGCT
CAGCCGTTTCGTCCAGTCGCTTGTACGAACGTCGTCGCCCTTGAACAAGGGCAGGCCAAG
GCACTCCTTGACCTGGGTGCCCAGGGCAACCAGCCGCTTGTTGATGAGATCGTACTCGCC
ACTCGCCGAGTACTTGACGAGCCTGTAGAGGTGGCTGAGTTCGAACTGGCCACGAGTCTC
AATTTTCAGGTACTGGGACAGGCGCGTGCAGTCTCCCTTGATCCAAACGCCAACTTTGGT
GATGGCGGGATCTTCCAAGATCTTCTTCAGAGCCGGGGCCACCAGCGCGCCCTTCTCCGG
AAAAGTGGCGATGTGGAAGAGTCCAATTCGGCTAGTGGAGGCCAGTTGGATAAGGGAGAC
GTTCCTCCTGACACCGGAGGATTTCTGGGCATTGCCCATCCACTCGAGGTCCAAGCCAAC
GATTTTCTCGTTCAGGAAGTGCTCGTTGATGACTCGCTCGGTGGTGTGCACGCTCGTGCA
GTAATGGACTTTGACCTTGGCATCGAGGGCGCCATCCTTGCCCGGGCCTCGATACAGGCT
GTAGTTCCAGAAAGATTCGGGGGTTCCTTCAGGGGCCTGTCTCGCCGCCTGGAAGGCAAC
GTCCGGCATCTTGTAATCAAGAGGCGTAAAAGGTACAGTGTCGGGGATGGTGTTCTTGGG
TTTCGGCTTCTCCACGATGTCAACCACATTGGCCTCACCTTTACCGGTAGCCTCTTCGCC
GACGACGGCGGTTGAGGTGATGGTGGTGGTGGTACGAGTCGTCGTCGAAGTGGCTACAAC
ATGGCCCGGCATTGTCCCTGGCCCCTGACCAGCAGGGAGCCCTGCAGGCACGTCGGCCAA
GGGCAAAACAGCCGGTAACGGAATCGAACTGTCCTCGGACGCAACCGCTGCTGGGGCGCT
GTGATGCCTTACCGCAGGCAGGCGGGGATACACCACACTGCTGCCGCCAGCAAAGACAAT
GCCGCGGCTGACATGCCACACCTGGTGTGCCGTTTTCCGGGTGCTCATTCTCATGGACCT
CTGATGCCTTGAAGAGAAAGTTAGCAATGAGGGCCAGATCCCAACCGTCTGGAGGTAGAG
AGAGCACTTACAGCGGGTTTCGAAATGGCAACAAAGAAAAGTAAAACCGACGTCGGCAAC
GGCAGCGCTCGAGAAGGCCTACACAATTTGGCCTAGAAAAGGGCAACTGAACGTTCACAC
TACTGAGCGAGCGGACGGCGCCATGACTGCACAATGTCATGACGCGGCGGGTAACAGACC
ACTGGATCTGCTCTCTCCGGATTGGAGAGGGTTGGGGGAGCCGATGGCGGATCGCAGGCA
GACGCGCTAACAGGAGCGACTCGACGCGAGATGAACCCCTGCCTTCCATCGGATGCCCCA
CTTGGTGAGAGCAATCTGGTTAGTTGGATATGCATTTATCGCAATCTTTGCCGCCGGCAA
TTACCTTGGTATTATCGGTATCGTTATTACAGGACTCCATTTACCGTACAGTTGAACGAA
TCAACCCCACTGAAGCTCAGCAGCTCAAGCCAACGCTCGCACGCGGCAGGCCCATAGAAT
CCATCATCAGAAGCCGCTGAACCGAACAGCCGCCAGCACCACACAAGACGCCATGGCTTC
CCAACTACTCCCTTTGGGTATGTGAAACAACCCTAGAAAATAAATGACCATGAACCAAGG
ACTCCCGCTAATACCCCCCGCCAGAACTCATCGACAAGTGCGTCGGGTCCCGCATCTGGG
TCGTCATGAAGGGTGACAAAGGTGCCTTTCCCACCACCTCACAGCCCACACTCAACCCCG
AATGCTAATCTTCCCCCAGAATTCGCCGGCACCCTCGTAGGCTTCGACGACTACGTCAGT
ACGTCCAACCCCCACATGTCTCCCACACACACAGACAGGGCTTGCTAACATGATGGGTAG
ACATGGTCCTGGAAGATGTCACCGAGTTGTAAGCAACACCCTCCAGCAGTCCTCTCTTCA
ACGGGGTACATGAGATTGATGATACTGACGTCTGTTGTAGTGACTACTCGGGCAACCACA
CAAAACTGAACAAGATCCTGCTGAACGGGAATAACATCTGCATGGTGAGCAGCCCCGTGT
CTGCCGTCCGTCTCTGTTGAAACGTTGGGTGGCTAACGTGACTCATAGTTGATCCCGGGA
GGTGAAGGGCCGACAGGCATAGCTGCTTCATGAGGGGGGATGAATGGATATCCGGTGTGT
GGTGGGGGTAGAAAGGCCGGTTGGGAGTCGTTGGTTTATTCTGGTCTGGGAGGGAGAAGG
CAATGAAGATGCCCACCTCGGGTCTCGGATCATGATGTCCACAGTTCACTGGACACGCCC
GGAATATGCGAAACCGCTGGATTCAGTCCGCTCCAGGCCCGCTGTCGCCTGAGCAAATAC
CTAGGTCTAGATCAGGTCTGCCAAAGGCAGTCAGGAGGACAGACTCAGCCAATCCCATCT
AAGCATCACCACCCAGAATGCAAATTAACGCCCGCCCCAGAAGCCTAGTTAACGCCGTTC
CCAAACGCCCCCGAACTTTGCAAAACCTCCCAGGTAGGTACAGGTACGAAGAAAGATGTC
TGCCTGCTTTGCTTCCCCTAAAACCCATTGTGACCCGAGGGACCACCACCGCCAGAAGGA
CCGCCGCCCGCACCGCTGCCGGCGTTCTCGCCCTGGTCGGCGTACTGGCGCAGGGCGAGC
TCCTTCTGGAACTCGCGGCCGAGCTGGCCGTACATGGCGACCAGCTGCTTGCAGACGGTC
ACGAGGGCCTCGCGCGGCGTGACGCTGCCGTCCGTCTGCACGCGCAGCAGGACCTCGGGG
ACGTTGGGGTGGCCGACTGTATTTCTGTAGTCAGCATGGGAATGGAAGTATTCAACTATG
GTTGACGGGAAGAAAGGTGAAGAAAACGCACTCTTGTAGGCCGCCATCATGACGTGCGGC
GCCATCTTAAGGTAGACGCTGAGCAGGTTGCCCAGGGTGTGGTCTTCCTTGAGGAGCAGA
AAGTCGGAGCAGTTGGACATGCCTGGAGGGGAGCGCGTCAGATTATCGATGACGATGGCG
ATGCTGGGGTTTGCTCAACACCTACCGCTCACGACCTTCTCGGTGATCTTCTTCTCACCC
TCGGTGAGGACGAAGAGCTCAAATCTGCGACAGACTTGCGTTAGTATAACTGGTCTGGCT
GGGCTAAAAATCGCTGCAATGACAAATCCAACCCGTGCTGGACGTTGTCGTCGTGTCTGG
CGTTGACTGAGCCCATCTTGGCGGGTTAGGAAATTTGTGGTTTGATAAAAGGCAGTAGTC
GAGGCCCTGGCTTGCTGATGCGAGTCGAGGTTTCCCAACGGAGTCGAGAAACGAAGTTTG
TAGAATTGCAGGAGAGTCGGTCGGTTGGCCGCCAGCTTTATGATGCGCTGCTTTGAAGAA
CATGGACCGGCAATGTGTCCGCCGCATGCCGCATGCCGCATGCTGCACGCAGGTCTTGAC
GCGGCGGCATCCGGTGCAGACCCCGTGCCTTGTCTCGATGCTTGCCGTGGAAGGCGCGAC
TCCCCGTTGACTGAGCCGGGCCCAAGCCGCTTTACCATCGTCGCCATCCTATATGTCCCC
TCCAGAGCGCCGTCTCGGGGTTCACCGCGGGTTCTCCTTCAAGTCCATGGATGCCGGCAA
GTCCCTTTAACCACCTTTTTTCCCCAGAGCAGTCGGCCCCTTCACACCACCCCATAACCC
CGTCGACAAGCGCAAAGAGAGAGGAGAACAATGAACAGCAAAAGACGTGACCCACCTGTC
GGGCGCGTTCATCGTGGCCGAGTATGATACACAATATTCAAATACTTGAAGGAGCGCGCA
AGCAAAAGTAGCAAATGGCGGTAATGGGAGTGCTTAGCAAGGCGGATAGAATAATGCGAT
GCAAAGTGGTGATGCAAGTGAGTGAGTGATGTTGAAGGTTCCTCTTGTCAAAGGAACTGG
CGGCGCCAGAACTAAACTCCAACGATGGTCCGTGCACGGCCGTCCTCAGTGGCGAGCAGC
ACATGGCCAGATTGAAGGACTCAAGGCAGTAACTGACAGGAACATGTGTATTTGATGATC
GACATATATATTCCTCGTCTAGCTATATCATGTACCGATCCTGTCTCTGACACGAGCCTA
GGCTATATATATAGTTTGTCGGTCTGGCCTCCCTCTCCTCTCCCAATTCCATGCGCTCGC
TGTGTATCTTCTCTCTCTAGGTACCCAATCTACCAACACAAATGGCCCCTGAATCCATCA
ACCAAAGCCCTGCCTCAACCCCAGCTCCGCCATGCAATGAAAAACGCCAGCAAAGTGCCA
TGCTCAACGACGCCATCTCACAACCACAGAAGAACAAGAAGAACAGAGAAGAAAAAAGAC
GACAAGTCATGTGTACACAATGCCCCCCCGCTTCCGATCTATCTACAATCCTTTCTTGTC
GCAATGGCTGGGCAATCCGCCGCCGCCAGAGCCGTTCGCCCAGCTCATCACCGTCAGGCT
GGTGGTGTAGGCCATGGCAATGAAGCCAAAGATGCACAGCAGAACGTCGGACCACCGCCG
GAGGGCTGACTTGGCCACGCCTTTGTAGTGCAGCATGGGCTGTGTCACACGTTAGCATAC
GCTTCAACCTGTTATCGAGGCAGGGTAGGCACTTACCGGATAGATATACACCAGCGGGAT
GCAGGCAAAGTTGCCGACGAGCGCGACAAACTTATCCAGATTATCCGCCCCGCCCCACGC
AACCAGCGCGCACAGCGCGACAACAAAGAAGCGAAACACATTCTTCTGCCACTTGATGTA
CGGGTTGTACTTGCCGCTCTTGGTGAAGAGCGCGTTCTCGGTGATCCGAATGGCCGGGAA
GATCTGCAGCGGCGTCGACAGCAGGATGGCGAGTGAGTAGAGGAACTGGACGCCGTTGAC
GAGCTTGTCGTCCTGCGGCAGGTTGAGCAGCACGACCGTCTCCGTCTTGGAGCCGTAGGC
CGCGTACGAGACGGCGCCCATGACGACGAAGAGCGTCGTGATGATGACCATGACGACGAA
CATGACCTTGGGGAACTTTTGCGGGTGCCGCATCGACTCCTGGATCGGGATGATCAGGCC
GATGCCCTCGAACGTGAAAATGGCCGTGCCGATGAAGAGGGTCCAGTCCTTTTGGTTGAA
CATGATGATGTCGGCGAGACCCTCGGTGTTGAGCGTCAGGATGTCATAGTAGAAGAGGTA
GGCGAGCCCGATGACGATGAAGGCGTCGGCAATCAGAGCCGTGAACCCGAGCTTCCCGAT
GTCGCGGAGGAGGGAGAAGGGCAGGAACACCACCATCTGCATGATGATGAGCCATGTGAT
GGGGATCAGCGTCTTGCAGTTGGTGACGGCAAGGATAAAGGCCTGCAGGTTCTCCGAGGT
GAAGACAATGTAGGCTGCCACGAATCCGAGCTGGCTGATGACGATGGAGAACAGAATCAG
GTTTCTCATCCACTTGCCGTAGAGGATACCGCCAATGTCGCCAAAGGAGCCGTCGACCTT
TAGCCTGGTCGTGACAAGCAGGACGAAGCAGTAGTAGCTCAGCGCCGCCACGAAGAGCAG
GACCAGGTTGCTGAAAAGCATGCCGCCGTTGAGGTACGCGCGGGGGAGGAACAGGACACC
GGTGCCGACAAACGACTTGAGGAGAAGCAACGCCGCGCTCATGGGGCTGTTCTGGCCACT
GCCGCCGCGGTTCTTCCTGCGCCTCTTACGCCGCGACGGCGTCAGCAATGCGCTTTCTTC
CATGGGCTCCTCGTCTGAGCCCTCGTCGTAGATGTCGCCCTCGCTGCCAGAAGTGAAGTA
TTCGCCGGGGTTCAGCACCTCGTCGTCCTCCTCGAGCTCTTCACCAGCAAAGTGGCCGTA
CAAGCTCAAGAACTCGAGGAAGCTGTTCGTGAACAGGGGTGGGTGGTTCTGTTGGCTGCT
GCCCGAGCCGTTCTCCAGCTCGTCCGGATCCCTAGCGGCCCTGCGGATGAAGTTGCGCCG
GAAGCCTCCGGGGACCTTGATGTTGTTAATATCGAGCTCCTCCGTCTCCGGGTCCGGCCG
CGCAAGGCTGAAGCTCTTGCTGCGCTGCATCTTGCTCCGCTGGTCCACCTCTTCAGTCCA
CTTGTAGATGGGTCGCGTGATGTCGCCTCCTTGCAGCTTGAGGCTCGAAAACTCGTCGTC
CATACCGGTCTGCGTCGCGCCGGCGGGTTGTTTGCCCTTGGATCCATCGCTGACCTTCCT
CAGTCCGTCCTCTGACGCCGCGTCGCCCGGCTGGACCAGATGCCGCCTGATGATTTCTGG
GTCTTCGTACGCGCCCCATTGTTTCCTCCCATCGAACGAGCCATAGTTTGTGGGCGTCCC
TGAGGCCGGCGCATTGAGGGCAGCTACAGCCGGGGAAGCCGATCGGACGGGCGGCGTGCC
GAACCGCGGCGGCGTCGTGCCCAGGGAGTTGGACAAGGCGGCGGCGAGGGCCGAGACTCC
CGGACCAGCAACGTGCGAGCCGGGGCCGGGGAGAGGGGTCAAATTGCCAGAGCTGGACTC
GTCGCCCGCTGGTGGTTGTGGGCGCGTCGCAGGGGACGTCCCAAAGGCGACTGGGGAAGC
GAGACGGGCGGTCGAGGCGCGATCGTAGGACCGACCGCGGAAGGAGCCGGGCGACGTCCC
CAAGTGCTGTATCGGCGGGGGTGAGTTCTTGACGGAGTCTGACATGATCGCTGTTGTGGT
TTGTGGTCGCTATCTCATGCCTTTGTGTGACAATCGGGTGCCGGCGTCGATGGTTGGGGA
TCTCGAGACGTCCTTCGTATCCGAAGCCGCAACTGCGAGTGGATCAATCAAACGGGCGAC
GGTTGACTCGACGGCAAAAGAGCACACAGCGGAAAGGAATGAAGAAATGAGGGCGTTGCA
ACTCGGGTCCCGAGCAGAAGAGCCAGCAGGGAAGGACAAGGACTTTGTCGCGACAAACAC
CTGACTTTGGCTTGTGACCTTTCGCAAGGTGACTGATACGGAGCGAATGGGGTTGGTTGG
GCGGCCTGCTGACGGAGCCGACGGTTGGCGCTGAGGCTGGGGATGGCTGGGCTGGGCCCC
CACCAAGGCCCCAACAAATAGGACCCTGACAGAGCTCTCGGCGGGAGGCGTTCGGCTTTT
CCCCTGTTGTAGAATTCGACATTTGTGAGATGCACCAAACTGCCAACCACACAAACCATC
GTCGAGAATGGATCTCAGAGCATTACACAATCGAAGTATACCCGAGCAACATGGGCGTTT
CTTTTCTCTTAGGTATCTCTTCTCCGCAGCTGCATCTGTTAGCGCACTACCACCGCCCAG
GGTTGGGGGTGGGTTTGTTTGCCAAGGCCCAGACTCCCCCTTCCAATGATTGATTTGGGA
ATGGTGCCTGCCGGGGCGGTCTGGATGCTGTGGGTTGCCTGCCTGAGAATCGTCCCGTCC
CTGCAATGACGTCGATTTCCCCCAAAACACCAGGGTTGAAGCGCCCGACTTCAGACGACA
CACGCAAATTTCGAATTCAGCGCCATTTCTTTCAGTCTCGGACCCTTGATTGTTCGGGCT
GCGGGCGCCCTTGTCGACCGCTAACTACCTTGCCTAGGTAGACCTGGATCTTGAGCCTGC
TGGCCTATTCATACGACTGTTGCCAACACCACGCTCACTCACTGTCTCTCCTCCACCTGT
TTCCCCCTCGCGTGGGGTTTGTGATCTGCGCTATCCTCAATCGATGTGCGTTGTGGAGCG
GTTGCATGAGAGACCTGGGAACTGCCTTTGACGCTGAAACCCGAGGGGCTGAAAGGCGGT
CACGACTCAATACGCCCGTTGCTGTCTCTTTAGGACGGCCGGGCCTCAAACACTTTTCGG
TCTGTTCTTTTGGTTATGAATCGGCATAGGCCGCAGCCTACTCTCCCCATGGTTGGTTTC
TAGCAGCCAGTTAAACCTTTTTGCTACTCTCCAAGCCTCTCCACGCCAACAGCGCCCAAC
ATGGAACCCGAGTCTCTCACCAAGAGACACAAGCTGGGGGTGGTATCGGGCGTTTACATC
CCGGTCTGCCTCAACATCCTCAGCATTCTCATGTTCCTGAGATTCGGCTTGATCCTGGGG
CAAGTTGGGTTGCTTGGCATACTGGGTATGTCCTCATTGCCTACCTTAAATATTCAGACA
ATCAAATCACTAACACGGCCAGGCCTCATGCTCATCGCATACACTGTTGACTTTGTCACA
ACACTCTCGCTCTCCGCCATTGCTTCAAACGGCGAGGTCAAAGGCGGGGGTGCCTATTAC
TTGATTTCGAGGTCCCTGGGCCCCGAGTTCGGCGGCTCCATTGGCATCCTGTTCTACCTG
GCACAGGTGCTGAACACGGCACTCAATGTCGTGGGTCTGATAGACTGCATCAAGCTCAAC
CTCGGCGGTTCCATGCCGGATGGGTACTGGTGGGACTATCTCTTCGGCACCTTGGCCCTA
ATGGTCTGCACTTGCCTTTGCCTCGCCGGAAGCGCCATCTTTTCCAAGGCAAGCAACGCG
CTGCTGGTGGTTTTGACCATCTCTACGCTCAGCATACCGCTCTCGGCACTGGCTAAGCCG
GCGTTCAGTGACCCAGACAGGGGGATCGAGTTCACAGGAGCCAGCCTGGCGACTCTGCGA
TCCAACCTGCTGCCTCACTCTGGCGGCACAGAGTTCAAGGGGTTCGAGACTTTTCGTGAT
CTCTTTGGCATCTTGTTCCCCGCTACCTCGGGGATCTTCGCTGGTGCGTCCATGTCAGGG
GACCTGCGGAACCCCAGCAAGGCTATTCCGGTTGGCACGCTCTGGGCCATGCTCTCAACC
TTCGTGGTCTACTTGCTCGTCATTCTAGCGTTGGCTTCGAGCACGACCCATGCCTCCTTT
CTCCTGAATGCGAACATCATCCAAGACACCAACATATGGCCCCCGATCGTCTTTGCCGGC
GAGCTCGCAACCACCTTCTTCTCCGCGTTGATGGGCGTCATCGGGTCTGCGAAGCTCATG
CAAGCCCTTGCCCGAGACAAGCTCTTTCCAGGCTTGTCAGTCCTCGGGAAGGGCACGAAA
AAGGCAGATGAGCCTATCATCGCCATTTTCCTGACCTACCTCGCTGCTCAGATGGCCATG
TTTGCCAACTTGAACCAGATTGCCACACTGATATCAATGGGTTACCAGGTAAGAGCCACA
TAGACCCTCGATCGAGCACGGTGGCCTAACAGCAAGACAGATGACTTTCTTCGTCATGAA
CCTTGCTTGTTTCCTCCTCAAGATCGGGTCTGCTCCCAACTTCCGGCCAGGTTTCAAATT
CTTCAGCTGGCAGACAGCTTTCATCGGCAGTATCCTCTCGGCGGCTGCCATGTTCTTCAT
TGACGAGACATACGCCACCACCGCCGTGTGCCTCTTGGTCTTCCTCTTCCTCCTTATCCA
CTACCTGAGTCCGCCCAAGCACTGGGGTGATGTGTCCCAGAACCTAATTTACCACCAAGT
GAGGAAGTATCTTTTGCGGCTGAAGCCAGAGCACATCAAGTTCTGGAGACCACAAATCAT
TCTTCTCATCAACAACCCCAGGAGGCAGACTCGGCTGATACAGTTTTGCAACTCGCTGAA
GAAGGGGGCACTGTACATCCTTGGGCACGTCATTGTCACCGACGACTTTGCCGCAGGCGT
GACCGAGGCGAAGCTGCAACAAGCTGCTTGGACCAAGTACATCTCGGAGTACTCAAGGAT
CAAGGCGTTTGTGCAGCTGACCATGTCGCCCACCATAACATGGGGGGTGAGGAACTTGGT
GCTCTCGGCCGGCCTGGGAGGTATGCGGCCAAACATTGCTATCATGGGCTTCTACAACAT
GGATGACTTACGCCGCTCCCAACCGGCTTCGCAAATCCCCGAGGCACCGGTTTCGCCTGT
CCCGCCTCAACAGGGCGAGTCAAAGTCGGAACCAAAAGTCAGGAGAAGGCGCAGAGGGGA
CACCTCCTCCCGAATCCTGGAAGGAGTCTTGCCCACCGATGCCATCAAGAATGAGGACAT
GATGTCGGTAACGAGCTACCTCACAATCCTCGAAGATTTGGCGCTGCGGTATCGTCTGAA
TGTCGCTATCGGCAAGGGCTTTGATACCCTAGAGACACCGCGGAGAGACGGCAGCAACAC
CAAGAAGTACATTGACCTGTGGCCGATTCAGATGTCGGCTGCGCTCACAGCAGATGGGAA
GAACGTTCTGACCACGAACTTTGATACATGTGAGTTCTCTTCAGCCGTAAGAAGCCTCTT
CCGACGCTGACTGAGCAGACACGTTGATCCTACAATTGGGATATATTCTTCACACCGTCC
CAGCATGGAAGAAGGCCTACAGCATGCGCGTCATTGTGTTTGTCGAGTACGAGAGCGAGG
TCGAGGAAGAACGGGGCCGAGTCAAGGCTCTGCTGGATAAGCTGAGAATTGACGCCCAAG
TCTTGGTCTTCTGGCTGGCCTCGGGCAATCTCTCGACGTACGAGACCATTATTCACGGGC
ACTTCACGAACCCCGAAAACGAGAATCTCGTCAACGAGTGCCTGAAGAAGGAAGAGTGGT
GGGAAGACCTGCAATTCTTCCGGGGCAGTCGCTCGATGACGGAGGCGCAGGAGTTCGCCT
CGATAGCCCAGGTCATGGGGTCTACTTCGGGCAGACCAGGCCTATACAACCCGCACAGTG
GCCCCTCGGACGGCAGGGAGCGAAGGCGCCATAGCCTGGCGCAGCTCGCCGAACTGCCCA
AGAAGCCGTCCATGTCCCAGCTGGTCAAATGGGGCGTGAACATGGGCATCCATACCCAAA
ACCTGCCCTTCAGCGTCTTCGACAGCTCGGACTCGGACCTCGTCGTCGACAGCGATACGG
ACAGCGACTCATCAGAGGTGGATGTGCACTTCACCGATGCGGACAGCACGCCCGGCGGTG
ACGATGCAACCCGGCGGCCGCTGCTGGCCACGGTTCGCCGGCGGAGGAGCTTTGCCGATG
TTTTTGTCCGCGCAAAAAGCCCCCGGAGGCAGAGGAAATCGAAGCAGTCGCAGTCGCCAA
TGCCGGGCGGCTCCTATGGCACCATGCCAGACAAGCGCGCTGGTGGCGACGCAGCGGCGG
AGCCAGCAAGGCACCACAGCAGAAAGGGGTCGGCGTCGTCGCAAGCCCCGCGAGGCATTC
TCAAGCCGGAAAGACCGCCTCTGTCAAGACACGGCTCTTCGGCTCCCAGGTTTTCGAGCA
ACCTGGTTCCGCAGACGACGATCACGAACGAGGACGGAGCCGGGCCGAGGATCATGTTCG
CCGAAGCAGAGACTCGCACCGAGCGGCCTGCCCTCTCTCGGCATTCATCGTATGGACGGG
GTGCGGGCGCAGAACAGGGTTCCGGCGCGACGACTCCGGTCGATAAACGAGTGTCGTTCG
CCGAGACCACGCCAGATACCAGGTCCCCGGCGAGATCCCGACGCAGCTCGATTGACGACG
GCAGCGGCGACGCCTCGCTCAACATCACCGGGCTCCTGGCGTCCTATCAGCTGTCCGAGG
ACGAAGACAGCAAGAACGGGTCGAGCTATTCCACGCAGGCGCTGTCGCTGTCCTTCAACG
ACCTGCCCAGCCGCGCCCAGCATTTGATCCTGAACGAGCTCATGCGCCAGAACAGCAGCG
ACACGGCCGTCATGCTGACCACGCTGCCCATTCCACAGGAGAACACGTGCCAGAGCGAGG
AGGCCAGCCTGGCGTATTTGTCCGACGTCGAGGTTCTTTGTAACGGGCTGCCTCCTGTGC
TGCTGGTGTTGAGTAACCACATGACTGTCACTGTGAGTCTCTAAAGGATGGCAAACTCAG
GGCTGGAATGGGATTCGTGGCATCAGACGCCGCCCGCCCCCGTGGCCTATGACATTGTTC
GCGTGTCAAACTCCGAGGCGGTCACAGACAAAGAAGGGTGACCGTGGACCACAATGAAAC
TCGTGGAATTCGGGCCGCTTCTTGTACAAACGATCATGATGATGGAACGCCCCAGTTACA
AAGAACAAGCTTGTATTTTGTTATCCTTTATTCCTATTAAAAGCACTTGGATACCCGCAT
GCTTCAACATACAATGCAAGACTTGCAAAGCCGCTCTCCAACACTCAGTGATCCCTTGAA
GACTTTCGGTGATGGCGGTACAGCCAACGAGTGCGAACACCCCAACCACCAGCCCTTTAC
AGAAGCTCCGCGACCTTGGCCGTCTCAGGAGCAGGAGCGACGAGAAGCTCGAGAAAGAGT
TCGAGATTGTTCACACCCCAGACCGGCCCACGCGGCTCGTCACGCCCGTCGAGGCGCCCA
CCGAAGACGAGTGTGGCGACGAGATTGCGCGGTGGCAGCGAGACTCGGTCAAGCAGCGCA
TTAACGTTCTCGCAAGAGGTCAGTACGGCGGGAAGACAGACATGGTAGGTCAGCATCCTC
TTAGACACCTCGCCGGGCGTTTGGAGGAGGTGGGACGAGAATCGCCGGCGTGGTACAGCG
TGGAAGATGCAGCAGCCCTGACAAGCTTGAAACCCCAGCAGGATGACGCCGCTGCTACGA
CCGAGAGCGACGAGGATGCGGCTGGGAACGGCCGGCAGTATGCCACGCGGGTGGTGTACC
GGGAGGAGACGAAGCGGGGAGGCCACGGCCAGCAAACAAGGCTGCAACACAACCAGCCCC
TGAAGCCTAGGCCGCAGAGACAGGTTGGGCCTGCTCTCACGACAGCCGGGAGACAACAAC
CTTATAGCCCGGCGCCAGTGTTTCCCCATGGCATGGTCAAGATGAACGACGCTGCCGCCA
TAATTGCGTCTACCCCAGCGCCGTTGTTTTCTGGCACAGCCCGCTCGCTGCCAACAAGCC
ATCCGCGGAGCATCAGTCCCGCCTTGGCCACCGTCGCGGGGGACAACACGATTACCAGGC
CACGGTATACCGGAGGTAAGCCTGTCCAAGCAGACGAGGAAGAGGAGGATGATCCAGTTG
ACATGGAGCAACTAGTGCGCATGGAGATATACCGGCGCGGCTTCTGCCCGTATTGTCGCA
AGTTCTTCGGCAAGGACCCCTTACCCCTGAGCTGTCCCTACCCGGACTGTAAGAGGGATC
TGAGGGTGTGCCAGCAGTATCCCAACCGGAGGGAGGCAGACAAAGCGCCGCCAAGGCTGG
CGCAGAGGGCGTTTCTGGACGTTACTACTCGGCCGGGGGGTAATGCGAGGAGGCTCACCC
GCCGTCCAAGCATCCCCAACCTTCGAGTCGAGGCTCCCACTCCCACAAACGAAAAACAAC
CGCCAGCAAGACACCGc
>NODE_23_length_8253_cov_29.820913
TCTGTGTTGGCAGTCCCTCCAGTCCAGCTTGCAATTGTGATCGCGGCTTCCTCCACCGCC
CTGAGCCATATATTCGTTGTATACAATCGGGTAAACCATTGAGCACTCTCTCGGGGCCGT
TCCTGGCTTGGAATCAGAAATTAGAGAGGCGACCGTTCAGGCTATGTGCCCGAACGCTCT
TCAGACTACGCAGTTATGTGACTACCACATCGTCAGATTGAACATGTTCACCGAGGCTTG
TCTCGTGGAGATGATTGGTGAACTCTCTCCTGAGTCTCAACACACTTTCGCATTCGGAAC
TATGTAAACACTCATTTTTACTATCGCCACCGTCCCATTCCGGTTGCTTACTTTATGACG
ACAGCTGGATATGGTTCCAGCTACTTATTTGTTGATATTTTACACGGCAGCTGCAAAATT
GCATGTATATAGTGCGTGCTACCTTCGATAATGTACATTTTTCCGCCGGAAATTCTTCCA
AAAAGTCCTCATCAATTGATCTTGGGTTACGCAGTTTTCTACGTCTAATAAGACACAATA
TCATGTGCTTTCCAACATGAATGCTGGCCGTGTGGACCAGTGGACCAAGTGGCGGAGCTG
CTTGGTGCTGATCGTGGTTGACGTCAGGGCATCGTCAGCAGACGAGGGCTTTCTGTCAGT
TGGCGAGGTCCGGGAGACGCACAGGAATGGGTCAGCTGCATGATTCCATGGAACCTTTGG
GTTTTCTGAGGGTTTTCTACGAGGGGGTGCGAGATAACGCCATAGAGAAGCAAGTGGTTG
TGGAAATCGCGAGACTCACCGGTGTTGGTTGGATAATAGTCGAGAAGGAAATCGGAGAGC
AAGACCATCGGGACTATCAACTGTGAACGGTGAACTGCAGAGATGGAAACTACTTGGATA
TTATCCATCCAAGGTCATCCTGCAACTAGCAAGTAGAGAGAGCAATTGACTTGAGCGAAG
CCGCATGGCACACAAACCGTCCCGTTCAGACTCCGGATCCATTGACTATGAGTCCCATAG
CTCAACCACCCATCCCCTAAACCCGTCACCGAGAATTATATTAATACACACTCCCTCTTC
CAACCATTACAAGTTAACCAATACCGCGGCACCCCCCAACAGCGCCCCCATACCCACAGC
AGCAGTCTGCACCGGCCCGGCGTTCTTCGCAGTGCTGGTCTTGGATTCTGCCAAACCAGA
AAGTGTCAGCTACTATACTCCATCCCCAATAATCGGACAAGAGGAAGAGAAAAAATTCGA
AAAACCTACCATAAGCCGACGTGGCCGAGCTCACCCTTGAGCTAACCGAGCTGATGAGCC
CGCCCAGTTCCGACGTGATGGACGCGCGGACCGAGGAATCCGTCGCGGTCGACAGCTGCG
ACGACAGGCTGGCGATGGCGCTGCTCGCGTCGCTCGTGATGGAGCTGACCTCGGACGAGG
CGGACGAGCTGATGGACGAGAGGGCCGAGCTGAGGGAGGAGGTGTCGATTGAGGAGGTCG
GGGAGGTGGTGGTGGCGGTTGTTGTGGTTTGGGCCTGTTTTGGTTCGTTGAGTTAGAGAT
GCTGCTTGAGAACTGGGTGTACCTATATTCTTTTCGGGAGAGGAAGGAAGGGAAGGGAAC
GTACCGAAGCCAGGGCGGCGAAGGCGGCGAGAATGGCGGCGTAACGCATTTTGATGGCTG
TGATGGGGTTTGATAGGTAGGTAGGTAGGGTGTATGTGATGAGATGGTATAACGACACAG
AAACCAGAAAGAGGTCGACGGATAGAGAGAGTGGGAAATAGCTTTCAAGGCAGCGTTTCG
TCAAATGTGAGCAAGGAAACGCGGGGACCAGGCGGCTGTGGGAAGACGGGGCACTTATAG
ACGGCTCACGTTCCGCCAGATGCAGGCTACGTAGGTATGTCAAGATTGGCACAGACCGGG
CATGGACGCGCCAGGGAGGCCATTCTGCCCTGGTCTCGTCGCAGGGCTCGGCCGCTACAG
CCACGATTCGGAATGCGGGCAGCCGCGTAAAGTCTCCAACTGAGGGGCGTGTTTATGCGA
GACATTGTCTTGCTTGCTGCCGTGTTCATCACAAGGGCGCGGTCGCGGCCTTGAGCTGGA
ATGGCTGTGAGATGACCAAAATAACCTGGTTCCCTTTCTCGTCGATATGGCATCACTACG
GAGCCCTTTGCCTCAGCCCCTGTGGCCTTGCTGGCCGCGAAGGTGGCTGCGGAGCCTTCA
TTCCTCCGAAGCTTCTGGGTTGTGGCGAGTCCATGGCAGGCGGGCGGCCGTTGTGCGATG
CTGATGCTTGATGACTTATGTAGCACGACCGACGACCACGGCCAGCTGTTGTCGCTCTGG
TCAGTGGAGCCGCATGCCGACTGCCGCCCAGCCACCCTAGGGCCTCGGGCCTCGTTCGAA
CCAGATCACCGTTGCCTAGGTCCGGAGAAAGAAAACGCAAGAAGCCCACCAGGAGAATCA
CTTCACTTCTGCTAGCACACAGCTCTGAAAAGAAGGGTGACATTCGGCCGTTGGTTTCTA
TTTACATACCACACTGCTGCACCTGTTCCTGCATGCCACGCCGCTAGACAGACCAAGTGT
CCAACCTTATTTCGACGTCTGGCCCATATTATCGCCGTCGTCATCCAATGCCGCAGCCCG
CGGGGACCATGTGGGCCGCCGTCTGTATGATGTCACCATTAAAGTGGTCGACGAGTGGGC
GATTTTCGCTGTCGCACCGTAACCCATGTCGCCGTTGCGTATTCGTGCATGATGTGGCAA
GCTCGAGTGCGCGGGGATGCAAACCGAGAACACAACACCCAAGGCCAGCGTGGCTTGGTG
GCCTCGGTAGCGCTCAGGCAGTTGACCGGCGAAACCTCAGACCTCTCGGTACGGCGAGAT
GCCCTTCTTGAGCTCCCCGACAATGTCGGCGGCATACTCGGCACTGCTCGTGACAAAGTC
GTATCTTTTGCTTTCGGTCGACTTGTACACAACCAGCTGTTTTGTCGTTGTCAGCGACCG
ACGGAGGTCTGTAATAAGGGGTCGGTTTGCACATACCTTGAAGTTGGCTGGATGCTTCCT
CGAAACCTTGCAGCCCACCACATTGCTAAAGTGGACCGTGGTAGACTTGCCGTCCCCATC
GGCCAGCTTGCCGCCCGACGCAGGCATGATGTGGACATACTCGCCGTCGATGGCAAAGAG
CTTCTCCGACAGCAGCCGCATCGGCTGCTTGCGCCAGACCGTGTACTTCTTGTAGTTTGC
GGCGACGCCGAGCTCTTCCTGCTTCGCCACCTCCTTGGCCAGCGGGTGCGTCCCCATGAG
CTTCGATTTCTTGCCCCCCTTGTTCCAGCTGGCGTTGTCGGTGAATAGGTGCGGCCTGGG
AGAGGAGCTGCTCAGCGACCCGGCCATGAGAGGCCCGTCCGTGGCGAAGCGGCGCCGGTA
GAGATCCAAGTCGGTGATGTTGCCGAGCGAAGCAACGGTCCGGTCGAGCAACACGACTGT
TCCGGAGTTCGGCAGCTTCAAGACGTGGTTGGCCTTGTCTAGCTGCCGCTTCCTGCAGGC
AATGTCGAGCACCTCGGCCAGCCAGGTATCGGTGTTGACATCCAGGGTGATCATCTGCCC
CGGGGCAAGGTCGGACGAGTGGATGTGGATGCGCAGCAGCCTCTTTTCTCCGCGCGAAGA
CACATTTGCAGGCTGGGTCGACTGTGGGATGTCGGCGAATATTGTTGTATTCGCGCGGTA
GGCCGTGTTCAGGAGCGGGTTCTCTCGGGGTTGGGCCGGCGGCAGCATGCCAACGTCTGG
TCGCGGGGTGTTCCGGGGTGTCGGGTCCCCGTCCTCCTCCTCGTCGGCTGCTTCCTGCTC
AAACTGGGGCGTGCTGCGTTTGTTTTCTTCAAACTCCTCGGGGGAGGCCGGGACTAGCCC
GAAGATGTCGTAGACTCGCGAGTTTGAACGCCCCCGGCCTGCCTTGTTGTTGACGGTGGT
GAACGAGATGAGCCCCTTCTTGCGCTCAAGCGGGGGGAAATCGTCGTCGATTTCGCCGTC
TTCCTCCACCATGCGCAGAGTCCACCAGTTCACATTCAACTTGTCGCTGGGGAGCGGCGG
TTCCCGCTTCTCCTCGTTGTAGCGCCAAAGGTTCAACCCGATCAGATCGGCAACCGTGAC
AGGTCTGTCCCCACCCTCCCCTTGGTGGACGGTCCGCCGGATGAGCACCTCGAAGGGCCG
CGAGGGTGTCGTGGAGAAGGGTGCGTAGATTCGAAGCCTGATGGGATTCGGGTCGCCCTG
GCCTGACAGCGAGGCGAAGCTGTCGAAAGGGAGGGCGGGTTTTGTTTTCTTCGCCTTGAG
CGCAGTGGAGAGCAAGCTCTTTGGTTGCATCATGCTAATAGGCCGGATGGTGCTCATGGG
CCGTGGCGGCGGCAGTTCTCCGATGGGTGTATGCAGCGGAGCAGGCATGGCCGACCTGCG
TATTGTAGATCTTCTCGTGAACTCCCGGGGCGGGGTGCCGACCACCTGGTGTCGCAGGGA
CGCATTCAGGGGGTTCTTGACGGCATCCAGAATCGAGGCCGAGTCGAGGCTTTCGATGAG
GGCTGACGACATGTCTGATGCGTCCGAGTCGTCCTCTTCTTCTTCGAGGAGGTCGCTTGC
CTGGCGTCTCACGCCTTCGGTGGGCTCCGTGTTCAGCCTCACAGATAGCTTTGCAGCACG
GGCGGCGGCAGCCCGTGCAGCCTCTCGGTGTTTGTGGAAGCCAGAGGCGTCGAATTCGTT
TTCGGACGATACCTCGCTGCTCGTGACGGTGTCGCGGCGTGCCCTCTCCTTGACTGTCTC
GAGCGCCGACTGGGAGCCCCTCCTCGCGGCCGGACGGGGCGATGACATGGTGGTGGTCTG
GCGCAGGTTGGAAGACTGGAGCGGTGAGGATCCGGAGCGATTCCTGACGGGCATCTTGGC
AAACTTGATCTGCTGGGCGGCGCGCTGGTCCGGCTCGTCGTCGCTCTCGTCGCTGAGATC
GCTGCTGTCGTCCTCCTCCATGTGCTCCCGGCGGCGGCGGCGCTTCGTTGCCATGCTAGG
GCCAACGGTGTCGGTCACACTGCTCGGAAACAGGCCGCCTTCTTCCCCTTCATCCTCGAG
GGTCAGCCCAGCGCGGCGGGGGGCCTGGAAGTACTCGGAGGCGACTGCCGTGGGGATGGG
CGGCGAGTGAGTGCGCTTGATGAGAGCCGGATTTGTGCGCCACCCCGCGGCCTTGAAGGG
GGCCGAGTTGAGGAAGCCCTCGTTCAGGGTGAACAGACGCTCGCCGACGCCATCAGCAAT
GTCGTTGAGGTAGCTCGTCCGCAACTGGTACAAGACCAGGCTAAGATTATCAGCGCCATC
GCCAACACCGAAGTACAGGAGCAGTTTACTCTTCGAGTTGGATCACCGACATGGTGGTGC
CCCCCTAGGCTCAGCAACGGTGAAGTCTGGGGAGTGCTGTGCAAGTACAATGTGCCGGCT
GGGGTTGCTGAGGTCACTGCGTGAAGGGAGGTGTTTTGGGTGTTTGAACTTGCAGACTGG
CCCCGAGTTCAATGATGGCCAACACGGCAGAGGGGTGATGGATGATGAGATCTGCGGAGT
GCCGTTGAGCACAGAAGTCGAGGGGATGAAGGCGGGAGCGGAGGAATGAATTGTTGCTTG
AACAAACGTCAAACAAACTGAAATCCAAACAAAGCCCGATGAGACCTGCTGTTGCGCGTT
ATTGAATCAAGGGCGGCCGTCGAATGAAGGTCATTGAGGGCCGTGTTGTTGATTGATGTG
GGGGACTCGGCTGCTGCCCGCTCACTGTCGCTCAGTGAAACGCGGCGCAAAGGGACAAGA
GCGGGTGGGGCTTGAGGCCAGAGTAACTTCTGCGTACTCGACTACAGCCCTCATGACCCT
GTTGGGCTACAGAATGGGTTATTACTTTGGTAAAGTATTTATATATCCTTAGTGGGCCAG
TTAGGCGCATCTCCGGTATCCATTAGAGAACAAGTCTAACGTTCACAGGCTGAGAGTTGA
CGGAATTGTTTGAGAGAATACATATGCAGTACAGAAGGCCTGCTTATCGATAAGCTCAAC
CAGTGCTGAACCCCTGCTGCTTGGGTGCTTTGCGACAACTTTGGTTCACCTGCACCATCA
ACAACTCACCTCTGCGCAACCCATCAAATCCATCACGACGCACCCCCAGAATTCTTGATT
AACCGTCGCGACAATGGGCCTAGTCGACTACTCCGACTCGGACTCTGAGGCCGAGACCGT
GCAGCAGAAGCCGACGCCCGCCGCCGCCGCCGCCGCCGCCGCAACGTCGAAGAAACCGTT
CCAGAAGCTGCTCGACCGCTCGACGGGCGCCGGCAAGATCGTTGTCAACCTCTCCGCCGC
GAGCCCAGCAGCCGATACCGGCGTCGAAGACGAACAGCCACCTGCGAAGCGCGTAAAGAC
CGCCGGTGGCAGCAGGTTCAGCAGCCTCGGCTCATTCTTGCCGCCACCCAAAAAGACAGC
AGCAGCCGCGCCAGCAGCATCGGCGAGGAAAGGCTCAGCGCCCGCGCCCGGTGTACATCT
GCGTACGGGCGCCGAGCCGGCATTCTCCAGGCGCGGCGGTGACGGGGAGACCGCCGATGT
CGATGGCGACGCCACCGCCAACTCCAAAGCCCGCGCCGGCCCATCCATACCCGAAGGGCA
AAAGCCAGAAGAGGAAGTGAAGCTCGTGGGCAAGCCCCTCATGTTCAAACCCCTCTCGGT
GGCCAGGAAGAAGGCGCCGGCAAAGAACAAGAAGAAGGACGCAGCCCCCTTCGCGACAGG
TCCAGCGGCAGGCGCAGCAACACGCCAAAACGGCCCTACAACAACCACACCAACCGTGAC
AACACCAAGCACAGCGCCTCCACCAAAGAAGAAGATCTCCCTCTTCTCCATGGGCGACGA
CGAGCCCGCCGCTGCCACTACAGCCGCCTCAACAAGCACCTACGAACCCCTCTTCACCCA
AGAAGAACAAGAAGAAGTACACGACGAAACCTCCGTAACGTCCACCTATCCAACCTACCA
CGACGACCAACCCCCCACCCAACAACAACAACACCACCACCAAACCCAATCCGAAGACCT
CACCACCCTAACCTCGCACCTCTCGCGCGCAGCCCGGCGCGAACTCTTCGGCCGCTCTGA
TGACTCCTCTTCCCCTTCAGCCCTCCCGGCCAACGCAAAAGTAATCAACTTCAACATGGA
GCGCGAGTACGCGCACAACGAGGCGCTGCGCGCGTCGGGCGCCCAGCAGGCGCACAACCC
CGTTCGGTCCATCGCCCCGGGGAAGCACAGCCTGCGGCAGGTGGTCACCATGGCGCAGAG
CAACCGGGACGCGCTCGAGGAGAGTTTTGCGAGGGCCAAGGGGAGTCAGAGGGATGCTGC
GGGGAGGTATGGGTGGTAGTCTGAAGAGGAAGAAAAGGCTCGTTAGGGATGTTGTGTATT
CGTATGAATTGCACTGTCGGGAGCCGGGGGTGTGTTGGTAGGATTAGGGAATAGGGTGGG
GGTTGATGAGGACATGAGGACGGGGAGTGGTTCAGATTGATTAATTGATACCCAATATTG
GAGTTTTGAAATTTGCTGTTGCGCGTGGCAGACGCGTCCCCCTTTCAAGGTCCAGGACAT
GATATATATACTCAAAAGATATACAGCGAACCGTCGTCCCCCACTTGATCAACTAAATCA
ACACATGGCAACCCCCGCCGTCTTCCCCTTCCCAAACATCAAAAACCCCCACTCTCCCCT
CGTAATCGGCGAGATATCATCATACCCGTTCGGCGTCATCGGCCCGACCCTCTCCGACGA
CGACGGCTGCTGCCCATCACTATCACCATGATGAACCGCCGCCGCCGCTGCCGCCGCCCC
GCCATTGCCACCACCACTGCCACTGCCACTTCCATTCCCACCACCGCCATGCAACATCTC
GTCGATCGACACCCCATTGTTATTGCCAGTCACCGTCCAGCGCGCGTTGGCAAACGATTT
GATGGCGCTGTGCGGGCGGGCCGTGAGTTCCTCCTCCTCCTCCTCTTCCTCGGCCTTTCC
TGTCGTTGGAGTTTGTTGTTGTTTTGCCTCTATAGCCGCCTGCTGCTTCTTGCTCCCGCC
GCCACCCCCGTTTCGGCCTCCTGGCTTGCTGTCAAACGTCGTCTGCAGCTTCAACGCCAG
GGAGCGGCCCGGTGGGGCGGGGCGGAGTTTGGGGGTTGTGCGGAGCATCTCTAGGAGGGT
GGGTTCCTCTGGCTGGTGGTTGTTCCAGGGGCGGTTTCGGTAGGTTGCGGATGTGGGTGG
GGGCGGCGGTGGTGAGGGGGgagggggcaggat
>NODE_24_length_21801_cov_31.867117
ACAGTTATTCCACCAGACCTGCCCCCCTGTCCTGTACCCCCCGGCCACGCCCCGTGACAG
AGAAGAAAAAGGGAAGAACAAGAAAGAAAGATAGAAGAATAAAAAGAAAGAGAGAATAAC
AAAAGAGGAATACTTGGAAAGAAACCTACCTGGTATATAGTTACAATATTCGAGTATTAA
TCGTTTGAACGGGATCTGAGCTGGACGAGCCCGAAGGTCAAGCGCCAATATGTTAGTACT
CCTACTAGTGTCTTCTGTGGAACGAATATACTAGGGAATCTTCAAGCGCAACTCAAAGTT
AAAAGGTCAGCGGATGTTCGAAACCGCAAGGCAATGGCAATCCGCAGACGGATATCGAAT
AGTCTTTTGATCGCGGTGGCCGCTGGCAGCTGATCATGTGTCAAGAGTCAAGACCGGCCT
CCGGCTCCCCACTCCGGCTCTTGTTGAGGATAGCAACCAACCCAGCCTCACCAGTGACAA
ATGGCCAAAGAGTAACTCAATGCTCGATATCCGAAAGGCGAGGCAGGTGACCAGACGAAA
GAAACCAGGTTCGCAGCACTCTACCCGCCGTGGCCTCCGGAGACCAGAAGCGGCATCCCG
AAGCCATCTCAGTGAGCCAGGCAAACAACTGACCGAACAGCGCTGCCGGCTCAAGCTCAG
CGTTCCGATCGACGCCGGGTTCCCGGGTGCCCTCTCTCTTCTGGATATCCGCGGCATCGT
TCCTTCAGCCTAATAAAGCCCCGAGAGCCCCTACCAAGCCAACGGGATTTGCGCTCAGCC
TGGTCATGTGCCTCCCCAGCGGTCGCCCAGCGCCCCAAACCCTTGTTCCCCAATCAAGCC
AGCGGCCATTGAGCGGGCCAATCTTCGATGCGCCGGCCCGCTGTTGATCCCCAATGCGAA
AGGCGCCTCTCGTCGAACAGCCGCCTTCGGCCTCAATGCGTCGCGTGGGACGTGCATCTG
GAACGAAACCTGCGAGTCTCAAACGTCCGACTGTACGCCCGCATCGGGATGTTCTGCTCA
AAGTTGAAGGCAATGTTCATCCTGACGCTCATCACCTTTCCATGTTTTGAAGGTCTTGCA
TTGGTGACGGTACGGAGTAACGTTAGGTTGAGTGCCATGACATCAGCGAGGGAACCCTGG
CCTGCGACAAGGGTCCAACTGCCCAGGCGCCAGCGGCAGGACTTTGCAAATACCAAGGCT
GGGAGCAGAGTCAGCGCAAATTGTGCCGTGCGTCTTGGTGGGCCGCAAGTATCAGGCTTG
TCTCGGCTGCAAGACTCAGCCCGGCCAAGCACGGGCGACTGGTGGGATTCTCGGCGTTTG
TTGAGCCCTCGTGATTGTCCCCTGACCATCTCACCTGCTCAACGCCTGCTTCCTTCAAGA
GGCCGACCTCGTTTCCTGATCCGCGAGCGGTCTCGCAGTTTGGTTCGGAGCCGGCCGAAG
ACGTTGATAAATTCCTTGTTGTCGTCCGAAATCGATGCGCGGAGGTCAGTGTCGAAACGA
TCTTGTCCGCGCATGCATCAGACTCGGGCTGCGCAATCCATTCCATCCCTTCCCCTGTCC
CTTTTCCCTAGGCCCCCTCGTTCCTTCATCCCAAACTTGAAGCCGATTTAAGCGCAGCTT
GCATTCCGACGCCGCTCTTCTCTTCCATCCCGTCTGCGGGCTCCGAAGACGGCCTCGTTC
ACATTCTTCGTGTCCCGGCGCATCGCATCCAGTCACAACCGCAGCTGAATCCACGGGTGC
CGGAAGCAGGAGTCTAGGCGTGGCGACTCGCATACTCGGCGACTCCATAATACCTCGCAC
CTCGGCTTACACCTGACAGCACAACCCATCTTTTTTTCCTGCCTTTTCCCAGACTCAAAC
AAATACGAGACCCGATCGCAATTCCTGGCCGCGAGGCCGCCGCACACTTCAGCAGCACCA
AATAATCCCACCAGACTGACGTCGGTCACCTGCTCACCATGCAGTACGTCCGGAATCTGA
GCGACTCGGTCTCGACGGCATGGAACTCGATCAACCCGGCCACCCTTAGCGGGGCCATCG
ACGTGATCGTGGTTGAACAGGAAGACGGGAGCTTCTCATGCTCCCCCTTTCACGTGCGCT
TCGGCAAATTCTCGCTGCTGCGCCCGTACGAGAAAAAGGTCGAGTTCAAGGTCAATGGCG
TCAAACAGCCCTACTCAATGAAGCTCGGCGAGGGCGGAGAGGCCTTCTTTGTCTTCGAAA
CCAGCGACACCATCCCCAAGAGCTTGCAGACGTCGCCCTTGGTGTCGCCCGCCTCCAGCC
CCCCGCTACACGGTCTGCAAAACGGCCAACCACCGCTGCAGGAGCCCGAGTCACTCGATC
TCAACGACCCCATCGGCAAGGCGCGGTCGTCGAGCTTCACCCGCCCGCCCCCGACGGTCC
TCCACTCTATCGGACGAGACGGTATGCAGTGTTCTGGGACGCGCACGCTAGGCTTTGCTG
ACAGAAACTAGGCCTGCTCACGCCCCGATCAACCTCTCCAGAGCTGTTCAAGGGGGTCCC
GCCCTCTCCCGATGGCTCGCCCCAGCGTCCCCACAGCGAGGAGATTCTGCCGCGGGCAGG
ACGGAAGCTGTCCAGCGAACACGGCTCGAGCGAAGACGACAATCCGTTGTACTTGGACCG
GTCCAACAGCCCGCCGCCGCTGGCGCCAGCCGAGGCTCTGCAGCGGGCCATCAACCTCTC
CAAGGAACTGTCGGCCGTCAACATTCCGACCCATGTAAGCGAGACGGGGGATCTGATGTT
GGATATGACGGGGTTCAAGAACAACGACGAGGATGCCATCAGGGCAGAAGTCCTTGCCCG
CAAGGTGCTCTCGGAAGAGCTCGACGGCAACTACGACATCGGCGCGCTCTTTGGCGTCGA
CGAGCGGGGAAACCTCTGGATCTACAGCAGCGAGGAAGCGAAGAGTGCCGCGATGAAGCG
GGCCATGGAGTCGTCGCTCCGCGGTCCCCCTGGCATGTCCATCGATGCCGCGTCCGACCC
CGGCTACCAGAGCGACAGCAGCGAGGCTACAGCGTCTCCAAGCACCTCAAGCCACAGGAG
GAGCGAGTCAGACCTCGGCCAAATGACTCTGCAGACCCCTCCCAGCTCTCCGGGCACTTC
GGCCGCGGGCGACCCCAACCGCAACTACGCAAAAACACTACGGCTGACCAGCGACCAGCT
GAAGGCCCTGGACCTGAAGCCGGGCGAGAATTCCATGAGCTTCACAGTCAACAGGGCGAC
TTGCCAGGCATACATGTACCTGTGGAAACACGAGACCCCCGTGGTCATCTCGGATATTGA
CGGGACCATCACCAAATCCGACGCACTCGGCCACGTGCTGAACATGATTGGGCGAGACTG
GACGCACGCGGGCGTGGCAAAGCTGTACAACGACATTGTGGCCAATGGCTACAACATCAT
GTACCTGAGCAGTCGGTCCGTCGGGCAGGCCGACACCACCCGGACCTACCTCGCGGGCAT
CGTGCAGGACGGGTTCCGCCTGCCGCGGGGCCCCATCATCCTGTCGCCGGACCGCACCAT
GGCGGCGCTGCGGCGCGAGATCTACCTGCGCAAGCCCCACATCTTCAAGATGTCTACCCT
GCGCGACATCCGCAGCCTGTACGGCGCCGACCGCACCCCCTTCTACGCCGGCTTCGGCAA
CCGCTTCACGGACCAGATCTCGTACCGCACCGTCGACGTGCCGCGCACCCGCATCTTCAC
CATCAACTCCAACGCCGAGGTCTCGCTCGACCTGCTCAGCCTCAACCGCATGAAGCTCAG
CTACGTCAACATGAGCGAGGTCGTCGACCACTACTTCCCGCCCGTCGGCACCCTCGTCAA
GGGCGGCGGCGAGGACTATACCGATTTCCGGTACTGGCGCGACACGCCGCTTGAATTGGA
CGAGTTCTCGGGCAGCGACACTGAGGGCGAGGACGAGGACGACGAAGAGTATATCGAGGA
TGATGAAGAAGAGGAGGTCGGCGAGGGCCTGGGCGATAGCTACATCTCGCGCAACTCGGT
GGACGAGTACGGCGAGGGGAGCTACTACGACGAGGAGCGCATGATGGGGTCCATGATGGA
GGACGAGTATGCCGACGACGAGGAGGGGGAAGTGTACGATGAAGAAGAGGAGGAAGCAGA
CGAGGTGGACGAGGCTGTAGACCGGCTGCCTACTCCGGCCGATCACGGCGCGTCAGGGGG
TGGTGGTGTGCATGATGTCGACGCTGAGTTGATTACAGGAGTGAAAAACCTGAAGATGGA
AAAGAAGTAAATTGGTGGGAGTCTGTTTGTTGATTGACGGGGACACTTTCGAGGGACTTT
GGAGACGGAGTTGGCGCATAGTATTGGGCATTCTATGAGGCCATAGACCGTAGAGGGCTT
GGGGGGACGGATCTTCCGCATATTGCATAGCGCGGCGTAGGGTGGATATATGGTTTCTGT
AGCATTAGACGTGCATACCTATTCATGGATATTTCTGGTTACAGTTCCGTGGTGGATGAA
TGATTGATTTCAGGCCCTTAAGCAGTGTGATATTGAAGTGTGAGAAGACGAGCGGCCGTG
ATCTGGCCTTGCTGCTGCTATATCCCGGAACCGTAAACGCCAGCGCGCCTCCATGATACC
TTCAGCGGTATTTCCATCCCCTTGACTTTGTAGTCAGAAGATTACCCATCCGCAACACCT
CCGTCTTGCCCACCCGTGGCCAGAAATTACTGACCAGCGACAACTCACGCCTCAGCCATC
TCCTCATCCTCCAGCCCCTCATCCCCAAACACATCCCCAATCGTCCCGCCCTCCACCCCC
TCCCCACCAACATCCTCCGTCTCCACCTCCATCGCATCCGCACCACCACCACCACCCGGC
CCATCAACCATCATCCCCTCGTACTCCTCCTCCTCCTCCTCACTACTACTCTCCTCCGCC
CCCTCCTGCCCAGCCCACACATCCCGCACCCCCCAGGGCACACCACTCAGCACGAACCGC
TCCCCGGGCAGCCGCACCCCCCACTCGCTGGGCATCACCCTTGGCAGCGCAATCTTGTTC
TTCTCCCTCGCCAAATCCATCATCCACTCTTTACTCGCGCCACCTGCACCATTCGCGCCA
CCAATCCCGCCCCCACCGCCCCCACCCCGGAATTGAAAGCCCAGTCGACTGCCGATAGCG
AGCTGCACCGCGTTGCTGGTAATCGTCGCGTCGCCCACGTTAACGGGCGCCGCGCCGGAT
GCTGCGCTGGGGCGCGCCCCCGCGTGGGACGTGTACGGGTCTGCGGCGAGGTGGAGGGCG
TCGGAGAGCACGGAGGAGGTGTGCCGGTAGGCAAAGTCGAGGAGGAGGAGGGGCACGCGC
TGCTCGAAGGAGGTGACGCCTTGCGCGGTGAGGAGGAGCTCGATTGTGCGGGCGTCGCGG
GGGCGCGGGGCGGTCGTGGAGGGGGGGCCTGCTGGGGCTGAGGCTGAAGCTGAGGGGGGG
TTGGTTTGTTGTTGGGTGGGGTTTTGGGGGTTGGAGTTATGGGGGTGTGGTTGTTGGTTT
TGGCTCTGGGTTTGGGCGGGGGTTGTGCTGCTTGTTGGTTGGGATTGGGTCGGTTGTTGT
TGTTGTTGTTGTGTGTTGTTCAAGGTTTGGGAGGATGGGGTCCCGGAGGAGGGCGGGATG
CCGTTTGTTTGGGGCGCTGTGGCGCCCGAGGCGGACATGGTGATGGTTTGTTGAGTTTGG
GTTTTGGAGGTGGAGGGATTGGCGATGGTCGCGATGGGAAGTCGGGGCGGTAATGGGTTG
CGCTGAAGGATCGCGATGGCTTGGATGGTTCGTCGATTGGAGTAGGTCGCGACTGATCTT
GGAATTGGTTCAAAAAGTATCCTCGTGGCGGTCGGAAAATAGGATTTGGATTGTTGAAGA
GTAACCGGTGGAAGCCGAGGCGGGTGGAAAGTTGCTGTCAAGTCGCGAATTCCATGGCTG
GAACCCGAGAAGCTGCTTCGAACGCGCCGAGTGCCAAGCTTAAGGTAGGTTCAATGGCCG
AATCGGAGCCTCAATGATCCGCTCCAACGCCGGACGCACTGACCACTGCTTATTTCCAGG
ACCCCCTTGTTTGTTCGTTATTCAGAGCGCCCGACCTTCCGTGGCACGTGCGTGGTAAGC
TCAAGGTTCGAATCGAGAGAAAGATAAGGTAAGGTACTTCTTTACCCTTCTTTTCATGTG
AGAGAAAAAAATAAAAGCAAGAGAGAAGAAAATAACTAATTTTTTCTGTTACTTTTCTTT
TCCTTCCTTTCCTTCTTTTGAACTTCAACGTCAGGGATAAATGTCATGAGCCTGAGCCAG
TCCCGCGCTAACAAACAAGGGTTGAACTGAAAAAAATTCCTTGTCTGATGCAAGCCTCGC
AGCGCAGCGCGGGATGTCAGGGCAATGGAGGGGCAGATTCGACCCCACCTCAGATTTGGG
CGAGAGTGGGTGCCGATGCAGGAGAGCGAACCCCCGAAACTTCCATGCGATGACTCCCTG
TCAATTTTCGCCGTGGCAGCCCGGGACTTACAAGTACTTGTAGAAAAGGAGCCATAGCCA
GCCCTGCCCATCGTTGCACCACCCTCTTTCCCCAGCGATTCCAGTTCAAGCCACCATGGA
GACGACGCTGCCACTCCCGTTCCTCGTCGGCGTCAACGTCCCTCCGGGACTCGGCGGCGA
GACGGAGGGGCTCAGCCGCGAGGAAGTGTCATGTCTTGGCTGTGTCTTCCTCGAGGTCGC
GCCCCAGACCCTCGACAAGGTCCTGCGCTTCCTCGGCCGCCACAACACCGAGTTCCAGCC
TTTCTTCGACGTGACCCGCCTCGAGTCCCGCGACGACATCGTCCCCCTGCTCGACGCCGG
CGCCCGCAAGGTCTTTGTGCGCCCCGAACAGCTGCCCGACTATGCCGAGTTCGGCTCGCG
CGTTGCCCCGATCCTGGACGGCGACAGCACCGGGAAGTTGGCTTCCACGGCCACCGAGCA
CGGCCTGTTGGTCTCCGGCTTCGACCGGACAACGCCGAACGCTGGGCAGTTTATCGAGGA
GGCCAAGGCGAAGAAGATTGCGTCGTTCTTTCTCAAGCCGGCCCCGGGAGCCGACCTGGA
AGACTTCATCAAGCTTGCCGCCGAGTGCAATGCCGTTCCCATCCTGCCGTCGACGGGGCT
CAGCAGCACGGCGCAGGCCGACAAGCTTGCTGTATCCAAGATCCTCGCCGCTACCTGGAA
GTCAGACCGCGCGGACGGCTTGATCCCAACTGTCGTTGTCGACGAGCATGATACAGCGCT
GGGCTTGGTCTACAGCAGCGAGGAGAGCGTGGGGGAGGCCCTGAAGACCCAGACAGGCGT
CTACCAGAGCCGGAAGCGCGGTCTGTGGTACAAGGGGGCGACATCTGGCGATACGCAGGA
GCTGGTCCGGATAGCACTGGACTGCGACAGCGATGCGCTCAAGTTTGTCGTCAGGCAAAG
GGGGCGCTTCTGCCACCTGGAGCAGTCGGGATGCTTTGGGAATCTAAGGGGTCTTGCCAA
GCTGGAGAACACCCTTCTGTCCAGGAAACAGTCAGCACCGGCCGGTTCTTACACTGCTCG
CCTCTTTTCAGATGAGAAGCTGCTGCGTGCCAAGATCATGGAGGAGGCCGAGGAGCTGTG
CGATGCAAAGACGCCTCAGGAGGTTGCCTTTGAGGCTGCGGACCTCATCTACTTTGCCCT
GACCAAGGCCGTGGGTGCCGGCGTGACGCTGGCCGATATCGAGAAGAGCCTGGATGCCAA
GAGCTACAAGGTCAAGCGCAGGACAGGCGACGCCAAGGGGAAGTGGGCAGAAAAGGAGGG
CATCAAGCCCGCGGCGAGTGCAGCCCCTGTTGCCCCAGTACAAGAGGCGCCCAAGGAGGC
GGCTCCGGAGAAGATCACCATGAAGGTGTACGACATGACCAAAGTCTCGACAGCAGAACT
CGACGAGGCTCTGAGGCGGCCATCACAGAGGTCGTCAGACGCCATCATGAAGATCATCAC
CCCGATCATCGACGAGGTCCGGAAGAACGGCGACAAGGGCGTTCTCGCATACACTCACAA
GTTCGAGAAGGCGACATCGCTGACGTCGCCCGTCCTTAAGGCGCCGTTTCCCGAGTCGCT
CATGCAGCTGCCCGCTGAGACCATCAAGGCGATCGACGTGTCCTTCGAGAACATCCGCAA
GTTCCACGCTGCGCAGAAGGAGGAGAAGCCGCTGCAGGTCGAGACCATGCCCGGCGTCGT
CTGCAGCCGCTTCTCGCGGCCCATCGAAGCCGTCGGTCTCTACGTGCCCGGCGGTACCGC
CGTCCTGCCCAGCACGGCGCTCATGCTCGGTGTCCCCGCCATGGTTGCCGGTTGCAAGAA
GATTGTCCTCGCGTCGCCGCCCCGAGCAGACGGCACCATCACGCCCGAGATCGTCTACGT
CGCCCACAAGGTCGGCGCCGAGTCGATCGTCCTGGCTGGCGGTGCCCAGGCTGTCGCGGC
CATGGCGTACGGCACTGAGAGCGTGAGCAAGGTGGACAAGATCCTCGGCCCCGGCAACCA
GTTCGTCACGGCGGCCAAAATGTACGTCAGCAACGACACCAACGCCGGCGTCGGCATCGA
CATGCCGGCCGGCCCGTCCGAGGTGCTCGTCGTTGCCGACAGGGACGCCAACCCGGCGTT
TGTCGCCTCCGACCTCCTGTCCCAGGCCGAGCACGGCGTCGACAGCCAGGTTATCCTGAT
CGCTATCGACCTCACCGATGCCCAGCTGGCGGCCATTGAGGACGAGGTCCACCAGCAGGC
GATGGCACTCCCTCGGGTGGACATTGTGCGCGGCTCCATTGCCCACTCGCTCACGGTGCG
CGTCAAGACGGTGGACGAGGCCATGGCCATCAGCAACAAGTACGCGCCGGAGCACCTGAT
CCTCCAGATCAAGGACGCCGAGTCGGTGGTGGACAAGGTCATGAACGCCGGCAGCGTGTT
CATTGGCGAATGGACGCCGGAGAGTGTGGGAGATTACTCCGCTGGCGTCAACCACTCGCT
GCGTACGTACCATCGCCACACCCACCTAATATTATGCTGGTACTGACAATATGTTTTTAG
CAACCTACGGCTACGCCAAGCAGTACTCGGGCGTCAACCTCGCGTCCTTTGTCAAGCACA
TCACGAGCTCGAACCTCACGGCCCAGGGCCTCCGGAACGTCGGCGAGGCGGTCATGCAGC
TCGCCAAGGTCGAGGAGCTCGAGGCCCACCGGAGGGCTGTCAGCATCCGGCTGGCGCACA
TGGATCGGTGATTTTCTTGGATAGTCTGTGAATGAGAACAGCTTGATGAATAGACTTGAT
GATCACAACTTGGCATTGCTGCATTTTGTCCAGTGGTGTCAAACTTTGGGCCGCGGGTGC
ATGAACGGTGATGAGCCGATTTTCGGGTCGCCGTGGGCAGGCCGGTCCTGTTTCGTTGTC
GATCTGGGGCCGGCCGCGGCATCGGACGATCGATGCGTGGCAATGTGAATTTGGTGTGTA
CTGTGTATGGCTTACAGCGTGGCGGTGAGCATCGCTGAGCCCTGCATTGCGTGTTTGTGA
TATCTGTGCGGGAGAGCGCCAGGTCATCGGGGGAGTCACCAGAACCACTGGAATCTCACT
CGCACAATGTCAAGTCCGAGTCAGCAGGCGGCCGGTTGAAATGGGCCGCAAGACGGGAGC
TGATGCAGATCCTGCGACGACGAGGCTGACCGACCGGATTGCTGGCCTGTTTCGGCCAAA
ACAATGTTTTGGCAATTGTCGGTCCGAAAGGGGGCATCAGACGGCAGGCTTCCAACGTGC
ATTTCAGTGCAAGCCGTTGTGAACCCTGAAAATGACGTGAGGAGCACTGCAGCAGTGCAG
GTCGGGGGGCTGAGAGTCCACGACCCTTGAGGTTGCTTCCCCACACATGCAGCTCGTAAT
TACAACCGGCCATTTTACGGAAACTTACCTTACTTTAATCTTCCATGGGAGTTACCTTGG
TCTACTCGCTGTCTTGAAACCTCCACCATGCATCCACAACATCACTGTAGCCCATCTTTT
CCAGATGCTGGGCGACTCTGCGGCGCCATTCCCTTTTCGAGTTCGCATCCCCATGGCTGA
GATCCATCCCCGCCGAAAGTCGGAGTTTTGTCCTGACCCATTCGACAGGAACATAACCAG
CAAGCTCCCAGTCGATGATGCCCAGCGAGCCGGTCGAGACATCGACCAGAAGGTTCGTCG
GGCCAAGATCGCAGTGATAAAAGACAAGCGCCGAGACATCCATGCCCATCTCGGTGCAGT
TCTTCAGGAGCTGCTGTGGAGAAAGGGCATCATCGGCCGTCTTGCTGTTGTTGCCTTTGA
CGAGATAACGCTCCAACAGCTGGTGTCCGTCCACGCCACCGATGATGTCGCCCTTCCATG
CCGCCAGGCGATGGCAGACATCCGCCACCTTGGCGATGTAGTGCTGGCGAAGGGTCTCGT
CCAGGTCGGGCCAAACGTCGTCGAGGCGCTGGCCGGGGACCCTCGAGACCACGAGGAAGT
ACCGCGAGCCCGTCTCAAAGTGATAGAGGACACTCGGAAACTGGAAACCCTCGGGCTGTT
GGTCCTTGAGGAACTGCAGAGTCACATGCTCCCTGGTCACGCCGGGATAGTCCATGTGGT
GGGCTTTGATGAAGGCTTCACCTGCCTGCCAAACGGCCGCCTGGTTGTCGACTGCGTGGA
CCCTCGGGATGGAAGACGAGTCTTCTGCGAGGGGCTTGGAGTCTGGAAGAGGCTCAGGCG
CAGTGGAGAGGGCGAAATACCCCCCATTGCCATCGCTCCAGCAGCATACTTGGTCGGTGG
GAGACTTGCCGTCGTCGTGGGGGGACAGCGACGACGAACGGGTAAGAAGAAGGGTGCCTG
CGATTAGCCAGGAATTTTGATCGATTTCCCGTATCGATTCATTGAGGTGCGGCTGGGAGA
AGTTGATTGACGACATGTTGGGTGGTGAGTAATGTTTACTACAGTTGGCAGCTAGCTGTG
TGGCAGCTAGTTGTGTGGCTAAGGGATTCCGTCGGTGTACTTTGACTGCATGACCCTTTT
CAGCGACGCGGCGTGGCTTGATTGGGATCGACAGGTTGAAGTGCCGTGGATGGCTGTTCC
ATGTACGAATACCCGTACGAATTACCTGTACTGGCACGGTAATCTTACCCGCGCTGGCTC
CGCCCTGCCAAGCCTTGAGTCGTGCAACCCACCCACGCTGCGGATCTCCATTCCTTCTCA
TCCCATCTGACGGACAACGCGCCACTCGAAAAGCCCATCTCATTCTCAACCAGCATCCAG
AAAGCGACGGATTTGTGAAGTCACAGCACCGCCATTTGGGCCATCCCCATGTACCATCCG
ATCCCAGGCCTTTCCCCAAGCAACCGGGCGGGGCCGACGCCCCAAAACACATCAGAGTCG
ATCTTTGACACTCCACCGGCCCGCCCGGCGGTCCCTGCATGAAACACAACATCCTTGTGT
GGCATGTGTGCTCATTAGGAAAATACACGTATAAGGTACATACGATATACGATAATTCCC
CGAGCTACAAGGAGGGATGCCAGCCTCGGATGCTCGGCACATCATCCTCCCTCGTGACTG
GCAGATACCTATCAAATGCGAAAAAAGGATTATTCGCGGTCGACGAGCCCAACCAGCAAC
CGAACAAAAAGGCGGCCTCCGGCGGTTTCGTTTTGTTCATTCCCCGGGTCATCCGGGCCC
CAGTGACCACGGTCCGACCCTCACACACGCCTGAAAAACGGCGGCCCCCGTGCCACACCC
GCCCTCGGCGTTGCTTGTCTCTTTTCAACATAACTTACCTATTTCCCTTCATCCCTCCCA
TTTGTTGGCCGCATACTTACAGCCAGCCACGGCGCTGTTTCTGACCGGCCCGGGTCGTTG
TCGGCCTCTTCTTTCTTGGATCTCGCTGTTGTTTTAATACCCTACCTCTTCTCATCTTAA
TCGTCCGATCAGCAATCATCACTATTGCTATCCAAAAACTCGGCACATCCATTCTTCTGA
GAAAAGCTTTTTGTCCGTTTTAATCTCGAGATTATCTTGGATTGCCCTTCTTTCATTCCT
TCGCTTGCCTCGACGAAACTCCATGTTTCGTTGACGGAACAAATAACTTACTATGCATCT
AAACACGCTTCTTCCGCTCGCTCTTCTCCCCCTTTACACCTCGGCCGAGCCCATCAGGAT
ACCGCCGCAGAACAATGACCTGATCGTCCGCCCCCGGGCGCGCCCCGACGCGCCGAGCCA
CGGCTATGCGCCGGCCGAGGTGCCGTGCCCGGAGCAGAAGCCCACCATCCGGCGCGCCGA
CACGCTCTCCAAGAGCGAGGCGGACTGGTTGGCCAAGCGCCGCCCGCTCACCGTCGACCC
CATGATCGAGTTCCTGAAGCGGGCCAACATCGAGGGGTTCGACGCCGAGGCCTACATCAA
CCGGGTGGCCGCCGACGTCAAGGACCTGCCCAACATCGGCATCGCCGTCTCGGGCGGCGG
CTACCGCGCCCTGATGAACGGCGCCGGCTTCGTGGCTGCTGCCGACAGCCGCACTGCCGG
CTCCACGGGCCAGGGCGGCATCGGCGGCCTACTCCAGGCGAGCACCTATCTGGCCGGTCT
CTCGGGCGGCGGATGGCTGGTCAGCAGCATCTACGCCAACAACTTCACCGACGTCGAGAC
GCTGCGCATCGGCCGGGAGGACAGCAGCATCTGGAAGTTCGACAGCTCCATCTTCACGGG
GCCCGACCTGCCGGGCATCTTTGATAGCGCCAGGTACTGGACCACGGTCGCGGACCAGGT
CAGCGACAAGCGGGACGCCGGCTTCGAGACGTCCATCACCGACTACTGGGGCCGGGCGCT
GGCGTGGCAGCTGATCGACGCGCCCGAGGGCGGGCCGTCCTACACCTTCTCCAGCATCGC
CGACGACGACGACTTCTCCAACGCGCGCGCGCCCTTCCCGATCCTGGTCGCCGACGGCCG
GGCCCCCGGCGAGAAGATCATCTCGCTGAACGCGACCGTGTACGAGTTCAACCCGTTCGA
GATGGGCTCCTGGGACCCGACCACGTTCGGGTTCGCGCCGATCCGGTACCTGGCCTCCAA
CTTCTCGGGCGGCGTGGTGCCGTCGGACGGCCGGTGCATCCGCGGCTTCGACTCGCTCAG
CTACATCTTCGGCACCAGCAGCTCCCTCTTCAACGCCTTCCTCCTCCAAAACATCAGCTC
CGTCTCGGGCGTGCCCGACTTCCTCATCCAGGCCGGCACGGCCGTGCTCGAGGGCCTCGA
CGCCGACAGGAACGACATCGCCCAGTACGTGCCGAACCCCTTTCTGGGGTGGAACAACGC
GACCAACCCCTCAGCCTCCACCATCGAGCTGGACCTAGTCGACGGCGGCATGGACTTGCA
AAACATCCCCCTGCACCCCTTAATCCAGCCCCTCCGCGCCGTCGACGTAATCTTCGCCGT
CGACTCCTCCGCCGACACGACCTACGCCTGGCCCAACGGCACCGCCCTCCGCGCCTCCTT
CGACCGCGCCAGCGGCGCCATCGCAAACGGCACCCTCTTCCCCCCCGTCCCCGACGACAA
GACCTTCATCTCTCTCGGCTTAAACAACCGCCCAACCTTCTTCGGCTGCGACGCCTCAAA
CTTCACCCTCTCCGGTTCCCAATCCACCCCCCCTTTAGTAGTCTACCTCCCCAACGCCCC
CTACACAGCAATGTCCAACGTAACCACCTTCACGCCCTCCTACACCCTCCCCGAACGCGA
CGCCATCATCCGCAACGGCTACGATGCCGCCACGCAGGGGAACGGCACGCTCGACGACCA
GTGGACGACCTGCGTGGCCTGCGCCGTCATGAGCCGGTCCTGGACGCGCACGGGCACCGC
CGTGCCGGCGGCGTGCAGCAGTTGCTTTGAGCGGTACTGCTGGAACGGGACGACGGCGGG
GGCGAGCGCCGCCGTGGTGGGTGGTGGAGGCGGGGGCGAGTACGAGCCTACGTTCAAGAT
TGGGGATGGGGGTTCTTCGGATGGGGGGGAGTCGGCTGGTGCGAGGGTTGTTGTTGGGGG
GAGGTCGGCGACGGCGTTGGTGGTGGGGTTGGTGGCTGCTGTGTTTGTTTTGTGAGGGGG
GTTAGTTCTGGATAGATTAGAAGGAGGGGTGTTTTTTTTTCTTTTAGTGTTGCAAACAGC
GATTTCTTTTTCAGCTGCTGCATGTATTGTACCATCTTGTAGGCTTGAGTATGGGGTAGA
ATGATACCACTAGATCGGGGTTGTCAAACTAGGCTCTCTTTCTTATATTCTCTTCGCCGC
CTTGTGTTGACTTCTTGGGAGAGACCAGAGTGAAATGGCAGTGAATAACGGAGCGGCGTG
ACCGAAACAACTAGGGCTCTATTCGTGTCACACCAGCCGTCTTTTTTTGCTCCCGTTAAG
AGAGACTTGTTTCTGGCCTGGTCGTGCCCGCCGAACGACCTCGATCAGAATACAATTTCC
CTCCAGACAGACACTCGTCTCAACAGCATCTCAACACCATCCACTTCCACCTCCCCCAAA
AGCGATTCAGACACTAAAAATACGTCTCCTCCGCAGTGACTCTATATCAAAGAGATCCGT
AGTCGTAAGGTCGTCAAAATGCAGGAGCTGAGATTGGGAAAACGCTGAAACTGATCATGC
GGGAAAACGAAACAACAACTGACTCCTCAGAGTCTGGATAAAAACGTTGCAGGCATTCTG
TGTCCATCGACCTAAAGACGGCGAGGCACTCGCCAAATGTGCCAATCCTCCTCCCACAAT
CCTAGCAGTGCGACTCGCCGCACGGGGCGGCCGCCGCCCACTGCTGTCATCGAAACGTAT
CGCGATAGGGACCATCCACCCTCGCTTCTGTGATGCCGCCGGGCATCGTGCGGAGCCATT
CGGCCCAGCTGTCCATGTTGAACGGGTCGTCCGTCAATCGAAACGTTATGCTGATCTGCG
ACCCGCTCGACGGAGCGCCGGGCGCTTCCCCCTGTCGCAGCGGAGCCAGCAGAATAGACG
GTAGTGTTTTGGTGCCGGAGAGCTGCATGCTCAGCGGCGTGGGGAACCTCGTTATGGCCT
CCTTCTCCGGGCTCTGTTCCTGTATCATCTCGGGATACAACGACAGCAGCTTGGAGTGGA
GCTCGGCCGCCGAAAACGGTTCTCTATACGGTTGAGCGGCCCTCGTCCGTAGCTGCTCTG
TCAGGGCGCGGGTGAAGGCGCTTCTGCCGAGGAGCTCGACGTGGTCCTCGCCGGCGGACG
CAGCGATCAATTCCAGCATGCCTTGCCGCCGGGCGGTTGCGTGCGTGGGGTAGTAGGCAC
AGTCCATGAGAAGCAGAGCGTCAGCGCGGGCATTTTCAAACAGCTGCTGAATGCCGCCCC
ATCGAATGACCGAAGCTGGGTCGGCGTGCTTGGAGCTAGAACCTAGGGGTAAGCCTGCGC
ACGTACAAGGAATTTGATCATGGAACCAACCTTGCGAGAACCGACTCCCGGTCGCCATCT
AGGTAGCTGTACCCGCTGTAGTAGAATATCTTCAAACAGTCGCGTTGATTGTGGTCCGCA
ACGAAGTCTGTAACCGCCTGGGATAGCCACAACCAGGGTGTCCTAGACTCCTCGGTCGAC
GTCGGGATCGATTTGATGTGGACCGTGTAGTGGTAAGTATCATGAAGCGTCTTGGCCAAG
TCGTTGATAGCGGCGTGAGCCCCGGCATCTTCGTCGTCCTGCCACCGCACCAAGAGAACC
GAGACGTTGGCGTAGCGGCTGCGGAAGGGACTCGCCAGAATCCGGTCTGCGCTTCCTTGG
AGGTCCGCCCTGAAATTGTCGAATCCGGGCAGAGGCGGCAGGTTGGCATGCTTGTCCGGA
CGCGGGCCCGAGGGAAGAGGAGTCCTGATGCGTGCCTCGCTCAAGGACGGTTGGACGTGC
TGCTGCGTCGGCGAAGTGTCTAGGTCCATCTCCTGAGTGTCGTGTGAGAAAGACGATCTC
CCGTTGAGCAAGGCCGGACTTAGTTGCGGCCCTGCTATCGGAGGGACCCCTGGGGGCGAC
GATTCGTGTGACCTAAACCTTTTCGCAGCGTCCTCCCATGTCATGTTATGGTGGTTGGGG
TGGCACTAGGTGATCTGTGAGCCGGCAATTCGCACCCCATCGTCCGGAGAATTGAGAACT
CACTGCGACCCTCCTCCGGCGGCAGTCAGGGCAAGCGCCCATCTTTCGGATCAAGTGGGC
GCGTTCGCGCTGGACGGCCGTCAGAGGGCCGGTGCGGCGCCTACTTGCACGGCGTTGTGG
GGTCACATTACTCCCGTCCCTGGCGGAGAAAACGGCCTGGGAGGCGAAGGTGGTGGGCGA
CGAGGCTACGCTGCTGTAGGGAGTCCCGGACCTCTCGTCTGTGTCGTGGGTTGCCGAAGT
CACAATGGTTGCGGCGGTCGATATCGACGAGTTGGTGTCTTTCCGCACCGGCGGAGAGGC
GCCGTCGGCCTGTAGGGCATAGCCCTCGGGGGTGGAGTTGGAGACAAGGTGATGTTCGGG
GCTTGCAGGAAGATGTGAAGCAGGGCGAGGGTCGTCACTGTTGTTGGGCGGCGCCCCAGC
CAGGCTGGAAGCCGGAACCATCCTGGGCTGCGGGCTTAGATGTCGTTCAGAGCTCCAGGT
GAAGGCAGAATCCCATGATCAATGGCAACCTCAGCCGTAAGCCGATTCCGAGTTTCTTAC
TCGTCAGGGTCAACACGAGACTCGATGCCCGAATGGGCTGCTTCGCCCACACCCCGGCCT
GTTGGCGGTGCAATGAAGGCTGCGGGATATCCACGGTCCGGAGGTAAAAGCGGGTGAATG
CGTTTCGCGGGGATATGCCAGACCTGCCGGCAAGCGATGTTTCGGTGAGAACAGAGCAGG
TGATTTTTCACAGGCGCGGAGCCCAGACGGGTGCGGTTGGGCAAGCCGACACACACAAAC
GGGATGGTGACGGCGGTTCGAGGTCAGCGAGGTGGCACGCCGGACGCTGCTCCGCAGGTG
GGTTGACCGAGGGGGGCCGAGTCCGGAGGAGGGCGGGAGGGCGGAATGGAGGAGCGAGAT
GAGCCGTCGGCAGGTCGGGCGTAGGCGGACGGGGGGTAAAAGGGCCCGGGAAAGTACAGA
AACAATGCTGATACAGACGGCAACCGACAAGAATATAATGCAGCCGTTAAAGACACCCGA
AACCATGTAGGGACAGGATATCAGTGTAGCTGGGGTGATGATGGGGAATCGTGAACTAAA
GATTAAACGGCGGCGTCGCACAGCGAGGAACCAATGGCCTGGCCTCTCTGCTCTGCCAGA
CTCGGAGGGATCAGGTCAGGAGCAGGTCAGGAGCAGGTCAGGGTTTGCTCTTAGCGCGGC
AGACGGGGAAGGAAGGAAGTCATTGAGGAAAAAGGACATGAACATCTGAGACGGCAGGTG
CAGGCGCAGGCGGGCAGGGCGGCATTGAAGAGCTCCACGGTCCACAGTCCACGGTTGTTC
CTGCACCCCCCGATTCCGGCACTTTTCTTTTTCTTGCCTTTCCTGAATTTAATCTTCACC
CGCGGTATGCTCCAGCACCCTCGCTTCGAGGCTCAATTCAGTCAAGCCGGGGAGCCCAAC
GAGACGAGAACCACGTGGACCCTGTTGCGCTCACCCGCTCCCGCTCACCGCAGACCGACA
GTGGAGTCCAGCCAACCTAAACTGAGGTACCGACCAGCGAACTTCTTCCCGAACCCCCCC
TCCCTCCACTCCCGCACTCTCCCCGTGCTGCCCGCGCCGTTCTTCTTGTCCGCGCCTGGT
TGGATGCTAGCTGTTGCAGCACGCACATTGCCTCGCAGCGTTGTCAATCAACCGCCCGCT
GATCTGGCTACCTCGGCTCAGTATCGCGGCCTGCACCTGCACCCCCCAAAATCTGCAACA
CCATGCGGTTTGCGGTGCCGCGAATTCTGGTGGCGGTATTTTACAGTCAGTTACCGGTCA
GGGGATCACCCACAGATGTCTCAGAACCCCCACGCCAGCAATCACCCCCCTGCCCGCGGC
ATAGACCCTAACCCCCGTCCACTGCGGTCATGTGACGAGATGGAGGTTTGGCAGCAGATT
ACGGCTTTCCAGGTTACGTAACGTGAACACACCTTACCAGCCCGGATCCTGCCGCCAGCC
TCACCGCGCTTTTGTTACCCGATTGGCGCTCCCACAGGCTAACCACCGGCTCCACAAGCC
GTCCCCGGCCTCTTTCCACCGAACCTCCAAGGTCGGGGGCTCCCGTTTTCGGTCTGCAGT
GATGGACGAGTTGACGCTCCCGAAGCCAAGGGCCCGGGGACTGTGAACGCCACACACAGT
CTTCACATCATGGGCATGTCAAATCTGAGGTATCAGAATGCACAGGCCCAGCCCATGCGA
GATGACAGTTTCGAGTCGTCACCCAGGTCTTCGGCCCCTTGCTGTGAGCTGTGGTAGCAA
CGGAACGGAGGAGCGAGTCGCTGAGATGTCGATGGTTACACTGCCAGTGCTCATGGCAGG
ATTCGCGGCCACTGGGCAGTGGGCACCGGGGCGGGATGAGAGAAGCCACTGTCCACTGTC
ACTGTCCCCAAGGTGACCCCTTTTCCTCGCCGCGAGCTCGGCATGGCCGATTGTGCTGAA
TGGATGTGCAGCCACTCACCCCGATGGCTCACCGACACGTAGCTCCCGGTCGGTCGCCGC
ATCCACAACAAACTCAGGCTCGCTGCAACGCCGCAAGCCTCACACAGTTCGCGACGCGCT
CGCCGCCACGCAACCTCGACATGGTTGTCTCATTCTTGTATGATTCGGGACAAAGAGGGA
AACCCGGTCTGGACACTTCCCCGCTCTCCCGGGCTTCGAGAACCTGATTGTAGATGGATT
GGACAACATGGCGAATTACAGGTAACTGAGCAAAGGGCCCGCCTCTCTCCGCAGCTCGGG
CAGTAACGATGGCCAGTCTCGCACTGCAGTGTGCCAGTGGAGGAGTTCACCACGACGGCT
GGGGAAGGGACTTGCATCAGGGCAGCCTCAACCTGCACTTTCCCCACGCCATTCCCCCTC
TCGTCTTCTGCATTGCTACCCGTGCGACCAAACTCACCAGTTCCAGCGGTCCAATCAGCC
TGCCGTCGACGTCTGGGGTCTGCTTATTGCTTCTTCCTCCCCACCACCGATCCCCCTCTC
GCGCTTCAATATCTTGCTGACATGCATCGCCAACCGATCATCTCGACAGACACACGACAC
ACACACACACACACTCTCTCTCTCCGGTGCGGCCCGAGCATGTTTCTGCTCTCCCGAGTA
GGTAACTACATAGGCACTACGTGGAAGACATGTCAAGCCGCCGTTGCATTGTGTTTCCCC
AGGCTCACACCCCGCCTCCTCCCCGGTGAACACGCAACCAGCCACAGCCATCATGATGTC
GCCATCGGCTGCGATGCCCAATGACGCCGGACAACGAATACCCAAAACAGCACTTTGCCA
ATTGGATGCGGGAGGCATCCAAGCGACTGCCCGAAAACCGCTGCGAGTCCTGGGCTGGGG
TTGCTCGTTGACCCCCAAGGCCATGCAAGACAAGACGGCGAGGCGAGATGCCGTCGACAG
AGAGAGAGGTCCTCGAGTTGCCGAGGGCCGAATGACTTCGAACAGATGTCCGCATCTCAT
CATTCGCTCCCGCACGGCACGATAAGTAGTTGCAGCATGCGCGCAACCCCTGCGTCTGCA
AACGACGGGCTTCCAGGCCCCATTGGGTCTGCCGGGCAGAGTCCTGGACTGCTCTGCCAA
CCACTCTCGAGCCATTGGGGCTTTTGTTTGGAACACACTGGACGCTTATGCAGGAGAGCA
ACAAACTCCAGAGCACAGTGGGCCCGACTGACCACACGACGTGTCGCTAATCATCGATTC
GACAAACATATGTGTCATGTCGACGAGATCACAGCAAACTGCGATGTGCTCATTGTACAT
TGACAAGTTACAGTTTGGTCTCAACTGACGGGATCATCCGTCTTCCCTCTTCCCCAATTC
CAGCCCCCAGCCCCTTTCCCCGGGCCGAAACCTGCAGGCGATGGTTTTCATCTTGCGAGC
CATCTCGCTCTCCTGGCCGCCGTCCAGGAACAGGTTTTCTCGTTCCTCCAGGTATGCCTT
GTCATGGGCAGAAATAGCAAGCAGCGCCGCTGTGGACGAGCCCTTGAGGATCTTCACGTT
CCAGACAGCCGTCTGGACCATGATTCCCAAGAGGAAGCTGACCGCGAGTACTATCTGGAT
GGCCAGGAACGTCAGCCATGCCCAGCGGACGTGGACGTAGCTCTCGGTTGCGAGAACGGT
GCCGCTCGCCGACGCTGAGCTCATGGCGCGCATCCTGAAGGGCCTTGCGAGTTAGCATTG
CGCGCGACTGTACCCTTTAACTGCCCGACGTGCTTAGGCAGTGCTGGCAGTTCAGCCATC
AACCACTAACAGTAACGAGTTGCCGGTTGCGTCGTTCGTAGTACAGGGGAAGGAAATACT
GGCTGAAATAAGAGTTGGAGAGTGAAGAGAGGCTGATGGCAAGGAAACAGAAAGGGGAAG
GAGGGGGGAAGCCCAAGGAAATTCACTTGCGCGTTAGTCAAGCTGGTGGCCACGTTGCTC
GTCAAGTTCCGCACCACAGCTCGCATCTCGTCGTCATCACACGGCTCACGCTGGAACATG
GCGAGCCCCAGGGCCTCGCTCGTCGCCGTCTCGCCACGGATCGCCTTCCCATACCGTTGT
GAATACGTGCCGGCGAACAAGGACAGGATATAACCGTTGAGCAGCTTCACGTCGTCCCTC
TTCACCGAGTACACGCCTTCCATGTCGGCGTCGGCAGAGCGCAGCACTAATCGTCGAGAC
GACGACTCATCCCGGACGTTAAGGGCGTTGGTCGTCCCGCCCTCTGCGGCGAGCGTGGAC
GAGTGGACGACCCTGCTCGTGGACACGCCGTGCGACGTCGACACCTCGTACGTGTTGACG
CAAAAGTGCAGCAGGACCTCGGCGGCGCGGAACACAGAGCCCGACGGCAGCTCGGCCGTC
TGGTTGGTGTAGACCAAAAAGAAGTTTGCGATGGCGCTCGTCACCCGGCCGTCCTGGTCC
GAGAAGGCGAGGCTCGTCCGCGCGGGGAGGAAGCTCTCGTCCTCCCCCCCACCACCGGCG
GTTTTTACGGAGGAGACGTTCAGGTTGCAGCTGGTGGTGCCGCCGGCCAGAAACAGGCCG
TTGGGCAGGCGGGCGGCGCGGACGAGCTCGTTATTGGCGGCCGCCGTGTCCCCCAGCGAG
ACGCCCAGGGTCCGTGGCCTGGCCTCGTTGGAGACGGTGAGCCGGTCGGACACGTCGGCC
ACGGCGCCGCAGACGGCCAGCGAGCTGAAGTTGCGCCATTGGCAGTCGCCCGCGCTGCAG
AGGGGTTGCAGGTGCGGCACCGCCGCGTCGACCGCGTGATAGATGCCTGACTGGACCGCT
TGCTTCTCTCGGGTGTCGAGCGTCTCTGGTAGGTTGGACGCGAGCGAGGTCAGCTCAGCA
CCCCCCCAGTTCTGGGACGGGGCATGGGATGGGGGTCGACTTACCGTACGGTGTTGGGTG
GGCGTATGATTCGCTCCTGGCGATGGTCGCCGTGCCGCTCCCTGCCTCGAAGCTCCGCGT
CGGATAGGTTATGGCGCCCTGCGTGAGCGGGGAGAGCAGGAAGCCAGTCAGGAGCGCCGT
GGCCGCAGACATGCCGAGGGCCCTGTCACCAGTCGATCAGCGCCTGAACCGCAACAACAA
CAACAGAGTATGAGACGAGTCCATCCACACCTTCCCTTCCTCCTGCAAAGCAGCACGGCG
CTCCCCACCGGCCCGCCGCGCCTCGCGTCCTCAAACGCCTGAAAATCCGCCAGCGGCTTC
TCGCCGCGCGCGAACGAGTTc
>NODE_25_length_117_cov_39.478634
CGACTCCAGAATCCTTCTCTGTCTAGCTGGTTGGCAAGTGCGTGTATCGTACTCTGGCCT
CGCAAATGTCTCGTCTTGTAGCTGCAATGCGGTTGTAGACGTCCTGCTGGGTTGCTGTAG
AGTTGCCGTTCTGCCGTATATACGTTCTAATATCCTTCGGAGCTACACCAGAGTTCA
>NODE_26_length_20124_cov_694.125305
ATTTATGCGAAATAGGAGATTTTGTAAAAATATAATTTCTTATTATAGATAATAAAATTC
AACCTACACCAAATAGTATTATTACCAAGTAGTACATTATATTATCATGTAATTCTACTA
ATCCTTCCATTTGAGGAGTAGCACTATCCTGAAAATATATACCTCAAGGACTTGGAGCAT
CAAAACCCATAGTAAACTTATTTACAAAATAAAGCATTAAAAATTTTATCTGATTTTCTA
TATTGTTCAATAATTAATACTATATCTTATAGTTTTCTTTCACGATATATAGAATATAAA
GATAACCAGTCTACTGTATTCTATAATACCTTTTTATTATACAATATTATACACCTCAAT
TCCCCTAACCCACCCTCATATATAATATATTATATACTACAATTGAATCTAATCGAATAC
AAAATATATTCAATAACAACTACAAAATATAATTTTCACAAATCATATAATTTAATAGTT
ATTTAATTCCAGGTTTTTTAATTATAGTTAGACCTATACGGTCAGCCATAACAAAGAACA
ATAAGAAAATTGATTTTTAGTTTTATTTACCTTTTGTACAATTTCACTAAGAATATAAAT
ATTCTTTAATATAAAGTAATAAATATATAAACTATAAAAAAAATAATTACAATTTCATAA
AAGTATCTTTCAATAAAAGGTTCATTTTTTAAAAATATTCTTTTTAGGAGATTTAATGAC
ACCTGGATACACGCCATAAATGAATTTATTAAAAAAAAATAAAGATCATTAAAGCAAACC
CCCAAGGAACCACCGAGGGAACCACCAGGGGGAACCACCAGCACAAAGGGAACCACCAAT
GATGTACAGTAAAATCATAAAACAACAACTGCAGCTGGCATTAAATCCCCTACCCCCTCC
TATTACTTTTTTGGCGAAGGTCCTTCTCCTTCCTGCTTTTCTTTTTCAACGGCATCAAAA
GCTCTTTTACTTGGAGTACTATCAGTATTTGAAGATACTAATTTCTTTAGTTCATCTGTT
GAAGCGTTAGTTACCAACCGTATTTGATCCATATTTGTATCTACCCTTTCGCTCAATTTT
TTTCATTCTTCATGATCTTCAGTTTTTTGCATTGAAATATTTAGAGTTTTAACTTCATCT
ACTAAATCTTTAATAAGATTCCCGTATACTTTTACAAAACGTTCAGCTATATATTTTTCG
TGTGAAGAATTTGTAGATGAACTTTGATCTGCCCCCTGTGTATCTACTCCTGATGAACTT
TCGCCTCCCCTTTGTGTTTGTGTATTGCTAATACCTTCCGGGTTACTTTCTAATTTATTA
CCATTTGTCGAGCCACTTTGTCTATCCTTTACCGCTAAACCGTCATCTGAGCTATCAGTT
GCGCGAACGCCACCTGGTTTTGAGTCTAGTGGAGAATTACTTCCCTGTGTAGGATCTTCA
CCACCCATAGTTGCATAAGTATTTTCCGTAATCAATTCAATTACACCTTTAAGACCTAAT
TTAAAAACTAAACCAAAAACCCCTGCAATAGTATAATCTAAGACTTCCCCCGCCTCTAAG
CCAAATAAATTTAATATGTATGAAGGAATACCTTGTGTTTTCACCCAACCCACTACAATC
AAAGTAATTAACCCTATAATCAGGTTATTTTATGTAAAGTATTTTCCAATATTTTTTATA
AATATAGTAAAAGGGAAGATACTACTTTGTAATGGTGGAGAAGTTATATGTGATATATGA
ATTAAAGGTTGATTTTTTATTGTAGATGTATCTTGTTTTGAAGGTATTTTTAAAGCACCT
TTACCTAATTCAAATACAAAACCTACAGTAATTATAAGTATAAATCCTAATGTTATTGCT
AAACCATAAATATTATTTACATATTCACTAACCGCAAAAGGGAAAGTTAACAATATTTCT
AAATCTAATAATAAATAAACTAAAGCATATATAAAAAATGTTATATTAAAAGGTGATCTA
GATTGTTGAAAAGAATGAAATCCACATTCAAACATTGAGTCTTTTTCTTGATAAGGGTTA
TGAGGAGCAAATACTAAATTAATAAATAAAAAAAGTAAAGCGATAATACATACAAATAAA
ATAAAGAACGTCATACTACTCATTACTAAATAAAACTTGTACCAATATGGTACCCATACT
TAATCATTCCTTATTCATAAAAATGAATAATAATATTACATTAGTAATTATAGAAATTGT
AATAGAAAAAGGACTAGAGATATATATATTTCTACCTTTAAGAAGTACAGATTTTATTAG
AACATTTTTTTCATTAAAAATTCTACTTTTTAAAGTAGAATCTGATTCGTTTAAAATAGG
ATTTACTTCATGTTCAGGGTAATAGAAAAATATCTCTTTAATTACATTTAAGTAATAAAC
TGCTCCAATTACACTAGTGATTATAGCGATTAAAGATAAGAAAATATAACCATTATCTAA
TGCAGCACTTAATACCATTTGTTTGGCGAAAAAACCTACCAGAGGTGGTATACCTACAAA
AGAAAATATAGTAATAGCTAAACTTAAGGATAATAAAGGATTTACATAAAAATACCCTTT
TAGTTGACTAATTAATTGTATAGGTGAGTTATTTTTATCTAATAATGATTTATACTCTTT
GTTATTAGTTATATAACCGTATAAAGAGAATCCTATAGTTATTATTATAAAAAATGCGTT
TAAATTACTTATAGAATATTGTATTAAATAAAATATAAAAGCTTGTGTGGATTCTATACT
AGAAACACTCAAAGCTAATAATATAAAACCTACATGAGATATAGTACTATATGCAAGTAA
TCTTTTAATCCTAAATTGTGTCAAACCTACAACAGTTCCTATTATTAATGAAAGAAGAGA
GCTTATTAATAAAGCGTATGTTCAGCTAAATTCTGAGATATAACTATTAGTGTGATAAAC
TAATTCTAACAAAAATATGAAAATAGAAATTTTGGCGATAATAGCTACAAATGTTGTAAC
TATAGTAGGAATAGCATCATAAACATCCGGAGATCAGAAATGAAAAGGTGCTGCACTAAC
TTTGAATAAAAATCCTATACTAAATATAAGTAATGCGAAATTTAGATAATATGATTTATA
TCAAGAAGTTAAACCGACAACGCCTTCATTTGCATCACTTATACTATTAAGTATATACAA
ACCATCCATACTTGTAGTACCTGAATTGACATATAATAGAGTTATACCTAATAATATGAA
GCAAGAACTTAAACCTCCTAATAAAAAGTAAATTAAACCTCCTGTAGTAGATAATTCAGA
ATTTCTATAAATAGTACTTACTAAATATAAACCGTAACTCTGTAATTCTATAGAAAGAAA
AATAGAAACTAAATCATTTGTTGACATTAAAAATACTGCACCACTAATTACAAATAATAA
AATTAAAGGATATTCTATTATTTTCATATGTTCTCCCATTTTATTAATAATTTTTGTTCT
ATAGTACAAAAATTTATTAAATATTAAAGCTTTTAAGGATGAATATTCGGGTATTCAGAC
TTTTCTAGGGTAGAAACTTGTTAATTGCAATATTAATATACTAATAAAAAAAACAAATAT
ATGAAATATTTGTGTTATATTAGTAATATGTAATAAACCCCCATGTAAACCTATACCTTT
ACTTATAAAAGATAAACACATCGTATCATTTAATATACAATATATTAAGGCTATAATTGT
AACTCTATTGAACAGAATAGACATATCTCGCCTCAAAGTAACGGAAGTTGAGAGCAATAA
AGATAGTATAGAGGTTATTATCATAATAAAGTAATAAGAGGTAAAACCTGACAACTACGC
TACGGTGCACGCCTGGCTAGATATATGCGCATAATATGGGCGCGCACAGCTAAAAAAATA
ATGCACATTATGCGCGCAGCCTGAGGAGAAAGTCGAATTCTCGTCTTTAATGTATGAAAT
TAAGGTTTTAACCACTAAACTACTCAAGCATATAGTAGGAAATTAGTTTTCCTTGTAATC
TTGCAAGCAGCAAGCAGCCTGCTTACTTAATTGCTTACTTGCTTGCTCGCTGCTTTCTTG
CTTTGCTCGCTGCCTTTTAACTATTTAATAAAAATTTTATCCTAAAGTATTAATTGTATT
GTAAAATAAATTGAGTTATTTTACAGCCAGCTGGGACAATACTCTGAATTGAACAGAGAA
CCTACTGTGCCACATACAGTCGCTCTACCTATTGAGCTATATTATCCTTATAATAATTAT
TATTATTATTCTTTTTTAATTAATTTTTTATTTAATTATACTATTACCATTTACTATAAT
CTAAGAGATTATATTTTTCAACTTAAATACTATAGTTAGACTATATATCGATATATTTAA
AGAAAGTTCGTCAATTTTTTAAAAAAGATTATGTTGGAGTGATTCGAACACTCAATTGTA
AATACCAAAAATTTATGACTTACCCATTAGTCTACAACATATAAAATAAATTTAAGACGC
CTTAGTTACTAGGTACTATTTACTTCCTTTTTTTCTAATATATGGATGACAAGGCTTGAA
CTTGCACAGTATTTTTACCATTCCGGCCTAAACGGAACCTGTCTACCAATTCCAGCACAC
CCATTTATACTTTTATGCCTAAGATAAGACTTGAACTTACAACCAAAGCAGCTTCAATGC
TCTGCTCTACCAATTGAGCTTCTCAGGCGGGTTATGGAGATACCAGGAGTTGAACCTGGG
AATCCGACGTGCAAAGTCAGTGTTTTACCAAACTAGACTATACCCCCTATATAACTACTT
CGTTTATTCTTTTTAAGGAAAATTCCTTAATATCCGAGGAACGACTTGAACGTTCACGGT
TACTAACCAGCAAAACTTAAGCTTGCACTGTCTACCATTCCAGCACTCGGATATAATAAA
TATATAAAGAATATATTTATATTCTTTATATATCTATATACAATTATAATTGTATATATA
TATATGCGGGTAAAGGATTTGCACCTTTTTCTTTTAGGCATGAGCTAAAAATGTTAACTA
TTACACTAACCCGCAATTTTTTTTAATATATAAGGCTAAAGTGACTTGAACACTTATAAT
TACTGTTATGAGCAGTACGCTCTACCAATTGAGCTATAGCCTCAATAATTACTTATAAGT
GCAATTATGGCTGCCCCTCAAAATTACATTAATATATAATACAATACAATAAATAAAATT
TTAAGTCTGCCAAAGTTTCCTTATTCCTATAATTATTTATATATATAAACATATACATAT
AGTTTAACTGGCTAGACTAGGCAGGAATCGAACCTGCGATGCTAGCATTGAAAGAGCTAT
GTCGTACCACTTGACTACTAATCCTTATAATATACTTGATTTAGCTTCGCCTCTAGTGTA
GATCGAAATTTAACTCTTTCGATTAATACTATAACTTTTATCTGTTCTAATTATGGATAC
GCTATGTTATGCTATCATGCTAACCCATAACTAGGAACTAGCCCAGTGCAAGAATCGCAC
TTGCTTATATTGATTACAAAACAATCGCATTACTTTTATGCTAACCAGGCATAAAATTTA
AAAATAAGATATATTAAATATATAGTTGCTTATAAAATTAGTACCTAATGTCTTAAAATC
TCTAAATTCTTACAATCTAGGCCTATTTATGTAATGTTATCTTACGTATATTTAAGAAAT
ATCTCAAAGTAAGTTTCGTGCCTATATGCTTTCAGCACTTATCTTGGACTAACTTAGCTT
TCCTGCCATGCTTATATTATTTATTTAGTAAAGTGACGTTAACATCCCCGGATATTTAAT
ATATATATATCCTATATATTAATATTGAAACAATATTAATAATTAATATCAGGCATATAA
ACAACAGGTAAACCATAGGTTAATAAAACTGGTATACAGCCAAGGTATAACAACAGTGCC
CCATGTTCCTTTCGTACAAGGTTAATCTTTGTTTTATTCTAACTCCCTCTAGAAGATAGA
AACCATACTGTCTCACGACGTATTTAACCCAGCTCATGTAACTTTTTAATCGACGAACAG
TCGTACCCTACATAGTTTCTGCGTCCATGAGGATAAGTTAAGCCGACATCGAGGTGCCAA
ACCGCGCACTCATTATGTACACTCTTGCGCAAATTAGCCTGTTCAACTTGTTATCATATT
TAATTTATTTCCACCTTTCACAAAATGGTTCAGACTATTTCTTCATTTCCTTTTTTTTCT
TATGTACTTAGTATAAAACAAAACTATTACATTATTTTTTACCACTAATTCAACCTTTTA
CTGCAAAAGCTCCAATTCTACGTTTAGATGTAAATATTGAATAATCAAGGTTAGGTTTAA
CATAACCTCTTAAATTTACAGAGGATAATCCTTTATAGGATGAATCAATATTTTTTAACC
CTCCTTTTCATCTAACTTTAAAGATAGCCCTATCCGCTCTATAACGTTTAGTTAATCTAC
CTTTAGTTTCTAATCTTATTCCACCCATATTTTTATAGTTTATAGAATTAAATATAATTT
CGTATATTCTGAAATAGTCTTTATTTAAATTATTATTATAATAATCTATTATTATATTAT
AATATAATTTGTTTAATACTTCAGATAAATCGTGATTATTATTTAATATATAACTTAAAT
TTAGATTTTTATATTTTTTTTCCATAAAATTTAAACTTTTTTTTTCTAAACTTTTTTCTA
CTATTCTATTTACTTTAGGTAAAACCACTTTATTTAAAATAGTATCCATCGCGGCCAATA
TATGAGTTTTCCTACTTAAAAGTTTAGATGTTACTATTTTAGTAAAAAAATCAGAATGAA
AAATAACAGATCTAATGTTAACAATATTAAATTCTACTTTTTTATTATAATATTTGATTA
TAAAATTTTTTAATTTATATAAAAGTTTTTCTTCGAATTTATATTTATTAAGACTTAATC
TCAATTTATATTTTCTGAGAAGTATTAGGTTTTTATATAATAAAGCTTTAATTGACTTAT
TATATATTATATTATAATCTTCTCCAAACCCGAATATTTTTTTATTTTTATAAATTAGTA
ATTTAACTTTATAAAAAAAAGATTTTTTTAAACTTTTTATTTTTTTTAATAAAGATATCT
TTTCTCGATTATACACATACACAGTTAAAATCGCTTTATTATTAGTATGCTTTATTTCGG
CTTTACTTGCAAATATTTTATTCAAAGAAGAAGATCTAAGCCTAGATGGACTATATTTTT
TATATAAAAATTTATAGTTAAATTGTAAATTGAAAAAACTTTTTATTAAAGAATTAATAT
TTATATCATACATAGGTAAGTTTTTTAAAATATTTGGGTTGAAAACATAAATACTATTTT
TTCATTCTTTAGATACAGGAGGAAAATACCTTGTATTTCCTACATCAGATATTTTTACCT
TAGAAGGTATTATTTTATGATTATTTTTAATATATTTACTAAATAAACATATAAGGTTTT
TAGTTTTACTATTCATAATAATTTATTTCACTATTTTACATATTTTTATACATAAAGAAA
AAAAAAGAAAGTTGGGCATTAACAAAGGATTATTGTTAGCATTACTCACCTTATAGTCGT
TGAACGTTTTTATCCTTATATACTAAATGCTAAGATAAATTTCGCTTCAAATTTACTTTA
ATTAAAAAGTAATTTTTGAAATTAACCCAATATGTTCTCAATTATTTTTTTTTTAATATT
GAAGGACAAACATCCCTAGCGTAGCTTTTCCAAAAATCCAAGATCTTTCCTTTTTGCATC
TTGTGATCCTATGCCCCGCTTACGCGACTGTAAGATTTGTTGTTAATCAAACAGTAAGGC
AAGATTAAGCCATTAAGCTTTACAAGTAATAAACATTTTTATTATTAAGTTAATAATAAC
TATAAAAATATTAGAGTTTAGTACTCAAAATATTTTTTTTATTACATCTAATTTCTCTAT
AAATAAAATCTTACCTAATTTCATCGATATTAATATACGTTTTAATACATATTAAACTTT
GATACTGTATTCGAGGACTATAATACTATATAAGTATAAATTATATGTATTACATTACAA
GAACAGCACAAAAATGATTCTATATAGGGTTACTATAAAAGAAAAATCGCAAACATCAAA
TTTTTAATTTTAGACACACCCATTTACTCTTTGTGGGGTCTGTGCCCCGCATAAACTATC
TCCTAGCAAATGTCCCTTACTAAAGCAAGGTTTAATAATATGACAGAATTATAAAGGTGT
TTCAATTATATCTTATCGATTACCTTATACACTAGTAAAACCCGGGATCATACTCAATAA
TTAGTAATAGTAAAGCTGCATAGGGTCTTCTCGTCTAACTAGAGGTAAACTGTATCTGCA
CAGTTATTCCAATTTCACTGAGTCAATCATAGAGACAGCTGTTGTATCGTTACATCATTC
ATGCAAGACCGCATTTAACGGCCAAGGCGTTTCGCTACCTTAGGACCCTCACGCTAAGGC
CGCCATTAACCGGGGGTTCCTCTAAAATCAAACCTTTCAATTCAAAAAATTCGTTAACCA
GCCGGCATCGGGCAGAAATCACACTCAATACTTAGACTTATCATCTTATGCAAAGTGCTT
TGTTTTAATTAAACAGTCGTACAACAATATTTTATGCTTCTTCCTTTTTACTCGTATTAA
TCGAGACGAATGAGCCCTCCTTATCCCTAAGTTACGGTAGTTAGTTTGCCGAGTTCCTTT
ATGATTGTTGCCTCATTTACGCCTTCGTATTCTCTACTAGCTTACTTGTGTCAGTTTCTA
GGTACGGTTTTAATTACTTACTTTTCCAGCACATTTTCCACGTAACCAAATGTTGTCCTT
AAAAGTAATAAGATTTTCTCATCGTCACAATCTTAAGATTATTAACTTAGAGGCCGTTAC
TTTACAATAACCATAAGCTTTAGGCGAGAGGGCTTTTATGCCCTTCTTTTTTGTTACTCA
TGTCACCATTATCACTTGAGTTGTCATATAGTTTTCTTTAAAAAAAAAAAGTCCAATATT
AACTCAACGTTCTGCTACCCCACTTATAACATTATTATTAATGTTATATATGGACAAAGT
CTCGGTATATTATTTAGATCCGATAAATTTTCGATGCTTTTAAGATTTAACAAGTGCTCT
GTTACGAGATCTTTAAATTATGGCTGCTTCCAAGCCTATCTTCTTGTCGACTTATATAAA
AACTTTCTTAATTTCACTCAATAATAATTTTGGAACCTTAACTATTTTGTTCTGGGCTGT
TTCCCTTTTGACATACAACCTTATCATTCTATGTCCGATAATTCAAGATCCATCTTTGCC
ATTCCGAGTCTACATACTCACCGATAAAATCTTCACGATCCCCCGATGTTTACAAAAAAA
AATGCATTTCATAAAAATATCTATGATAATATACATCTTGTATGAGATTAAGTTCTGTAC
CTACTAAGATGTTACTTAAACTGCCTACTATTATAGGTTTCGCAGAAAACCAGCTATCCT
GGTCAGGATTGTCTTTCACTCACTTACCATAGTTCTTCGGATATCTTTGCAACGATAACC
CGTTCGGACCTTTATAGCCCTGACTATAGTAAGATCACCAGGCTTCGGGTCTAACTTTAG
ACACTGTTCATTATTTTAATGATCGGTTTAACTGCGCATATATATATTATATATATTTAT
ATTTAAATTCACCATGTATTTTGAATCATATACATTAAGTAAACATACATTCTAAGAAGA
AAACTTACTTAGATAGTATATATAAATATATAAATATTTATCGCTCGCATCTAATGTTAA
CTTGGTGACCCATTATGCAAAAGGTACGCTCTAGCTTTTTATTAAAGCATGAGCTGCTTA
TAAAACTACTATTTCAAAAAACGTTCCCTCACGGTACTTGACTCTGTCGCTTATGTATTA
TATTTAGCCTTTGAGGAAGGTTCCCCATAAATTCAAACAGCTTTCAAGCCATTTTACTTA
TTTAAGTAGGCTACTCTATTTTAGTTCACACTAATCATAGAATCTCGTTTGATTTTTTTT
CCTGAAGTTAATAAGATATTTCAATTCACTTCGTTTATTAAATAATTTCTCTAAGAGTTC
ATATGTCTTGGTTATTAAAACATAATCTAAAAACATCTCTTTAATACATAGCTTAGCTTT
CCATAATAGTCTCTTTATATACTCGTATATCAATAATATATATACTTATGTCTTTATATC
ATTTACATTTCTATTAAATTTTAGCTAATACTTAAAATAATTTGTCGGGTTACTGTGACT
CGAACACAGAAAATTTCCACCCCAAATGGAATGTCGTAACCAATCTGACTCTAACCCGTA
TAATATATATTTAATTATTTTTTTTTTATTGTTATGAGAATAACAGTATACATTATATAT
GTTTAAGATATAAGTATACACTTGTATATTTTATTTATTTTCTTTCAAAGTGTACCGTAT
TGTACTACATTTATTTAAATACAAATAATATTACTAGTATAATATATAATAATATATAAA
CTAACTATATTCTCTCTTCCTATTAAAATACACAAAGAAAAATACTGAACTAACGACTCT
ATAGAGTATAATAGCAAAAAAAACAAATTTTTACCGCCCAAAATACTTATTAGATTAAAA
TAGTTTAACTATTAATCCACACTACTAAATAATTAAATCTATAATAAATAAACCCTAAAG
GCGGACGGTTATACAAAAAAAATAAGAATATTTTTAACAGTTATATACAGAAAGTATACG
ATTCAAACGCATGAATAAAAATTATTCCTTAGACTTTAGCTAACCGCTTTAGACCACTCA
GCCTACTCTCTATACATATATTATATAATATAGAAAAGGACAAGATTTTACTTTTATATT
CACAAATACATAAAGAGTCGAAAACTTTTGAAATTAAAAAATCTTTTAGATTCTCTTCTC
CACTAGAAATGTATATCCTATAATCAACTTATATATAAATAAAACCACCGCAACATGAGC
ACCCTTTATATTCATAAATACCTTTCAATCTTAGTAACATATTATCATTATTATTAAATT
AATATTTTCAATTAAATTGAAACATACATTTTCAATTTGTCTTTTCATAATAAACATAAT
ATTTATATATACCTCTCTATATAACACTACTATTTTTAACAATCTTTAATTTCATCAGAT
TACTATAAATAATAGTATGCAGAGAATATAGGATTCGAACCTATGATGGGGATAACCCAT
AGTTAAATTCAAACTAACCACCTTAAACCACTCGGTCAATTCTCTTTAATTCTTTCAAGA
CTTGAACTTGAGTATCATCCTTATCAAAAATGCGCTTTACCAGTTAAGCTAAAGAATTTT
AAAAAGTGGGAAATAAGTGAATCGAACACCCAACCTTCCGTGTGTAAAACGGCGGCTCTA
CCATTGAGCTAATTTCCCTTAAATTTATTGTTTTATCAGTATCTAGTTACTAACTAGCTA
TCGCTAACTCGAGCTTAAAGTACTATATTATTATTAATTTAATTTTTTCTTGGTTTAATA
GTTATAACTATTGCTCCTACCATCGCTAATAAAAGTATAAAACTAGCTATTATTAATCAT
ATATTGTAATTAGTATACATTATATTACCTATAGCCGTAATATGATTACTTTCTGCTAAA
TTACCATCTCATATTTTAGATGTTATAAAGAATAAATCATTTTTATCAGTATTAAGACCA
TTAATATTATCTTGTCCTCTCGCTACTTGTATAGTATAAAGATTTTCATTTAAATTGCTG
TCATTTAAATGACTTGATATTAAAATACCATAAGGTAACATTTGAAATAAAAAATAACTA
ATAACTATTCCAATTATAATTGTTAAAGGAATACTATTACTAGTATTACTTTGAAGTTCA
CTTGTTCTAATATTTATTAACATCAGAATAAATAAAAATAATATCGATACAGCACCTATA
TATACTATTAAATAAGACAAACCTATAAAATTTAAACCTATTATAATTAAATAAAAAGAA
ACATAAGCAAATAAGGCTATTAAATGTAAGACTGACACTATAGGATTTTTGCTTATAATT
ACAGATATACCAGAAATAACCGCTAAAACTGAGATGATATCTAATATGTAATCAGTATAA
CCATTTGTATAAATTTCATTTAATAAAAATAAATATTTATCGTTATTCATAGTAATTTTT
ATTATATACCTCTTAGGTAAAGGTGAAATTAGGAATAAAAAAAAAAGTCCTTAATATATA
ATATTAACTATTATTTCGTTTCATTACATAATTTTCTATAAACTAATACCCGACCCGGCT
CGGCTTAATTAAGCTAAGCTTAGCTAAACCTGTCAAGAGTACTTAGATTTGAACTAAGAA
TTTAAAGGTTGAAGCTTTCTGTTTTACCATTAAACTATACTCTTTATTATAATATCCTCA
CTTTTTTTTATTCTACGAAACGGAAAAGAGGTGACTCGAACACCTAGGTGTATTACACAA
TATTTAGCAAATATCTTACCTTACCTATGGCAACTTTTCCTTAAAAACGAACTAGACCGG
CATCGAACCGGCACCTACTTCCGTGACAGGGAAGTCCTCTACCAATTGAGTTACTAATTC
TTAAGTTATTAAACTTATTAGTATTTATAATATATAAATATTACTATCGCGAAGTATAAG
AAAAATAATACTACAACCTGTTACCTGAGCTTTCGCATCTAAATTAATAATTGGGTGGTG
TGGATTCAAAATACAAAAATGTATAAACTACACCTTCAGTGTATTTATACTATATTTACA
TATCATAATAATTTACGATTAGTGAGATTCGAACTCACAAAATCCGTTTGGAAGACGGGA
GTTTTACCGTTAAACTATAATCGTTTAAATAAAAGATTTCTATTTTTATAAACAGCTTAT
ATTAAGATGCACTAAATTTTCAGTAGCACGTAATAGTACGTACATACCTATGAGGTACTA
AAGCCCTTACCTTCCTGCATATCAAATACATTATTTAATATTTTTAAACGAAAAGGATGG
GACCTATCGGATTCGAACCAATATACGAAGGATTAAAAGTCATTTGCATTACCATTATGC
TAAGGTCCCTTTATATAAATAAATTTATATAAATTTTTTTTTTATGAAAATATATGTCAC
GTTATAACATATCTTTTACAATTTCGAAAATATTTGGAGCAATTTCTGCGAGCGTTTCAA
AAAAACTCGATAAATAAAGCACAAAATTTGCCCATATTTTACTTAAAAGACCACCGCCAG
ATGAACTAGAAGGACCAGAATCTGATGGACCAGAAGGACCAGAAGGAGCCGAAGGACCTG
CACCACCACCACCAGAAGAGTTACCATCATTATTGTCACTACCGTCTGTTTTTTTACGTT
TAGTTTTCCTTTCTTCTTCCTCCTCAGCTAAAGGGCGTTTAGATCCATTCTCTTCATCTT
CTGATTGATTCTCTCCAGCATCGGAGCCCATACTTTCATCTCTAGGAGATTCAGGTTGAT
TCTCTTCAGAAGCATCTTCCATATTTTCATCTTCCTCTTTTCATGTTCCATTTGCTTTTG
AAGTAGCCTCTTCTGCTATTTTGGATTGAGCTTCAGCTCCTTTTCTCCAAGATTTAGCTG
CTTCCTCTAAATTTGCTTTTTCTACAGGATCTAGAGTTCTTGCTGCTTCTTGTTCAATAA
GTTCTGCAATTTTTATATCTTTTTCAGCTCTATCTGTTGCTTCTTCAGCAGTTGCTTCTC
ACTCGGATCTTTCATGTTCTGCATCAAATTCTTCTTCCAAATAATTTTTAATATCTTCTA
ACGCTTGATCTATAGTTCTACCATTAAAAAATTCACTATATTCTTGTTGTAAATATTCTA
AGGCCTCAGGATCATCTTTAGCATTATCTACCTTATCTAAATCATCCACAATTCGTTCAG
GTCCATTATGCTCAGGATCACCTACTTTTTCAACATCATTATCTTTAGGGCCATCATCAT
CAGAGCTTGAATCACCATCAGAATTACTATTAGAGCCTTCGTTATTCTCAGGGCTATCCT
CGGAATTACTATTAGAATCTTCGTTATTTTCAGGGTTATTTTCAGAATTACTATTAGAAC
CTTCGTTATTCTCAGGGTTATCCTCGGAATTACTATTAGAACCTTCGCGATTCTCAGGGT
TATCATCAGAAAAATGATAGATATTATCAGAGGTATTATTTATACTTTCACTATTTACAG
TACATTGTAACAACAGATTGTTAGATTCTGAAAAATTTACATTACAAATATACGATATTA
ACGTATATATAAATTTTATAATAAAAACCCTCGTGCTCTCGAGATAGTTTATAGGATTAA
ACCTTAGGGGACGAGCACTCCCCCCGTCTATTACCGAGTAAGTTTAAGAACCTCAGTAAT
AGACTGTAATGTATAGAAAAAGCCAAACTACGTCTACAAAGTGTCAGTACAAAATTCCAC
TTTCAAAACCCACATGATGATTGTCAGTTAAATGGTAAGCAAAGATTCTTCATAGAGCCA
CTGATAAAAAAATTGTTCCAATTATAACGTGGAACCCGTGGAAACCTGTTCCGAAAAAAA
AACATGCACCAAAAGCTCCATCACTGATAGTAAAAGATGAAACATTATATTCAATACCTT
GGAAAACTGTGAATATAATTGCCAATAATACAGTAGCAATTGACCCATATAAAGCCCCTT
TTCTTTCTCCATATATTAAAGAATGATGAGCATAAGTTACTGTAGCACCACTTGATAAAA
GTATTACTGTATTAAGCAATGGTAACTCAAAAGGATTTACAGGCTCTATACCTAAAGGTG
GTCATTGGGCACCTAATTCTACAGTAGGTGTTAATGCACTATGAAAGAAAGCTCAGAATA
TAGCTAAAAAAAATAATGCTTCAGATACTATAAATAGTATAACTCCTAAATTTAACCCTT
TTTGTACAGCCAGTGTGTGATTACCTAAAAAAGTACCTTCAGATATTATATCTCTAAATC
AAAAAGACATGGATGAAATAACAAGTATTAAAGATATTATATTTAAAATATAACCATTAT
AAAAATTATGCATAGATAATGCAGCACTAGTGGCTAAATTTAACAAACTAACACTTGTAT
ATAAGGGTCAAGGAGACGGAGATACTAAATGAAAAGGATGATCCTGAAAATTACTTCTAA
TTATATTAGGCATTTAGCTTTTGTATAGATAATTATTTAATAAGTCTATTATTCCATAAT
AATGGCTGGCAAAAAAGGTGGGATTACGGTTGCACGTTACGCATATTTTACCTCTGACTA
TATAATATCAGCCATCGCCCCTAAGATGAATCGAACATCTATCATAATATTAACAGTAAT
ATGCTCTACCATTGAGCTATAGGGACTTTTTACTATATATGTTTATATATTAATTGAACA
GCTAGATCAGCTAATTACTCTTAAGATTATCCTTCTACAACTACACCTTACTTGGCAGAT
GAGTACTACGTACTACATACTACGTGCTACGAACTAGTACCCACTAGCAGGTAATGCTAC
GCGAATTAAAAGATTATTTAGAGCATAAATATCCTTCAAAGAAATTTATAACCCTACAAC
TATTTACTATAATAGATATAACTATTTATAGTTAGGAGAGAAAGGAATTGAACCTTCGAC
GATTAATTAATCATTAAGTTTACAGCTTAACCCGTCATACCAGCAAACGGAACTCTCCTT
TATATATAAATATAATATACACCTGTATATGTATATATATTTATATATAAATAAAATAAA
GAAAAAGAAAAAAAAAATCCTTCTTTTTTTTACTTTATAAATTTTTGATTGTTTTTCATT
GAAAAATCCCGTGCAACTTCCACTACACGAACCGTATTTCGACTTTACACTAATCATGGC
CACACATAGGAAGGACCCTGGTTTAACATCTAAAACTTAAACATTTACTTACTTAAACCA
GATGAAGCAAACTTATTGTGTAAACTATTTTCAGCATGTGACGAGTGGTTAGTACCAATC
CGAGGGTATATTCACCGTGTCATGGTGATTCACGATTACTAGCAATTTCTTATTCATGCA
GCCGAATTTCAGACTACAATTCATATCTTTTTTATCCTATTTTGTGAGATTCGCTAAAAT
TCGCATTTTTGCATCTATTTGTTTAGGAACATGTGGCACGTCTATAGCCCACAACATTTA
GGCCATGATGACTTGTCTTGATCCCTTTTATCATTACCCATATAAAGGTGAAATACTTTA
TTTTATAATTTACAAATAAAGTAAGGGTTTCCGTTAATTACGTGGACTAAACCACAGTTT
CACAACATTAACTGAAGACAGCCGTGCAACACTTGTATGGTATTCGGAGTAAGTATATAT
ATACATATATACAATACAACTATTCAAGTTGTGGTAAGGTTTTTCGTGGATCATCGAATT
AAATAACATACTTCACTGCTGGTGTCAGAAACGGTCTAGTGATTTCAGTTCCTGCGTTGC
CACATTACTCTTGAGGTGAAATGCTTACACTTTCATTTATAGACTAGACATAACATCTAA
CCTATGGCATTCATAATTGACTGCTAAGACTACTTGGGTCTCTAATCCTTTTTGTGACCT
TAGCCTTCGTCCTTCGACGTCAGTTTTTACATAAAAGATTGCCTTCGCCGTCACCAGTCC
CCTAGGTATCAACGAATTTTATCTCTACACTCTAGAGTACGATCTTCTTACATAAAACTC
TAGATAAATTGTCCCTATTCCAGGCGAATTTTTCCGTCTGAGTACCCTTTAAACCTATTA
AAGATGATTAACACTAGTCTCTTACGTATTGCCGCGACTGCTGGCACGTAATTGGTCAAG
ACATTATGTACATATTGTCATTATCAATATGTATACAGAACTTTATTCGATAGATCGATA
AATTGCCCATTTTGTCATTGTCATTAATTTTTTGCCCTGAGAGACAAAAAATATAATGGG
CACCATTCTTCCAAGTTACCAGTTCAGCCGTTAGGCCATTGACCAATATTCCTCACTGCT
GTACTTATTTGCCTTGGGATTTTTTCATCCCCAATGTGGTCGATCAACCTTTCAGCTTCG
ACTAAGAGAATTAAGGCTTGTTAAGCCATTACCTTAACAACTACCTATCCCTGAGATTTT
AATTTTCCACCTAAAGCGGGATATACCCTTTTTTATATAAAGAATTTAACTTTTCTTTAG
GAGAGGCCAAAAAATCGAATACTCACCTGTACACCACTTTTAATTTTAGCCTTTTTTTAT
AAAAAAGCTGAGTATAAACCCTTTAATAAATTAAACGTACGATTAGCATGTGTCAAGTAC
TTGGACAGCGTTCAATCAGAGCCATCACCAAACTCTATTAATTATAAAAATTGATGTAAT
AATTTTTTATTTTAAGTACATCACTTATTAATTTTAAAAAAAAAATTTTTTATTAAAATT
TAACCCGGATTAAAATAAGCTATATCATGTTACAGATAATTACTAAATAAAAGAAGATTT
TCTAGCTTGTAAGTTCGCAACTTAAAGTTAACTACTTAATATTAAATTATTTATTACTTG
TTTAATTTTTCTATGAAAAACTTAAAATTTTTATTTAAAAATATATTTTACATATAACTT
TACATTTAATCACTAAGTTAAATCAGGTCTAATTGTTTGGAAAAAAGGAGCTTTAAGATA
TAGTATTCTTATTCTTGATTCAAGAATCTTAAAATCATATGAATTTTTTTAAGACTTTAT
TTTGTAAATAAATTTACTACGATCCCCCAAGGAGATATATATTTTCAATATAAACCTTCA
CAAACGTAAAGGTTAGTATAATTACATGTTAATAATACTATTTAATGTAGATTAAATGCT
ATCATCTATAATACATAAATTAAAAGTGTTATTTTTACTAAAGGTTCGTTACTACCTAAT
ACATCGCTGTATGCTCTACGCTGTGCTGGGCTGGGAGAATGTTATAGTTCAATAGCTCCA
GCGGACTTTTCACCCGTTCCTATTTCTACTACTTTTCTATCGCAGTTATATTTACAACGC
CAGCTACGGGACTCGTTTCCGTAACTGGTACTGTTACAGCTTCCGGTGTACCCCCACTAC
TACTATTTACGAGATATAACTCACGATAAAATCTAGAGTCCAATTGATGAAGTTGATTTA
TGGCTTCATTAGCCATAACTTTTTGTTGATTACTTAATTTAGTTACAAGATCAACATAAG
TTTCCATTAAAGATTTAGCTTCATCAGGGTAAAACTTCTCCGTACCATTTTGGATACCAG
ACAAAACTTCATTAAATTTAATGAATTGTGAATCATATAACTTTACAGCTTCATCGGCTC
CATCTATAGCTTTATGTAGTTCGGTAAGTTTCCCTATACTTCTGTTTTGTGGGATTTCAA
TAGACATTTCAGGTAAATTTCTATCTTGCAATAAAGATGAGGGTTTAAAAGTAACTAATT
TATTACCGTAAACAGGAGCGTTCTCTGGAATTTTTGGAAGACAGTCTTTCTGGAAATAGC
TTGGAAAGTGAGATTTATCTGCAAATAATAGACGTTTATGTAAATCCTTCAATGGATTTA
ATTTTTTTTCTTTAGATTCATCTTTATTCCCATAAACTGTATCTATTTCATTTTTACTTT
TAAGATCATTTGGCACATCTCGTGTTTGTATTAAATCCGGATTTTCTTTATCCTGATCTA
TTTGCAAAATGATTTTTTCACTACCTATTTCCGTAACACTATTACTACTAATTAGACTAT
GTAGAGTCTCCATTTCAAATATCCCTAAGAATATTATATTAACAAAGGTGTTGATAGCAA
TGATTCCGAAATAAATATAAACCATATTAGCGGCATATTTAACAAGCATTACTTCATATA
ATAAATAAATTCTAGATAATAAAAATATAAACATCATATTTCAGTTAAATTAATGTAAAT
CTAAGCCATCTTTTATATAAGAAGAAGTTAGTACCACAAAAACCTGCGCTTGAATTACAG
CAATAGCTAATTCTAAACCTGAAAAGGCTACAATAAAACTTAAAGGTATTAAACCTAGTA
AAAAGAAGATAAACCCTGAACTCATTATAGTATAGGTAAAACCACTTAAAATGTTTAATA
ACATATGACCTGCAGTTATATTAGCTGCTAATCTTAATCCTAGAGAAACATTACGTGCAA
GATATGATATAAATTCTATTAAAACCAATAAAGGTAATAACCCTAAAGGACAACCCGCGG
GAACTAATAGAGAAAAAAATTTTAACCCGTGTTTTTGAAAACCTAAAATAGTTGCACCTA
AAACTATAGTAAAACTAAGGGCAAATGTTAAAACGAAGTGGCTTGTTGATGCAAAACTAT
AAGGAACCATTCCAATTAAATTATTGATTAAAATAAAAATAAATAAAGTATAAATAAAAG
GGAAGTATACTTGACCATTTCTAGGGTTTATTTGATTCGTTACTATGCTATGGATAGTTA
CATATAAAGATTCTTGACTTATAGATCAATTATTACTCACTAATTTATTAAAATTTGTAC
TTAGAAGATTTATAACTAATAAACACAAAGCCCCTATTGTTAAGTAAAATCCGATGTTAG
TCATGGAGATATGTAAATTTCCTAAAACAGGTGTATCTAGATTTATTAAATCTCTTATTT
CAAACTGACTTAGAGGGCTTAAATTATCTCTTCAATTACTACAACTTAAAACTGGCATAT
TTAATAGTATTAATATTTATATCTTAAATAATAACCCTTGTGAACTACCTAAACAAGCTC
ACCATCACTAATTTATCATATATTATGCATGCAGTAAAGGTGAGTACAAGCTGACCATCA
CTGTAAGGTTTAAAGAAAAAATATACCTCTGGTAATACTAATGGAATAAATTATATTATA
TTAATTATCTGAAAGGGTATAGTAATTTATCATATAATATTTATAGAGCAGTTACTATAT
CTGAGTAGAGGTATAGTAGGCTACATGGTTCGTAACAATATACGGTACTTCCTACTACTA
CTTGTTTATAGAATTATCTAAAAGTTTGGATATAAAAGTTCGAGATAAAAATAAACGAAC
AAATCTAGGTAAAATATATTTAGA
>NODE_27_length_93_cov_58.301075
TGGGAGACCCCTCCTCAATCCGCCAAATTAAATTCCACATACTTATTTTCTTCCGCTACT
ACGAGCCAGAGGTGGCACCTAGCGTTGCGCCCAGCCCTGCATGCAAGCGCCCACAGCATC
TCGGCCCCCAACGTGCATGTGTGCAACTGGTTA
>NODE_28_length_21231_cov_30.663605
CCCGCCGCGGGTGTGTCTGCACTCGTTTAGCGGCTCGCCGCAGACGGTGCAGCAGTACCT
GAACCCGGCGATCCCCGTGGACGTGTACTTTTCCTTCTCGACGGTTATCAACCTCTCGAC
GGCGGGCGGGGAGAGCAGGTTCCCAGACGTGGTGCGGGCGTGCCCCGACGACCGGGTGCT
GGTCGAGAGCGACCTGCACTGTGCCGGCGAGGAGATGGACCGCGTGCTGGAGGATATTTG
CCGGCGGGTCTGTGAGATCAAAGGATGGGGGTTGGAGGACGGGCTGGCGAAGATACGAAG
GAATTACGAGGCGTTTATATTCGGGCGATGGCTTGAGGTTGTCGGGATAGGGGAAGCCGT
CCTGAGCAACTACCTAGGTAGGTGTCTTGTCTAGGTACCTCAGCTCAAGCTAGGTGGTAT
TCGTGGTATTGTACCTGGACTCAGCATCTATCGACCTACAAATAAACAGCCCTGCGAGAT
GCGCAGCCTTGACACCTTAACATTCAAGTCCTGGAAAAGACTGAGTTGTGTGACTAAGCA
CCTGTCCATCTACTTTACCTTGTTTCCTATACATCTCGCGGGTATCGGCGTTGACAAGAG
AAAGATGCCCGGTGCCGACTCCCGGTGTTGATGAGTAATGTTCCAATGACTTGGCCTGGA
GCGGGCTCCGGCGCTGAACCCAGCACTTAAGAGTGGGCCCTTGAATGATGTGATGAACCT
GGATTCGAATTCATGCGTTGCCCACCGTTTGAGGGATAGAAGTTTGGAGACAAAGCGTCT
GATTCCAATCCCATCACATAGGTAGTGAGTATAGACTGATTATACTAAAAATAATAACTC
TTGGAGAACAAAGTTTGGAGAGAGTTTCTCTTGTTTTCTACACTCGGAGATGCTCGGCGT
TTCGGGAGTCCCTGTGAAGGAAGCGCTAGCGGCTGCCACCTTCCCGGTCTGTCAACGGCC
AGCAGGCTGCCCCTCAATTGGCTCCCTTGGCTCACCTGGCTCAATTGGCGCTGAAGGCCT
GAAGATCCGGGGCTATTCTCTCTTATCCCCGCCCACCTATCCATCACCTCCCAGCTTCCA
TCCAACTCCCATTCCCGACGTTTTCCAATCCCTCCCTATTTCCAGCCCTGCCCAGCCGCT
TGTGTCGCCTCCGCGGAAACAGATTACTTTGGCCAAACCCCCGACGGCAAACACACGCAT
ACGCCGCATTTGTGCCTTATTCCCGGGCCCGGCATTGCACCTCTTCATTCCCAAGTCCGA
GGATTCCACGGCCCGAGAATCTGGGGATCCGACCTGAGGAACCAGGAGTCAGAACCCGCC
CCCAGCCCATCACAGCCGCGACCTCCTCACCTGGGCGGAGCTGTGCCCTCCAGGCTGCTC
CTTGCTTGAGTTGCCCTCTTGGCGCGCGATTGCCATTCGCGAATGGACAGACCGCCGCAG
CCACCCGCGCTGGGCCCGCCGCCGGCCCTATCGGTCTCAACCGCCGCATCCACCATCTAC
GTGTCGCCCGCCGCAGCTGGCCATCATCACCATCAACTGCGACAGCCGCATCCCCTCTTG
CAATCAGATGCCGGCGGCACACCTCTCCGCCGCGGGCCAAAGAGGGCGGCGCGTGGAGAG
TCCGGGGTTGCTGACGAGCCACCGGCGTTATGGAGCTCGGGCTCTGGCGCCTCGGCCAAG
GCCGACCGAGCCGGCCCTAACGGCCACGGACCCAGCCCCGGTCTTGGCATGTCTCCCGAC
GACGACCGAGACAGTAGCACCGCGTCCCCGACGGCTGCGGCAGACCAGCCGAGGAAAAAG
CAGAAACGCAACAAGCCGACCTTGTCCTGCTTCGAGTGCGTCGAGAGGAAGACCAAGGTA
TGCATTTCTAGCCGTCTATTGATTTCTCGAGTTCTTCGACCATAAGCCCCGTAGGGCCAG
CTCACTTACATGTGCTACAACATCATGTTGTGTGTCTGTCCTGGTTGATGCATGTGTCCT
TGTATACAATGCCCCGAATATGAGCTCAAGGTCAATCGGCATCCCGTACTAACATTTTAT
ACACCAGTGTGACCGAGGACGACCGCACTGCCTTGCTTGTATGTCACTGCCCACCTACTC
TGCGAGTGAACCACTCCTAATCAGATGCAGGCATCAAACGTCAGACGAACTGTGAATATG
CCCATGTCGCCAATCTTCTCGAGTAGGTATTCCCCCTCACCCCCTGAGCCGTGACTTACC
CCGTCCAGAGAAACCACCCGAACCGCGACAAATGGCCGCCGGATGACGAGGCCACCCAAG
AAGCGGTCAGACGACGACCATACCTTGCCGAATGCCGCCGACCGCGGCTTGAACGTTGGA
CGCCTCAAGGCACTGGGCTCGGTAGCCACGTCCACTGGTCTGCTGTCCAACGTCCCCTAC
TCATCCCCGGGCTCGTCCAACGTGTTTGGCATCGGGTCAGAGCACCCGTTTGCCAACTAC
TGGACCTGCGAGGGCGGGCTGCCAGAAGTCATATCCGTCCTCCCGGACAAGCTGCAAGCC
GACATCTTGCTCAACCGCTACTTCGAGTGCGTTGACCCCGTGTACCCCATGCTCCACCGC
CAGACCTTCTACGCCGACTACGAGCACTTTTGGTCCCTCTCCCGGCCCGAGAAGGACCGC
GCCGATGCCGCCTTTGTGGCCCTGATCTTTGTGATGCTGGCCCTGGGCACCCAGTTTGTG
ACGTCGACGTCCCCCAAGGAGAGGAAGCAGACGGCCGAGTTCTACGCATCCGCGAGTAAT
CAAGCGCTGCGCATGTGCTCGTACCTGAGCACCGCATCCATTAAGACCATCCAAGCCATG
GTTTTGATTACCTACTTTCTCATTAACGACAACCATGCCTCGGACGGCTGGGCCTTTGCC
GGAATACTGATCCGGCAGGCCTATGCCATGGGCTTACACCGCGATCCCAATATTGGTACG
GCCCTTAATACCCATCTTAGAGTCCGTACCTGATTTCTAACCCCTTCAGTGGTCCCCGAC
GCGCCCCTCTTCGAAAAGCAACAGCGCCGCAAGGTCTGGCAGGCCGTCCTCCTCCAGGAC
ACCTTCCTGACGGTGCTGCTCTCCCTCCCGCCGAGCGCCACCCACACCGACGTCAGCGTC
GACGACCTGATCGAGGACAACTCATCCATCGCCTCGGACGACCCCACCGACACGGCCTAC
GTGCGCGGCTCCTGGACGCTCGCCAACCTCGTTCAGGAAACCATCTGCTCCCCGCGCTCC
CTCGACGTGCCCATCTGCACCACCGCGCGCCACAAGTCCAAGCTCATCGGCGATTTCCGC
GCCGTGTACCGCTCCTTCCCGGACGTCTTTCGCTCGTGGGACCCGGAGGCCCTCGCCCAG
CTCGCGCAGAGCAACAAGCGCGTCGTGCGGCAGACGCTGTTTCTCAGCAGCAACTACTTC
CACAACCTGATGCTCGTGCACGCCTCCGAGAGCCCGGACGTGCCCGTCAACGTGCGCGGC
ACGCTCGAGGCCGCGCACGACGCCATCACGGCGTTTTTCGTGCTGTTTGCCCTCTTCGAG
GCCGAGGCCCGCGTCTGGTGGGTGTTTAACCACCGGGCGTTTCTCGAGGCGTTGTGTATT
GGGAATGTGCTGAGGGAGGTGGCCAAGGAGCCTGGGGGTGCGGAGAGTATGGGCAAGGAT
CCGTTGTTTGTGAGGTCGAGGGGGGATATTCGTGAGTTTCTTTTCTTTTCCTCTTGTTTT
TTACCCTTTCTTTTGCCTTTTGTTTTTTGCTTTGCTGTTCTTTTCTGTCGGCGTTGTTTT
GCTAGGTATACTTATCACTTGCCACCTGCCTACCTCTTTATCCCCCACCTACTTCTCTCC
CTACCTATCCCCGTACCTCTCGCCCTACCTCTCTACCTACCTCTCTACCTACCTCTCTAC
ATACCTCTCTACCTACCTCTCTACCTACCTCTCTACCTACCTCTCTACCTACCTCTCTAC
GACTTACCCATCTCGCCCACTGTCTTGTTTTTCCTTTCCTTTCCATTTTTGTATTGCCGT
TGTATTTTTCTTCTCTCTTTAGTTCAGGCCCGCTATGACTTTTATACCCCTAAAATTCTA
CGCTGACTGACTGATGCGACAGATCGCATGATACAAATCATGCAGGCCATGAGCGACGGC
GACCAGGGGTCACAGACGGCCAGGACGAGGGTGCAGGTCTTGAGCGAGTTTCTGCTGTAG
GACAGCGGAAGGAGTATGGTTGATAGTGACATTGACATTGACACTGGTACTGACACTGGT
GCTGGTACTGATGCGGGAGAGGAAGGCGTGTTGGAGGAGGGGAATTCGGAGGCCGAGGAT
GTGTCTGAAAAGGAGTTGGAGACTAGGTAGTTAATGGGGTTATCTATCCGCAGGGTTGGA
AAGTAACATGGGTTAAGCGTATATACCATGCTCTTGTTGTTTGTTCGTAGCTGGGGGTTC
GAAATAATGGATGTGGTTATGCTCACTTGCCCAAGTGGCATCTCATGCTCACAGTGGTTG
TGCTTACCTAGGTAACCAATATCTCGTGTTGATTGATGTCTGGATAGCACTGCCATTTGA
GCCTTGATGATCTCAGGGCTTATTGAATCTCGAGGCTTGCCACTCAAAGTACGATCGATA
AACACAATCACAATCACGATCATGCTGGAAACAAGTTGCCCAAACCAACCCAAAACCAAA
ATTTATATTTTTCCTTTTTGCATCCCGAGAAAAAAGACGAGCATATCATAATACATATCA
ACCAAAAAACAGGCCCTATCCTATCCTAGCTACCGACAGCTAGCAAGAACAGAGCCCGAA
AACACGCCGCACACCCCTGAGAAGGACAGCCAACTAGGCCTTTGGCTCCTCCGCAGCAGG
CGCAGCAGCCGCTTCAGCCTCAGAGGCAGGGGCAGGGGCATCCGCAACATCAACATCGGC
AGGTGCAGCAACATCAGCCTCCTCCTGAACCTCTTCCGTAGCGGCAGCAGCATCCTCTGT
AGCAGCAGCAACAGCATCCTTCATCTCAGCATCCCCCTCCCCAGCACCCTCCTCAGCCTT
CTTCTCCCCCTTGCTCCCATCCCGCTGAATCCCCATATTAATCAGCGGCGTAGTATCGTT
ATAAATCCTCAGCAGCATCGCACTACGATCCTCCTTGGGCAGCATCAAATTCAGACTCTG
AAAGCTCTTCCACAGCGGCAGCGCCATGCTCTCAGCAAAGTCCTCATCCCCCCCTTCGGG
CTCAACCCTCAGCACACAGCAGCCCAGCGCGAGATCGCGCACGCGCTCGCCAATCTCGTC
CATGCGCCGCCAGTCGTCACCCGCAATCTTGGGGAACATCTCGACCAGTAAATGTTTGAG
CGTGGCCTTCTTGGTGAGTGTCACCACCCGCTCGGGGCCGACGTAGCCGTGCAGGATGGG
CATGCCCTCGGACTGGATGCGCCAGCGGCAGACGTCGGCCGAGGGCGCGTCCTGCTTGAC
GTACATTTTGACGCCGCCGTGGACGAACTTCACGCCGCGCCCTTCGTTGAGGACCAGGAT
GTCGCGGACGAGGGCCGACGTGTAGTAGATTGCTTTTGCCGGCTCGCCGAGCGCGTTGCG
CACCATGTACCGGTCGGCGGGGAAGCGAGGGGAGATCTTGTAGAACGAGGCTACGTTGGT
GATGACGGCGTGGTCTGGGGAGAGGAATTTGAAGGGTTCTTCGTAGGGGCCGTCTGGGCG
GCGCTTGGGTTCCGGGAGGAGCTGGTCTTGGGTGGTGGCGGGGGTTGCCACGGCCGGGGT
GGTCGAGGTGGAGTCTGCTGCTGGCTGGGGGCCTTCTTCCACGACGGCGTCGTCGTTGGC
GGGGGTTTCGACGGCTTCGGGCTTGATCTCGGCCTCGGCCTCAGCCTCAACTTCCGTCTT
GGCCTCCGCGGGTGCAGCAGCGGCCTGCTCCTCCTTGATGGGCTCCTCGGACAGCCTCAG
CTTCTTGACGCCGGCATCCTCCTTGTCGTCCTCCTCCTCCAGCGGCCGCTTGGCGGCATT
CGTCTTGCCGTTGGCCTTGGCTTGCTGAGGCGGCTGCTTCCTGTTCTCCTCGGGCTTGGC
CTTGAACTCGGCCTTCTTGTGCAGGGCGGTAATAAAAAAGCCGCCGGTGTCCTGCTGGTG
GGCGTACACGCGCATGCACCGCTCCAGGGGGAGATCGGCGCAGTCGCTGCCTGCCGCGGG
CGGGAACATGCTCTCGACGAGGCGGCCCGGGGCAACGCCGTCGTCGGTCGACTTGATGTA
CTCCTCGACCTCGTCCCACGAGCTCCACAGGCGGGACGACTTGTCCATGATCTGCCACTT
GCGCATGCCCGGCTTCCGCTTGAGCAGCGGGAGCTGGTCGCTGCAGTCGAGGATCTCGAT
CTTGTCGGGCCCGCCGCACCGCTCGATGGCCGCGGCCACGACCGACTCGTTCTCGACGGG
GTTCATGCTGCAGGTCGAGTAGACGACGCGGCCGCCGGGCTTGAGCATCTGCAGCGCGCG
CACGAGGATCCTGACCTGTGTGAGGTGCAGACCCAAGGCATTGCCAGGGGTCCAGTCCTT
CCACAGGTTGACGTTCTTGCGGAGGGTGCCGTCGCCCGAGCAGGGGACGTCGGCCAGGAT
GCGGTCGAACTTGAGGTAGTTGGGCTTGGACGGGTTCTCGGGGTTCGGTATCCTGAGCGA
GGGGTACATGGTGGCGTCGTGGTTGGTGACGATCATGTTGGGTGACGACAAGCGCTTCAA
CTGATGGATGAGCATGTGGCTCCGCTTGTAGTCGGCGTCGTTGGCGATGAGCAGGCCGGT
GGCTCTGCCGTCGTCGCCAGCGTCAGCCTCCAGCCGCGCGGCCTCGTCCTCCTCTTGAGC
GACCTCGGTCTTGGCCTCGTCGCTGGGAAAGCTCCGGATAACTTGGCGAATGCGGGCCTC
CTCGCCGCGGTGGATCATCTCTAGAAGCTGAGCGGCCTTGCTGCCGGGGGCGGCGCACAG
GTCGAGTACGGTCATGCCCGGCCGGACGTCCATGAGCAGCGGCGGGATCATGCTCACGAC
CTCCTGGCGGCTGATGTTGCCGACGCTGGTCTCGGAGACCAAAAACTTCTGGAAGGCGGC
GAAGGGCGGGAACTTGCGGATGACGTTCTTCGGGGTGGTCATGGACCAGGCGAGCGAGTC
GGGGTACCAGGGGACGGGGGTCGGGGGCGCGACGGTGATGCCCTCGTGGGTGATGCTCGT
GATCTGGGGGACATATCTCGTCTGGAGCAGGCGCTTGACGTTGAGGGCGTGGCCCTTGGA
GCCGCAGAAGCGGAAGCTGTTGGGCAACTCCCTCCGCAGGGCAGCCCAGAACTCGGCGCG
CTCCTCTTCGGGCAGGTCGACCAGGGTGTTGTAGTACTGCTCGAGCCGCTTGTTCTCCTT
GGGCACCTCCGGGTACGTCTGGTAGGGGCGATGGCCTGAGCGATTGTCACGGCCTCCACG
GCCGCCGCGGCCGCCGCCTCGGTGTCCCTGCGATGGATTGTGTCAGTCAATGTCGGTGGG
AAGAAAATGTCGGATTGAGAGGAATTGGGTCTGGTTATGCATACCCTCTTTCCGCGTCCC
ATGTTTGCGAGTGTGGAAAACGAGGCGATGAGAGAAAGACCGGAGTTGTAAACAGTCGCA
ATGCGCTCCAATCGCATCGAATTGGCAGCGGCAAGTGGAGGAGAAACTGAAAAAAAAGAG
GCCGAGACGTGAAGCTGCGAAATGTGGGGGCGGGGTTATCTTATCGGTGGGAGCAGGGAT
CTTATAGTACGGTACGAAGAGTACACTATCAGACGTAATCATTACAGGCAAAAAGACGAG
ATGGAATAAACGAACCGTCGAGGCTCCAAGTATATAGACGAAGTAGGTACACATTTATTT
ACATTATACACATAAGAGTGGCGCGTTGCCGCTACCAAACTCTCCCAACTTTCTCTAAAC
CCTTGAGTAGAGCTGGGTTCTCCCAACGCTCGGCTAGTTATCACCCTCCCCCCTGACGAG
GTATCGTGACCAGCCGTCTGGGCTCAGGGCTTGCTGGAGAAAAGCAGGCCTTGCTTGTCC
ATGTTCTTCGGATGGCAACACGCTTCATGTATGGCGTGGCGCCAGACATCAACCCATGTG
TGTTGTTGCTCCTGTTGATGCCCCGCCTGGTGTTTGGTGTACTCAGAGAGACCTCTGCGG
GGCCCGTCTTTACCGACATCAAGACGCCAATTGACCTCGATCGTCTGCGGGTGACATGGT
GTGAAGCCCCTGGCTCACATAACCCAGAGCTCAACCATCAAGCAACCCAACGGCCCAGTG
CACCACGCGATCCACCCCCTGCCCCTTGATCGCACTGACCGGAATAGCCGCACAGTCATG
GGTCCACGCGCCCTCGACACCACTAGGATGCGGCTCCTCCCCGCGGCTAATAGCCGCAAG
GTAGTCCCTCAACTCCCTAAAATTCTCCTGCGTATCCGGCAGGTCGCCCTTGGTGGCAAC
CACAAACCACGGCTTGCCCGCAATGTGCAGCCCGCCCTCGCTCACGCCCCCCGGCGCGTT
GTAGTCGCCCGCCGTCATGGAGCTCGGCCAGAAAGTGCTGTCCTCGGCGTCGGTGCCGGC
GGTGGCGCTCCAGTCGATGGCGGCCTGGCGCTTGCGCTCGCGCTCCTCCTCCTCGCGCAT
CTGCGCGTACAGGCCGACCTCGTTCCACAGCGCTTTGAGGGCTGCCACGGCGTTGCCCGC
GCCGAGGTCGAGAACAAAGGCCAGCACGCCGGCCCGCTCGACATGCCGGAGGAAGGCGAT
CCCCAACCCCTTGTCGAGGTGCGCGCCCTCGATCAGACCGGGGATGTCGGCGATGGTGAA
GCGGGTGCGGCGTTCGACCTCGGGTTGCGCGCCGGGCGGCACGTTGAAAGCGTTGTCCCT
GGAAGGGGAAGCGTCCGAGACTTTGCGGTAGCTCGTGAGCACCGGGCGGCCCTTGTTGTT
GTCGAGCACGACGGTGCCGATGTTGGGCTGGAGCGTGGTGAAGGCCCAGTTGCCCACGCG
GGTGCGGCTCTTGCTGATGGAGCGGAGCAGCGTGCTCTTGCCGGCGTTGGGCAGGCCGAC
CAGGCCGACGTCTGCGAGCAGCTTGAGTTCCAGTTCAATCTCCATCGACATGGCGCCCTC
ACCGCGAGTGGCAAACATGGGCTTGGGCGTGCCCTTGGAGACGAAGTGGGGGTTTCCTAG
CCCCCCGAGCCCGCCCACCGCAAGCAGGATGGGCTGTGGCGTGGGCCGGGACAGGTCCAG
CTGTATTGGGTCCTTGGACAGTTTGAGTATGCGATCGCGGTGCGGCAGCGGTGGCAGCTC
GACCCTCTTCATGTCGGACGAGGACATGCCCGGGTAGAGCATCCACTTGCTGCGATCCGG
ATCGTCTATTGGCTCTCCGTCTGGCCCTTCCTCCACCGGCAATACATTCCTCCCTCGCTT
TTTGTCCCGCTTGCGCAGGAAGCGGTTCTCGGCCTCTGGATCGTCCCGGCTCAGCTCCCT
GACGACGGTGCCGACAGGGACGGCGATGACGACGTCGTCTCCGCGCTGCCCTCCCCTGCC
GCTGCCCATGCCGCTCTTTCCCCTGCCGGCGCGCACAAACTTGAGGCGCGAGAGCTTGTG
CAGCGACGTCTCGCCGTGGACGGCCTGGATGTAGATGTTGCCGCCGTGCCCGCCGTCGCC
GCCGTTGGCGGGCCCGTCCTCCATGAAGGCCTCGCGCATGAACGAGATGCAGCCGTGGCC
GCCGCCGCCGGCGTAGAGGCTCAGTTTCGCCTTGTCGGCAAAGGTGGACTGGGAGTAGTC
GTCTGGCGCCGGGTTCAGCCGGGACGTGGTCGAGTCGTCGTCGGTGGGCGTCGCGGCCTC
GGAGCTGCTGCGTCGCGTGCCACGGATGGCCGCTGCCAGGCTCGAACGGGAGATGCCATT
GGGCGGGAATAGCGACGGGTAGAGGAAGGGTAGGAATGCCCGTGGGCTGCGCGGGCAGCG
GCAGGCCATGCTGGGCGATATGGTGCAGCGTCGGTGGTCGAGCGCGTCTCCTTGCAGATG
GATCGCAGGTTCGCAACTGGAAGCTCATGAACAGGACGGGAGATGGAGTGAATTTGAACA
GGGATAGGAGATGCGATAAGATACCGCTAGGATTACCCTAGTGGAGTGCGGCGAGGCCAG
GGTCTTCCGACCTCCGAAGCCGAGCCTTCGGGAGGGAAGGAGCGCCGCGATCTCGGTTGA
CCGATCCGTCCCATCTCTTTCTTGGGTGCTGAATTCCATCTCATGTGCACTCATCTGCCC
TTCATCATCAACCTCGAGACTTGCCCTTCACTTATCTGATTCTGCAACGTGCGGTCTCCC
CGCAAAACCCCATCTCCTACCCGCCTCGGCAAGACAAGGTAGGAGGCAAGGATTTATTCG
GGTTGCGCTGTTCATGCAAGTGCTCTCCCGCGTCACGTTAGCTGCTGGCTGTGGCAGCGT
GGCTGGCCCGCAATTTGTGCTTTCGGGCAATCCGTCTCGTCTGCCGCCCGGGGCTGGCCC
TCGCCGTGGCCAAACATGCGGTCAGCAGCCGAAAAGTGGTGAGCCGCCCCCCGGATGCCC
AACCCACCGTTCCCACTTGACAAAGTACCTTAGGGAGCTGGGAAGACGGCGAACAGCCAC
CGACACCACGGCTCTCACGGCTATTTCTACGGCCAATTGGTCCGGTGCTGACCGTTTCCA
TTCTCTTTTCATATACCTACACAGTATCTCTGTCTTGGAGAGAGTTGTTTTCTCCTCTCT
GATTCTCTCTCTCCCTTCCCTCGTGATCTCCTCACCTCGCCGTCTCCACCCCCGACCTCC
TCTTCCGGCCGGGATCCGCACCGCTGCTCTCTCCCTTGCTGTCACCCCTCCCCCGCGAAG
TCTCTGCGACGTTCTCTCTCCCACAGAACGAATCATCCCCGTCCACCTGCACTCTGCAGC
GATAACCAGCCCCCCTTCCCCCTCGACGAACGACGCGGGTGGCGCGAACCTGGAGACAAG
TTCGACAACAACTCGAGACCCGGGCGCGGCTTAATTGGACCCCGCCGAAACCAGCGCGTC
GTGGGACTGGCTGAGCCGGCATTGGGCCGCTGCACGCTGCAGACCAATGCTGCCAAAGGC
CTGCATTCGAGCCACGACACAGTCTCCAGTCTAAACGTGGTTAAGCCCGCCTTGGTTCTT
GGTTTGTGCGCGCGCCCCCTACCCTCCTCGCTGGACACTGGAGCGCCGCCCAACTCCATC
GACACCTCCTCCTGCCGACGTCCTGCTCTGTCTTGCTTCGTCCTGCTGCACACCCGCGCC
CGCTCTCCGCCAAACAGAGCCGCCCGCTGCCTCAGATCGCACCTGACTCGACTGCCGGCT
GCTGCAACTACGACGTTTCTTCTCTCTCCCGCTGCCCCGGGAAACGTGGTGTCTGGTCTT
CGCCCACGGCATCCAGCACACACGAGACGCACGAACTGCAGCAACTCGGCCTTGCCCCCT
CCCCTTTACCTGTGTCGACGCCCTACTGCTGCTGTTGCTGCTCCTGCTCGACTGCCGCCC
CTTCTTGCGTGCTCGCTCGCCCAGGTCAGTTCATCAGCCCATACACGCCCTCTCCATCCC
GCCCTCTTGCTACCCAGTGCGCCGCCTGCGTGTTCCCTATCATCTGGCTCCTGTCCTCCC
ACATCGTCTTCATTCCCTACCCTCTCACGTCCTTCCGTCTTTCTCCTCTTATTCTGGGCT
GGACCCTGGAACCTCCCGGTCATGACCAAGACCATGACCACTCTACGCATGTCAGCCTTT
TCTGTATCACTAGGTTAAGACTTGGTGGTGTTTTTCTCCCCACATGATCCAAGACCTTCC
GCACGCTCGAACACAAGCGCTAAACCATGTACACCAGAGACTATAATACCAAATCTCGGA
AAGGGGTCGTCAGGATGGACCCGGACTGCGCCATCTGCCACGCTCCGGCCTCCATGGCCT
GCGAATGCGAGGCAAAGGGCCTGGAGGTCGCCGTCAGGCAGGCCGAGAGTCGCATGATGC
AGTCGATATACAATGACATACGGTAGGTACCTACCCGTTCGCCCATATCTACGAAAGTAG
GCTGACATTCTCTAGCTCATGGGTACGAGCTCACGCACAGGACTATATCCTCGAATACTT
CCGACTTCTCACAGAGCAACGCAAGGCGGCCCACGCCCAGCATCTAGACCGCCTCTCGGC
CCACGCATACCACTACTACCACTCGGCACCGCACCCCAACGAGCTCGCCGCCGCCCAGGC
CCAGCTGAAGCGCGGCATCGACGAAGACTGGCAGGCGTCGGTCCAGCGCTACCCAGAAGT
CCTCGAATACTTCTACAGCCTGGTCGAACTGACCCTGCCCGACGACAACGAGACCGCCGT
CAAGGACCCGCCCCTCAGCGCCCTGAGCGGGCCCCGCAAGGGAGCCCGCCGTGTCGGCGC
CGCCACCACGGTGGCCAGCGGCCCCAGCCTCGCTACCCACGACAGAAACCTGCCCATGCC
CCTGCCCCGGGGACGCACACCACCACCGCTCGAGCCCCTGCGCGAGAGGAGGACGCCGGC
GCCGCGGGAGCGGAGGCAGTCGTATCGGGGGCCGCCCCCGCCGCCGCCGCCCTCGTATTA
TCCGCCACCGCACCCAGGGCATTACTGATGGCCGTTTACCTACTCTGCGAACAGTTTTGT
GCATAACTGTTGGGGGGCGGTGAAAGGGGGGTTCACCCGCTTCGGGACCACATGTCGCCG
TCTCCACGGTACCCGTCTCCTTCATTACGCTGATGAGTCCAACGAGAGTATGATGTTGAT
GTCTTGGGTGGTTTCCTACGGTTTCGGTTCCACGACACACTCATGACCTGCATAGCCTCG
GCTGCGTTTTTGGGAACTGGCATCTTGGAGTTTGTCTGTGTGTCTGTCTGTCTGCTTTTG
TTTCTCTTCGACGGCGAGGGCATGATGTTGTGTACAAAGGCCTTGGGGGTGGGGGGGTAT
TTTATTTATCTCACACCAGGTCGGGCATGACCTTTCTTTCTTGCTTCCTTTTTTTTTTGG
TCCAGGGACCGGATTACGGCGCGGGTTTTTATTTTTATTTTTCTCTTTTTGGATACGCTT
CTCGACTCTTCTCTTTTCCCACTTGGCCCGGCGTTGGGAGGTCTAATTTTGTGTGCTCTT
GCTCTGGGGGGCTACCTATCGATTCGCAAGACCAAGGCCTGGACCGGAAACGAATGGTCG
GCTGCTTGCTTTCATGACGTTGGCGAGGGGGGTTGGGGTTTTGAACGGCATGAGAATGGA
TTCGAAAAATGGAGGAGAAAGGGCACGGGTGGATAATCGAAGCCGGTCGAGGTTGACAAC
CTTTTTGCGGGTATATCCTTCTGCAGGGGCAGAATCGACGAGACGAGGCGCTCTGGGAAA
CGGAAGGGAGGTTTCGAAACGACGGGGCTATGATGGATGGATGGCGGCTTCAGCTTTGCT
ATGTGTATAAGCTGGGTGTGAGGTCCTGGAAAGGATCTACCTATCCGTCCATCTGGTATG
TACCGTTGGAACGATGTACCTACCTACCCCTTTCACTTGGGGCAGGCCCGGCGCTTGCGA
GTGTACATATGTACGAGTGGAGGCGGACAGGAATACAATACTGATCTAGAAACTGAGATG
TTTGAGGCAGCTCGGAATCGCTCGTCGTCATTATCTGTGACGTTGATATATGCGTGTCTC
CTGTGACACGGCCATTGTATTTACCCCTTTGCTACACAACAAAAACATGTGTACGCCGGT
ACAACAGATCTTGTTACCCTTCATCATCAGATCGTTAGCTTGCGGATGGCACGCTACGCT
ACACTGTTGCACGTCCTCATAGCTCACCCAACCACCCATGGATGGCTGACAATGACAGGA
GAGCAGTTAGTTGCTTTCTTGGGGATCTGTACTCGACCTAGTTTCAAACTCCAGTCACTA
GCCCTCAATACCGAACTCCAGACATAGAAGGGGAGGGTGACATCCGAGAAGAACCCCGTT
GGCTGTACACCGTCTAACCCCCATGGACACATGCATTGAAGCCAAGCCCAGAGACAAAAA
AGAAAACGAACCTAGATAGAGAACATTCTAGCAGAATACCGCTTGCCCCCCACTCTCTCA
GTCTCTCTCCATCATGCCACTGTTATTTTTACATGTAGCCCGCCGGTAGCGGAAAATAGA
ACTACCTACCAGATGGACGATGGCGGCCCAACAGACCAGCCGTTTCCCCCCAGCAGATGG
GGAGTTGTGCCACGAGCCGGGAAGGAAAACGTGTCTGTGTAACTTATGCTGTTTCGAGAG
TCGAGTCAGGAGGGAGGGATCTTGGAGACCGCGGAAGGGGGTGGGAGGACTGGATGCTAG
CGCTGGTGCTGTGGTTTGCTCTGGGTTCTCGGCCATGACATCTGGCATAATGGGAGTAAC
GTGTCCCTATCCGTGTTCGTGTAAGCCTCTCGCCCGGATGGGGACCACAACGGTGTGGGT
TGATAACAGCCACGACACGACGTTGTACAATATCATGGATGGTGACGGACGATGACGGAC
GAGAGAGCAACACATGAACACAGTTGAGGCGAACCGAGACAGCGGTGCATGCATACCTCC
TCCTACGATATTAGCAGCCCAACGACCACCCATCATCCATAGTACATAGAGTAGGTACTT
GATTAGATACAGCACATGCTGTTCGTGTTACCCGCCCCAAAACCCGAAACACCGAAGCAG
ACCGGCCGGACCCAGACGCTGATGAAAACGAGGCACGGGGTGCGGCGCCGCATGACACGG
CACAGCGCCATGCGGCGATGCCCGACCGGCCGGCGGGGGGCGGGGGGTGGGAGGCCAGAC
ATCGACCCGGACGCGGACGTGGAAGCGGACGTGGAAAGTGGATGCCTGGTACCGGATACC
AAATCCGGTGCTGGCACAGGTGATATCCATCTCAATATCCCTCACCCGGAGTTAAAGAGA
CGAGTCACTCACAGCAAGAAGATGGCGGCCCGACCATATCACCTCTGTGCTACCTACCAT
ATCCCGAGCCAGGTCCATAAATAGGTAGACACGCCAGAAATAACAACCCTCCAACACACA
TGGCACTGTAGCTGTCCTGAATAGTAGGAGGACGTGTCCGTGTAACCAGGCCCTATCCGG
ATTCCACAGGCCAGAGGGTAGAGAGAGAGACCGGCCGGGACCGTGTGTGTGTCAGATGCC
CGACCTGAGGAGGACGGGGTTCGGGACACGGAGGACCGGGAGCGAGCAGCAATGAGGGTG
CCCAATGTGATACAAACCCGGCCAGCACGGGGGTGCCAACAGAGTATGCATGGAAGACGG
AAAGGACATGGGAGCGGATGGGACGCTGCAGTTAACCTAGGTAGGTAGGGAGGTAGGGAC
GTGTGCTGCGCTATGTATGTATGTAGATATGTACATGGCCTGCGGCAGACAATATACATA
TGTACTGTACAATGAAAATGGGCATATGTACTCGGCGCGGATGCATCAGATTTGCTCTGG
GTAGCAGCATCACGCCACAATGGCGGGCTGAACGAGGCGGGTGGCCTGAATTATAAGGCG
ACTGACATGTTCTCAACTAGGTGAGTTCAATGCATTAGACCGGTAGTGCCTCACTCAGAC
CTGATGCTGCGTGCGTCTTCGTTGATGAAGGCACGGTTGATTGACACACCGGCATAGCAG
ACTCGAGTCATACCACGCTGTTCAGAAGAGACCGGGTCAGAGAGAAGTCCAGAGAGAAGT
AGTCGAATTCCGATATATACACCCAGCCCTCCGTCCCCTTTTTTCCTTCCCGCGCCCGCC
ATCAGACCCAGCGACAAGGTAGATACAAGAAGGGACGTGCTCGGAAAGACAGCAACCGAA
CAAAGCAAGAGGCATAAAAGCCCCACCTCTGCAGACAAGCGATGAAGATGGAAATGCCAC
TCAGAGAAACGATAATAATAACATCAAGAACGAATACTACAAGAAGCAGTAGATGGATTT
AGCCCCTGCCCCTGCCCGCTCAAGCGCGAGGCCAATGTCATTTCCGCAAGGGCATATGGC
CGGTGGAGATTTGATGTCGCTGGGTTTTGCGCGACCCGCGAGTGTCGTCCGCACGCTCTC
AGTTTAAGCGGTAGCCTCGACCTCCTTGGGCGCCTCGCCCTCCTTCTCGGTGAGCGAGAC
GTCGGCGACCTTCTCAGCGACCTCGGTCACGGCCTCGTCGGCGTCGGCCTTCTTGTCGTC
CGCCTCCTTGGCGGGGGTGTTGGCGCCCGACTCCTCGGCTTCGAGGCGCTCGATCTCCTT
CTTGGCCTTGTCGATGTTCTGTGAAGATGTCAGCGGCGTGGGAGTGAGTAGATAGAGAAT
CAAGGGCATACCTTTTGCGTCTGCGCCGGCTGGTCGGCCTTCCACTGGGCAATCTTGCCC
TTGACCTTCTCAACGACTTCGGGCACCTCGGCGGCGCTCATGGGGGGGTTGACGCCGACG
AACGTGCAGTCCTCCATGACCGACGGGGGGCAGCTGAATTTCCCGGCAGCGGCAGGGGCC
TCCGTAGCGTTGGCCTTCTTCCCCTTCTTCCCCTTCTTGGCAGCGGGGAAGTACTCGTCC
TCGCGGTCCTCCTTGCGCAAGACCTTCATGCCCTCGAAGCCCGAGGCGTCAACCTTGCGC
TGGGCCGACGCGCCAAGGCCCTTGTCGGCCAGCAGGGGCGCCTTCTCCTCGACGACGTGC
GAGGGGTCGAAGAAGCGCACCAGGTTGTTGGCCCGGCGGATCTGCTCGGCGAAAGCCGGG
TCGCTGGCCTCGGCGAGCATCTCCTGGGCGCGGGCCATCTTGCGCTCCTTGGCGGCCCGG
TCCCGTTCTGCCTGCTCGCGCTCACGGCGCTTGGCCCACTGCTCGTCTTCCCACTTTTTG
GCGGCCTTGCGCTGCTGGTGGTAGTCGTCTTTGCACTTTTTAAGAGCAGCCCATGTGGCC
TGCTGCTTGGTGTGGAGCTCCGACTTCTCGGTGCGCAGAGCATCCAGATTGTTGAAGACC
GAGTCCAGCTCGGCTCTAACAGCGGTGAGCTCGGCCTGGATTTTGTTGTACTCCTCAGAA
AGGGCCTTGGCCTCAGGGTTCTCCATGCTGTCCTTGATTTCCTTAATCTTGGCCTTGAGC
TCGTCAATGGCCTTTTGGTCGTTGTCGAAGGACGAGAAGTTCTTGCGGAGCTTGCGCAGG
CTAGTAACCTCGGCGAGCGCCTTCTTCTCCTCGACCAGCTTCAACTTGCCGCTCTCGACG
CTCTGCTCGAGGCGCTTGATCTCGGCGTCGATCTCCTCGACGTTCTTGTACGGCACCTTG
GCGCGGGCCGTCTTCTGCTCGGCGATGCGGCGGCGGAGCTGCTCGTCGAGGGCCTTGATC
TGGTCCAGCTTGCCGGTCCGCGAAGACTTTCCGAGGCCCTGCTTCTTGCGGATCTCGTCG
ATCTGCGCCTGCAACTCCTTCCTCCGCGCGATCAGGGGGCTTTCTTGGCCCTGCTTGGGC
AGGGCGCTGTCGAGCTTGGCCTTGGACGCATTCTGTAGCAGACGTACAGGGTCAGTTTCG
GGCCAATTGATGACAGAGAGGGAGAAAGGCGAGCGTGGCAAACTGCTGGCCGTGTCTTGG
CTGCACTTACGAATTGGCCGAGGGCTTCGTCGTGGGCTTTCTGGAGGGCCGCGAGTTCCT
TCTTGTATGCCTCCTCGTCTGGCCTAGAGACCTTGGTGGTGGTGACGGCGGCAGCGGCCG
GGGCCGGGGCAGTGGAGTCGGTAGCCATTGTGAAGTGGTGTTCAGGAAAGAGTATGCAAC
TAGATGTCGAAGTTTCGGGATCTCGGGGCGCAGAATCGACCTGTCGGGCGAATGCTGGCG
TTGAAGCGGTGGTGGAGAGAAATTGATGGGAATTGAAAGTGGTATTTATAGCGGTAAAGG
AAGAAAATGGGTGAGCGAACACGGCCGGGCGAGAAGGTGCCCCGGCGGGGAGATATGCGG
ACGTTCGTCTGAAGTTCTGCACCAGATCGCCAAAATTTCTTTTGGGTTCGCCGATTCCAG
ACCCCGTGGCCTTTTTGTTGCATTTAGCGCTCCTACTTGGCGTCTTGATGCGGGGGCATG
GCATCTGATATGCAACAAGCAGCTACAGACACAGTGGGTTTTACAGTGTCCGCCTTGTCC
TGATCAGACAGTTTTGCTTGCTCTCTCGGTCCATGTAAGTGCCAGTTCCACCCAAGCTGC
GGATCTGCCTGGTTTGTGCGGTCTGGCTATCAGCTACTCCAACGATATTTGGAGCAATTA
GCTGTAGTCTACTACATTTTTGACTCCAGCTGCTGATGTTTCGTAGTATGGAACTCGAAT
AGGGGCACAGTGTAGACTCAGGGTAACCTTATCTGAAGATGCATTTAGAAGGTCTAGCTA
GTCCCACACCGTGTGTGCATATCCTGTCGACCCATGCAGCCATGCGACCCCATGCGGCAT
CGAAGCCTTTTTTTTGAAAGCCATCGCGCGCCCGTTCTTTCAGCAGTTGTCGCAACACCA
AACCCAGCAAACCTAGCCTCGTCAACCGACCAACCCCGATTTACCCGATCGCTCCCCCAA
CCTAAATCCGCCTACGTCGAATTCCACGCCGTCGCCAGCCATGGAGGAAGAGAGCAACGC
CAGCATGCACACGAAGGAGGTGACGCGCCTGTGGCGGTCGTGGAGGACAATCCACGAGAT
GGTGCAGGACAGGGTACGCAAGCCGTCGCCAGCCTACGTCACTTTTTCCCCGGTTAGATG
CTGGGAATGCTGACTCTTTTCGCCGTAGGGCTACGAGCTGGCCGAGGACGAAGTCAAGAT
CTCGCTCGACCGCTTCCGCTCCGAGTATACGAATGACGACGGCAGCCCGAAGTACGCCCC
CGTCCCGTTAACCCCCATCGCGCATCCCTCTCCCAGTAACCAACTCACTGACCCTCCCCT
TTCACCAGCCGCGCCAAAATGCAGTTCTCCGCCCGCCCCTCCGAGTCCATGATCAAAAAG
TTCACCCCGCCGCCGACCCCCTCCAACCCGGACCCCGCCCCGGAATGCGGCACCATCTGG
ATCGAGTTCTGCCCGGAAAAGTCCTCCATCGGCATCTCCGTCATGAAAAAGTTCGTCGAG
CACTGCTCCAACAACAACTTCAAGGCCGGCATCCTCGTGACAGCCGTCGCGCTGTCGGCC
CAGGCGCGCAAGGTCATGACCGTCACTTCCCAGTTCACGCTCATCGAGTGCTTTCTGGAA
GAAGACCTCCTCGTCAACATCACGCACCACGAGCTCGTGCCCAAGCACGTGCTGCTCAGC
CGCGAGGAGAAGACGGCGCTGCTGAAGCGCTACCGCCTCAAGGAGACGCAGCTGCCGCGC
ATCCTGTCCAAGGACCCCATCGCCCGCTACCTCGGGCTCAAGAAGGGGCAGGTCGTCAAG
ATTATACGGACCAGCGAGACGGCCGGGCGGTATGCGAGTTACCGGCTTTGCGTATGAGGG
GGGAAAGGGGGCAGCAGGGCGGGCTAGGTGTTTCGGGGGTGGTTGGTGGGGTGAAAGGGA
TGGGGAGAGGAATAGACGGCGGAGGAGTACATCACATCACATGGGGTGCATCAACCGAAT
CAAACCTCGCAGGTTGTTGCTGTTGTTTTACCCCAACAAACCAAACCAAAAGAGAAGGGC
GTTTGAGTTTCTATCAGGCTGGTTTTGGGGGGAGGGTCTTGCATTTTCCTCGCTTCTTTT
CGGCGTTTGGGGAGGGTTCGTAGAGGCAATCTTGATGGGGGGTCTCTTTCCGATCTAACG
GGAGATGAACACAGTTCATGGGCACGTTTGCTAGCGCCGCGCTGTACTGTATGTACCTTT
TGAGAGCAAGGTAGATAGGTAGTTACTCGACAATGGATAATGTCCGATAGTATGTGATAT
GACAGCATGATGACCGGTGGTGGGATGTTAGTTTCTGCAGTCAGCACTCGCTCGATGACC
GGCAGCATTGATGGGCAGGTATAGGTACATGCACGAAGTGGTATCAATGGCGTCGTCCAA
AGGATAGTGTCACGGATGACACTGAGCCGTTCGTCCGCATAGTGCGGTAGCCCGTTGAGC
CCTCAAGCTACGTATGTACTTATGTGAGACCCGAGTCTCTAAAGGTGGCAAATATTATCT
TTACGTTAGATGTCTAGCTATAGATGGCATACCTTCATAAATCAGGAGAAGAACGGCATT
GTTGCCCGGGTATATCGCAAAGAAAGCAAAGCAGATGGGGGAAAAAAGTCCACCCAGCCC
ACACCCCATCCTCTGCATCGCAAGAGAGCTGCAATCAGCAACAAGCGGCGAATGCAACCG
CCAGAGAACCCGATCACCCGCACTAGGTGTGAGGCAACCACAGCGACGCAGCCAGGCCGA
TCCAGACCCCTCCCTCTTCACCCTTCCTTCAGCTCCCCATTACTCCGTCTAGTGTCGTGT
GTGAAGAAACAATCCCCAACGCCTTCTCGGTCTACTCCCATCCCATCCCATCCGACCCGA
GCCCACCCAACCGCGCCGTACCGAATCAGGCCATCGTCTATCCGCCACGACCCCGTAAAC
GCCGTTTGATTAGGTATAGAAACCCTGTCCTTTCCCTTGTCCCCAAAATATAAACCATGT
CGATATGTGTGTCATTGGCGTAGAAAGAAGCGCACGCCATAATAACCCCCAACACCCCCC
ACCGCCCTCATCGCGGCGGCTCAAGCAATCCACCCACATCCATCAACTGCGGCTCCTGCT
GTCTCCCCACCCCATCAGGCCGCTGCGGCAGCAGCGTTGGCGGCGGTGATTTCGAACCCC
CCTCCTTCTTGGCCTGCTTATTAACGGGCGACAGCTCGTCCCCCCTCTTAGACGTTCTCG
GATCGCTACTCCTCCCAACCCTCGGCAGTTTCGGTCTCGCATTGCTCCTCGAACCAGGCG
GCGCCAAAAACCCGCCCAGGTCCTGCAGTAGCGCGGCGGAGCCCCTGCGGAACCCGCTCC
CGCTGGCCGGGACGGCGGGCTCGGGCGCGGGTACGGGCACCTTCGTCGGGGATAAGCGCG
ACTGGTCGCTGGAGGAGAGGGAGGAGCTCGCGCGCGGGCGGGGGTGGTTGTTCCCAGTCG
TCGAGGGCGGCGGCTGGTGATCGTCGAGCAGGCCACCGTAGTCAAAGAAGGAGACGCGGC
GGTGTGTGGCGGAAGAATCGCTGCGCGTCGACTTGCCGCCGCCGCCGCCGGTGGCGTGGA
GGTCGTCGCTGCGGGAGATGCTCGGGCGCTCGTGGGCTGGAAACCGCCAGGTGTTTAGGT
CGTGGTGCATGGTGACGGGCGGGGCGGGGATGTACTGTCGGTTGTCggtcg
>NODE_29_length_10024_cov_34.975758
TACAATAAGCAAGATGAGGGTCCGGCAAGCCTTAGGGCATAGCGGTGTAGGAATAATAAT
GTATTGTCGCCAAGTGCAGATTTTCGTGCATGGAACAAACTTCGGCCTCCCCTCGGCGCT
GTTGGTTGACATGTTTCAGTGCAACAACGCTGTATTGTTTCATTGGCCCAAGAACGAGTT
AACTACCGACGCTAAGTCATCGAGCGTAACGGCGGCCCAGCGCAAGCCTATCAGCCCGAA
CTGTCCAGCCCAGCCAAGTTTGAGCCAACACCTAGACCGGTGGAAACCAATGAGATTATC
TACTACATCAGCCCCTGACCGCTCCGTTGAACGTTGGCATTCTCCCCAACCTTTCTTTCC
CTTTCCCACCCCTGCGGCTCATCTCATCGTCCGTCAATTCATTAGCCTCGTCGTACATCT
ATTTTACCCTCCACACCAGCCAAAAGAATGTCCCTTCGCCCGCTCGTCCCACCGAGATAA
ACGACGACACTTCATCGAAGATGTCGACCAACGCCACAACTACCACCACCACATGCCGCC
CCATGACGGAACTCCCCGACCTCAACACCCTCCCTATCCCCCAGAACATCAACGTCGTCA
GCACGCCCGGCAATGACACCGCCTACCCGCCCATGGCGGCGTGCTGCGCGCCCAACCTCG
TCCAGATCGTCGACCGCTGTTACCTGTGGTGCGAGATTCCCGAGAGCTATCTCAACGGTA
CCGACAAGGACGGCGCGGCGGCTGCCTTCTCAACCTGCCTACGGCTGCGGAAAGTGGACG
GCGATGGTTTGAGGATCACAGGGTATCAGTTCAATACGGCCGCGGCCCGGCTGGGGATGG
GGTCGGCGAGGCAGATTGGGGTTTGGGTGCTGGCTCTGTCGGGGCTGATCTATGTGCTGT
AGTAGCGCGGCTTTGGGGCCCGGGGAAATGTGCAGTTATGTGTGAATTGATGGTCTTTGT
TCGTGGGTTGGAGATTTCACTGATAGTGGCTAGTTACTGTAAGTGTCTGAAACCAATCCT
GAAACCACACCAATAAAGACAAACCCGCCCGAGGAGTCAGCCACCCATCCCAACAACACT
CAGACCAAGCCCCCAAATCCAATCTCCTCCAGCTCCGCATCCCTATAATCCGTCTCCTGC
GATGCCCTGTACGGTGAGGGGCCGCCGGGCCGGCCCCGACCTCCACCGCGGTCATGTCCC
CCTAACCCCGTGGGTGTCGGGGAGGTCGTCCCTCTGTCGGGGTCACTGCAGCGGACTAGC
CTAGTCCTCCGCCTACTTTCAACGCTGGAGCAGCTTCATCATTAGGCACTGCCGCATCAT
TATAACGCCGCCGCTGTTCTTCTCCCTGTGGCTCTTACGGCTACGTTCGAGACCGAGGGG
AAGTCGGTGCCGGAGCCGCTGGAGTTGAAGAACCGCGGTTTCTCGGGCGAGACAGGTCGC
GGGGGGCGGTTCAAAAATTGTTTCTATGTTTTGTTGTGCTGCGGCAGAGTTCTGACAAGA
CATTGGCATGCTGGTGGGTGACACCACTGGCTTTTGTTCACCGGAAAGGAACTGCTAGCA
ACGGATCCTACCGCCGAACAACTTTCGAAGCGCCGGCCATCATCCGCCGGCACTATGTAA
GAATTGAAAGATCAGGCCAAGATTTGCCCAAGGTACGGAAGTGAATTGGTCCGTCTTCTG
TCAGCAACGACGGATCGGCACATCGTTCTTCTCGATTGATTCAAGTCTTGTCGCCTTCTA
CCAATGAAGCCTGCCAAGTAACAAGCACAGCCACCACAGAGGCTTTGACGCATTCCGTCA
AGGCATTACATCACGAATCGCGTTGTTCGTCTTTTTGGGAATACGAGATCTCTTCGTATC
CGCCTTCGGAACGGGAACAAAGAAAGAGGCATATAATTCATTGCGCTCTCCTTCCCCCAG
ACCAGACAGACAGAACCCCCACTCGCTTCGACGACGCAAGCCACTCAAATATCCGTTACT
ACCACATTGCATCCACCCTCTTCTGCCAGAACGATGAAACTTCTTGACCTTCTCATTCCT
GCCATCGCGGCCTCGCTCGCCGCCGCTGCCCCCGCAGTGACCGCACGCCAGCAAATCGGC
GAAATCCTCTACCCGTCCGGGACCTACCGCAGCTGGGTCCAGACAGGCCACATCATCGAG
GACCCCCAGGATCAGCTCCTCGTTGTCAAGAACGGCGTCCCTGCCGAGGAGACGACGGCA
ATCGTGACCTTCGACTTCCCCGCGGACTCGCAGGGCAAGAAATGCGAGCTCCTCTTTGAA
CTCTGGGCTGACCGTGATCACTCCACGGGCACTCAAACCCTCGACGTCTTTACATACACC
GACCCCCCGAGCGCGCTGTCGGACCTCGTGGTTGAGATCATGGGCAGGGACGTCCACGTC
GGCCGTGTCGTGGTCTTGCTGCAGGCAAATGCGACCTGGACGCAGTCCTATCATGGGTAC
CCGACGATCGACTGCCCGGCTGGACAGCGACGCGGTTTTCAGTATGTTGGTGCGGGTGAT
GCGGTGGAAGTTCGCTGGGATATCGGTGTGACGGGGCCAAGGTTCCGGATTCACTATGAG
TAAGGAATAGAGACACTCTTGCAGAGAGAGTCGGACGAGGCAACCGGTTTCCTTGTATCA
TTCGAACACGTTTGATAGTCCCTCACTTCTAAGGGAAGGTCGTATTTCCTCAGCGGTTAT
CCATCATGCGCCAACTGTGACTCTCCAAGCACCGAACGACATGACGGCCGTGCTAACTAG
TATTGCCGCCATCCGCTCATGCCAAACCAGGCAAAAGTATACTCCGAGCACTTTTGCCAT
AACGCCGCCCAGAATTCCCATCCACACAACGAAGAAGCCTGTCTCGAACCACGCTTTCTT
CAAACTCTCCTTCCGAACTTGTTCGCCGCTTGCCCTCATACTGGTGCCCCATCCATCCGC
GCCCATGGTCATCATGCTCCAAAGATGGACAGCCGGGAGCGGGATGTAGTAAGAGAAGAT
GCTCGGCAAAACCCAAAGTAGCCCTTTGGCTGTCAGTCGATCGGGATTTCTCAGCAAGTT
GTAGGAGCAGCCGACGAGGACGCGAAGCAGGAGGTCGGTGATGGAAAACACGACGAGTTG
TTGCGATGTGAAGAGGTACCAAATCACTGCAATGGCGCCAATGGCGGGTCCGAATTCGCG
CTTGGCCATGCCGTAAAACAGGAGCGGATGGCTGGTGGCATAGACACGAGGATGCAGCAG
TGACTCGATATGCGTTGCTCTCGCCCACCGGACTTGTTGCTTGAGCCATCTGGCCATCGT
CGTTGGCGTGTCCGTCGCAGTAAGCACGTCCGAGGCAAACATCACCTTCCACCCCCTGAG
AAGGAGGTTCGTGGTGAGATGGCGGTCCTCGTTGACAACCATCCGCTTGCCGAGCGCCTT
TTGGAGGTACCAGGTGACGAGGATGTCTGGAAGCGCCGCAAGCCTGAACGCAGTACTCGG
ACCACTCTGGCAATCGCTTGTTCCCGCACAAGCTGGGGTCGACCGCGTCAGATAGAGTTC
CCCCCAGTACACAGCGGATGCGAGCTTCGTCACCATGGTCTCCTGTGAGTTGTGTACGAC
TAGCCCGGAACTTGCCCCTCCGGCGTCGGGATCCGCTGCGATTGTGTTGATGGTACGCTC
CAGCGAGTCGGGGAAGACGATGGTGTCTGAATCCGACGACCAGAGAAACTCCACTCCCAG
AATGTCGGCGATGACGAGAGAGAAGACATATGTTGTGAACATGATCCCCTTTTTATGCAT
GTGGCGCTGCTTGAGACACAAGTGCCGCACCCCATCTGGCGCCCCGATTCGGAGGTTGTG
CTGGACCAGAATTCCTTTGGCCAACTCGATGCAGTACTGCATCGCAATTGCGTCGGCCTC
TGCGTCGCCGACTGGGTGGTCTTGATGCCGGGTTTGAGCGATGGCCTTGGAACGGACTCT
CTCTGCGACCTCTCCAAATGGTTCCGGTATTTGAATTATGGCCGAGTGTTGTGGATAAAC
CTAAGTGTCCAGACCGTCAGCCTTTGGTGTTTAACCTCGGTTTGCCAAAAGCACATACTC
TTTTGAAGATCTTGACCATGTCTTGATCCTCCGCTTCGTCTCCGTCGATGCCAGCAAGCA
AAAAGATGCATGTCCGCGATGATTTATAACTCTCAAGGGCGCGACAATACAGGGAGGGGT
CCTCTCGCCATCCAACGACTGCTGCCAAACAATCCAACTTCGGGGAGTTTGGTTGACTCT
CTAAGTGGATGGCTTTCTTGTCCTGCAAAGCGTCTAGACCGTTGGCGTGCTGCCGGCCGA
AGAAGGCCGTTCGACATCCCTCAATAACATAGCGGTTGAGTTCAGTAAGCGCAATTGTGA
TGATGATGTCCAGGGTGATAGGATACCGGCTGTGTGCTGTTGTGAAGTAGTACAGGGGAA
CCGCCAATGCACAGCCGATCACGTTGAGAAACTGACGGAATGCCGGAACCCGGTGGCCGC
CGGTGGCCATCCGGGCCCGGTGATCGTCATCCCGGCCGGGCTGATCGTCGAGGAACATTT
GACAGGGACTGCTTCGAAGGTTGTACCGAGCGAAAAAGGATTTTCTCCTGACGATCTGGA
ACATTTTATCTGTGCTGGAGACGTCGCGCTTTATCAGCTCTCCTTTTCCGTGTCCTACCC
CGGCCAGCACGAAAAAGAAAAAAGCCTTGACGAAATTAAACCAGTCATCTCGGCCCCCCT
CTCCAGTTTCCATGCCGTCGGGGCCGTTGAGAGCCCCTCAAGGTAGGCATCATTGGAACC
GAGCAATGATTGACACAGCCTCTGTCCGTGTTCCCCCTGAAAAATTTTTGCTGGGTAGGA
TTCTCCCCGAGTGCCTCGTCGTATTCAGGAGGCAGTTCCGTCCAAGCAATCCGCCTCGGC
TTCTCCGCTGGCATTGATTGGGCAGGCGTCTAGGCTTTAAGGTGCAGAGATCGTGTGTAA
AATTACGTCGTATCCGTCCTCTCCGGTGAGTCAAGAAGGCCAAGCCTAGACAAAAATGCG
ATCTTGAGAGCGCCCAGGGCAGGGCCGAATTCTGACAGGGAAAACGATTCCCTGCTCAGG
AGAAAATTGCTTGCCAGAAATGACAGGAAGATCCTGTTTCCACCCTTTCCGTTCCGTCTC
GTCGAGCCAGAGAGCTGTTGCCAAATTCCTTCGCTTCAAGTGTCAAGGCATTCGACCAGA
GATGATCGTCACTTACAAGAATAATCGGCTTGTGCCGGCAATCATTATCGCAGTATGTTT
CTGGGTGGCATACTGCCTCATCGACCCCAACGTGAACAACTTCGGGGATGCCCTTCCAGG
ATGGAGATTCAGCCAAGACCACGACCAGACACCCTGGGCGACGTCTACGACAACGGCAAA
TTCAACCTCACCAACAAAAGATGCGGCGTCCGCAACAGTATTCACAAGCACTTCCCAGAT
CACCCAGCACACCCACATTGACAATTTGTCTGCAACTGATGTGCTCCTAATCATGAAGAC
GGGAAGCACGTCCATGTGGAAACGCCTCCTTGTCCACCTCACCACGACACTTTCCCCCAG
CCGGATCCCAATCGAAAACACAGTGGTCTACTCTGACTATCCAGAGACGATTGGCAAAGT
CCACATCATTGACGCCCTCGCGAACATCACCAAAACGACCATGGCTCTGGCAGATTTCGA
CGTGTACCGGCAGCATCCCGAGTATGCCGACCACAACGTGTACGTGGAGGCTGCAGGAGT
CGACGGAGACAACTACGGTCCGCCGGGGGGCTGGATCGTCGACAAGTTCAAATTCGTCCC
CTTGATACAGCATGCCGGGAACAACTGGCCCAAGGCCAAGTGGTACATCTACATGGAAGA
CGATGCCTACCTCTTCCTTCCCAACGTTCTTGCTTATCTGTCATCCTTTGACTGGCAAAA
GCCACATTACCTCGGGAGCTATGCTGCCAAGTCCGACACTGTCTTTGCCCATGGTGGCGC
TGGGTTTGCGCTCTCCCGGGGCGCGTGGGAGAAGACGTTTGGGCGCAACCCGACCATGTC
TGCGGACTACGAGGCGTACACGGCTGCGCACTGCTGCGGCGACCAAGTCCTTGGCCATGC
CCTGAATAAATACGGAGTTCGATTCGGGCAGAACGACGGCGACGAGAAGTTCACATGGGG
ATTCAACCCCATTGTGCACTGGCGTTTTGGCTTCAGCAGATGGAACTGGTGCAGCCCCCT
AATGTCGTGGCACAAGGTCCACAATCGGGATGTTGCGCGGTATTTCGCGTTTGAGAGCGC
TTGGGACTTTACGGTAAGCCACAACATCTTGGATTCCGTTCACTCTGACTTGGAGCTATG
CCTGGCTAACTCGCAGTCAGAAACCGCTGCTCCACCGAGACTTTTTCATGGGCATGATTG
CCCCGAGTCTTCAAAAACGGGCCGAGTGGTGGGACAACCAGTCCGGCTTGTTCACGGTCA
CTTCTGCAAATAAGGTGTCCCCGCCAACCCCTGCTGAAAAGGGGTACGACATGGCGTTGT
GGAAGGGGGCCTGGGTGTCGGCAGACGCATGCGAAGCGGCTTGCAAGTCTTGGGCCTCGT
GTGTCCAATGGAGTTATGTTGAAGATTTGTGTAACATGGACGACAAACTCATCATGGGGC
AAGGTTACGCTCCCGCAATGTCAGAAAGGAAGACGGCGTTGAAGACCACGAGCGGCTGGT
TACAGGGGAGGCTCGACGGATGGCATTGCGACTGACAAGTCCTCTCCTATTAATTTCCCT
TCCTTTATATCGGCATGGCATTAATTATGTTTAGAGAACCCGGATTCCGGGAAGGGTTTC
TCCTTTGCCCAGTTACTCCTGTTGCGAAAGCAGGAATTGCATTCCTTTCTCCGTTGAACT
TCAATGTCCGGCTCTACAGTGACCTTGCAGCGCCATGCATAAACGCTGCCGTCGCCTTCT
ATTTCATGGCTTGTGCGAGGAGGGAGATTTCCAGCTTGGGATGCACAGGGCAGTTGGCCT
TAAAACAAAAGCTAAGCACAAGTACTTCGGTCTCTTACAAGATAGACTGTAGTAGAAGAC
TGAAGCTGTATTGGTGACTGAACGGCCGTTCATCACACGCATTCCCATGCCCAAGTGTGC
AAATCAAAGTTCCTTCCCCTCTTCAACTTCATCCTTGCCTTTTTAGGTTGTCCAGCGGGC
TGGTAAAATCCAGCTCGCCAAATGCTCGGTCCTCCTCTCGTGGCCTTGTGAACGGATTGA
GCCTAAAACCAGGTCGGGATCGACGATGACACCGACAGTCAACGCTTGCCGATCCAATAG
GGTCTCAATATCGGCCAACGCTTCTCCCTCTCTGTTCTCCAAGTTACATTGACGCTGGAC
CTAAATCAAGAACTAGGCCCAGCCCGGCGGGAGACAACACTGCCCCTCCCAGGCAGCTGA
AGTCCTGCTAGTGCCAACTGGGCAGGAATTCTCGCTTTGACTTGTCTTTCGTGTTTTAGC
CGACTCGTATATGCCGTGAGTGAATGCCGCCATCCCAGGGACTGGAAATCCGGGGAAGAG
GTCAGGCGGGATGTTACCCCGCCCTTTGGCGATGCAACAAACGCCATCTTGGTCGACGTG
CTCGGTCACTTCTCGACTTCGCGTATGGGTCCGATTGGCGCGCTTCCAAACCCTATTTTG
AGGTGATGTTGCACTGGATGCACTCTATTTAGCCTCCTTCCGGGCCCCGAACTCGTGATT
TTACCCTTTCGATCGGCAAGCAAGAACCGGAGGGATCGGGCTCGTGATCCGTCGTGTAAG
TGGGAGGCGAGGAAAGCTGAGGTATCTGACGTGGAAGACAACACATGGAAGGTTGACGGC
GGAAGTACATATAACGGAGCAACCCAATATGTCACTAGAAAAGAATCACACTGCATGCCC
ATATCGCAGACGACCCGGACGACAAAGACCGGACACCATGCGCCTATCACTCTCGAGCAT
CGTTTGCCTGGCTTTCGAGGCCAGGGTGGCTTTGAGTTTGCCACAAGGTCCACCTGGCCC
TCCTGGTCCCCCGGATCTTGATCATCTCCCGCCGTTCAGCACCTTCAGCAACCGCATCAT
CTACACTCCGCCCAAGGGAGGTCGAGCTGTGTATCCGCGCATTGCCGAGCTCCGCGACGG
CACTCTCCTTGTCACTGCGAGCGTCAGCGGCGTTGCTGGTCCCGGGAATCTGCCTTCATT
CCCCGTCTTCGAAAGCAAGGACGGCGGTGTGAACTGGAAGTGGATCTCCAATCTCACTGA
TCAAGTCAACAACTGGGGCATGGGGGCACAACCCGCAATCTATGAACTGCGACAGCCCCT
TGGGGGATTCAAGCCTGGCACTATCCTGGCATCAGGAAACAGCTGGAGCAACACCGGAAC
GCGCATCGACTTGTATGCGAGCACGGACAAGGCTCGGACCTGGCAGTTTGTGAGCCATGT
CGCTGAAGGTGGACGTCCAAACACTACCAACGGCGCAACGCCCATATGGGAGCCCTTCCT
GCTGTATGTGTTCCCCTTCCGCTACCCCTGATGACACAACAGTCACTAAACCCGTCTAGT
GCCTACGAGGACGAACTCATCGTCTATTATTCGGACCAACGCGACCCGAAGCACGGCCAG
AAACTTGCGCACCAGCGCTCTCATGATCTCCGGACCTGGGGCCCCGTCGTCAACGACGTC
GCCTACGATGAATACCTCGCCCGTCCGGGCATGACCGTCGTCACGTACATCCCGCCCCTG
AAGAAATGGATCCTTGTCTACGAACTCCCTGTCGGCAACTCGAGCTCTCACGGCGTAAAC
TACCCTGTGAACTACCGCCTGGCCGACGATCCGAGAAAGTTTGACTCAGCGGAGCCGATT
CCCATTGTCATCAACACTGCTAATGGAACGGTGGCGCCGAATGCCTCGCCCTATGTCGTG
TGGTCCCCCGCGGGAGGGCCCAAGGGAACGATTGTCGTGTCGGACGCTGATCGCAGTGCC
GTTTATGTCAATACCGCTGGGGCTGATCCGGAGAAGTGGGAGATAAAGGAGGTCGGCCAG
GCGGAGGCATATAGTCGCGCATTGCATGTCTTTGAAAAGCGACCCGAGCACTTGATGGTT
CTGGGTGGGGACACGTTTGACGGGAATGGTGTTGGCGCCATTACCATCAGTGTGTTGGAC
ATTAAGAAGCTGTTGGACGGAGACAAGCCCGGACCCAAGCCGCCTAGCTGCAAAGCAACG
TAAGAAAACAGTACTGTTGCTGCAGGTGTTGTTTTGGGTCAGGGTTTCCTCTTCGGTAGG
CATTGTTGGGGGGTAAATATTCGTGGTGTATCCGATAGATCACGACAATTTAGAGCAACC
CCCGGTGTATCACAGCACCGGATTCGCACAATGCTTTCTGTGGTTTGGGGTTCAACTCGG
ATTTGCCAAGACATTAAACGACTGAATCAAGAGCTGTCACACTGTTATTATGACAAGGCG
ATTACACCAGAACTACAGGTAGATATGATCATTCAGTTGTTGTTGACCCAAATATAGATG
AACGCTGTATTTTACGGAGGGAATTGCTTCTTTTATCAACTTACGTACCTCTCTATTGGT
CTTTCAGTTACGTTACAAGTCTCAAGCTCAGCAGAGGTACCTAGCCGAAGTGAGCTCTGG
GGGTCACCATTGAGTCCCATGGTGTTGACTTCCAAGTAGCTCAGTCGTCTACATGTTACT
ACCGCTGGGAAGTTCAAGTGTTTGGGTCCAGTAGAGATATTGAGTTTGTCCTCGTCTGGC
AAATTAATACTGCCTGGGATATCCCTTCTCATCGCGCATGTTGGCGTTCATCTTGTCTTG
CGTATTGGCATGAGCTCGATGTCGTCAACCTAATAATAATAATAATTCCTACACCGCTAT
GCCCAAGGGCTCGCCGGACCTTCAGCCGTTTAACTGTACAGGAAAACCGTGCCGTTGCCG
GCCGGatgaaaaacccatacctacgatcaaggAAAAAACATCAATGATTGAGCCCGCGAA
TACAAAAAGAAAGAAGGCCTCCTGGCCTTCGAAGGAGGGGGCATTAGACCACTGTCTCCA
GCTC
>NODE_32_length_61_cov_182.295074
CTAGGGATATCACATGAAGCTTATCCCTGTGCCGGCAACTTAGACAGTTGAGAACAATCC
TTCCGTTCCCGCGGGCATGGAGAAACTGGTCAATGTTCTGCTCGGTATTGCATTTGGTAC
A
>NODE_33_length_412_cov_33.434467
TCCCCCGAGTCTTTGCCCATCCCAGACAGGTTTTCCAGGCTGCTTCCAGTTGTCGGACAT
AAAGAGGGTAAGGTATATACCTATATAGAGAAGGCTAGGATCCTTATAGAATAGTTCTTT
CTAAACGTTAACCTAGAGTACTCCCTCTCCTAATTAGGACTATATTAAAGTTAAGAAGAA
CCCTATAGTAATACTAAATATCTTAATAAAGTAGTTACTATAGATAAAATATACTACACT
TTTATAAGAACTATAAATAATAAAGTCATTAGTAATAACTCGTTTATCCTGTCCGGAGGA
CAATATTACGCTGAAACCTTTGGGAACTATTATGGGAAATTGATAAGCGAAAGTTATAAG
CGAAATTACTATGGGAAACTGATAAGCAAAAAAAACTATCTGCAATTGGTTTGTGAGCAC
GCTGCAGCGCGAAATCAGTCACGTGTCTCATTCGCGCTACCGGACCTCATCC
>NODE_34_length_8243_cov_29.443771
ATGCGTCAGATGGACAGCTCTGAGGGAAGACATGCTGCAATGCACAGTGGCAAGACGAGG
GAGCCTCTCATTCTATCTGGGAGGAAAAGCGCCATCCGACCCAAAGGAGTGGTCGCCAGA
CATGAAAGCGGTCCGGGAAGCGATCAAGTACGCAATggcgacggggagattggatgtgga
cgacgagcagagtcaaagcctgaatcagtcgcagtagaggagcttgaggagctatactaa
caccacagagccttaaccagcagatcccgctttagccgctgaagatgggacgctgaacac
ttggagaacgtaacctccaagacgatctgctaacaatcaagacatgaggcaagaggtatt
gggaagttttgcggaaaggggcaactcaaggggcttgtgcgagaccatgggagaagcgga
cgaatcgtatgtatttagcgtgccaaggccctttagGCTTAGTGCCTCCGGGCGAAATAA
ATTCCATCCATCCGCCGGGTCCTCCTGCGAGGACCTTACTCTGGCGTAGATATTCCAACA
GTCTGTCTGGATCAACTACTCGTGGCACTGCAGAATCAACGTGCCAAGCGCGGCCCGGAT
CAACATCCTGCCGGGCATCCGCAAGCGCCCCTGCTTTTCCAACAGGAGTTCCGGGCTTAC
GCACTCGATCACAGCGCAGTCCTCTAGTGCAACTAATGCTTAGCAGACGCCGTGCGGCAC
CCGCGCGTGCGCCGCCGTCATTCTCTGGCGTGTTTCCCGCGCTTCTTGGGGACGAAATCG
CCTTGCAGTTTGGTGTTCTCGTCCTTCCGTGGACAAGTCGGCCTTACGGCTAATGCCATT
CCGCCATGGGAAAAGTGGGAGTGGTTTTACCCCGCACGCCCAGTTGGCAACTCAGCTGCT
GCGCCTTGCAATTTGCTAAGACGTATGGAGTAGGGCCGCAAACGCGTTTGTTTGGCTAGG
AATAAGATCTGCGACGCGTTGGCGGAAGTTTGGGTCATAAGGCAAAATTAGAATCACACC
GCGATGTTGATGAGGAACGGAACTGAGAAACGGAATAGTAAAAACTGAGCGGGTACGCGT
TCTCTACCGTTTAATACTCAGATTGCGTTTTCAGCACGTGATCCAAGTGCTGCTGAGTCA
GCAGCTTAAACCTCAAAAAAGAAGTTAATCACCAGGTCCAGATTCGCGTTCTCGCCCTCC
TACAATAACGACAGCTTTTGATCTTCGTTGTTGTTCAAAGGGTGCGGTTTCCTGTCTTCA
AAGCTACCAGTTCTGGACCCTTTTGAGCAGACAGGGAAGATTTATACGCACACGCGCGAT
GGGCCGTCGACCCATTCCTGGATTTGACCTAGAATGTTTCTGCGAGTACCGTAAAGGCAT
TCTGTTTCTTCGTCCGGGTCACACCTGGACGCGTTGAACAACGCCGGAGCTGGACAGGGA
AGGCGGGCCAGGGGGTTCTCCAGTCCTAGAGCCCGCAAGGTTACATGTAACATACCCGCG
TGAAGTGACAGAGCGGCGCCAACCTACTGATCTCGTAGTTGTCTCCTAAATGGACCCGGC
TCTTCTGCCCAGGGCGTATGCTCTGAAATGTATGGCCAATGTGTCCAATCGTTCCTAACA
TTGCTATTGAGACTTGAAGCAGGAATTACCGTCAGTGCCATCAAACGCCCGAAAAGATTA
AAGAATCTCAAGGAAGAATGGCGAGAGGTGAGATTTGAAAGACCCCGGCCGTACATGTAT
GGAGCGGAGCGCCTGCAGTTGATGCGGTTGGTTCTCGTCTTCGTACGCATGAGACAGGCG
CCTCGCGCGCGGTACGACGTCCGCGATGGTTGGTTGAAACCGGAGAGGTGAGGATGGAAC
CACACTCGCTTGGCAGCTTCCCGGCGACTGTTGTCTCGTCACCTCGGTAGAAACGCCAGG
GCATGAAAGGGTTCTGACACCGCGGTCAGTATATACATAAGCCATGCCCAACCCTCAGTA
CATTTGTCCATCAGCCCATCAGTACATCAGTCCATCCAATTTTAATCTCGACCGCCCCCG
CTTGACATTTGGCTCCCGGTCAGCAGACAAACCATGACGCAACCGTTCGGAATCGCCCCG
GAATCCGTCAGCATCCCCGCAGCATTCACAGCCTGCCTCGGCTGCTTCGACTACGTCAAC
CTGGGCAGGCGTTTCGGGCAAGAGTTCGAGACGAGCCAGCTTGCGTTGAACTGTGCGAGG
CTTCGTCTATCGCGCTGGGGAGAAGCTGTCCAAATGTATGACGACCCCCGTCTGGGAAAC
CCGAAGGCCTCCACCGGCGAACTTCAAAATGCAAAGCAAACCTTGTTCCGGATGTTACTC
CTCTTCGAGAATTCCGCCGCCGTCTCCCGCAATCATCGGGTGAGCGCGAGAAGCAGCAAC
GACCTCGCCGAGTTCTCAGTCGCGGAGCCCGCGTCAGCCATGCTGAGCAACAAGATGAGC
GGACTGGTTGTTCGACGACAGCGGGGAGACCATATCCTGAAAACCGCCAAATGGGCCCTC
TTTGAGGTATCCCAGTTCAAACACCTGATGGACAACATCCCTCCTCTCATCAGGGACCTG
GAGGCTTTGTTTACCGCGGCCGAGCAGCAGGCCCACTACGAAATTGACCAGCTTCATGGC
GAGCAGCAGCTCAGGCTTCTCGCGTCAGCCGCGCAGAACATCGACGAACACCTCCGAAAG
GCTGCTCACCAAGCGCTCATGGGCCATCAATACCGCAACATTCAGGTCAAGGGCAGAGCG
ATGAACGGCGATGTCTTCAGTCAGGACTGGAAGCACGGGGTGCTTGGAAGATTTCACATG
TATGATGGGGTTGTTGTTGTTGAGCAGGGGGGCAAAGCTTTGAATGGCAACCAGTACGGT
GGAACGAGCTTTTGGGAGAGCTAGTGTTATTCTGTTAACCAGTGGATGAGGAAGTTTATG
GCCGGAGTCAGCTCCGAGAAAGATTTCGCTTCGCTTCAATAAATTGGCGGCTCCTGGCCA
CCAGGCATGGATTTGTCCCGCCCATCTACCCCCATGCGGGCTCTCCGCATTACCTCTGCA
TATAGCCGGCATAGCCAGACGGGGCAGTACTGGGCCGGGAGCGTGCCGACCAGCATGGCC
CAGGGTCACCGGCAGCGCCGTTGGGAGCTGCCCTGCACGTCCACCGGGACATGGTTTTAG
CCAAAAGTGAACTGATCCCCCAGTGTTCCAGGTCCGCGGGTCATAGATTAAGGTAGGGAT
GAGGCTCTGCAGAACGCCGAAAAGCTTCACATGACTTCTAGCACACTCTAACCTCGCCTT
GATTATCTCGCACCCCTACTCGCACCTGGAAAAGCGCCGGCGATGTCGGCCGTTATTGAG
TCGGAGCATCCTGGTTCGTCCTTTGCACACAAGGTGCCTGGCTGACCTTCCCAGCTCGGA
CCTGAGGGTCCTTCGCCATGTCTGACGAGCTGCGAACGGCAAGACGAGGTAACAGGAAAC
GGCAAAGACGGCTAAGGCAGGAGGGGGGGGTACCCTCGATGTCCGGCGACACTCACTGTC
ATAGGACCTCCATAGGTCGCTTCCCGGGTATTACCACGTCTTCTTTATGGATGGAGGACA
TTGAGGGATGATCCGGTATATAAGATCAACCTCATCCTCTCAGATTCTCAGTGACGCATC
CTCATCACCTAGCCAGCCTTTAAAGCAATCGAGGCCTCTTTGCCAAACACTTGCGCCTTG
TCACTCAAGATGAAGTTCACCGCCGCCATTCTCACCGCCCTTCTCAGCGCGGTCTCGGCC
CTCCCCCAGCCCCAGCCCCAGCCCATTGACCTCGGCGACGGCGTCAAGCTCATACCCCAC
CAGCCCGGCAAGCACCGCCACTCCCGCCCTAACCTCCCGGCCTCGGAAGCCAACTTCAAA
GCCATCACCAACAACACCCACGCGGAATACAGCACCAACTGGGCCGGCGCCATCCTCCCC
GGCGCCTACAAGTCCGTCACCGGCACCATCAACGTGCCCACCGGCAAAACCCCCGCGGGC
GGCAGCTCCTCCACCGAGTACGCCGCCTCGGCCTGGGTGGGCATCGACGGCTACACGTGC
TCGCAACCCATCATCCAGACGGGCATCGACGTCTACGTCAAGGGCGGCGCCGTCCACTAC
GCAACCTGGTACGAGTGGTGGCCGGCCCTGGCTTACAGCTTTGAGGGCTTCCCCGTCACC
GCCGGCGACAGCGTCACCATGACCGTCACGGCGTCGTCGACCAGCGCCGGTACCGTCACA
CTCAAGAACAACTCCAAGGGCAAGACCGTGACGCATTCGTTTAGCGGCGAGTCGACCAAG
TTGTGCCAGGCTGAGGCCGAGTGGATCATTGAGGACTTTCAGCTGCAGGGTCAGCTGGTG
CCGTTTGCCAACTTTGGGTCCGTGTCGTTTACGGGTGCGTCGGCGACGGGGTCGGATGGG
CGTGCTGTCGGGGTCTCGGGGTCGAAGATTGTTGATCTGAAGCAGGATAATAAGGTCCTT
ACGTCTTGCTCGACTTCGGGGTCTAACACGGTTAAGTGTAGTTATGTCTCTTAACAGGAC
TGGATGAGTGAAGGGCGCATTCTTGGTGGGCTTGGCTGTTCGGAATGGGGGAAGCAAGGC
GAGTGAGTTGGGGGACGGGACCTGCTAGTCTTGTCAGGGATAGGATGGCCTATACGGTGG
GGACTGGAGGGATATGATTTTGAGATAAAATGGTTGAAAGTTAGGCCCGAGTTGTTGTTC
CTCTCGGGGGACTGGGATCTTGAATAGGAATGTTGTGTAACGTAAGGGATGGGATCCAGA
ACTCCTATTCCGGCAGCTCAACGTGTGTCGTGACACCGTGCCAATGACTTGAGTTGCAAA
GGAGATGAATAGAACTGGACTTTCAGCTGCCAAACGTTACCTAGGGCCTTGTATATGACT
ACGAGTTTCTGCTTCTCTCCATTCCTCCATCGAGTCTGGCTTCAACCCTCCGACATCCAG
CTCTCCCACCATTCATCCATCCTAACACTCAAGAATCAAGACGAGTCGCACAGTAAGCCA
TGCACATGACGGGCATGGAATCCCCGCTGCTCTCACTTGGATTGGAAGACGGCCCGCCAC
ATCCATCCCTTCCCAGCCAAGGGCTTCACTCTGCCAATAGACGGGAGGTCTTTGTCTCGT
GGCGCTCGTGGGCGTCGGATAAAGAGACCGCGATGGTGGAAGACCCCGCACGTTGGGCCT
TTGTTTGCTTGCCATGCCCGAGATTCGCACGTGTGGCCCCGGATGGAGCAAGAGCTGCTC
CTTCTCGTGGCGTGCTCAAAGCCATGCATGTCCCAGCACCCGAAACCTGCTGCATCACAT
CCCTGGTCGTGCGGTTGAGACAACGTGACCGGGCGTCTTGAGCTCAACTTCGAGTCCCTC
AGAACCGCACAAAAAGAAGAGCCGACCATGGAGCGCCCTCAAATGCTTACCATCGCCCGG
CCAATCGAGTACCTCCTCTCGGGCATCTCATCAACTTCGGCCATCATCACGCGTTTCATC
CGCTCTGTACGCGTCGCCCACGCCGATCTTGCAGCCGTCACCCGCGACCTCTCCGACTTG
CGCCTCATCTTGGAGTTGCTGAGAGATGAGCCCGGCATACCATTGGTGCTGCAAGCGCAG
ATGCTGCTTGTGCTTGAGAGCTGTGGGAACGTTCTGATACACATCGACAGCATCCTGGCA
CGATGTTCGGAACCTGCGAAATGGATCGAATCGGGACGGGGCGAGATCTCGAGCTGCCGA
GACAGCTTGACAACCTTCCGGGAAGCGCTGGCGTTGGCCCTCGACGTGGCTAGCTTGTAT
TACCCCCGATTTCTTACGATGAATCCCTGAACTGGAGTTTCGAAGAATCTAACACATCCA
ACAGAGCGGCGCTGCCCGACAACGCAGCCGATGCCCACGCTGTCAAAGACAAAATCAGAT
TCGAAGTGGACCGTCTCCAGCCACGAGCTCAACCTACACAGCATGGCAACAACGAGACCG
AAGCAGCACTATCTCCGTATCTTGAGGTCGCCTCTAGTTGCATACAGCGCTCGAACAGCG
CCGGAAGCAGGCAAGATGATAGACTCGATGAAATATCGTACGGATAACAGCTTCCAGTCC
CCTTGAGCAGCACTAACAATGGACAGAACTCCTCAGACGGACGGTAACACGAGCCAAGCG
CCGGGGTTAGGAATCACCCACGCCAACCAGCACATGCGCAGCGCAAGCTCAGAACCTGCG
CACGGCAACTTCAAGACTCGAGAAGAGGCTGCTGGCCCCTGGTACCCTACCAAAAATATT
GCTCTGTCATATTACACCGATGAGCCAGTATCCCTCAGTCCTGTTCAGGACAAAAGGAAA
TCGTCGCCGGGTCTCCCAGAATCCCCAACACTGCCAGGACAGGACGGTCTCCCCCATCCG
CTGCCCCAACGATCTCTTCCTCCGCCACTTATAGAGCCGGCTTGGAAGCACAGCCGTTCG
TTTTCCGTGAGATCCGAACCGCCAACTTCGCCGGGAAATCTAGACGAGTCGCCTACCAGT
ACCTACTCGCAGGATCGGGTCCACGACGCGAAAGACGGCTACTTCCCGCAACACTCGCGG
GTGACATCGTTTGCTTCCCACGGTTCAGGTGGAAGTAGCAGCGGGTCAATCCCACGTGCC
TCGTTCAACATGACCCCGGTGTCTGCGTACCGGCCTGGTTCCGTGAGCCCTGTGCTTCAG
TCGCCAGGGGCTTCCACTCCTCTCCCGGTCTCCCCATTCCCCTCGTCGCCGCCGCCCGAG
TACCGCCGGACGTGGATCAATCCCCCTACTTCTGCCAGCCAGGTCGTCGTACCAGCTCCG
GCACTGCAGAGTCCACACCAACCTCGGATCGAGATCGCCCCGAAACGGCATCTGACGGAC
AAGGGCAAAAGCTCCGAGGTGCTGCACATCGACACCTCGCCGGCTTCATGTTACGTTGCC
ACCAAGCACAGCAACAAGCTCGTCAAAATCTGGTCCATCTCCAAGAACGCGCTGCATGGG
ACCATCAAGATCACATCGTACGTGCAGCCGCGGGTGCGGTCCCGCGAGTACTTCATCCGC
AGCCACGCCATCCTGTCCGAGAACGCCACGCTCATCGGCATCACCACCCACTTCGGGCTG
ACGCTCGAGATATGGAACTTTGCCAAAGGCGAAAGCGGCGCGAAGAAGGTCCAAGTCATA
GAGGACGCGCACCGCTGGGCAGCCAGCCAGCGCGACGCCTTCCACAACGACTACGCCGGC
CTGGCCGTTTACCGCCCCAAGTTCGACCGCATCGACCGCTTCTTCCTCGCCCGGCATCTT
GGGACCAAGACCCCCTTCCGTGAAGACCCTAACCACTCGATCGAGCTCCTCAAAGCCGAC
CTCCCCTTCCTCCCCAAATTCCCCGAGCTCGCCTACAGCTCCGACTCGCCCATCCTCGTA
GCCGCCGCCGGTCCACGCCCAGGTGACCCTCCCCGCCCCAACTCTACGATCCTCATCGCT
TGGCACATGAAGCCCGTCTCGGACAGCAAACTCCACGCCCAAACCCCCGAGCAGTCCTAC
GCCTCCCTCCCCGACGAAGAACGCCACAAACCCTACCGGGTGTGCGTCCCCGACTACCCG
GCTCTACAAACCGCCCTCCCGGCTTGCCTCGCCTCCCACGGCAGCACAGCCGTCTCCATC
TGGATCCCGGCGTCCACCCCCTCCGAAAGCAACCCGCTCAGCCCTACCAACAGCAACACC
ACCACCCCCATCACCACCAGATCAACCTTCCCCTTTACCACCAGCGGTACTAAACCCCCT
GCCCCCCCTCCCACCTCCCAAAAAGACACCACCCCACCCCGCCTGGTCCTAACCTGGGAC
CTCCCCACCAACACAACCCGCATCTTCTCCATCCCCGGCACAGCCCAAGCCTGCATCTCC
CCGGACTGCCGGCGCCTCGCCTACTGCAACCCCGTCCCGCCAGCAGCCAACGAATTTGTC
ATCATCGACGTGGCCAGCGCAGAGGAAGTCTGGCGGTGGCCCGACGCGGGCTTACGCGAG
CGGGGGTTCGCGTCGTTTGGACAGCTGGAGAATTTGAGGGGCGTGACGGTGTTTGAGTTC
TCGGCGGATGGGAGGATTTTGGTTGTTGGGGATGGGGTTGGGGGGGTCGGGGTTTATGAT
GTGGGTGAGGCGGGGCAGCAGAGGTTTGAGCTGGGGGTGGGGAGCGAGGTGGCGTGGGTG
GATGTTGTGGATGAGGAGATTGGGAGGGTTAGGAGGGGGGGTGTGGGCGCTGTTGGGGGG
Tttatttaggggtggggggttcg
>NODE_35_length_5752_cov_29.246176
TTTTTTTTTCTTCTTCAACCGGTTTGACATCGGGGTCGGGTTGACGCTCGACGCCCGAGC
CCGAGGGAGGGAAGTGAGTGACACGGAGCGTACACAGTATGACCGGCCGGTCGATGGGCA
GGCGGAGGTTTGAAAAATAGAAACAATGAAAGAAACGTGGGCTTGATACTATACTGACCA
GCCCCCCGATCGAGATTCGGAAGGTCGGTGGTCCGATGGTGACGGCGCGGGACGGCGTGA
GTCTGATGACGCTGTTGTTTGTTGGCGGCTACGGTACGATGCGGGCTACGCAAGCTGGGC
GACGCAAACTGGGCAGGCGAGGAAGGGCCCGGTTTGAAATCGAAAAATTTGATGATTACG
AAGGTCTACTACTAGCCGCGCCCGCGCCAGACTGGAGTCACTGGACCTGGACGGAAGTGG
TGACGGCAGGGTCTGATGACGCTGTTGTTGGCGGCTACGGTGCGGACTGCGCAAGCTGGC
CAGGTGATTGAAAACTTGACACGAGACACTTACCAGCCCGACGCGGTGACGTGGTGTTGC
TCGCTCGGCGGTACGGTACCCCCTAAGGGACGGGGTTTGGTTGCCGCTGAGTCAGCATCG
TGATCGTCAGGAGGTTCGGATTTGGAGGCGAGGGAAAACCAAAGGGGCGGTGAGGGGGTT
GGGGATCGGACTGATGCAGGGAGACGTGCTGTTAGGGGTTGCTTGACTTGAAGGACCCTT
TGGGCGGCTGAATGGGCCACTTTATGGTTCCTTATCTGTGACAGTCTTTGATATTCGGTT
GCTCGCCAAGCGTTATTCACATTTTGGAGGCCGAGGAATGTGCTTATAATGCCATTATGA
TATACAGTATCCGGGACGTATTGATTCGAGCAAGTCTTGGACGAACGACCAAGTCGTCAC
CCTTGGGCAGTGTCCTTCGCTTGGGGACCGCCCCAGCCCGTCAGGTTGACCTCGACCGGG
CGGCCCCCGCTGCGGATAATCACCAGGTGGAAGTCGACCTCGGCGTCGTTCACAGCCTGG
TGCTCGGTCCAGGCGGGGATGAAGGCGAAATCGCCCGGCCCGAGCGCATGGCGTTCCGGC
TCCTCGTCGTCCCCCTTTGGCTGGGAAAGCAGAGAGCCGTTGCCCGACACTGTGTAGATG
ATTGTTTCTTTGCACCGCGGTTTAGAAGGGGCAGGTCGGTGATTGGCTGGGTGTTGCCCT
CCTGATGAGGCAGGTGGTTCGGGGAGTCTGAGACACGTACCTTGCTCGCCGTGGTGGCGG
ACGGTTGAGGACGAGAGGGGCTTGACGATGAGGACTGTGAAGGGAGGGTTAAATTTAGGA
GAGAGGGGCATAAAATCGGTACAAACACACAGGGGACTCACTAGATGTGCACATGCTGTC
TGTCTTGTTGACGACTGCCGGCCTGCTGATGACCCGGACCCCCGTTTCCTCTCCGTCAAC
TCCGCTGAGCTGCGTGTCGGGGGGCAGGATGTCGGCGGCCTTTGTGACCGAGACGGATCC
CGGTAGGATCATCGGTAGGATGTCCTGAATCAACGGCAGGAGGGACGCCATCTTGCTCAG
GTATCCCATTCGTGAGTCAGTCCTGAGTAGTTCCCTTGCCCGCCCTGGTTGGGGTTTTGG
CGACCCAACAAGGGGCGTTGAAGTCTCTCTTGAGGATGACGTCGGCGGTATGGACGCGCT
GTCGAGCAAAAATAATGCCAGGGAGTGACGATTAAGATCTTAGCCCAGATCCGGAAGTGG
CGCCTCCGGCGGTTGAACGAGGCGGAGTCGGCGCGGGCCGAGGAGAGGTGGCCGCGCTGC
CCTGCTCAACCAGTGAACTTGAACCCTGAACGCACTGTGGACTCTGGAGGTTATCGGGTG
GAGACGGCCCACAAGGCGCTCGGTATCCGGCAATGCGGGGTACGCACGTACGGTACATAC
ACAGTGCAGCGCACCTTTAGATTACGTGCATCCGTTACGCGCGTGTGTCCTCGTAAGCAC
AGCATCGGCGCAGCCAGTGCTGTCCGAGGCCGGCGACTTCCATTGTTATGCAGGCGGTGT
AGATGCATTGGGGGCTGGTTCAAGATGCTGCCGTCGAGCAGATTTGCAGCAGATGCTAAG
ATATCGTTGGTACAAAGCAGGGAGTCAGGGGAGGTTGGGCTGATGTTGGATTCAGTTTGT
TTCGGATGTGCCCCGGCGACCGTCACGTTTGGGGAAACTGGCGACGGTCGGACGGACTTC
AAAGTTGATGCCGTGATGCCGCCCGTTCAGGGTCCAGCCCGAGGTAACATTGAGTTACCT
TACTTACCCTTATGTGCGAATTATGCCGATGCGTACTGTGCATTTTCCGGCACTGCCAAC
TGACGTAGGGCTCTGCGCCAGAATCCAGCATGCTCCCGCTCGGAATGGTCTCGGAATGCC
CCGCGCTGTTGGCTCCCGGTCCGAGCCAGCGCTTGCAATCCTGCATCAGCATCGCCCCAA
ACATGCGCGTTCGTCGGTAATTAGGATCTTCAGACATCTCCCGACCGCCCAAATAAATAC
AAATCCCTCCTCGCGATTTGGCTTCTTCCTGTGCCCTCGAGCAATAATCTCGAAATACAG
GTACATACAATGACAGCGGCCGCCCACGACGAGAGCCGCGGCTCCCCGGCGCACTTCCCC
CGGACCTTCGACGATGTCCTCCACGAGACCAGCAAGCTTGTCCAACTCGCTTTGGACAAC
GATGCACAAAACAATGTCATCAACATCAATATCACTCCCGATCCCTCCCCTGGCCACGAC
TTGGGCCCTCCGCACCAGGACGGCAACGGGGACCCTTCCCCGATGGCTTCGCGTGGGTGT
CAGCATCATTGACAGCACCATGTCAGATGGCTAACCGCAGTATGCGCGCAGACTCCGAGC
CCTGCACAAGTGCGGGAGAATGTCTCCTGACGACCCTCCCCGCCGAGCTCATCGCCAGCA
TCTTCTCGTATCTCGCCCCGGACGACCTCTCCCACATCGCCGAGACGTGCCGCGTCCTGT
ACCGCCACGCGACCGAGGACCGTCTTTGGCGCACCCACGTGCAGGCCAACGTGCCAGGGC
AGAAAGTCACCTCGGCGTATCCCTTCGCCAGCTTCCGCGAGCTGTACTCGGCCCACAATC
CTCACTGGTTTGTCGCGAAATACAAGCTCTGGTTCTCCGACACGGGCCTTCCCGGGCGCA
TCATCCTGACCCGCTACGACCAGCGGCGGGGGTGCATCGAGGGGTACCAGCTGCTCGCCA
ACAACACCAACAGCAGTTTCCACACATGGCACGCCCACGGCGACACCATCATATCCGGCT
TCAGCCCCAAGGTCAAACTCCACCTCGACAGCCCTGCCCTCCACCTGCCGGCGCACCCCA
TCAAGGCCGACGACGTTTTGATCTTCCCGGCTCACCAAAAGGCTACTGATGCCGCAAACA
ACGATGGCTCTGAAGCAAGCAGCGGCAAGCCTCAAGACCAAGATGAACAGGCTCAAAGGA
ACAACGGCTTCCAGTCCGAGATTCTGATGCACCCGAGCGCCCCGAACAGGTTGCAAAGCA
GCTTTGTGTACGCGCGCTGCCTCTCGCCCGACGACATCGCAGAACGCTCCGGCCGCCGCT
TCCCCTACAACCATGTCTGGCCACCGCCGGCCATCCCAAGCCCGCGGCGCGTGCTGGGCG
CCGGGCTGAACAGCCCGACGTCTCTGCGAGACCAAGACCGTGCCCAGTCCCGGCGCGAGG
TCTATGACCGGGCCTTCCGCCTTCACAAGTGGCTGCAGATGCATGACTTTGAGGAGTATA
TCCGTACGTACTGCTTCCCCCTCATTGCCCTCCGCGGGCACCATTTTCTTCAGACTCCGA
TCTACCCCCATTTTGTCTCTCGACGTCCCCACAAATGTCAACCCAACCAGCTAACAAACC
CCCCGCAGCATCCCCCAACATCCTCACAGCCAACTTCCAAAGCCAACTCGACCTCGCCAT
CCGCCGCACCGCCCCCATGGCCCCGCGCCGCATCACCCTCGGCGAGGAAGTCTCCACCTT
CGCCACCCTCGACCCGGCGCAGTACACGCCCACGCCCACAAAACCCTTCCGCGGCATCTG
GGTCGGCGACTACGGCGCGCACGGGTGCGAGTTTCTGTGGCTGCACCAGCCCGACGACGA
TCCCGCGGCCGAGCCCATCGATGTGGCGCGCCTCGAGGGGGAGACAGATGAAAGTTATAG
TAACCGCAAGCGCGACGCGGCCGTGTACCGCGGCCGGCTCGAGGCCGTCAAGCTCACGGG
CGACGCCAACGTGCCGCGGGGGGAGTACTCGTTTGTGGTGGATGATTTGGGGGAAGGGGG
GTTGGTGAGAATTGAGACGGAGGCGCCGTTTGAGGGGGCTAGGGTGGTGAAGAGTAGGGG
GCATATTGCGAATAATGGGTTTTCGAATAGTGAGTTCTTCTTTTTTCTTTCTTTTTCTTT
TTTTGCACCACCCTTGGCCCGGACCGATGAGAGAAGTGGATGAGTGCTGACAGCAACGGT
GGATAGATACCTACGTCGACGCCGAGCTGTTCCTGGTCTCGCCCGACGTGCTGGCGCATA
ACTGGCTCGCGCTGGGGCATATCAGCTACTTTCACCGGGTCGATATCGATAGCTTGATCG
TTCCGAACTGAACGTGCGGCTTTTATGGGTGGAATGTGAGGATCACTGTACGAGTATGAC
GAACGGGTGTTAATTGGGTTGCTTGCGGCAGGCCGCATGGGACTGGTTTAGGTCCGAGGG
GAAAATTGATACCCAGGCGGACGGAGGCATGGTTCAAGCGGCGTATGGTTTGTGGGATTG
GGTATGGGGCGAGGCGTGATTGAATTGGAGTAGGGGAGGGAAGCGACTTGTTTTCATCAA
CATGCATACCTGTGGCATAATTATCTTGGGTAGTTCTAATGGGTCCCAGCTTAACACTGG
CCAGCGAGTAATTCCATGACAAACACTCCGACTCGGTGGATTATATTACACAAATACTGA
AGACAGTCTCCAAAGCTACGCCGTGCCAGTGCCCGGTTCTAGCCCTGTCGCTGATGCATG
AGGAAGTACCCAAACACAGCGCTCGCCGTACAACTAAACACCCGAACAAATCAAGAACCA
TCCAACACCTGCTAGCGGTCACCAAAACATACGCTCCTATTACAATTCACACCTAGCACC
GTTACTTCCCTCCCTTACCAACCGAACCCCCATCCCCACCCGAGGACGACGACGAGCCAA
CAACACCCTGCCTCCTCATCCCCTCCCTCACCTCCTCCGCCTCCCTGCGGAACCCGCACC
CGTACGTCTCTCCCGTGCTCCAAGTCAGCCCTTTCCCCGTTCCCTCGCCGACACCATTGT
CGGTCCCTGTACAGCGCGGACAAATCTTGACGCGGTGCCACGCCGTGGCCAGGTTCCCGC
GCACATTGTAGATGCCGCGGTGGCTCTCGGGCTGCGTGTTGTACGCGTCGTCTGTGGCTT
TGACGACGAGGGTTGTGCAGTGTTTGGGTTTTTTACTAGTACCGTCATGACATCCGGCAC
CGCCGCGTTCCACGGTGGGGGTGGGAAATGAAGTGGTGCTGGTGGTGGTGGTGGTGGGGA
GAGTGAGGATGGGCAGGGCGCCGACGTAGCGCCAGCGGGTCCAGGCCCAGGATTTGTTGC
CGGTGCAATTCTGGGAACCTGGGGGGCAGTCGTTGACTAGCTCGGCTTGGTCCCAGGTTT
TGCCGCCGTCGAGGGAGACGTCGACGCGGGTGATGGCGCGGCCGCCGCCGGAGTAGGCGT
AACCTTGTACGGCGATGGGTTCGTCGGCGGGGGTGGTTGGGGGGCAgggggt
>NODE_36_length_3908_cov_33.120777
CACCACCACCCGAGGCGGCCACGCGTGCGCCCCCTCTCCTACGCCCGGCCACCGGCCCCC
GCTATGATCGTCACCATCAGTCGACGGCCGGATGTTGGTGTTGGTGTCGACGTGCCCGAA
CGACCCACGCCGCCGGTGGTGGTGGCCGAACCAGCGTGGCGGCGGGTACGTGTGGGAGGT
GTCCGAGGTTTTTTCCGTGTTGGTGCCACCGCCGCCGCCGTGCTTGCGTTTGCTGCGTTG
TTGTTGTTGCTGGCCCCGGCGCCGGCGCGAGTGCAGGGGCTGCCCGGCGAGGAGGTAGGC
TACTGCCAGCAGGACGAGGAGGATGGGGATGCCGATTCCGAGGCCGATGCCGAGGCCGAT
TTTAAGGGAGGAGCTGTTGCTGGATTCCGATGTGGAAGAGGAGGAGGAGGTGGTGGTGTC
TTGGGAGGGGATGATGGTGCCCGCCGGGAGGGAGATCCAGGCGGATGTGTCTGCGCAGCA
GGCGGAGGGGTCGGGGCCGCAGCAGAATTTGATGGCGTTTGTAGCGCTGTCGTAGCTGGT
TGGGCAGGGGATCAGGGGGATGGCGGTGAGTTTTTGGTCTGGGGATGGGTTAGCTGGAGG
GGGTCTCTTTTGCCACTTGTTCTGAGGGCATACCATTGCTGGCAGGGCAGAACTTGTTGC
AGGATCCGCCCCAGTTCTTGTCGGTGCATCCTTGCTGGGTCATGAGGTTGTTTGACCCGG
GACTCAGGCAGAGGCCGTTAGAGAGGCAGGTGTCGCCCTTGTTGCAGCACCATGTTGTTG
CGCTGGCGTCTGTTCCTGGGGCGGAGCATGGTTGCTGATTTGTGTCTTCCCTCCCCCATG
TGTCGTAGCATGTTGACTGGGCCGCTACACTACCGAGAAGCAGGTTTGCACCGGCAAGGA
GGGCGAGCCGCACTCGCAGTGTTGTGTTCCTTGTCATGGCTGTGGTGGGATTGTCCTCGG
GCAGCAGGGAAACAAAACCGGCCTGGAGCTGAGCTGAACATCCAGAAGATATGGGAGGAT
GCCAGAGAAATACGATGGCGTCAGGTGGGATGATTGAGCCGCTTTGGGGCAATGCAAGCT
TCAATGGCACAGCAACTGGAGAGTGTCGTCACGGCGGCACGGAGGTCTTGAGGGTGAGAA
AGGCCAACCAATGTGACGCGTTGTGGTGTCCAAGGACCAACAGGCGAGGGCTGAACCAAC
AAACTGGAACCAACAGTCACGTCTGCATGCCGAATCGTGTTGCCATTTGATTAGCTGTGG
GGTAACTTTCTGAAAAGCATTTGGGAAGCCCCCAAAGAAGTCTCCAGATACAAATGAAAA
ACGTCTCTTCGAGCCCTTCCTCAGCCGTCCCTTCCATGTTCTGCTCTAGAAGGGGCCGAG
ATGTGGCACAACTTCAGCTCTTAGGCTGCAGCTTAGAGAGACGAACGACAGTGGAGCCCC
GATCGATCCGCACTCGGCAGCTCCGCGATCGAGTGGGAGCAGGGGTAAGACGGACAGGGC
TTGGGGGTGCTGCTGCAGTGACAGACTTGGGATCACCGCAGATCGAATCACACCGTCCAG
TCTGTCACGCTCTGCACCAACGGCGTCCCCGCTCTTCCGCGCCAGTGTTGGTTCCTTTTG
CGCCGTCAGCGGTTATCGTTGCGCGATGAGGAAGCCCGTTGTGTGTTGTCTCAGCCCCAA
GATGTTCCTGTGCTGCGCCGCTTACCTGCACAGCCGCTGGATGGAACAGACGGATACGGG
CGGCAAGCCCCCCAATTTGTCGTTTCCTCCCCTGTGGGGGCCGCCGTGACGAAGCCCCAA
CACCCACTTTGGGTTGTTTCAACTGCCGTCCTGCGGTGAAGCCGGGCCAGCCGGCAGAAA
CGACGCCGGTGATGCCGGTAGATGAAACACTGTTGGACGACACCCATTCAGCACATGGAG
TTGCATCACACGGCGGGAAGGCGGAAGGGCTGCAAGCAATTGTTTCCCGCGACTTGGAAA
CTAAAATTAGGAACGAAGTTATTAAGGCTAAAGTTGTTTTGTTCTTTGACTCCTGAGAGC
TGAAGCAGTTGCGTTTCAAAACAACTAGGTAATATACCGAAGAACCGCATAGCCCATGCG
ACACTGCAGAGTTGCAGGTGCCTTGACACATTGCAAGTTTCCCTTGAATCATCTTAGGTC
AGAGTTAGGAGTAGGCCGAAACTTGGTGACCGAGTCAAGCGCTGTGTCTGCCTTCACCCC
GACATTTTCCTCAAAACTATTCAGTCCTCCTGCTCCCGAATCCCACGCAAGCGACCTTCA
TGAGACGGAGTCAACTGGAGAAAAACCCGGTACGAACGGGAGGGATAAAATATTCCTGGA
AGAGAAGTTAGGGTCTGCGCAGCTTCAGTGCTGAAGTTCATTACCCGTGCTTCAAGCCAG
TGATGAGTACGATCACAGCTGCAAAGCAGGGTAGGTTACCGTATCGTAATCTACCACAGG
CATGTATGTGTCAAGGTAAACAAAGAGAATAGGTATGAGAGACCCTGATTAAAAGGCCAG
GTAGGTGAGGACAATCAGTACTTGGCATTCAACACTATTCTCTGTTATTGAATCACTCTA
CATGGCCCAAGGGGTGATAGCACTTGTATGTCAATTCATCACAGTCACACATCAGTTGGG
AAGTTTTCTGGGGTAATTCATAGTGTATATTTCCAAGGAAGGGGGGGTGTGCAATCATAC
TACGCACTCAACCTACCTTGTGCTTACGAAAAAGAAATGAGACGGTGTTCCAAGGAACCA
CTCTCACCAGCCTAATACAGCTGCGCCACAGCCGGCTTCTCAAAAGCCCACTCCGTCTCG
ACCCAGATCTCGGCCTCCTGCTCAGGGGTAAAGTCGTTCTCGATACGGAGAATCTCGCGG
ATATGCTCGGCGGGCTTGCGGGTGATCATGTTGGCGATGGCCAGGCAGCAGAGCTCGTAC
AGCGGCTTGATCTCGAGGTAATTAGCAGCGAGAACGATCTCGTACAGCAGCTCCCAGCCA
AAGGTATAGAAGAAGTTGACGTCCCAGTCGTTGAACACGACGGCCTTGTCGTCGCCCTTG
TTTTTGTCCTTGGCAGTGTTGTCGTCGTCGGCGGCCTTGGGCAGGTCCTTCCAGTAAGTG
GCCCACTCAAACACCTTGGCCAGGGCGGCGTCGCTGACGCTGATGGCGATGGGGATGATG
GTCTGGGAGGTGTCGGTGTCAAAGTCGGCCATGTCCTGGAGGAGCGAGCGGAGGATGACC
GAGTGCTCGACGGCGGAGCGGTCGAGCACAAACATCTGGGCCTTGGGAGTGGCCTTGTTC
TGGACTCGGAGGAGTTGGGCAGCCATGGTCGCTGTGTTAGTGGGTATTGGTTTCTTACTG
GGGTTGACGACTTCGACGCTGCGAGGAGAGATATTAGGAATCCCAAGACGAGATCCATCT
TGTTTTATATGAATTGGACCGCGTCAGGACGAGCCCTGATTGCCTCGTTGTTGGCGCAGC
CTAGTGACAGGAGTCGCCGAACAGAGCGATTGTTCTAGCGGGACAATGTGACTGTTCTAT
TAAAATATCAAAGCAATCGTGCTGCCCTGAAACGTGGGACAAAGAAACCGAGTCCTTGTT
CTCGATCTTTGTTGTCCACGGGTCTTACTCGAGGCTCAAAGTCAGCCAGCCGGTGGGGGC
TGTGGGCGAGGGACAGCAAAGGCAATTACATCCGAAACCCCTGAAAAACCTCGAAAAAAT
ACCCCTGGATCTATCAGCTGTGCCAACCGCGGTATTGACGATGGAAGCTTGGTGACACCT
TTTTACCGCTTGCTTAAAGGCTTCAACCCCAGCTGGAAGATCGAGAGACAAGTTGACAGT
TTGACAAAGCGCCTGGACCCTGGACCAGTCCCACATTTTGATGTACTGATTACTGTGTAT
TATTGTCTGGAAGGCCGAGCAACCACGAGGCCAGCTGATGACTTCGACCACCAACAGGAG
ACCCTCTT
>NODE_37_length_2843_cov_33.414352
AGGCGAAGTGCCTCCGGGCGAATCAAATCCATCTATCCATCGGATCGGACCACCTCATGG
TGAAACCAACTCTGAGACGCTCTGTGCAAGAGAATATTGAAAAGATCAAAACGACGAAGC
CAACAGGGACAAAATACAACACAGTATATGTTcacggtagaaagtcgacaatgacactgg
accaagaactgaaagcggaaggaggaatggtctgtgcttgcgtatgcaagtttttttctg
gtcatggttttttggagctaaggaacctttcGGAAGTACTCGCAAGCTCGAACGTTCCTC
CAGGCAAAGCCTCCTAAGAGGATCTACAGTAATCTGAAGCTGTTGGTGACGAATTGTAAC
GAACCTACGACTTCTGAGAGATTTCACCAGAGGTGAATATAACAGTGGATCAAGATTTAG
TAGAGCCAAAAGCGAACCTATGACTGCCAAGAGTGCAACCCCGCGCTCTGTGCACTTAGT
TCGGATGCTCTAATGCCACTGAAGACCTTGCAGCTCCCCTTGCCTAGGCCCATACCTCCA
ACTGATCGCTGGCTGCCCCCTGCGGCTCCGCATCACACCTGGCCGCCTTTATGATTTGGT
TGTGACACTGGAATGGAGATGCATATCGTTCTAGAGTGGCTCAGAGGAGGCTGATCGAGA
AAACGTAATAGCTCCGCAATCCGCTCTCTAGTCAGGGCATAGGTTTCTGAGCTTGCTCGA
TTTGCAAAAAGGATGCAGAGATGCCGGTAGATTCAGGCTGCCGACTGGAAAATGGATACG
TCGAAGATACTCTACGCTCCTACCGCTACAAGCAGCGATGTGGAAAGATAGCACCATATA
TGGATTTGAGCAATATTATTTAAGCTCGAGGTACCCTGCAAATAAAAACCGGAGAGAGTA
AAAATGAGTACCCCTAGGCCAGCTTCTAGTGTGTATTCAGACTCGTTTGAGCTAGACGAG
CTTTTGGAAAGTCTCTCAGACCACCTTTGGAAACATGATACGTATATGCTTCAGAGCTTA
GAAAAGGAGAAGGAAGGTACTAAGAGCGAGCATACAGCATTAACAGAGATCGGAGGATAT
ATTTATCCTGCTCTAATGCAAATGAACAAGAAAATCGAGCTGATATACGCTGCCCTGGCT
GATGCAAAACAATCAATCGAACGGGAAAGGCTATATTGGGTTTCTAACTGTACTGCATTC
TAGAATAGAGCATCTAGTTACTTGGAAATCAATATCCAGGGTTAGGTCTAATGCATGTGA
TTGCCAGCGCCTCTCAGTGCCAGTGCTCGGCAAGGCGAGAGGGGACTGCAAGCGAGTCAC
AAATGACTCGTGCCCACGCCGGAACGAGCCGTCGGCGGATGATGAGACTCTTACCGACAC
TTGGTGTTGGAACGTAGGGTGGCTGGATGGAGGTGATGGGATGACTAATTATGCGCTTGA
TCAAATAGGCTGAAACAGGGCATTGGCGATAGCTTCAATCGTTGATGTCTTGATCTATCG
AAGGTCAAAGTTCTAGTATGCCAATAGACCATGGCCGCCGCACATGTCACATACTTGCCG
AGAGTGCCCTTAACGTTTCGGGCTGGAACGACGCAAACAGCGGCTACGAACAGAACCAGC
CAGCGCCATTTCTCCAGTACCTGGACTTGAATGCAATGTATCAGTGGAAGGCGAATTGGG
TGTCGCTGGTTTTTTAGTTAACTCTTTTAAGGGCTGCGGGGTGCTATGAGTAGGCCTGTG
GCTTGTGTGGCTTTGTGGAAAACACCTGTATTGGAGAGGTACTGTACAGTACTTAAAGAG
GAATACCTAACAGAGGCAGATCTGGCTGCTAACCCCGCTGTCTGCTAATCCCTGCCCGCC
TCGTCCAAAAGGTGTCCTGCGCCCGCCTCCCGTCCTTCTTCCTCTGCTTCCATCCCCACT
CATAGCATCAGAAGCCTCGTGCGCCGTGCGCACCGTACAGGAGAATCCGTCTCCAGAGAC
AACAGTCCTTTACGTATCGCACAAGACTCGTATCGCCAACCATCAAAATAGCTCCCCGAC
CTCAATGCTGGCTTTGGGGAGATGGCGCAAGAAAAGGAGCAGGATGCTGGTAGTGCAGGG
GGGGCTCGTACGAAGATTCGGTGCTGTGGTGTGTGTGGCAAGCCTGGCCATAATGCCCGC
ACTTGCCAGGAGGCTGCAGAATCATCAGATTCAGCTATTTCTGATGTAATTGTAGTTAGT
TCCTAGTGTTGTTGCGTTGCAATTGAGGGTAGTTGTTATAGAGTAGTGGAGAGTGTCTCG
CTCGCTGATAATGTACGTTAGCTGAAACTCCGCCTTCATGATTTCTAGCTCCGCGCCTTA
TCCTCGATCGCCATTGCTGGGAGGTTTGCGCCAATGTAACTATCGTACTAACGGACTCCA
ACCTCGACTTATCTGCAAACACTAGCTCGGACTTTCAAGAGTCGCATACTTTACTGCAGC
ATCGAAATTGTGTGAGCTCTGGAAGGCACTGAGCACCTATGAGGGTGTCCCTAATTTAGC
AACGCGGAGCCATAACATTACATTCATCGCAGCTCTACAAATAGACTCTGGTCTGACAGA
GGACACACTGCTCGTCGGATTGTTTTGCTCACTTTTTCTCATCTTTTCTCAAGTTTGGCT
GTACATACAAATATTATTATTCCTACGCCGTTATGCCCTAAGGCTTGCCGGACCCTCATC
TTGCTTATTGTACAGGAAAACCGTGCCTTCGCAGGCCGGGTGAAAAACCCATACCGACGA
TcaaggagaacatcaatgaCTGAGCCTGCGAATACAAAGAAGGAAGGCCTCCTGGCTTTC
GAAGGAGGGGTCATCAGACCACCAGTTCCAGCTCTAGCCTTCTGGCCAGGCCGTACATCG
GCAGTTTCCCCGAGTCCATCAGC
>NODE_38_length_18692_cov_30.999680
AGTTAAACGGCTGAAGGTCCGGCGAGCCCTTGGGCATAGCGGTGTAGGAATTATTATTAT
CATATCGTTTCTAGTTACCAATCCCAACCAGAAAAAGGAGGGCTCCTGCGCCATGATACA
AACTAGTCTTTAAGACCGACCCCTGTCCAACTTATCTGAAATATATAGAATACTTTTTTC
ATCACCTTTATATTATGTTGCGGAAGAGAGGGGCCGAGTTTCTCCTCAATCCACTTGCTT
GTGGACCAGCGCTGGTTTGTCAACACAGCATAGGCAAGGAAACTGAGCGGTAGGAACGAG
GCGTGCTCGAAGTCGACAATGTAGAGACGAGGGCGGCCATCGGAGTCGGTCGTGAACATG
AAGTTCTCGCCATTGAAGTCGGTATAGCAGTAAACAAGTTCCTTCTCCAGAGTGAGCTTG
GGTCGGTCGGGGCCGTGATAGGCATGTTTTGCGACCTGGAGAAAAAAAGCTTTTAGTAAC
GTTACGTACATATAGGCTAAGCAAGCCTTCTGTGAATGGCCATACCCTGTTCAAGTGGTC
TTCCAAGTCCTGAATGGTATCGTAGACAACTGGTGCTTCCTGGTCCTTGAAGAGCATATG
GTAGATGAGGCGTCTGGAGCTAGTGTAGGGGCCAGGAGTGGCGTCGGGCGGGACAGGCAT
GCCACTTAACAGACGGACTCCGTCAGCAATCATACCGTAGTAGAGAGCCTGGTTGCGCTT
CCACGTGGGAGGATCGAATGATTTGGCGAAGTCCTCAACTTGGGCTGCCAGGAGAAGCTG
CATGATGATGAAGGTGACGCCATCCTTGGTGAAAATCTTGAAGACTTCAGGAACATGGAT
GTTGCAGCTAGGGTCCCTCTGGCGTTCTTGACTTAGCCAGTTGAAGGCGAGCCTCTGCAT
GTCGCCCTCGGCCTCCTTTGCAGGGCAGCCGAACTTCACAAACACCAAGGGGCGGTCAGG
CGGGTAGGCGAGGAATGGGGCATAGAGCTCCCGAGTCCGCTGGTACAGTTCGTCTTCGGA
TACGGTCAGGGCGAATTGCCTAGCGGCCGCATTGGGGTCGGCGGCGGCGTCGCAGTGCGG
TAGCGCCTCATCGTTTTCTGGTGCCATCATTGAGTGTCTGAGTTACAAAAAAATAAAAAT
AAAATCCGACGCGACACTCGCAGGCGCGGGGTAATAATATAACCCTAAGGATCTCGTGGG
GTTAACGAATCAGTAGCTTGCTTGGCATCCAATCACAACCCAACAACGAGATCTGGGAGG
CACTGCCAAACAGGGCAGCGGCGGTGCTGTCAGGCAGCCCAAGTTAGTTGGGGGCGAGAG
TTCGGATGTCATGTTTGGGGCCGACCCGGGCGAGAGGCTCGGTGTTGGGGGCGAGAGTTT
GGATGGGCATGTTGGGGGCGCAGAGTTCGGATGGCATTGCCGGTCTCGAGCCGGTATGCA
GTGCACCCTCCACACAACAATCCGGCGAACCCCTCCGGAGCCGTGGGTCTCGGGTGAACC
GTGGCAAAGCTGCACGTCTGTAGCCCGGTGTAGGTGTCTCTGTACCGACTGGGAATCCAA
TCCTGTTACTAGGAGTTTATCTTCACTTGCTAACCGCATCAGCAAAACGCCAATGGCCCC
ACATCATGGATACCCCGGGTATAGTTACGCTAAACAATACGGGGTTGGCTAAGTGTCACT
GGGTGCTGCGTTGAGGTCTTGTTGTTGCTTGGGCTTTTGTTGTCCGGGGACGGGCGATGT
AATAGTCACCTGCGACGAGGATGTCCTGGTGATGAGAGTGAAGAGGATTATGATGAAGAT
GGGGACAGGAGGAAGTGCCTCCTCGGCGAAGCTTCGCCCCGACGAGGTGCCCAGTGGAAA
GCCTAACCAACGGCAGCAAGAGGGTTGCCAAAGCAGGCCGCTGCAGCGTCACCCCACGTC
CTTGGGAGCGCTCGCCTCCAATCACCTGGCACCAAGTGCGATATGACAGCGGCCAACATA
ACCAGTGATTTGCAATCCAGAACATGTCGGGTATCCGCCTTCCAACCCCTCATGGCGGTT
GCCTGGCATATTATGCATGAGAACCCCTCTCTCACCCACCTCCCTTGATTGGACAGCATC
GAACCGTCAAACTCGAATTTAAACCTGACCTCCACGGTGCTTGAACTTCTCCGTCTGCTT
TCGAAGCCAGGTGCCCGACGTAATCCAATGTCGCCTGTGGCTACTGCTACATTGTTCTGG
ACTTGGAAGTGAACATTTGTATGTACAAGGGTGTCTATGTAGAGGTAGTCGTAGAGGAGG
GGTTACCGTACTGGTGGGGGTGGACGCTGTTGCTCAGCCAGAGAAGTACCGTAGCACGCC
TCGTTTGACCATGATGTATGACGAGGCCGCCGCCAGGAGGATGAAAACGCCCCCGAGGGC
ATAGCGAGGGGGTGACATGATAAAGCTATCGTATAGCCACCCAAAATATTGCTCGCTAGA
ACGTGACGTAAGGTGTTCCTGTCCTGGCTGTGAGGTCGCCGTGACTTGGTGATCCGCGTG
AACGGTAGATGTGCTGTCAAGCTCTTCTTCCAACTCGGCCTTGTAGGAAGCCCAGTCGAG
GGCTTTTTGCTTGGCCAGCGCTTTGCGAGCGGGATCGCTTTGCATGAAAGCCGCGATTCG
CTCGGGCAGGTCCTGTTTCCCGCCATACACCCTCAAGTTGATATACCGGTTAGCGAACCA
GTCCATTGCCGTCCAGTGCTCGAGTGAATGGGCAACCACAAAGCCGCTCTGTTCTTTCCG
CTTGTCCCACTCGTCAGCCAACAGCTCGTTCCCATATATCTCCCGTTCTCGAGCCCGGAG
GATAGCCAAAAACCCGTCAAAGTGTTCGAGATATGCTTTGTACCGATAACCATAGCACAG
AGCCTCAAACGGAGCACTGCTCAGCCACAGAGGGGGGTGAAAGAACTGCAGGGGCACCAC
CCGACTCCATTCCCAATCCAGAACGGAGATGATGTTCATGTCGTCGTCTAAGACCAGGTT
GAAGATTTCCAAATCACCGTGAACGAGCACGAATGGTCCCTGGTCGAGGCTATGGTCTCG
CCAGTTTTCAGCGTGCTGGCGAAAGAGGTGCAGGTGGTAGAGGCGGTCCGCGGCTTCTTT
CTCGTCCGAGACAGTGCCGCGGCCCTTGCGAAAGGCGTTGTCGGCGAGGTCCAGCAGCAT
TTCGACGTATCTGTCAGCTGAGCGCAGCGGCGCGCCACCGGCACCGGCACCGTAGTACGA
GTCCATGACCTCGGACGAAGCCGCATTCTCTAGCTGTTGCATGTTGGTATCGACTGTGAA
GATCCTCTTCCGGACGTGCGCGCCGTCTGGGCCTTGAGCGAGGCGGCCAATCGAGGGGTA
CTCAAGCCGTCTGAGCTGGATGTACAGGTCGGCAAGGGATGTGAACAGCCGGTCGCGCTG
TTCAGCCGCTAACTCCTTGAATTCGGCGTAGTTTAGCTTCCTGCCTTGAACGTACTCAAG
GATGAGAAACGAGGGGAAACGCGCTGGGCCGGGATCGGGATGGTTGTTTTCGCGGATATG
AGCCTAAGATGGATCTTAGCTTGGCGGTGTCTGCAGATGCTATCCGTATCCTAGGCAGGC
AAAGATATTCTTACCGCATCGTCGTAACTTCACTCTCCAGCTTGTCGGCACCGTCGAGCG
CGAGGGTCGGGGCCAGAGGCACGCGCACCACCCACTTGTCGCCATTGGCAAATTCAACAA
AGTAGCAGATGTTGTAGCTGCCACGAACCGCCGGCTGAAAGAATACGCAGCTGTCGCTGT
TGTGGTACGTTGATGCGAGTTGGCAGACATGCTCATCCTGGATTGACGCGATGAAGGCGT
CGCGTGCCCCGTGCACGCGTGCCTGGACAAGGTCATCGCGGAAACTAGGGGGTTTTGGGG
GTTTGACCTCAGCAGCCTTGGCGGCATTGGCTTTGACCTCGGCAAGGAATTGCGAGAAGG
TCTTGCCCCCGTAAAGCGAGGCGCTGGAGCTGGAGCAGGATCGACTGTCTGACATTTTTG
AGGGATGGATGAGAAAGACGGTGACGGCGGCAACAAGTCCATCAAATCATCGGGCCAACC
CAAATCCCTGATTGGCTAAAAGGGGACCATGAGGCCGAACCCTCGGCCCCGGGCCGCCAC
AGCTAAGCCGGGCTTCGGGCCGCGCCGGCGATCCTCCAACAGAGTCCCTTTTCGAGCGGG
AAGCGAAGTGTCTAGCCAACAGCCTTTCAGATATTAACCAGGAAGTATGGATTGTAGGTT
GTGTTCAGGAGGCGCCTTATCCACGGGCGGCATCTGAAGAGACTCACCGCATCCACACTG
GGCGTAGGTCAAATAGATTTCAGTGCGGATTCTGGGCTGAATCAAGCCAGCCCCTTCAGC
GATGAAGACTTCCAGCACGCTGTCTCGGCACCCCATGGCGCTGCTCGCTCCTCCTCCTCT
CCAGCCCCCAGTCCTCCACCTTGGAATGCTCCGGCAACTGAGGCTGCCCACCGAGGCTTG
CCAAGACGATCTTGTTCGTGGCCGTGAAGTCGTCCAAGACCTCCAGCTCCTTCAGCGTAA
ACCATCGCGGGACGACCAAGATGCGCAGCGGAATGAGGAGGATGATAAGGACTGGGAATC
CAACGGCCGCCAGGGTGTGCGAGATGGCGACGCACGCAGCCACCCCGAAGAACTGCAGAC
CGATGTAGAGCATGATCTTCCGCTTCCGGAGCTGAAGGAGCGGCTCGTCGCGCTGTATGA
AGCGCTTCTCGCGCTGCAGGAAGATGAATTTGTGAAGGATGCCGTTGGATTCGATGGAGC
CCCACTGTCGTCCATGGTCAGCATGCGCCATGAAGAGACGTACAAACGGAGAGAGAGAAG
AGCAGAGGGGGCTTTCAGATACGCACCCCAACAACAAAGAACACCCCTGCAAACACGGCG
GCGGGCATGGTGTGCAGGACGGTGAGAAGTGGACCCGTCATGGTCCCGATCAGAGCGAGT
CCCATGAGCAGATGGGAGACACGCTGCTCGACGACGGCCGTTGCTTGGACAATAGGGCGG
CGAATCTCGGTGTCTTCTCCCTCGGAGGTGGGGATAATCTTGAGCCGCGTTTCGTAAACT
GTCAATGAATCTGTATGGACAGGGGCCTAAGAGGGCCAGTGTTAGCGCCAAAGTCAGTAG
CATGTGAAAGAGGGGATTTCTTTACCTGCGGGACAAGTCCGTTTGGCAGCGGCAAGCCAA
GGATGGCCGACACGAACGTGGTGCAACCGAGAAGGAAGAAATCCCAGTGAAAACCGCCGG
GCTTTTGCAGGGGAAACTGGCGCGCTTGGGCGGTAATGCTGCTCACGTTCTACTTCGGCG
TTAGTTTGTAGGCACACAAGACATGAGTGGTAGGGCCTTTGGTCACATACATGGTCGTAG
TAGAAGAGTAACATGACCAAGAAGCCGAAAGGGATCGCAACGGCAACCCACTTCCCGTCG
AGGTTCCAAAAATCGATAACCCAATTCCTCGGCTGAGTGGGGTAAAAGGCTTCTGTAACA
GGGACTCGTTCGAGGTGTGTCTGGGCGATATTGCCAGGAATGTGCGAGAAGCCAACCCAG
AAGACCGTGGTGAACTAAGCTGCTCGTCAGTTGGGAGCGAGAAATAGGGGTCAGATTCAC
GGATGGCGAGAGCCTCACAATGTAGGCATAGTCAGCCAAGATGCCCCTGAAACCTGCCCT
CCACACGGTGCTGGACCCAAGCTTCTCAAGACCGTAAACGGTGGCGAAATACAAGATGGC
GATGATGCACGAAAGATATCCCGCGGCACTGCCCTCATTAACCGTGAACTCGTTGACAAG
CTCCTCCACCCCCTTGACTGCCGGCAGAGTCAGTACACAGGAAATGGTGATAACGGAAAG
AGAAAACCCACTCAGGTAGATGATGCCGACGTACATGCCAAACGACTCGCTCGAGAAGTC
GGTCACGTAACGCATGTAATCGCAGCCGTTCAAAAGAGCGACAAGCCAGTGGAAGATGGC
GGCCCATATGCCTGTCCACGCCATAAACTGCGAGTAGATGGAGACGTCGTAGAGACTGAT
GATATCGTAAATGGTGAAGTTGAACAGGGAGATTAAGCCCGTGACGCCAACGATGGTTAG
GGGCTGTGCTCCCAGGGTGCTGAAGACAACGGCTGCCAGGGCGGAAGCGAACAAGGCCTC
GTTGACGCCGAAGAACTCGCCCGTCCGACGGTACATGTCAAGTGTGTAGGCGATTGCCGG
GAGGAGACTGTCGAACACGGCGTTAGCATCGCAGTTGCAGGCGGAGGGCAAAGAGACGCA
CTTGACAAAGTACATGCGGATCGTGCTGGCGATGGTCCGATAGGTAAAGGCATCGGTGAT
ATCACTCCAATAGTACGGCAGCCTTCTCCTGACATCGTGATACATGCCTCGGCCAGGTCG
AAGGGCCCTCCATCGACGCCATCCTCGAGCGTTGTCGTATGAGTAAGACGACTGGGCCTT
CTCCCGTCTCAATTCCAGGTTACTGGATTCCATTGTGACGCGTGTCACACGTATGATGTC
GTGCAAACAGTGGCACAAAACAGGGGGCCGGTGAAGGCGGGGTGGGGGGAGGGTGATGAT
TCCGGTGGTCGACGGCTTGCAGCTTCTTGCTAGCTCCCCAGGACTGGAGGTTGTCCAAGA
CCTATGTTATTTATAGCCATGGGACAGCAGCCTGCCCTCGGTGATTTTTTTTTTGCAGTG
GGGGCGCATGGATCGGACCGGACGCCTGACCGGTGTCTGGCCTCCGGGTTCGCCCCCTAG
CCCTTGCTTTGTCCTTGGCTAGGGGGGGAAGGCCGTCGGATTACAGCCAAAATGACAACC
GGCACTGGGCGGGTCAACCCGTGCTTCTGCAGCGTACACACCAATTACCTAGGTAGGCAG
TCCATCAGTTAACACTATCGTGTACCGGAGTCCAGGTTGTCACCAAGTTCATCGTCATCA
ACCGTTTTCTTTTTTGTCGAGTATCTCTGAAGAAACTTCGGGGAGCAAGCCAAGCCGAAG
GCCTTGGCATTCTGCCCGGGCAGAATTTCGGCGGCGTGGGTCCTCGCCACACACTCACTG
TCTCCGTGCTTCCGTTTCCAATCTTTTCTTCTCTGCTGAGCAACCCCCACCCTTCGACTG
ATGACGCTCGCGACCCTCGACTCTCGCACGAATCGCATCCGGCAGACAAGATGTTGTCCC
CAGATCACAGGACCAAAATCTGTAACGCGTTACACGGCGCTATCTTGGATCAATTGACTC
AGGCTCTGGCCGATCATCCGCTCGATGAGCTCGCCGACTCGTTGGTCTACTGGGAGGCCT
TCATTCAACCCCGTACCAACGATGCCGTGTCGACCACCGAAGCGAGGCCAAACCGCAAAC
TGGTATCGGTACGTCACTTAGTTATTACTCGGGCCCCCTTTTCTTTTCGTCCCTTCTCCC
AATTTGAAAGGACGGGTGACAGAGTTCACGACTAACACCGCTTACAGAAACAAATAGATT
TATCCCAGGTCATCGCGTCTGGATCTCGTCTCGGAATTGTGGCACCGCCGCCTGCCGATC
TTCCAACACCGCCTGGTGATGACACGCAGCCGTCCGATACAGAAATTCCGGGACCCGGGG
AATCCGCAAGCGGCGCCGCAAGAAACACACATACACCTCAGACAGGAGTTCGAGACACGC
TTGACGCCGCCCATGCCGTCTCTCGGAGGCCACTCGGTGGCCTGCGGCCAGCAAAGACTA
ACACCCACGTCACGATCATAAACGACGTTGATGACGATGTAACCACCATGAACGGCACAT
ACCGCCAAATGCACATTAAAGCACACAACTTCCCAAAGCGAGCCAAGAACCGGCCCGACG
GTGTCTTCAACCCCAAGGAGTTGTCCCTGACCAAGTTTGTTGTTGGTGTCTACGAGCAAA
TCCACAGCGGCATCAAACTCGAACCGGCAAAACTTACCGAGCAGCTCCTATTACAGCCCG
CAACCTCGCAGAGCAGCCTCCCATCCGCGCCACTCCTCCTCTCCCCGGCTCCCTCCCCTT
CCACAGGCACAAACATCACCACCACCAACGACCCCAACACCGCCGCCGCCGCCACCTCCT
TCACCCACCAAAACCTCCTCTGCCGCCGCATCACCCTCCTCAGCCGCGCCTGCCGCTCCG
TCGAAACCATCGTGCAAGCCCGCTGGATCGAGCACTTCGACGACCACGTCGCCCGCCTCC
TCGCCTCCGCGGCGGGCAGCACAATGTCAGCAACCAAAGCGCGCCAGGCGGCCCTCGCCT
CGGCCTGCCGCGATTTTGGCTGGGGCGAGAAGGAGCTGCGCAACAAGATGGCCATCTGGC
GCGGCTACAAGCAGATCAAGGACGCCGGCGGGTGGGCCATGCTGGTGTTTGCTGGCATGG
GCCTGTACAGGCTGTGTAAGTACCGGGTTGGGTTTGAGGGGACAGCCAAGGATGGGGGTA
GCGGGTTGAGGAAGGTGTTGGGTGCCGCGAGGGAGAGGGTCGCTGTTGCGGCGGATACGC
TGCATCCTGAGTGGAGGGGTTTGTTGACTGTTGTTGGGGTTGATGATGCGGATGAGGTGA
TGGGGAGGTCGAGCTATACGGGCCATCCACATGATTGGGTGGTGGCGGATGGGGGCGCGG
TGGTGCCGCTGCGGGAAACGTATCGGGATGGGTTGCTCGACGGGTTCGAGCATGTCGATG
AGTGTGTCGTGGATTCGGAAGCCTGGGGAGGGCGGTCGGATCCGAGGGTCCTTTTGCCGG
TTGGTCCCGGCGGCGGCGGCAGGGCGGTGTTTGTCTGCCAGGAGTGCAGGCAGGAGCAGT
CGGATGATCCCAAGGTCAACAATTGCTACTGCTTTCCAGGATTGTTTGGCTGCGCGCAAC
GGCTGCCGTGTCCGGTACAAATTTTCCGGACGGCGAACGGGCGGAACAACGGCCTCCAGG
CGCTCCAGTCGTTTGAGCGCGGCATTGGCATTGGGGAGTTTGTCGGGCTCGTCACAAAGG
GAATCGAGGGCGTGGATGTCATGGACGCAGTTGTCGGCGGGACCAAGTACCAGATCTGGC
AGGGGAGGCAGGGGAACTTCACTCGGTTCATCAACCACAGCTGCAAGCCAAACGCGCAGT
TCCAGCGGTTCGTCTGGCTGGGTATGCAGCACGTAATCCTGGTGAGCAAGGGGATCGAGG
CGGGATGGGAGATCACGGTCGATTATTCGCCAACCTACTGGAAAGGTCTGAGCAAGAGGT
GTCTCTGTGGCGAGCGCTGCTGCAGGTATCAAGAGGTTGATAGACGGTAGACAAGAGCAC
GGCTAAATTAAACCAGATGGGGGCTCTAGACCATACAAAGCACATAAGATTGTATTATCG
ACTTCCCTGAGGAACCTGCAGCCTGGAGTCCTGCCACCCTCGGCTGGGGTGAGAAAACTG
CCAGCACTTACTTCTGTGTTGATTGCGAATATTTTCTTTAGAATACGCGGGAGACGGAAC
AAAGAGACGAGGCTGTCCATGATATTGTTCGCATTCCCGGGAATGCTTAGCGCTTATGGT
TCTGAATAAGCACAACTTCGAGCGGGTATATCCCCCGGGGTCCTGCATGTCGCTCACCGG
TATACCCGGAGCCGGATTCACGAGTCGCTGGTCATACACCAGTTCTACACCAGCCTTGAA
TCCTGAACACTATCATCCCAATAATCATGGCATACTCTATCCGACCTGCGACGTATGCCG
ACCTCTCAGCCATCATCCGTTTGTATCTGGTCGACTTCTGGGACGAGCAGCTGATGGACA
TGCTCCACCCCTTTCGGAACCAGCATTCTGCCGACTTCGAGCGCTTTATTCGTGACCTGC
TCACCGAGCGGTGGTGGATGTTGGAGCTCGAACAGTGCGTTGAGGTACTGGTTACGGATG
GTGGGAGGGTTGTAGGGTTCGCCTGGTGGCGGCGCTCTTGGACGAATGAGCAGAACAGGA
GAGACGTCGAGGGCTGGTTTACACGCCGTAGGTTTGCTTCCCGATCCGAGTTGAAGCGTT
TCTAATTAAGGATTCTTCAGGCCGTTGGCTCTCCCCCATCGTCATCTCCCTCATCCAATT
ACGTACTACGCTATGGCCGTACCGTTGCTCAGACCCAAAGATGGCCGGTGCCGAGAAGCG
TGCTCTTCCCGCGATTCTCCCCTTGCTGCGGGATTCTCCGTCACGACAAAAGGCGTGGCA
TCTGCTAACACTTGCTATCGACCCGGCTTTCCAGAATAAGGGGCTGGGCACGATGTTGGT
GCAACGTGGGCTGTCGAGAGTGGACAAGCAGGACCTGACAGCCTGGCTGATCTCGAGGGA
GGGACTGGAGGGGTGGTATGGACGATTTGGGTTCGTGGAGAAAGGACGAGCAAATATTGG
GGAGCTTGCACACTGGAGTGGAGGGGCAGTTATGTTTAAGGAGGGATAGTGATGCTTGTT
TAGACGATTTAAAGCTTAGATACAGGGGTAATAATTGAGAGTCCCGAGACTGCCACAGCC
ACCTTCAATGCTACTTCGATTGGAGAGCGGGATATCGTGTCATCTCTGTCCAGGCCGTGG
CTGGCCCCGAGTTGGGCCGGGCGGGGGTCAGACAACGGGTAGCAACGCATGCAACGGCTG
GCCATCCCGAGCCTCCTTTGGCTTGAAACTTGCCGTAGTCTGGTCCGGTGGGCAACCGTC
GCATCCAAGCAAAACCTCCTGGTGTTTCGGCCTTCTGTTTCGGCCTTCCGAATCGAGGTT
GAAGACAAGGCAATAAGCTCAAAGACTCAAACCTGGTCGGCCGTCCAGCTGTTACTGCCC
TTCCGGCAGCGACCTCGACATCGGTCGACAGGCAGGGACCCAGGCGTGTACATGCATCTC
CGAATCGCTGGCTGTCGGGTAAAGGGGCCAATAGACAATGAACACGACAGACATGCATGA
ACCAGAGGAAAACTAATGATCCGAGGCGAACTAATGATCCGAGGCGAACTAATCAAGGCG
AGCTGAGGACGAGCCGGTGTATATGTACGAAACAGTTGTTCTCGTCTCGTCCGGCTATTC
TACCTCGCATGTTCTCGACCTTCCGTCACGGATTTCTCCCGTTCAAAGGGCCAATAGTCA
AACCAAATTCCGTCACGATGGCAGCATTGAGCAGAGCACTTCATGCCCAAACAGAGTCCC
AGGGGCTATAGCTACTTTGAGGGCTCCCCCGCGGACTTCGAATAGCTGCGCCGTAGGAAC
AAGCCGAACGTGGATGAAAGCGGAGAACCTGCCACCTATGACGCCCTTCCCAACGCCTTG
ACCCAAGCCATCATCGACCAGACCCTCGATTCTCGCCACGCACGCGAGGCAACCATTGTT
GTTCAGGATTGCCTGCGCATTGTCTACCACAGCTACCCAGCCGTGAGATCCTTTCATGAA
CAAGGTCACTAGCCCCTCCCTGGGCCGGTTGGTTCAGGGCCGTTGGGTGGGGTTGTCGAC
TTGACCCCCAAAGAACTTGACAGTATCGACGCAGGTAGGCCGAACTGTCGCAGTCAACAA
TTGGCATGTGTTGTGCCAGGAAATATACCCCATTGCGAAAATAATGGTTGTTGGCCTTGG
AGGATGGACAACACGGCCCCAACCAATCGAGGGGTTGTCCGAGCCCGGGAATCGTCTCAT
CTGATTTTGCCAGGGCCAAGTCGTGTTCGTCGACCGCGATTAGTTTCTGCTCTTGGGACT
TGGGCGTGGGCGCACCATCGCTGAAACACCAGCTCTACCTGCACAAGACATAACTGGTTG
GATCCGGCGATGTTGGACCTCTGCGTGGTCACTGAGCAAACGACAGTGCTGTGCCCGAGG
GATGGCGATTAGTGTTATTCACGGTGCCCTCAAATTATAGTGTTGAACTGTTGGGACCTG
GGAGGGCATCGGAGTCCGGACGGAGCTTCTTCCCCGGAGAACCCCTTGTCTTAGACCACG
CCAAGACCGAAACAACCCCGGAGCCGGTTGCCAAGCCGGAACTACCCCTCGGCAACCAGC
ATCCCACTTCCCGGCATGACATCACCATGTCGTTCTTCTCGCGGCGCTTCCCCACCCTTT
CTCTTTCGTTCGACCGTTGCAGACGCGTTGTTTCTGTCGACGATCCCAGCAAGATGCAGC
CCTTTGCTTCAGGCCTTGACTGCCCCAACTCGTCAACTACGTCATGACCACCAACCACGA
ACCCGGAACTTGGGCAGCTGCCCACTGAAAGCTGACCAACTACCGGTTTCTCACTCGCTA
TAACTACTGCTCCATTTCCTCTGAAAGGCCTCAGCTCCAACTTTACACACTGAGCATTCC
CTCTGTGAATTCTCAACCGACAAAATGGCTGGCCTCGTCCCCGAATCTGTGCAGAAAGTG
GCGCACGCCGCCCTTGGCTCCCGCGAGGGCGACAAGCTCAAGGACCTCGCCCACAACACC
AGGGACATGACAAATAAGGATCGCCTGACGACCGACTATGGCGTCAAGCAGAGCACGGCC
GATGACTGGCTCAAGGCAGCCAGCGCGGACAAGACAGGGCCGCTGCTCCTGGAGGACCCT
TTTGCCCGCGAGAGGGTGCGTGTCACCTTGGGAACCCTGTAGGGTGTTCGGATGATTAAC
CTCCGCAGATCATGAGATTCGACCACGAGAGAATTCCCGAGAGAGTCGTCCACGCCCGTG
GCGCCGGTGCCTTTGGCAAGTTCAGGGTGTATGACGCCATCGACGAGCTCACTATGGCCC
CCGTCCTGACCGACACGTCGCGCGAGACGCCCGTCTTTGTCCGCTTCTCGACCGTCCTCG
GCAGCCGAGGCAGTGCTGACACGGTGCGCGACGTCCGTGGTTTCGCCGTCAAGTTCTACA
CGCAGGAGGGCAACTGGGACCTCGTCGGCAACGACATCCCTGTATTTTTCATCCAGGACG
CCATCAAGTTTCCGGATGTCATCCACGCCGGCAAGCCCGAGCCGCACAACGAGGTACCGC
AGGCCCAGACGGCGCATAACAATTTCTGGGACTTCCAGTTCAACCACACCGAAGCCACGC
ACATGTTTATGTGGGGGGTACGTAACAAACCTTGCACCCCGTTCTGGCCTTGATGCTGAC
GGCAACAGATGAGTGACCGCGCCATTCCCCGTTCGTGGCGCATGATGCAGGGCTTCGGCG
TCAACACTTTCACCCTGATCAACGCCAAGGGTGAGCGCCATTTCGTTAAGTTCATATGGA
CCCCCGAGCTCGGTGTCCACTCCCTGGTGTGGGACGAGGCGCTCAAGCTCGGAGGCCAGG
ATCCCGACTTTCACCGCAAGGATCTCTGGGAAGCCATCGCGAACGGCGTGTTCCCCAAGT
GGAAGTTCGGCATCCAGGTCATCCCCGAGGCCGACGAACACAAGTTCGACTTTGACATAC
TCGACGCTACCAAGGTGTGGCCCGAGGATCTGGTGCCGACGCGCTACATTGGCGAGATGG
AGCTCAACCGCAACCCCGACGAATTCTTCACCCAGGTCGAACAGATCGCCTTCTGCACCA
GCCATGTCGTCCCCGGCATCGGCTTCTCCGACGACCCACTGCTCCAGGGCCGCAACTTCA
GCTACTTCGACACCCAAATCTCCCGTCTGGGCGTCAACTTCGAGGAGCTCCCCATCAACC
GGCCCACCTGCCCCGTCATGAACTTCAACCGTGACGGCGCCCTCCGCCACACCATCACCC
GCGGCACCGTCAACTACTGGCCCAACCGCTACGAGGCCTGCCCGCCCGCCAGCGAGGCCG
AGGGCGCCTACGTCGAGTACGCGCAAAAGGTAGCCGGCATGAAGGCGCGCATCCGCGGCG
ACAAGTTCAAGGACCACTTCAGTCAGGCCCAGCTCTTCTGGAACAGCATGTCGCCCATCG
AGAAGCACCACATCGTCAGCGCCTTTGGCTTCGAGCTCGACCATTGCGAGGACCCGGTCG
TCTTCGGCCGCATGGTCCAGCGCCTCGCCGACATCGACCTGACCCTCGCCCAGACCGTCT
GCGAGATGGTCGGCGGCGACGCCCCCAAAGAGGGCCGCCCCAACCACGGCCGCCGCGCCC
CGGGCCTCAGCCAGACCGAATTCCCGGGCGCCTCCCCGACCATCGCCTCCCGCCGCATCG
CCATCCTCATCGCCGACGGCTACGACCACGTGGCCTACGACGCCGCGTACGCCACCCTGT
CTTCCGCCCTCGCCGTGCCCCTCGTCATCGGCACCAAGCGCAGCAAGGTCACCGCCGCCA
ACGGCAGCTCGACCCAGCCGCACCACCACCTCGAGGGCTTCCGCTCGACCATGGTCGACG
CCATCTTCATCCCCGGCGGCGCCCAGTCCATCGAGACGCTGTCCAAGAACGGCCGCGCCA
TGCACTGGATCCGTGAGGCGTTTGGGCACCTCAAGACGATTGGTGCCACCGGCGAGGCCG
TGGACTTGGTCGAGAGGGCGATTGGCCTGCCGAGTGTCAGTGTGTCGAGCTCGGGCGAGG
TGAATGAGAGCTATGGGGTTGTCACGATCAAGGAGCTCCGGCCGGAGAGCTTGGGCGAGG
CGGTTACGATTGCCAAGGGTGCCACGGGGTTTATGGAGAAGTTCTTTTATGGGATTTCGC
AGCATCGCTGCTGGGAGAGGGAGTTGGCGGGGTTGAATGCTCAGGTTGCGTATTAATAGG
GCGGCTGGTTTCAATGTTGTGTCGGTGGGTTTTGGGTCGGTGTTGCCGTGTTTAGGGGTA
ATGGAGTACTGCGCTGAATCAATTGCTTTATTCTTGGTGACTCCCTTGTTGTTATTGTTC
CCCGTTGTACAAGTGTTTAGACCACAAATGACCTTGAATATCTCTACACGCCAATCCTTC
TCAACAGTCCGAAAGCCCCTTCTCGTAGTCAACGCGAATTTGCTGAGCAAGGCTTACAAA
CATTAGTACTCCCAAGTCGTCAAGCACCCCCACGTCGTACTACTGAAGTTTTGTTCAAGA
ACAATGATACCGCACGGGTGTCGGAAACCAGGACAAGGTTAATGAATGCCGCCCAACAAA
GCACTTTGTCTCGCGCACGAGGAGTGTCGCAAACAAACCTGTTGTTGTTAGATACATCTA
ATGCCGTAATTCGACCATATGCTGGCGGCACTGTTTAGAAAAGCAGACCGGTATAGCTTA
CAAATGATGCAAGGAGCCAAGTATTCAGTTACAGTTGAACAGGGCATAATCTCCCTTTGT
TCATTACGGTTTTGAAGTCTGAATTGTACGACTGTGGTGAACAACAGCTCGCCCAGCAGA
TACGTTTACATGTACACAGCCGTGTTGTTCATGGAAAAGAAGATCAAACCTGCGCGAGGC
ATTCAATATATCAAGGCCACAGTGTTCCCCTGACACCCTCGAACCCCATTCACACTCACC
AGTGAGCTCAGCCCTTTGCTTCATCAATCATTACACTCAACAACACTTCGGTGCGTCACG
TTTAACATACAACATGGCGTACACTTACACTAACCCTAAAGAGGCCTGGGTCGCCAACCT
GACCGAGACTATGTTGGAACCGCAGACTTGTTGGAACGCGTCAAATACTCGTTTTAGGGC
ATGTTTTGGGGCTCAACTTGATAATTCCGGCTAAATGGGCCAGTTGCCACCCCCTGATCT
TAGCCATGTTCTAACAGACTATGCCTCTGGCAGCTCTCGACTACACTGCGCCGCAGAACT
ACATCTTGAGATGCTTCGGCTTTCCTTTCCCGAAGGCCCACAGCGTCAACCGGCAGGCCG
CTATCACCTACCTCAAGTGGCGACTTGCCCGGGTCTTCTCGTTGCTGCCGTTCCTCGGCG
GCCAGATCATCCACGGGCGGTATGGCGAGCTGCCCAAACTCGTCTACCCAGGTGAGGGGA
GGCCCACCAACTTGGACCTCTTTTCGCAGGAGGTCTTTGACTATCAAGATGTCGACTTCT
CCCGGTTTCCGTGGAGTTTCGACCAGCTCTCGGAATTTGGGGTTCCCGCAGAGACCATGT
CAAAGGACATCTTCTGGCTGCTCCCCAAGACCGGCCCGGCACCCGGCGACGCGTGCCACC
CGGTCACCCTGAGGGCTTCCTTCATCGACGGCGGTCTCATCCTAGCCTTTGCCTTCCACC
ACGGCGTCATGGACGGCACCGGAACAGTCGGATTCCTCAACTACTTCGCCACCGACACCA
TCGACGGCATTGACACCCTCAAGCAGCGCAAGCGAAACTTCATTGCCTTCGCCTCCAAAA
CCGCCAGAACCACCTTCGTCAACCCGCGCACTACGCCCGGCTACGACTTCACCCCGACCC
CCTCCCCTCCCCTCGTCCTCCCCGCCGCCATCGCCAAAGTCTTCACTATCTCCGCCGCGT
GCGCCACCGCCCTCCACAAGGCAGCGCTCACCCACCTCCGCGCGGCCCACGGCCCGCACG
CCTTCGCGTCCGTCACCGACGTGCTCTGCGCCCTCACCTGGCTGCACGTCACGCGCGCCC
GCCTGCGCGCCGGCCGCATCGCGCCGACGGATACAACCCGCTTCGCCACGGCCGTCAACA
TCCGCGGCAAGCTGCACGCGTCCATGGCCGGCGCGGTCGGGTACGTCGGCAACATGTGGC
TGCGCGCACTGCCATCATGCACCGTCGGCGAACTCGTCCAGGATATTTCCCTGGCCGGGA
AAGCCACGACGGGGCAGATCGCCGAGGCGGCGTGGTGCATTCGCCGCGCGGTCATGGAGA
TGGATGACCCTGCCACGTTCAGGGCTCACATTGCCATCGCTGCGCGGGCCGCGTCTGACG
AAGAGGATGGGATCGAGTGGCAAGAGGTCGGCGCCGCTGTTAGTCGCGCTATTGCGCGGC
ATAGCACGGGGCTGGATGCCTCGGTTCATCTTGGGCTCGGGGCGGATGTTGAGTTTGAGA
TTCCGGGCGTTGAGGGGGGCAAGCGGAAGGCGGCGTGGGTGGGGAGGGCGTATGTGCCCA
ATGATGGGGCCATGAATCTGCTGCCGAGGATTGGGGAGACGAAGGGGGACGCGGACTGGC
AGATGTGGCTGGCGCTGAGGGAGGAGGATATGCGGGTTATGGAGGGACAGGGGGAGTTGG
GGGGGTGGTTGTCTCGGCCTGCCGCTTAATTCCTCTTCAATCAGTTGACCTGGGTTACCC
AGAAGCGTGTATGATAGCATTGGACATAAATCAGATTGTTGATTTTATAAACATGAGTTT
TGCCATACTGAGAATGATTGTGACTTGTCGTGACCTTTGCCTGTGATACACGTTGCTCGG
GGGGGTATATGCAACTCGGACCACGCATTTTATTGGAAGAAAGCACAAAGCGGCAATGTC
CCGACCCGTGTCATTCATACATACTCTAACTGCCAAAACCTTCCCCTTCTGGCTCTACCA
GTGCGAACGTGAAAGTAAGTAAGTGAGAAACAAAATGCCAACTTCATACACCCAACCGCC
ACAGAAAGACAAGGACTGTAGTGATCTTCAGTGTTTGTCAACCTCAGTTGAGGCGGTTAC
CCGCCAAAGTTGAGAGTCGAGGGCTGGTGCTCCCTGCCCTTTTGTTCCCAACCCCCAATA
AACACCTGAATGCCTCGGTAGACGGTTGTTCGTTGAGTGGATTGAACACAAGGTCGAAGT
CCAGGTCGAAGCCACTCGAGCTAGCCAGCTAATAGTGAAACTGTCGACGGCATGTTGCAG
CGCCGCCAAATGAAGGTATATTCCACTTGGGTGCGGTTGACTCGGCCGATGGTGGTGGGC
AGGGGCAACACCATGGTGGTAGTGGAGGAGGGGACGGCAGAGGTTGAGAGCGAGGATGGC
TTGTCTGTGCCATGGCAGACTAAAGCTGACGATTCGGTGGAGGCCTCGGCGGTTGACGAA
GACTGAGCTGCCGAGGACTGCAATGCCTCCGAGGACGTTTCAACGGTCGTCGCCGATGAC
AGCAGTGTGGTTGACGAGGGCTCCAAAGTTGACGTTTCCAAGGTTGATGACGGCAGACAC
GAGTAGACGGTGATGTCTGCGGTAGTCTCTGAGCTGAACATGACAAGTGCTGCCACCAGG
AGCATAGCACGCGGAAGAAGCTTCATGATTGTGGCTCGGTCGGTAGATTTGAGAAAAGAA
GGCAAAGATTTGACGGAATGAGATGAGCACAGGTTTGCCAGAGCATTATCAGTACAAACA
CAGCGAGCTTGGGGTACTTTATCCGCTCGGTGGTCGATATGCTCTAAATTTAGCACAACT
TCCGAGCACAACTTCCGAGTGGCAGCATGAGTAGTATCGGCTTAAGTGCAGCAATATCTG
GACCTGCGTTCCGTTTATACAAGCCCGGTACCGACGACGAGATTCCCCGGTTCAACATGT
TCGATTCGAGGCCCGTGTCAATAAATATATTTCCGAGACCCCCAACTTTCGTTCCTGGCC
CGCCAGTCATGCACGAACCGACCGCCGTTGCGTGTGGTTGCCAACCACCTCAAGCCACAA
CGGGCCATGCCTCCGTGGTTGAGTCTGCAGCAATGACACTATTTCCATATTAACTCACGC
CGCTATTTCCGTGGCCTAAAGCAGACACGAGATCAACAACCCAGCGGTGGGTCATTCCAA
ACTTAAACCACCGCCCTTGTCTGTGCCTTTTGAAGCCCTCTACGTGAGGTTCGGTGTGAT
AACAAGCAAGCTGTTCATAATATGGGCTACTTACAGGACAACATCTTTCGGATTCAGATA
AGCCAGAGCTGGCACTGATGCGTTCCGATAGGATATTATTATTATTCCTACACCGCTATG
CCCTAAGGCTTGCCGGACCCTCAACTTTCTTA
>NODE_39_length_216_cov_84.902779
AACGGGAAAACGCCAAAGCCCGAATCGCGACCTGCATCTCATCGATTGACAGCCATTGAA
GAAGAGGTAGTTGTTCGATATATATTGGACTTGGATACGCGAGGATTCGCGCCTCGACAC
GCTGGTGTTGAAGATATGGCCAATCTGCTTCTCGCGCGACGCGACGGCGGACGCGTCGGC
AAGCACTGGGCCAAGAAGTTCGTCAAGCGACAACCGGAACTCAAGACGCGTTTCAATCGC
GCATACGACTTTCAGAGAGCCCTCTGCGAAGATCCA
>NODE_40_length_18413_cov_29.526911
CTCCCCTCCTTCCCCCCCTTTCTCTCCAGCCGAGACGCCCCCCTCCGCCATGGCCCAAGA
GCTGATCCCCTTCGGAAGCCTAGAAGGCCGGCTGCTTTTCGCAGTCCCCAAGAGTGTGTG
CCGCCCACCATGACCCCGTCCGAGCTCAACCCCCGAAACCCGCCGGTTCTCGCATGCTGA
CCCCCAACGGCCTCCAGAGGGTCGCCTCCTTCAAGCGGCCCTGAACCTCCTCGAGGGCGC
CGACATCCAGTTCCGCCGTGAGAACCGCCTCGACATCGCCCTGGTCAAGAACCTGCCCAT
CGCCCTCATCTTCCTCCCCGCCGCCGACATCCCCACCTTTGTCGGCGAGGGCCGCGTCGA
CCTGGGTATCACGGGCCACGACCAGGTGCAGGAGCACGATGCCGGCACCCGCGCCCTCGC
CCGCGCCCGCCGCATGAGCAACGAGTGGGACCCCGCCCGCGCCGCCGCCGGCAAGCCCCA
GGGCTGCGAGACCGTCATGGACCTCGGCTTCGGCTCCTGCCGCCTGCAGGTCCAGGTGCC
CGCCAAGGGCGAGTACGCGACAGGCAAGGACCTGATCGGCAAGAACGTCGGCACCAGCTT
CGTCCACCTGGCCCGCGAGTACTTTGCCCGCCTCGAGCTGGAGCAGGAGGGCATCACCGA
CCCCGTCCAGATGGACGCCCGCAAGCTCCGCACCAAGATTATCGAGCTCAGCGGGAGCGT
CGAGGCCGCCTGCGCCCTGGGCGTGGCCGACGGCATCGTCGATCTTGTTGGTGAGTCGTT
GCCCCTTCCATGCATCCATACCCTAACTCCCCTTTTTCTACCCACCCACTCACCTGCCTT
GTCCAGAATCCGGCGAAACAATGAAGGCCGCCGGCCTCAAGGCAATCGACACGGTCGTCG
AGACCTCGGCCATCCTGATCAAGTCCAAAGCGCCCAGCAACCCGGCGCTCGTCGAGCTGA
TCGCCTCGCGCATCCGCGGCGTCATCACGGCCCAGAGGTACGTCCTCTGCCAGTACAACG
TGCCGCGCGCCAAGCTGGCCGACGCCACGGGCATCACGCCCGGCAAGCGCGCCGCCACCG
TCACGTCGCTCGACGAGGAGGGCTGGGTCGCCGTCAGCGCCATGGTCGAGAAGAAGCGCA
TCGCCACCGTCATGGACGACCTGGTCCACGTCGGCGCCACCGATATCTTGGTCCTCGACA
TTCACAATACGAGGAGTAGCTAGTTGGGGATGGTGGGAAAGCGGGGTGAAGGGGGCGTTA
GAAATTTAGGATAGAGAAAAAAAAGCAAGGAACCAAGGTGGACTCTCAACATGTTTCATC
CAAGAGTTGGAACCGTTCTAGTTCCCATGTGGTGAAAGAAACAGATCATGTTACGGGAAA
GGGAAGAATGGCGTGGGGCATCGGAACGAAACCACCCACGCCACGACAAGTATCTCTCTC
GAACCAGGGCAGTCAGGGTGAAAGACGGTATACAATTTCAGTCAGTCTTGTGTGTGCAGG
CCCCTCATTAGGAGTAGGGGTATCAACTCAGATATACACCATGCGCTCCCCCGAACGCCA
TCCCATAAGCCAGAAAACCAACCCAGATTGCAAGAAAGCGCGAAAGGAAACGGTAAAGAA
TAGTTAGTAGTGTGACGCTGCCAAACCAGCCAGCCACCCCCTCCCGCCATATCCATCCAA
GTTGCAGTGCTGGGCACAACGCAGCCGGAAGGTAGGCTTCCACCCAAGACGGGCGATTAA
GCAAATAAATACATAGAAAAAGTACAAAAGAGGCCTGACTCGTCGGAGAAGGCTGCAATG
TCGCCATCCCCGCCGTAATCAGTAAATAGGCCGGCTCTCCTCCCACTTCCGGTGGACAGC
CTTCCGCTCCAGCGCCTCCGGCGCCGGCTTGTCCTCAATCTCCCCCTTGACGTCCGGGCC
CCACGACACGCGGACGCTCTTGCGCCGCCGAGTCGCCGAGCCGTCGCCGGCGCCGGCACC
GAGCCTGCTGGGTCCTATCCACTCCCAGGCCCTCCCCACCTCGCCGTTGCGGCCCTCGCG
CTGGCCCGTGCGCACGTTGCTGTTCTGCTCGACGACGGCGCGCACGCGCTGCCAGAGGCG
CTCGCGGTCCGAAAGGCTGTGCAGCGACCGGAGAACGTCGTCGCGCAGGTTGGGCAGGAA
GAGGAAGGCGTCATCGTCGCCGGCTTCAAAGGCGACCTCCTTCTGGGTCGCGAGGCGCTC
GAGGACCACGTCCACCAGGGCGGGGATCTGCGCCGCCAGGGCGCGGTTGTGCATGAAGCG
GCGGCGGCCGTAGAGCATGGACAGCAGCGACAGGATCAATCCACCAATGCTGAGTCGATG
TCGAGCCACTCCGAGCTTGACCGACCGCCGGACCGCACAGGAGTACGAAAGGCTAGCGAG
AGAGGTTGACGATATTTTGGTGCTTGGAAAGGCGGAGGCACCTCCGGTTCTATGGGTCCG
GCGACGGGTCTGGTTAGTCCCATGGTCAGAAACTGATGTGTGGTACAACAACAAGGTGCG
CAGGAATGATCGGCTGGGTCCACGCGATGAAAGTAGGAATGACGAAAACACTTACTCGGG
AGCCTCTGGTTCCTCCTGTTGGACTTCAACTTCATCCCTAGCCTTGACTTCCCCAATCGC
CGCACTCCACAGTTCGTCGAACTCTTCGGCCGCCATTCTTTTGCTGCGCTTCTGGTTGAG
AATCTCCTTCAACTCCTGCTCTTCCATAGCAGGGCTGTTCAGAGGCTCGCCCTCGGGCTC
GAGGGGCTCGCCGCACTCGTACTTGGCCCTGCGGTCACGCAGCTCTTCGACTGCCTTGTC
GGCCACAGCCTGAACACGCCGGACTTTCTCGCTATCTGGCTCGCACGTAGGCGGCAGGGG
GACGAGACCGCCGAGGGAAAGCGGGTGGGGCTTCACGATGAATCCGGGTTCGCAGCGAGC
CGTAAAGTCCTCGTAGCAGTACGCATGCGGGGGGCAGGGTTCGCACTGGGGCTCGAGAAC
GCCGGTAAGCCAGTCGGGGACCTGGATGCTCTGGATGTCATGGACGTCAAACTTGGAGCC
CAGTTCGGTAGCCCACTCCGGAAGCTGAATGTTTGTCGGGACGAGCTGGGTTGGCTCCCG
GCCAAGCCCACAGTATCCCACAGCCACTTTCTCCTGCCTGTACCAAGCCGCGTAGGCGAC
GAAGAGAGTGGACAGAAGAACCAAGATTGGGGTGGCCAGGCTCGAGCTGCGCTTGGAAGG
CCGCGGGGCTCTCCGGGCAATAGCCAGCTCTGGGTGGGCGGCCTCTTCCTGGGTGAGCGC
CAGCTGCTCATCAGGAGTAAACTCCTCATCGGGCTCAATCTCGGGTGTTTTTGGCCGGGA
AACCCGGCGAAGCGGGATCTCAATGTTCCGAGAGAGGGTAGAGGGCTCCTGCGCGTCACC
GAAGGCAAAGCCATCGGTCCGCCGGCGAGCAGTGGAAGGTGTTTGTTTTAGTACCGAATC
CAGGCCGGTTGTTTTGCGACGGTTTGTGGGTGTTTTCAAGGCAGAGGCCGGCGAGTTGGC
GCCGCTCTGGAAGGGGTTGTCGCTGGTGAAGACGTCTGCAGTCTCGGGTGTGCGCCTGAA
GAAGTCCTCCTCCTCTGGCGGCTCCAGCTTGGGGATCGGGGTCACGCGCCGATCGCGTCT
GACTGATCGAAGCGGCTCGGCCTCGGGGGCCGTATCGGTGTCGGACGCGGGCGGCAATTG
GGCGCTCGTTGATCGCGATTGTCTCTTGCGCGGGCTCTCTCTGAGCGGCGCCGGGGTCGC
GGGAGCGTGCTCGGGCTCCTCAGATTCGAGCTTGACCCTCGTTGTCTTCCTAGGCGACCG
AGACCGCCTCGCCGAAGGCGGCGGCGGCATCACGTCGTCATTGAAGTCGGTGCTTGTGGT
GCTGTGGGAGTCGGCATCGACGATGCCTCTGCTCGTGCGCTTCGCGCGGGCGCGGGTGGC
CAGGATCTGCTTCGACTGCGGCTGGACCTGCTCGTTGAAGAGATCAATGAGCTGGGGCTT
CTTGGCCTGGGACGGATAGTGGATGTTGTGTGTGACGAGGATGGAGCGCAGGCGCGGGAC
GGTCAGCGACCACGGGTCGAAGTCGGCCTGCAGGTAGTCGGCGCTCTCCGAGTCTGACAT
GATGGCGATGGCTGCGGGCAAGAAAGAGGAAGTAGAATATAAAAACCAAGTCCCGGCGAC
CAGGTTGACGCAGGCGCACGGGGCAACGTGGCCGGGTGTGACGAGAGCTCAAGTTATCGG
GAGCGACGCAATCACAGAGTGGACAGCTGTGAGGTTGCTAGCTGTCTGGATGCATGCAGC
TGCAGGGCAGAGTTGCTGCGGATCGTGCAGGTGCCGTAATGAAACTGCAGTGAAATCGCT
CGTTTGCCAGACTTGAAATCGATAAGGGGATGCGGCCGGGACGGGGAGCGATGGAAAAAA
AAAAGTTTGGTGTTGATGTGCTGAAGTGGGTAAGCCGCAAGCCCGACAAAACAAACTGGC
GACACATATGACGGAAGCGGAGCGAGCTGGAGCGAGCTGGTTGCCCTGGTGGCAACTGGG
AGCTTGCCAAGCCACTCATGTGGCGTTTGCTGGATAATCCTGGAACCAACCGAGTGCGCC
ACACCTTGCGTTCCGTTGTGAACTCCTGGATGTCGACGTCACCATGTGACCCCGACTTCA
CCTTTTGTTCAAAACACTTGACAGTGGGTGCCGATACTTCGCCAAGTCCGAAAATAGACC
CCGTACTATTCTTCTCATGTTTCCGGATCCGTGCCAAATCATGCTCTGAATCTCTTACCC
GGCTTCTTGCTCTTCCAAGCCCACCCTTTCCCTACTGCCACATAAAACGAGGTCTCTTTT
CATTCACATGGCTGCCTTTTGGTATAACAATACCTTCAGGCGGGTGATTGGAGGGTGATG
GATTTTCATGTGCTGGGATATAAGAGAGAGGGGGTTCCGAGGGCTTGGCGAAGGGGAAGG
GAGGGTACAAGTGGTAATGTCCCTCGGTGTGTAACGCGTCAGCTATACTAGAAAGTAACG
CGGGAATAAAGCGCACTCTGTGATATGTAGAGATGAGATGTGATATGAGCCAAGAGTTTG
CTGTCTCCTAAAAGGTACAGTACCTCCAGCATACCCACCTCACCTATAGCAAGCTGGTAA
CCTGCATTGTTCGCCACCCTTGACGACACACCCCTCCAGTTCATTGTTGACCGTTCAAGC
CGTTACCCCTGAAGTACACAAGCATCTGTTAATAATCTAGGCACAATGGACGCTCGTCCA
ATGACCGGCGAGACTCAGGGGCTAATGGGGAAAAGCCCAGATACTCAGTATCAGGGGTGG
TATCCGTGTTCAAGAACATCATTCTGGCTCCTGGTGTCCGCGAACATCAACCTCAACCGG
ACGAACCCGCAAGTAGTCAGCCAGCTGAGTGCTTCAAATATCGTTTCTACTTACGATTAC
CTCCTGGGTATTTCCAGCTCGTCCACTCGTATATATTATCAAGCCAACAGTGCCTCCTAC
AGTTGAGAGTGTCCAGGACGGCGACAGGCCATGATCCACTCAGTAAACACCACCCTGTCC
GCCCTCGCGGGCCCCCCAAAAAAGTCCGTTATATCCCACAAAAACGCCATCTGTACTTTT
CCGTTCCCACGAGCCCCCCACGTCCCATGCCCGCCCGTCCCAGCTCCCAGCCCCTGCGAA
GTTTACACCCTGTCCTCACCAGTGTTACGCCACTTGCTTCCCGTCCGCGGCCTTGCCGTC
AACTTTCAACCCGAGCTTCTTCTCGGCCTCCTCCGCCCGCCGATTCGCCTCGACAACCTC
CTGCTGCAGCTGCTTGATGTACTCGATGGCCATCTCGACCGTGCTGGCCTTGCTATTCGG
CGCCGCCCCGTTCTTCTCCCTCTCCTTCTCCTTCTTGCTGTCGCTGCCCTCGCCCTCGCT
GTCCTTTGGCGGCCGCGGGAGCAGCGTGGCGATCTCCTGGAGCGCCGAGTTGATCCTGTT
CCGGCGGCCTTGCTCGGCGATCTTGTGTGAGGTGCGCTTTGACGTGAGGTTTGTCGAGAG
CTCGCTCGGGTACGAGACGCCGGGGAGCGTGTTGCCCTCGAGGATGCGCTGGTAGTTTGA
CTTGGTGGCGAGAAGGTGCGAAGCGGCCTCTTCGGCGTCGGGGCCGCCCGGCAGCAAGGG
CTTGATGCTGGGTGATATCTTGGGCCTGAGAGCGGGCGAGACGGGGATCGAGCTGACACT
CCCTCGCTTCTTGCTCCCTCGCGGGAGAAGCTGGGGCGTCTTTCTGGCGCCGAACCCAGA
ACCGGCGAGCAGCTGCGGGCTTTGTGTTGCCGAGGAGGTACCAGGGGGCCTGGCAAGCGA
AGGCGACGCAAGAGGCGCCAAGGAAGGAGTTCTTGAGGAACTCGCATCCTGGGAAGACTG
TGTCGGCGTGGGGCCATTGCTAGATGCGGCGGTCCTGTTCGAGAAGTTCGCCGACTCCGG
GAGCTCAAACGTTTCAATGTGGTCCGTGTCGACCGCCTCTTGACTGTCCGCCCTGGCACC
CGCGCTGCGAGTACTTGGCGAGCTCAGCTTCATTAATGATGCAGGCGTAGCAGGAGACGC
GAGCCCTGGCCTGGGAGGTTGTAAAGCGGCGGGGACCGCGCTGGCCTGCGGGGCAATATA
CGGGGACGGCCTCGCGGACCGTGGTTTGGGAATGGGAGGCGGAGGCATCTCAACGGGGGT
CATGTCGTTCAGAGCCTCGGGAGAGACTGAGTCCTCGGAATCCGTCACCCCCGTGGTAGA
CGAGGAAGAATTCTGCATCATGGGCGTGGGCAGTAACTGAGGATCTTGGTTTTGCTCAGC
ACTTTCGGCAAGCTCGCTCAGCACCTGAGCATTCAAGCTGGGAGTCGTCGTGGTCCTCCT
GCGCAAAGGCTTCGAGATTGGCGACTGCTTAACGCCGGCTTTCGCCCTTGCTTTCGCGGC
ATTCTTCCGCATCTTCTTGGCCAGGTCTCCAGGTGTCGTATTCGACATTGTAGGTCCGGC
TGACGAGTCTAGCTCCATGTCCACGGGCGAGCTCGTCGTCACCACGCTGCGTAGCTGGTC
AAACATGGCAAGGGGGTCGGTCTGGGCATGTAGAGCTGGCGATGTCAAGGGGCTAAAATA
GGCGCCCGATACCGCAAACTGGGAGTCGACCGAGAAATGAGTATCAAGCGGTGTGACCGC
GGGTGAAACCAGAGGGGTAAACGACATCTAGCGGAAAATCAGCAAACCAAACCCTCGAGT
AAAGGGCGCCAGCTCTCGACCTACGTCTGCCTGGTCTTTTAACCTCTGATACCTGTACTC
AATGGCCTGCTGCTGCTGTTGTTGCTGCTGCTGCTGCTGCTCGGGTGCGTTGGACTGAGC
GTAGTAATGGTTGGTCCCCGGCTGGAGCTCCAGACTCTGGGGCGTTGGAGGAACCATGCG
GCTCTGCTGTCGGGTAAAGAAGGCGACCTGCTGTTCCTCGATATGCCTCTGCTGGTGCCG
CATCTTTTGCTGTTGGAGGAACTGGATCTGCGCATCGATCGTGTCGACGATGGCTTCGTT
GGGGGTGGGGGGCGGCATCATGGTCGCCGGCACCGATTGGTAGGGGGCAGAGGTTGTGAT
GGTCGGCATGTGGTGCTGCATAGCTGGCACCGCTGGTGACAGGAGGATTGGTGCGTCGGT
GCCGCTCATCGGAATGTCGAGTTGCTCCCGGGTATGCGGTTGCATGAGCTGGGGGCCGGC
AGAGGGTTGGTAGTCCTGGAAGGTGTAGTTGATGCCATCCGTCAGGTTCCCCATGCCATT
CATATCCAGGTATTGTTGGAAGTCATCCTCGGGCGCGGGATGGGCCGAGTGGTCGGCGAC
GGTCCAACTTGACGAATCCATGGTGGGCGTGGGATGCAGAAGCCGGGTCCGAGAAATAAC
TAGGTGTGGTCGATGTCGGAGGGCTTCAAGATGGCTTGAAGCCGTCACTCTGCTCGCGCT
CGCACAAGGCGGCCTGCGGGTTCGGTCGTTGATCTGAATTCGGGGCGCGGTAAGTTCCTG
TGGAGAGCCGGTCTCGTTCGTTTGGTCGGATCGGGGGCCGGATGTCTCATCTGCGACCCG
CTGTTCGCAATTCGACAGATGCGCCGGAGAGGGCCGGTCCACGGAGCGCCGGGCGGGCGG
AAGTCGCTGAAAAGAGCCGGGGGGGAGGGGAGAGAGCCGTCGGGGCCTTCTCGAAGATAT
TCACAGCCGGGATGGTGGCTGCTGGCTGTGTTGAGCAGACTTTCTCAGAGTCGGGGACCC
TGAGACTGGGGAGCGGGCGGTGGTGGGGGGACACAGATTCAAATGGGAAGCAGGTCCGGC
TGTGGGTCACCTCAGTGTTCGAGTGGTGTGCCCCACGGCCCTGGGTGCTAATTGCATTCC
GTTTCGTGCCCCGCTCCGTCGCCCCGCAGCCCTCCAGCTCGCCCAACAGAGCGTTCAAGC
GGACGGGCCAGGCTCAGCCAGGCCTCGGGTTTTTTTCCTCAAGTCTGGTCCAAGGTTACA
TCAGGTTATCAGAGCCAATGGGGCTCCGAACACCGGCCGGAAGAAAAGTTTGAATCTTGG
GATACCCTCGGCAGCAACTCGGAACGAGCCCAGGTCGGCGCCGGGAAGGGGGAGAAGGCG
CAGGGATGGAAGCAGAGGCAGCAATCTGGGGAACCAGTCGTCCCTTGGGCGTCCCCCGGT
GACACACTGCCCAGAGCCCGTCGTTGCACAACAGCCAGGTGGGAGCCAGGAAAGATCCGG
GTTCCCATGACGTTTGGGATCTTCAACCATCAATTTGCGCGCTCCGAGTTGTGGGATGGG
ATACGTGGGGAGTGGCCCGAGGAGGCTTGGCTCGCACCAGGGGAATGTCCTGCAGCCTTC
CGAGCATGGGCCAAGGGGCGGTCCCGAAGCACCGGGATTTCTTGAATTCCAACAGCTCCG
TTTCCTTTTGTCGGCAGCTTCTATCGAAAAGTCTGAACGGGATAAACCGGGCAGCTGCGT
TACCTCCGGGAAGCGGGAGTATTGTCCCGTTCCGACAGTCACTGCCAAATGGGTTGCGAC
AGAGGCCCGAGCTGTGCAGCTGCCGTGGAGATGCGGCAGCAGATGGATGCGAGATGGAGG
CGGGTGCAGCTTCTCGGTTGCGCATGTGACCCCACTTGCGCCGTGGCTTGGTTGACAGAT
CGAAACCCCACGCAGAGTGGGGGGCAGACCTGCACCCGCACCCGTACCTGCACCCGATCT
TCTGGGCTGAAGAAAGCCTCGAAGCCTTGTGGGCGGCCGAAAGAACAGCTAACCAGAAAC
AATCGGCCGTGTCGATCTCGCAGCTGACTGGTGAGACCAAGCAGATTGAAGCTTCGAACG
CCCCGTAATTATCACGAGACATGCCGCTCTCGGCACCAGAATCAGACGGCCTTGCGTGCA
TGCAGTGGCGCTCCCGACAATGTGGCAAGGCGCCGTCTCGGCATCGTCTCGTTTGGTTGA
CCGAGAGCGGCCCCGAGAAGGAGAGAGAGAGGGACAGAGGAAAACGCGACCTGACCCCCA
GCAGCGCAAGGCACAACCACCAGGCCGGGTGTGGCTTGACCCCTCGGTCGACGACTTCTG
GAAAGAAAAGGCGTCGCGTGGTGACCGCGTGGCGACCTTGTGGGATTTTGGAATCCAGGG
TGGGGAGTTGAATCTTCTGACTGCGTCGGTCCGGGAGTGCAACGCGGCTGGAGCTGCCTG
CATGCACTATTTGTTAGACGATGGCACATGGTTCCGCAACAGAGCAGGGGCCGGCGGGTT
GGGTCTCCAAACTTTCAGCTTCCCCTTTCCCGAGTTCGGCAACTGTCCATGGAGAACTCC
ACGCCGGGGTGGTGAGTTTGGTAATGTAGGAATGGATCAAGTATTTCTACCTCTCCCGTA
GGTAGGCAAAATAGCTGAGTTTCTAAGTACAAGCACACAGCTGCCAGGTCCAACCATCGC
AGCCGCTCACACAGTAAAAGCCCCTGGCCTTGCTTGTCCACGGCGTGCTCAACAGCTCAG
TCCTCCTCCCTCCTCTCTCTCTAACTCTCAACATGGCGAGACAATTACCCCAGTGCCTAC
TCGTGGAAACGACAGAGAAGCAGCTATGTACTGTACTGCACAAGATATGCGACGAAGCGG
CCAACAATAGAAATGCGCTGCCTCCGAGATTTGTTGAAACAGAAGAAGAAAACCCAGCGG
ACAGGGACAGAAAAAGGGATGTGTGACCGACCCCGGGTCGCCAGCTGGAAATGCCACGAA
TCGACGATAAAAGGAAAAAGCGCGCCAGAATGTACAGGGATATATAGAATACTAGATAAA
CAAAGAAACGAAAACCAGGTATATGGACAGGCCACTCAAGAAAATAAAATGCTGGTTTGG
GGGATTCCCGGTGTGCCGGATGAGCCTGGGGAGGCCGGCGAGGGTGGTTTGGGGTGGCGA
GCGCAAATCTAATGTTGTTGAACGCCGGGTTCGAAAAGCCGGGATAACACGCCAAAACGT
GAGACTCCGGCGGTGGAAGGATGCTCCTTTTGGGGTATAACGGGAACGCGTTGACGCAGG
AATTCCAAAAGCAGCCTCCGTCATAAGGGGTTTTCGTAATCAGGGTGGCCGTTGCACCGT
CGGGTATTTCAGGGGTGCGTCGCAGACCGGGACGTTCCCTGAGATGGCGAAGATGTGAAC
GCAGACGTTGAAGAGCGGCCCTGCTCCCTAGTTGCCACCCAGGTTGAGCCAGCTCATGTC
ATCGCGCACGGGGGGTTGGTTCGGCCGCGGCGGTGCTTGTGTTGGAGGCTTCAAGCCTTG
CGAGGCAGGGGCGAGAGGCGTCGTGTAGATGCCGGTAGATGAGTCGTTCAGCGACCGGTC
CGCGCCCCAGGGCTTGCTGGCGGCGGTCGGATCCCAGGCTTCTTGGACAGACTCCGGGAT
GCCGCTCGAGTATGCCGATGCCGACATGTCGCTCACCGCGCTGATCGGGCGCTGCATCTC
GATCCGGCCGCTCATGCCCTCCTTCAACTTGTCGTTATACACGGCGATAGTCGGGCTGTG
AGAATTGACGCGGCTAAAGGACATCCGGGGCTCGGCAGCAGCGGGGAACAGAGGCGGGAC
CGTCGCGCTGTCCTGGGTCATGCGGTGCTGGTTGCTATAATCGGAGCTCCTGTCCGAGCC
AAGGGTCGTCCGCCGCGAGTTGTTGGCGGCAACGTTGTTGTTGTTGTTGTTGTTGTTGTT
GTTGTTGTTGTTGTTGTTGTTGCCGTTATTGTTGTTATTGTTGTTGTTGCCGCTGCCAAA
ACCCAAAAGGTTCAACGCCGACCCGCCGGACCAGTACCTGTTCCACCCAGAGCTGCGCCG
TGTGGTCCCTTGCTTATCAGCAGCCCCTGCTGTTAGGGTCCGGGGCTTCGGCTCAACCGT
GTTGGCTGCGAATGCGACACCCCTCTCGTCCCGGGTCTGCTGCTGAGACTGCGGCGGCCG
AGCTGCTGCAGGAATCGGGGCCGGCTGTTGCATCGGCTTGCTGATGGTGCTCTTGAAGGC
CTTGAAGGTGCTGTCTGACGAGTCGCGTCTGCTCTCGTTGCTCGATTTGCGGCTGAGCCC
GGCCGGCGCCGGTTTGTTCTGGCCTGCACGGCCCATCAAGATGGCCATAGACGAGAACGA
GCTCTGCGAGCCGTGTGGCTGGTGGCCGCGGAAGACCGGCGGACCTGGGCTGAAAGCAAG
GCTGTCTTTGGCGAAGCCGGTGCCATCCTTCTCGCTCGACGACGCCCCGCTGGCCCGCCT
CACGTGGCCGGCCTCCATATGAGCTTGCCGCTGCTTTCGCCTCCTGATGCACAGATACAT
CAGCACCAGGAGTATCGCCAGGCCAGCGACACCGCCCAGAGTAGCGCCGAGAATGGTGTT
CAAGTCCGGGCCAGAGCCGTCCGAAACTGCCGGCACCGCGGTTTGCGTCGGGGTTTGAGT
GGCCACTGCCGGGTTCGTCGCGCTCGCGGGGACGGATGTGGTGGATGGTAGAGACGTCGA
TGTGGATGCTGTTGACGTGGCTGTCGCCGAGGACGAGGTTGACGAGGATTCGGTAGAAAG
AAGCTTGATTTGTGAAAGCCGCGACTCGGCGTCCTCCCAGCTGTTTTCTCTGGCGTCGAA
CATGCATAACACATCATCATCGTTGCCGCCCGCAATCACCACCATGCCGTCTGCCCCCTG
AGCAAGAGCAAAGTTGCTCCTGGTGACTTTCGGTGCCGAGGTCGAGTTGTATGCTGGCCA
GTTGTCGCGCGTCAAGGGCTCGGAAGCTCTCCTCTCCTTGCTGCCTAGGTCATGCTCCTT
CCTCGTCGATGTCCGCTTGCGAACGGGAGCGGCGTCCAGTACGGGCACACCCGGGCCGTT
GAACAGAACGGTCCGCCTCACTGCGTTTGGCGATTCTGTCATGTCGAAGGTGACGAGGTG
CTTTGACCCATCCTCGCCCGTCATCAACACCGCCTGGATCGCCGATGTATCCTTTGGCAG
CGGCTCTGCTAGCGTTGCCCCCGAGTCTACCCATTGGTTGTCGGTCGCGCTAAACAGCAT
AACCTGCTTGTTCCATGTGCTCCCACCGACCATGACCGCCTCACTGGCAGACCAGGACAG
GAGGATCGGCTTGAGTGATGGCGGCGCGTTCGCGCCACCTATGGTGATGCCGGAACGGAC
TGTGTGGGGCGCTGACGCGCCGACAGTGAACGTTTGCGATGACGGACCGTTGGAGCCATC
CTGAGCGCCGGCGTAAACGAGAATCGAGTCGGTGCTGTTGATATAAACGGCGCTGTGTCC
TACCCGTTGGTGTGTTACCGGGTCCACCAGCTTTATCGATTCCCACTGCCCCGTCGCGTA
CGTGTATTTCTGCAGGCCCTGGTAGCCCTCGGTCCCGCTCACGCCCCCGACCACGAAGAA
AGCCGATGTCGACGGCGTCCCCGTTGTTGAGCCCACGCAAACGCCGCCCGTCACCTTCTC
GCCCTGGGCCAACTCCTCCCACTCCGCCCCTGGCTCTAGCCGCAATGACTGGAATGCATC
GGCCGAGTATGTGTAAAGTGTGTTGTCGAAAATGACCGAACACGCGTTGTTCAACGCCGT
CTTCGGTTGAGGGACCGGCATTGTCGCTGGATCTCCAAGTCGGCGGATGAGATGATCGAC
TCGGGGAATTGGTGCCTCCAGCGGAGAGGGTGTGAACCTCGATGATGGCGCCCTGGTCAG
CAAGACATGTCGATTTCAATGTTATCCGAGGAAAAAATAGCCAACGTCGATCTGAAAGCT
TGAGGACCGGCCCCTGTTGGTGGGAAAGTGAAGATGATCGACGGAACAAAACTCTGGGTT
GTTTCCGCGAAGCAAACGGCGAGGAAACGAAGGTCTGCTGTCCTGAGGAGCTCCGTGTCG
CAGGATGGAGAGGGGTGACGTGGAATCGGGGCCTCTGCCGCGAAATGTTTGATGGAACGC
ACACGATCCTCCTGCGAGCCCCTGGCAGTGACGGTCCACGGGTGTATCAAGTTCGGTCCG
GGGCGGTGCGAACAGCGTCGTGTGGCTGGTGAACGAGAGAAACAAGCTGGGCGAGGTGAG
CTCGAGGTGCTAGAAAACTGGAAACTGTGCCGGACGAGTCTCGGTGGCCGGCCGAGGGTC
AATTGTCAAGTTCGTGGAGTTGAGCACGGTGACCTGACACCACACACACCCACCAAGGGA
GAGGAGAGGGACGACGGAGACACACGGCAGAGAGTGACTGACCGAGGCGTCCAGGGAGAA
CGGGAAATGAGCCAAAACGGGGCATGGCGGGAGGGTCTGACAAGGGGGAGGGGAACCGGG
GACCTGGTCGAATCAGGGGCACAAACGGGGCCGAGCAAGGGTTTCCTGGGCGCTCATTTG
TAGCTCGTCATGCAAGCTACCTCCCAGCCCCATCCAACCGCGGTGCCCACCTGAGGTACC
GCCGAGCACGAAAGGACATGCTGTTTGGCGGGCTGGCTGATGGCGAGGGGGAAAAGGGGC
ATCGGCGCAAAACGAAAATCGAGCAGCCCCCGTGCGAATCCGAATCAACACCAGCCTCGG
CGCGCTGGAGCCGTTTTCTCTGGCCCGGCCCCTTGTTGATAAGATCCCACTGCCCAACCA
GAAAACACCAATGGCATCGGAAGGTCAGGCGGCGAAGACGATCCAGCATTTCCGCCACCG
GCATTCCATCTTTTGTCGGGTTGCGAGGCCTACAAAAAGCGAGTTCCCAAAGCATCACCC
ATCAGAGCGCTCCGCTCGACAGTGAGTCCGACAATGCGCTGGGAAAAGTCAGCTGGTCGC
GGAACAGGGCGTGTCGCTCTCCCAGCTCAGGTCACATCCTGAGTGAGAGCGATGTCCCAG
CGCTGGATTGCCATCGAATGGGAGCCTTGTTCTGCCCTTTTTCTGAAACGCTAGAACCCT
GGCCACGGACATGAGGCTAACCGGGAACGGAAAAGGCGCCCTGGACCTCCACCAAAAGTG
TGGGGCAAGAACGCTCCACCTCCCGCCCGTTTTCCGTGTTTTTCCAAGAGGAACAAGTTG
AAAGTTCGGGTGCGAAATTGGATGCTCGTTGTAAACGAGCGATGATGTCAGTCTCGAGGG
ACCACGAGATCGAGTACCGCGCGGCTCTGCGAGACACCACCATCACAGGCGGTGGTGATT
GGCCGCCAACAAGACTCCAGCACCACAGTCACGAGGGTTGGAATCACGAATCAATACGAA
GCCATGGGCGCCTAGATGGGTGATGAGAAGGACAAATTCCACGAACCGCGCTCTCTCCCA
CGGTCCAGCCGTGGAAACTCTGAAGCCACAATGATCCACACCAAGTCAATGCTTCCACCG
CATCAAAGGCTTCACTTGTCCTCTTCTCCCCTCCGCCTCCCGATCAATCGCATGCAGGTA
CTGTGGTAAAGTGCCAGTCAGTCCAAGGCTTCTGTGGTAGTCATGATCATCGACCGGGAA
GAAGCTGTGGGCTTGGGCAGGTGGCGTCCCGCCCCGGAGTGTTAGACAGAGAGAGGGTGG
AGGAGCAGCGTGAGGATCGGGTTGAGACCACCTTGGTCACACTCCTCCTTTTCCCTGTAC
AACAACAGCTTGCTTCCATCACATTGCCAAAAACTGGCGCTGCCCTGAGACGCTGTAAAG
TGTTAAATCTGGGTATCACGCTGAATGACATGTCCGTCCGTCTAAACATAATCCGCTCCA
TGCCCACCGATGCCCCGAAGAAAACAGATAAACGACAACCGCTTTCCAAAAAAGACCAAA
CCGTCCATGCCAAACCGTGACTGAAAGAGAAAGAGACAACCGCTTCCCATCTTGACCCAT
AACTCCGGAAACCCACCCCCAAAAAGTGCAAATGCTCCCCGATTTTCATCACAACCGCTG
TCAAACAACAACAAAGTCAAAACAATCGCTGCCATAATTTATAATTGGCTTTTTCCCATC
TCAATTTCGCTTTCATTTGTCATATCGATTTCGCTAATCCATTATCCGTTCTCTCTTCTT
CTAGATGACCGTTAGTCACAATCAGCAAGGCAGAAGACGGAAAACTTACCATCACCTCTC
CAAGTCCATTTCCTCCACAAACTATGCAAGGACGGCAAAAGCATCCGGCGGCAGCTCAGC
CCGCTTCTCATGAAACGATCTGAGAGCCAGGTCGAAGTTCCAGTCGGCGGCGCCAGCCAA
GCACAACCGAGAGTACTCTGGCGTCATTCCAGTTTGTCGGCATAACTCCTCAATCATCTG
GGCACGAGTGACGTCGTCCAATACGGTAGGCTGGGTCGGAACCGGGGCAGCTGGGACAGG
CGCCACGGCGGGAGCCTGCACGGCGGCATTGGGCGTCTGTTGGGATGTCCAGGCTCGCAG
GGTGAGCTCATCGCTGATGACTCGGTAAGGATGCGGAGCGCCGGGCTTGCTCGGGCCGAG
AATGAAAGAACGCGAAAATTGGCGGGTGCCAGCGAGCTGCTGGGTCGGGTCGACTTCTTC
GAACCGGCTGTAGACGGTGATGGCCAGGCCCATGGCTGAGCCCTGTCCGGAAGGGTCGGC
CAGGCTCGGGAAGGTATGGCAATCAATCTGCCATTCCGCGGCCAGTTCAAGGCTGGGATG
CCTGGTCGCGGGCAGCCGAGCCCAGAGCTCAGCGATCAGGTTACTTCCGGTGAACAGCCG
CTGCTGAGTGGAAGGGTTTCGGACGCCAATCGTATCCAGATTCCTAGAATAGTTGTGATA
GGCGTTCGAAGCGGACTCGGTCCCGGTGTTCAGCGAGAAGGCAGAGTCGTCGTCGTAGAA
CTGCCTGGCGAGGGCGAGGCGGTCGTGGTCGTACATGGAGAAGAAGCCGCCGAGAAACGT
GCTCGCCACGTTGTTGCCCCCATCCCGAAGGTTAGACGGCAGACGGGGTAGCGGCGCCGG
GAACCACGCCTTCAGGGCTTCTGCTGCCTCTTCCGGAGTTCTAACCCGGCGTCCGTCTAG
AATCTGGAGGCTCGGGAACCACTCGACCATCTGGGTCGGGTAGTTTGGCAGGTTGGTGAC
GGGATTGCCGACAATGTGGAGCTCCTCCAGACTGCGGAACTCGTGGCGCCACTTGGAGAT
TTTGGACAGGTCCTCGAGCTTGTTGCCGCTAAGGTCGAGACGGCGCAAACGAGGCAGGGT
GTGGGCCAGGGTAAAAACTTCGCCGACGTCGTGGATGTCATTGTTGGCAATGGTGACAGC
CTGAATGCCTGCTTCCTTCTCCGCAGGACTGTCGTAATGTGTAGCCGTAAGACGCATGAG
GGCCTTGAACGACTTCTCAGCCAGCGCCTTGGACTCGAACGCGCCCATGCTGAAAAGCAT
TTGGTCGGCCCCAAGCGCCGAAAGGTCCAAAAGCTTCTGTTCCACGTTGTAACGAGAAGC
TAAAACTGCCAGAAGCTTGTCCTTTGTTTCTGACGGCTTTGACTCGGGACCATCGGTGGA
TTTGCTGCTTTGACCGGGAAACGGTTCGCTGGTCTCCTCGATCGTCAATGGGGCGGTGGC
ATAAGTGTAGCCGTTCAGGCGCAGCAGATGCGGCACGTCGGCTTCATTGACCTTGAGCCA
CACATGGTCGCCACGAATGACTCCCTGGACCGTGTTAGAATGTATCTAGTCTGAAAAGCA
AGAAGGATTGGTGATGACATACTCTACCAAGTGTGATGGGCCGCTCCTTGGAAGACTTGC
GCTCAAGAAAATCGAGAAGCGAGCGAAGACCACCGTCCGAGTTGCTGGCTGCTTTGCTGT
CCTTGAGGCCGTGGATCTTGAGGATGGCTTTGTTGGGTTGGGCTTTCGCATTGCGAGCAG
TGCCGTCTTGCTCCGACACATAGTTGCGGACATTCTGGGCGAGCCGAGACGACGACCGGG
TACCTCTCCCACCCCGGCCACCACGGTTGCCACGGGCGGAGTGAGCTGAAGGGCCGGTCG
GGGGATTGAGTGCGCTGGTGCTATCCATCGGGACGTCGCCATCACGGTCGGTTCGTGGGG
TGCCCCGGCGCTTTCCTATGCCGCCACCACGTGTGCCGCTGTGTGTGCCGCCCCGTTGGC
TAGGCCGGTTGCCGCGGCTAGCACGGGGCCCTGTCGGAGGCGCCATTGATTGCGCTTTAC
CAGAACACAGCTGTTGTTGGATGCGAGAAAGTGCAGGTGTGCGGCGGTGGGATGTGGTGT
CGGTGTTTGTTAGGTAGAAGAAGGAAGGAGAGTGGGGGACGCGAGACGCGAAAGAAAGAA
TGATGTAGGGCGGAGCCACCCCACTCGCTGCTGCATGTGAAAGCTCCGTGAGTGAGGCTC
AGGCTTGCACTGCAGTGGGCCCACTCAGCACACCAGCCCTGGAGTCTTCCAGTGGCTCGT
GGAAAATGCAACCTGGAAGGATCTCCAAAATGCCAGCAACCTAGCAGCTCTGAAGTACAT
GAGAAACACTGGACAATTGATCTTAAAACTTGCACGCAGCCTGTTCATCTCTGGCAAAAC
CCGCCTAAAACACGTAGCCCAATGCTTGCGGGCGGTTTGTCAAAGGGAGCCAGTCACCTC
CTGGTCAGAAAAACAGGTACACCAAAAACCCATCTAGCAATATCTCGATGTACTAACGTG
TTCCACATGCGAAAGCCCCACACGGGCGAAAGCCCCACGAAATCACACCTGTATAACAAA
AATCACAACAAATCTACCAAGATAGCttaaaacaatccaaatcactgggaaccatcttcc
tcgggcctttctacaactccttgacaggtgcgtgcattgtggccaggctcgccgcatctg
ccacaacgccgcacgcgcgtctcagtcctcggcttccgaccactacccacctgtctttcc
tcccttatctgcacctcaacatctttctgggcttgcaaatcctgtccatcctgtatagta
agcgatcctccttgccgtAGCCGCTTTTTTTTTGCCCTCCGACGCTTGCTTAGTGTCACG
GGGCGTGGCCGGGGGGTACAGGACAGGGGGGCAGGTCTGGTGGAATAACTGTG
>NODE_47_length_904_cov_22.580751
GGTATTGCATCGACGTAGAGTGTGACGGGGGTGGAGGGAAGGGGGTCGGGAGGTGATGTA
CGTACATGAATATAGCAAGGAGTTGGGTGAGTGTAGTCCTTGTTTCAGGGGCATGTGTGA
GGTGAGACTGACTTGGGAGACCGCACCTGAGATATTTCCAGCACGGTTAAAGTTCAATGT
AATCAGTCCAATTTCTGCAGAAGCAAATTGAACCCAACCTTGGGCGAATCCTGCGGCCCA
AATCCGGGTATCTGGCGCCGACGTGAGAATCGTACGATGTCCAGCCGAGGCCACAAAAGC
GGACACGAATATCCCGACACTCGGTAATCGCACCGGTTCTTCTTCACTCATCCTCCCCGT
TCACGGGCGTCCCATGCCAATCGTAAACCCCAAACACAAGGCTGCGCGCTGGGCTCGCCG
GTGGAATATGAGCATCTCCTGTGTTGTTGAAACATAATACTAGAGATACAAGCCAATCCA
ACGCCAAACGGATACAATGCTGAGTTGGGTATTTCCCTACCAAATACGCTAACACATAGC
CAACCATCTAGGATATCAGGCTTGCGCACCAACTCATCTTCTCCCTCTCAAATACCAGCC
CAAATCTCCATCAATGCTCCACCTCCTCCATCCCCCTTGCACACATTCACCTCCACCCAT
CAATGCTGCAAAACCGTCGGCTTCCCCCTCTCCCACCCCCTAATCCCCTCCCTAATATTA
ACCCAATACCTCAACCTAACCGCCTCCTCCTTAGCCCCCTGCACATCCCCCGCCTCAAGC
GCCTCCCCCAACTTTTGTTCACTCTCCTCGATCCGCTCCTCGTTCGCGACGCGCACCTCC
TCCAGGTCGGCCTCGGTCTCGGCCTCCTCCATGACCTCCCTCGCCTCAAGCACCGTCATG
AGCAGCTCCGGGTCGGGCGCGCCCGTGTGCgagccggcctcgtcgccctcgaggtcgacg
ccgt
>NODE_48_length_65_cov_232.000000
GGAATCCGGTGTCGGTCGAGTGCGGCTCGACAGGTGGAACAGATCGGCACGACGCTCTCT
CCCTCTTGCTCCGGGAAGCACCTCTTGCACGCCAGAGGGCTCGTCATGGCTGGCTGGATC
TCCGC
>NODE_51_length_8317_cov_30.983288
TATCCCCCACCCCAACATTCTCATGCAAATGCAACCACCCCCTTTCTCCGGTCACCATCC
CCCACGCATCCCTCCACACGGGCTCGCTGCTAGGCAAAAACCCGCAATTCACATGCACCA
CCTCCATCTCCCCGCCACCCTTTCTAAACTCCTGAATCCGCCCCGCCGCGTACCGGTTAT
CTTCCAAAAACACGATGATCTGCGGTCCCCCCTCCCCGTTTAGTATCTCGGCCATATCAA
CACCACCGATAGTCTCTCCTCCCCCAACAGGAGTGGCGGAACGGGAGAGAGAAGCGGAAC
CAGGGGGGTGACCGGAACCGGAGGAACGGGAAGAAGAAGAAGAAGAAGAAGAAGAAGAAG
GGGACTGAGAAGAACCAGGAGGCGAGATGACCCTGACCGCAAACCCATTCGCCTCGGCCC
CGCGTCTCAGCCCCTCGACGCTCCACGGGTTCAGCTCCCAGCAGAGTACGCGCAGCCCGA
GCCGCGCGAGCGCGAGGGCGAAGTAGCCTATGCCGGCGTACAGGTCGATTGCGTATTTTC
CTTTCAAGGAGGCCGCATCCATCCTTTTTGGGAGTGCTGGAGGTGTGGTTGTGGTTGCCG
TTGCCGTTGGATCCATATCCGTATCCATATCCATACCGCCAGGGGGTGGACGACCCCCCG
CGGCGGTGGCGGTGGCGCGCACATCGGAGTGGGGTTTGGATTTGGGCTGGGAGGAGGAGT
TGGATGAGGTTTGGGTTTTGGAAGGGGATGCAGACGGGGACGGGGACAGAGAAGACGAGT
GAAACGCCAACAGCCTAGCCTTCTCCTTGACGTTCCCTCGGCTGAACATGGTGTGCCGCG
GCGCCCAGGTCTGCACGAGCCCGTTCTGCTTGGTCGACACCCACAGGGCCGAGTCAAAGT
CCTTTTGGGATGGCGTCGATATTGATGACGACGGTAGGGGGCCGAAGTCGCCGTGGAGGG
GGTGTAGGTGGGAGGGGGAGCGGAGGACGTTCTCTTCTTCTCCTTCCATCTCTTCTTTCA
GTCCTTCCGAGGTTTCTCTCTCTCCCTCTCCTTTTGTGGTGGGTGAGGAAAGATGCAAAG
GGATACCCTCGTTAATAGCCAGGTGAGTCAACGGCGGTTTGTTGGCCGGTGAAATCTGCC
CGAGGATGGCCGTCCAGAGGGGCTCCTTCTGAGCAAGTTCCAAAGACGACAGCAGGGCCG
GCCATGGCTGGGCGGCGAAGCTGCCGCTAGGCAGCAGGACCATGGGCTCGTAGACGACCC
AGCGCTTGGGGGCTCCGGAGAGGAGCACTTGTTTGATGTTATTGGCGCCGGTGCCGGCCT
CGCCGTTCAGAAGACGCTTGGCTGGGTCCTGTGTGAAGTTGAGCTGGTCCGCGAGCGAGT
CGAGGATGCCGGGTGGCAGTGAGTCCAGCCATGCACTGACGGCGGTTTGGATGGGATTCT
GTTTTGGCTTCGGGGGGCGGGCCATTTTGCTCTTGCAGGTGGTGAGGTACAGGAGAGGAA
GAATGTTCGGTGACAGGGGTCAAAAGCCGACCGGAATCCATTTTGTCCCGCAGTTCGGGA
AAAGCGGGGCCGGTCTCGGGGACGGACCGGAAGGTCCGGTGAAACCGCGTGGGAACTACG
AAGTACCCTCGTACCGTATATCGAGGGCACCGGGCCATACACAAAGTTTCCCTCCTACCA
AATACATCCCCGGCATCAGCCAACCGCCCCCACGCACGATCACAGCAAGCACAGTCAATT
ACACCACAATCCCGATCTACCCCGACGCTTGCCCCTTCTTCTCCTTCTGCTTCCTCCAAA
ACACGCGATACCGCTCCACCGCGGCCCGGGCCTCCTCCTCACCAACACGCGCAAACCATT
CCTCGTCCGGCTCCGCCCGCAGCCAGCAATCCGGCGTCGCCCCCGCAGCAAGCAGCACGT
CGACCACATTCCACCAGCCGCTGACGACGGCCGCGTTCAGCGCGTTGCCGTACTTGCCGC
CGCGCAGGTTGGCATCGGCTCCCTCCCGCAGCAGCAGCTCAACCGACGAAGCCTGGCCAA
AGTAGGCAGCCGCCTGCAGCGCCGTCCCGAATTTGCCGCCCTGGGCGTTGACGTCGATGC
CCGGGCAATTGTCCAGCAGGAGCTGGACGGCGTGGACACTCTCCGTGGTGTTGTCGTAGT
CAATATGCACGGCGTTGCCGTGGCCGGCCTTGAGCCGCACGACCCGGCAACACGCCGCCT
GCAGCGGGAACCCGTACTGCCCGGCCTGTACATTGACGTCGGCGCCCCGGTCGAGCAGGA
AGCGTACTTTATCCGGGCACAGCGACTTATCCCACTCCGCAGTCGTCAGAGCAGCCTCGA
GTGCCGTGGCGTGCTGCCGGCCCCGCGCGTCGTTGATGTCGACCGCGCGGTCCAGCAGCA
GCTGCATCACCTCCTCCCATTTGTCGCCCCACTGTTTCGCGACCGCGTGCCAGGCGCTGC
CGAACCGGCCTCCCTGGATGTGCACGTCGGCGCCCCTCTCGAGCAAGAAAAGCGCAATAT
CTTCCCCGTCATACCGCGCGCAGGCCGTTTGGAGTGCCGTGCCGTACTCTCCATCCTCGG
CGTTGATGTCAGCCCCGTGGTCGAGCAATAGCCGCACGCTGTCAGCGTTCTGGCACTCGA
CTGCCGCGTGCAGCGCGGTTCCGTATTTCCCGCCCCGCTGGTTGACGTCGGCGCCCCTGC
TCAGCAGCAGCTGCATCATCCGCCGCTTGTCGTCGCCTCTGTCCCCAAGGAAGAAGCGGG
CCGCCGCCGCCGCCTGTAGCGCGCTTCCGTATTCGCTCCCGGAGGCGTTGACGTCGGCGC
CCAGGTCAAGCAACCACTCCACCATCTCGAAATTACCGCGGTAGACGCTAGCCTGTAGGG
CGGTTCCGTGCTCCCCCCCCTGGGCGTTTATGTCGGCACCCCATTCTACCAGGAGGTTTG
CCAGGTCGAAGTCGGAGGAGAAGTTGATAAGGGCATCCTTCAGCGGCCTTGTGTGGCGGC
CACCTCGGGCATTGGGATCAGCACCTAGGTCGAGTCCAATCTCTACTCTCTCGACGTTGC
CATTGCTACAGCCAGCCTGCAGGGCGCTTCCGTATTCGCCTCCAGGGGCGTTGACGTCGG
CGCCGAGGTCGAGCAGCCACTCTACCATGTCGATATTGCCGCCGTAGCAGCTAGCCTGTA
GGGCGTTTCCGTACTGGCCCCCCTGGGCATGGATGTCGGCACCCCGGTCGACCAAGAGTT
GTGCCCGGTCCAAGATGAAGTGCCAGGAGCCTTGACAGGCTGCCTGCAGGGCCGTTTCGT
AGCAGCCGCCGCGGGCATTGGGATCGGCACCCCGGTCGAGCAGAAGCTCCATCACCCCAA
TATTCCCGGCGTTGCAGCTGGTCTGAAGCGCGGTTCCGTACATGCCGCCGACCGCGTTGA
TGTCGGCACCCTTGTCAAGGAGCAACTCGACCAACTTGGAGGGGCTGTCGGTTGCGCACA
GTGCCTGCAGCGGGTACCCATATTTGCCGCCGCGCGCGTTGACGTTGGCGCCTCGCTCAA
TGAGCAAGTGGAACTGCTCCAAGTTGTCCTTCACGGATTGGGCCGCCGTGTGCAGCGGCG
TCTCGTCGTCCCTGGCACTACCGCCGCTCATGTTCACGTCGGCACCGCTGTCGAGCAGGG
TCCTCAGGCACTTCAGACGCGCCTCGCGACGACCGTGTATCCATCTTTCGTCACGATCCA
TTGTCGGGGTCAGCACGCTCCCAAGATGGTTGGGCGGATGGTGGACGTTGGCTCCCCGGC
CCACCAGGAACTCTACGGCGGCCGGCTGAAGTCCCCGAATTGCCGCCTGTAAGGGCGAAC
CGAATTCGCCGTCTTGGGCGTTGATGTCAGCGCCCTTCTTGAGAAGGAGCTCCATGACAG
CGGTGCAGCCTTGGTGCGCGGCACGCACCAAGGCCGCATCCAGGTCCTCTTGCGTGAGGT
ACTCGTGCGACGAGATGAGCATGTCGGTGAGTTGGACGTAGCCGAGGCTTGCCGTTAAGC
AATGCGGGAGACGTAGCATGACATCTGTGATGGAATTCACAGAACTTTCCGAGTTGGAAA
TCCTGAAATCGAATTTTCTGAGGATGTAGGACAGGCTCCGACTGCCCACGGCCAGGGCGC
CGGCCGCAGCGCTGGCGACCTCTTGCGGCCAGGATTCACGCGGAACCGTTTCCATATGCG
CCATCCAGTAGTGGGCAGCGTAGGCACTCAGCCAGAAACCCTGTACGCCGTCGTGGTCGC
TGTAGTCGGCGGCGCTGCGTTGCATATGGTATGCGATGCAGGAGAGCGCAATGTGCAGAT
GGGCATCGGCCTCACTAAATGCGAAACGTGCGGCAGGGCCCTCGGTGATGCGGTCCGACG
TCAAGTACTCCTTGATCGAAAAGTGCGCCAGCCGGATGCACGTCTCTAGGTGGCCCTCGC
GGTCACGCCGGTCTTCCATGTCCTCCCGCCAGACTTTCTCGGCAAGCACCAGACTTGATA
GGTACTTGAGAACGTCTTCGGCATTGAAGAGCCTCTCGGCCGTGTCAAAAGCGATCGCTC
TCTCAGGCCGGATGATGAAAATCTCGGCAAGCTCCCTGGGCCGCAAGGGTTGGTGGGAGA
GCGCCAGCCACTTCAGCGAGCTCGCGACTTGGGACTGGAACTTGGGGTCGATGTTCTGCA
GCAACCGATCGTACGTGGCGTCGAGCCCAACGGGCAGCTCGTGGAGCGCTTTGCGGATGA
GCGCCTCCGACGAGAGGTCCCGGAGGGCATCAAACTGTTGAGCAACGTACTGAAACCTAA
AGTAAACAGACGCATCGGGTCGTCAGCAAAAGCATCACAGTAGAAGTAGCAGAATACCAA
GGCTGCTCACATGCCGTCTGCCCTTTCGATCAGTAGCTTCCTTGCTTCGCTTTTGACGTG
ATCAGGCCACGATTCAAAATCATCCGACGCGAAGATGGAATCGATATAAAGTCCAATGTC
GTGGTCGACCATGTATTGAACCGCCGTTAAGTCGATTGCATCTCCCCGAGGCGCCGCCGA
TAGGAGCGGGCTGAGCACGCCGTGAATGTCAAGCTCCCTTCGACTCGTGCAGAGCATGTG
AAGATTGGCGGGTGCCGCGGTAGCAATCCGGCGGATGGTGTGCAAGAGCTTCCTCCGCTC
GCCGCTCAAGGCCGGGCATTCGTCTAGAGCATCAATGACGACGTGTACTGTCGAGAAGCC
GGCCATGGACGCAATGAGTGTGGCCTCGAGCGTTTTCGCGTCCGGGCGCTCGCCTCTCTC
CTTGTACTCGTAGAGAGTCTCCATCTGCTGAGGCAGAATGGGCCGGCGAGAGCAGAGCTG
CTTGACGAGTGACTCTAACAATCCAATCGCACTTTGCTTTTTAGTGTCGCTAAAAGTGAA
ATAGAAGTACGCAAGTGCAGTCCTGGGGTCGGACGAGTACCGTTCTCTCAGGTGCTTGAT
GACAGTCGATGACAGGATGGATTTTCCGCAGCCGGCTGCCTCACCTGTTAGATTATCGGG
AGAGATAGGATAGGGGCAAAGCCAGAAAAGGGCGTGTACAGACATACCTTTTCCATGCAA
CCAGAGCAGAGAGCTCGGTTGGTCCTCCCAGAGCTGGAATTTCTCGTCGTCTCGGATCAG
CCAGTCGCCTGTGCCCTCCTCGTGCCTGTCGCGAGCGGTGTTGTACATCTCGGAAGGGTC
GATGTCGCACAGCCACCCGAGCAGCTTAGTGCGTTTCGATTCCCTCTGAGCATCCTCCAC
CGCTCTCCGAAGCCCCGTGACATCCGCCCCTATCGCGTCCCAGCGGAGCATGGTTTCCCG
GTGCCGTGCCTCTGCGGCCGCGCATTCCTCGTCGTACTTCATGTCCCGCCAGATGGCGCT
GATGGCGGTGAAAACGCGCTCTCGCTCGCGGATGTCGTCCAGCAGCGTGTCCCAATCGTT
CCATTTGACCACGTCAAGACCCAGGCGGAATGCCGATTTGCTGGCGAGGTAGCAATAGCT
GGTGGCCTCTGTTCAACAGTGTCAGTTATTTATCTCCTAATCGGGGCATCGGAAGCAGCT
CGGAACAACGGCTCTGTAGGTCTCGGGAGCCATCGGGAACCACGGGAGCCCGTGAAGGGG
GCAATGACCACGAACTTGACGTACGAAATTTGAGGATTTGCACGTAGAGCATTTCCAGCG
CGTTTTTGAATTCGCTGTGTGACAGCGACGCCGGGGGTGCCTGTTCGCCTGACTCAACGG
TAGTTTGAGACTCGTAGCGCCGAACGTAAAGTTCTTCCCACATCCTGCTTTGAGAAACTA
GGCTCGAGATGTGATCGAGCCCTTTGGCAAGTGCGGCGGCTTGCTCCGAGGGGTTTAGGA
GGAGCTGTTCGGCAGTGGTCAATAGCGGCAAGAGAACAAGGGAAGTGGGACAACACATTC
TTGACGTACCGGTAGCAGCAGGGCGATGCCTGTCCAAGCCATCGAGGCATACGGGTTTGA
GGCTAGTGCGCCGGCGATGTATTCATTGGCCCGGCTGATGACTCCCAGAACGGGTTCAGC
TAGGTCCTTGACCGCGACCTCGCCGGCGTTGCCGAACCGGAGCTTCCATGTCTCACGGTT
GATCTCGTCCATCTTGCGCTGCAGGATCCCCGCCATCTGCTCTCTCCTGCTGATAGCACT
GGCGCCGACCAGCGCACCCAGGCCGGCACCCAAGTCCCCACAGAGCTTCTTCTCATAGTC
CAGGACGAGGGCGTCGTCATCCTCGCGTAGCTTCTCATACGCGATATTCCAGAGCTCGCG
GATTGGCGGGTCACTGTTGGGAAGGGCGGGTGGTGGCCCCGGCTCATCATGGCTCGGTTC
GGGATCACTTGGCTTGCTGGCTTCGTCGCTTGACACGGCGCTCGCCTGTTGAACAGCTGA
GCCACCAGCATCGGCCTTGGCGGAGCCTCGGAAGCCGAGCTTCTCCTTGAGCTTTCTGAG
GCCCATCTATGGAGTGGCCTGGGTAGACGCCACTGCCCTGGGAGTTGCTAGGGCGTATCT
TTTGCATCGTTAAAGATGAGGTCGGGGAGGAGCGGGGAGTGAGAAGCGGCGGGCCGCGAG
GCCTGTAGTCTGGCGAAGCCCAATAGGAGGCCCGACCCCGCGGTGGGGGCGGCGTGTAAC
TTCTCGGCACCGGAGCAGTTGTTGGTGGGATTTGTTGGGGTCCGTTTACTTCCTTGCAGA
GGTCTTCGGACCAGGTCCGGCTACTTGGCCCCCCATGGCCTTTCAGGGCACCCAAGCATC
AGTAATGTACTGTACCTTGCTTCTGATGGATCAAAGTGCGGGACTCACCTTGGGCGCGCC
GCTGCTTAGGGCCAGGCTGGACGAGCCGAACCGGCCGCGGTGTGCTGCGTTGAACTTGGG
CATGTTGAAAGCGGACTGTCGAAAGATTGGAGATGGGGAGGTTGGTTGGTTAATCAGGAA
GCCAGGGCTGTCTGCCCGTGACTCAGAAGCCGGCGGCTTCATGTCGCGGCTTAGAGAGTT
GACAGCCTCAGGTCAATTGAAAATTCTACCCAGGCAACATTTGTCACTGGCTGTGTGGGC
TGCGTGAGCGGTCGAGTTTGAGCTGGCGGAAGTTGCGATCAGTTCAATTTCGTCAGGAGG
GCGCAAGTGGCAGGATCGACTTGTGGCGCCTGACTTTGCTGCCTTGAGGCTCCTTCCGTG
TTCTGGTTCGTAAGCAGCCCACACTGTCAATGGGTTGAAGAACGATTGAGGAGCTGATTC
TCGATTTTGAGCCTCTTAGTGCCGCAAGAACATCATCATGATGGAAGTTTTCAGTTCAGT
TAACAGGCGTAGGATCTGAGGTGTTAGAGTCGCCCCTTTTAGGTAGCAAACCCACCCCTG
TTCTCCATCAATTCCTATGCCCGGTTAGCTCAGCTGGTTAGAGCGTCGTACTAATACCGG
TTCCACCCGTATATGGTATGCGAAGGTCAACAGTTCAATCCTGTTACTGGGCATATGTAT
AACTTCACTTTTGGTTGGGTGGCATCTCCCACAGCTTGTTTTTTGGCGAGTCTGGTGGGC
TGGGATGGGCACGTTGGAGGGCAAAAGAGAGTTAGACTGACGACCTGGGGCTACAGAATG
CTTGGTGGCTCCCGTATCAGATCTGGCTTGCTCTGTCACACAGTCCTAGTAACTCGGGTA
TAAGACGCACTTGTAGGACAGATAGCAAGCGCAATAAGACGCCGAAGGATACGGTGTCGA
TTGATTCTTTGCGGGATAACCCGTTTGGTCGTTGGCCGAGGCGGTGTCCAGTTCCAATCT
GAGCGACGCCGAACACCTCCTTTCCCTGCGTTACTCCCCTCCACAACCCAACCTCCCCCC
CGGCCCCCGATTCCTTACCGCTCCTTCTTCCCCTCCc
>NODE_52_length_15407_cov_30.509378
CCGCCCCACCCCATCCGCGCGGACAAACCAAGCAACCGTCTCCGCCCAAACCCCCGAAGC
CGAAAACCGCCGGCCGCACCCCGCCGCCGCCCTCCAGCCAGCAGCGAGCGTCATCCCCAA
GCGCGTCGCCCTCGCGCCCCTCACCACGGCGGCCGGCGCCCAGACCCCGCAGCGCGGCAA
CAACAACTCCCCCTCCAAGCGCAACATCGTCGCCGGCCTGCAGAGCAGCCACCCCTGGCA
GCCCGCCGACCTGGACCTCTTGTTTTCCCCCATCAAGAGCCACACGACCACCGGGACTGA
AAGTGCGGACAAGGAGAATAGTGTCGCGAGGCTGCTGCGCAAGGGTGCTGAGCTGACGAG
TCCTGAGAGAATGATGACGGTGGAGGAGTGGATCTACCATAATGCCGGGCTGGCGGAACA
GAAGCTGAAGCAGGAGTGTGAGGCCATGGTGGCGGCTTTTGAGGGCGAGGCTGGGAGGGC
GATCAGGGTGCTGGAGGGGCTTGTTGTTGATTCTTGAGGAGGAGGGAGGAGCATGCATGG
TATCAGCCAGGCCGGCCGGCCGGCTAGTCGTGTATTGTGGGGGAGTTGGGGGGGTGGGGT
GTTTGATTGTTTCTGACTAGCGGGTGTGTCGTGCGTGGTAGAGTGTTGTTTGTTTGTGTA
TTCCACTGCCACCGAGGTTCGGTCTAGACAAGTAGGGAATCGGGTCTGATGGTTTGGGTT
GGCGTTTAGAGTGTTGGCTTCACCGAGTTAATTCAGTCTTTTTTCTCGACCGACTTATTC
TCCTGTCTTGCAGACTTGCTTATGATACCACGAGTTGATGATAGATATCAGAGGCAGCAG
AGCGCGCGTGTTGAAAGTATCGCGTTGGTGCACAAATCAAGTCACCACAAATTTGAGCGA
ACCATTCAAGGCATATCCTTGGCCATAACCGCAAATGTATTTTGTCGGAGAGTCTTAGGT
GTGCTAGGTGGAGAGCTAATGAAGAGGGAGAACGGTTCTAGGGGAAAGAAGGGAACCACA
AACAGTCAACCCCAACGCCGACGCCCGTACTTGTCAAAGCCATTTCGAAGACAATCCCAC
CCACTGTAGACAAAAAGAACCCAAGCAAAGGACGGCCATCCAACAATTGGTTCAGCCCAA
CCCTACCGCGCAGCATCAACACCTCCTCGTGTCGCTCCCAAGCAGCGGGTGGAAGTCCAA
GTCAAGGTCCACTCCCATATCAGGATGGGCTCTGACCTGTATTCCCCCATGTACCCGTCG
TGCCCTCTACTTTGAAACGTGGTACATGGCGTGCAGCACCCCGGGGATCCTATTCATCAA
TCACCCAAAGGTTAGCAAATCTCCTGATTCCATGTTCCATGGAAGCTCCAATCATCCCAA
CGGCATACAGAGCCACAGCAAAGGGCCGCGAGGAACCCGACGGGTGAGTAAGGAGTACCA
CGTACCATCCAAGAAGCGTCAGCAAGACGTTCAAGCCAAAGTGCTTGTTGGTCCCGTGCT
TGAGGTATACGGCCAGCGGGGGCACGAAGAAGGCGGTCGTGTAGAGGACGCCCTTGCGCG
TCTTGTGGCCCATGGTTGGTGCTGGGTCGGTGTTGGTGTTGCTCTTGTTCGTCGTCTTGA
GGAGCAGGGCGGTGGCTTCTTGGCTCGGGACAGCGGGAGCCGGTGTGAGAGTCGGGGCGG
TAGTCGCTGGGTTGGTGCTGGGGATGGTGTCGGTTGGCGGGCTAGGGGTAGTGGTGCTGG
TCGTGGTGGGTGAGCTTGCTCGGACGGGGACTGGGGTTTCCGTCGAGACTTGGGTGGGCA
CGGCCGTGGTTGTGGTGACGGGATTCATGAGGGAGATCTTGAGTGTCGGTGGTTTCTTGT
GGGTTGAATGGCGTGGTTGTTTGATGAGACTGAGAAAGATCAGGGGTAAAGCTGCTGTGG
CAAACCGGATGATTGCTGAAGTGTTGCTGTGAAACTGAGTTTGAAAGTTGGAGAGAAGAA
AACGGAACTCTGGCCCGGGGTTGGCGAAGAAATGCTTCCGGCTCTCATTGCTCAGGAGCT
GCCTTCCCGGGTAGGTATTTCAGAATCTAGTTTCTCCCGCGGCTGCCATCCATTATCATG
GGAAGTGGGAAGGGGCAGGTATGATTAGTTTATTTCAGGCAAGTGCAGCGGTTCAAGGCC
ACTGACCCCGAATTCATGCTTGCCCTCACTTCCTGCCCTGCTCATTCCCCCGGCCAAGGG
GCTGAAATTCATTCGAGTTCCAACTTAGATTTCGGGTTTCAAATACCAATTGGAAGCGGT
CGGTACAAAAATATTCGGACAGGTTTTCTGTATCGAAAGTCGGACGATAAGAAGCATGTT
ACCATTATCCTCTCCCTTCACAATGCTGACTTACTCGTTTACACATCTCCATCCTCGCCT
GCATCACAGATCAGCCTCGACACCGCCCGGCATCTTCTCCAACCACCCGTCCACATCCTC
CTCGACGCTCGGCGCCAGCATGCACTTGTTCGCCTCCGCAATCGACTGCATGTTCAGCGT
ACACAGCGTATTCCCCTCCCCCAAACACCCCTCGTCATCACTAAACGCCCGGGCCAGCGA
CTCGCCGCGCCATCCAAACACATAGTCGCCGTGGTGGCCGTAGCCGGTGGTGTCGCCAAA
ACTCCACACAAACGGCTGGCTGCCATCCTCGGGCCACAGCTCGGGCGCGTTGAACTCGCG
CGTGCCCCACTGCACCTCGAGCACGATCTGCGGGATCTTGACGGGGTGCGTCGCGGGGCA
CGGCGCGCCGTCGTCGTAGTCGCCCTCGGTCGGCCACGACACGTGGCTGTAGTGGTCCGG
ACTGTCGAGGTGCACGCCGTCCCAACAAGGGGGGAAGTAGATGGTCGTGAGGATTCCCAC
CGGGCACATGCGGTCTGGGAAGGTCGCTGTGCGGTTGGTGAAGCGCGTGTCGTCCCTGAC
AAGGCAGGTGTAGTCGATGCCCTGGTATTTGGAGGCGGAAATGGCGTCGCGGGCGTTGGG
GTCGCCGTTGCGCATGCGGAAGCCCTTCTGGAAGGCGACGATGTTGGTGGCATCCTTGCG
CGGCGGGAAGTAGTAGACGGTGATGCCGCCGCCGCGCGCCGCTTCGCTGAAGATGGCGCC
TGTCTGCTTCACGCGCTTGTACGTCCCGTTTCTGGCGCGGAAATACATGACGGCGGTCCA
GTAGTTGGAGAAGTCATCGGGGAAGGTACAGGTGGTGCACGTCGAGAGTTCGGCACGGTC
GTCAGCTGGGTCCATCGTGGCGTTCAGGCTGTTTCCTCCGACCAGCTGGTGGAGGTGTGG
TGATCCCAGCACCCCTGGGTTTACCAGGCTGGTCGTTGGTTAGCAACTGCCTAATGGAAA
GGGGGTAGGGGGGTGTACGGGTCGATGCGATCCACCACGAGCTGCGAGCAAGACATCTTG
AGGAAGTTGCTCCGGCATGAACCCAGCACGGCCAGACCCAACCCACCCAAGCTGAGCATC
CATCTTCGCTTCATTCTTGTAGAGAAGGTTTGATAGAGTAACTTGAATCAGAGGTGGAAA
ACGCACACCAGATTTTGGTCATCCATGATCTTTCAAGTTCTTCAAGTGCCCATATGTAGG
GGGCGCTGTCTCCCGTCTCTACCCCCAACCTCCGCGTTCCGTGGTCTCATCCAGAAACTA
TGGCGATTTGCTCAGTATACTCTGCGGCGCAGTCATTTAGCCACTTTTCTACCCGCTGTC
AGGCGGCAGTTGACTGCAACCCCCCACCTTGGACAATATCGCGGCTACTGCACCCTCCAT
GGCTTCTCCAATTACCGTGTCGTTAGTAGATTATCCCGTGCTCTTGGTTACATGAACCGA
CTTAAAGACTGCCGTGCAGCACTGCTTGGATCTTTTGCTGAATCCTACGGCCGGCATCTG
TGTGCGAGGAGATATTTGTAAGCGAGGTTGGAAGACTGATAGTTGAAGTAGTGAAAAGGG
GGGGTTAAATTAAAAGAAAGAGGAAAGCAAGGTAGGAAAGGAACGGGGAGAAAATATCTT
GAATATTGTGTCGTTCCTCCTAGCTAAGAAGGATGGAGGTAAACGGGTAACAATCTTGCT
AAGATAGAAAACAGCTCCCACATACACTTCTCTCATCACCACTCACTCGTTGCGTGTTTC
TCGCGGCGTAGCAACAAGAAATTCTCCCTTGTATTGAAATCTTACTACATAAGTATTCAA
CAACCACACAAGACTTCCAACCACTCAATCTTCACCCCCAATCTGAGATACCCCTAAATC
GCAACACCGATACAATCCACCAACCACCCCCCACCCCCCCCCATCACCATACCCGGCGTG
CCAACGTAGGTATTGTACCTAAACAACCCAACGATCCATCTAACCTAATCACAAAACGCG
CTCAGCCCATCCTGCACGCACCTCCCGACGGTGCAGCAAAACGTGCCGCGGCCCTGCGGC
AGGCCGTCGCCGTCGGTGGGGAAGGCACAGTCGCGCGGGTTGTTGCCGCTGGGCGTGAGG
AAGGCGAGCGAGGTTGCGTCGGAGCCTGGGATATGGGGGGTACGGATCATCATGTCAGAT
GTTGTCTGAAGGGTGGGTGAATCGGCGAAAGAGAAGGGGGAGTGGACTTACACTGCAGGT
CGTCGATCATGGTTGAGCCGCAGAGAACGGCATTGCTGGGGCATGGGGCTTGGGCTTGGG
CAAAACCCAGGACGGCCGCGGTGGTGACGAGGAGGGTGAGGAACTTGGCCATTTTGGTTC
TAGCGTCGTTGACTGGGTTGAGATGGCGGATTGTTGATGTTGTAGCTATGTGTAGTCTGA
TTAGTTGATGAGTTTGCTGGGAGCTGGGGGAGGAGACGACGGCGGGAGGTAACCCTCTTA
TAGACATCTGAGCGGAGCTGGACGCCCTCCTCCAGAGAAGCACATCTCGAAGGGTAGTGT
AAGGCGCCGCTGCTTTCTCCGAAGGATCAAGCCATCGTCGTCAGCAAGGCAAGGTGGCGA
ATCCAGCCCAAACGCGTCGCCGACGTCCGAGTCCGACGTCAAGGCATGCTCTCGGTGTGA
GATGGTTGGTGTCTTCGGAAGACCCGACATGTGAAAACTGTTGGTATTTTCGGTCAGCAG
CACACCGCCACGAGCTTCTCCCCTGCGTGTTTGGTTCTGACCATGGGCTAGCATGCATCG
GATCCAGCAATACGTATTCCCTCGTGTCGTGAGACTTGGAAGTTGTCTTGGCTGTTCTCA
TGGCTGAACTGGGCCACTCCTCTGAGCCCTTTTGGGCGAGAGGCCTGGGGTTGATTTGGT
CGGGGTTGTTTCGAGATGGCGGTGGCTGTTTGATCCGACCAAGAGCTCGGAACCATGCGT
GCCTGGTCCCAGTACTTGCATGAGGTGAATGTAGACTTGAAGGATGTGATGGGGGTCTCC
AGACGAGGAAGCCGACTACATGGTATCCGATGAGGCCGATGTTGGATACTTGAAAGGGGT
TAAGGGTAGCCTTTGCCCTGGTTGCCGGTGGCACAGGCTGACCGTCATGCTGCTTTGCAA
GGGTAGGAACCAAAGAAACTCGCAAGCCATACCGGGTCTGAATCGTGTTCCTCAAGTCTC
GATACCCCGTCTGCCGAGAATACTTTGTGACGCACTGAAAATTGGCCAAAATCAGGCGAA
GGAATCGGTCCGAGAGGGTCAACGTGGCCAGTGGTACGAGAGCCCTCTGCGAGGGAAACT
GCTCTCTATTTGGGTTTGTTTGGTGAACCCATGGGACCCGGTGAAGAGACGACAACAAAC
GCCAATCACTGTCTAGTCCTCTGCCCGAGTGCCACCAGCATTCCATGCATATTATGTACA
AAGAAGACACGCTTCCCTAGCCAGTCAGTCATATGGGTGTCCAGGCTTACACTTCCGCAG
GAGATCACGACTTCTTCTCACTCCCCTCGCTGCCTTTCCCGCTCCCAGCCTCTTCTTGGT
CGGCAATCTTATCCTTTTCCACCTCCTTACCCTGGCGATACTTGCCCATCTTCTCCCGCA
GGTACCGCCACGTCCTCACGAGCCCGCTGGTCAGGGGCCCCTTGAGGGATTGCGTGGTCG
CCGGCCAGCTGATGGTCTGCTTGATGACGGTGCGGATGTAGCTGCGCAGTTCGACGGGGT
CGTCCTGGGCGATGCGGCGCTCGAAGCCGCCGCCCTCGCGTCTCTTGAACGCGATGGCGT
CCTCGGCCTTGCTCTCGTCCATCATCTTGCGGAAGTCCTCGGACGGGATGGCCAGCTTCT
TCTGGTACTGGAAGTAGAGGCGCGAGCGGAAGGTTTTCGGCAGGCGTCGCACCATGTTGC
CGCGCTTCACAGGGTCCATGTCCTGGGCGAGTTTCAGGTTCTTGCCCTCGTCCCAGATCC
AGTCCTTGGCGCCGGCGCCGGCGTCGTTGAAGTCGACGTTGGGGAGCGTCTCGATGAGTG
GGAGGTAAAGGCGCCGGAAGTTGGCCATGTTGTTGCCGACGATGTTCTTTACTTTCCGTG
GGTTTTCGGTGGGCAGCGCCATGCGCGGGTCGCCGAGGTAGCTGATGCCGGCAATGGTGC
CGTACAACTCCTCCTCGGTGAAGTTTGGCGGTAGCAGCAACAGGGCTGTCCGCAGGGCCG
AGAGGAGGTTCATCTGGTTGGCCAACCGAATCTTTGGGTCGTCACGGAGGATTTTGACGG
GCTTATGCAGCCTCCCTGCCATGTAGAGCGTGTCCCATTGTGTCAGATCCTTTTCCAGGG
TGCCCAGCTGCACGACGCCGTACTTGATCAAGATGCCGTTTACGACGACATAGGGGTTGA
AGTAGACGCCGGCCCCCATCTTGTCCTGGACGTACGAGACGGCGCCGGACCCGAGGGTCG
CGAGTGACGAGTAGTGGTCGCGGTGCTGTTTCATGTTAAGAGAGTGCCAGTGCTGGGTGT
GCGAGACGCCGAAGATGAAGTCGATCATCTTGGGTGTGCCGTCCTGCGCCCTCTGCACGG
CGAGGGGTGCCTTTGGATGTATCGCGCGCAGCTCTTCGTCGGATGGGGTCTTGCCGCTGG
ATTTCGACTGGGGAAACACGCCGGAGCCGTAGGCGAACGCATAGCGGATGGGAGCGCGGA
ACTGCCAGGGTATCGCCTTCAGGACCTCTTTGAACTCTGCGTTGAAGGGGATGTGCTGGT
TGACGCCGAAGTTGGCGTGGGGCAGGTCCTTGAACGACTCGACCTTGACGTTCGGGTCGT
ATTCCCAGTCCTGCACATCGCTGACTACCGAGGACCCGGCGGTGGACGAGCTTGTCGCCT
CGCTTGCCAGAGCCTGGGCCGAGCTCGTGTCTTTCCCTGCGGTATCCGCAGCCGAGTCTG
CCGCCGCGTCGTGCTGGGCGCTCTCCCGGGCTTCCTTCTCGTCCACGCCGGCATTGTCGG
TGTTTCGCGCCGTCCCGTACCCGGCACACCCGGATGGGCATATCGGAGAGGTCGAGAGTT
GGATAGCGAGCGCTGGGCGCAGCGGCCTCGAACGCGGCGCGAGACGACCCTGTGGGAGCT
TGGTGAGCTATGACGTCTGGGCGCAATCTGGGCACAAGCGGGCATTGAGGATCAATTGGA
GCTTACCCGCAGCGCGGCGGGGATGCGACCGCGAACCATCGCGATCCCCCTCACCGTCGG
GTGGGATAAAGTTGAATTGGAGGGATGGAATGATCAAATGGTCGTGGCAGCGACGCTGCT
AAAGGTCACCTCGTACCGAATGCCATGAGCGAGCAGATGCGAACCCGGGAAGAGCTCAGC
GTTTAGGGAAGCTCTGCCGCTAACTAAACGGACCGGAAATCGCTGGAGAAAGCAGTGGAG
ATCACAGACCGCATGGCGCCCGCGTCATCGCCAGGGGCTCTCTTGGCTGGGACCCACCGA
ATTGGCTCGTCTTGGCAGAGCTTAACAAAGCCGGCCTGCTTTTGGTCTCCCACTCCAGGC
CAGACGGACTCGAAGATGAAGAAGACCAACAGCAAAGAACAATACACCTCGAGGTCGGCC
TCCCATTGTCTCAATCGAAAACCAATGCCATTTGGAAAGTCTGACTTTATTCTTCCACCG
CGGTGAATGGAGACACGGTTTGCATTTTCTTGTGCACTCTGACCGGGGATGCCGTGTTGC
TGGAAATACGGAAACGATGACTTAAATGTTGAAAGAACAAAGAAAGGAAACCGTATTCAA
CCTGCTAGTAATAAACTGCAAAGTCGCCCATTGACGAAATTGTTGTCAACCCTCTTCTGT
CAAACATCTCTTCCCTCCTCTTCGTCAACATCGAAGACACGAAAACAGGGGACCACGGAC
CCAGTTGATCCCGCAACCCACTGTTTGGGCCAGCGACCACCAGCCAATCAGATCCAACGA
CAGCAGCTTGTCGTTCCAAGAATCCAAACAGTTGCATCGCCATGCCGCGAACGCCAAGCC
AACCCAGACCGCGTGTGCCGGAGCGCCGCCCATCGACCATGAGATCCTTCACACCACAAG
GCGATTCCCCAGGGTCCGCGAGACGTCCCTCAGTCAGCGGAGGGTCCCAGTTCCGGGCGA
CCATCAGCGGCGGCATTCCACGGCCCACTCCTTCGTTTCGGGGATCAAGGGTAGGAGAAC
TAGCGACGCGCCATCACAGCACTCGCGCGCGAGACTAACAGCTCGCAGATAGCCAGTTTC
CGCAACAGCACGACCACCCAGCCGTCCTACAACATCCTCACCGGCGAATCGAGCACCACA
ACTCCCGGCGGCACCATGGCGCGCCCCGGCTCCCGACAAGGCGGCCCTTCCGGGCCATCA
CCGCCCCGAGGCCGCGCCGGCACCGTGACGAGCAACCTCAGCCGCGAAAGCAGCAAGGAG
AACCGCCCGCCCGCCGATGCCGAAGAGTACGAAACCCAGCGGAAGCGGATCGAGGAGCTC
AAAGCCGAAGTCGGCACACTCCAATACCAGATCAGCAGCTACGAGCAAGAGAAGGAGCTC
GCGCGGCTGCAGACCGAGAACGAGATGCGCGACACCAAGCGGCGGGCCGAAGAGGACTTC
AAGGCGAAACAGGCGGCCGAGGCGGAGAAGGGTAAGGCCCAGCGCCAGGTTGACGCCCTG
CAAACCGAATTGGAGGAGCTACGGGCCGAAAATGAGCAACAAAAACGGGGTCTGGAGGTG
AAGGCGAGGGATGCTCTTGAGGAAGCCAGGCTGCTTCAGGAGCAGCTGGAGGAGCTGAGC
GCAGCCAAGGACGAGGCCGCCCGTATGGCCGAGCGAGAGGCGATCGACCTGAGGGCCAAG
CTTGCCTCGGCCCAGCGGACCGCTCACGAGTTGGAGGAGGAGAGCAGGGCAAGGGAAGAG
GCGTTGGAAAGGTCTCAATCGCAACTAGTTGAGCGAGACGAGACAATTGGCAGGCTCGAA
GCCGATGTGCTTCGGCTGAAGGCGCAAACAGGCGACGCCGAGACCATTGCCGTTATCCGG
AGGGAGCTGACCGACCAGGTCACGCACATCCGCAACCTTGAAGCGAAAAACAGGGAGCAG
GTGACGGAGCTCAAGCATCTGCGCCAAGTCCACAGGGCTGTCGAGGTGGTCGAGGAGGAA
AAACGCTCGCTCCAGCGGAAGTTGGAGGCAGCTGAGTCGCTCCAGCAAGAACTCGACGAA
GCTCGGAGACAAAGACGGAGGTTAGAGGATGAGCGGTGGTCCTGGGCGGCCTACCTGCAG
AGTGAAGGGGGCGCTGATGGCCAGAACGAGTTTGAGTCACCCGAAGATGTCGCCCGAGCA
TTAGTGTCGGAGCGCCTTCATTCGGCATCTCTCGTTGAGAAGCTGGGCGAGCTGCAGCCC
GAGATCGCCGACCGGGACAACATTATCAAGTCGTTGGAGGACGAGAAGGCCAAGCTCGTG
GACCAGATCGAGAAGCTGAGGACAACAGGCGGCTCTGCTGCAGGCGGCGACAAGGCTCGT
GCGCGTCTTGACCGACAACGCGCGCTCGCCGTCAAGGAAGTGGAATATCTCCGGGCACAA
CTTAAGACGTTCGACATGGAGGACATGACGCTGCAGCCGGAGAGCGTGGACCAACAGAAG
CTGAAGCGGATTCAGGAACTCGAGGACCTCGTCGACAAGTATAAGGCCGAGGTCACCACT
CTCCACGCCGACCTCAGCTCCCTCGAGTCCGCCTCCACCAGCCCAGCCCAGCCGGTCCTC
GGCAGCAAGCGCCCGCGCGAAGGCGACGACGGCGAGCACGAGCAACTCGGCCAGCTCGCG
CGCAAGAACCGCAAACTCCAATCCGAATTCTCCGACCTCCAAACCGCCCACCGCCTCCTC
CAAAAAGAACACGAAGTCGCCACCTCCCAGCTCTCCTCGGCCCAAGCCCAACTGCAAACC
CGCATCCTCTCCCTCCGCTCCAACCCCACCTCCGACCACGAAACAACCAAAGCGGCCACC
CTCGCAGCCCTCAAGCTCGAAAACGCCGAACTCAAAGCCCACATCGAGCGCCAACCAACC
CTCTTCGCCACCATCCCGGCCTCGCAGCTCGCCGCGGCCCAGCGCGAGATAGCCGACGCG
AAAGCCGAGACGGCGTCAGCCCACAAGTCGGCGCGCCGCCTCAAAGAGGTCTGGGCGTCC
AAATCGGCCGAGTTCAAGGAGGCCGTCTTCAGCACCCTCGGCTGGACCGTCACCTTCATC
CCCGGCGGCAAGATGCGCGTCGAGAGCGTCTACCACCCGTCGCGCACCGACGAGCACGAG
AACAGCATCGTGTTTGACGGCGAGAAGGGCACCATGAAGGTTGGTGGGGGCCCCAGGAGT
GCGTTTGCCCAAAGGATAGGGAATAATATCAAGTTTTGGGTGCGCGAGCGCGGGTGCGTG
CCGTGTTTTCTGGCCGCGTTGACGTTGGAGTTTTGGGAGGAGGAGAATGCGAGGGCTGGG
GGGAGGGTTGAGGGGTAAACTGCCTCGGGCAGTGAACGGTGTTTGTTTGTTTGTAAAAGA
TGGGGAGTTCGATTTGATGCAAGGAGGATATACCACTATCAATCGCTTTCTGTCGTTGCT
CCCCTTTCATGGGTTTTTGGGACTGGCTGGTAGACGGTGTGAAGAGTCTAGCATCATCAA
AAGATGGGTGCTTCACGCGCGGGCTGTTGCTCAAATCTAAGGGAATACCCTCATCTGTTC
GTCTCACAAATGCTGCTCCTTCAATGCCCGAACATGGTGAAATGAACAAGGTAAATATGT
AGATATGTACAGCTATGTGCATTCTCCCTCTCCATCATCCCCTTCAGAGCCATTCCACCA
GTCAGTTATCAACCAACAACAAAACCAAATCGCTTCTCAAACAGCCCCCCCCACGGTATC
AACTTAAATCGATCTATCCATCGCTTGCCGCAGCAAAAGTCAAAACAGCCTTCTTCTTCA
AGACAGAAACCCCCCTCATTACTCCAACACTTGCCTCTTCCTCACTTTGACTCGTACTTC
CCCCCGACCAACCTCCTCACAGCCGGCACATCCGCCCACGCCCGCGCCGCGAAATCAGGC
GACGCCGGCGGCGACCCGACATCGGCAAACGGATCCTCCTCGTCCACCTCCACCGCCTTG
CCCTTGCCCTTCGGCTCAGGCAACAACCTGGCGACCGAGATCCCACTGCCACCGCCGCCG
CCGCCGCTGCCCCCTTCCCCAGTCGCCGCCGGCGCGGCCCACTCCCACCGAACCTCCACC
TTCCCCGGCATCGGCTCAGCATTCTGCTCGCCAATGACGCGGCAAATAATCTTTGCCCAG
TCGTCCGTCAGCGTCACGTCGCCGACGCGCCAGTAGACCGTGTGCTTGTCCTTGAGGTGG
GTGCCCGACGGCTTGGTCTGCACGCCGCTGGCGCGAGCGCCCTCGTAGGTGGCCAAAAAG
ACCACGTTGGACAGGGTCACGGGGCGCGGGAGGGCGCACGACGGGTTGAGGCGGTACTGC
AGCAGGAGGCCGAGCTTGTCGGCTTGGGGCTTCCAGACCGGGTGGATGGCGATGGGGCAT
TGGGAGGCCAGGGCCGTGTCCGAGTCGGCGTGGACGCGGTAGGTGAAGGCCGGGGTGGTG
GTGGTGAGGTGGGAGAGGTCGATGGAGAACTCGTCCGGGGTGGCCGTGTTGGTTACGAAG
ACGCGGTTGGGGCCGATGGATTCGAGGAGGGAGAATTTGTTGAGGCGGATTGTCTCGTGG
TCTGGGATTGTGAGTGAGGAGGCAGGGAACACGAGGGCATAGAAGAAGGCTTACCTGCGA
AAGGGGAGTCGGGGTCGGGCACGTAGGAGAGCGCGATCTCGCCTGTGACTTTGACTGAGT
TGGGCACCCCGTCTTGGAAGACAGCAGACACGGTTTCAATGATGGAAGAGTGCAGGCCAG
GCCCATAGGACGGACCGTGCATGTCTGGATGCTTCAACCGAGCGACGCCACTGTACGACG
AGGTGCCGCCGAACGACGTGCCAGATCTGATTGACTGGGTGTCGGAAGCATGGCTGGTCT
CGGAAGTAAACGTCGTAGACGGCGGGAGCTTCGGCATTGTGGCGCTTGTTGGCAACGAAG
GCGAGCGCGGGAAAGGGTTCTCGGAAGGGATTTCGTGTTTTGGCAACGACGGCACGTAAA
CAGTGTTTCGGACATCTCTCCGACCACGGACGGTCCCTGTCTTCCGTGATGGCATTTGCA
TGTTGAGGGCATTCGCCACGCTGGACAAGGCCGCCTGTTTCGCGTCCTGGTCCTCCTCGG
GGATGGGCTCGTTCTGGATACTCAACTTGAACATGTGGTCGCCCTCCTCGGCTGCTGCCT
CCCTTTGGGCCTGGGAGATGGGATCGTTCATCTGCGGTGGTATTGTGAAGCCGTCGGAGT
CCTTGCCCGGTTCGTCCTTGGTCTGCTGGGTCTGCGATGGCGGGGCCGCGCCCGGAGCAT
CAAAGATATCCTCGGCGGTTCCGTTGAGGAGGCTAGAGTGTGCGGGCTGCGCGTCCCTGG
ACGCCTCCCCACTGGCAACTCCGTTTGTGCCTTCATGGGACTTTTTGGTTGGCTCCTTCT
CGTTGGACTTGCGGCCTTGCTCCCCTGTTGGGCTTTCGACCACTGACGGTAGCCGGTGTT
GGGAGTCGGCCAGGTTGTGGGACGAGGCCCGAGGGGATAGCGTTTGGCTATGGCTGCTAC
TGAGGCCACGCGAGAAGGAGCCGAGGCCCTTTGGAGGGGAGCCGAGTTGTCCAAAGCCGC
CATGGATGCTCTGTCGCCGGCGGCCGAGCATAGTACCAATCCGGCTCCGCAGTTTTGATT
CTGGATTTTGGTCAACAAAGGCCCAAACGTGTGTCCGGCAACGGCATCTTCATTCTTACC
GGGAGGATTATCTCGGGGTGCCGAATGCTCGCTGATGTCGTCACCGGTGATGCTCGGAGG
AGCGGCCGTCGGGGTCACAGGGGTTGGTTGCCGTGTGGTGGATTTCCTTTCGAGCTTTGG
CTTCCCCGCTGTTGTTTTCTGCACGAAGTTCTGGATCTCCTGCGAAGTGTTGACCTCGAG
CATCACATTGAGCACCTCCTCGGCAGCTGCCTGGGTGCGGGTGGCCTGATCGACCTCGTG
GGTCTCGAATTGCGTCAAGACATCGCGCAGGTGGTTTATCCGTTGCTCATCGAGGGCTTG
GAGGGTCTCGAATACGAAGGGCGCCTGGGACTCCCACGTCTGGGAGGCCGACTCGAGCCT
GGACGCAGCCTGATCGACCTTTTGGGCATTGGCTCTTCCTCCCTTTCTGCTCAGCTTTTC
TGATTTTTCGGTGGCATCGTCCAGCTCTCTCGCCATCGTATTCAGGTTCGCGCTGATGGT
TTGCATGTTCTGCATCTCCTTCTTGTTCTGGAAGTTCCGGAGAGGCTGCTCGACGTCCTT
GTCGATGCGCTGGGCGAACAGCTGGTGGGAGGCGGCAATGCCATCGGTGGACTGGAGGAT
CTTGTCCCATGGAGCTTGGAAAATGCTGCAGATAGCGCTGGTTAGCTGGGGAAGCCGACA
GGGGGGGCGACAAGAAGCGCAACGGACCCAAGCTCGGATGCGGCGCTGGGCACCTTGAAG
ACCAACAGCTTGCGGAGGCCGGCAACATATTGCTCCTCGACTCTCCTGCGCTCCTACAAG
TGTCTCAGCTTCCGTCCCTCTCTATTAGGGCAGCGATTGTCATCGTACCTGGAGCCAATC
TGCGATCTCCTGGTTCGCTCTCGTGATGCGCTTGACCCGGTCCGACAGGGCTTGCACGGC
CTGGCTCGGTTGCAGGTTGGCCTAGAGCGGAACAGTACATCAGCGGCCGGATGATATTGC
AAAGCAGAATGCAGCGGGGAAGCATGCGGAAAAGGCGTACGAGCATTGCCGGGTACTCGG
ACCGGGAGAGGTCGTCGACGGAGGCCATGGTGGAAGAGCCGGAAGCGCAATCGGACGACA
GGCGGGAACGGCGAATCAACGCATAACACGGAGATCGCAAGCAATGTCGCCGGCGCTGGT
TGTGGCAGCAAGGTGGGCGGGCAGCGACAAAATCGCAAAGCTGGTCGGTGCTGGAACGTC
CGAAGTTGGAGCGGCGTCACGGTGCGTCCGGGTGCAGGAGGAACGGTCCGGGTCGGCGCA
TTGATGTCAGCGGGAGATGGAGCAGCTTCGCATTTCTGTGGAGTTCTCAGCCTGGTCAAG
GCCGAGCTGTCCCAAAGCAGCCAATCGCGGGGGCTCTCGGGCTGAGGCAGCCCCACTCTC
TGCTCGACGGACTTTGAAGACTCCGCCAGAGAGCTGAACCGCATGCAGAACAGGAGAGCC
TGAACCCCTGAAGCGCCTGCAGCGTGTTGCAGCCAGCGGATTCTAGAACGGACAACTTGA
AATATCAAGACTCTCTCCGTTACCAGTTGCGCATAGACCCTAAATCTGGCATTGACACCT
CAGCACTCAAAGAATAAGAAGATCCACTAACGTTACTTTGCCCGCCGTCAACAATCCCCT
GTTCGCATCCAACTGGTCTCCCCAGCAACGGTTCGAAGGTTGGGTGACACGCAATGTCCA
TCGTCTCAGTCGACGACTCACATCAATATCACATTCTCGAGACAACACAATATGGCCGAG
GCCGCCGATTGGAGAAATTTACTCACCGCTTCAGAGAGATATGAGAACATACAAAACATG
TGAGATTCATGATCTCAAACCAGAGGTGGATGAGAAACCTGGAACGGAGTGACAGAGTCT
GACTTGCTTCCGTAGAACCAAAGCGGCAGCAGCTGCTGGTCTCAGCCAGAGCGCCTTCGA
GACCGAAAATGAGGCATACAAGACGGCCAACAGCAGGGTAAGCAAATGCCTTGTCAAAAC
GTAACCCCTGCCTGACATTCGCATCCATCAGGAGGAGTATGATGCCGCCTGCAACCCCCC
AGCTCCAGGAGCTGCACCCCCTGAGCCCGTCTTAGTCGCACCGAGTTCGCCGCCCTACGA
AACCAACGACCGAGAACCATCCCCCGGAATCACCATCGGCGACTACCAAAACTGCCACTA
CGTCGCCAGCGGCGTAACCGCCGAGGTCTACCGCGCCCAAGCCCGCg
>NODE_53_length_1184_cov_74.554901
GTCGAAGAGGGCTTTAGGATGATCGCCGACGCCGTCAAGCTACCCGGCCGTAACCAACCC
AAAGCCGACATCCCACAGCTTGTGTACAGCTGGCTGTCCAACGAACGGAACGGCAAATGG
ATTGTGGTCCTTGACAGCGCCGACGACCGCGACGTGTTCTATAACGCGAATCATGCCCAC
GGCGCGACTAGCAGCGATGCGCGCGACAGGTGGCCGTTTGCGACATACCTACCACAAAGC
CGAAACGGATCGATTATCGTGACCACACGCAACAAGGACTTGGCTGTCAGGCTGACTGGC
CGTCAGAACATGATCGACGTCGGACCGATGGCGCAGGCGGATGCGCTTACACTCCTGGAG
AAAAAGCTGGGATCGCCGGCAAATCCAGATGTGGCGGCCGATCTCGTGGAGGCGCTCGAC
CTTGTTCCGCTAGCCATCAGTCAGGCGGCCGCGTACATCCAGGCACGGGCGCCGCGGAGC
TCAGCTGAGAAATACCTGGCTGAGTTCCGGGAAAACGAGCGTAAGAGGGCGCGGCTGCTG
GGGTACGACGGCGGCGACCTGCGACGGGATGGAGGCGCGTCAAACGCGATTCTCACGACC
TGGCGGATATCCTTTGACCATATCCGGTCGAAGCGGCGCACTGCTGCGGACCTCTTGTCG
CTTATGAGCTTCTTCGACCGGCAAGGTATCCCTGGGTGGGTTTTAAAACCTCCCAGAACC
ACTACGGACACGGCACGGGCACGGGATATGGACGCGGCGGGAGACAGGGAGTCGGATGAT
AGCGGCGGTACCACGGACGATGACACAGACGATGTCGCGGATGATGTCGCAGACGACGCT
CTAGACGGTGGATTTGAAGACGATGTGGCGATGCTAAGGGAGTACTGTCTAATCTCTACG
AACGAGGTTGGGGACGAGTTCGAGATGCACGGGCTGGTGCAGCTGTCGACGAGGAGGTGG
CTGGAAGCATCTGGGCAGCTAGAGACGTTCAAGCAGCGGTATATTGAGCGAATGACGGCT
TCATTCCCAACGGGGGAATACGAGAACTGGGCGACCTGTCGGGGTCTCTTCGCACACGCT
CAAGTAGCCCTTTGTTATCGACCTAGTGAGAGTGCGAGTGAAACATGGGCGACTCTTTTG
CATAACGGGGGATGGTATGCATGGTCGCAAGGGAGATACGATGTTGCGCAGCAGATGGTA
GGCAAGGCGAGGGAGGTTCGTCAGAGGAGATTTGGAAGGGAAGA
>NODE_54_length_691_cov_945.570190
ATGCTAGGTGATGGCTACATAGTAAGAAGATAACCAACTGCTAACTCTAGATTAGTTTAT
GCTCAAATTAGTCTAAACCATAAGGAATAGTTTTATTATGTATTAAGCTTATTTTTGTGT
AGAAGATTCTAAACCTCAATCTAGATTAGCAGTGTACAATATAACTAAAAAAACATATAG
TGCTATATCTTTCACAACTATGCAACTTACCTGTTTTAAGGTGGTATTATTTAATGATTT
AAATCGAATAGAGCTAGGTACCAGAAAACATAAATAAACTGTTAGCGCGAAATATGGTTT
AGCTTTTTTTATTCTAGATAATGGAAGTAGAGAGGGTAGCGGTCTATATATTAATGTTTA
GGGGATTCTTTAACACAGATGTAGATAAATTAATGTTTACTTTACAAGATAAATTTAATC
TTAAATGCTCTATGCCATTATAACAGAGATGTTAAACCTCGTTTTATATATTTAAAGAAT
ATATCGACATTTTTTAGTAAAAAAAATGTTATATAAGTTATAAAGCTGTCATTTTATTTA
TTTTCCTTTAGGGTAGATTCAATCTATTAATTTATCTTTTACCTTTCTATGCTATATTAA
GATCTATACCTAATAAATTATCAGAAGTTATTCTCAGATTTAGCGTCATACTAACAATAA
TGTTATTACCTATAACAGATTTAGGTAGATTAAAAGGTTTACAATTTAGACCTCTAAGTA
AATTGGCTTTCTGAGTTTTTGTGGTAAATTT
>NODE_55_length_43314_cov_31.997807
GTTGTCATTCACCTTCGGAGAACCCTTGCAGAGTCTTGGACCCTGACGGTTCGTCACAGA
AGCCCCTGGGACGTGCAACACTCGGCTGAGTTTTCGTCTGCACGGGTTTCAGAGCAGAAC
TGGAGAGATACCCGAGAAGCAGACATGCCAGCCGGGTATGGTCATCCCTCCTGCGTACAG
ACAGCTTTAGGTCGAGCGTGTCGTCAACCAAGAATTCGCGTGCTGTCTCATGTATGATTT
GAACTTTATCATGCTGGTCGATGAAGACAAGCTGCCCGCACAAGTCTGGAATTGCCTTGG
CCGCGTTCTGGAGCGTCTGGTTGCAGTCGAGCCTGACCGCGCACCTTAACTCGTCCACAC
TCAAGGGTCGGCAAGCCAGGATGACCCAGGTCAGGATAGACTTTGCCAGCGGGAGTTTAC
GCCGGTCTTTCTCGATAGACTGCACCATCCTGGAGTACAGTTCGAACAGGTCAGCGGGGG
TTTCCCGCAACACGGCGTCCATGGCCTCCTCTGTCCATGCATCTCTGAACTCTTGCAGCA
CAAGCCGAGCCCAGAGGAAGGAGCCAGACGACTTCTGGAGAATCTTTTCGCACATTCGTT
GTCGATCATCATCGGTTTCTGGTCGGCCGAGTTCCGTTAGGCCAGTGATCAAGAAAAGCC
GCATATCTTCGAAGGTATCCGTATCCGACAAAATTTGTGTGTTGGCGCGACTGGGTCCAA
GCGACGTGAGACCACGCTCGATCCCTTCCAAGTTGCGACTCGTGGCAAACAGTCGGAGTT
CTTTCGGGAGAGCAGCAAGTAGCCTTTTTGTGAAGAGCGCATTGAAGTTTGCGCACTCAT
CTACGCCGTCCACAACCCAGAAATGCCGGGTTATGGATGGGAGCTTGAAGATGCAGCCGG
TAAAAAGCCGTCTCCAGACGCTCGTGTCGTCCGATTTGTCCCAAGCGAGCCCGTCTTGGG
CGAGTTGCAGGAGTGCCGCCATGACCAGACCATCTTGCATGGCCATCTGAAAAGCGAGCG
AGCGAAAGCAGTCACTGAGCGTCGACTCGCTGGCCTTTGTGTGTTTGCAGATGAAGTAAC
TGCAGCAGGCGTGTGGGGGCTGAAGCTGCTCGATGACATGGCTGGCGAGGACGGACTTTC
CGGCGGCCGGTTTCCCGACCAGCCAGAGGATGCTGGGCGCTGTGCCCGCTCGCCACGAGG
TGTAAGACGTCTTCTGCGTGAACCACTCGCAGGAGCCCGGTTGCTTCAGCACCTGAAGCG
TCGCGAGGTCGCCTTCGAGCGACTCCCTAACTCCGAGAAAGGACCGGACAAGTGACGCAG
CCTCGGCTGGTGAGATGGATGGTCGGGACGGCGGCACAGGACTGTCAAGTCCTCCGTCGC
CTGCCCGTAAAGCCCCTGTTTCCGTCCCCGCCGCACTCTTGATCGAATCAATGGCAGTAT
GGAGGGCATTCCGGAGTATTTTGTAATTTGGTTCGGTGGGAGTGTCAAACTTGCAGACAT
GGCGGTGGTCTGCGTCCATTGCTGCGATCTCCTCGTTGTAGTAACCAAGGGTGGCCGAGT
GCTGATCCACCACAATTCGATTCATGGCTCCGGTGCTGCGCATGGGCAAGGTCTCGTAGA
ACGACCACAGTCGTAGTTCGGGGGCAACGTGACGAAACGCATCGTTGATTGCCGTCAGGG
CCGCCGAGTTGGGCGTTAGGTCGGTCACATAGGGCTTCTTTCCCCACACCATGCCTAACA
TGTTCTCGAGGATGGCAGCTATGTTGGAGCCGCGGTGTGGAGTGGCGAGGAAGAAGATCG
AGTGAATACGCCCGGCAAGGTTTGCAGCTGTTGGATCCTGGCGTGCAAGAATGTACGCCT
TCTTTGCTACGCAACCGCCCATGCTGTGGCCAACGAGGACGATGCGAGTGCCTGTCCGGC
GGATCCCCGGGTGGTTGCGTAGTGCTCCGAGCAGCGATTGGGCGAAGCCGTGGATATCCA
AAATGCTCTGTTTGCGCTCCCCCCAGTCTGCCTTGTAGCCAAACGCATGGATGCGGACGT
TTGCGAAGTCATTGTCGGCGGGAAGCCACGATCGCGGCCAGTAATGGCGCGGATCGGGCG
AGTACGACCATGTTTTCCGGCTGCCTCCACCCAAGCCGTGGATAAAGACAATGTCAGCGA
CAGGAACCGCGGGCGGTTGCGGTTCGTGGAGAGTTGTTAAGCCGAGGAGGCCTTTCTCGT
CGTCGTCGAGGTCGAGCGCGGAGACGGACACGGACACGGAGGTGTTGGTACGGAAGCCTT
TCTGCAAGGGCCTATCCGTTCCGGAGCGTGACAGGAACCCAGAAAAGGGTCTCTTGGGCG
GCTGGGATTAAATGACGCGGTCAGCACTCAATTGTCGACGTCAAATTGGGGGTTGTGGAA
ACCGCGAGAAGTCGCGGTACGACCGGGGCGGGGTCATCGGTCATCAATCCCAGCGCCTCG
ACGCAACAAGCGCGTGCAAGGGCGGGCCGTTCCGACGACTCGGCAACTCGGAGCGCGTAC
CTGGTCCATCTGCCCCGTGTGATATCCTGGGGTCCATAGGCGCTTTGGGAGATGATTGTG
AGTGTGGAAGAAAACAGCAAGGTTCGTCCGACCCGGAGCCTTGCGGCCTCCCTGGACGCC
GGCCAACAAATGGATGGATGCAACCTGCCAAATTCGTGAAGATCGGGAGTGCCTGTGCCG
CTGCTTCCGCGAAGCACGTGCGGGGGCCCTCGGTACGGCGGAGGAGGGTGAGGATTCAGA
AGCATCATATATTGGGGGCGGATAGGTGGCCAATCATTCTTGAAGGGATCACTGGCAGCC
CCACACCTCCCAGGCAACCTTGCCGATGAGCACAACTTGAAACTTGAGAACGAGACACCT
CCTGGAAGCTGCCAGGATTTTGAGAAAAGAACCATGACTCCAAGAGATGTTCGGCGGGGT
CCTATAGGCGAATGGTACAGGTTTCATAGTCTGTTTGAGCATTAAAATAGGGACCAGTAT
TAGAATAAGGTGTCGGACGACGCCATTGAGGTAACAGTTATTATTTACTTTTTAACGACA
GTTTCTGGATACTTTAATTACAGCATGACTTGAGCTGTTGTTACCACAGCCGTCGCTTAG
GCTCCCAGATTTGCGTGACATGGATTTGGTTACACTGGGTGAGTGAAAGGAGGAGGTTGT
GAATTGACAGGCTTCTGGCCAAAATAACATGATGACTGAAGTCGAAGGCGGCCCCAACCG
CTGAAACCTGACATGAGAAAAGAAAAACAACGTCGCCCTTCCAATATTATCGCTAGCTAA
ACCCCTGCTTGCTGTCTCGGGGACTAAAAGGAGCAATGCCATCCAGTCACGTAGACCTTA
CACCTTTTCCTCAAGACATTACCGTCACATACTGACCTCCATAAGCGGGGTGTTGTTAGC
TCACCACGAGCAAGCCGACTACCTCTGGCTTACACGTTTGAGCCGCTTATTGCGTATCGA
GCCGCTCCAAGGATTAAGCGGTTTGGATGGCAAGAGCGGTCCTGGTATGGCTCAGAGGGC
AGGAGCGGTGGGTGTGGCGGGTAGCTCGAGGGTTGAGCCGTCCCCCAACCCTTAACCAAC
AGCTCGAGGGCCATCTACGTGGCTTAAGGGAATATGAACGGCTTTACTTAGCGGGCGGGG
TCTTATTAGCTCGTTGAGGGAGCCGTTCTGGGTTTCTTAAGGTCGGGTGTACGCGGCTAA
GGACAACCTCAGCATTATCCTCCGTTATCTTACGATTATGCAGGTTCTACTTATATGCAT
TCAAGGAACTGCGGTACGTCTTGAATTTTATGAGACAGTTGAAACACTTTGTCAACCTTG
GAAGCGATACCCCTCAGGCTGGCAACCCGAAACACTGTCCCGTCACCCTGACAGTCAACA
CGGCCCAACGCACACTACATATGCGGGCGCAGTTCATTGGGATCATGATTTGTTGAACCG
AGCTCTGCGTCCTCGACATACTCGTCCGGGAATTTCTCGGTTAGTCGCTGGATCTCATCA
ATTGCCCTAGGCCAGAAGGTGTTATTACCAGACTGCAGCCCAAGCGACAGGTGCATTGCT
TACATCTGGAGGTAGACCCTGTCCCGCGGAAAGATCGCAGCTGCGTGTAGGTTGAACTTC
CTAGACAGTCCACCGTCAGTCTACGTGAAGGAACTTAGCAGCATCCCACTTGCGCGGTGT
AAGCTTACACCCCATAGAGCGCATTCCGGTCGTCAAAGTCAGCTTCGGGTTCTGACTTGG
GAACGATCGCCTGATATGCCTCCAAATGCCGATGTGTGAACTTGTTTCGTGCGGGCCGCC
AGTTTCCGAGCTCGTCTGGGATTGCGTCGGGTTAATGAACAGCGTTCAAGACAGGTAGAA
GACGAGCGGAGGAAATGGGACTGGGATGTCTGACATTCGTTGTGAGCCCAAAAGCTAGCC
GGGTCGAAAACCATGCCCTCTTCGGTCTCGTCATCGATAATGCCCGCATTTCCGCACCAG
AGGTTTCCATGTACCAGCGACGGCACAACCCTCCGTCCATTACTCTCCAGCGGCCGCAGT
AGCCGGGGAATAACCTTGCCAAACAGCGCCGGAAGCAGGCTATCAAGTTCAGCATCCGGC
CCAGCTCGTTCCTCACGCACGTTTAGAACATGGCGCAACGCCTTATCGAAGAAGGCCTCC
CAACTGTCGGACCAGGAGTTATCCTGCGGTATGTTGCCGTTGTAGGTGGTACAGTGGAAG
CCAAATTTGCCCTCGGGTGATGTGTTGCTCAAATGAAGCCTGGAGAGCTTCTCACAGAAA
TTGTCGGGCTCAGGTACACCATCGAAGAAGTTATGAAATTTGCTCAGATAGAAGTGCGTG
TCGGTCTCGTTCTCAAAAGTGCCCCAGGCGATGGGCTGGGGGCAGAAATCCGGCGTGATG
GCACGAATGGCGGATGTCGCCTCATACTCCCCTTTCAGGGACTCGAGCCCATGGAAACCG
AATGAGGTCTGAATCATGTCGAATCAGTAAGATACCTCCCGCTTGGCATTTAACGGTGGA
TACGCGATAGGTATCATCAGGGTTGTCTAACCTTCATGAAGTAGCTCTCCTCCTCGCCGT
TGGTGTGACGGACGGTGATCCGGCCTCGGTCGGCATCGAGCACCTCTTCAACATCGGGCA
ATGCTGGAAACCGCCCCATCTACGTCAATAGGCTGGGAGTCTTGCGTGATTTCGAGAGGA
GAGAGGTACTGACCGGCGATAACACTCGGATCGACCTGGCCACTCGGCAATGCCGTTGAC
GTTTGGCCAAAACTGTCTTTCATTTTAGAGAGGTTCTCCTGGGGATCGATGGATGTGTCT
GGCCGATTCCTCCTTGCTGTGACAACGACGTGCTCTGAACTGGGGACAAGAATGAGAACC
CCAAACCGAGGCCCGCATTGCGGGGTTCGGAAGTTATCTGGTGAAGCAGCGGCTAACTGC
ATGATTGCCTTGGAACACGCCTCTTGTCTGCATGACAGGGAACGATCAAGAACCAATCGT
TCAGCATGCGAGGCCAAGGGTTGGCCGCCCTTGCCGCCGTCGAGCGGGGTACTGACTGGA
CTCCCAAGGGTACCGACGAGCCAGAAATTCCAGGCCGGGTCAGGTTCTTATTTATGTCAG
GGCCGGGCTCATCTCTAGATTGCGCACAATATCGGCTCGTCGTCCAAGAAACAACACGCG
GCAACTGAAGAAACACATTCTTGCAATGAACCTTCCGAACTCCCTCAAGTTAAACAATGG
ATTGGAAGTACCTGCCGTGGGCATCGGCACCTTTCAGGGCGACAGCGGCAATTCGAAGGT
AAAGGATGCCGTGAAACTTGCCCTGGAACTGGGGTACAGGCATATCGACGGTGCCAACGC
GTACGGAAACGAGAAGGAAATTGGCCAAGCAATCAGAGAGAGCGAAATTCCCAGGGAAGA
CATTTTTGTCACGTCCAAGTTGTGAGTACCTTAATCACGGGGGCTTCTCTGGCAGAGGCA
GAGCAAGATTTACTCACGGAAAACGAAGAGCACAAACTTGGCACGAACCAAAGGATGTGG
AAAGGGCCCTCGACGTTTCGCTCAAGGACCTCCAGCTGGACTATGGTAAATATCCGTCAT
TAAGCCCATTGTGTCAAACGAACGGAGCCCGGACTGACTCTTGCCTTTCAGTTGACTTGT
ATTTGATGCATTGTACGACACCTCGGGCGTCAACCCACTGGATTATTTGGAACGCTGACC
CGGACAAGTCCCCCATGCCTACAAGGCAGGCGAGAACAACGCGACGATTCGCCATGCAAG
CGGTAACGGAAAGGTAAGGCGCCGTAACCCCAGTCCGGAAGCGTAATCGCAAGATTTCTC
ACCGTCAGCGCAGCCCGTAATTGACTATGACCTCTCGAGACGATACCCCGAGACCTGGCA
AGCCATGGAGAAACTGGTTGACTCGGGCAAGGCACGCGCCATTGGTACGTGCCCCGTTGT
CGAAACTAACAACCAAAACGGTGCTAATTGGATTCCAGGTCTCTCCAACTTCAACGTTCT
GAAGACAAAGAGGATCCTCGAAGTTGCCAGGATTATTCCAGCCGTCAACCAAGTTGAAAT
TCACCCGTATGCGGTCACCCAGCCCTAGGATAACTGCATGTCTGACCGAAGACCTGTTGC
ATTAGGTTCTTCCCCCAGCAGGAGCTCTTCGACTTCTCGGCCAAGCACGGCATCCTTCTC
ATGGCTCATCAGCCCCTCGGGGGACGCCCCGTCGGCGTTGTCCGCGCGCACCCAGATGAA
CCCTTCCCGACTGATGATCCTACGGTAGGTTGGCGGGAGATATCCGTCGCCAAAAACAGA
TATCCTAACAATGAACAACAGATTATCGACATTGCAAACAAGTCCGGCCTGTCACCCGCA
CAGGTGAGCGCCCAACTGATCCGAATCAGATGAATTTATGTCCGCTGACAGTAACGTGGC
TTAGGTGTGCCTTTCTTGGGCTGTCCAGCGCGGCATACCAGTGGTTCCAAAATCTGTTCA
GGAAGCCCACATGAAGGAGAACCTGCAGCTGAGGAGGTTGTCTGATGATGCTTTCGAGGC
GGTGAACGGGATCTCAGGGAGCCGTGGACCCATCCGGTTCCTCGACCCGAGCCGGCATCT
GGGATTCAATATTTTCGACGAGGAGGATGATCAGCCAGTGGTCAACGGCGCGCCCTGGGA
TTAGGAGAACAAACTGAGTTCCTCTCGGTAGTGTTGCTCAAAAACTGAGGCAAAGTTGTT
GTTATCAGAGGGGACAGGAACTATGAGAAGTGCAGACCCTCATGACCATTTACCCTATGA
AGGGCTTGTGACGTAGTAGCGGGCCGATGAACAAACATTCACCGTTGCGGTGTTGGGGGG
ATCTGATGCGCTTCGATTGCTAGGGGAGAAGCGAGACCAGGATGGACACGGGCAAAGGTC
CTACAAGTATCTCGTTGAGGTCTATTCGAGAGAATGCTTCGAGAGCCTGGATGACATTGA
ACTGAGGAAGCAGGGTGCAACGGATGGAGCTCAGATGGGGAACCCAGTATGTTAGTCATC
TCGCTTCTTTCCTTCCTCTCTTTACAAAACCATCACACTTGTTCATATGGCCATCGATTA
TCTCATGCATGTGCTTGCCCTTGACCAAGATAGGCACTACAACTCCACACTCACTCGATC
TTGGTGGCCTGGAGAGTCACATTCCACAGGCACGCGTAAGGAGGGTTCGCGGCGTGGAAA
ATCAAGTGGCCTGTCTCTCGTAGCTTGCAAACCGCCCACGCACCACCATCGGTACCCTTG
TACACGAAGTTGTTATCTGTATCAACTTCGAACGGACCCGTGATATCACCCGACTGGTGA
CAGCGGACAATTAAAGGAGCGTTCTTTGCCGTTTGGGGAGTGGGAGACCTTACCTGAATG
GAGGTGCCCGACCTCGAGGTCAAAGACCACAGGTCACCGTCCTTGCGAAGCACGAAACTT
TGTCCAATGTCACCGTCGATCAAGTCGATGGCCGCGTACTGATACGCGCCCTCGCGGCGA
AATACAGTGACAGCAGCAGTGGGCCCAAAATAGAGCTTAGCATAGCCCAGGGGCTCGAGG
TCCGGATGGGAGGCCGTGAGGAGGTAGGACTCCGCGGCAGCTTGGGCGAGCAGGCCTGCG
GCGGAGAGGAGGAGGGATGACAGCTGCATTGTCAAATATTTGAGTGGGACTGAAGTTGGG
GGATGATCGTTGGAGGGAAGGCGAGGTGAGAGGTGTGCATCAACATTGAGGCGAGACTGG
AGGTGTGCATCAACATTTATGGTGTTTCTCGGACGAGTCCCGTCCCTCAGCATGTGGCGA
GCGGCCTGTTGAGGTAGCCGAACTCGGGAAGGGAAAAGGTGCACGCTCTAACCAGATAAG
CCGAGGATTGGCAGCGCGGATTGCGATGTCTTGAAAATTCGGCGATTTTCACAAGTCGCA
TGTGCTAACGCCGGCAGTCACTGCTGATCTCTGCGGCTGAACAGCTCGCCGGGTCACGAC
GAAGCTGAAATTGGGCCACGTCATGATCAGTGAGAAACACAGTCCCGCAAAGCAAGGGAT
TGTTTGGCGACGGTCTTGTCAGCCGAACGTACACAGCCGGCCGGTTAGGATGACCGACAA
TCGCCCGGAAATTACACCTTTGTTACTGTTAGTAAGGAAGGCTTCACCGACATTGCATTG
GTCCCTGATTCCAGTGCTGAGAGCATCTCAATTTTCTCAATTATCAACAAGCTTAACTGC
TAGGACTCAGGAGCAACACATTCCCAAACTTGATTGAGCGGCTCTCTGGCCAAACTGATC
ACAAAAACGTGCCCGGCAGACGACAAGTTGTTAGCCCTCTACGGATAGTGTCCCTTCCGT
CAGGAGAGCCACATTCCCGATGCACCCCTCGCGCTGGATCGGACCAGTCAAGCTCAGATA
AATCTCATACACCTCCAGGTCGGGCCTGCCACAGACGCTCCACACACCACCACCCGCGCC
TCTGTAGACGAACTCGTTCTGCGAGCCGACTTCGAACGGCTCGATGATGTCGGAACCCTA
GCAATCGCAACAGGCCGTCAGCGCAACGTTCTCCGTAATACCGCCAGGGTAGTGATAACC
GTACTTTTTCGAAGCCGGTTGTTACCGTGAGCAACCACTCGTCGTTGCTCACCGCGCTGA
ACACATAGTCGCGTGCGAGGCGGCCCGAGGAATCCAGCTCAATGTTTACTTCCTCCCGGC
CCCTGTCGTCGTCGTCGGAAAATCCCACAGAGACGTAGCCAGTTGAACGGTCCTGTTGGA
CGGTAGCCAAGCCGAATCCTAGGCGGTCCAGCTCAGGGCAGTGGATGGAAAAGCCCGACG
CTGCTTGGGCCAGCAACGCCGTGGCAGAGAGGACGAGAGATGGAAGCTGCATTGTCAAGC
GACTCGGTGGGAATGAAGTTGGAAGATGACCTCAAAAGCATTAGAGGAGGGAGACTTGTG
CCTTCATTTAAGGCTCCTCTCGGACCATTCCCACAGGAAAGCAAGCATGCAGGAAAGCGG
TGAGAGGCTGCCGACCTGCGCGTAGATCAGCTGAAAACGATATTGCCTGAGCAGCTGGAT
ATGAATCCAGACCAACTAATGCAATGTAGGCAATTGTAAGACATGTGATGCTAACCAGTT
GTAAATAATTCAGCTGACAAAGTGCACACATGCACGGGCGAGGTGCTGATCGACACACGT
TGCATGTCCTAGCGCCGGCAGTCACCGCTGATCTCCGCGACTGAATAGCGCATTACAAAG
TACCGTCGTTGAGTTAAAGCTCGGCCACGTCGTGATCTGCGAGAGACATATGTGAGACAT
GGTCACACACGCTTACGAGCAAGAGCGGGGAGCAAATGGTTGTTGGTTGGTGTGATAGGT
GGATTCCGCTTGTTTCTTCAACCTCCAACCCCACGGCAACCTCACCGCCCACTCATTACA
GTACCAGGTCCTGTTAGTTCCAGCGTCTCAATGAATCAATAAATCACATTACCAGGAGAT
TTACAGTCTCAAGTTTGGAAGTACCTGACGCGATTAACCTACTATGTGTTGGGAAGAGTG
ACCGCTTCGCTACTATATGCCTTTTTAGCACCGGTTCCAACCTACACACATCTTACGGGC
CCCCTATTCCTCTTGAGCTAGATCCTTCCACGTCAAGAGCAGCGCGTCCACAATACACTC
AATGCGCCAGATCCGCCTTTTGCTTAGAGTAATTCCATAGCTCGTAAGCTGTGGAGATTT
ACAGACATGCTACCGTATAGGACGCACTCCTGTCTTCCTGGTCCTCTGGTAAGTCGTGTG
AAGGAATGGGACCGGAGTGGGAAGTGTGTAGTGAATCTAGTGGTGTGGATCGATTACCTG
GTAATCAAAAACTCAACATGAACGTGAACCCCCTCCGCTGTTTCATCCTGGGAGTTTGGG
TAGGTATTTGTCAAGGAGTGCCTATACCGGACACGAGAACAGACAAGTCGATTCTTTGGG
TATGCATCTAGGGATATGATTCAGTCAGTGTTGGCAGGCTCTATTGATAGGTGCCGGCTG
GGCCCACAGGTGGTCTGGTGACAACCCCGCAGGGTGAGGGGAGGAAACGCATCATGGAAC
AATATATCCAGTAGGAAACCCATCCCCGCGGCGGTGGATTTATAAAGGGGCACTGGGTGG
GGGATTAGAACTTGAACCAACTTAAACCACCAAGTCTTGGACCTGACTAGGTATTGTCAG
ACCACAGACACGGGTGCAGCTCAGCATCATGGCGACAAGGACTATGAAGGCCGCCGTTTG
CAAGGAGGTGAGATAGCGATCACGTTCTCTTATTGTAGTCTTCAACACTAACACATCCCC
TTGTTGGCGCGGGACAACAGATGGGCGGGCGTCTGGTGATTGAGCAGGTTCCAATCCCTG
AGCCGACGGGGCGGCAGATCCTCGTCAAGGTCAAGGCGGCGTCTCTGTGCCACTCGGACC
TAACCATCATTGACGGCGGGTTTGGCCCCCTTCCACTGCCCGTCATTGTGGGACATGAGG
CCGTCACTGTCGTCGAGAAGCTCGGCCCTGATGCGGCCGCCTTCGGCATAAAAGTCGGCA
ACGTGGTCGGCGCGCCCCTGTGGCAAGATATGTGCCTCGAGTGCTCCGACTGCCGCACCG
CCGGCCCCCAGTTCTGCGGGACTATGAATGTCATGGGCCTTAGCTCTCCGGGATACTTTG
CCGAGTACACGCTCGTCGATGCCGCGTGTGCGGTGGTCGTCCCGGCCTCGGCCGCTCATC
AGTCCGCCACCCTCGCGCCGCTCTTCTGCGCCGGCATCACCGTGTGGGACGCCCTGGAGC
GTGCAGAACTGAAGCCTGGACAGACCGTGGCGGTTGTGGGTGCCGGCGGTCTGGGCCAGA
TTGCCGTCCGCTACGCCCACGAGCTGGGCGCCAAGGTCATCGCCTTCGACGTGCGGGACG
AGCAGCTCCAGGCGTGCAAGGCCGATGGGTCGGCCGACGAGGTCATTAACACGACGGGTC
TTGACAGCGGCGCGCTGGCTGCTAAGGTCAAGGAGGCCAACTCCGGGCGGCTGCTCGACA
CGGCCATCGTCTGCTCTGGCATCGTGCCCGCGTACAACACGGCGCTCGGCATCCTCAAAG
CTGAGGGCAACGTCGTGCTAGTCGGGCTGCCGCATCAGCCAATCCCCGTCCCGGCCACTC
TTGTCAGCGGGAAGTGCATCAAGTACGTTGCCACTCATCCATGCCATGATGCAGGATTAC
TGACCTTCGGAACCACCATCAGACTTATCGGCGCAAAGGTCCCAGGCCCGGCGGGGGCCC
AGAAGTGCCTCGATTTTGTCATCAGAAAGCGGCTGTATCCCAAGATAAACCCGCGGAAGT
TCCAGCTCGAGGAAATCAACGAGATGATTGAGCTTATGAAGGCGGGGAAGGTTGACGAGG
GCCGGATGGTCGTCGAGTTTTGAGAGACGGCCTCAAGTACCTCTAAGGTACCTCGTAATA
GTTATGGTACTGCTCGCACTGAGATAGGTCATAATTGCCCACCAACGTGCTCTGTTTACC
CAACGATTGTTAGTGGCCACACTGCTCGGACTCCTCGTTACTGCCGGTTCCCGCGGAGGG
CGTGGAGCCTCAACGTTCAAGCGACACGTTCTCTACAGCATTTTCAGGGCCTACAGCAAA
ATTCAGAACACCGAGCAGATGCAGTGAATTCATTCCCCAGCACCTTACGGGTGGGGACGA
CAGGTGGATCTCATCGTGTCTCGCCAGAGCGAGCTTCAGAACATCCCTCGACGCTTATCG
TGAGTTTACAAAGAAGTGCTCCCTCCAGGCCGAGGTTGCGGCCGTGTCCGTGGGCACCCA
GGGCTCGTGGCTCGGCAACAAGTCCGAGGGAATCGTCATCTTCTGGCTCAACCACAAAGC
AGGAAGCCAACAGCACCAGACTATGAGCTAGTTTGAGCACGAGCTGCAGCTAGGATATAC
AACGTACCATCGGCACGTCGTCATGTTTACATGTTGGCAGACAACACCCCGTTTCCTTCG
TGCATAGAGCCTACGCCAGGTCTAGGTCTGGGCAGTCTTTGGGGTTAGCGTAGAAAGTAC
CGCCCAGCTGCTCGATAATCTTGCATCGTTCCTCCATTGTGAAGGCATTGAACAGCTCGC
CGGCCTGCTTCCTACTAGCGACTTCCTGGTCCTCGCTGAGAACCCATACACCACCCCCAG
CCGGCCACCCGGTGGCGATGAAGGTCTTCTTTTGAGGAATTTGGCGTACCACCCTCTGAT
CGGCAGCCCATGCGTGCTCGCTCTCCCACCATTCGGCACCCAGCTGACGCACTGCAAACA
TCACATTAGTGGCTGGACTATCTGGTTTCGCGAGGGGCGGTGTACTTTTATTGCAGTGCG
CCTCCTCGTCCGCGGCGGTGTCGGGATCTGTCGGGTCAGGGCGCGGTACGTGTTCGAAGC
GGCCGTAGCCCAGAAACTCGAGCTCGACGGCAGAGGCCAGGAGGATATAGACGCCGCCCT
TGGCTGGCCAACCAAACACCTGGGCGCCGGGTTTGGTGCCGTATGACACCCGCTCGAGGG
GCGGGTCGAAATTCGGGAGCTTTGGACCGTCCCAGCCTGGTTCCGTGTCGGACTCGGAGT
ATGTCGACATGGCGGGTGGCGCGGGCTGGCGATCTATGACCAGCTTGGCGAGTGCGGCCG
CTGCTATGACCGCAATTGCGATTTCGAGAAGCATAGCCCTCAACATCGGCGGCGCAGCGA
CGCAGACGGTGAAACAGAGCCTGGGGAAACAGAAAGCTCGGGGGGGAGGACGGCGTCAGA
ACTCTGAACGGGGGGCGCGTTGGGCCTCAGATGTCAGTTGAGGGATGGGTCGATCATTTC
CCGTGGCAAATAGTCGTGGATCCAAGCGACATTCTCACAGCTCACCCTGGCCCCTTAGGT
GTTAACCAGGTTGGACCGAGGACACCGAGAACGGTCGGTGCTGGGCAGGACGGGCGGGAT
GTCCGAGCGGCGGAGCGGGGATTTTCAATGTGGACGGGGATGAGGTGGGTCGGCCAACTC
GGCATGTGTAGTTCGAATAGAAATCAAAACGTTACATCCATCCCGACCGGCATTGTTCAA
GTCAGCTGAAATATTCACAATTGGTTAGGATGTCTTACAACTAATTGCTTGCATTGCGCT
AGTTAGTCTCAACACGCTTGTTTCTTCAACCTCCAACCCCACCGAGACCTCGTCCTCCTT
GATTGCAGTACTTAGGTAGTCTTGTTAGTTACAAGGTCTCAATTCTAAATAAGTCCCATT
GCCAGGAGAGTTACATCCTCTCAACTTTGAAATTTATTGCGGCTAGGAAAAAGGACATCC
TTGCCCTGTGAGGCCTCTACCACCCTTATGTTGACCGCGACATCATCACCTGGTGATCAA
GCGACCATGTGTTGGGAAAAGTGACCATTCGCTGCCATATGCCTTTTGGCAGGCGTTCCA
ACTTGCATACATCTACGAGCCCCGTATCCCTCCCGAGCTGGATCCGTGTACGTCTCGGGC
GTCGCGTCCACGAAGCAGTCAGGGCGGAAGATCCGATTTGCGCTCAGAATAATGTCCCAG
CTCCCACCTTGTGGAGTTAGACAGACGTGCCACCGCTTAGGAGACAATCCCGTGTATAGG
AGCTCCCTCCGCGCGTTGACTTTGAACGGCCCGAGGATGTCGGTCGGCTAGCAGTTGCAA
AAGGTCATCAGCGTAACGTTTCGTGCGATGCTAGTGATAAAACCGTACCTCACTCGAGCC
CCCTGCCTTTGAGAGTAACCACTCTTCGGGGTGGGTGTCATCGGCCACCTTGCGAAACAC
AAAATCGCCTTCGAGGTTACCATCGGAGTCCAACGTGAAGTTCGCGTACGGGTGCTGCTG
CTGCGGCAACAAGCTGAAGAAGTACCCCACGGAGCTGTGGCCGGTTACGTTGTCCCGACG
GACCTCAGCGAAGCGACACCCGAAGTACCATTGGGGAGGGCAGCGAATGTAGAAACCTGA
GACTGCATGGGCTAAGAACGCCGAGGCGCAGAGATGAGGGAGGAAAGCTGCATCATGGCT
TTGAGGTTGGTTTGGATGATGAGGCGGGGACGAACGTTGGAGAACGGGATTGGGCGAGAG
GCCTGCACTCGCCGAGGTATTTATGGTCTGTTGGAACGGTGTCGACAAGAAAAGAGTGAT
GCCAAGGTGTGAGGGTGCGGAAGACCGACGGAGGGCAGACCCTGCCAACCGTGCTAGCGG
CAGCATCTGGGGGATCTGAAGGGCTGTGGGGACACTCCCTCCATGAAGCGGTGAACCGCA
TGGATGCTGAGATTGCCCGAACCAGCCGCGAGGTCGGGATGATCTGCCACTTCCGAGGGC
GCAACCGGTAACAAACATAAAAGACCACGCTGCGAGCCAAGTCGCAGGGGATCGACGGAG
CGTCGACGACCCTGTCAGAATTATTGACCACCGCGGAGCAATGCGTCCGGATGCTCCAAC
CCAAGAAGAGGAGGATCGGCAAACCTTCGGACAGATCCGTGGTGGACCCCAGAGCTGATC
CATGAGGAGTCAACCATGCGCCGATCTACTAGTTCCAAGTGCTAACGCCGCCAATCTCCG
CGGAGATTGACGGCCCGACGCTCTCATCTCGGAGCAGCCCCGGTCTAGCTGAACTGAGAC
CACCACATCGTGATGTGCTGGTCAAGGTGACTCCACGCAGCCAACGGCAAGGGCGGATGG
AAAAAGATCAAGCAAAGCTACGAATGACTTGCTGCCAACTCGGGAGTTATCGGCTGAATA
GAAAAAAAGAGAAAACGAGGTCTTGCAGAGACGAGCCCAACGCCGCTTGGGTGAGAGGGG
CCGTGGTGGATGGAACGAGAGAACAAAGGTGCGTTGCCGGCAGGTCAGTCGGGCGGAATT
GAGGTTGGAAGTCTCTGCACAAGCAAAAGGGAGGACGATGCCAAGGAAGGCAAGAATTCC
AGGGGATGTGTAAAGGGTATATCTTCCGTTGTTGAAGCGGTCCGGCCGGTTGATTTGGTC
ATAGTTCGCCGAACTCGCCGCCGCTACATGTGAGTGGGCAGAGCAAGATGTAGGCTCGAA
GTCAAGAAACGGGGATCGAGAGACCGCTGGATGCCTCAGCCCAGCTCAGTGCACAGCTGC
ATGGCTGACGAAAGCTGAACAAGTCCAGTCACCGCCTGGAAAGGTCCCTGGAGAACTGGT
GATCCATGGGCCAACACGATCGTGTGGCATATGGAGGAAAATTTGGGAACTGAAGAACAT
GTGACCTGTGGGCGACACGGGAACCAAGACGGAATCGCCAGCGATCATGATCATGCCATT
GAAGAAGGAAGACTACCGTTGAACAGCAAGCTACTGCATCCTCAACGTTATTGTCATTCT
ACTGTCCCCCGAATCCTCATCAACTCTGTCTTTTCACTCGAACTCGCTTGCCTTAAGAAT
CACGTCCTTGAATATGCACTGCCTGCGCGGGCTCGGGCTCACGGAGAGAACAATGCTGTA
CCCCGCCTCCAGCCAAGGCTTGGGTTCGTGGAAACACGCATTCCACACACCGCCGCCCTC
GCCCTTGTACACGAACCGGCCTGCCTCGATCTCAAACGGCCCGCTAATATCTCGCTAGTT
GCAACACGGCCTCATCAGCACAACGGTCCATTCCAAAGCCTTCGCTAGGCAAAGAAAGAG
AAACAGGTCGTACCCCACCTTGGATCGACGGCCCGTATCCAAACTCCCACTCGCCGTCAG
CTACCTGGTAGAACTTGAGGCGGCCGGGAAGGTGACCGTCGGCGTCCAGATCGATCTCCA
CGAGCGAAGTCCAGCCAGGCCCGAAAAACCCGACGGTTGGGATGGGGCCCCTATTGTAGA
TTCCGGCAAAGCCGTAGGTTTGAAGATGCGGTTCAGCGTTGCTGAGGAGGTAGGCAGAGG
AGGCTACCTGGGCAAGCAAGGCCGAGGCGGCGAGGTGAAGAGAAGGAAGCTGCATGGCAA
AGCAATCTCGTGGGGATTGACTTTAAAAATTTCTGGGCTGCCGAAGCGGAAGATGGATGA
TGTGAACGTAAAGAAGGCAGCGAGAGGTGGGCGTCCACAGGGTTCTTATACTGTTTATGA
GGTATGAGACTTTGAAGCTGTGCTGCAGGCCGTTGTCGAGATGTCTGACGGGGACATTGC
GGCCGGTGTGTCTGATCATCGGCCATTATTGATTCCGTGACAATCCCCTGCATAGGTATG
CACGGTATCACCTAGATCACAGAAATCGGCAGACCACCAGACGTCCCCCTCCCTCCTCGG
GTGACGGGGGAACGGAACGGGTTGGTGTCTTTGCCGATCTCTAACATTTGGCAGCTGAAA
CTCACACCACGTTCATCTTCATGGGTTGATCGACCCAGAGCGGCATCGTGTCTGCGAAGC
TAATTTGAAACTGGCAATTGCCATTGGGAGAGGCAGTGAAACACACTCGAAAATGGGGAG
ACTGGGTCGCCGGCGATTGTGCCATGTCATCGCCAACCAGACGGAGTTGGTTAGCATGTC
TTATCCATGCATTAACTCCAACTTTTGCGGTTGCTAATTTGGACACAACGCGAGTGACAG
AGGATTCATGAACACCAGAGCTGGCATTCACATATTCCCCGGTCGGAGCGTGCTGCATCG
CTCGGGCTGTCTCGTAGGCCAGGGTTGAGGCCTGAGGGGGAGCAGCAACCCGGCATCGAC
TGTGTTAGCGTATAAAGAATTGCCGTACCTGGAACCGGGTGTTATTAGAGATTGTACTAT
GAGATTGAACGGACAGAGCGGGTGATAATAGTTGTCTAGAAGTGATCAATCAAACTTGTC
TCGAACAGTTCACATATCATTTAACACTTTCCGACTTTCTCGGTCCCCAAGACCTGTTCC
GCAATAGATGCTATGGAATCTCGCTAGTCTATACGGCGTATTCTCGTGAGAGTACGACAA
TGTGAACTCGCCGCTGATAGAATGTAAAACCCACTGATTCCTTTACTAAAACAGTAACTA
GCAGATCTCCCATTCGCTTGGCAATTCAGCATGCCTCTCAGTTCTACAGAAACAGTTACG
GCCAAAGCCTTTTCCCTGATCTTGGATTGCCGCGTTCGCTGAACCTCTCAGGCCACAAGT
ACTGTTCTTTCTGCTTCGCCGTAGCCTTGTCGGAAGTCCCCTACGGTATTTCTCGTGTGG
CAATTAATCGGCCTGGGCCGCATCGTCAGATTCAGGGGTGTGCCTCGTGTCTCACCAAGC
CAAGCCTGGTGGGCTCAAACGTTGCCCCCCGGCCAGCCGGAACAAGACTAGGATGCTGTC
AGCTGCAACCACAGACGCAAGCACAGGACCAATCTCACGATGGTTTTGTGACGGTTGACC
CACATCGGTAGCGGCCGGGAAGGCGGGCAAGTCACGATGCCTCGTGAAAAATGTGGCTTG
CGGCTGAGCCGGACTTGAACTCGTGTTGACTCACGCTTGGTTCATGTTCGCCGCTGTACG
AGACGGGATAAATAAAAAGCCATTGTCTCCTTGTGTGTCAAGTCGAGCGGATGTCTCGAG
GCATCTTGGAAACTTGGAGTCTGGTCTCTTGAAAACGAGAAGATGAAGATTCAAGTGGTT
CAAGCAGTCTTTTGCAGTGTACTCGGTGCCTTATCAGTGTGGGCGTCCACGGCCAACGCC
CAACAGCAACAACAACAACCCCGGATCGCGCTGAAGTTGACGGATGCAGCCCATAAGCAG
CAACAAAATGACCCCGGTTTCATCACAACCCTGATCCAGAGGGCACAACCTGAAGGGGCC
AGGCTTTCGACACCCCAAGTTTCCGTGGACAAAATCCTCAAGTCCCAGCGCTTGGCCGAC
CTCACGGCGAAGGTCGTGCCCACGGCAAGGTTTAATACCTTCAAAGTTCCCAATTTCGAC
GCCTGGTACAACATTCAAGTCGGCTCTGCTTCAGAAAGCCAGGCTCGAAGCGTGGATGAG
ACTGAAACGCGGAATTCGACCGGGACCGACGAGCCGAGGCCGGCTTTGCCCAAGGACACC
CTTGACCTTATTCACCGGCTTCACGACCTCGCTGAGGTGGAAAGCGTCCACGCGCTGTAT
CCCGGCCCTCCGCCTGCGATAAACGCTGGCGATGATCCTCGGAGTGCCAACCAGGGGTAC
CTTGACGCGGCACCGCAGGGGATCAATGCGCGCTACGCCTGGGGCTTCCCTGGTGGGGAT
GGAGCGGGCGTGAACATTGTCGACGTGGAACAGGGGTGGAATCTCAACCATGAGGACTTG
GTAGGTCAAGTCATTAATACAGGTTCTGTACTGAGTTAGGAGAGTAGAACTAACATCGAA
CTTACAGGCCGCCGCCAACGTTACCATGATCTCGGGTCAGAACGCAGCGTGGTTCGGCCA
CGGAACATCTGTCCTCGGTGAGATGTTCATGGTGGACAACCAGCTTGGCGGAATCGGAAT
TGTGCCAGGTGCCAAAGGGAGGGTCGTCTCGCAATACCGCCCCGACTGGTCGTACAACAC
GGCAGATGCCATCCTGGACGCTGCTGCCCACTTGAGTTTTGGCGACATCATTCTGCTCGA
AGCGCAGGAGTACGACCCCGTCAGCGGCATCTATTACTGGCCGGTGGAAGTGGCCGACTC
CAACTTTGACGCCATCCAACTGGCAACGGCCATGGGCATCACCGTCGTGCAAGCCGGCTG
CAACGGCGCCTACGACCTCGATCAATACGTCAACCTCGCGGGGAAACGCATCTTTGACCG
CTCCAGTGCCGACTTCCGCGACTCGGGCGCCATCATGGTCGGGGGCGCAAACTCCTGGGT
CCCGCACACGCGGTGGTATAGCTCTAACTACGGTTCCCGCATGGATGTGTATGCATGGGC
GGAGGGTGTCGACACAGCCGATACCGACGGAACGGGAACGGAGAACTGGTATACGGGCTG
GTTCGGAGGCACGTCCGGCGCCTCGCCCATCATCGTCGGCGCAGCAGCCATTCTCCAAGG
GATATCCCAAATCCAGCATAATACCAAAATGCACCCCATCGCACTCCGCGAAGTCCTGAC
CACGAACGGCGGGACCCCCAGCGACAATCCGGCCGTCGACCGCATCGGCGTCATGCCCGA
CCTCAAAGCCATCATCGACAGCATCTTCAACGGTGCCAACCACACCGCAGACCTCTACAT
CCGCGACCACGTCGGCGACACCGGCGACACCACCACCTCCCACTCCATCTCCGCCAGCCC
GGACATCATCATCCGCCAGCGCCCCATCCCCAACCCAGCCACCGCCCTCGGCCCCGGCAG
CGGCACCGAGACCAACCCCTCCCTATCCGATCCCGTGCTCGCGGGCCACGCCCACTCCCT
CTACATCCGCCTCCTCAACCGCGGCACCGCCGCCGCCATCAACACAACCGCAACCGTCTA
CTGGTCCGAGCCGGCAACCCTCGTTACCCCTAACCTCTGGCACGAAATCGGCTCCGTGAC
AATCCCCTCCATCCCGACAGGCGACGTCTTGACCGTCTCCCCGCGGCTGGAGTGGCCGGC
GGATGCCGTACCGGGGACGGGGCACTACTGTTTCGTTGCGGTAGCCGGGGCGGAGACGGA
TCCGGTCCCGGTGTTGCCGAGGACGTTTGAGGATTTTGTGAGGTTTGTGAGGGGGAGGAA
TAATGTGGCGTGGCGGAACTTTAATGTGGTGTCTGAGCCGCCGAATGGGACGAGTAGTCC
GAAGGGGTTTCATAAGTTGCCGGTCAAGATTCCGGGGGCGTTTGATGAGGCGAGGGAGTT
TGTGATTAAGGGGGTTGGGAGCTTGCCGAAGGGGTCGAGGGTTAGACTTCAGGTGCCACA
GGTGCTGGCGGACGGGATGGGGATGAAGGGGTGTGGTCATCGTGAGGGGGATGGTCAGGA
GGTTGTGGTTGTTGGGTTGCAGCCTGGGGGTGTGATGGAGGTTGGGAAGGGGTTGTTGCC
GGCTGGGAGTTTGGCGGACTGCGAGTTGCAGGTTAAGGTACCGGAGGAGGCGTACAAAGG
CGAGGGTGATTATGAGTTTGCGCTTGTGCAAGAGTGGGAGGGGGTTGAAGTTGGGAGAGT
GACATGGAGGTTTGGACCTGCGGCAGAGTTGTGATTCAGGGGGTCGAGTGGAAGATTGGA
AGCAACAACACCTCAGTCTGCCGGCCATGCGCCACCCAAGGCACAAGGTGGCGCAGGGTC
GAATTCGAAGCCCCGACGAGTAATTGGGCCGCAATCACTGGGCAAAATTGAGGGAGCACA
CGCCAAGAACCCCTCTCACGTCCACCTTCTGTTCTGTTCCATTCTCATTCTCGCAAGTTG
CAGCTCTAGTATTTATTAAGCCCACTATCTGCAGCTACCCTCCTCTCATTCATCACACTT
GATCCACGCAATGGCAAGTCGTCGCCAGATTCGTCGCCTTATTTCCGCCGTTGAGACACC
CCGGGCTTGGAGACGGAAAGGGGCGGCATCGTCCGGGCAAGAATCCATCATGATCTGCGA
GAATTGCCGCAACCTGAACCCCGACGACCCCAAAATCAGCAATCGACTTATGTGGTCATG
GCCTCCAAGCAACGGCTCGCCGACTAGCTGTCGATTTTGTCATTTCATTTTGCATTCTGC
GACCTCAATGGACCCTTGTCTTGTACCGAAACCTCAGATTCACGCGTTTCTCGAATCAGT
CGCGAAGCATAACATGATTGATGTGAGCTTTTATGGCCCGCTACGCATGTCTTTATATAC
TCGTACCAGTACGTATTAAGCACCTGCGACACCAATAGATCACGGTGCTCGGTCACCTGC
ATGTGGGCGTTCGACGGATCTGGCCGACAATACCAGCATAACCGACCCGCTTGACTTCGT
TTTGAAGCGCGTCCAAGACTGCAAACAAAATCACCCAAGGTGTTCTCAGCGGAGCCCAAC
TTTTCAACCATCACGGCTTGTGCACTGCGGAGACAGCACAGGACAACTGCGGCTCCTGGA
ACATGACCGAACGGGCCAGAGTCCTTTGCCCCTCGACTTCGTGGCATTGAGCTATTGCTG
GGGCGCTTCAAGCTTCCTAAAAACAACACAGACCAACATCGAATATCTGAAACAAGGGTT
CAACCTCAGTGATCTACCCAAGACACTCCAAGACGCTGTCGAAGTCACACGGGAACTCGG
CGTTGAATACATATGGATAGATGCACTCTGTATTGTGCAGGACGCCGGAGCTGACTGGGA
AAGGAGTCCGGAATGATGGCCGAGGTGTACAGCAACGCATACGTCACCCTCGGCGCCTTA
TCGGCTGCCTCGGTCTCGGAAGGGTTTCTCCACCTGCGAAGAAGCCCCATGCAGATTACC
AGTTCGTGGTCCGATGACAACGGTATCACCACCAAGTTGCTTGCTCAAAAAAGGATACGA
ACTGGTCTCCACGCCTCGAGCTTGCAAGACGACTGGAACCCGAGTAATGGAACCCAAGAA
GGCGACTTCGACCCCGTGCAAAAGAGGGGCTGGTGTTTCGAGGAGGAAATCCTCTCCCGC
CGGTTCGTGGCATATTCCAGACACGAGATCCAGTGGTCCTGCAGGACGGAGCTTGGCTGC
CAGTGTGGGCCCCTCGATGATGAAGGCAACACCAAAACGACCCCCCAGTCTCGGAACTTT
GAAGAAAACCCATTTCGATTTTGGGCAGAGATGCTTCCCTATTACAGCCAGAGGAGCCTC
ACGTTTCCAAAGGATAAGCTTCCAGCCATCTCGGGTTTGCCTCGGGAAATCTAGCGACTT
ACTTCCGCCGACTATGTCGCAGGAATCTGGCTGCAAGATCTGAAAAGGAGCCTCGGCTGG
AAACCGCAAGACGAGGTCACATCCTGTCCATCCCCCTACAGAGCCCCCTCATTTTCCTGG
GCCTCCATCGACATTCCGATATCCATGCGGTCCACCCCCGACGCTGGTGGCGATATCGTA
TCCGTCGTGAGCTGGCACCTGGGGCCTAGAGGTCGGGATCCGCTCGGGGAGGTCAAGCAT
GCGAGCCTGACGTTGTCTGGGTTTGTTCATACAGCAACCATCACCCACGAGCCGGAAAGC
CTCATAGGGTTTGAATTCCGCGTAAACATTGCAAATGAGAGCGCTATCCTGGAGGAGGAT
ACACACTTGGTCAAATTCCAGCCAGGCGACCCCGCTCATCCGGGGCTTTGGCCAGTACGC
CGGTCGAAGGAGGAGGTGAAACACAGCCCTGGGGAATGGGGGCTTGGTGTCCCTGTGCTA
GGGCTTTGTCTTAGCGCTTGTGGGGCAGCAGTCGAGTTTCTTATTCTAGGACAATGTCCC
GACGACGCAACTAAGCTGGAAAGAGTTGGTATGGCGAGGTTTAACCGGGCAATTGGTTTT
TTTGACGAGTTTCTGTGCGAGGTCACTCGGGATTGTCATACACGAACTATCACTTTGGTG
TAATGAGATATTATTCAGTCCCGTAGCGCACTGGAGGGTGGACGACAATGGCGGTGACAC
AACGTTCGCTTTCCGAGTACTGCCGAGACAACCGCGTTTATTAGAGCCGCGTCCTATCAA
CTCTGGGCAGTCTGCAGAGTGCCCTGGCTACAGATTGGTCCATTCAGCGTGTCATGTAAA
TGCTTCGAGGATGCGGATAAGACAGGGGCTGTCATCATATGCTATGGGGACGGGTAAATA
GTCAGCCAAGCCTGGTTCTTGTAACGGGCTGAGCCCGATGCGGGCCTCGGTGACCCTCGG
CCAACCCCCACGCAAGCAcggtctagcgaacccctggatgaaggcattcccactgcccca
cagaactttccagcaacacgcccggaccagcacactcgcaggataaagaggccggcggcc
gccagagtcttcatcttctctcttttcttctccaagcttagtgtactcgtagagtcgtca
tcAGCTAGTTGCAATATACTCCTGAGACCGTTACAGTTCTTATGATAAGCTTATAGCATC
CCATGGAGACTGCTGGATAGTAATTCGTGCTGAGGGCCAGTAAAGCTATCGGAAATGGTT
GTTGGGACAGATGTGAAGGATGAGCGGTCGTTAAATCTCAACGCTTTGCCTCCCTCCAAC
TCCTAGCCACCCCCCGCGCCCTTGATGCGCGAAACTCCCCTATCCTTACAACAAACACCA
CACTTCTCTTCTTTGCGCAGACCGATGGACATATAACATGCCTAAGCCGGAAGCCCGAAC
CGAGCTTACGCCGTCATCGGCTGCCACACCCCGGCCCAGGGTGACGGTGGCTATTTTGCC
GGCAGCGAGTAGACAGGTCGAGCTTACACCCACTAGTTACGACGTGACATTATCCGGCAG
TCGGCAAGCCTTCGAGACGGATGCTCGTCCGCTAACTGCCGAGCCGCATGCACTTCGACA
CCATGGACCAACTCCACCAGTCTTGGCTTGCCCAAATACAAAGTGCCCAGTGCTTACTGG
CGCCCGAACTCCGTGGTTAATGAAGTCCTAATCAAATTTTCAAAGAAGCGGTTATTTGAG
TGAGACGAAGACTTGGCGGAGGTTGGGGGTCAACATGAAGAATTAAAAAGGGGCCGGGCC
CAGCTTTGGATGCATGTGATGCCTGTGATAATACGTTTAGTTCTATCAGCAGCTTGCACT
GACAGACCGAGATGGTTCAACACACGGCATGGGCAACTGCCCTCTTCGCCGCGCTTGCGA
CAGCGCAATCGTATCCCCCGGACGCGGTCGACAAGCTGGCGGCCGACAGCCTCCCCAAGC
TGAAGGAATACCTGGCAAATAATCCACAGGAAGGCTGCACCTACGAGACGGCGGTCAAGC
GGAGAGAATGGTTTGTTCCATCATCATGACTTTTGCCGGTTGTCGAGTTTAACGCCACGC
AGGAGCAACTTGAGCGTCCAGGAACGCAAGGAGTACACGGATGCCGTCCTCTGCCTCATG
TCCAAGCCCGCCTTGACAAGCGGGCAAGCACCGGGCGCGAAGAGCAGATTTGACGATTAC
GGTAAGCCAATTATGCATCACCTATGAGTTTACATAAATGGTTTGGTCGTCAAGACGCGC
CGAACCTTGAATAGATGGTTTGGCTGACAGGTTGGTGGCTAGTGGTGGTTCATATTCAAC
AAACCCCCAGGAACCATGGATCGGTAGGATACTCGCCCTCACCGTGATGGCGTCACTTAA
CATGAGTTAGACCTTCTTCCTCCCGTGGCATCGCTATTACATTTGGCACTACGAGAACGC
CTTGAGAACAGAATGCGGCTACAAGGGCTACCAGCCGGTAAGTTCTGGACTTGTACCGAA
CCCGGATTCCCCGTGCTCACACGATGTAGTACTGGAACTGGGACCGCTACGCCAAAGATC
CGACCAACTCGCCACTCTTCGACGGCAGTGAAGGCAGCATGGGAGGCAATGGCGCCAAGG
AAGCCCACCAAGGCATCCCTATCCCTGGCGCCCCGAGCCCCTACAACATCATCCCGCCCG
CGGACGGCGGCGGCTGCGTGACAACCGGCCCTTTCAAGAAGTGAGCATCCTGCCCGCACA
CCCAAGCCCCCAAACACCACCATGCTAACCCCGTTCCCCCTTCCAGCATGACCGTCAACC
TCGGCCCGCTCGCGCCCACCCTCCAAATCACGCGCAACCCCCGCGCCGACGGGCTCGGCC
ACAACCCACGCTGCCTCCGACGCGACGTCAACAAGAACGCGGCGGCCGTGACAACCGCCA
ACTACACACATTCCCTCATCACGGACAACCACGACGTCTACTGGTTCCAGACCGTCATGG
AGGGCCAGTTCCCGCAGGGCAAGTGGGGCGTGCACTCGGGCGGGCACTACACCGTGTCGG
GCGACCCGGCGGGCGACTTTTACGTCAGCCCCGGCGACCCCGTGTTTTGGCTGCACCACG
CCATGATCGACCGCGTGTGGTGGATCTGGCAGATGCAGGACCTGGAGAAGCGGCTGGCGC
AGGTCAGCATGACGAGGACCATGAATAACTTCCCGCCGAGCGCGAACGGGACGCTGGATG
ATTTGAGTGGGTTGGGGGTGTTGGCGGCGGATGTCAAGGTGAGGGAGTTGATGAGTACGA
TGGGCGGGTTGGGAGGCAAGTTTTGTTACATCTATGAGTAAGAGGAAGACCGGTGTGGTA
AGGGAAATTGTCAAGGCTGAGGATGTTAGTTGGAACGAGGGCTGTGTGCTCCCTGGTGCT
TTTGCTTTCATTCTTATTGCCCCGTTCATACACTAACTACAAAAGTTTGGGAATTTTGCT
AGCCAACTGACGGCACCATAGAACTGTCTTTCAAAAGCTTTAGATCACCAATACTACGGA
ACTGGTAGTTAGATAATGGGATATCCAAGTGAGACGGATTGCGAGGGAGAATCTCTTTCC
GGGCGATAATTTCCGCTTCGGAGCCGGAGCCGGAGCCGGGGCCGGAGACGGGGACGGAGG
TCCCCACTTCTGCTCGGACCTCGGAGTCGGGTGGGGCCGAGGAGCTCCGGGACAACATGA
GGGGAGTTCGGAGTGTGGATCTTGCATTGTACTTTTTCTGTCCTGCTATGTGTGGAGCGA
CAAGCATTTGATAGTGTATCTGCAATAACCCCTTGTTAACACACCATATCCGCCCCCATC
TTTCAAGGAAATACAGAAGTCTAAAACATCCACGCCATAGCCCTTAAAAAGAAAGATTGC
CACCGTTGACCCCATAAGTGCTGGCAATAGACTGCGAGCTGCTACCTTCAGCAATCATGA
CATACACGGGTGCCAGCTCCGCAGGCTGTGCAATCCTCTGCAGAGGCAGCTGTCCCGCAA
TCATGGTGGCATTCTCCGTTGTCAAGCCATGAGAAGTAAGAAAGTTGGTGGCGGTGAGAC
CGGGCGCGACAGCATTGACTCGGATGCCCTGCGGACCCAACTGCAAGCCCAACGTCTGTG
CCATGGAGACGAGAGCAGCCTTGGTAGCAGCGTAGTCGACACCGGCACCATGGGGCCGAC
GTGCCATGCCGGAGGACGTGAAGATGATGGACGAACCGGCCGGCATGAGCGGCACCGCAG
CACGAACCAGGTAGAAGGATGCAAAGACGTTGACCTCGAAGGTCTGCAGAATCATCTCCG
TCGGCATGGTTGAAATGTTGAAGTGCATCCTCCAGTATCCGGCATTGCTGACCAGGATGT
CGAGTCCGTCCATCGCTTCGTGGGCCTGGTGGACGAGGTTTGTGCAGAATGTTTCGTTGC
GAAGGTTGCCCGGCATCGCGAAGAAGCGGACGCCCTCGGCCTCAACCAATGCCTTCACCT
CATCAGCGTCAGGCTGCTCCTCGGGGAGGTAGTTGATGGTAACATCAGCGCCTTCGCGAG
[truncated: 35,461,424 more chars]
