# Supplementary material for: Genomes and secretomes of Ascomycota fungi reveal diverse functions in plant biomass decomposition and pathogenesis
Source: BMC Genomics. 2019 Dec 12;20:976. doi: 10.1186/s12864-019-6358-x (PMC6909477; doi:10.1186/s12864-019-6358-x)
Supplement: Supplementary file 28 — Additional file 28. Phoma CK108 assembled contigs. Phoma CK108 genome. [file 12864_2019_6358_MOESM28_ESM.fa]

>NODE_1_length_3695_cov_2734.334961 Phoma CK108
CTCTCTCTCTCTCTCTTCCCCTTCTATAGGTGCTCTTTTCAGAGACTGCCCAATAAACGG
GGAGGGAGGTATCCCATTTTCAACCAAGCTAGCGGCGGGCTTACGCTCAGCAGCTCGTAA
CTACAAGGCTACTCGACTGCTTACACGACCCGGCTAGACAACTAAGTCGTCTGCAAAGGA
TTCAATCCTGCGCACTGTACAATTGCAATACACCGGCTAGCAACCCCAATTTCAATGAGG
CTACCAACGCCGATCTGGTAAGGTTCTGGGCCAAAGGCCTATTCGTATCCGACTGGTGCA
GGCGGAAATCACCCCGTTCTGGCATGGATTCTGACTTAGAGGCGTTCAGCCATAATCCAG
CAGATGGTAGCTTCGCGGCAATGCCTGGTCAGACAGCCGCAAAAACCAATTATCTGAAAC
CGCGGTTCCTCTCGTACTAAGCGGTATTACCATTGGGGCAAGGTCATCAGTAGGGTAAAA
CTAACCTGTCTCACGACGGTCTAAACCCAGCTCACGTTCCCTATTAGTGGGTGAACAATC
CAACGCTTACCGAATTCTGCTTCGGTATGATAGGAAGAGCCGACATCGAAGGATCAAAAA
GCAACGTCGCTATGAACGCTTGGCTGCCACAAGCCAGTTATCCCTGTGGTAACTTTTCTG
GCACCTCTAGCCTCAAATTTCGAGGGACTAAAGGATCGATAGGCCACACTTTCATGGTTT
GTATTCACACTGAAAATCAAAATCAAGGGGACTTTTGCCCTTTTGCTCTACTGGAGATTT
CTGTTCTCCATGAGTCCCCCTTAGGACACCTGCGTTATGGTTTAACAGATGTGCCGCCCC
AGCCAAACTCCCCACCTGACAATGTCTTCAACCCGGATCGGCCCACGAAGGACCTTAACG
CTAGAAGTTGGACTGTGAGGTCCAGCTCCGCTTCATCGAATAAGTAAAAAAACGATAAGG
GTAGTGGTATTTCACCGGCGCCGAAGCTCCCACCTATTCTACACCCCCTATGTCTTTTCA
CAATGTCAAACTAGAGTCAAGCTCAACAGGGTCTTCTTTCCCCGCTGATTTGGCCAAGCC
CGTTCCCTTGGCTGTGGTTTCGCTAGATAGTAGATAGGGACAGTGGGAATCTCGTTAATC
CATTCATGCGCGTCACTAATTAGATGACGAGGCATTTGGCTACCTTAAGAGAGTCATAGT
TACTCCCGCCGTTTACCCGCGCTTGGTCGAATCTCTTCGCTTTGACATTCAGAGCACTGG
GCAGAAATCACATTGCGTCAACACCACTTTCTGGCCATCGCAATGCTATGTTTTAATTAG
ACAGTCAGATTCCCCTTGTCCGTACCAGTTCTAAGTTGGTTGTTAAGCGTACGCCGGACG
GCCGAAGCCTGCCAAGGGTGCCCGCATCCCAGCGCTGAAAGGTGCCCACCTTGCGGCTAG
TACCCTTCTGCGCCAGAAGCTTCTCCCCAAGGCCCAACGTACCCAACCCTTAGAGCCAAT
CCTTTTCCCGAAGTTACGGATCTATTTTGCCGACTTCCCTTATCTACATTGTTCTATCAA
CTAGAGGCTTTTCACCTTGGAGACCTGCTGCGGTTATGAGTACGACCTGGCGTAAAAACT
ATTTCTTCAAGCGGATTTTCAAGGCTCGTCGGGAGCGCACCAAACGCCGCAAAAGTGCAG
CGCTCTTCCAGCCATTGAACCCTAGCTCCGGACAAACCGATTTCAGGGTGACAGACTGTT
AAGAAGAAAAGAGAACTCTTCTTGGGGCTCCCGCCAAGGTCTCCGCTCTCAGTTGCGTTG
CCGCGGAGAATCTACATCCAGGTGCCGGAATGTTAACCGGCTTCCCTTTCGAGGGTGGGG
CGCAAGCGCCCACATTAAAACGGAGTTTCCCTATCTCTTAGGATCGACTAACCCGTGTCC
AACTGCTGTTCACACGGAACCTTTCCCCACTTCAGTCCTCAAAGTTCTCATTTGAGTATT
TGCTACTACCACCAAGATCTGCACTAGAGGCCGTTCGACCCGGGGTCACCCCCAAGGCTT
CGTCACGGACCTCCACGCCTGCCTACTCGCTGGGGCATAAATCCTGCCCCAGCGGCGGGG
TATGGGTAACACGCTTGAGCGCCATCCATTTTCAGGGCTAGTTCATTCGGCAGGTGAGTT
GTTACACACTCCTTAGCGGATTCCGACTTCCATGGCCACCGTCCTGCTGTCTAGATGAAC
TAACACCTTTTGTGGTGTCTGATGAGCGTGCATTCTGGCACCTTAACCCCGCGTTCGGTT
CATCCCGCATCGCCAGTTCTGCTTACCAAAAATGGCCCACTAGTAACGATACATTCAACT
GTCCACGTTCAATCAAGTAACAAGGACTTCTTACATATTTAAAGTTTGAGAATAGGTGAA
GGTTGTTTCAACCCCCATGCCTCTAATCATTCGCTTTACCTCATAAAACTGAAAACGTTA
CTGCTATCCTGAGGGAAACTTCGGCAGGAACCAGCTACTAGATAGTTCGATTAGTCTTTC
GCCCCTATGCCCAAATTTGACGATCGATTTGCACGTCAGAACCGCTGCGAGCCTCCACCA
GAGTTTCCTCTGGCTTCACCCTATTCAAGCATAGTTCACCATCTTTCGGGTCCCAACAGC
TATGCTCTTACTCAAATCCATCCGAAGACATCAGGATCGGTCGATGGTGCACCCCGAAAG
GTTCCCACCTCCGTTCACTTTCATTACGCGCTCGGGCTTGACACCCAAACACTCGCATAG
ATGTTAGACTCCTTGGTCCGTGTTTCAAGACGGGCCGCTTACAGCCATTACGCCAGCATC
CTAGCAGATGCGCGGACCTCAGTCCGGGCTGGTTGCATGTCGTCTCCCCTATAAGTTCTC
CCCGAAGAGAGGTACATGACAGAGACCTTTATCCAACCGCCCAAACTGATGCTGGCCTGC
CTATAGAAGAGTGCACCGGGTAAAAACCCGGATGAGCAACTACAGGCAAGTCTGGCTGCA
AGCGCTTCCCTTTCAACAATTTCACGTGCTTTTTAACTCTCTTTCCAAAGTGCTTTTCAT
CTTTCGATCACTCTACTTGTGCGCTATCGGTCTCTGGCCAGTATTTAGCTTTAGAAGAAA
TTTACCTCCCATTTAGAGCTGCATTCCCAAACAACTCGACTCGTCGAAGGGGCTTTACAC
GGTAAAGGCTAGCGACCACGTACGGGATTCTCACCCTCTGTGACGTCCTGTTCCAAGGAA
CTTGGACCGCTGCCAATGCCAAAGCGCCCTCTGCAAATTACAACTCGGACGCCAAAGACG
CCAGATTTCAAATTTGAGCTGTTGCCGCTTCACTCGCCGTTACTAGGGCAATCCCTGTTG
GTTTCTTTTCCTCCGCTTATTGATATGCTTAAGTTCAGCGGGTATCCCTACCTGATCCGA
GGTCAAGAGTGTAAAAATGTACTTTTGGACGTCGTCGTTATGAGTGCAAAGCGCGAGATG
TACTGCGCTCCGAAATCAATACGCCGGCTGCCAATTGTTTTGAGGCGAGTCTACACGCGG
AGGCGAGACAAACACCCAACACCAAGCAAAGCTTGAAGGTACAAATGACGCTCGAACAGG
CATGCCCCATGGAATACCAAGGGGCGCAATGTGCGTTCAAAGATTCGATGATTCACTGAA
TTCTGCAATTCACACTACTTATCGCATTTCGCTGCGTTCTTCATCGATGCCAGAACCAAG
AGATCCGTTGTTGAAAGTTGTAACTATTAAGTTTT
>NODE_2_length_104_cov_197.153839
TGTCAGTACCCAGGGAACGTCCCCTCAGCACTATGGGTGGTTCGGATCTGTTCGCTAGCC
CAACAGGGTCTGGCTTGTCCACAGCAATAATTCTCCCACTTAATTTGTAGTTGAGACAGA
CAGAATGAACACACAACACTTCTCAACTGTTCCCATTGACAAGA
>NODE_3_length_214_cov_556.219604
ATCAGGGCACAACATCAGCACCAGATTTCAACGCGTAATAACTCAACAACCATGCCGGGA
ATCAATGATGCACTTGCAGAGATTCGTAAACTGAAGCCTGGCGATAAACTTGTATATACT
ACAATTGCAAAAAATCACAGTGTTGATCGCAACACATTGTCGCGCGCGCATCGAGGCGTA
CAGGTCCCCCGACGCATCGCCAACGAACACCAACGCAAGCTCACCCCACAACAAGAAGTA
GACCTTGTTAATTATATAGAGAGGTTGACAGCGC
>NODE_4_length_61_cov_103.327866
TTTTGCCCTGCAGGACATGTACCAGACTGTCAATTCTGTCAACCAAGATAGAAACAGCCA
CTTAGAAGCCTTCATTCTTACATAACGTAAGTCTGTCGCAGTAGTGAACCAAGTTCAGGG
G
>NODE_7_length_168_cov_758.232117
ATCGTGAGTGATCAGTACGCGTGTGCGGAAATATTGAAAGGATTGAACTGAGGTTATATT
TGAACTATTCTATGTGTTTAAATATGTTGTGGTATCGGTTGAGACCCTATGACCCTGGTA
TAGACTGTTACGGACTAGCACGCTCCAAGGTCAGTATATAGTCGTCTGCTACTCGCTGTA
CCGATCTAACTGTACTTGCAACAGTTATTCTCATGGTAGGTGAGGTAC
>NODE_8_length_61795_cov_37.378380
ACACAACCACCACACAACCACCACACAACCACCACACAACCACCACACAACCACCACACA
CCCGCAAATATGGGCTGGAACCCTTTCTCCACCTCCCCCACCCGCTCTTCCTACTCCTCC
TACTCGCGCGGCCCATCACGCAACTACGCCCGCAGCTCCGCCGGCTCCTCCTACTCCTCG
TCACACCGGGCCTCCACCTCGCGCTACGGCCGGCAACCGCGCGACGGCTACCTCCAGTAC
CTGTACCGCAAGCTGCGCCAACTGTGGCGCGACTTGGTACACTACGCCAGGAGACACCCG
TACAAAGTCTTCTTCGCAGTGATCATGCCGCTTGTTAGTGGGGGCGTGTTGCATAAGCTG
GCAAGGCAGTTTGGGGTGAGTCTGCCGGAGATGGGAGGAGGTTCGGGGGCGAGAGGAGGG
TTCAGTGGGAGTGGTCATACGAGCTACGGGGGAGGGGGAGGGTATTATGGGAGTGAGGGG
TACGGGCCGGGGCCGTCGAGAGGAGGGGCCGGTGGGCAAGGAGGTATGTTTGGGGGGTTA
GACGTGCAGAGCGTGGCAGGTGGCATTGGGAATTTGGCGACGATTGCGCAGATGGCGAGT
AAATTCATGTGAGGCGCAACGAATTGCGGAATGGGGGAGGGCTTGACGATGTGGAATGTG
GTTGGTGTTGAAAGAGGGCGGCTGAACGACTGGGTGGATGTTTGATTGGATCTTCATTGC
ATCTCTTTGAGATACATTCGCGCACATTAGAGATATCCCTAGGCGTTTTGGAGTAAATGG
AAAACGACTTTTGTCTTTGCAACCGAACCAATACTTTCTATCGTAGCGTGCGTTAGACAA
CCCCAAAACTCCCAGCCCTTCACCATAGGATATCACATCATACTATTACCAAGAAAACCT
CGTCCCAACCACTCACCAAAGACACTTTCGGCACTCAAGAAGTCAGGTCCTACCCACTAA
CCGCACTACTCAACACCTTCGCCGCAAGACTACTCAACAACCTCGCCTTATCCGCCTGCG
GCATCTCCTGAAACACGGCATAAACACTCTTCCCCTTCGCATCCCTCACACTACCCAGTC
TGTTCCCCGCAACCGCGCCAGCAACCATGCCCGGGAAATTCGCAACAATAAAGCCCATCG
TGCCACCACTCAGCCCACCAACGACACTCCAGAATTTCCCTGTAGGACCGGCGTCTTGGT
CGGCCATGCCTTCCTCGCGCAGCATCTCCTCGAAGATACCGCCGAACTGCTCTTCGCTGA
ACTTATTGTGCGACTCCTCTGTATTGCCCGCTGGCTTCCCGCCGCCTCCAAAGCCAAACG
CCGACCACGGGAAACTGCCAAAGTTGAATCCCCCGGTTCCTTGCTGACCCGCGCCCTGGC
CGCCAGCCGTATGCGGGATCTCGTCCTCCTCCCACGTCTCGTCTGGTGTCGCGGTGCTTC
CCGTCCAGTTGTTGTATGTGCGGGCGGCATCGTAGTCTCTCCTCCGAGTGGGATCAGAGA
GGGTGTAGTAGGCGTCATTGATGGCTTGGAAGCGCTTTGTGCGTGCTGCGCGCTCTGGTG
AATCTGACGGTACACGATCCGGGTGGTGCTTCAGAGCTGCTTTCTTGTAGGCGTCGCGGA
TTTGTTGTTGTGTGGCTTTGGAGTCGACGTCGAGGACCTTGTAATAGTCTTGTGTTGCTG
CGAGGTGTTAGTGGGGGCTGTACGTAGAAATGGTTGAAGGCTGGAACTTACCCATGGTGG
GCGATTGTGTCTGGCGGTGGGTTGGGAGAGAGTGGGGAGTAGGGGGAGGGGTATTTGTAA
AATAGGTGGAGGCAGATTTGTGGTGTGTTTAAGCAAAGGCAGCAGAGTGAGAGCTCAAAG
ACAGGGTGGTGTCGCGTTGACACGATGACGTAGCGTTTCAAACGCGGAATTCAGCCACTG
TGGCTTCAGTTTCACATGTAGAGCATGAAGAGTCAAGACAATGAAAATGGTGCGGTAAAT
TGGTATAATCTTTTAGAAGTCAAATCTACGCAACATTCACTTTTGAGATATCTATCCTAC
ATGCCTCCATGGAAGCCACCTTTTCCGCCACTTGGGGTGGTTTCTTCTGTAGACAACATG
AGTGTCTACCTGGCACGGCTCTGAGCCTTGGTCTTGCGTTTTCTTGTCTCGCCGTTAATG
TTCTGTGCGGTCGCAGACTGGATGGCAGCCTCATCCTCAGGGAGCTCGGAGGTCTCGAGG
AGAGGCTCGTCAATAAGCTCCTTCTTGCCGAGGATACGACCAGCAGACTGGTTGTAGATG
AACTTGGGAAGCTTGAACAGAAGGGTGTCGTAGATAGTGGGCGCAGGCTCCTCGTCAGGC
TGTTGTTCGTCAGTCAGGTCGTTCATGCAAGTCGAGTCGTAGGTGTGCTTACGTCGAGCA
AGAACTCGCCCTTCATGCCATCCTCGGTCTCCTCCTCAAGGAAGACGTTGCCGACGGAGT
CGACGATCAAAACCTTGCCGTTCTCTGCCACGATGCGCTTCTTGGCGCCTTGAGGGCCAG
AGATCAGCTCTGTCTCCTTTGGTGTGCTGATGCCAGCGGTGCGGGCCTTCTTGACAGCCG
CGGGCTTCTTGCTGTTCTTGCGCTGATCCTTCTCCCAGGCACGCGCTTCGCGGCGGTTCC
TTGGAACGAACTCAGGCTCCTTCTCCTCCTCCTCCTCGCCGCTGTCAAATTGCTGAGCGT
TAACAGGGACATTCGCGGGAGCACCATCAGCGCCGGGAATGCCTTGGATGGCGGTCTCGT
CACCCCAGGCAGTCTTGCGTGCATGTCGAATATAGCGCTCAACGAACTCCTTGCGGCGCT
TCCAACCCATGTGCAGGGCGAACCAGTGCATGCCGCCTCCCATGACGATCAAGACACCGA
ACAGAACAGAGCCGAGGCCGGGACGGAAGCGGTTGTAGTAATAGCCAGAGCCCTTCCAGG
CAGGGAAGCCATTCTTCAAGAAGTGATCGTAGCGCGCACGCTCAGGGCCCTTGAGGATGG
TTGCAACAACAGACAACTTCTGGTACCTGGCAGTGACCTTCTTCATGTGCGCATCAATCT
CCTTCTTCGAGGGGCCCTTGCTGGACTTGACACCAGGTGTCTTGCCCGTCTTGCCAGCCT
TCTTTGCATAGTTGGCAATGAAGATCTTGCGCGCCTTGTCGGGGTGGAGTTCGCGACCCT
TTGTGCGGTAGGCTTTGGTCAATTCGTCTTGGTTCGCGCTGGGCTTGACACCGAGCATGT
CATAGAAGGTGACGTTTGCACCTTCAGACTTGATGACTTCGTCGCGCAGACGGAAGATCT
CGTGATCTATGCAGCAAGACGTTAGCTAAGCTGCAGTTTTGGAGGTGCTGGACGCTTGTA
TGTGGGGAACTTTTCTGGCACAGGATGCACAGGGGGACCCATTGGACGGAATGCGATGGA
AGCATGTACATACCCTCCTTTGACCAGGCAGCAGCAAAGGCCGCAAAGATGCCCAGCAGC
AGGGCAAATACGGCGGCGGACCTCATGGCTGTTGGTGGTGGAGATTCAAGTCGAGTTCAA
GCCAGATCGCGAACTTTACAAGCAATGGGAAAGTACAGTGGCTTGTGCGCCCGTAGTGCG
GTGAACCGCTGGAGATGCAGAGCGTGGCCCAATAACGATCTGGACCAGAAAGACCGGTGA
AAATGGGGTACAGGTGTAGCTATGGCTTGGAGAGATATATGTACAGACCGCTACTCCCCC
CTCGCCCTCAGTTTCATCACCCAGAGTTTGCCCGCGCAGCTCTTCTTCGCCTTCAAAAAT
GCTACCAGGTGTCCTTACCACGGGCATGTGAGACGAGCTAGAATTCTCTAGGAAGCTGCC
GGGGCGCACTGTGGCTCAGCACATTGGTTCCTTATTTTGGATCGCCGCGAATCCACAGCC
AGCGTCCAACAAAAGTTAAACCTCAGCGACACGTACTCCTTAGGTGAACACCCCTTCACT
GTGCCCACACTCACTTCACAGCCGCGTCACCAACTCTCTCTCTTGTCAGACTCGTCGTAT
CTGTAAGGCAGCTACTTTCCTGATATACTGCATCGTTTTGCACAGTTCAGAGGCCACATT
TGCCCTCTCCCAACACTATACCATCCAATCCAGGCACGCGCAACAACCGCTGACAATGAC
TTCCCCTGCAGACCGCGAAGAACAACGCCAGACCCTCATCACCCCCGACGTCCCTCAGCC
CAACAGCACTCAGACGAACAACCCTTTCGCCTCCACCATGTCGCGCTTCAACATCCCCAT
CTCCGCCCTGACGTCCAGGATGGACCTCTCAGGACGCTTCGACGGCCTGCGCTCCACCTC
CGTCTCATCGCGCTTCGCCAACTTGCGCCCCATCAGCGAGTTCCTCGACGTCAAGCGCAT
CTCTAAGCCCGCCAACTTTGGTGAGGCGCAGAGCCGCGTCAACTACAACCTGGGCTACTT
TTCCAGCAACTACGCTGCTGTCTTCGCCATGCTCAGCATCTACAGCTTGCTCACCCACTT
GCTGCTGCTCTTCGTCATCGTCTTCGTTATTGGAGGCATGTACGGCATTGGCAAGCTCGA
AGGCAATGACCTCCAGATCGGCTCCTGGCGCGCAACCACCTCGCAACTCTACACCACGCT
TGCCATCATCGCCATCCCTCTTGGCCTGTGGTCTTCTCCTTTCTCTGCTGTTCTCTGGCT
CATTGGTGCCTCCGGTGTCACCATCATCGGCCACGCTGCATTCCTTGACAAGCCTATCGA
GTCAGCTTTTTCCGAGGAGGCGGTCTAGACGGTCGGCCGCGAACTCCTCATGCTTCGCCC
CCATGGGGAAGACCATCAGGGCGTGTGGGGAGATATATGGAGGGGGGGGACGACGTGTAT
AGATTTCAGGATGTGGGCAGTGATACCGAAATGACCGGCGTTAATGTAGAACATGGATAC
CAGCAAGCTTCGAATGGCAAGCAGTTTCTAAACAAGGACGATTTATACTTCAACGACATG
GATATACGAGCATGGGAACGAAGAACGGCAGCGCTCGGCGGTGCGCCTAATAGGAACGAC
CGTGGCTACCAGGAGGACGAAGGCTACTACGACGATTCTGGAGAACCTATGTCTGCAGCT
GAATACGAAGAAGTGCTCTTTCAACGCGTCCTCGACAAGATCCGATTAGCAAGAGCAGCA
GACATTCCCGATGTGCAACTCACTCCCGAAGAGCTTGATGCGTATCAGTCGAAGCTGCAC
AGTACAAGGGCGCCTGCAGCGCGTCCGCCACGAAGCCCTCGATCTTCACCTCTCAACGAT
ACCATGAGTGTAGCCAACGCCAGCACAACCAGCAAGAAGGGCTCCAGCAGTTCGCGAAGT
AAGAAGGAGCAGCAGAGGTCATCCTTGTTCGCTTCGAAACCCAGGAAAGACAGGCCAAGC
AGCCGCAAACGAGCCCCTTCAAACGTATCGAGCGCACCTCCACCCGGCTTCATGATACCT
GGTCCAGATGGACAACCAATCTACACGCCCATCAACGCTTGTCAGGGCAATTTGGCTCGC
GAACCCGTGACACCGCCTCAACCCACATCTCGGACCCTCTCAAATAACGAACGGCCTCCA
ATGCCCGTGCGCGTCGCTCCGCGAGAAATGCCAGGAGCCTTCCCCGGCGCCCTTCCAACC
TCTCCACACCTATACTACCCATCAACCCCCTTGACCGAAACCCATCCTTCGCCGCAAGAC
CTGGCGCTCGGCTACGACGGCCTGGGCATCAGCACTCGCTCCTCCAAGCCATCTTCAAAG
CAGTCCTCAAAGCCCATGATCACACCCGTAGAACCCTACCAGTACCACACCTTCAGCTCC
TCCTCGTCCACACAGTCCTCACCCAAGCCCAAGTACACGAGACGCGTGTCGAGCGCTGAG
AGCAGTTACACCGCGATGCCGCGTCGTGTTCCTGTGCCGGCGCAGGCTAATTACTTGGAT
TCGAGTCTCAGTCCAAGGGCGTCAAGTTTGAGGGTTGAGAGGGCGGCGGGTGCGATTGAT
AAGGAAGTTGTGATGGGCGATGTTGATACGCAGACTGGTAGCGGGAAGTCTGTGAAGGGT
AGTGAGAAACGTGAGTCTGGGAGTGGCGGCGGGAAGGATGAGAGGAGGAGGAAGAGTGGA
AAGGGAAGGAAGAAGTAGTGATGTCTGTGGTGTTGTGTTGTCTGGAAGTCCGTTAGAGAG
AGGTTGTCTTGTTCGAGTTGTGGGCTTTAGTTTAAATTTGAATTTCTTGGGCATGGGTTT
GTACATGGGTTCACAACTACTACTGAACTTCGATCTATTGCTTGCATCTAAAATCGTTCG
AGACGCTGCACTTCTATGTCCAACTAATGGATCAGGGTATACCATAACGTCTCAAAAACA
TGAAGCGCCACATGCCCATCATCTCACAGTCCAGTAGTAACCCGCATCTGCTCCTCCCCC
CTCACCACCCCACCCCTTCTCGGCTTCCCAAACAAACACCTCCACAAATCATCATTCTGC
ACCGCCTCGCCCCCACCGCCCTTGCTAAGGAGCTCTTTAAGCGGCGCGGCCTCCATTTCC
GCCGAATTTGCCTTGTCGAGCGACGTCTCTTGCTTAGCCACAGGTGTTGCTGTGCCAGAT
GTTGCTGCAGACTCGGAGGTATCGGCGCTCTTCATGTGCTCCAGGCGCCGCGCGACAGAA
ATGTCGTAGATAGCTTCTTCGACTGTGTTGCTGATCAAGTACATGAAGACGGTTGTTGGA
CGCTGTTGGCCGATGCGATGCACTCTTGCAATAGCCTGCAACTCAATCGCCGGATTAATG
AGCGGTTCACATAGAAACACGTACGTCGCATTGACCAGATTCAGCCCCGAAGAGTCGGAT
TTGGCGTCGAGAAGGAAGGCTTCCATTGCGGGGTCTTTTTTGAATTTCTCGATGCCGTCG
CGCTCGCGGATGTTCGAGCAGCCGATCTTCCAGGCCCGAAACGCGGTTTCCAACACGTCG
AGGAAGTCGCGGTATTGGCTGAAGATGACGGCTTTTGCGCCTGGGTCGTTGGCGCGGATC
CAGAGGATGTGTTTGGCGAGCATGTCGATTTTGGAGCCGTAGGAGCCCAGGAGGTCGATC
ATCTTGATTTCTTTCAAGGTCGTGTCGGAGAGGTCTGAGTAGATGGACATATCGGTCGCC
TTTGATGTTGGAGAACTTTCTGATGATGGGGAGTCGGGTTTTGTGGGGATCTCGCTGGGG
TTGAGACTGATGTCTTTGAAGTCGGAGCTCTTTAGCTTTTGCTTGCAGAGTGGACATGTT
CGGTGTGCGTGCCACCACTGGTTGATGCACTCTTTGCAGTACTGAGAGGGTTGTTAGTAT
GGTTTGGTTTAGAGATCGGGATGACATACCTTATGTCCGCAAGTTGTGAGAACACCGACC
TCGATAGTCTCTTGACAGATAATGCAATCCGCAGCCGCACTCTTCTGGTCCTCAGCTCGC
AGATTCACCAGATAAGCGTGCTTCGCTTTCAAAGCATTCACACCTTCCAGACCCTTGCTT
CGCCGATAGTCGAATACCTGGAAAGCAACCTGGTCAAACTTGTCGTCAAGCTTCTCTTTG
TATGCCGCCACAGTATCCGAGATATGTTGAAACTGTCGGTAGTATTCCAGACGCTGATTC
ATAGTACCACGGAACAACTCCTGTTCTTTCTCCATCTCGAGTAGAGCCTTGCTTTGTTGT
GACATGATGGTCTGAACACTGGTCAAGTGCATCTGAAGAACAGCGGATTCAGCTGCAGCG
CGATTGTCGTCGTTCTCTGCCCTCCACTGCAAGGGAGTGATCCTTGAGCGAAGTTCTGCT
ACTACGCCCTTCAAAGATCCGCCATGCAAAGTCGACATCAGCTCCTTTCGCTGTTTCGCG
AATTCAAGAAGCAGCTCAGGCGCATGGCCTTTGACTTTCTCTGGATCCGTCTCACGGGCT
TTCTTTTCCGCAGTCTTCAGTTCTTCGTCAATGAGGGTGTCTCGTAAACCATGAACTGCG
AGATTTCGATCGGCAACGAGGGTGCGAAGCGCCATGATGGACACATACAGCTCATCTTGT
GCTTTCAAAGAGTTTTCATACTCTTCTCCAGTAGTCTCCGTATCGTCATCATCGTCAGTG
AGGCGCATCAATAAGATCTCGACAATCTTTTTACGCCATTCTTGAATCTTTGCCGCTTGC
GCATTGAGGAATTCGCTGATCTCATCGATCGTTTCCAGAACCCGGCGGCTCTCAATACCA
CCAAGGTCTGGAAGATCGTCAACGTTGGGAAGCTGGTGGTATGGTCTTCCGGCTTCAACC
TTCCTCATTTGTCGTTGTGTGGTGGTTTTGACCTCTCCAAGTAGTTCACGTCGAATCACC
TTAGCCTGATCGTACCACTCTGTTTCCAACTGCTCCTCGCGATGGGATTGTTCCGCATCC
GCTTGCTGTGCATCAAGGTATTCCTTGATCTGGTGATGTGTCGTGGCAATGAAGAACATG
CACATGTGTTCAAGTTCCAAGAACGACCGCAGAGATCTGCGCATAGCCGATATGTTACCC
AAATTCTCTTTCTCCAATTCGTCTCCGGCCTCGGATTCTTCGTCGTGTTTGACTGTGGTT
GCTGACACGCCTAGCCTCTGCTGCTCCTGCTCAAGATCCTGTCGACACATGGAGACATAG
ACCTTCGTCTCCTCCAGAGCCGCTGTGTAGAAGGGCAGTGCAGTCTCTGCGCGATTCTCG
ATATTGCCAGCATATGCCATAACGTGACCCATTTTAATCCGGTTTACGATCGTCTCACGA
GCATCAGACTTCCATCTGGTGCTGTTCTGGTCAATCATGATCTCCAAAACTTCGTGAACC
GTTCGTAATGGTCCGTTTCTTGCACCTAAAGCTCTTTTATTCTTGCGCCCAACATGTGCA
TGTAGACAAGTTTGCCTCAACCGTACCAGCCACTCGCGCATTCTCTCGAGGGTTTCTGGA
CTGGTGGGATCGCTGTCCGCGTCCAAGGGTTCTCCTTCTGGTCCAAGCCAGCACTCATCA
CACATTTGACGAACAAGATCGGCGTAATTCTGCTCCTCGATCGCAGTAAAGGGTATAGTG
ATGACGGCACGCTTCTGCGGAGGAAGACGAAGATCATTACGAACTTTGTCCTTGGTGTGC
CGCAAAGTGATCTGATTGAATATGGCGTAAAAAGAAGACTTGTCCAAGCGACCCCACACG
ACCTTATTCTGGGCAAAGGTATCGCATCTCAAGAACATCAGAAGACCGCGCAGGTCTTGT
ACGTTTTTCCGCAGTGGGGTGCCAGAAACAGCCCAAGCGTTGCATCGAGGTATGATGCGC
GCGACTTTGGCCGCATTGCTGACACCACTTTCCACCATTTGAGCCTCATCCAGGCATACT
CTCCACCACGATATCTCCACGAGTGGGCTTTTACGACGTTCATGACGCCGCTCGTGTCGG
GAAGATCGATCAGGAGGCGGCGTAGCATAATGAACCTCCTTCGATAGGACACCATATGTC
GTCAAAACCACATCGTAACGCATCAACTCTACCACTGTTGCTGCTGCATGTTCTCTCTTC
GATGCGCTTGATGGCGGAAGCCCTTTGTAGTGGAGAACCTTCAAATCTGGTGCGTGCGTG
TGTATCTCGCTTCGCCACTGCTCGAGGATGCTGGGCGGAGTGATGATGAGTGTGGCACCT
GACGTTCGAACGTGGGCCCCTGTGTTCGTATCGAAGACTTTTACATCTTGAGTCTGGCGC
TTGTGGTGCGAGATCAGAGCAATAAGCTCCACAGTCTTGCCGAGTCCCATCTCCTCCGCT
AAGACGCCACCTCTTAACAATTGCAGCGCGTCACCTTTCGCAGCGTTCAAGTCAGCTACT
ATCATGCCGCGAAGCCCACTGACATAGCATGCACTTCCAGTCGCATCTTGTGTAAGACTG
AACGATGCTGGTGTGACATCTTCAACAAAAGGCTCAAGTTGTCCGGTCGCTGAGTACGCC
ACGCCTTCTCGTCGCAACAACCAGTCAACAGCCCTCTGCTGAAACGGATAGAGGGTCGTG
TCCACCAATTTGTGCTGAATCTGGGGAGATATCTGTAAGTCGACAGGCGGAACATATACC
GAGTCGTAAAAATCTGAAAGTGCCCACGGTGCATCAGACTGTGCGATTGCGCCACGGAAA
TACGTCGACAGCAAGCGCAGGTCTTCCTTCATGAAATGGGCACTCACGGAGGGGTCTTCC
ACCAAAGACATTCCCAAGAGCCAGCGAAGCTCCACGTCCAACTTGTATATATGCGGTGAT
GTATGTGACGGCGAAAGTGAACATCGAGAGAAGGTAGCCCGGGGCTTTGTTCGAGTCTTG
CGGCCGTGGATTGTGTACGCTAGCGATTCAACGACCTTAATGTGTGGCTTGATAGAATGG
AGAGAGGCGGCATCGATGGTGGCAAGGACATTGATGCTCGTATTGGTGATTGCTTCGAAC
AGCACGATCTTGGACTGGCCGGCGCCAAGTTCGGAGAAGGTCTCTAGGCAAAGAACAACA
GGCTTCTCGGTGTCCGGTAGTGACGGACCCGATTGTACTGAAGGGGAGCCGGGCGCGAAG
TTCTAAAGACTCGTCAGTCTGGCATGCTTCGTAGTACGATGTGAGGTGCTACCAGATTGA
TAGAGACTTTTGCAAGGACCACGCTTCGACCTCCCTGAAAGTATGCGGGTTGAGTGTCAT
AATGACTGTTTGCGTCGATCTTGCGTCTCTTCTGCGGTCGCTCCTCGCAATGATATGGGC
CGTGTGCTGCAGCGAAAAGAGCATGTAGGGTTTCTAGGCTCTGAACGGCGTCTTGGGGTT
TGGGGGGCGCTGCAAGTGATGTGTCTTTTGAGTTTCCCCCAGGAAGGTCACTTATTGCCT
GCGATCTGAAAGCCAGGACCTCCGCATCGACGTTAAGACAAGCCATGCTCAGCGACTGAG
GCGAGGAAATGGACATGGAGAGCAATGATGCTCGACGCGGACGCGATGAAAGACCGCTAT
TGGTATCGATAAGCAGGGATGTCGCCCCACCAGCAGGCAGCTGTCTTGCTAACGCCGCTA
AAGCCAGGTCTTGATCTTTATCGTTCATGACCTGCTGTTCTCTGCGAAACTCGGACTGTA
GGATGGTTATTTGTGCTGAGCATTGCTATGTGACTTTCTTACCACAGTTAGCGAATGGAA
GGGGGTGGGGTTGTCCGTCCATCTGTGATGCATTTCGCAAGTGCACTTCGACAAGAGAAC
AGAAGTACCAGTGACTGGGTGAAAAAGTCGATTGAGCTTTTGTTCGCTGTATAGGGTATC
AAACGCCGGAAACCAAGTCTTGTTTGCTGTCGTAGAAAGGTCGACTACTCTGTAGCAAGG
ACCTTCTTGATGGGCTCAGCGGCCTCGATAAACTTCTCAACCATGGTGTCAAGCTTCGTG
AGATCGTCTTTGCCCTTCTTAACCTCCGCAATGAGCTTCTGCTTCTGCTTGAGCTTCTCT
TGTCTCCTCTCCTCCAACTTGAGGCGGACTTGGTGTTCGTGCTCGATGCGTGCCGTCATG
AGGTCGTGTTCGGACAGGTCTTTGTGCTCAGGGAATTCCTCGAAGAACTCTTCGATGGGT
ATAAGTGGTAGTTTCATATATTTATGGCTGCAGAGCGCGTGTTAGCTCCGCATTCCCCAC
CGTCTGCAGGCATATACGTACTCATAGTTCTCTGCAGCCGAGATCTCAGACCGCAGTGAC
TGCTCCTCGTACTTGAGATTGTGTAGCCCCAGTATCAATGCATCGTTCACCGCCTTAACA
TCTGCAGTGTTTGCTTTCTCCTCGCGCACGCGCAGTACGCTCTGTCGGTACAAGGTCTTT
ATGATTGAGAGTTGTGCCCTGATGTACTTCTCCTTCTTCTCAATTTCGGTCTTGATCTGC
TTCTCACTTTCTGCGGAGGCCTTCTCATTTCGCGGGTGCGCGGTCTGGTAGTCCACGAGC
TCGTTGATGAGCCTCTTCAGCTGCTGCACTTCCTGGTAAAGGCGCGCATTGTGTGGTGTC
TTTAGAAAACTCGGAACGTCAAATGTCGGCGGATCGACAGGAACTATGTCGCTTGACACC
ATCTGTTCGTTCATGGTGGGTGATAGTTGTGATTATGACATAGCGGCTCTGATGTACCTC
AACGTTCTTTCCACAGCTGGGGCGCCAAGACCAAAGCGCGCTAGCACGTGATTGAAAACA
CGACCAGCTTCTTGTGCAGGTGACTTTCTAGCTCTGATTCCATTCAAATTAATATGCGGC
CTTCGGAAGTGGTCAGCCGTTCCAGCCCACCACCTTTTACGAAACCGAATAAAATTCGAA
CTTGAGGGCCACCTCGCGAGCTATCAAGCCAGGATAACATCTCATCCTCTACTTTGACGT
GCTCGCACACACGGCCTTCTGCCAGAGCATGCGCAGTACGAGTATGGGTTATGAGCATGT
ATAAAGTAGTTTGAAGTGTGATTGCTAAGCATATGAGTGGACGAGCTGTCGTGCGTGCGG
CGACGCGCCAGTGGTCAACAGCACCTAGATATACGTTGTCACTAATTACAGCACTTAGAT
ACACGATTGAAGGTCGTATTGGGCTCGGTTTTACGGCAACTTTACGCTCACGAATGATTT
GCAGGCTCAATTTATCGGAGTGCCCTATAGGGCTATAGGGCGGCTGCATTTCGGGTACCT
TGGAAAGATCTCTTCGATCTGCTGTGCCGCGTCGGTCACCCCGTACCCAGCCTTGCTGAA
ACGCACTTACAACCACTTGCAATCTGCTTGCGTACAGCTCTCTGTTGCGTGTGCTATTGT
CTCCACCATCCGCATGCTATTGTACAGCAATGGAGGCATTCGACAATGACGGACAGCACA
AAGAACTGAGTGACTAGCCACAACGGCGGAGGGCTGAGAAGGTCCAATTGCCGGATTCCA
TACGCTATGGCGCGGCAGATTTGCACCTCTCCAATAGCGCGGATACGGATATGAACGGCG
TCTCGACGCTCAGCTAACCAGGCGGACCCGGCACGAGCGGGGAATAGTCACGAAACCAAC
ACACAACACACTATCTTTGCAGATGCAGCTATAGACTCATGCACCATATCTGCACCCCTC
TTACTCGCTTTCGCTCTTGATTTGTCAAACACCATGACAGCACAACCTCGTCCCCGAGCA
ACTGATCTCCAGAGCTGTTGGTGCTGTTCTGTTCAAAGCAATCCCTTGTGTTGGACACTC
TCGAGACTAGGTTATACTTCACTTCTGCTGCGTGGTCGGTGAAATGCAAACGCGAGACAG
CTAGCCGGCGCCTGACACAAGCGACTAGAATCTTTGCAGCTGTCACGCTAATGTACAATA
ATCCAGAGCCTCTAAACTCAATCAGCGAAGCCTTGATACGCCAGTCAGACGCGGAGAAAA
TGCAATGCAGCCATCCAATGAGGAAATTCTCCCATATACACCATGTGGAAATTAGGCCAT
GTTGAAGTCAATGTTGGGCCGGGCAGGGTTCCGAATTAACTCAGGCACTGACGGTGTTTT
CTCCAGTGGTAGTTTCACCTCGCTTTGCCTAAGTGTTCGTCTTCACCAACTCCGAAGAGT
CAGGGGCACCATGACGCCTAGATACATCAAAACTTCCGCAGAAATGGATCTGGAGCCTTC
GGTTCACAACTTGCAAAAGGAGGCTCAAGCTCGTCTTATCCAGATGTGGCGCCTGCCGCA
GACCTTGGAATCCAACATTGGGCAAGTGTGTGACAACACATGCACCTTGTTGTGCGATGA
CGGATCAACACGAGGTGAAGTTTTCGGGCGACGTTGGTTGACATGAAGCCCCAACGGCAG
GATCCACTGTACATATGCAAATCACCAACTGGCCCAAACGCACGCCCTCTTATGGGAGAT
TGAGGATCTCCATGCGGCAGGTTGGCGCTGTTCAATTTGTTTTTGCGTGGTTCGGCGTCT
CTAACGTGCCCGGCTTGTGAACGAACAGGTGGCTCGGCTCTCGTGTCCGCCAATATGTAT
ACAACTTTATGGACAGTCGCGATGTGAGGTCAATAGAGGCCATTTGTGTCTTCGGTTGAC
TATTGACAATACGGCATGGCAGCATCTATAGGGGTACCTGGGCAACTTGTACAACAATAC
AAACTAATTTTGGCGCCCTAGACATAGATTTACGATCGGATCTTCGAGGTCACACAAGAT
GCAAAGCAAGCTGAACGTCACAACAACAATCCTGGAGGATTCACAGGCTGCATATGAGAT
TACGCTAACGTTGGTGGCGGCACGAGAGGCATCCTTGTCGATTTATGAAGCGGACCTCAT
ACTGCACTTGAAGAACTTTTACTCCTCGCTGCAGTGCTGAGCAACGACATAGAGTTCACA
CATGGAACGCGTTAAAGATTAACTCTAAGTGTGCGTACGTACCCACGTGGCAGTGCGGCT
GTCAGGGTGTGAATCTTTCCTGGGATCTCCTTAGAACGATCCCGGATCTGCGCCATCTGG
CTGGCTGCACAAGCGGGTGGGTCTTAGCGCTGGCTCCGGGACAGGCGATGACCTGAAGTT
TATTCCGAGCCGTCGATTACCCAAGAGTCCATCACCAAGGTTTCACTATGTGAAAGAACA
TGATTCGTGGATTTGTGTTACCAAGCTTGGAAGTGCTTATGAAGGTTTCGTGCTCGTGTG
GCCCAGAGCGGGCGGACGGCGAGCGTAACCATGGAACAAAGACTGGGGCAAAGCTCGTAG
TCAGGAACAAAAAGTGAGGGACATCCCGGACTCTGTGGTCCCATTGCTTCGTTCTCTTCA
CAACTCTCCTTCCATTTTGCCGTTGCAATGGCTCCACCTAAGAAGGAGACGTCCATTCAG
CTATGCCAGCGAGTGACTACTCAAGGCAACATCATCTCTATTCGTATGCTCGAGTACCTT
GGCACATCCAAGAATGCCATTCCAGGATTTGAAGCTCTCGCCAACGAGTTCATTGAGCTT
TGCCGCTTACTATGGTCCATTGAAGCTGGACTCACAGAATCTGCCAAGAACCCGCGCAAT
GCCGTTCCCGTCGAGGTCACTCAGGAATTGGACAGGCGGTTCCGTCAAGTTAGCGACGAG
TTCACAGTCCTGCAGCAGATGGTTGTCAAATTCGTGGACAATGAGGCTGGGAAAGGTGGC
GGCATTGGACGACGTTTCCGCATGATGTTTGCAGACACCGATGTCGACAAAATGCGCACA
ACCCTATCAAGAAGCCGAGACTCGCTCAAAGTTAGCTCGGCTATGTTCCGCTGGACGATC
GGTGATGCCCGAGCAGATGCCTCCATGAACATTGGCTACGCTGGCTTGATCGCGGCTCTT
GGGCGCATAAACCCCAGCAAGGCGCCCTCTCTGCCACCAATTGGTCCTCCGCCAGACACT
CATCTTCCCAGCCCTCCAGTAAAGGACGTATTGCCTCAGTCTGAAGCACTTCTGCCCCCA
AATCGTCTTGCCGACAGACCATCACTGAACGATTTGCGACCCACGCCCACCAATTCGCAT
TCTTTCAACCCTAATGTTCGACAATATGCGAGCGAGAGGCCATTGCGCCACGAAGAGGAC
CTTGGCCTTCCCCCTGGAACGGTTGACTTACACAAGAACTGGAGAGCACCAAGTGTCCGC
TCGAGCGACACAACTGGCTCTGTCAGGGATACATTGTACACCAATAACACAAACCCTGCC
CGGTACCACTCAGAACCGGTCTACGAGGACCTATCATCTGAAGATTCACACCGATCCAGG
ATGCTGATGGAAGAGAAGATGAACGAGCTCAGCGTTCACGAGCGCTACATGCACGAAAGT
ATGCATTCCTCCATAAAGTACGACCCTTCAAGGTTAGACTCCCCTATGGCGCTACCTTGG
GCGCCGCGACACCACACAGCCTCTAAGGCATCGGGTAGCAGGTCTGCCATTGTAAATGCC
GTAGAACAGAGGAAGCACCGAATCCTTGAGCAGCTGCTGGACGGCGGAGCAAGGGCAGAG
CCTCAGGTCGAGGCCGGTATGCTCCGAACAGCAGCTCAGAATCGTGACATCGAGAGTTTG
GCGCTTCTCCTCCAGTACGGGATGGATGCCAACGGTTTCGACAGGGAGGGCGTCACACCG
CTTTTCGCCGCTACACAAGCGTCTTGCTTTGAGAGCGCAAAGATGCTCCTCAAGCACAGC
GCTGATGCCAACCTCTCTGCTGGACCGAATTCGGAATCTCCTTTGTCTTTGGCTGCAAGC
GAGAACCAGATCGACTTTGTCCAGCTCTACCTCAGCAATGGCGGTGACGTCAACACCATT
ATGGACAACGGATCGACCGCACTCGTCCAGGCCATGAATAAGATCGTCTCGCCTAAGCTT
GTTGAACTCCTGCTTACATCAGGCGGTGATCCCAACGCGAAGACCGGCGAGGGAACAACG
GCTCTCTTCGAGGCCATTCAAGCGAACCGTGTCGATCTCATGACAGTGCTGCTTGACCAT
GGTGCCAACCCTAATCTGCCTGGTCCCAAGCACCCGCTGTGGCCTTCGACTTACAAGCCA
AAGTGCTTGCAGCTCCTCCTCGCTCGTGGAGCTGACACCAAAAAGACTCCCGGTGTCATG
GAATTGGCGTCAAGTTTGAAGAAGCTTGAATCAGTAAAGATCCTCATCGAGGCTGGAATA
TCGCCTAACCTCAGGAAAGATGGCGTGTACACACCACTTTGCTCGGCCATCCGTGATGAC
AGTCGCGAGATCGTCACTTACCTTCTGGAGAACGGTGCGGACCCTAACTTTAACGCTGCG
GAATATCCTGCGTTCAAGTGCATTACACATAAGCGACTCCATTTCCTGCCTCAGCTCGTT
GCCGCTGGTGTCGATCTGAATTCGCCAAAGGGTATCATGGAGACAGCTGTTCAGTTCAAC
GACAAAGAAGCAATGATGTTTCTGTTCGACCACAACGTCAACCCCAACGACCGCACGCCT
GAGGGCAACACAGCTCTCACAACCGCGATCCGGGAAGGCCGCGGTGACCTGGTCGATCTG
CTCCTTTCCCGTGGTGCTGACCCGGCTGTCCGTGGCCAGGATTGGCCTCTCTGCATGTCC
GTCAAGCAGCCCGCCATCCTCAAGAAGCTTCTCGCCTCCATACCGAACCCTCGCGCCTTC
CGTGGAGTCATCGAAATGGCCGTCGTCGCCAACCAACTCGAATCCATCAAGCTCCTCCTC
GCAGCAGGGGTAAGCGTCGAAGATAAGAACTGCGGTGTCTTCTCGCCCCTCACAACCGCT
ATCCGCGAAGACCGCAAGGATATCGTCCGCTACCTGCTCGATGTCGCCAACGCCGATATC
AACGCCCCAGGCGAGCACCTGCCCATTGTCAAGGCCCTGCGCAGGTACCACGGCGACGCC
GAGATCCTCACCATGCTGCTCTCCCGCGGTGCGGACATCAACAAGATGCACCGCGGCTGG
AACGGCATCCTGCAGGCCTTCGAGAACGGCGATGCGAAGATCCTCAAGATGCTCATCGAC
ATGGGCGGCTCAGTTGACCTGCAGGCCATCGACGAGAGTGGCAAGCCGGTCATTGACATC
GTGACCCAGAGAGGTTGGGAAGAGGGTCTCGCGCTGTTGTTCCCCAACGCCACGACGCCG
GCACCACAGGCTAGGCAGTAGGTAATTTGCCCCTGCACCCCAATCTCACCAACCAGCCAC
TAACACTCAACAGTGACAAACATCGCAGAAGTTTCTCCATCTCGGATTGGAAGTGGATGA
GTGCGTCGTTGGAGCGCGGGGAGCAGTGCAGCTCAGGCGACGACACGCGGACAGTGTCAA
GTGGCTGTATTCCCGGCTCGTAATGGTGGTGCGCGGCGATGTGATGGTGTAATGTATACA
GGCATGATGTGGAAAGGCGTTTCTGGCATATCACTTGTCTTTTTTGGATCTCCTTTGCTA
CTATTGGTACGTCAGACTTGAGATGACGGAGGCATTTTGCAGCGAATTCCCCTTTGTTAT
AGCTTTTTTATTCCATAGACTGTATATGGTATTCCGTACGTCACATCACATCGAATAATG
TGTTATTGGGCTATGGTTTTGACTTTACAAATGCTGTGCCTTGGTGGTATTTGGTTGATC
AATTTGTGGCTAGATGTAATCACCACACCGAAGTTGACTCTTTAAGAACATCTTGCGTAT
GTGTACCCAGCTCCAAACAACTACTCATTCTTTCTTGAATACCAGTAAGTACACAATGGT
GCACGTATCATACTCCTGGAAGAGGGGGTCTAAAGGACGAAACTAAATATAGAGTATCAA
GCTGAATATGTCAAGGTTGTAGCGAGTAACTTTTGGTGAACATCTTGCAACCCCACTTCT
CGACTCGAGTAATAGATATGATACTAATAATTCTTCGCCGATGGAGAAAGGACCCTGATG
TTGCCACTTATTCCAGGGGAAGGTGAGAGTAGTTGGGGAAGGCGAACCTGGGAGGATTAG
ACGAGTCGTGGTTAACGACTGTCGAGTCGGTGATACAATTGTCAATACCGCCATAGCAGA
TCACATCCCCGCCTGGTCGACTTGCGTTGTAGGAATGAATCATGAGATTGAACTGTAGAA
TATTGATGGTTCTAGCATACAATTTTGGATCATTGTGACCTTTGATACGAAGTGGCGAAT
GGACGATCGTTGATCCATTTGACACAAACAAGGAGATGCTCCAACCCTCCAGTCGAAAAG
GCAGTGTGTGACAGCGATAGCGTGAATGGTACAGGTATGTCCGGCAACATTAAGTGAAAA
AGGTCTGGATGACGCTGGGAAGATCTTGAACCGTAGCAACGGGTCCGCCTGAGACGGCTT
AAAGATCCACAAGCCATTCTTTTTGGGTGTGTGCGGTGTTGTGCCGAGAATCGGTTGGTG
AAGGAGAATTGGTACGTGCGATATCTCTTGGATCAAACGCACTGCCAGTGAGTATGCAAA
TTCTGATTGATAGCGCTGCATAGCTTGAATTGGGAGAAAGGATGTCGTTCGTGGTGAAAG
ATGGGCGCTCAGGGGTAACTTAGGCTGAGCAGGTTGCGTTCGGATGATGTGGTCAGGCTA
CCGAGCCGTCGTGTAGCCGCGAGTGTATGCGTATTGTCCTTGCGTTGTTGGGGACCCAGC
AGCACTGATGGCCTTCCAGGCAGCTTCAGCGGCCTCCTCACGCGACTGTTCGAGGTATCG
GTAATCTCGCCATAGGTGGGCTCGATATTCGCGACCGTTGACGAAGACGCTGCTGGACCA
AGCCGTCCTTACACCTACGCGTATGTTAGCATGCTTCGACTATAAGAAGAAGACTGAAGC
TTGTGCGAACCTCGAGGGTCAGAGTAGTCCTGGAACTGAGGTTGTGCAATCTGGTTCGTG
GCGCAGTAGTCTGGGATGCTTAGCTTTGTACGACGACAACATCGACAAGCATACGCTGAA
GCCTCTGGACATAGCTTTCTGAGCCGCTGGATGCCATTTCTGAGTATGACTGGTCTGTCA
AAGTTTGGTAGTAGAATCCTACTAAGCAGCGTTGGGCGGGGATGATTCTTGTAAGTGGGG
ATCTGTAAGGATCAAATTGCGCGCCGTCTCTGCAGAACAACACTTGCTACTGGGGACTTC
AGCTCCATGTTTATAGTTCGCGACAGCTGTCAGAGCCTCATTTTCTCAATCCTTTGACAG
CTCTATTGCCACACGGTCGCGTCGAGGTCACCGTTCTTACCTGCTGTAGCACATATCATT
CTCGAAGCATGCCATCAGCTTGATGCTATGCTGCGCTGGCAATCGTACTCGCTGGTGATT
GGGCCGCACATAAGTCCGTGGGCAAGGAACTGCGGGGGTATTGAGAAGCAAAAGGCGGCA
AGTTCCCAATGCAAATCGTCAGAACCAGGTAACGCCATATATGACATGCTGCTTCGACCG
TCAGGGACCGAGAGTTCGTGCGCATAAGACCAATCAGCTGATGTGGAAGAAATGGGAAGA
GCTGCTGTATTGCCGTTAAGAGCTTGGGCTAATGTATGTGCTGGCACTTGAAGGACGACC
GAAGGACTTGCAAGGCTACCTCCTCAAGGCCGATGGGTGCCAGATGTGTTACGCAGATTG
GCCCAGCTTTCTCTCGGGCGACGGTCCGCTTCCGGTAAAGGCAGAAGCGTGCCGTGCCGT
TTCCGTTCCACTGTCAATCTGTGGGCGCGCGTCATCTTGAACATTCTTCCTTCGCGTGTC
GATGCTGGGAAATCGCCTGCAGAGGCATGCCGCTTATCGAACGAGCGCATGCGAATTTTG
CAAAAGCAGCCAATTGGGCCCACAAAAGCCGGCTGCATACAGGCCCCACACGGTCCAAAA
GCAATCCGTGTCCCTCGGAAGAGCAAGTCGATGTCGGATGTGTTCCTGGCATGAACGGTT
CAGCCCTGAGGATCTCCCAGTCGGTGCGTGATGCAGCCCATGTCACTATCACAGATCCCC
AAACGTGCCCGTTCCTGGATGCACGTGCAAAGACCATGAGTTCAGTTACCCTTTAAGGCG
TTGACGTGGTCGTAGCTCAGCAGTTGCTGAGAGCAACGCTCGGTCGATGTCGGCTCCTCG
CGATCCCGCACGAATGGGTCGCGGGAGCCATTCATGATCACACAAGGCCAAATGTGGGGG
TTACCACCCTCCATTACCTCTGCTCTGAGCTGGCAACCGTTGTGTTGTTCATCGAACTTC
CGGGGCGTTGAGTGTGGCGGCGCGTGGAAGGTGTGTGACGTGTTCCACGAGGTGCAGGTT
CTCACTAACCGGATTTATCCACGTGCTCGCGTCCAATGCATGGATTTCCCAAAAGAAACT
TCAAATTTATGCATGGCTTTTGCAAAACAAGAGAACATATCATGAAGCGGAGTAGAGTGA
GGCGGAGTACGCTTAAACCAGTGTAATGAGCTCCATTGTAACCCACACGTTCGCACGTGG
ACCACATGTCACTGAGGCAACTTTGACAACGATTGATGCAGTAGTGAGTTTGTCGACTGC
TTAGCTACAGTAACTTGATGACAGTGATTGACGATAGAGATGATAGCCGTTACTGACCAT
GATACGCAAACTGCTTAGAACACCGGGCAGTCCTGTACTAAATAAGGTTGATGAGGTCAG
TACCGCAGCTTTGCCGACATGCGCTTTCCGAGTGTTGACCCAGCCTTGCCAGCCACAGCT
TCTGTACCTCCAGAGATGACAGCCGGTCCGGACGCGATATATTGCGTAAGCTTCTGGTAA
ATGTTGATCAGAATACCTGGGTCGGACGGCTTGTATGCACCAGGGAAGCTGACACCTGTC
GGTGCCGCTTCCAGTGATGGTGAGCTGGTAACAAGTGAGATAGAACTGGTCACACTGAGT
CGGTTGGAGTCTTAAACGTTGAGGGAGGGTTTGGAATACCTCAGCACCACCGGAGCCACC
TGCGGAGTGCAGTGCGACCGCCTCGGCTCGTAGTAGGTAATCACCTAGAGCAAGTCCAGT
GGGGATCTTGACGTCTAGCTTTCCGCAGTGAGAACTAAGGTCCTTCGTGCCCCAGTAGTC
ATCGGAGCCAGTTGAACCAGCAGCGTTCTTGCCCATGTGTCTTGGTAGATCTTGAAGAAG
GGAGTCGAGCCATCAGCAGTGGCCGAGTTTGAGACCTTGCTCAGGTAGACCTAGAAATTT
TGAGCTGCGAACAATACAAGGACAGACAGTCAACTTACCAGAACAGGGCCGTAGTGTTCT
CCGCCGATGGCTTCGTTCAAGCATGATCGATCATTCGGCTGCTAGTGCATCTCAATTGTG
CTGGGATATCATTGGCTCGTTGAGATTGCCATATACTTGCATAACTTACACAGTACCGCC
GGCAGCGACACTGCACTTGGAAGCAGCGAAGCCTTGGTTGGCATTGCCTAGAATGGTTGT
CAACAAAAGGTCTTTGCTAGTCTCATCCTCGAAGCTTACATCGGATGTTGGTGCTCGTCA
CAGTTGTGACAGGGCTGTTACTCGTTGGAAGTCGAGCACATGTACCTTGGTGCTACACTG
TCAATCAAGATGATCCCCAAGGGTGCGAGAACGCCTTATCTTGTCTACCCCATTGACCCA
AAGCTGCTGGAAGGTTGCATGACCAGCTACCTTAGCTGCCAAGGCGGTAACGCTGGCCAA
GATGATTGTCGTCTTCATGTTTATTCGAAGGTTGGGGTGTTCTGAGATGGCCAAAGTCGC
AAATGGCTGTGATCGTTCGAACCACTTCCCACTTACCGTCTGCCTTATATGCAGAAACGC
CGGTGTATGTTCCTATCATTCGCGTCTTCGGTCGTTTCGTCTCGCGCCATGACGATCTGT
CGGAGCGGTACTATTGATGCCGTGCGTTCGTGTCACCCCTTGATAGATCAATAACAAAGC
TTGTTCAGGACTCCGACCCGGCATTGCAACCCGAAAAACCATTATGCATGCAGCGTGGAG
ATTGGTCGCAGCATAAACGAAAAACTTCGATTGGTGTCGGCGCCTGATTGTTATAGACGA
GCATGCTCAGACATCGGGCGTGAGTAATTTGACCGGCAAGCTGAGCGATAGGTGGATACA
CAAGTCATGGTAACGTAAACGGGTCGCTGATGCACATGGATGTGCGTAGCATGTAACGAA
GTGACTTGCTTCCATTTGATATGGAATGGAGTGCTGACAGCATGGCCTCCGTTCAGTCTG
AATCATTCTGAACTGAGATGCTCCTCGAAGATTGTGTGGATGTCAATGACTGATACCAAG
TGGAATCTCTCAGTCCCCAGGACTAGATGTGTTGCTGACGACTGTCGAAGCTGCGTAGTC
GTCAGAAGCAATTTGTTCAGATGAGCTTGTATAACCGGCACAAATCAGCCGGCAAGATTA
TTCCTGGAAAGCTTGTTGGTGGCGGAACAGGGATGAATATTTTGTGCGTGATGCCTCTGA
TATCGAATGCCATATCCGAAAGTGAGTGTTGTCGCTGGGTCGAGGGAAGCAAAGCAGCTA
TTTTGATGCGCTCAACGATGTCAGGCATCACCGCAACAATTCACACTGTGGACCCAGCCC
TATGTGAACGCCAAAATTGTGGTGGTTTGAACCTACGAATTGATCGCCGAAAATCGTGTT
TTGTGGATAAAGTAACGGAGAAGTCGCGCCGTAGAGCAACCTTGGAAATACTAATGTAAG
CCTAGGACTACACCACATGACTAATCTGCAGGCATGACTAATGCGTCCGACTACTTTCGA
GCTCAGATCACACACTTGTACATAGGCACAACAATACACTCATACATGAGACCCAAGTCT
TTTCGTGCTCTTCTACTCAGTCAACCTTTGCTCAGCATCATCCGCGATAGCTGCAACAGT
CTCAGCACATGATCAGTCTCAACCTTTGATTTGATGAGCTCGAAAGATTGTTCTCTGCTC
GCTGGCTTCTTCTCATTAATATCATGCTGCGATGCACATCTATGATCGTTCAGTCCTCGT
CCTCTTTCAGTTCCATCTCTTTCATCTTCGCGTCTTCGCTATAACGGCATGATGAGCTTG
TCACATCACTGCATACCCTTGGCAGCAATCTGTTCAAACTACTCCCTGAGAAGAAGCCAA
GATGCCACCCACGAAAACGCTCCACCACCACCGGGGCTTCAAAGTCATGTTTCCGGCGAA
GAGCACATCGAGCACTAAGGGTCGACAAGTACGGAGCGCACATAAATAGTCAAAGGGTCA
AAGCGCCGGGTCATACAGGAGACCAAAGGCTCACAGCACACCACCGAATGTGGCAAGTTG
ATTGACCATGAAGGAGACTTGGTCTGCAGTGTTGAAAAGACTATCAAAGGTTCTCCACGC
GATGGGCGTGCGTGAAGGCGCCTGGGGTGATTCAGGCCCCAACATGGAAATCTCTGAGGT
AAGTCGAACCCCAGAGACAAGTGGGTCCTCAGAACCGATTCGAGTCCCTAGACGTCTCCG
GCACCAGGGTGTGTCTTGAACTTTGAAGCAAACCGGCGCTCAAGTGCAAAGTTCAACGCA
TGCGTGCAGATGGCAGCGAAAGAGGTTGTGCTGCGTCGATGAGAATCTCTCAGTCACCGC
TGACGCCTGTATACGCGTACAGCCATTTGCTTTTGAAGGCAGCCTTTGGTAACATGCTAC
CGCATTCGAACTGTGTTTCCAGGATGAAGCAGGATGTCAGCAAAGTTATCGTGGAGGCTT
TCGTGTCGCGATTCGATATTGATCTGACGTCATCAAGGGAACCACCAATCTTACTCTCCC
CCTCTCGGTCAATTGCTGCGAAAATCACGAAAGATCTCAAATCTAGCGAAACAGCCCCAA
ATACCCGGAAGTCGTCGCAAGCTGCCCAGCCAAGATGAACAGCCGATGCCGATGTAGCAC
GAATAGGAGTAACCCGGCCCAGGAACGTGGCGTTCCAAGACGGGCGCGATGAAAGCAACG
GACGAATGAGGAGCTTACCCCGCGCTTGATTGTTTATCCAACACCTTGCGCCTGCATGCA
TCCTGGTATTATCCTGAGGCCCTTGTCGTCACCGAGATGTTTCCCGTCTGGGCAGTCTGT
GCTTCTGGCAGGTAAGGCAGTACAAAGCTACGACAGCTGCAGACAGGCGCGATGTTGAGC
TTGTTGGGTCTTGCTGAGTTGCTTATCTTCTTGTGACACCACACCACACCAAACTCATAC
ACTGCGTCCGGATTCAGTACCATTGTGAAAGCCGTCAACATGATCAATCTGCGACAATGC
CTGGTTGCAATGGCGACTGCTGGCACCGCGCTAGCTGCATCGTCTTATGTGGCGCTTGAG
GTTCGAAACGCTGGAGTGCCTGCTGGTCAATTGAAGAACGTCAGCGGAAGTACGTGAAGA
TGCTGCGGCAAACACTGATACATAGCTAACAGTCGATAGTTGAAATCTACCACTCGTACC
CACCCAACAGCAACACCTCAGACAAGGCCATCATTCACCTTACCGATATCTTCGGTCTTC
CATTGCTGCAAAACAAGCTGTATGTTTTCCGTAGATTGCTCATCATGGTCATATACTGAC
CATCAATCAGCCTCGCAGACTCCATAGCCAGCAATGGCTACCTAGTCCTTGTCCCCGACC
TCTTTGCTGGAGACCCAGTGGGCGTCGAAGAGCAAGAAGCAGGTCTCAACCTTACCGAGT
GGCGCGCATTGCATCCTCAATCGGCCATCGAGACCGTCATCAACAACACGATTCAGTATG
CGCGGAATGAGCTCGGTATCGAGAAGCTCGGTGGCGTAGGGTACTGTTTCGGCGGAAAGT
ACGTTGGAAGATGGCTGAAAGGAGACGATAGCGGTCTGGACGTAGGATTCGTCGCCCACC
CTTCGAATCTTCTGGAGACGGAGATCCAGGCCATTGCTGGGCCGCTGAGTATTGCTGCAG
GCAGTGAGTTCATCATTTCGATATATCTGCGTCTTGAGTATGTAGGGAAGCTAAAGAGAA
CAGCACTCGATGCAAGTTTCAATGCTACGGCGAAGTCGAGGGCGGAGAGCATACTGAACG
CAAACAACATCACTTTCCAGACGAATCTGTACTCGCAGGCTCCGCATGGGTTTGCGGTGA
GGCCGAACCTGACGATCCCCCAGCAAGCGTATGCGAAGCAGGCGAGCTTTGTGCAGGCGG
TGACATGGTTTGACGCATGGCTTTGAGCAACAATGCCAAAAGGAAAGAGACGAATGAGAG
TGACTGCCAGATTGAATCGAAACAACTATGGACAGTGTCAACAATTATTTGAGTAATCGT
CTTTGAATAGAGAAACTTTTTCCTGCTTCGAGCACCTCTTCTCCGTGCCAGATCTGCAGC
GTCAGCACTACGTACTACATATCGAACGTTCGTGGTACCTATGAACAAGCCGATTCACCT
CCCCTCACATGACACCAAAACCATCGTTCAGAGCTCGTCTTAGCTGACTAATCAAGTCTG
TCAGTACCCCCGGATCGCGATAAGATGCGAGCTCGTCCCCGGGGGGCCTCCACGAGGTTG
TTAACCCTCGCTTCTCAGGCGACTTTCACTGTGGTTGCAGGCATGAGTCTGAAGTTCAGC
TTTCGCCGCATCTTCACTTGTGCGTCATCAAAGGGTAGTGACAGGGAGGTGGGAGGATAG
TTGGGGTTAAAGAGTGAGAATGTGTGTGAGAAAGTAACGCTTAGAGTCTAAGTCTGTGGC
TGGCGGAGTCTGACTGTCGATGGATCTTCTAACAGGTTGCAAAGATTTGCGGGAAAGATT
GATGATATTCGTATCTGTAATATCAAGAAGGTTGAGGGGAAGAAAGCGGGGCGGGAATGA
CAGGTTTATGTACTGCTGGGTGGCGAGCCTCACGCTACTGAAGAAGGAAGTCACAGCACG
CGACAGGTCCGCGGAGCTAGCTTTCATGGAGCCCCTCAGTGGCGAAGCTCATCAAGAAGG
GTCACGTTTGGCAAAACACACAACGTCGCGAAGCCTGTCAATGAGTGAGAGTTCGATTGA
ACGAAGTGGACGAAGCGGCACGGTGCCCACTGTTGGTGAGAGGTGGCTAGGAACATGAGA
ATCATGCTTGATGCGAGGACCACAGTGAAAATGGGCAAGAGAGTTTCAATGCTGAGGTCT
TCGCGAAGCTCAAGGCTTCATGTGAGGTTGACTCGATGGTCAAATACTTGACGTTCACCC
TCGCTAAGCGAGCCAATCAAATACTTGGCGGCTCATCGACATCTTCTGCTCGTTGGATTG
CTCACCGCTGCACGGAACACCATCGCCGGACATTCAGCCTCTGGCAAAATTCGTTCGCCG
GCTTCAGGAGCTCATGAAGTATGAGTCTCGATTGCCCCTGCTGGACCCCTCTTGAATTTA
GATGTTAGGCAGCCGTTTGACCTAAGTTCTGTGACCTCACGAGGACGACAAGGTGCACAT
AACAAGTTGTCTGTGACATCTAGTCTTCGAGCGCGTCTTTCTTAAACGTGGGCTTCGCAC
GAAGCACAAACAGATCAAGAATGTCTCATCAACCAATGAGTGCAGCCTCTGATTCAAGAT
CCATTGACTTTCTCGACATTCCACCGAGCTCTTCATTGACCAAAGAAAAGACATGTGCGG
CACAGGTCAGCTGGATTCTTGAGCTGGAACAAAGTTCTGAGTTCAAGTTACTTGAGTCAT
ACCTGCAAAATTCGGATGCGACTCCAGACAATGCCGTCAACCAGCTGGTGGACCTTACTC
ATAAATGTGCTCTGGAAGGACCAGTAGGCGATCATTGCTGGATGACTGCTTGCTGCTGCC
TGGAAGTGGCTGCTCGTACGGCTCTACTCTTCTTACTCCGCTCCGTCACCCTGACTACCC
CCAGTACAAACGAGCCATGGGAAGTGGAAGACGGAGAAGGTATGATCTGGAGGGATCTTC
TTACTTTTGGGTACACCATATCTGATGAAATGGGTTCCTTTGGTACATTTCCCCAGCGGT
CGGACCGATTTAATGCTTAATCCATGCAGATGGCCAAGAACAAGATTACACGCAAGAAGA
AGCTCAGAAGTGGAAAACCCTGACGGCTTTCTTCGCTCGAATCGACGCCAGTACGTCAGA
GTCACCATCAGCGTTAAACTTCTCCAAGTCATGGGCTCCAACGGCTTTCGCTTGGGCTTT
CGAAGGTGACGGAAACCCAGGGAAACCTTCAGACCATGCTGTTCGCCTGGCATGCATTTG
ACTTGTGTACGATACGCCTAAGTTGTGGCCCAAGGTTTCAGTTGCTCAGACAGAGCACAG
AACCCTCGAGCGCTGAAACAACTAGAAACAGGGCTTGTTGGATAGTCAGTCTCGGTTCGT
CAATGGAACGACACCCACGCTGACTGAGCACGCGCTGGCGCATATGCAGCGGGCCCAAGA
CGGCGCATAAGTGGTACATTACCACACCAGAGATACTCTCTCCACTGCCGCGATTTTCTC
ACCTTTTTCTCCAGAGGTACTTTACTACATCTGAGACCCAGGGTGGGGGAGCGCCGCGAC
AACCACGGCAGTTAGAGGCGATGACGATGGGTGTTACGCCCGTACCACTCAGGCTGAATT
CACGTGTTCGTATACTCACCAACAATCGATCGCGTAGCCTCTGCGTGGCTACAAAGTGGC
ATAGGACTGTGGTCTACGTACGCAACGAGGCACTGCGCGAAAGCAGCACTTGAGAGGAAC
CGCCCCTTACCTTGCAAGTATTTTAATTCACTGAAGCAGTAGGCGCAAGCCATGCACCTG
TCCGTACAACCCCCACCTTCCAACGTAACTTGCAAGGCCAGCGACAGCGCAAGGCAAGGG
CGAGTGGTCGCAGCGTTCTTCCTTGAGCAATCTCCAGAATGAGGTTCTACAATAGAATTG
TATGGGCTCCACCTTACTTGGCTGGACACCTCAAAACCAGGATGCACCGACACAGCCTTC
TCTTTACGCGTCCGCTTTTAGCGTGTCTCAAGCTCAAGGACCTTATCGAGAAAGTCCAGC
CAAAGCACATCAAGCAAGTTGCACGCCACACCTACCTACCAATAGCGGACTACGAACAAT
TTAAGCAGCATGACCTCTTGGCCGGTATACAGGAAGAATATGGTTCCAAGATACCAGAGG
AGGCACCGACAGACCCGCTTCTCATCGACGAGCACCGCTACCCTCATCTCCGAGCTTTGA
GAGCAGACGACGAGATCGGTGACGGGTTATGGCTATGCTGCCACTGCCGGCACGAAAATA
TCTTGCGTCACTACAAAGGCCGTTTTCCATTCAAGCACCTCACATGCAACCGGTGCAAGC
GTCTGTTATGCAGCGAATGCCAAACCACTGAGGTCCTCTCACAGCTCCCATATGGGATGA
TCCACGCACCTCAACCTTCCGGTTCTGAAGAGGTGAGGTATCTTCACGTTTGTAAGAACT
GCGGTCTTAGCCACCGTGCTGAGATGGAGGGATCGACGCTCGATTTCTACGGTGTTACTT
GCGCTGGGTGTGGAACATCGTCGTACGGGGACTGGCTCAGATATCACATTGGATCTGTCG
AGCCATACAGGAGAGATCCAGATGCGAGCTATGCAAGGCTCGTCGAGCAGAAGGCGGAAA
GAGCTGCGAACCTGGCACACCACTGGAACGAAAACGATCGAGCACCATCGAGACTGAGCT
GCAAGAACCCCGATTGATCGGCAAACACCCATACTCAAGCCCGGCTAGGTGCAGACAAGT
GAGCAAAGCCTGGAGAAGGTCAACCAATCGTCTTAACATGATTGCTCTTTCCTTACCAGA
TTTCCAAAATGCTCACCACCACTCCTCCCCACTCAACCCCTTCTCCACCCTGCTCGGCAC
CCCACACGCCTCCCTGCTCGGACACTTCGGCCTCCACTCGCCCTTATCACAGCACACCTG
CTCGTCGCCACAGTAATTGCCCACCCAGTACCCCTGCGCGTTGCACCACCGGAAACGGTC
GTGGAAGATGTGGCATTCGGCTTGGCCGGGGGTGCGTGAGATGTTTGCTGAGGGGCAGGT
GGGGAGGGCTGTAGAGGTTGTGGAGGTGGAGGAAGTCAAGAGGTCAGATTCAAAGAGGGT
GATTGTTGGGATAGAGATGGTTGTGATTACTGGGTTGAAGGAGGAGTTGCAGGGGGTGTT
TGGGAGGGCGATAGCGATCGCGGCGAGGAAACCGAGGGCGGTAAGAAGGCGATTCATCGC
GATGGATAGCAAGAGGTGTGTGATTTTACAGACCAGATGGTAAGAATCGAGACAGGAGGC
ACAAGATGGATGGAAAACAGCGATATATTGAAGCTTCTGGTGAGGTCTGTAGAAATGATT
ATATGGCACACAGGCCGGTGATGAACCCGCGCATCTGCAACAGTCAACAGTGGGACGGCG
ACGGGTGGAGCGTAGTACGAATCTATTCTTTAACATGCAAAATATACACAGGTCCTCGCC
TCTTCCAAAGCCTGGAAAGAGACCACTGATCTAATGGTATGGATGCGCTCTTGACTGGGT
CGCACGCTGCAGCAGACCTCTTGCTTTCTATATGCACGACCAATATGATACACAAGCTCT
CCTGCAAAGCTCACGAGCGGGTACTGTACGCTTCTCCATTCTTCTACTCCTTCTTCGGCC
GTCCGTTTTGCGCAACGTTATCGACATGTGACGTCTGAAGGAAGAACTTGCGCTCGAGGT
ACTTGAGGCCCTCATCAAGAGGAATGATGGGCAAACTGATGTACAGCACGGCCTTCCACT
CGTTCCAGTTGAGTGGGATGACGCTGAACAGGCCCTGCAAGAAGGGTACATAGAGGAGTG
CGAAGTGTAGAGCCATAGACAGGCAGATAGCGTAGACGAGCATCATGTTCTTCCAGAGCG
GCAAGGTAAGTAGGGACTCGGAAGAGCTGAGGGCGTTCATGGCGTTCAGCATCTCAATGA
CGACAAGGATGGAGAGCGAAACGGTGGAGGCGGCCTGTGCAGAAGCGTTGGCGAAAATAT
CGCAGCCGATCTCGGGGAACTGAGAAGAACAGCGGTGGAAGTGGCTGAGCTGGTAGAAGG
AGATCTGGGGACCCTCTTGGTTGAACATGAACCACCATGCGTAACCACCAACGGTTGCAG
CACCGACGTAGGTTCCGATGACCATGTAACGGAAGAACAACCAGCCGCCAATAAGGGCTT
CGTCACGCTTGCGAGGCTGACGCTTCATGATATCGTGGTCAGGAGGGTTGAACGAGAGTG
CGGTAGCGGGAAGACCATCGGTGACAAGGTTAACCCAGAGAAGCTGAACGGGGATGAGAG
CCTCAGGCATACCCGCGGCGGCAGTAAGGAAGATGGAGACGACCTCTCCGATGTTGGACG
AGATGAGGTAGCGGATGAACTGCTGGGTGTTGTTGTAAATGGAGCGGCCCTCCTCGACAG
CACCTTCGATGGTAGCAAAATTGTCGTCAACCAGAACCATATCGGCGGCGAGCTTGGCAA
CATCGGTACCAGAACCCATAGCGACACCAATATCAGCCTTCTTGAGTGCCGGTGCGTCGT
TGACACCGTCACCAGTCATGGCAACGACCTCGCCAGCCTTCTGGAGGAGGTCGACCAGCT
TGGACTTGTGCGTTGGCTCAGTGCGGGAGAACAGGGAAGCGTGCTTCGCGGCCTCCATCT
GCTCAGTCTCGGTCAAGTCATCGAATTGGCGTCCAGTGAAGCTCTTGCCGGCGAGGTTCT
CGTTCTGACCAAAGACACCGATCTGTCGGCAGATAGCCTCAGCAGTGTTCTGGTTGTCAC
CAGTGATGACAACGACGCGGATACCAGCGGAGCGACACTTCTCGATCGATTCGCGAACCT
CAGGACGGGGAGGGTCCAGCATGCCAACAAGGCCGATGAGAGTCATGTTCTGTTCAAGCT
GAGCGTATTCCTTGGTAGTCTTGGCCTTGGAGAGAAGAGGGTTGTTCGAGACGTCATCGA
CGGAGGCAATAGCAATGACACGAAGACCGCGGTTGCCGTAGTCAACAATCTCCTGTTGAA
TCAAGTTGACCAGCTGGTTGTTCAATTGGGCCTTCTTTCCGTCCTTGCCAACAAGGGCGG
ATGTGCAGCGGGCGAGAATAGACTCGGGAGCGCCCTTGACCAATAGCTTCTGACCGCCGC
TTTGACGGTTGCTGACCAGGACAGACATACTCTTGCGGTCGCGGGAGAATTCATATGTAG
CTTGCCGTGTAGCGTGTTGTTCATAGTACTTGCTCGAGAAGTGGAGACGGGCCTCGGGTA
AGATGCTGGTCTTGCTCAAGTTGAGCCTTGCGTCAGGGGTACCAACCTTCTCGGCCAGAA
CACGAAGAGCGCCTTCGGTGGGCTCACCGACAATACCGTAGGTGCCGTTCTTGGAGTCGT
AAGCCAAAGATGCGTCGTTGCAGAGTGCTGAAACCTCGCAAATCTGACGAACGGTAGCGG
AAGAGGCAGCGAGGTTCTCGACGGGCTTTCCGTTGAAAGAGATTTGACCCTCGGGGGCAA
AGCTGGTTCCTTCAACATCGAACTCCTCAAGGCCGTTACCAGCTTCGTTGATGAAAACAA
CCTTGTTGACGCTCATCTGGTTGGTGGTCAAGGTACCGGTCTTGTCGGAGCAGATGACAC
TGCAGCTTCCCAAAGTCTCAACAGATGGAAGACTACGAACAACGGCGTTCCTGGCGGCCA
TCTTGCGTGTGCCCAGAGCCAGACATGTTGTGATAACGACTGCAAGACCTTCAGGAATAG
CAGCTACACCGAGCGAAACTGCAATCTTGAGGTAGTAGATAGCACCCTTGGTGAAGCCTC
CGTGAGACGGGTCGTTAAAGTTGCGGATGTTGATGAGCCAGACGAGGATACAGATAGCCG
TAATAACTTTGGCGAGCTGATCGCCGAAGTTGTTCAGCTTCTCCTTGAGAGGAGTCGGCA
GCGAAATCTGAGAAGTGATACTGTCGTGAATATCTCCAATGGCTGTGTTCGCGCCTGTCA
AAACTACCAGCGCGTTCGCGTGTCCAGTGACCACTGTTGTTCCTGAGAACAGCATGTTGA
CCTGATCCTGCTTGACCGCGTTCTCGTCCTTGACAACCCGGATATCCTTGTTCACACTCT
CACTCTCGCCGGTCAGAATCGACTGGTCGACCATGAAGCTGTTGCTCGAAATCGATAGGA
TCCTGCAGTCCGCGGGGATTCTATCGCCGATTGCCACGGAGATAACATCTCCAGGCACCA
GATCATCAGCCTTGACGCGCTTGATAGCTCCATCGCGGACAACCTTGGCTTCGTTCGCTG
AGTATTCTTGGAGCGCAGCGATGGCCTTCTCGGCGCTGGTTTCTTGCGATACACCGACAA
CTGAGTTCAGGATGAGGATCGTGAGTATCTATGGGAGTGAAATGTTAGCGCAAGCCATCC
AGACGCAGGTAAAGATAGTACTCACAACTGCCGGGTCTACAAACGCCGTCCAGCCCTCCT
CGTTTTCGAAAAGCGCAAGGACAAAGGACACTGCTGCGGATCCAAGCAGTATTATAACCA
GCTGATCCTTGAACTGTTCGAGGATGAGCTCCCAGATGGGCGTGGGTGGCTCCTCAGGCA
ATGCTGTTTCCTTCTGTTAGCATACTGCATGCCCCTCCCCCCCTGTCCTTAGATTGTCGC
CGACATACCGTTCTTGCCGTGCTCTTCCCGCAGGCTCTTCACCTGCTGTTCTGAGAGGCC
CTTCTCCTCTGTGACCTGGAAATGCTTGAGCGCCTCGCTGGGCGTTCTTGTATAGGCGTT
CTCCATGCTTTGTGTGCAGCGATCAGCTCGCAATACTCGAGCTCGTGGATTGTCGCCGGG
TGTCAATCAATGTATACGGCGCGTGGGCGTGGGGTGAACGTGTGGGGCTTGACGCCGTCG
AAGACAGAACTGCGGTACACTCCTACCGATTCTATGCGCAGGGGTACTTGGCTCGTCGCT
CTGCTGCAAATGCTGCAGATGTGGTTGCTTGAAGGACAGACGTGGAAGAAACCTCTCGAA
TCTTGAAATCCTCGGGGCACAGACGGCTTAAAGCGAATCTGGAACTCGGCAGAAGAGATC
TGAAGCTTCTCAAGAAATCTGTCCTCTCAGTTAGCTCATGATGCGCCACACACTCCACAC
CGGCGCTAGACCGTGCGAGGTTCTACCGCTCACCAGCCACCGCGGAGCAGGTCCACGTTT
CACGTCTGCTGCGGCGATTTGCTCGAGCACTCGCGGGTACAAGTAATTGTTATTCACTCG
AGGCCTGAGGGTTCTTGGAAACACCTTGGGAGCGCATTGTTGCTTGCAAGCAGATGCAAT
CAATCACGGGCAAACTCCGCTGCATTCGGGATGTCGGCGCCCCACGAACTCGATACCCCC
ACTCAGTCATCATCGCCGTAGGGCTGCGCGACCTCGACACGGTTATGCGGCTCTGTGCTG
CGTCAGCCGCATCTCAAAATTCGCAGGGATTTGCTCTGCATTTAAGATTTTGATCACTTG
GGATGATGTTTGCAGTGTAGAGAGAATCTGTGATGATGTAATTGTTTGTATTAGATACGC
AACAACTGCCAGTGCAGCAGTGCAGTCGTCGCAGAGCTGCAACGAGGCCTAAAGGCCAGG
GGGAATCAAACCGAGTGCCGGGATAACTTCGCCGGTCTTGCAAAACGCTATCATGGTCAT
CATGCCCATACCCATTCCATACACCATGGGATTTTTGGCCTAGATGTCCCAGGTCTTTGT
ACATCGAATGCTGATTATATAGTTGTAAATAAAACCAAGACATTGTTCATGTCTTGAACG
AAGCGAAGTGTGCCAGGGACTCTATGACTCTCTAGTCGCGCAGTACGTCCGGATCAACCT
GACGAGATCCCTGGTCACGAAGGGCTTGGTGACATAGCCCTTCATGCCGCTCCTGGCTGC
CTTGTCGAGCGCAGCGTCTGTGACGTCGGCAGTCACAGCCAGGATGGTAGGCATGCGGCC
ATTGCTTTGCAGTTCTGGCATGCGAAGAATGCTCTCGGCTGCCTGGAAGCCATCGAGGTG
TGGCATCCAGAGGTCCATAAGAACAACGTCAATGGCCTCAGAAGCAGGAGCGAAGGCGTT
GCGGTGCATAACTTCGATGGCGTCGATGCCGTTGAAAGCTGTCTCGACGTTCTTGTAGCC
CAGCCTGTTGAGCATGTTCATCAACACGCGCCTGTTGATAGCATTATCGTCAACAACAAG
AATATTCAAAGGCAGCTCCTCAGCGAGCTTAGGTATCGCAGCTGGTTTGCCGGCGGGCTC
CTTCGATAGCTGTCGAAGAGGAGATGACATCCGGTGCGGGGAGAGGAGTCCTAGAACGTT
TGACGACGGTGTTGGATGAACAACAACGGTTGGTGTGTCCAGCACTGTAACAGATACTTT
ACGTCCAAGGTCGCCCACGAAAGGCTCTGAAGAGAGTGGTGGTGTGATTGGCTCTCGTGA
AACGTCAAGGTGAGGAATTTCGGGTTCGACAGACATGCGAGCTCGAATGGAAGGAGTGGG
CGAACCGAATGGTGACGACGGCCGGCTACAAACCTCGCCTGCTGTAAGTGGAACGCGCAA
CTCGAACTCTGATCCCTTCTTGGGACCGGTTACGTGTGAGCGCAGGCAGAACAGATCGCC
ACCGAGCTTCCTTGCGAGGCCCTTGGCTACCATCAGTCCTAGTCCAAGGCCTTCGCTCTG
TCGAGTTGTCGAGTCATCTTCTCTAGAGAAAGGCTTGAATAAGTTGGGCAGGAAGGCTGC
AGGAATTCCAGATCCAGTGTCCTTGACGTTGATAACGACGTAACGTCCCTTTGCACTTAG
TGTGGCTTCCAGTGTAATTGTACCGTTCTGTGTGAACTTGATGGCGTTCAAGGTCACGCA
AGACACCACCTTAGCGAGATCTTTCTCGTCGATCAGTATCGAGTCCGGCACGTCTGGGGA
CACGCTCCATTCAACCCATTTAGTGGATGCTTCCCCATTTGAGCTCCGTGTCCGCACCTC
AATTCGTTCGCCATTGTCTGTTGCTTCAGCAATCGCAGAGTCTGGTCGTCCACCGACCTT
GAGTGCATCTGAGATCACGTAATGCAGAACCTCCCTGAGATTGGTGTGACGAAGGCTTGG
AGCCTTATGATGCCCAGCAACGAACCTGGGAAAGCTTGTTGAGCTACCGCAGCGACCTTG
GCACCTCTCCAGTTTCTCCATCTCCTTCAAGCTAGACTGCGGAGGACAAGATATCGATCC
ACGAGCAGGAGGCTCTTCGGAAAAGGTGTCTCGGGTTCGGCGTCGGATGGGACGTACTAC
GCGAGTTTGGTTCTCTCCCCATGCGAAGTCTTCCCTCCGCCTCTTCACGCCACGATGCTG
TTGTTGAGCGACGTTGTTGGCCGCAGCGAAATACTCTGGTCGAGCTTCTCGCCAGAAAGT
GTTCCACTGATTGGGGGTCTTGTCCAGCGGTGATACGGGTGTCTCTGGAACACCCATGTT
CATATCGTAAGCGTGAACTACGTTGTCAGCCGCCTCAACAGCACGACTTGAACTATCTGT
ATCGAAGTCAGTATTGATGCAACTAGGAAAACATCGTAAATTCACACACCTTGCACAGCT
TCAATGTTCTCCTTTAGAGTATCGAGCATTCGGCGAGTTCGTACATCGATGTCCATGGTT
TCTGATGCTTCTTTCACGTTCGCCATCATGACGTCGAGCATACCAACAACTCCTTGCATG
GGAGTCCTCAGCTCGTGTGATAAGCTTCTGGCGTAGGGCTTCAATGACTGGGCAACCGAA
ATGGCCTCGTGTGGGACGACCTTGGGCCGTTCTGTTTGAACAGGCTGTGCAGATTTGGCA
AAATCGTTTCCTTCAAGGACTCGCTCAAGGATCATATCCTCCAAAGCATGGAATAGCGTC
TCGAGAAAGCCCCAACTCAATGTACGCCTGGCAGCCCCCTCTTTTCCCCACATTACTCCA
AAGTGTGCAAAGCATTTTCCTTCGGCAAAAAGTGGAATTCCGAGGTAGGCCTCTCCAGGA
ATGATCAAATCGTTCGGGTTGTTGACAATAAATTCGTTCAGTCGGTCTGGGATAACAAAG
ATCTTATCGTGCTTCATGTAGGCACAAGGGCATTGGTATGCATGGTACTTGAAGTTGCGA
AGGTGACCAGGACCATTGCCTTGGTCATCGTTGATGTAGAAGGCTTCTCCCATTAGACAT
GACCCAGGCTCTCCGATCGGTGGCATCTCCACCGCGACATTCTTCTCGTCGACCAAGATC
CTTTTCGAGACGAATGCGTACTGGGCATCAGTAATGCGTGCAAGACCTTTGGTGAGAAGA
GACCAGAAGCTGTCGATATCGGCGCTCCTCAAGGTGTTCTTAAGTTCGACGAGCTGTTCT
GCAGCATTGCTCTCGGCGGGGTCGTATAGTCGAGAGAGCTCTTCTTTGAAACCGTTCTCG
CCCTCTTGCACGACCATGCCTGGGCTGGGCCGTGAGAATGCTACGGAGCGGCGTTCCATT
ATATCAGGTGGAACAGGGCTGGCAGATAGTTCTCCCATTTTTTACTTTTCCATCCAGACA
GTAGGTGGGGCAGGGCTCCAGGTAGTTGTGGGCCGGAGAGGTGGTCAAACGTCGTCCAGG
TGGTGGGTGTACGTACCCACGCCGGGGTGGAGGATTGGTGGCCACACTGAATGTGGACAG
AACAATACAGACGTCGTGAAGAGCGAAATCCGAGACTTGGCTGACGGAGCTGGTCACAAA
GGTTGAACAGGCCGTATCCGGAATACGCTGACTAAACGGTGGTGAAGTGCAAAAGCAGCT
GGGACTGGCGAGGAATGCGGTTGTGTGCAGAAGGAATCGAAGATTGCGAGGGAGGAGGGC
TGTGTCGGCGATATGGTTGGACTGGAAGACGGACTGCTAGAGTCGCACATAAGAGGGCTG
GGCGCAGGTTGCGATCTAGAACGCCTCCCGATGCTGCAGAGGCCTCTGCGTTCCCAGCGC
GCTCCGGTGGAGACACAAAGAGACGCATCTGGCGCCCGCCTGGCCGATGCATCAAGATGC
TCTTAAGCACACTGTGCCCCTGCGGGCCCTCTACTCTTGCTTCGAGGCGTGCATAGCGGT
CTGCCTGCTGCGAGCAGTGCTGCACTATTGCACAAGCAGCGCTCGTCGGCCGAAGCAGCT
GAGGGCTGGCGGGACCCTGGCAGCGCACGCCTGCACGCTTGCTGTTTAGGCGTTCGGCAA
GCTGGCAGGGCGGATCGCCCGGGCGATTTGACAGTCTAGAATGCTTGGTGTCGAGAGCGT
CCCTGCACGATCTGCCTGACGGTGCCTGTGCGGCGCCTTTGCAAGCATCCACCCACTGAC
ACCGCCGGCATCAGTGGGACTGCGCGTGCAGACAGGGCGTCTGCTGGGGACCTGATGACG
ACTGCTTGATTGTGCAATCTGCCTCACCGCAATCTATCGTGGAGATGCTTGGCATCGGTT
GCAAGATCGTGGAGAAGAGTGAATAGAATCGCTCCTTGCAGCACGCTAGGGGGCATGTCT
TGCTGACCAATTCTTGGAATTGACCACGCAGTGAGCACTACCATGGTACTGTACCAGGCA
CCTCAAACACGCTCACGCGTAGGCATTCAGCTGCTGCAATCTATCACACACCCCGGTTCA
CGTCATCGCGATGGATGGCAGAGTAAGCCTGCAACACTGTATAGAGTGTCTCAGAGCTCA
ACACACCCACTCGACACCACGAACAGAGTACCTTGTGGTACTTGCAAACCTGCTCCTGCT
ATCAAAACTCGGTCCGTACCATTATGACAGACACGTGAAGTGAGGCCGAAGTAAGAGCTC
GGTGGATTACTACAGAACGCCAAACCTCTCACCTGGTCGAGCAGATAAATTCTGGCTGCT
GTGTGTCATATGCTGGCCTGGTGTTCTAGGCCGCAGGATATAAGCTCGTTCTCACGAATA
CATTTATTCCCATAGCCGTGTGCGATACCAGACTAATCACTGGCACTCGTCCGCAGTGTC
TTTTCAAATCTGGTTCAATAACCTGCATAGACTTGAAGGCTTTGTGAGGTAACGTTACAT
GGGCAGTCCGAGCACCTGACGCCTGGGGCAAAGACTCCTGATGCTGATATGCTCCACGAT
CTATCCTTGGGACGCATCCCCTAACTAAGCGCATCGGGCTTTGCTGCGTGCCCCAAAGAC
CGAACGGGAAACACATGATACGTGCGTCCTGTACACCCTATCGCGAAGGGAAATGATGTA
CTTTGCTGAGGCCGGGAGGAGTGAGCGCGTCGATCGCAACTTCCACGCATGGTCAAAGGA
TTTCTAGGCGCTTGGGCAACCGCAAATGCCCCGCATCACTTTCCACCTCCATCCTCTTTG
CTCAACACCATCAGTTGACAGTTCACTTCAATGGGACATGACAGGCATCAAGACACTTGG
TTCGGATGCCGCTGCCAATGCTTTTGGCTTGCAGCGGTGCACGGGATCTTAACTCCCGAG
ACGTTAGGCCCTTACGCGCCTTCCTCAAATCTTCAAAAATACCTACTCGACCAAAGACCA
AACACCCAGACCCGCTGGATTCGCCCGAATCCAGTATCCCGCCCTTCACCCTTTTGCTAA
CGAGCTTTCACAGAAAGCGCGTCGACGCAGCTCTTTGAGCGTGTAACGCCTTCGTGTATC
GAGACTGGCGTCATCCGAGTTTGCATTTGCACGCATACAGTCTGAAGCATCTAGACCGAA
GGGGCGGTCCAAACTACACTCTCGCAAGCTCACAACATCCGAACGCCGAAAACACCGATT
GATGGTACGGATGGCCGACAACGATGTTTGCAGGGTCCATTCCTGGCAGAAACGTGCGGA
CGATGCAATGTGCCAAGTCATGCATCGGTTCACCCTGCCCTCCTCTGAGACTGCATGCCA
CAGCACCGCAGAACCGCAGCTCAAAGATCCGTGGTCGTTGCGTTTCATCAGCCTGTTCAA
GTATTCCGCGGAAGAAGGTCGTCTAGGCCATCCCCATGGATCCGGCAGGGCTGGATTTGT
CAGACGACCTTTCATCTTTTCGACCGCTTCACTCTGCGAAATTGACTACATTCCCTGCGC
TCAAGTTCCTGATGTCAACAACACATCAACAAGCTTGTATCTCGACTATCTTCAGTCCGG
ACTTCGACTCGGATGGTCCCATGCTTCGCTTGAAGATACATGACGACATGAACCCGTACA
GGCGCAACAGGGAGTGCAGTAATTCGTGCCCGTTCAGTTAGATGAAGTCATCGACCATCA
AGCAGAACTCAACAGCAACAACACAATTATTGTTTTCTAAGATTTAAGCTAGAGACAGGT
CTTGCTAATAGCTACCTACTATGTGAGGACAGTTTCTTAGAATATTGTTATTGTGTTGTT
GTTGAGTTCTGCTTGATGGTCGAGGACTTCATCTAACTGAACGGGCATGAATTATTGCAC
GACCTATTGGCCGCTGCGGTACGCTCCTGCATCTGGATCGCTTGGCAACGGTCTGGAACC
TACTTATATTAGACCACATGCTTGACCTTCACAAGGACAGGACTGGCAGTCTTGTGCAGA
GGCTTGCGCCCGGCGCTGTCTGTCAGTTTAGCGTGAAGACTTTATCGAGCGACACAGCGG
TCTAGGCCCCACAACCGAAGATCATGAACGAACACACCACTCGTACAGAATTATGCTCGG
ACAAACGTGCGATCGTGACGGCTCCTTCGTTTGATTGACGGGATAACACACTAACGTTTA
TCCAAGCGTGTGACGTTGCAACCTCCATGTTGTCCCAAACAGGCAGTGCACGATAACAAC
ACCCATGGTTTGTCACTGCTAGCAAACCGCGCCTGGGCCGGTCTAGCTCTACGCAATTTC
TTTGTACCTACCGCGTCTGCCGTTCTGCGACGACACGACGGCTGCAAACGACATGTCTGG
CCAACCCTCCACAACTGTTACAGCATCATCGTTATGCCTGTACATTTTTGTATTGGGCAA
CAGACCGCCATTTTGCATGCAAGGTGCGATCTGGAACCGCGATACACGGCAGGAAGACCT
CAATTACAATCAGGTCTTCTGTCTGCACAGCAGTACGATTCGATGAACGCGCGACTACTA
ATACATCCAGACTTCACGAAGACTGCCACGTATACCTTTGCGGAAGCCATGCATCGAAGC
CACATCTGCCGAACGCCTCAGGCTATACATAGCTCCACACAGCTGCAGTGGTCTGTGACT
ATTGCCGGTCGTTCTGGGGTTTTACCTGCACACCTCCGTCATATTTCGTATTTCGGAGTT
CTGAGTGTCGATAGCACACTCACGATAGGCCCCCCAAGCCAAGCTCAACAGGTCTTCGAC
ACGAAATTTCGAGCCTGCTTGTCCTGTACCGGCGTTCAGGGAGGTGACGCTTTCGGGCGT
TGTTCACGTGCTCATTGGTGTAGGAGTTCTAGACCTGCGCCTCACTGCCACAACAATGGT
AAGGGCAACGTTCGTGACTTCAAGGTAGGATAACAAATGGTCTGACAGTAAGTCTTCGAT
AATAGACATTCATGTGCCTACCATTCCGCCGAGGCAAGCACGCGCGATGCTTTCAAGTTG
TCTCCAAAGCTGCAACTTTGCGAGATGTCTCTTCAGCTCACACCTCCATCCTCAAGCCTG
TCGTGCGCAGTTCGCAAGTTTGGTGGCTGAGATGGAGATTTTATGGAGACTGGAGAGACG
TTTGCTGGGCTGTCAAGATTCAAGGACTTTCCTCGACCACAAAACCATGACATGATGCCA
AACCAATAGCAATACCAATTCACTTTCAATATCCCAGGAACAAAAAACTTGAAGCATACC
CATTGCTGCTACTTGCTCCACTCTTCCCACTACCCCCTCTAGTACGGAATCCCATTCGTA
ATCAACTGAAACCGATCATACGTCCCCGTACTATAACTACTCGCACTCTTCTGAATCAAC
CCACGCATATAATCCGCGGCCTCTCTCTCCGTGCGATCCAACACAAACCGATCCCTAAAA
TTCCTGATCGTCTCAGGCTTGAAACACGGCAACCCGCTATCCAGCATCAACTCGACGATA
TGGCACAGGTGATCGCAGTGCTGTCTGCTGGCCAAAAACGCCTTAATCGTAAGCTCCTCA
AACCAGCGGTACGGCTGCGACGTGGTACTCCCACCCATGACAGCGATCATCTCAGCGGTG
AGTTTGAACGGGGCGCGCTCAAATTTAATCCCACCCGGCGCAATATCGAAGCAGAACCCA
AAGTCGATATGAATAATATGTCCCCAATCATCAATCATGATGTTCCCATTATGCCGATCC
TTGAACTGCAGCAGGAAACTAATGACGCTGTACGCGGCCATGCTTCTTACGAAATTGGAC
CGCGCTTCTTGGAACCGGATGCTATCCTCGTTGCCGTAGCGGCTGACGAAGTAATCGTCG
AGCCGGTTGACGGCCTCGCGGCCCAGCATGTCGCGGCTGATGGAGTTGGGGAGCACGTCG
ATGACGCCGCAACCCGGTGCGGTGGCGGTCACGCGGTACGGGAAGACCCAGACGTCGAGG
CCGATGGTGTTGAAGATGCCGCGGAAGGCGGCGATCATTTGGAGCGCGAGGACGTCTTGG
CGGCAGTCGTCACCAACTTTGAAGATGGCGGACAGCCAAGTTTCGTAGGTGTTGGTTGTT
GCGGGGAGGCCGGAGCGCGGCTCGTCTTCGATGTCTTCGATGAGGCCTGTGTCAGGCTTG
TTCTTGCGGATGCGGAATGTGGCCATGAAGGGTGTCTTTGCGTGTGATTGCAGTGGCTTG
CCGGAGTTGCGGTCGATGCCGATGACTTGACCGTCAGGGTTACTGGGGAGGTAGACGCCA
ACTTCTACTTCGATCTTCCGCAACTCTTCTGCAATCTTTTGCTTCTTGACTTCCTTGGGC
TCGTGTAGAACTGATCGCAGTGTACCGGATATGCCAGTAACTTCGTTAAAGAAGGCGAAC
TCGCGCTCGTAGAACTCGTGATCTTCTTTCGAGAAGCTGGACTCCAGGCTGGTCATGACC
TTATCCAGGGTAGGCTTGACAGGATCAGGCTGGTGAAGGTCAGTACAGGGCATCTGGAAG
ATAATCTAGGAAACTTACTACTTCTGAGGCTTCGTCTTTGTAAGCATTCGCCTTCATGTT
CCAGATAATCTGATGGGCAAACAGCTGAGAGAACTTGGCCGTCTCAATGATGTACCTCTC
GACGTAGCCAAGAACATCGTAGCGAAGCGTCTGGACGATCTGGTAGACGTAGAAAAACAT
GACGTCTACCGAATGGCTTTCGAGTGCTCGCATTGCATACTGAATGATGAACGGATGGTT
GCCATAAGCGGGCATGAACAGTGTTACCGCCGTAATGGGGTTCAAAGGAGCCCAGTACAA
CAGGTACTTCAACTGGAAGGAGACGTCACCAGGCAATTGGTTGCCCAGCATGACCTCCAG
AGCATCTGGTTCGTTCAGAACCTTGTGAGGGAAGTTGAGCACCTGGAAGCGGACCTCGCT
TTGCAAGCGCGGCGACTGGAAGCGCTTGAGTAGCTGAACAGCGATGGCCGGGTTCTCTGC
CCACGCTGTCTTGACGTGGGCCAAGATTGCAGCGTCTGGCAGTCCGTTCCTGGCACCTCC
GCCAAAGTGGTGCTTCTTTCCGTTGTCCAGAGGGAACAGCCAGACATTCAGACGCGTCTG
CTCATTGGAGATGAGCAAGGACAGCAGGTCCTGTTTAGCCTTGACTTGTCTCGATGCCGA
GTCCGCTACAGTGGCCATCCTTCCAAGGGCCTCAAGGTGAACCTGTACATCTGACAGAAC
TTGGGTCTCTGCTTTGATCTGCAAACGGTTGCCCCCGAATGACCATTGTGGCGCGTGAGC
AAACCATGCCAGGGCTGCAGTCAGGAGACGGTCCATAAGACGCCACTTGGCGGTCGATGA
GATGGTCGTGCTATGGCGAACAATGCGCACCGCGAGCAGGATGACGTGGAAATAAGCCTC
CCTAGCCAAAGGTTGAGAGCATCCTGCACTCATGGCATCGAGCGTAATGTGGATTAAGCG
AACGTACACACGCTCAAAGTCTGACTTGCTGAGTCGAGAGGCGCTGAAATGACTCGAGAG
GAACTGCATGAGACGGAAGTGCGGTGCGATGAGATTGTAGATGTGTTGTTGATGCTTAGC
CAAAGCTTCTTTGTCAGTAGCAGCAAACTCTTGCTTGCCGTAGAAGGGATCCGGGTGTCT
TGAATCGTTAGCCGTTTGCGCTGATTCCAACAGACGTAGACATACCTTAGTGAAGGACTA
AAGAGACCCCTTCGCTTGCGCACCGTGCTCTCGAAATTCTCAGCGATTGCGACCAGAACA
CTAGACTCCATACGAGGGTTCTCCTTAATGACACTCATCCACAGGGAGATACCCAGCTTG
ATCGACTGCTTTGAGAACACTGCGAAGGGAATGCCGACCAAGTGATGGACGATCGGTAAC
TGGTCCCTCTTGACTCGACACAGTAGCGCAGCCGCTCGTCGAAGTATATCCCGGATTTCA
GCAATAGTGACATGCTTGTGATGCAGCGTACGCTGTTCGAGGTCAACAAGAAGCTTAGTA
GCGTCTTGGATGCTGCGAGACAAGTATGTTGGCACAGGACCGGTGGAGTTTCCGCCGTTG
AGCCAGTCCTCCTGTTGGTCGTTGCTACCCTCGAGGAACTTGTACTCTTGCCTCGTAGTG
TACTGCGCGATGAAGTCGGATGCGGTATTGATGTTGATGCCTTGACGTTCAATCGCACCA
AGACGCTGGTCGTTGGCAGGGATGACAGAGCCCATATCCAGGGCAAATGATCGACCCAGA
GAGACATGACCGTACGATGCCTCATCATCGAATTCTGATAAGTACGTCTGGAGAAGTCCC
TTGATGTCAAGAGGAGCTGCTTCAATGACTCCCTTGACCCACGAAGTAGCGCGCTTGTGC
AATGTCTCCAGAGTTGCTCGGCGGAATAGATAGTCGTCTGACAGCTCTACGGTAATATCT
GACTTCTTCGAGGTAAAGGTTGACTCCCAGGTGTACTCATCAGTCTCTCCCTCGAGACAG
CTGTACCACATAATCGAAAGGAGCTCAAGGAGAGCAAAGAGAGCACTCTTTTGACACAGA
GTTGATGGAACTTCTCTGATGATGATATCAGCACATGCAGCTGCAGCTTGCTGAACGCGA
GCGATACGGTGACAGCAGGCTGCGAAGATTTGTGCGAGCTGTTGTGCAAGGTATGGTGTG
GAGAAGGTGTGGTGTTGCCCAGAAAGCGTCTTGGCCAAATATGTCCTCACGGCCACTAGG
GTGATCGCAGACATGCAGTTGCCGACCGCGCCGGTCCGCAGTTTGGGATCCAAGAAATAC
GCAAGCGCTTTGGTGCAGTCGCCTGTGCTGGCTCGCAATTCTTCTACCAGGTATGCTGTA
TTCAAGAACACTGCTTCGGGATACGTAAGCGGCTTGGTGTCCGCCTCGCACGACGGTAGA
AGCTTGACCAGGCGTCGCTTTTGCTCAGCCGTATGTTCTGGAGACTTGCCACGGCGCAAC
ACCGTGTTCAACTCAATATCGCTTTCCGACAGCATTGGACGCTCTTCGGCGATTAGAGGC
TTGCTGAAGCGAGCAAGTGTTCGAAGCTCCTCGATGTACTGCCTTCCAAGATCCGAGTTG
GTGTCAAAACCGTGAACAACAATGTTGAACCAAGCATCTCGCTGTAAATTGACAATCGCA
TCGTCTAGCTCGATGGAATCAGCTCGTTGAGCATTGCGGGCGAGAAGCGTGGCTAAAGGC
TTCAACATTTGAGCGATCTCCTGGGACGCCAATTCAGTATCTCTTAAGTGTTTGTGGGAA
GTCTCTTGTGCATCGCCCTTGCTGACGATTGTGTCTAGTAGATGAGTGAGATAAGCTTCG
AAAGCCTCGTCCTCCGATACCACTTTCGAGATGTTCAGGCGCGCATTCATGATCTAGACA
GGTATTAGCAAGCGTCAATCCGGCAATGAGATGAAACACTTACAGCGTCCAGAGTGACAA
CGTCGTCCTTGACAAGTGCATCATGACACAGCGTCGAGTAAAGCTTGAGCAGCGATCTGA
ACTCTGCTGGAGGCGTGTGAATACCAAGCAGTGCTGCATCGGTGATGATCTTGACGTCGA
CGACCTTGCTTGCTCTTCCGATCTTCTGTACAAGCATTGACAAAGCCAAAGCCGTGATCT
TTTCATCTTTGCACTTGCTCGCCACAGACACTACAGTGTCCACGATAGTTGTGTGGACAT
GATGCGGTTCCTCGACATCACTTGGGGTGAGCGATATTGCGCTGCCATTCGATTGATGCG
CATAGATCCCCGGAGTGCGCAACGTATTTCCAGTACCATTGAGCAACGGTGATGCAGATG
TGGCACCAGCAGTAGCAGGTCCGGCGCTGATAACATTCCCAAGGCTATACAAGGTTGTAA
TGACAGCATCTTGAGGGAGCAGGCTCAGAACAGCTGCTAGAGCATCCGCTGCAACAGACG
AGGTTCGGTGATCGAAGTTAGCTTGAACAATAAGCCTTGGGAGCGAGCGACCCAAAGTCG
ATGCAGTAGACGGAGATACTTTCGCCAGGATGGCCATAGACTTCAATGCTGTGGATGCTA
GGTCATGGTCCGCACTCTGTGTGGGGTCGTTTAGCACAGCGTCGAGCCAGGTCAGCAAGA
CATCGTCGTCGGCGATATCTTCATCGTACACGGTACAACATAGATAGGTCGTGATGATCT
TGGCCTTGACCGAAGAAGCCTGTCGCTGCTGCCACGCAGACCCTACTCTTTGCAGGTAAT
CCACGTCGTTTTCCAGACCGTTCATCTCGTCAACTGCGATCCTAGTCAGGCCTTCGGCGA
GGGCGTCCTCAGATTTGTCCCCAGCTGTGCGGTTCTTGTTGTATGATGCTTGCAGGTGGT
CTAGTATGGACTCGAGAGTGTTGCGTGACGGCGTCTCGACAAGTAGCGATGCAGACGTTA
CAACAACTTTTAGGAATGAATCGTGCAAGATCATAGCACCCAGTGGTCGTCCAATAGCTG
CATAGTGTTTCGTGTAGCGTTTCCATTCTCTCAAGCCGTGTTGATGTGAACGCGCGTTAC
GCGCAATCGACAGAGCGGTCTCGAAAGCAAGGAAGAATTGTTCGGAGAGCGCTGCCTTGA
CCTCCTGGACGAATTGAAGCCGCTCGTAAGCGTTCCAAAACCTTGCGTGCTCGGCAGCAG
CATCAAGAAAGCCTAACAGCGACAAGCTGTGTATGATGACCTGCGAAAGCTCTCCGTCTG
CAGCAAAATCGAATCTCTCATCAGCATCATCCAACTGAACCGCCGAGAGCTCAGCAGCCG
TAGCTGTCCATCCTTGCACGTAGCTTGCTAGTGTGTTCGTGACATTCGATCGCAACTGGT
CATGGCGGGCACCGAGCTGCAGGATGGCAGAGGTCAGATTGTAGGAGAGGACTTCGTATG
GAGAAGGCTCAATTTCTCGGAGACTCGGCGACGGCAGCAATACCTGGGCGTATATGCTCG
GTAGATAGGTAGCGAGACGGTCGAGGAGCGGTGCGGCGACGTCTATGGATTCGACATATG
GTGCGGCTTTGCACAGAGCCAGAATTGCTTCCAGCTCTGTGATCTTGACGCCACTAGCCC
CATTGGCGGTTTTGGAGGTACTCGAGCATCTTTTGTATAGTCTTTCGAAGTCATTGTTGG
GCGAAGTCGTAGTCGGCGATTGCGCGGAAAGGCGGGCAAGCTTCTCGAGCGCGTTGCCTC
GAATTGTGCGCCTGTAATTTGCGATCAGCCGTAAGGTTCTCTCCATAAGCCAAAGAAACG
TACGCCATACTGCTGACTTCTTCGACACGTTGCGCGACAATTTTCGCGTAGCAATAAGCA
ATGGTAACTTTCTTTGACGGGTGACGAAATGCCCGGTGAGCGATTCAAGGATCAGGGTCC
AGCGGTGTGGCTCTTGCTGATTGGCGCACTTCAACTCGACAACATTGCACTTTCTTTCCT
CACTAGGACATCAGTCCGCGAGGATATTCCAGCTGTAAGTTGTGGTGTTGTCGAATAACG
ACTTGGGTCTGCAATTGATGGGATGCTTCCTACATCTTGTCGTGGCCGAGGGTACATCTT
CGACATCTTTGAGTAACCCAGTCGGCGCGAGACATCACCATTCTTTACCGTTCTATGGTA
ACAACAAGAGACCATTATGTGGCTTCGGATATACTGCGTGCTTGGCAACGTTTGCTTCGA
ACTCCGTGAAGTCACCACCGTTAAGTATTCCGACGGAATAAGGTCGTGACGCAGGCCATC
CAGTGGTAGGATTTCTCTTTACTTAGAGCAAAACCACCAGCCTAGAAGTGCAGCACTAAT
CACCATCGAAGAACCTCTAGTGGAACCTCGAAGCCGACAGCATGGAGCCACAGCCAACTC
CACGACTTACGCCGCGCATCCATCATGCCTCAGACATCCGCGCAGACTCCAACCTGGCTG
CAAGTCTAACAGCCTTTGTCAATAAAGGCTATCGATACATGTCTCCAGCCAACAAAGAGC
GGTGGGATCCTGATATGAGTGATCGACTGTCCTCCCCGGACTCGATCCATCAAGCTTTAG
GCGACGGTGGCCTCTTTGCTGTGGTCTACGACCCGGATACGCAACGACCGGTGGCTTGTG
CAGCGACAAAGAGATGGAAGGCTGATCTTGAGGGTTTTGCAGAGACGGGAGAAACGGGGT
GGGGGATCAAGACAGTCACGACGCACATTGATTGGATGAAGAGGGGGCTCGCAGGATATT
GTGTGGATGCTTTGATCGACGAGCTCGCGAGACAGGAGAGGTTGAAGCGTGGAGACGAGA
CCACAGCACCACACGAGCCTTTGAACATATGGATCCAAGCTGTCGAGTGCTTGAATGGAG
CATTCTGGATGAAGAGGGGTGGTAGACTGATGCGATCGTACGACAAGCCCGTTGGACATT
AGGGCTCGAAGTACGGCTACCGCCTACTAGTCCTGCTGCGAGAAATTGACGTCGACAAAC
GCTTGTCAAGACTGCGTAATATCGACACATGATCTGAGGAAGCCGTGACTGAGGCTCCAT
GCGGGAATCCGCAACTAGGTCGGACGTAACTGCCATCAATGTTGAGAAGGAGCTGTTCTC
TGGGTATCTATTACCGTTTAGGTACTAGCGTTATCCTATATAATTGGTAGCGTTCGCCAC
CACTCAATAACAACACTGACATCACATTCTACTTTCTACAATCAATCCCACATTCGCGTG
ACTAGCCTACAGCAACCCTCGCAAGCCTCTCACAGTTTGTACTTCGCCAGTCCCAGGGGT
GACGTTCAAGAGGAAGCCTCATACTCCACACCCACGGCCGGTCCAGATTTGTAACCACGT
GGCTGAAGTCACATGATATCCTATTGTAGCAGGCACTGCCCAGTGGGCAAGTGCACTTAC
CTCTGACCTGAGAACTCCTGGacaagaacatcaccgaacaacAACACAGATAGCAATACA
ATCATTGATCACAGCCTCTGACCGATACTGCTCACGCAGTTACAAGATTCGTTGCCTAAG
CCACCATAACAATCAGAAGCATTCGCACGTGTCGACTTACAGTCTCACAGACAGAAGTCT
GTGTCTGGTTGCACTTGCAGGCCTTGTTCCCACACAGGCGGTCAGTGATCTCACTGACAG
TACCTGGTGTGGGGCCATTGTCATGTGTACTCTCTGGCCGCTGCAGCTCTGAATTTACCT
AATCGAGAGTGGACTGGGAGTACACGGAAGGGAGCATTTGAAACCGGATGTGGGCAACCG
ATAACAGGTTCGTGGAAATAATCACGGCAATCGACCATTCGCTCTGGCCAATGTCTGGAC
CAGGCAGTAATTTCAGCGTTCTTTCTCACTCCATCTGCATCTCGATATTAGGTCGAGCAG
TCGGGTTCTCCACCGGTCTAACATAGCCGCCCTTATCGAGGTGACACCACGCTTACCGAC
ACGGAACATTGCACGAGCTGCATGCGTGCAGGGATGTTTGTTTGCCAGGTACAGGCTGAG
CGCCTCAGCCTCGCAGGCCGAACGACCATCAAAAGCTGAAAGTGGATGTTGCTGCATACA
AATACTACGAAATGACCTACAAATCCACACCGCCGCCTTATTTGGTGCTACGTTCTGCCC
GTGTTGGGCTTGTTGACAGCATGTCAAATGTCGTACAACTGCCCTGTCAAGAGTCGCATC
CCGGATTTCTCCAATATACATAAGGTGAGGATGAACTCATGCTCTTCACTGTTCTTTGCT
TCTAAGCCAAGTCTTTCCGATCTTCTGTATTGCGTTAGAAATGACATTCACAATGAGCTA
CTGGGATCGATCGCGGCATCATCGAGAGCGCAGATACTATGCTGGCTATCCTCCACTCGG
GTTCTATGACGGCTACGATGGATACGGCAGAGATATCGAAGGCTCGTGCCGGTATGATCG
CATGTCCGTTACAAGACGCAGACGCCGAGGAACCACATGTTATGACTGGTGCCCATTGTG
TGTCGGTGACTACCGAGAGCCTGTAGGTCGATCAATCTGACAGCATGAGACATGATTGAC
ATGACTCGCAGTATGAGCTTCTGCGCCGCTACGACCCTCTCATGGAACTGATGGAAGAGA
TACATGACTGCTGGATCGCGATGGAGACGGGTCAGTTCATCGCCCAAGATGCGGCAGACA
GGATCGAGGAGGTATCCAAGACGGTCAACCGCATGTTTGGTTATGACCCTACCTACAAGC
AATTTTCAGTACTGATGAAGCAACTCGCGCGCGATATACAACTTATGCCAGATAATGCTA
TCGTTTCGTATCATTTGCGGCCAAGGCGTCGTCGGTCATTCCTTGCATAGGTCTTCGGGG
TGCATTACGGCTACATTTTCATTCTTCTCTGTAAATCAATCAATCAATCTCAGCAAATAT
CAACGAATGTTCTAAAATCGACAAATTGATCCTTCCGCGCTAACACCCACGAGCAGTCTT
GACGATAGAACAATACAAGCCCTGACAAACAATCCAAGCAGAAACGTTGTGACACTTCCA
AATTCCTCACTCTTGGACCCAACTTTGGGCTCCGAGCGAGCCTTAACCTCTGCCCTACGC
TTGCTTGCTAGCATTAACCTCTTGGTTTGTTTTGTCTTCTCTGTAATCAAAGCGAACTCT
GCTTCGGTAGAGGTGTTTTGCTGTAGCTGGGCAAGGATGTAGAAGCCTATAAGATGCCAG
TATAGCTGAAGCTACAACAATGTGATGTTATTTACCGTATCAGCGTGCCAATCGGGCTCG
GGAATCCGATGTACTTCTTCTTCGTCTTGAAGTGTTGTTGCGGACTCGTCATGCTACTGA
AGTCAATACAAATCAATGCAAAGAATCGAATGCTCTTACAATTCCATACTCTTCCTTCCC
ATCCAGACTAGGACTTGAAACAAGAGAACCCGATGACTCTTCTTCTTCAGTCGCTTCATG
GTCCTAGTCACTGACATCTCCATTCGTATCGTTATACTCCGCTGCATCTGACAAGTTCTC
TTCGTCAAAGCCATAGTGACCAAAGTCGCTCGACTCGAAGCTATCTTCTGATTCCACATC
CAGGTCTATGAGACAATAGTCACTCCAGGATGTAGAAGGGGGAGGCGAGACGCGCTCCCA
TTCTTCGTTGAGCACTCGGAGGGCGAGGGTAAGGGTGTTCACGTTTGTAATTATAGGGAT
TTTGTTTGAATAGGAGTTTGAGCATGTATGTGAGAACTAGAAAGAAACGTTAGAAAACGT
AATTTTGTATTCTCTTCGAAACATTCATGTTATGTATAATGGATGGTTGAGAGAGAGAGA
GAGTACCATGGTTGAGAATGAAGCGAATCAGACACTGAAAGGCCATACATGGTCAAGGAA
AATCAGCACAGACGATGCATTACATTCAGGCTATGAAACAAGACAATATGAGACTACTCG
AAACCCGCATATGCGCCGTGTCTAGGTACACCTTCTGCGTGCGTGGTGTTACTTGGTCAT
CAATGAACTCTTCCACTGCATAACTGATGCCTACGATAGTCACAGCGTTCGTCCTTATAC
ACGCAGCATCTGTTCATTGTAGCCTCCAAACAAGACTATAATGTGTGCAAAATCGTTCCT
AGGTAAGGTGTTGGTGGTTGTCGTAGTGGGTGGGGGATAATGGTGAAGGTGGACCCCGCA
CTCCTCTTTCTGATTGGCTAGCGCTATCGATGGGGATTTTGAACTTTTGGCTTGGCACAT
CCCACCACGGGCAGGCGCAACCCTCAACACAAAGCCCAAATCACGTCCAGCGCTCGACGA
CCCCGCCCGCCCACTCCTCCAGGCATATTCCTACACGTCAAACACCATGCCGGGCCCCAA
GAACACGCTCCTGATCGAGGGTTCCTTCGAGGAGCTTACCGACGAGTTCGCACAATACAT
CGACACGCTCAAAAAATCCCAGGGCGACGAGAGCTCGAACATCCAGCAGGAGAGCGCGGA
CCTACTAAAGGAGAACAAGAAGGATGAGGTGCTTAAGAAGCTGGTCGTCGGTGCGCAAGC
GCTGAACCAGGCGCCTGAGAAGGGTATGCAAGAGACACAGTCATGAAAGTGAAGGGCGGG
GCTAACACGGTGGTGAACAGAGTTCATAGCAGCATACAACCTGCTGATCCACCTGGTAAA
CCAGTCGCCTAACGTGTCCATGTTCTTGCCCAAGATCTGCCAGAACCTGAGCAACCCCGT
CACCTCCTCGCCCGCCAACGGCAGCGGCCTCGCCCTTTCCATTCTCAGCACAATCTTCAA
CATTCTTCCCGCGGACAGCGAAGTGCGCTACCACGTCCTGCTCGCCATCCTCCGCGTCAT
TCGCGCCACAACGAACTTCGAGTACCTGCGCCCACAGTTGAAGCAGCTGGACAGCTGGTT
ACAGACATGGGAGGTCGAGGAGGAGGAGCAGCGCAAGCTGTACCTCGCAGTCAGTGACTC
GGCTGCTGCTGCCGGTGAGGACGAGCAGGCATACACATACCTCCTTCGCGCGCTCCGAAC
ATTCCCCTCCGAGGAGGTCTCGTCCCCAGAGGCCCAGGAGCTGTCTCTCCGCGCGCTCAA
GTCCGCACTCACCCACCCCAGCCACTTCGACTTCCAAGACCTTACCGACCTCGACTCGAT
CCAGGCCCTCCGCAACTCCGAACCTGTCTACTTCCAGCTGCTCGAGATCTTCAACTCCGA
CGTGGTAGACGACTTCAACGACTTCAAGGACGAGCACGATGGCTGGATCGAGACGTCCGG
TCTCGACAGTGCTGCTCTCAACCGCAAGATCCGCCTCCTCACACTCGCCTCGATTGCTGC
ATCGTCAGGTCAGCAAAGGTCGCTTCCTTACGAGAAGATCGCAAAGGCGCTGCAAGTCCC
CAGCGAAGACGTCGAGATGTGGGTCATCGACGTGATCCGCGCCGGCCTCGTCGAGGGCAA
GCTCAGCCAGCTCAACCAGACATTCCTGATCCACCGCTCCACATACCGCGTCTTCGGCGA
GAACCAGTGGAGAGAGGTCGCGAGCAGGCTCGACATGTGGAGGAATAGCTTGGTCGGCGT
TCTTGAGGTTATTCAGCAGGAGAAGCAGAGGTTCATCCAGGAGAAGGAGGACGAGGCCAA
CAAGGCCGACCAGAAGGCTGAGATGACGACAAGGTTCAAGGGCCGAGGGGGCCAGCAGCA
GAAGCAGCCCAGGGCCCCCATTGACGAGGATGCCAATTAGATGTAGATAGGGGCGTTGGA
GATGTACTGCTTTCGTTTGTTTCGACATGTCACGACAAAAGGAGTAGGGATTTGAGCGCA
TGCATCACGGCTCTCTTTCTGGGTAATGGGTGAATGAGCAGCCCTCGTGCTGCATATAGG
CAATGCGATACAGATACTTCATACAAGGTCCTGGAGCACAAAGATCCGCTATGACGCTAC
TTGCTTTGGATTGATGCTGTCTGTATGTCTATGCACCTCAAGCCTACGATCCATTCTGTG
CGATCTATGCGGTCTGCACGAACTTCAAGCTAATCGGCTCAACGCCCCACGCCTTGATCT
TCTCCTGCACATCCTGGTACACCTTGCTTGGCTCCTGGACAGCGTCGACCTTGACAACAC
GCCCCTGCTTCTCGAACTCGTCGACCACAGGCATGCTGGTATCGACGAACGTCTTAAAGC
GCTTCTTGATGGACTCGATGTTGTCGTCGGCACGACCAGATGTCTCGCCACGGTGCAAAA
GACGCTTGAGCATGACCTCCTCAGATGCGTCGAAGAAGAGAGTGAACTTGGAGGGGACGA
CGGAGCGCTCGAAAGCGTGGGCCTGGTCGAGTTTGCGGGGAAAGCCTGCTGTCGAGTTAG
CCCTACAGTCTCTCCACATAGTTAACATGGACAACGTACCATCGATGAGGAACAAACTCT
TGTTCTCAGTCTCCATAGCCTTCTTCATCGCATTCTCCAGCAATTGAATCGTAACCTCCA
TAGGCACAATCGTGCCCTCCTTGATGTACGTCTTGATCATCTCGCCAAACTCGCTCCCGG
GACGTTCCTGCTCTTCGCGCAGCAAATCGCCCGCACTCAAGTGCTTGAAGCCATAGTCTG
AGACAAGCTTCGTGCACTGCGTTCCCTTGCCCGCACCCGGGCCACCAAGGACAAATATCA
CAGTGACATTGTCCGGCGACCAGAGAGGGCTGGTGCGCGTCGTGGTGCCGAGCTTCTCAA
TTGCTGGCATCGTGGAAGGTAGAGATGGTGTTTAGTGGGGTACGGGGTTGTTGGCTCGAG
GCGTTGCTGGCTTCGAACTTGGGGAGTGGCCGGCGATGGGTCCAACAGGCTTGTACTGGC
CCTCGCGCTGGTCAACGATCTTCTTGAAGAGAAAGGTGCCGATGCCAAAGATGGCGAGAA
TGGGCCAGACTTTCAGGGGGGACTTGCTCTTGGGAGCACTGATGTGGGTCGGAGGTTCGT
TGGGGCCTGTGGGGTCGCCGGGCTGGCGGCGGTAGAAGCGTGGGGTGCTGGTGCTGAACT
GGCGGGCAGCTGTGGGCAGGGCGAGACGGGCAGTGCGAGTCTTGAGGGTGTTGAGTGTAG
TAGACATGGTCAGTGTAGGAGTGGGTATGACGATGCGGGATGCAGGTGTTGTGCAGCGGC
GTTATTTCGCTAGCGTGGGGCATGTGCTGCAGGGCCAATGGCGGTCAGACGCTCCTCACC
TTCCTCACTTCTGCGTGAACGAGGTGAAGAAGGTGCAAACTTTGCGTCTTTCTGCGTGAT
TCTGCTCTTGGCCGAGCTTTGATGCTTCTCTGCTAACAGACAGCTGCCTACTCAAAACTA
CAGCGAGACCCCGTAGCCTACTCGATGCTGCTGACCCAAGGTTTCAACCATGGCTCGCAA
TCTCTTAATGAACGCTTCCAGAGCACAAGGTGACTCACCTCGACAAGTAACTGACTGGCG
TGAAGCTCCTCAGTCTCGGCTCATCTCTCGAATCTACTAACCTCACGACAGGATTCAGCT
CCACCACAGACCCCAAGGCCTCACTCTTCGCGCGCGCTCGACCAAGAGTGGCATTCCCAA
AGACGAAGAAGGCACGAGGCTTCCTTGCTCTTCCTGGAGAGGTCAGAAACCGTATCTACC
AGTACTACTTCCAGGACACCTATCGCTGCGAGCTCGTGGGAGAGGGCTGTGATTTTATCA
CTGCCGCACCAAAGACCATCAAGTTACTGGCAAACACCAGGACGACCAAACCACGTCGAG
AGGTGTATCGGATTAGCTCTACACTGAACAAACCACTGATCGTACGTTTCCCACGCCTTC
ATCGTCCCAACAGAACATACAGCACTGGTCCACGTATGTACAGAGGTTGGCTCAATCCGC
ACGGTGCCTTGATCCTTGTTTGCAAGCAGGTACATGTAGAGACTCTGCCACTGCTCTACC
AACGAATAACTTTCGTGTTCGAAGCGCCTCGTCGTATCACCAACTTTCTCCTCAGGGTTC
CGAAGCAGCATCACGGCAATGTCACGAAGCTACACCTACACTACACCACTTACGGAAGCC
CTTCAGCTGCGTGTCACGTTGTTTGGCAGGAAAAACACATCGAAAGCTGGACTCACGCGT
GCAGAGTAGCGTCTAAGAGCCTCGCTTGCTTGCGAGAGCTTGAGGTCGATGTATGGATCA
ACGAAGACGCTCCGAAGTTCAACCTTCGCCAGAAATGGCTCCAGCCGCTGTTGAAATTCC
GCCGATTGACCCGCGACAACCTCCGAGAATCGACAGGTAGCGAGTTGCTCCTCCAGAAGC
CGCATACCCTTGATTCAGTCAAGGTTAGAGTCAAAACTCGCCTCTGGGCGCATAACTTTG
AAATGAACACACGCCTGGCAAATGCTTGCAAGCATCTGCATCGTCTTTACGGTCAGGGCA
TCAGCAGTGCTATACTCGGAGCGAAGGAAGAGGAGGCTATGGCTAAGTTCAACAACGCAT
GGAATGACAAGTACAGGATCTGGCAACATCACTTGGGCTTTGCGAGGACAGGCTGGTGAG
CATCAAGCCCACTAGGAATCACTTCAACGGCTCAAGGATATGTAGAGGCGGTGGCGTAGG
TTTAAATCCACAGCGGATGTCGTCAGATGAATGTATTGCATTTGAAATATGTCTTCGTGC
GTATATATGCCTCGACCTCAGGTTGCACACTACAGTTCGCTTTTAGTCCGCATTGTTATA
TTTGAATTTGTTTCCTGCCGATAATGCAGAATTAGCAGCCACGCTCCGGCAGACGCCTGT
CTTCTTCATACTCCAACGTATCACACCCTGCTCGACGACCACGTCCTCCGTCCCTCTCGG
CTCCAAAGCCTGATTGTGATGTCCGCGCTTTGATTCTTTCTCACTTACATCTGGCTAATT
TTGTTTCTAAAGGTTTTCTCACAGGTTGTATATTTACCTCGTCACAAACAAGCAAAATCT
CCTTTAGTGCTGTAAAATGCGATACAAAAGCCACTATGCGTGTGCCACCATATGAGACAA
TCCTGTCATGAGAGACCCACCAGTCCGCGATGAAATGCCCTTCGTAACAAGGAACAAGAA
GCGATGTTATCAGATTATACGGCTCCTTGCTCGAGAGGTCTTCCATTGTGTTGTGTGTCG
TCTCGCTATTGATAGTGCATGTATGGTTGCTGAATGCAATTTTCTGGGCTTCCGCATAGA
TTTGACGGCATGTGAGAAGTAGGTCGAGGTCGTTTGACCTGGGAATGTTCGCGAGCCGAA
CGAACTTGTGAGAACTGTTTGCTGTGGTTTCCATTTGGACTGGCTGCCACAGGTAACCGT
ATATTATTAATCGTAGCTCTGCTGGAGGTGACAAGAGTGAGCAGAAAGTGTCTGGCGCCA
TGGTTGATATCTGATGGTGTTGTTGGAAGTTTCTTGGAGGAGCCCTGGAGGGGAAGGCGG
TTGTCGTTGCCTGCCGCGCCGGACAACACCTCACCTCAGTCGTTTCGACGATGTTCAGAC
AACTACATATCCGTCACACAACCTGCTTTCTTCACCAGATCAGCGCTTCTGAGGGTATCC
CAACGCACACTACGGATCGTTGCTTTCCCGTATTACAGCACCTCGCCGACAAGAAGGAAG
CTCCGTCCGATATCTAGAGCACACGCGTTCCTACCCGCAATGATGCCACAGCAAGCTTTA
AGAACAAAAACGTCATAGAGTGATGCAAAGCGATAAAGCATCACATTCTAACTTTGGAAT
GCGAACATCACGAACCTGATACGCGTTGCACGCCGCGCCTTCGCTCTACTCTTATCTGTC
ACTGCCTCCTTCACCTGCTCGCGCCTTCCCTTGCAGAGGCACTAACACATAGATCATCAA
TACTGCGCGCCAACACCACTTTCAGGCTACCGCGCATTCATAAAACCTTACCAATTCCTT
CGGACAAGTCTACATCAACTACAATGGCCTCACTCCCTTCCCGCCGCGGACACGCTGCCA
TAGGCGCTATCATCAGCGACATGGAACCTTACCTCCCGCCTGACACCATCGATCGCCCAG
GGTACAAGCATTGCCGGACTACATACGGACTTCTAACAACTACCTATAAGCGCGCTGAGA
ATTCTGGTGCACCAAAAAAGGTATACAAGGAGCTGCAGCAACTCGAGAACGAACTCCGCC
GCCGCCTCCACAACCTGAACGCCTCCAAGGGCGTCCCAGTCAAGATGACCCAGTTCCTGG
ACGAGCTCAAGGCCGCCCTCGAGCATGCCATGTCCGAGGGCGTGGACACCAACTTCTTGA
TCCAGGGTATGGCCGATCTACTGGAAGAGAAACCGGGAACCCAGCCTGCACCAAAGCCGG
GGCGGGTCCTCATGATGCCAGACGCGAAGTACAAGAAGGTCAAGACCGAGCTTGCGGAAG
CGAACAAGAAGATTCAGAAGCTGAATGAGGAGAACAACTCTCTGATCCTGTACATCAAGA
AGTTGGAGGCGGAGCGCGTACAGCGCACGTGAGTTCAGCGCATGCAGGGAGACCAATGGT
CCCCACCGACACCCTACCTAAAGGCTTCATACTTCAAAGGAAGCCAACTACGACGACTGT
AAAGGGCACAGTTCCGATTGGGTGGTGACAGCTTTCACTACATAAGCCACACATCGCATC
GGCGCAGTATGGGAACACGGAAGTTCTAGTAATCGAAGGAGGCTGCTGCAATGTACTGTT
TATTTCAAGCTAAGTGTTGCGAGTTTCCTTCGTCTTGCAACGACCGAATCTTCCAAGTTG
GTAGATGTCAATCAGTTGTGAATGGCTGTTGGCCGCTTGATTTCACCTTCACCTCGACTT
TTCGCAGCCACATGATGACCGTCTTATTATTATCTCTTGCGTCGCCGCGCAACAGCTTCC
ACGCAACTCTCCCGCGTTTCTCGATCTGCACTTCACTCCTTCTTGACGCGCAGTAGCTAC
CGCGCAATTTCGTAGTACTTGGTACGCCACGAGCTCTCGCCGTACATAAGCACTACTAAC
CTCTGCACAGTATGATCGCGTGATTTCGCGCTCTCGTGCGACAGTTGGCAGTTGGGTAGA
CTCAAATCTCACTCTGGCACCAGTGACTTCGCCCGAGCATTGATCAGCTTCGAGTCTCTC
CGAAGTGTTCGGATCTATCATGTCACTCAACAAGCGCACTGGTCTCTACGCAATGCCCAG
CCATCACCTACACGGCGCAAAGCTCACGCCGCGCCCAACGTTCAACAGCATGGACTTTGC
AGCTGATGAAGCTGAGCTACCGAACGCCCATGGCGGCCCGATTCAGCCAGTGAAAGACGG
CAATAGTGCCAACACACCACAAGAGAAAAAAGACAAGAAGAAAAAGAAGAAGCAGTCCAT
GTCTGCGCAAGATGTGCAACAGACAAACAGCCGTACGCCAGCAGCTTCCACTCCACTCAT
CAAGGTGACGCCAGCCACTGCTAGCACCAAAGGCAAGAAGGAGAAGAAGAGCCAGGAAAA
GAATGCTGTTCAACCTGACAAGAAGCGCAAGCGCGAGGGCGAAGGTCACGTCGACACTCC
CCCAAGTCTGCGCAAGTTGCCCAGCAGTGGAGGATTCGTCGTTGGCGCAGATATGCTCCA
GAACATTCAATCTTCTATCAAGGCCGCTGGTGAAGTCTTCGGCAACACGAGAGCAACAGC
CCAGCCTACAGAAGAGCCATCGACGAAGAAGACAAAGAAGGACAAGACGAGTCGTAAGAG
CAATGACACGGTAGATTTCGACCGCATGGCGAAGGAGACTCGCTCTATCGACAAGAAAGC
TAAGAAAGAGAAGAAGACGAAGCGAAAAAGCACTAGCGATCTCCAACCTCGTCCGCCAGC
GGCAGTTCCGGTTCCTGTTCCATCCCCTCCCATGTTCTCGTCACCTCCCAGGAAGACACC
GGTACCACTCCCCATAAATGCTTTCTCACGTGCTGTCAATGCCTCGAAGGTGGACAGAGT
TGGCCGCAGAGACTCGCGCCTTCTCGTACTGGAGACACCGCCCTCGCAGCTTCCAAAGAC
GCCTGCCAACCTTCCCGACTCACCTATCCCATTCAAACTCACTGATGCCACGGAGACGAA
AGGATCTAAGAAGTCAAAGAGAATGGTCGACCTATCACCACCAATGCCCTTCGTGGATGA
AGCACCCTCGTCTGCACCTCCAGTACTGAACAAGAACCACAGGCTTGAACTCAAGCCAAA
CGGTCGAGTGTCACTGACTACCTCGAATTTGATAAAGTACACGACCACGACGCAGCCGCT
GAGCGACGAGCCCAGATCCAAGCCACTCTCTCGAGCAGCATCTGTCGCAGCCTCCACTGC
CGGATCAACAACATCCGGCGGAACAACGCCCAGCATCAAAGAGCTGTTTGCTCGCGTTGG
CAAACCATACTCTCGATCCGGTGCCGAAATTGACCCCTTCATAGTCCCCGAAGCCAAAAA
GAAAGCCATTCGCGAGTGTCACGAAGAGGCGAACACCAAGGAGTTCAACGAGAGATGCCG
AGTGGTCCAGAAGGCAGTCAACTTCTCCGACGAACGCGAATACCTTTCCTCCGCCCTCTC
TTGGCGCAACGATAATGACGCCCGAGGCCCTCTCCCCTGTCTAGGCATCAAGGCAAGCGG
CTGCAACACCAAGCGCGAGCAAGTCTTGCGTCTTAGCCGTGAAGACCCAAGCAACCTACT
CAAAGTCCTCGTCACCACCGAAGCCGACCAGGCTGCCCTCGAAGACGCAAGGCAGCGCGC
CGCAGCCGCAGAATCCTTCCTCGCCATGGCGGTCGCAGCCCGTGTACCCGTCCCAATTGG
AAAGTTGGAGGGCGTGTGGAAGCTCTTCTGCCCGGCGTACTCTGACACGCACATTGACAA
GTACGGCTACGGCCAGCGCACACTGTCCATCTTCTCCATCGCCGGCTTCAAAGACACGCA
CTCGTACACTGCGCGCCTCAGCATCCCGCCCCGCTCCATGCTGTACTCGATTCTTTCCTT
CTCGGTCCCGCCGCACGCCAGCTTCCGCAGTACGACGGTCAAGACGAGCGCTGAGGGGTA
CAAGATGGATATCGTGTTTCTGGGGAACGGGTATTTGCTGCTCAGGGTCGATTTGAGCTT
GCTGCTTAGTGGGAAGGAGATGCAGACGAGCGAGGGGAAGAGCGTGGTTATGGAGTTTGT
GGGCGTGCATGAGAGTGCGGTGGTGTGGAGGGAGAGGGAGGATGAGTTGGAGGTAGTGGG
CAAGAAGCTGTTTGCGAAGTACGATGGGGAGGCCTAGGGCGGTGTGAAAACTTTTATGGT
TTGGGCTTTCTGCTGGTTTTGAGGATGGGGGTGGTGTACGCAACTGGGCACAAGGGTTGC
AAGATGGGCGAGAGGTGGAAACGTGCGTCGGTTGTGGAAAGGAGGGGCACTTCTTCGTGC
TTGGAAGTCGTCGTTATGGTTCTGGGTGAAGCTGGCCCGTCATCGATGGTCATGGGATTT
GAGGGATGCTGCATACCTTGGACATCAAGACTGGCGATCGAACCGCCAGCATATGGGTAC
ATTGCCGAATACATCGTCTCTTATGATACAGAACCCAAACATGCCTCTACCGCGCCTTCT
CCTTGTTCTCCGCCGCCCTCCTCTTCGCCCTGACCTCTGCCCTCCGCCTCTCACCGCCGT
CGACCTTGTGTCCTCTCCGCTCCTCCCACATGGCCTCCTGCAGTCGTATCCTCGCCCTGA
GTCCCTCACTGCCCTTCACCGGCTCGACATAGCTGCCCTTGATCGTCTTGGCGCCCTTGA
CCAGCACTCCATTGACAGCCCGCAATGTCTCGACAGATCCAGACGGCGTCTCGCCAGACG
GAACATTCACAACGACTCTCCTCGTGCCCGGGTTGTGCGTCGCAGTCGCCGCCGCCGAGC
GCGGGCTGATTGTGTTGCCCAGATCCGGGTTCGGCGCAACGGGCGCCTCGACGACGGTGA
GTTCGGCGACGCCGTCAGAAACGTGCTGGCAGTCTCCTCCAATGCCGTACTCGCCGTTGC
GGAACTTCTCCCGCCAGTGCAGCAGGTAGCGGCGTGAGCGTGCGGGCTCGACGCCGAGTT
CCTTCAGTTGTGGGGAGGTGAGCGTGAACAGGGCTTCCCAGGAGGGGATCTTGCCAGCGT
GTGCGGAGAGGCCGCGGCCGATTGCGGTCAGGAAGGCGGCGTGGTCGGGGATGAAGGGCG
TTGGTTTGGGGACGGGGCGCATGGGGATCGCGTGCTGCAGGTTGCGCACGCATGTTTTGG
GCACCGAGACGGCGGCCGTCGAGGCGTTGAGGAGCGGGCGTCTGAGTAGCATGGCGGCGG
CGGGAGCGAGCGTATGGGCGTGGCGGTTGAGAGCGTTGATAGCGTTGACAGCGTTGACAG
CGTTGATCGCGTTGATAGCGTTGATCGTGTTGATCGCGTTGATCGCGTTGATCTGATGCC
GACGCGCTGTCGTGGAACTTTTCGGACGGAGGAGCCAAGACCTGGACATGGCCGTGCACA
CCTCCGCGCCGCATCGCCATCACCgccccgccagccccgagacctggtccctcat
>NODE_13_length_34314_cov_36.733463
CCCTCCTCCCCCTCCCCCCGTTCCCTTGCCCCCCATCTGCTGTTCCCCATTTTAAGTCAA
GGACCTATTCTTTTCCTCGCGAAATGACTTTCATGAACTGGTTCTGTTACAAACTGGGAA
GATTGAGAACGACTCGCCTTCCCAACGCCGTCTTGGCTGCGGGTTGACGGCTTCCGTTTT
GGTTGCTGTCGCTAGAGTTCAGAGTGATCTGTTTGAGTTGAGGGCCGACTCCGCCTTGCG
GAATCTTGTGGCGGTCCTCTTAGTAACGCTTCACACATGCCCTCGTCTTCATGGCTGCTT
TTGCAATCCAGCACGAAGATCATGGCTAACATCATCATAGGCTGCCTGGGTCAGACATCT
CAGCAAAGAGTTCCCCACTCTTGGTATGTACTATTGCTTCTTCATCCAGCCTTCCAACGC
TAACGGATTGCAGCCTTCCACGCCAACATCAACAATTCCTTTGGAAAGGGCTCCCTCATC
GCCCTCCTCCGCCAATTCTCCTCCCTCCACAGCGACCGCAAGCAGATCTCCGTCGGTATG
GTCGGCTACCCCAACACCGGAAAGTCCTCCATCATCAACACCCTGCGGAAAAAGAAGGTC
TGCGTTGTCGCGCCTATTGCTGGTGAGACAAAGGTCTGGCAGTACATCACACTCATGAAG
AGGATCTACATGATTGACTGCCCGGGTATTGTACCGCCGAACCAGAACGACACGGACGAG
GATCTGCTGCTGAGAGGCAGTGTCCGTGTCGAGAACGTCGAGTACCCTGCACAATATATC
CCAACTGTTCTTAAGCGAGTACAGCCGAAGTACCTGCAGCGTACATACGAGTTGAAGGAG
CCTGCCACCGATGCAGTCACATTCCTTGAGATCCTCTGCAGAAAGAGCGGACGTCTTCTC
AAGGGCGGTGAGGCTGATATCGAAGGTGTTGCGAAGATGGTATTGAACGACTGGATTCGT
GGAAAGCTTCCTTGGTTCACACCGCCACCGTACAAGGAGGGCGGGGAAGGTCCTGCGGTT
GGCGTCGAGGGCCGTGAGGGTGCGCTCGGCGAGATGAGCAAGAAGAGGAAGCGCGGTGCT
GAGACCGAAGCTGCCACAAGCGTCGCGGCTACCGTCGACACTACCGGTGCACCTCAAGAT
GAAGCCGAGAAGACCGATGGCGAGTTTGACGGCTCCAGCGATGAGGACGATGAGGACGAT
GAGGACGACGATGAGCCTGAAGAGACAAGTCTCGCGGGCGGTGTATCGCTTGAGACTCCT
GACGTCGATGACGACAGTGAAGATGACGAAGATGTCGAGGCAGACATCGCAGCAATATCT
GCAGCGTTATCGAAAGCAAAGAAGCGGCAACGGAAAGCATAGGAGCACTCTGATGATTGA
AATGATACCCCTTCCTCGAGCCAAATGGCTCACTCTCTTCACACTATATCTCCATCCATG
TATTTCCTGTGACGCCTTCACAGTGCTGCACTTACTGTGAGGTGTCTCTGTTGACGTGTA
CAGGAAATGCAGGTATGCACTCACACGCTGAAACACACGTCCAGGCTGCCATGTGGCGCA
GGCGGCGCAGTCTATCTTCTCCAGCAGTACTGGACCTTGCACTTACACCCTCACAATCTC
TTCTTTCCAAAGACAAAGCAAGGCTCTCCTACTCTCGATCATCGCACCCAGACAAGGCAC
GTCCAGTTTTCACCGTGACCTGTCCAGCTTATGAATTCATCCGCACGGTCCTGCATCGCT
ACCCTGAGTCCAAACTAGCCTTCATCGTGTATGTACCGATACACATACATGTCAGACAGC
GACTAGGAGAAATTCATGACCTACCTTACATCCCTCCATACGCAGACAACTTGAACGTGA
TGAGTTGGGCGATCTAGTAGACAGACTAAACTTTGATGTGCAAGGCGACAAATCGTGTCT
GGATGGGGCGAGCTTCAAGACAGTGCAATGGTTAGTTGGACACCCAGCAGCAGCCGTTGG
TCCATCTTCACCAAAGGCCGACTTGATTCCGAGAGTGTATTCGCTGTTGCAGGGCCCGGG
GTGGCCGAGTATTTACGATGAGACTTGTCCGTAGCAAGGCTTGGACGAGGACGTTAGGAG
CTGTGCATCGGTTGGTAACGGCACCTTGGGCGATATTTGGTCTATCATGGTCGTTGTTTT
GGCATACATGCTGCTCATCAGCTGTGCTCCTTGAGGCCGGATCGACTGAGCACAGCGGTA
GATCCTGGCTCAATGTCTAAGCCGCGGACGTGCGTGTAACATGTGATTGCATTCGATTTG
GCGCTGTCATGTGAAGGTATCTTATCAATTCATTCATCTATCATAACTCATATACAAGGT
TTTTGCATCTGGCGTATCCAGTTTACGCATACTCTACTGTGTTCCTGACCGTGCCGATCT
CTGGTGTAAGCGAGACTTCGACAACATCCCCGGGCTTCAGGAACTGCGGGTTCTTCATCG
CGTACCCGACACCCGCACATGTACCTGTCATGACAACGGTACCCTTCTTGAGTGTCGTGC
CTTGACTGCTAAAAGCAACAAGTGTGGGGATCTTGAAGCACAAATCATCGATGCCGGAAT
TTTGACGGAGCTCGCCATTCACCCTCGTCTGAAGCGTGAGCTTACTCGGATCCGGGATGA
CCTTGGTGCTGACGATCTGCGGTCCGAGAGGCGCATATGTGTCAAATCCTTTGGAGAAGT
TCCACTGCGGAACAGTTCCAGCAAGGTTGGGATCGCGCTGCCACTTGCGGCTGGAGACGT
CATTGCCAGACATGTAGCCGCCGATATAGTCAAAAGCCTCATCTTCGGAGACGTCTTTGC
AGTCCTTGGAGATGATGAAACAGAGCTCGCCTTCGTAGTCCGCTTGGTTATCCTGGGCAA
TCTTAGGGATCACAATGGGACCTTCGTGATCCTGGAGGCAGGTGTTGGCTTTGATGAATG
TGCTGGGGTGAGGGGGAAGGGTGCGGCCTCCTTCTTGGACTGTGGACGTTGTCAAAATTA
TATGATTCTTTCGGTTGAGTTTATTTGAAGACTTACTGTGCTTGATGAAGTTCAACCCAA
TGCATCGAATGATCGGTACTTCATCAGCAGTCACGGGTCCAAGAAGCTTCTTGACTGTGA
CCTCCTCATCTGTGACCTTGGTGGCGGGATCAAAAATATCGTTGTTCGCTACACTGATGA
CCTTGGCCTTCAGGCCTGTGGCTTCTGTTGTTGTGCCGACATCGAAGTCTGCGGAAGGAA
GAATTGGTTGACCCCGCAGTTCGCGGCCGTCTGTGGCGATGAAGCGGATGAGTCTGTCCC
AGTTTGGTGCCATTGCGACTGTATGCGTGTGATTCCGAGGATGTGAGTCGAGGTAACAGA
AGCAATCGCTCGTCGTACCGTGGTGTGTTATGAGTGTAGTCGTTAGAGGGATATACGTTC
TGCCGGACTATCTTGCCGTTGTCGGCAGGCCGAACCTAGCCCCGCAAACGCGCGGAAAGA
GCAAGCAGGTGGCTGTGGTGACGTGTGATTGGTCAAGGCCCTAAAAGTCGGAGCTAGATG
TGCGGCCGGCGTACAAATCTGCGAACAACCTCGCACAACATTTGAAGGTTTGTAAAGAGC
ATCTGATACAGTCATCGTCTTGGGGTTTACCGAATGTCGGTTACTGCCATACCGAAGCGC
GTGCGACGTTATTTGCCCATCTTTCTTGTCTCAACTTGCAACTGCAGCGCAGTTGTTCTC
CTGTCATTCACTCATTGGATGATCCAATAATGTCTTTATCGAAGGAAAAAGCTTCTCGCG
TGACACACTATAGCACAGGGTGCTGGGACGACCTGGACAAGACGACTACTTCAAACGACT
GAGACCCTGCGAGGCACAGTAGAATGCGGCTTCGGTAAAGCCAATTAACTCAATGGCCAA
AGGACGACACCAGGACGTAAAGCGTCAACGCACCTCTACAGACGGTGCAATCCAAACCCC
AGTGCAGCACATTGACCTCCAAAGTCCGAAGTGAAATCAATGCTGGAGACAAAGGAGAAG
CCTCGCTACACCACCTCTGCAGACAACGGTCAAACAGCGAGCTGTTCTGCCAGGCGCCCA
GCGACTCGTTCCTCAGGGTAAGGTCTTCCCCTCAGTAAGGGCACAGCGAAAAAGATGCCA
TGTCGAGATATTGATAAAACCCGGGTGATCCTTGCAAAGCAAAAGCCACCCCGCGTGCCA
TCCCTAAGGTTTTTGGCAAGAAGTAAAAGAAAGGAAAGATCTTGGGATGCCGGAGTCGTG
CAAGGTTCAATTCATTGGACCGTGGTCTTTTGCCGACCACGTTAGACGTCTGTTCTAGTG
TTCGAGGACGCACAGTTGAAAGAACAGATCCGTACTTCAATCTCTCGCAACTTCTTCTTT
TCAAGTACGTAGACGCAATGTTGTAGCAAGCCGTCAGTCCGGGATCTAGAGGCATTGCCC
CTCGAGCTAAACCCTGTTTAGATAACGCATTCGGTACACCTTGCACCTAGGGTGCATCTA
GATCAGCACGAAGACCTCCACAGTGCAACTTAACCGTTTTCAATAGTCACGCATCGACTG
GACCATGGCTCTGTCACCTGTGGCGCTTATTGTGCTGGCTGAGCTTCGCGGTTGCCGAGC
TGGAGATGTGGATTTCGACAGCCCGCTACCGTGTCAGTGCACCGGATGCGCCAATATCAA
CATCACGCAAAAATGAGGCTGTAGAGCCACACACAAAAGCAATTATTGCAAGATTTGTTT
GGTGGAGTGTTCTATAGACCTACGCAACAATGTTCTCTCATACATATTGCTGCAGCAGAG
TGGAGCTGCGGCCACTGTGGGTGGTCTTAGTGGGAGCTGCCTGGGGCAGCTCTGCAGGAC
AAGCACCATTACGGGCAGCTGTTACGACCAGTGGTACACTAGGACATGGATTGCTCTCAC
GCTAACCCAGGCAACAACAGAGCAACGGCAAACCTCGGTTAGTGAGAAGCAAAACGGGGC
TAGCTGCCAGACTGCATATATGCTCTCACTGATCTCATGATCTGAAGTAGATCAACAGAG
CATACAGAGCAACCCTCACATAACGCGCTCCCGCTGCTTTCGCTGCTCCGCCAGATCATG
CAGAGCATATGGAGCACCACAAAGGTGCACTCAGTATATATCATATAAACACGCTGCCCT
TATGGCATCGTGTTCAACCTTGTCAATCAACTTTGTTATTGGAGTCTTGTCACGGGTATT
TCCCCTTATATGTACTGGCCAGCCCTCGGACGTACTCTGGGGCTTGGCTGGAGGCTCACG
GGCCACCTGTATATATTCCTCACGAACCTTGAGGCTCAGCCATCAAGGATTTGTCTAATC
TCATCCCATTTGGCCTCAGacggcaccaatccatcctgtgtccgattgcctgcctacagt
gacctcacAAGCCTCAACCACCCGCTCTCAAGCCAGACAGTATACTCTGTACTACTCATT
GCAACCAGTAGCCATGGCCTCTGGCTAGTCAACTGTTACCCCAGCTCCCGAGCCAGATAG
TCTACTCTATACTACTTGTTGCTACCAGTCGCCACGGCCTCCGGCTAGACAACTATTACC
TTGACTATTACAAAGGCTATTACAGCCTTGCCCAGATAGTCTACCCCTGACCACCCCAAG
CTTTGCTTAGGTGACTGTCAACCCCTACAGACTCCCTGTACCTCTACTCATCCCTGAGAA
CCAATTGAGTAGTGTCTACGAGCTTTGCTTAAGGCACGACTTTAACAGTAGCACTGAAAA
ACCTGCTCAAGCCGTCCAAGTCCTGTGTCATCTGCGACTAGCCAGAGCTTGACACTGCAA
TGTGAACTTGGTGCTTTTTTGCATCAATATCAGTAACCCAAGTTGACTATATGTGCCTTG
ATTCTGCTGCAAAGATAAGGCCTGGTGGCAATGCTGTACGATCTGCACAAACACATGCCA
ACATATTGATCCACTCACAATTGCCATCATGGAATGACTGCTGGCTCTGCTTCTGCTCAT
ATGCACTCTTTGCAAACACTCTTTTCTGCTTGCCAATGACCCCAATCATGAAGCCCTTCT
CATCCATATTGTATGTGTGGCAGCTATTAATATCATACTTGCTGATTTTCTGCTGTAGCA
GTTTGAAGTAGAGCTCATACTTGATACATGAGTCAGCATTGTGACAATTGGAGCCCATAC
CCATTGAGTATTGAGAGGTGAGTTGATCAGCATACTTGTTGATGAAGCGGGTAACCCAGC
TCTTGCTCACTGACTCCTTGGCTATTGCTGACACAAAATTTGCTATCATATCCCTTTTAG
GAGGTAAATGATGAACTGTAAGCTCCTCTATATACTTGACAAGCTCTAACTCTTGTTATG
GGGTAAGCTTTTGCTGTGCAATTGCCTTTTCTTCACGTGATCGTGTCTTGCGTTGATATT
TTTGAGATAAAATTGAGCACACAACCTTATGTTTTATAGCTAGTGCTGTTCATGGGATTT
TATTGCATGGCATCATAGAGTCTATCTCTTCAAAGGCAAATTTTCATAGTCATTGTGGCG
TTGAGTAATTGTACTGTGAAGTATGTGTGCAAAAAGGTGGTTTGGCGCATTACGCAAATC
CGCTCCTTACGCGCACCGTATCTCATCTCAACTTCAGTACAGGCACGAATTATTGCACGC
CCCAATGCCGTCAACACTCAGCCAAAGCTCTCTTTTCTAGATAACAAAGACAACGGACGG
TTGTAAACTGCCGAAAACGGCGGTGTCTATACGATCGAATAGGGCATCGATCACTATGGC
GGGGACTCGACATCCGTTGGTGGTACAACCTTCGAGTCCTGCATGGATGCTTGCGACGCG
GCCACTGGCTGTGTTGATGTATCTTGGGCGTCTGGAGCCTGTTTACCCGAAGAACACGCT
GAAACTGGGAGCCACGGCCAGCCAAGTATGGACTGGCCGCTTGGTCCAGGATGTACAGCC
ATCTGCCAGCTCGCCTGCAAGCTCCTCTTCCATCTCGTTTTCGGTCCCGTCGTCAACTTC
AACGCCAGCATCGTCTTCAGTGTTGTCTTCTGCAGAGTCATCCACACTCACGCCTTCTGC
TAATTCATCCTCGAGCTCGTCGCCGACCCAATCGTGAACTCTGACAACATCTTTGTCCAG
TCCTCAGACCCTGCCACCAATTCTCCTTCACAACTAGTCGCAACATCGTCTTCAATTCAA
GCTTCTAGCCGTCCTGTCTCCGGATCTTCAGTTAACAGCACTGCCGTGACATCATCAATC
ACTAGTGTCACCTCTGTTGCATCTAGTACCAGTCTATCAGTCACCTCGACACTGTCTACC
AGCATACCTGCAGCACCTCTACCAACTTACTTTACCAATGATGATTTTGAAACGGGCACC
GGCACAAACACGACCGGTACAACTATCCCGGGCTAGACCAATGCTGCTGGTAATTCTGCC
ATCCTCACGCAATGCATGAAGATCAACGGCAACATAGTTCACAGTGGCAACGACGCTCTC
ATTCTCACGCAAGTTCCCAGAACTGCATCGTCTCTTCGCAGTAACATAGGGTACATGTAC
CTCATTCCCAGCGCTCGGCTCATTCTTGATCCGGGTATCACGTACAGGTTCTCTGCATGG
GCCAAGCAGCTGGCCGCGAACACATGCACGGGTACATCCTATTGCGGTGTTCGTGCACCT
GGTCAGTCTCCTCTAAACGCACAAGTTATTACGCCAAGTGCGTCGGATTGGACACAAGTT
ACATTCACTTGTATCCCGTCTGCCAACGGCCAGACGCACACTCAGCTGACCACTATCTGT
GCAGCGAACAGTCCCTGGATGCAGGTCTATATCGACGACATCGCTGTTACCGCCATAAGC
ACGGCGTAGATCTACAGATGGAAAAATGAGGAGTTGGCATTCAGTTAGACCAAACGATTT
CATCTTATCGTCCCACTTATGGATTCTTGTCTCATCCACTATGTTTCAAGACTTCCAAAG
ACAGTAAGAGTCCTAAAGCGAAGCTTCAGATTTACGTGTCTTACTTGAAATCATGACATG
CCAGTGACATCGAGAACGAAATTAGTTATCGGAGAAAGACGGCAGAATTTGGTGTCATTA
TCATCCTCACATAGACACTCTGTCAGGGCTGCCCGACAACGTTCGACCATTGTCATCACG
CGCGATCGAGCAGCAGTTCTCGCCGGTGCTAAGCAAACTGTGTGATGAGGAAACGCACAT
AGCAGAGAAAGGGGTGAGAGCTCGGCTTGATCATGCCTGCCATTCCAGTCGACCCAGCTG
CCGCGGCAAATCCAACAGTTTGCTCACGTACCTAGATGTCATGATTCTGCATACTCTGGA
CTGATAAGCTCCAAAATCAATGCTATTTACACTCACCGTTAGTGCGGATGGTTATCGTTG
TGCTAACTTTGAGATGCAGCTAGCCGGCGCTTTCGTTCCTTCACCTCAAGCAGACAATAT
GGTGGACACGCTAACGCCATTTGCTAAAGTGATCCGAGCTCCAACAAATAACTGTTCAGC
CACGCCTTCCTCTCATGTGCCTCCCGCAACACACGTTATCTTTGACCTCGCGTTCCCACC
ATGACCGGCCCTCGCGACCCTCTGTACATGATGTTTCCAAAGCTGGGCACCATGCCGTGC
AACGCCTGCAAAGAACTCGCTATTGTTCGAACCACTGTCAAAAGCTCGACTGGCCACTCC
AAAAGCTCGTCTGCAAGACTGCCAAAGATTCTGGAGAAGACAAACAACCCAGCCGCACAT
ACCTGTACTATGCAGAGAACGAGGATCGACCACGCTTCGCTTGGCTGGCTATGACTCGCG
ACAAGTGCAAAGGCTCAGTTCAGATGAAGCCGCACCTTAGCTCAGCGCTCGATGACAGTG
GGCACTTGTCACATGGTCTCTTCACATCCGGTGCTTAGGGACCGCAAACTGATAGACTCT
ATTGGAGTGAGCATGCGAATGCGCGCCGGCGGTCAGCACAACAAGACCTTCAGCAAGATC
AGCCACCGTCTGACGGAGTACTGCAGAGGCTCTGTAGTCCTCCATGGCGAGACCGTGATC
ACTGCCGGCGAGCACCATTCCATCTACGATCTTGCAGCATCCGAGCTCCGACACTTTATC
GACTTCTTCAGCGTCCAGGCTGACGAGTCGTGGCGCTCTGCGCTGAGCTTTCCTGGCGGC
AGCGGCGTCAAGTACACTGGTGTACTGAACGACTGCGTTAGTGATCAACACTTCTTCGGC
TGGCCAGCTCACAAACCTCTGTCCTGTGTACTGAATGACGCCATGACTTCCGTTGTGCCG
GAGGGAGGAAGCGGAGACCACCCAGCACTGAAGTATATTGGTCTACGCCTGCTCTTCTGC
AAGTTCCTGCTGTCTTTGAGCTGGAAGGACAGGACAGAGCGTACGTCCCCTGTCGTTGCG
ACCTTCCCATCGTGAGCTCTACTGACAGCATGCAGCTATCCTTCCACCCACGTTCAACCC
CGCACATGCTTGGCTCACAGCACCTGACATCGCTTCCTCATACGTGCCGGAGATGAATAC
TCCTCGCGACCGAGCCTTTCCCACAAAGTTCATATACAACCTTTACAACACCAGTTCTAT
CTTCGTGTGTCGCGCAGACAAGAAGCCGCTCTACCCTGCCCACATGTCTGCCCTCATGAT
CTATCTGCGAATAAGGGTGGAAGAGTATCGGAAGACGGAGGATGGACCCGCTCAAGCATT
GGATGTCATGAATCTGGGCGAGGAGCGAAAGTACGAGCCTGGTCCGTGGTTGGACTCGCT
GTCAAAGGAGGACTTCAAGAAGTGGTATGTTGAGAAGATCTTATCTGGTTTCTGCGATGG
ATGGCGACCCAAGCGATGACTATGAGCCGTACACATGGATCGGAGTATCGTACTTGATAC
CACGAGCGTACTCGCTACTGGAAGGGCCAGGTTGGCTGAGTATGTAGCTACGTGGGTTAG
GTCACATGATATCCTATTGTAGAAGGCACTGCCCGAGTGCAAGTGCACTTACCTCTGAGC
TGAGAGCTCCTGTaccggaacatcacagaacaacagatagcaatacaatcattgaccaca
gcCTCCGGAACGACACTGCACACGCAGTTACAGAGTATCCATGGATCTACTCATCTGTGA
AAGAATTGCCAATGCCATGGTGGATGGAGGCGCGGCGGGCCAAAATCGAGGGCTTACGTC
TAGAGCGGACGCCTTTCCCTTCCTAGGCTAGCGCCAGATCCAATGTTCAGTCTCCGAACC
AGGCCTATCGACTCGCAAGCATCTACGTTACTGCCGTTCCATTCAAGTCATGCCTATTCT
CAAAGCAAACGACGGAGTGCACTTGCACTATGCCACGCATGGCTCTAGTAATAGTCCACC
GTTAGTCCTGGTACGAACTTAACCCGAGTTTCACAGCCGACGTCGACTTGCATTGACCAA
CGTTCAAGCTCCATGGCTTCACAGGCTCAGGGCAAGTGTTCAAACGGAACGTCGCTGCAT
TCGCAAAAAAGTACCATGTCATTGTCCCTGATCTACGCGGACATGGCGAGTCTGAGAAGC
CACGTGCTGGGTACCACGTCGCACGTCTGGCACTGGATCTCAGGAATCTGATCGAGCACT
TGCAATTGCCGAAAGGCCAAATATCAGCAATCGGCACAAGTCTCGGGGCGGCAATCATCT
GGTCCTCTAATCACTGTCCCAAAAGGGAAGTCAAGACTGATTATACGGCAGGTCATACTG
TGAGCTTTTCAGCTCGAAGGCGTTCTCCCACGTCGTCTACGTCGACCAAGCACCTTTGCA
AAACTACCTCTCAGACTGGGGCCCGGAGTATGGAAATCGTGGCCTCAACAACCCGCAAGC
ACTAGCAGGGCTGCAACGCACGCTCGAAAGCGATCCAAGGACAGCTCATCTAGGAACCAT
CGCCGCTTGTCTAGGCTACAGATCGCACCCTCAACCTAGCGACTCTACTCAAGACTCCAA
AGAATGGCAAGGTGATGAAGAATTTTTCTTGACCGAAGCACTGAAGGGCGATGGCTGGTG
GTACGGCAAGCTTATGGCTGATCACACAGCGCTCGACTGGCGGGACGCAATCAAGCAGAG
CTTTGGACCGGGGAGTGGGAGTACGACGAAGACGCTTGTTGTTGCGAGCACGAGGAGTGG
ATGTTTCCCTGCTGCTGGGCCGTTGAAGGTTGTTGAGTTGGCGAATGGAGGGACCGAGGG
TGGGCATGCAAGGGGGGTTGCGGTGGAGTGGGGTGGGCATTGGTGTTATTGGGAGAAGCC
GGAGAAGTTCAACGAGCTGGTTTTTGATTTCTTGTCGGAGTAGTATCGACAAACACAAAC
AGCGCCTGCAGGGACGCATGCCCAGCGGTCTAATTGGGTAGCTATTCCTCGCACCTGCTG
CCTTGGGAGAAGACCGAGTCGTGATTACCCAGTGGGGACAAGCTTTGTTTACTGAGAAGC
CAGACCCAGATCTCTGCCCTCGAACAGCTTGTGACTCCAATTCCTGGCCTTCCCTTACCT
TCAACTGTGCGACTTCTTCATCTTCAGATTTGCGACTTCTTCATGATGTCCATAGGGTTC
GTACAAAGGCGTCACGTCGGACAGGCGAAAGTCTCCCCGCTGGCGCCCGCATGCCCCCCC
CCCTCCACCTTGGTCTGGGCCCANNNNNNNNNNNNNNNNNNNNNNNNNNNNNNNNNNNNN
NNNNNNNNNNNNNNNNNNNNNNNACCGACAGAGCGCGACTTGACATCCAAAAATTTGGAG
AGCTTCAAGCCTCACTCAACAACACACGATGGCAGCAATTGAGGATTACTCGCGGCCGAC
AACGCCAGAAAACAGCACCAATGGCCTCACATCACCCCGCACGCCCAAGCAGACGGGCCT
CGCGCTCACGGAATACACTGCGAATCCCAGCCCGCCCGACGAGTCATCGCGAGATAAGAG
CAGCGTGGTTCCGGAGGCCTTCCTGCTGCCAAATGGGTATCCAGACGTAAGTCACGGGAC
CAATTGCACCTTGACGATCTCTCTGACGGCAATGGCAGTATCTGCGTCTCATCCTCACAT
CGCGCGTCTACGAAGTCGTCAACGAGACACCGCTCACACACGCAACCAACCTCAGCAACC
GGCTCGAGTGCAATGTTATGCTCAAGCGCGAGGACCTGCAGCCCGTCTTCAGCTTCAAGC
TGCGCGGCGCATACAACAAGATGGCACATCTCGACCCCAAGGACCGTTGGCGAGGCGTCG
TGGCCTGCAGTGCTGGCAACCACGCCCAGGGCGTTGCATACTCGGCGCGACACCTGAAAA
TCCCCGCAACTATCGTCATGCCCTCGGGCACCCCCGATATCAAGCACAAAAACGTCTCGC
GCCTCGGAGGCTCGGTCATCCTCCACGGTGCCGACTTCGATGCTGCAAAGGCTGAGGCTG
CGCGTCTCGAGAAGCTGCACGGTCTCGTGTCCATTCCGCCCTTCGACGATCCATACGTTA
TCGCGGGACAAGGCACAGTTGGCTTGGAAGTGCTGAGGCAAACAAACCTACAGAACCTGC
ATGCTATCTTCTGCTGCGTGGGTGGTGGAGGCCTCATTGCCGGCATTGGCGTCTACATCA
AGCGCATCGCGCCACACGTCAAGATCATTGGTGTCGAGCAGTACGACGCGAACGCCATGG
TCGAGTCGCTGAAGGCTGGGCGGCGGGTGCTGCTGAAAGAAGTCGGGCTGTTTGCTGATG
GTGCAGCTGTCAAGACGGTCGGCGAGGAGACGTTCCGTATCTGCCAGGAGGTTGTCGACG
AGGTCGTCCAGGTTACCACAGACGAGACCTGCGCCGCTATCAAGGACATGTTCGAGGACA
CACGATCCATCGTCGAGCCCGCTGGCGCCCTTGCGCTCGCTGGCCTGAAGAAGTGGGTCA
GCCGCAACCCTTCCCCAAACCGCGAGCGAGGTCTCATCGCCGTCGCAAGTGGCGCAAACA
TGAACTTTGACCGTCTGCGCTTCGTGGCCGAGCGCGCTGCCCTCGGTGAGAACAAGGAAG
CCCTCCTTTCCGTCACCATTCCTGAAAAGCCCGGCGCTTTCGCAAAGCTCGTCTCCACTA
TTCACCCCATGGGCGTCACCGAGTTCAGCTACCGCTACTCTGGGCCGGAGGAAGCCAACA
TTTTGGTCGGTGTTGAGCTCAAGGCTGCAACACGCTCTCGCGATCTGCCTGATCTCATCG
CCCGCCTCGCTGCAGAGGGCATGACAGCAACCGATCTCTCGCAGGACGAGCTCGCCAAGT
CGCATATCCGCTACCTGGTCGGTGGTCGCAGCGCTGCCGCCGACGAGCACATGTTCATGT
TCGAGTTCCCCGAGCGGGGAGGCGCGCTCTACAAGTTCTTGAACACGCTGCAGCCGGGCA
TGAACATCAGTCTCTTCCACTACAGGAACTACGGTGGTGACGTCGCAAAGATTCTGGCTG
GCATCCAGTGCAAGCAGGAAGAAAGCGCGAAGCTGACCAGCTTCCTGAGGGATATTGGAT
ACCCGTACAAGGAGGTCACAGATAGCGCCAGCTACAAGATGTTTTTGAGGGACTGAAAGG
TCGCATGGCGCGTCAGGCCATCACGGCGATGTCACTGCGCACTGACCCTCAGATCCCCGT
CAAGACACTGCGCCGCAATTGTTCATCGAACTTCCAGCTTCTTAAAGCGCATGCCGCCCT
TCAGCCCTTCGGCGCCTTCCCCGGTCGCAGATCAAAACCTGTATCATATACCAACATAAT
TATCCACTTCACGATTCTCAATTTCTTCATCATTGCGCGACTGTTTGTTCTTTTAATCAC
TATTGAATCTTTCCCATGACTGAAACACTCGGCACCTGGGAGCATGTCGCCTGGGATGGC
AGCTACACGTGGGGCGAAGATCCACAAGAAGGCACATATCCAGTTGCAGACGACGATTCC
GCACTACACAAAGCGGCCTATAGAGGAGATATTGCTCGACTTGCACTGTCGCTCACTGGT
ATTGACGATGTCGACCCGCGAAACTGCTACGGCTGTACCCCTCTTCACCTTGCTATTCGA
GACAATAGAGCAGAAGCTGTTCTGGTGTTATTGTCAGCTGGCGCAGATCCCCAACTTGAG
GACGAAGTGGAATCTTACCCTATGGTTTCCCTGGCTGCTATTGACTCTGCAGCTTAATTT
GGTTCCAACGACGTCATGATTGCCCTGGCCGACTACGGACTCGAGATACCTGCCAGCGCT
TTACGACGGGCCGCGCAGTGCAACCGAGTCGACTGCATACAGACGATTCTAGAGAAAGTA
AAGAGCAAAAAGCTTAGCGAGAAACCACTGCTTGCTGAAGTGAGGATTGCGCTACATATC
GCCGCTGCGTCCCAGCACCGGGAGACAGTCGACTTCCTCCTTACGCACGCTCCAGGTTTT
CCAGACGCAAACCTTGAGGCCGACAAATACGCTCTGACTCATCCGATGCTCGGCTTGCTC
TCAGATTTCGACTATGATCAAGGGTGCAGACGAGTCTACCCAGCAGTTGGCCCATTTACT
CTACCCATTTTGTATCAACTCGTCACAGCTGGAGCTGAAGTTGACAGTCGAGCTTTTTGG
GCGTCCGTCAACGATCCCGTACCGAGGGATGTCGTCCGATTCCTGCTGAACCACGGCTTA
CAAGTCAATGACACACGTAGCTGGGACCAATTTCTCTGTCATGAGCACCCCTACGAAAGT
CAGTCTATGCTGTTTGTCATTGCGGGCGATACCATGGACGATACATCCCTCCTGGAGGAA
TTTCTCGCCAAAGGTGCAAGCGCAACAACAACAGACCACAATCTCGACACTCCGCTGCAT
CACGCAGCGCATTGTTCCTTTACGGAAGTCTTGCTGGAGCATGGTGCAGACATCAACGCA
ACAAATCGCCAAGGGCACAGTCCCCCTCTGCACAGCGTGTAAATACAACCGCCTCGATGT
AGCAACATTACTATTATCGCGGGGCGCAGACGTCGACGCTATTGTCAGGGATGAGCACTG
GCTATCGCTCATGTTCCTAGTCATCGAGACATACTGGCATGACTATGACGGGTCTTTGTC
ACCCCGTCTTCAATTGGCAGGCCTACTCCTAGACCACGGCGCGGACGTGCACGCTGCAAC
AAAGGATGGAATCACAGTTCTACACAAGGCCGTGCAGTTCATAGATGCTGCGCTGGTGCG
CTATCTAGTTGAACGTGGCGCTGACGTTCGTGCCACTACCGCAGCGGGACAAAGTATCCT
GCACACCCTTTGCTGGAATTACAGAACCCCTTGGATCTCAGATTACTCGGTGATTGCCTT
TCTTCTCAACGACCTTGTCGACCTTGGCGTAGACCCCAATGCGAGAGATGAAAGCGGAGC
AACTCCTCTGCACGGTCTGATGGGCGATCACGACCATGCGAGTTGGAAGCCAGACCTGTT
CAATGCACTCTTGGAAAGGGGTGCGGACAGGGACTTGAAGAACAACGATGGCAGATCGCC
TGCCGAGCTGCTGGATATGAGCAAGTGGTTCTCTGACGATGCAGGGTTGTTGCGCGCAAT
TCCAATGCTCTCCCAATCACATGTTCCTGGCACGCGAGGAAGAGGTCGAGGTGGACGAGG
CAGAGGGCGAATCTATCGGAGCACGTGGACATGATCAGGTCAGTCTTCACACAAGAACAA
GGCTTCAGTACGACAACGCGTAAAGGTTCTCGATGTTCCTCACTCCACGTTTTTGCAACC
CTCACGAGGCACACTTTGACGTTGCATTTGCAATATCCTTGATCTAAATTTACCGACGCC
AACCCGCTTTGGGGAAAATGTAATGGACCCTGCGTGCCAACCCGAACAAGAATTCTTGGG
GTTGGCACGCCAAGTCCGTTCAGCTGCATGGCGCTTGGCTGATCAACTCGTTAAAGCTCG
TAAACGCGGGCTAAAGACTTCCAACACGTCAGACACGAGCCTCGTAACGTCATCTTGTAC
TTGGCGATGATGTGCAGATCCAACAATGCAGGAGCTAGGGGCAGATTGTTGGGTATACAT
AGGAACAAGGCTTGCCATGCTTCCAGCCTCATGTTTACCTACTTCGACCTACGTATATAA
TCAATATCTGTAACCCTACCTTATCATCATGAAGGCAACAATCGCATCCGTCCTCGCCCT
GGCCACGGCTGCCTCGGCTCAAGTCAAGGGCTTCAACTACGGCGCTACAAACAATGACGG
CTCCTGCAGAGGCTACAGCGACTTCGTCCGCTACTTCAACGATGCAAAGTCGCTCCCTGG
CACATCCGGCTTCCAGGCCGCTCGCCTGTACACATCGATCCAATGTGGCACAGCAGCTTC
ACCCATTGAAGCCTTTCGCGCTGCCATTGACACGGACACCAAGATCCTCGTTGGCCTGTG
GGCATCCGCCGGCCGAGCCGTTTACGAGAACGAATTGAACGCACTCCTTGCTGCAGCACG
CGATCTCGGCACCCCCTTCACAGACCGCATCGTCGGTATCAGCGTAGGCTCTGAGGACTT
GTACCGAAGCTCTCCCCAGGGTGTAGCCAACAACGCCGGCGTGGGAGCCACCGGTGCCGA
GATCGAAGGATACATTGGCTGGATGCGCGACTGGATTCGCGGCACCGCACTGGAGAGCAA
ACCCATCGGCCACGTCGACACATGGACTGCGTGGATCCTGCCCGAGAACCGCGGTGTAGC
TAACACTGTTAATTGGCTCGGCCACAACTCTTTCCCGTACTTTGAGACCACGAAGGCGAA
CTCAATTGATCAGGCTGCTGAGAACTTCCGCACCGCTGTTGCGCAGACTGAGAGCGTCGC
TGCTGGTAAGGAGGTCTGGGTAACTGAAACTGGATGGCCGCGCGTTGGACCGAACTCAAG
GGACGCAGTTGCTAGCACCAAGAACTCGCAGCGCTACTGGAAGGAGGTTGGTTGCAGTCT
GTTTGGTCAGAGGAACACCTTCTGGTACACCTTGAAGGATGCGAATACTGCTCAGACAGA
TTTGAGCTTTGCGGTTACGCCGTTGGAGAACAACACTCCTTACTTCGACCTTACTTGTTA
GGCGATGGTACGTGGTCGGTAGAATTATTGTGTCTTAACGGCTGCTGTCGTAAACTTAGA
CCAAGCCAAATATCAAATTTGCACCGATCTGCCTCTGCGGAGTTATAATGTGAATATTCA
AACCAGAGCACCAGGAGCTTCCCTTATCAGCGATTTATTTCAACTAAGCAAACAGAAAGA
GTTAAGAGAAAGTTGGAAAGCAAAGCCACTCTTGCCCATCATACCTTCAAAGTAGTCATC
AAAGAACGTCTTGGGGATAATCCTAATATTTCATTTTCCATGAGATTTGACAGCGCTGAG
GGTCTAATGATCGACTGGGCGTCACACCTTCTCCCTCACTCCAAAAGCCAGGAGATGTAC
AACACAATTGAGCAATGGTCTACGCAGCCCAGAGAACTAAGTTCTGAACCGGATGACTCT
CCGACCAACGGTATATCTTAAACGCTGTGGCCGTTCACCCGGAAGCTACGCATGTATCTT
AACGTTTACATCTTGAGTAAAGGACTCATCATAGCCGATCCCCCGGGATTTCGTAATCAA
GACCTTGCTCGCAAGGCTGCCACAGAGCGCCACGTTCGTCAATGCGATCAGATCTTCGCT
GTCGCTCGGATCGATCGAGCTATCACGGATGAAAGTGTGAAAGAGATCTTCCATCTCGCC
CATTGAGCAAACCTATCTTAGATTGATATCATTTGCACTAGGTCTGACGAGGTCCAGACC
AGAGAGGCTGGACTCGACAGGCCAGAAGAAAATGCAAGAATTGAGAAATTTCAGAATGCA
ACCAACAACGACAAGCATGAAGTTGATTCCTTGAAGGAAGAGATGAACGACTTTAGAGAG
CTCGAGGACCTTGCTCAAGACGAGCAAAACGACTTCATAGAATTACAGCAAGAATATATT
GAAGCTGAAAAGACCAAGCGGAAAAGCAAATTTGAGTTGCGGTGCCTCACTATGGGATTA
CGGGTTGCCAAAGTTTCCAACAGACTACTGGAACAGTATCAAGACTATCCCATCGATGCG
ACACTAAAAATGTTCTGTGTTAGCAATAACTTCTACTCGGATTATCATGATAAGCATATC
GCAACATCCAAGGATTACCTTGATATGAGCAACATCATAGATCTTCGAAAGTATTGTTTT
GGAATCGTCGCGGATAGTCGGGTTTGTGCAACTACAGAGTTCATCAAGGATCGCGTCCCA
GCATTCCTCAGTTCTGTTGAACTTTGGGTTGAGGCTGGATCTGGCAGTGCAAGCGTGGAA
AAGAAACAACAGATATTGGAGGGGGTCTCTGCAATCCAACAGGCCTTAAGTGAGGTATGC
AATTCATGTTTCTTCCACGCCCGAGTCTTCTGTTGGAACTGAAATGAGCTTCAAGCTCCT
TCCATTGAGATCTGAACCGTTCAAAGTTTGAGGCGTTCAGCAAGACTTAGTGGTGCAAAA
GGCCAGTGCGCACATGCTACATTATGTAGCGGCCCCGCAGCGATACAAAAAGGCCGACCT
TTATGACCCTTGGGTCCTAAAGGTTATATACACTCAGACTTGTCAACGATCAAAAATGAT
CCAATATTTGCTTGAGCTTGCTTGACTGAACCAAATTCAACCAAACAGGCTTCTCTGCAG
CCAATGAGCAATCAAATACAAGCAAATATGTGAATTGTGAGCTAAATATTTGAGCTTGAT
TGGCTTGCTTAGCATCCAATGGTGTTGCTGTGAAGGACTCTAACGTTATCACTGACAACC
CCTGAAGGCTCCCCACCCCCCTCCTCTTGATTAGTTAGCCAAAAAGAAGCGCTCTTTCAG
TGAATTGAACTTGAACAAAAACAAGCTCATAGACGTGTGCTACAACGGATTTGGGAGAAG
TACATCAGCTGCCATCGAGCAGAGTAGCCTCTACCTTCTCTGTTGCGCACATGCCTCTTC
TCAGTCCTTCTCTTTCTCCTGTAGGTGACAATATCTTGAAGCAGTAAATATATATATATA
TGCAATAAGCCAAAACAGATAATATTGTGGTGTTGTGGCAGAGTGAGATTCAACAAAGAG
TTGGGGATGGGAATGCTCACATACAGCATACTTCTATCTATCACTTCTAAAAAATCGTCC
GCCACAAAAACAACCTTCTGCCCTCTTGGAAGGCGTGATCTTCCTGCCAGTCTTGCCTGT
ATAGCAAAAAGTCTCGCGCTTTGCATACTCCTGCCTTGACTGCACTTTCTCCTTAGCCTT
GTTCTTGCAGTTAGCAACAGCAACACCAGTGGCCTTCTCCTTAGCCCTCTTCTTCTGAGC
TTTGGTCGTGGACTTGGGTTTGCCTTGCAGCTTCAGCTTGCTACCATGTTTGTCTCATTT
GAAAAATGGCACAAACTCTTCAACGCGATGGGGAGAAGATCCCTGATGAAGAGATCGCTA
TTATGATGAAAGAGTGTGACGGTTTATGGAGTAAAGAGGTCATGCGCGTTGGTGCAGTGC
TCTTGCCTGTTTCNNNNNNNNNNGTGTCATGTAAACAGACCCTGAGAACTGCCCGGTGAG
AGGCAATCACTGAACAACACCAAACACTGAACAACACAATATACTGATTTTACTGCTTCG
CGCGGTTCCCCCCTGACTTACTGCCCTGCGCGGTTATACCTTCATTTATTGCATCTACTG
CAACAGTAACTCTTCTAACTCCTTCATGCTGTCCTATTTACTAACACACATCCGTCCTCC
GGTTCCCAAGCACGTCTGCACAAGCGATCCACGCGCGGCAATGATGAAAGCGACCGCTCA
AATCTCAGACACCACAACCACGGCGGCTATAGGTGTAGCACTTATGCTTGTAGCAGACAA
GTTTGAAGCAGCAAACGACCTGTTCACGCTGAATTGTATCTGGTGCTGAAGGCCTAAGTT
TTTTGTCTAGTCTACTCTTGCTAGAGGATAACGTGTCTTGCAAATGGGTTTATCGGCCCA
AGACCTAGCTCTTTGCTTGCGTGTGGAAGTAGCTTCTGCAACCAGGCTCGCATAACCGTT
TCTACTTGTGATACGCTTCCTTCGGTTGCCACGGTGTCGATAAGTGCTTCATGGGATACC
GGACCACTTAGCACCTAACCCTAACCCTCACCCTCTTCTTCTACCACCATCATCAACATC
AACACCAAAAAAAACCTAAACAGAAATGGACACCTTTGCCAGTTTAATATTACAATCCCA
ACAACGGCAAGAGTTCAGTTGATTGCTCATTACTCCACACAGTAGTGCAAGATGCGACGT
CCCCTTCCAGATACATGCTATAGTTTGCAAAATTCGGAGTATCGGATCCAGCGTACAGTC
AAATTACTAAACACCGTCAAATGTAAGAAGACTTTGAACGTTAACTCTACCAAATCCACG
TCGGCACAAGAGTTCTCGTCCACGGTGGATTGGAAACTCGGCAACAACCATGACGCTCAC
ATTCTTAGCAGTAACGCCAGCTTCATCTAATGTTCGTAGCACCGCGCAAAGCGTTTCACC
CGTAGCAAGTGTGTCGTCTACTACCACGACTGGACCGCTCTTGAGGACTGCACTCCGCTC
TATCTCGATCCGCTTCTGTTTTAGGTTGCTGCAGACCAAAGACGAGACGTGTGACTGAGA
CTTTACAGCAGAGACGGTAGGTGGGGGAAGCTTACCAGCTTCGCGTATGAGCACCAAGGG
AACATTGACCCGCAAAGACAACGCAGATGCAAAGACAATGCCGCCAGCCTCGCAACACGC
TACCGCAGCGACATTGGTCCAGTCACCAGTGAAGTGGCTCTGCAGGAGAGACGTGCACAG
GGCCAGCCCACCCGGCTGTTGGGAGATACCGAGCACATGGCGGAACACGATATTTGGGCG
TGGGAAGTCGGGTATTGAATATACCATGTCAGCCAGTCGCAGCAGGTCTTCATGGACCAA
GGGAAGCAGACGGTTTTTGAAAAATTCTTTTGCAGCTTTGTTCCCATTCATTTCGTTGTC
AAAGACGAGACTGGGTCGGTGACCCAAGGCCTTCCCACTCGATCCGTTTAGCTCACTCAT
CTTGTTGCGTTCACCATCGCTGTCATCAAGATGGCACCCTTTGCGTGACCGTCGCGTTTG
TCCACTAGCCTGCACGTAGACCTCGAGTAGCCTGCTGTTGGGCACCAGATGCGACAAGGC
GGCAACGGGTGCTTTGTCTCTCATACCGGTGATTAACAGCACACCCACATCTGCGGCACC
GTGGACCACCTTTAGGAACTGCTCCTCTGGTAGCTGAGGTTCGTGCCGTACTTGCTCTAG
GAAGTATGCCGTCAACGCTGGGCGGTGTTGCTCCTTGTAGGCGCGGTCAGAAAGCAGGCG
CCCAGGGTTGGCACCAGTAGCCGCTGCGTATTCCCGCTTGATCGCTTCGCTAATGCTCAC
AGCACGTGGTGTGAGGGTGCACTCTGCGAACATGGAAACCCACACATCGGCACAATAGTC
TTTGCCGGCGCAGCTTTCGCCCGTGACAAGAAGGATGAGCTTCGGCCCCAGTGGTGCTTT
CGGGAGCGGACAGGCATAAGCCAGTACATTTCGCGGATCCAAGCTAGGTTTGAGTTGGGC
GAGCCGTTGCCGGTTGACTCCGAAGGCTTTGCTAGCTAGTACAGCATCCCTAGGGTCCGG
CCCAAGGTCGGCGCCGTAAGCTCCGCTGCTTAGGGGCAGCAAGTCTCCTGCAACGCTGTA
GACCCATTCTACGGCAGCCCGTGCGGCTTTGGTACCATCTTGATCGCGAGGCCAAACACC
AGTTATCACACAGGCAAAGTGCCAGTCTCGACAGCCGAAAGCGGTGGCATCGGCCGCAAT
GTCGTCAATCGCCCCTCCACCTTGCAGCAGATGAAGGTAGCAGAGTGGCGACGGCCGACC
CTCCACGGCTGCCACCAAGCGCTCAGCAACCTTGCGATCACCTATGTCCTTCATGAACAG
ACAACGCTTGAACGAGGACGTCTTGCCTCCGCCATGCCCTCCGTGCATCCCTGAAATGTA
CATCTCGGTTTCGAACAAACCGACGCCGTCCACGATCTTGACGTCGCTTTCTTCTACCCC
CAGAACAGAACTCATAATCGTAGAAAAGGGATGATTTGCAGAGACAGGCACTGTCGTGGT
AGACTCAACCATGGTCACGCCAAGATGCAGTTGACTAGCGTCCCAGTACAAATAGGCATC
TGCAGAGCAGTCCCTGCTGAGCTTCCTGGCTACATTTCCATCAAAATTGCTGAGCTTGAG
CTGCGCCTCAAGACCACCGCTCAGCGGCACAACCCAGTTTCGAACTACATAGGTTGGCGC
CGTGTAAGCCTTGAAAGTCACGCTGACCACGATGCCGAAGTTTGTTCCTGCGCCTTTTAT
CGCCCACAGAATGTCGGTTTCGTTCTCCGGTCGGATGGACGCAGCCGGTTGATGTTGACT
TGGCACATAGCCGACGCAAAGGACTTGACTGCAGTCGACGCTGACCACAACAGCACCCAC
AATAGCGTCGCAGGCGAGGCCATGCAGTCGAGCCAGGTGTCCAATGCCACCTTGTAGCCA
CAATCCTGCACCTACACTTGGGCGGGATCCCAAGGGCACCGTCACGCCTGCTACCATAGC
CTCCCTGGTCACATCTCCTGTCGTGCAGCCAGCCTCGACGACGACAAGGGCATTGCAATC
GAAATCGGCAGTTCCGCCTTCCTCTTCTGTCGTAAGAACGTATGCTTGATTGAAAGCACC
CATGTCGACTGAGACAGTGTTGTTCCAAACACAGTGGCCACTGTGACCTCCAGCGATGAT
GGCCAAGCCGATCTCGTGCTTTAGAGCCCACTGGACACACAGCTGAATGTGATGGATCTT
TGTTGGTCTGTAGATTGCCGCGGGGCGGCGCAGACAGGCCTCTCGATTCTTGATCAATCT
GCCTCCCTTGAACGCTTGCAACTGCGCTGTGAGCTCTGGTAACCTGGTCGCATGCTGAGT
GAAGGCCATCATGATATTGGGCGAGCTGAATGATAGATGGTCTGGATGAGCATCCTCGCG
GTGGCCCAAGACACGACACACCTTACGCCATTCGACCCGGACAGCCTTGTGCACGGATTC
ATCATGCATCACGAAGCCTGCGATGAAGGGAGCGAAGTCGTCTAACACCTGGTTGTCATC
TGCCACTCTGACGGTTCCGATGGGGGAAGAGGCAGTTTGATGGCATACTAGGCCGTCAAG
GTGTAAGGTTCCGTCACGATGGAAAACTACCACCATTCTGCCTTTCAGCTTCCCAAGCAT
CTCCAGTGCCTGTTCGATGGCTTTTCGTTTTGATTGAATGCCGTACATGCTGTGGCAAAA
GAGGATCACGTCGTATCCCTCGTCTTCGTCATTCATATCACTACTGCTGCCGTTCCTTGT
GTTGTCCTGTGGAGCAAACGGAAGACGATGAATGGCTGGTGGACTTTCCAGACAAGGGAG
TGGTGATCTCGTCACGGTATCAGGCAAAAGCCATGCTTCTAGTTTCGCCGCAAACAAGCC
ATTAGGTTCAAAAGCGTTATATCGTCGGATCTTTCTCCTCTGGTAGTCGGGAAGACTTCC
AAACACACTCTTTGGGCCGGGTCCGATTTCAAGAGCAGAGATCCGGGCCCTTGAACTGAA
CAGAGGAGCTAATAGCTGAGATAGTTGCGGAATGATGAAACTTTGATAACTCGTCGAGCC
CTGCACCAAAATGTCGAAGCCGGTGCTGTACTGTGCATCCGACAATGTCCGCTTTGAAGA
CGTTGTCTCTAGACCGGTGTTTGACCGAAGAGTTCTCTTCAATTCCTGGAGAGTGGCCAT
CCTAGTTTGGCTTTTATAGCTTGAAATCGAGTACTGGTGATGGTGGCGGCAAATTTGTCA
AGGTCAGTCGTTGTTGATTAACGGAGGGTTGAGGTAGGCAATGGTGAAGCAGCGAATGGA
AGCAGCGTGCACTGCAAAGTGATAAGTTCTGCACAGTAGCTATTCATTTGCTCGTGACGT
ACTGTAGGGCGCAGCAACCGCAGCACCGTCTTTCCGGTGATCACGTACGTCTACTATTGC
TGAATATCGAAACGTACAAAAGAAGGTACATGAAGACCTCTCGGCCAGTCGAATTGACTG
CTCCAGGCTAAGTTTGGCACATTGCGGGTCAACGCCTGTCCCTACTTCTGGGAAACAGCT
ATGTGTGTGAGGTATAAGCACGCATGTGCAGAGAGGAGCCCACATGCTACCCTGGCAGCA
CGCCCCAAGTCAGCTCCAGGCATACAGCAGCAGAAACTCTCTATTGTACAGATTGGGAGG
TTGGAAGATAATGCAAACGCATCCTTTACCTTGACGAATCAGAGGGGAACACGTAATGCA
GCAACGAGCCTGGGCTGAATGCAACCGTCTTGACCTGGAATCGTAGCAATCATGAAGTGG
GGCTTAGTTCTTCGTAACGGCATTGCTACCTGGATGTGTACTTGACGTTGGGAGTCGACG
TGTGGACCGTGCCACCAAGTTGTTCCAGCTGTTGCTCGGCTCGCTTATCCATTGTTCTGT
TGTGCAACATTGTTCTGCGCCAAAATGATGTTGGATCCGAATCTCATACCCGGAAGTTGG
AGATCGATGCAAAGCTCTCGGGCGGCAGACGCGGACAGCTGAATACTCCTTGTCGAGAAG
GCTTCGCGTAAAATCTCTCGAATCTTCTTCGATAATACTACAAGTTGTCAGTTCATGTTC
GCGTCCATGTTTGATTTTGTTGTCCGAATTCCCTTCGGTACAACTGGACCAGTTCCATCC
GGAGAATACCACTCGAGTAGTACTATCCCCAATATCTTCATGGCATACGTTATCGTGACT
GCCAACAGGACTGTAACGGCTGTTATTGTTTGGCGACTTGGCGTTTACAGCTTGCATTGG
TACGCAACACTACGTGTTTGCATAGAGCTCAGCGCCTACGATCAAGTGTGAGGACTCAAT
AACATTCGAATCGTTCTCCGTTGGTGGATTGAAGATTGTCAGTACCCAGGGAACGTCCCC
TCGGCACTATGGGTGGTTCGGGTCTGTTCGCTAGCCCAACAGGGTCTGGCTTGTCCACAG
CAATAATTCTCCCACTTACTTCGTAGTTGAGACAGACAGAATGAACACAACACTTCTCAA
CTGTTCCCATTGACAAAGATACTGCCAGGGACAGATAGCGAGTGCACAGATTGTGTAAGC
CTCTGGATGAATGTGAGACTAGATCAAGGGAGGAGGCACGGTTACCCTTCGATGTCGACT
AAGCACAGACATGTCGTTCTCAAAGTCATGCTACAGTATGGCGAGCTAGCTAACTCACCA
GACAGGCAGACCACCAGGGACATGGTGCGACATTGTCATGGCCCCGATCAACGATCGACA
TGCTTTATGGGCCAGCAAACAATCTTACTGAGGAACATTGCCTCGACAAGCGAGACAGTT
TCGAGCAACTCTTTGTTTTTCTGCCGGTGTAATGTAAGACGGCTCGAACTTTCGCATCCC
CCGTCTGCCTCTTGAAAGCATGATCGCTTATAAACCAATATATAGCCGATTTTTACAGTT
CCGTCGGACTTCTAAGATGTCCAAAATCTCAATAACACTTCCGTACATTGACCTCTCGAC
ATACCCCTCGTTTGCACCCTTCGCAGAGGTGGGCTTTGTGTGGTGGGCTCTGTTTTGATC
CGTAGTGTGGCCGCTCTAGCACAACGACCGCCCACTTCAAGGGTCTGTATGCAACTCGGT
CGACGTACGACTTCTGGTCCAATTTCAAAGTTCCCAGTTTGTTACATGCCTCGCAGCGCT
GTTTGAACACTACAGCGTTGTAGCCACCGTCCCGATATCTCCTTATCAGGATGGCCACCT
TTCCACTGCTCCAAGCATTCGTCGGACAGGCACGATTGTAGCATCGGGAGACACCCATTA
CGTGGGTCGAATAGTCTTTGCAGACCCCTTCGTCGCTATCGTCCTCGTGAAATCGTGAAA
ACGTGATGTGGTCGGAGACTGCATTTGCGACGTCGTGATGAAGCGATGGATACATGCGGG
AGCATCTCGTCGTTTCCTTTGGATTAAACCCCTTCTTCTTGCCCATCTTGGATGACGTGA
TGAACAACTCTCGTGACTTTGTAAATGTAGAATTGCAACGTAAAAGGAGGAGTGCGGCAA
ATGATATCAAAAGCCCTCGAAAGGATGTGTATGACAGCTTTACTATAACAACACCCTGCT
CACTTCCGGCTCTGATACAAGTAGTCACACTGCTTCGATATAATGATTTTGCAGTGTTTG
TCATACAGGTATGCACACCCCACTTCTACATGACACAATTAAGTCCTGATAGTTTTAGAG
ATCTTCCGGTGAAACCAGACAGCCGGAGTGCTTGTGCAGGGTTATTGCAGGGCTAGCTTA
CTTCTGGCCTGTAACTTACCACTCCTTCATCAGCCCATCACACTTCCAACACCCATTAAG
CGCGTACCTGATGGAGCCACAATAAGGAGCCTGAAAAGTCAGCATACATTAGGCTTTACC
GTCATCTGTGCATCACGAAGGCGATCTCGATCCCCAGCGCCCGACTTTGAAGGATTTCTA
TCATGTGAGTGCAGTATTGTCTGAAAAAATCGGTGCTTTTAAGCTGTACACACTCGACAT
ACCATCCACCAACACCTCCAACATGGCAAGCTACGATGGTTTGTATGAGATTCCAAACGA
AGGCGAACATTCGATAACAGAAACAACAACCTTGAACCCCAATAAAATCGTGAAGGATTA
CATCGCTTATCGCTCTGCCGAGTTTCGTAAACTCGATGAATTGAGAAATTTGGTCAGTTC
ATCAATCACTCATATCATCTATTCCACTGATTATTATCTTAAGGGATGGAAGAGCAAGAA
AGGAGATGAGCATTTCGAGAAACAGCGCTCATCGGCGGACCAGGCTGACTACTCTGTCAA
GTGCATCTTCTTCACTATGATGTGTCAAATTGGAGAGGAATTGCACAACAAAACTTCAGC
TTTTACACCGGAGTCTGCTAAAGACACTAGTATCCAAGTCTTGGATGTCTGCATGGCCCC
CGGAGGCTTCTCTGCCGCCGTTTTCAGAGTGCATAACGATGCAAGGATAAGCGCAATGAC
CTTGCCGAAATCACAGAATGGCCACGACATACTTCTGCAGGACTGGAATAAGAACAGAAA
ACTTGAAGTCTACTTTGTGGATGTCACAATGCTGGCAGCTGAGATGGGGGTGTCCGTGAT
TCCGACAGATCACCCTGACGCTGCCAACTTTGTTTTCGATCGTCCGTTCAGCCACCAGGA
ATTTGATCTTGTCTTCTGTGATGGACAAGTCCTCCGGATGCATCAGCGCGCAGACTATCG
TGAGAAGCGGGAAGCTTGGCGGCTTCTGACAAGCCAGCTCGTCGTGGCTATGCAGCGGGT
GAAAAGAAATGGGACTGTCATTGCGCTGCTACACAAACTCGACGCTTGGGATACAATCGC
ACTTCTCCACACCTTGAGCAAATTTTCATCGCTGGAGCTGTTCAAACCCAAGAAGAAACA
TGCCGTCAAGTCATCATTCTACGTTGTCGCGAAGAATGTCCAATCTCAAGGAGAGGAAAT
CAACACGGCTATCGAGACATGGAAGAGAGAGTGGCACGTCGCGACTTTCGGCACCGATGT
AGAAAATGCAAGTTACCGCCGGCGACAGGATGACACAGTATGGGACGTATTGAGAGATTT
TGGCGATCGGTTGGTGACATTGGGCGAGCCAATTTGGCAAATACAGAGTGATGCACTTCG
TAATGCCCCATTCATGAAGTAGAAGTTACCTTACAAAGTCCAAGTCATTAAGTTTTCGCG
GACCAATCCACCTGGAGTCCAAGTCTGTTGCTCAGCGCATCAAGTTGCCAGTCCCAGTTG
ATATCCATCTTTATAACTTAGAATCCGCACCCTTCCTGCATCTTCTCGTCAGATACGCCA
ATTTGGGAGATCAGGGAGCCTAGCGCTGAGGACATGCGCGTTCGAGTGAGATTGAAAAGT
CATGGTTTTCTGCATCCTATCCATTAGCATGTTAGTGTATTGCATATTTTCCAGCGATAC
GTAAGCAGGGAGTCATTCGAGCTTCTGCGCTGGCCACGCTAGATGAGGGTTGCAGTTTCG
TTCAACGCTCCATCATGCTTCAATGGACCGGATGTCTCATTGTCGTTGGGAAGCTCGAAG
GACAATGATGTCGTCTCTCTTCTTCAGTACTAAGCCAGAGTTGCTCAACAAGACGCCGCA
AGGGATGTCGTTCAATTTCCAGGGAGAGGCTAGGTCATACACATGTCCCGGGTCTGGTGA
CGACGCCGAGTAGCCTTCAGCAACCCACTCAACCCGTATGAGTAGACCGATGTCATCTAT
CGGTGATTTCTGACTATGAGACGTAATGACAGAGATACTTGATGTTGACACCAGTGCCCA
CTCATACGTCAGTTCCAAGTGAATACGTCGAGTATGGATTCTGATAGGAAAGTCGGGATG
TATGCGTGTCTCGATGATATGGCCATAGTCCAGCATGTAGAATTGTTGTCGTCTGGTGGG
AAGAATGCTTGTTAGTATCGATGACGCACTGTTACTGCGACTGCAGTCTGAAGCCGGCGT
AATAGTCATGTCTATGGCTGATTCTAGAACCGTAGCTGCGGATAGCACAGAGGGTGTGTA
TGCGCCGGGTACGAATATAATGCTTTCCTGTGGATCTGTGATCCTCAACCGTGCCTGGTC
GAGGTATTGTCTGATCTTCAGCTCCAGCTGACGGTTCAACTCATCGATTGCTTGCTGCAT
CCGTACTGTAGACGGTTCTGACAACTGCAGTTCTTCGAGGAGAGGGATCCTCCACCTAGG
GTACAGTCTGCCATGGCAACTACGAATGTGAAATCTCCCGTGAGCCTTAATGAAGAGATT
GCACAGAAGACAGGCATGCTTGTTGGAGCAAATGATCCGTGGTGGCAGAAGTGTGAGGTT
GTTCGCTTCGTAGTAGGACAGCAGCTGGACCTCTGCATGAACCCTCTTTGACTGGACTGC
GTGCTTCCGAATGCATGATTCGATCTCTGCCCTACTCTTTCTCAGTGTAGCCTCAAGCTT
GTTCTGTAATGCATCTGCCTGCTTTGTCTGCTGTCCGTCAATGGAGCGAGTCAATAGGCC
TGAATCGACAGAGCGAGGTTCCGCGCTAATTGGACTCTCGCGAAACAGTCCGTAAGGAAC
CTCCCCTACGCTCAGACAACGGAAAACAGGATCCCTACGAGCCCTTCTGAGAAGATATTG
GGCTGCATGATAGTATTGTGCAAGACTTGTCAAGCTTTTGGCTAAACTTTGACTAGCTGA
CCCTGACCATGATGGGATGTTCTTGGGTATCATTTCCAGAATGGCTTGGATGTCGGTGGA
CACTAAGATCTGGTCGATAATGAGAAGTATATTTTTGAGCAGCTGCGTCCCAGGCTCTGA
GTCGGCTGCGGAAGGTGACAAGGATTCCAGGTTCATGAAGGCCACGCCTAGTAAGGTGGT
CTGAGTGTTCAGAAACGCTAACTGGTGTGGCCTAGTCGGAAGGTCTTTTAACAGCTTCAC
ACCGTCAACAAGCTTTGGTATTATTGCCGGTCTACCTGCTTTTCGATAGGCTTTTGCGTG
AGATGAACGGAGGCGGGCGAGCAATCGTGGTTTGCAAGTAGCGATAATCTCTCCAAGGAA
GGTATCCACGTCCCGTCCTAAGAGGATTGTGAGTAGGGTGAGTGGGCGAGATCAAGCAAC
GGACCTTTAGTGCATTGTTGTAGAGATGCAGCTATCTTTCCGAAGCTCGTAGTCCTTGCT
TCTTGATGCCCTGAGTTCACAGCGGTTCTGATGAGAAGTCCGGTGCCATTGGGCTGTTCT
TCAAGACAAATTGCTCCTACAGCGCTAGGATCGTCCGTGTTTGCCAGCAGAACAGCAAAT
GCTTCAGCAATCTGCTGCTCGTGCTGTATGGAGAGTGTGTACTTCTGGGCTTCAGTGCTG
TTCCGCATAGGCGTGTCGGTCTCGGTCATGGGCTCGAACGTGGTACTGCATAGTGATAGT
AAAGCGATATTTTCTGTAAGCGCGCTACTCATTCTCTCTGGAGATTGTTGTGAGGAACGG
CTTTGTGGGCTTCAGGAAAGGCGAACATTGACGCACACGATATGTTTCGTTGTTATTATT
CTGCACCCAACGACGCATGAAGATTCTTTCGTGTTGATTGACAGAGTTGGTTGAGGCGCG
CAACGCGGGATGCACATCTAATCCCCACGGGCAGAGTTGTCAACAATAAATCAGATCGGC
TGATTGAATTCCGTTTTGGGCATGCAAGTTGTACAGTACGGTCCGTGAAGCGGTGCAAGT
CCCAGGACCTGGCTCGTTCGCGAATCAATCTGTCGATCTGATTGATTGTTGACAACTCTG
GCCACAGGTGAAGACATGGCTCGCGAAGACCTCCAATTGATCGCTGAAAAACAACTACCA
TGATCTGCAAAAGCGCATACCCCAACCGCACCGCAGAGCAGCGTACAGTACTGAAGGTAG
ATGCTTTCCACTCTCAAGCGAAGGTACACTGGAATGCGTATCGTTAGATCCCACATCGAC
GTGTTTACAGAGGATCGCTTCGGACAAATACAATGAACGATGCTGATAGCGTCCTTGTGT
CGGTGGAAACGAGAACGTGTGGCCTAAATGACGGCATTGTAATCTTATTGGATGAAGGCG
CGGTGCCAATGTCGTGTTAGCATGCCAAGACCTTAATGTGGATCATCGCTATCATATCAA
CTCTTTTTCGGAACGTTGTGATCTCGAGCATTCGCAACGTCCCGTATCCGGCTAGCAGGC
TCACATCACCGTACCCGCAGCCTCGGATCCAATCACACAGAAGCTGAATTGGATTGCAAA
AACTTCTTCGCCACCAACGCATCAAGGGTCGTGGCAGGAGTTACCAACGGCACTAATGAA
TTCGTTATTCTTGTAGGATCGAAGTACCGTTTTACGAAGCAAACTATCCTACAAATTGTG
TCGAGACCAAATGCCACACTTTGTCCAGTCCCGAATCCAATACACTTTCAAGGACGAACG
ACTTATCGAGTCAGCCCTTAGGTCGGCTCATAGGGATAGATACGATGGGATTCTCGATGA
TGGAAACAGAGGTCTAGCTCACTATGGGATCTCGGCCATATCAATGGTAGAAACTCACAA
TGCCATCGTGGAAAGTGGAAAAACGCTACGTAAGTTGACACCAACCCTTCATCAAGGCTA
CTAAAGATGAGAAAAGACGAATTCAATAGCCAGAATCATTGGTCCAAGACAAAGAAAGGA
CGAGCAACAGCATGCAGGGTGTTGGGTTTTGAATCCTTCATCACGCAAAGTGTTCGACAA
CAGCATCAGCCCGCGTCTGAAACCGTGCTCGACAATGCATTTAGCGCTATAATCGGAGCT
GTTTGGCTCGACTGTGAAGCCCGGGAGAGGACTGCTGCAGACACCCGCCGTACAGTCTGG
AAAGTGCTGCGAGATATGGATGTGATCTTAGAAAGTTCGTCATCCACGTCGAGCGAAGAC
GGTGTTCTACAGTCGACGAGCCACGATTCCAATACGATGATAGAACATTCGGTCGAGCAA
TCTGATATGACGGACTTGGTTTTGGGGGAGCAGCTGGGCGATATGGACAACTTCACACAG
GATTGGTTCGCGCAAGCATTTGGTGATCTCCCTCGTGGGCAGCTCCCATACGAAGATCTT
GTCCTAGAGCCACAAGGGCTCCTGATCCAAGCTTCAGCTGAAGCCAACAGTATCTTGTCG
CCTGAAGGCTGTCTCTTCGGTGACTTCGGCGAGCGTGCCATCACGTCGAGCGCCCAGGAC
ATCTCAGCGTGCGCAAAATTAGGTGCCGAGTTCGAGGGAGTGCTCAGCACAAGTCACAAT
AACATCTATGGAAGGCCAGTCTTCTGTTCCTCTGAGGCGTTGCGGAATGTCGATAGCAAT
GCAACAACACCAGCTACACGTGCAAAGAGAAAACGAACCCAAGACAGCGGAGAAAAGGCC
AGTTCAACATATCGTAGTATGCTGGGCTCGGAGCAACACAAACTAGGCCAGGTCTCGCAA
GATGAGAAAGAGAAGTTGGCCAGATATCTGGACCACCCTGAGATCAGCAAGCTAGAAAAA
GAATCCTCGGTGTCGTTTCACTTTCTTTACCTAGCTGTCGGTAGCTGGCAGACCATCGAT
GATTTCAAGAGCCAACTTCGACTGGCAAGAAACGTCCCAGGCGTTCACAAACGGTCAATC
ACCTCGAGATGGAGCGCCGCACAAACATACAATGAGATCTGCCGTCTGGAAAAGGAAGAA
GCATTGAGCGTTCTCCTGAGGCGATACCATACTATCATTCTATGTGAGAACGAACAAGAA
CGCCATCGTCACTGCAGTCACATGATTGTGGAGACCCCTCGCAGAGTTGGTATAGCCAGA
AGATCAAATGCAGGAAATCCTGTCTTAGCTCTAGAGGCCAATCTGACAGACCAACTGCTC
TACAAGATCATGCCGGATGCACAGCCTGGGACGAATGATTTCACGAAGGCTCGCCGCAGG
GTGAAGCGGCTGCGAAAGTTGGCAAAATACCTCCATATTTTGGTCCAGAGCTATGGCTTT
GGTATACTTGCCCTCCTTCCTTCAGGACCATCATTTCAGGAGGTCTCTTTGACTGACAAC
ATGTGAGTGCACGATGGTTTCCATCACTGAACGATCGCAAACTGACGCGTCTAGATTGCT
ATCTATGACTGAAGTGAGCTTCATTCACTTCTCTCAATTGCTGTTCCGAGAACAAGGTCC
GCTCCTCAAAAGTCTAAGCCAGTTTGTCGAATCTTCTCTACTAGCTCTGGCAACATGTTC
TTTGGAAAGCGGTACTGTCTATGCCATTGAGCATCTAGACCTCTCGTGTCTCGGTAGCCT
GCCCAAGGGCTTGCTCGATCTCCGCCAATGTCCCCTCGTTCTTGAACATCATTGTTAAGG
GCCGCTGTAAGTAGGACTCTCAACTAAGTTCCCAGCACTCTTGACCATAAGAAATGAGAA
CCATGACTTGCCATCCATGACAACTCTGGCTACGACCTTTATGCAGATCAAAGCTCGTTC
GAGGTTCGGGGCTCGCTCTGGTCATAAAGGACTGCTATAATTTTGTAGCATGGTGTTGCA
GCTGTTTGAGTGGTGATTCGCAGACTGCGGTCTCCAAGAGCTAGGAGAAAACTATATTTT
GGCTACATAAATGTTCTTACTGTATGATGCCACAGCACTTCTAGGGTTATTAGTCAGGGA
GTCCGACAGAGCCATCGGGCTGTAGATCCGTATCCATTTGGATCCAAGACTTTCCAATAC
TGAGCTTCTTGAGCGATAGCAGTAGCCCTGAACTTCTGGTCAGATGCATAGGCATAGCGG
GTGATCTCACTTGCATACAGTACACAAAGCACGGATGAAGCAGCTTTCCCGGCCATGCGG
CTTCACCGGCGGGCCGTCAGCAAGGGCCTACTGACAGACAGGCAATTGGCTCTTGTCTGC
CACTAATCTCGAGCGGGTCCGGCTAAGGATGAATGCACAGGTCCGTTACCGGCAATGATC
AGCCGCCACGATAAGCTACAGTGCACGGTCACGCAATGCGCACCCCACCATAATCCGCGC
CGTTTTTAAACCTACTACAACTCAACCTCGTCATGCCTATACAAGAAGCCCTTGCAGAGa
tagatagattaagaccaggagaaaaactttcgtaccaagcacttgccaaaaaacacggtt
gctgccgatcaacgttgaCGCGCCGACACAAAGGTCAAATCGCATCCCGTGACAACCAGG
CACTCAAACAACAACTAATCCATCCACACGATGAGGCAGAAGTGGTACAGTATATCAAAG
GCCTTCACAGGCGGCACCTATCACCTACAAGGCAGATGGTGATTAATTTTGTGACGCCTT
TGTGTGCCTGGCCACCTTCTGAGAGCTGGGTTACACGGTTCCTCCGCCGCCATCTCGATG
ACCTTCTTACCTTGTGGACCACGCCTATGGAAGCTGGCCGTCACCACGCTGATTCTAGTT
AGAAGTACCGAACATACTTTGAACTACTGCACAGCAAAATGGCTGAGTACAACGTGCTGC
CTGAGAATACCTACAATATGGACGAGAAGGGCTTCGCGATTGGGGTCACTGGGAAGACTA
AACGGATCTTTGACAAGGCACTATACCACCAAAAGCAGTTCAGGCAGAGTCTACACGATG
GTAATCGCGAGTGGGTGACCCTCCTAGCGACAGTATGCGCCGATGGATCAGTACTACCAC
CTTGTATCATCTATCCAGCAGCTGGCCGAGCCGTTCAGGCGAGCTGGGTAGCCC
>NODE_26_length_402_cov_138.601990
TGCAGAAGTCGTCAGTGTTGCCTTCAATGACAAGGCCTTCAACATGTGCTGTGAGCTTCT
CAATCGCTTTCTTGCCAGGATGACCCCATATCTGGTGAGCTGTCTGAGCACTGACTGTCT
GGTCCGGACGCGGAGCCTTTGACAATCGGTGGGTAGTGCTGAAAGATGACAATAGAATTG
GTTTTGGACGGCGTGAGACATCAGTGTCTACAAGCCAGTGTCCTCCATCATGCTCCAGGT
AGGCAAGGACTGTTCCTGGATTGCCCTTGTACAGGAGATCTTGTCCAGAATCGAAGTGTA
TTTCCATCTTCCTGCAGCGTGCAAGACCAATCAGGCTAGTAATGAATCCTGGGACATAGG
CAACATGGGTGAGTATCAGTGGTCGGATACCAGTTGGTGTCTTTGCCATCAGTTCCATGT
TTCCCCAAGCAGAAATCTGAATACGTCCAGTTCCAGCTCCTA
>NODE_27_length_143_cov_282.986023
GGCGCTTGACAAGTGGCGCACAAAGCAACAAGGTAGTGGAGGGAGCATTGCCATGGATGA
TGGCAGCCCTCCTACTAGACCCACAGTCAACACTGTACGATATGTGATACAGGACTCAGA
GCACGATGTTCTTGAGTACAACCGAGTCAACATTGAGACGACTCAAGACAACCGAGTCAA
CACTGAGGCGACTCAAGACAACC
>NODE_36_length_3590_cov_2491.915527
GGTTCAAGGGGATAGCAGGCGCGAGGTGCTAGTAGGTTCGAGGGGTTAGTAGGTTCAAGG
TGCTACTAGATTTATTTCAGAGACTAGTAGGTCTAAGTAGTATGGCAGGCGCCTAGTGGA
AATACAAAAGAAGCAGTAGGTTAATCGTAGTACTAGATAGGACCAAGAGAAAAGGGCTAC
ATAGACTTAACAGAGCCTCTATATATCTAAAGTACCCTATAAGACTGTTAAAGAAGCTTA
GTTGTTTAAAACAACTATGCTAGTAGGTTTGTCAACAGAAGTGTTGGCAGGCTTATAACC
CTAGCCACTAGAAGGTCTATAAACAGAGATGCGAGTAGGCTTTATACTAACACTCTAGAA
GACTACCTATAAGAGTAACCAACTGTATAGATATAGCCTCCTAGTTAAGAGAGTAGAGTA
TATAAGCTTAGTAGAGTAGATTTGTAAGTTGGGTAGAGTAGCTAGTAGGTTGGTTCAAAC
AAAATAGAGGTGCTAGTAGGTTAAGGGTTTCTCTCTACTATTAACTGCTCCTATTAGCTC
TGTGTAGTACTAGGCTTGTATAATCTTTTATAGTGCTAATGTTGTATATCTCTCATAGCG
GGTCTCTGCATATATAGAGAGTTACTGTATGCTATTATTAACTATTTTTATAACCTACTC
CATCTATTCTCTATGATTGGAGTTCTCTCTTCTACCGACGCGTATACTCTTATACTATAG
TGTTATAAGGTGTTTAGCAGCTACTATGGTATAGAGTAGTTTGCTGTGCTATATACAGTG
TTTTTTTTTTTTTAACTAAGCCTACTATGACCTCTCTCTCTCTCTCTCTCTCTCTCTCTC
TCTCTACAGCTGGCTGATCGGTTGATAGGTGGGTACCTTGAACACCTACTAGTACTCAAA
ATATACCCTACCCCCACAGCGTTGGTACGCGGAGTGGAATGGAGGTATATGGTTTGTGTG
GCGCTGCGCAGGTCTCCCCGGATCCCCATACAGAAAATCGACCTCCGAGATTTTTTCCGC
CGCACGAACCCCGCGACGCGAAAATCGTCCCCCAATCTACTCGGAGCTTATATGAGAAGA
GCAGGTGAGCCTCACGGCGAGCCTACTCAGCTCAACTACACCTGCCTCGGCGGTTGCAGT
TAGCGTTCTCACAGCTTTGACGGCTACTTTGCCTGGTCTTCTAGCCTTCGGGCGCGAATT
CTGGGCGGTGACCGCCTGAAGTTTGGGCTTCGGCCCCGGTATCTTACCAGCAAGCCTTGT
TTCCCACGTAGCGGCTCACTATGTCAACTCTGGTGGGCGCGTCTACTTGGGGCTCGGCGA
CTCCTTTCTGCTTGGGCGGGGTTGGTCACCTTCGGGTTACTGCAACGCGCTTGTAGGGGG
AACCGAAGTCCTGTTGGTCTTTCGATTAGCGGGCAACATTTGGGGTCTGTGGATCGCTGG
CTTTGCCAATCGTTTCACCAGATCTTCGGGGATGGCTCTGTCAAGTACCCGCGCTTGCGC
GTTGACTTGGCTCGAGTCCTCTCCTCCTGAGGGGCGTATGTGACGGGGTAGTAAACGGTG
TAATAGCCGAGTGCCACCCGTTGCGGACCGCAACTTGGGGAACTCAGTGGGGGCAATTGA
ATCGGTCGCTCGTGGCTTAGGTGTCTCGTACACCTCTGATGCTTGCGGCTGGGGTCGCTT
CGGCTTCTCCCTTCCATCTGGTACATCCTGGCTCCCTTCGGGGAGTTTGCTCGTTTGCTT
CGGCGCTCGGGTTCACGATAGTTACCTGGTTGATTCTGCCAGTAGTCATATGCTTGTCTC
AAAGATTAAGCCATGCATGTCTAAGTATAAGCAATTATACCGTGAAACTGCGAATGGCTC
ATTAAATCAGTTATCGTTTATTTGATAGTACCTTACTACTTGGATAACCGTGGTAATTCT
AGAGCTAATACATGCTGAAAACCCCAACTTCGGGAGGGGTGTATTTATTAGATAAAAAAC
CAACGCCCTTCGGGGCTTCTTGGTGATTCATGATAACTTCACGGATCGCATGGCCTTGCG
CCGGCGACGGTTCATTCAAATTTCTGCCCTATCAACTTTCGATGGTAAGGTATTGGCTTA
CCATGGTTTCAACGGGTAACGGGGAATTAGGGTTCGATTCCGGAGAGGGAGCCTGAGAAA
CGGCTACCACATCCAAGGAAGGCAGCAGGCGCGCAAATTACCCAATCCCGACACGGGGAG
GTAGTGACAATAAATACTGATACAGGGCTCTTTTGGGTCTTGTAATTGGAATGAGTACAA
TTTAAACCTCTTAACGAGGAACAATTGGAGGGCAAGTCTGGTGCCAGCAGCCGCGGTAAT
TCCAGCTCCAATAGCGTATATTAAAGTTGTTGCAGTTAAAAAGCTCGTAGTTGAAACTTG
GGCCTGGCTGGCAGGTCCGCCTCACCGCGTGTACTTGTCCGGCCGGGCCTTTCCTTCTGG
AGAACCTCATGCCCTTCACTGGGTGTGCTGGGGAACCAGGACTTTTACTTTGAAAAAATT
AGAGTGTTCAAAGCAGGCCTTTGCTCGAATACGTTAGCATGGAATAATAGAATAGGACGT
GCGGTCCTATTTTGTTGGTTTCTAGGACCGCCGTAATGATTAATAGGGACAGTCGGGGGC
ATCAGTATTCAATTGTCAGAGGTGAAATTCTTGGATTTATTGAAGACTAACTACTGCGAA
AGCATTTGCCAAGGATGTTTTCATTAATCAGTGAACGAAAGTTAGGGGATCGAAGACGAT
CAGATACCGTCGTAGTCTTAACCGTAAACTATGCCGACTAGGGATCGGGCGATGTTCTTT
TTCTGACTCGCTCGGCACCTTACGAGAAATCAAAGTTTTTGGGTTCTGGGGGGAGTATGG
TCGCAAGGCTGAAACTTAAAGAAATTGACGGAAGGGCACCACCAGGCGTGGAGCCTGCGG
CTTAATTTGACTCAACACGGGGAAACTCACCAGGTCCAGATGAAATAAGGATTGACAGAT
TGAGAGCTCTTTCTTGATTTTTCAGGTGGTGGTGCATGGCCGTTCTTAGTTGGTGGAGTG
ATTTGTCTGCTTAATTGCGATAACGAACGAGACCTTAACCTGCTAAATAGCCAGGCTAGC
TTTGGCTGGTCGCCGGCTTCTTAGAGGGACTATCGGCTCAAGCCGATGGAAGTTTGAGGC
AATAACAGGTCTGTGATGCCCTTAGATGTTCTGGGCCGCACGCGCGCTACACTGACAGAG
CCAACGAGTTATTCACCTTGGCCGGAAGGTCTGGGTAATCTTGTTAAACTCTGTCGTGCT
GGGGATAGAGCATTGCAATTATTGCTCTTCAACGAGGAATGCCTAGTAAGCGCATGTCAT
CAGCATGCGTTGATTACGTCCCTGCCCTTTGTACACACCGCCCGTCGCTACTACCGATTG
AATGGCTCAGTGAGGCCTTCGGACTGGCTCGGAGAGGTTGGCAACGACCACTCCGAGCCG
GAAAGTTCGTCAAACTCGGTCATTTAGAGGAAGTAAAAGTCGTAACAAGGTTTCCGTAGG
TGAACCTGCGGAAGGATCATTACCTAGAGTTGTGGGCTTTGCCTGCTATCTCTTACCCAT
GTCTTTTGAGTACTTACGTTTCCTCGGCGGGTCCGCCCGCCGATTGGACA
>NODE_45_length_255_cov_106.580391
ATCGGTCGGGCACACGGCTTAATCACTCTTTCCAAAGCCTCATTGTGTACTTGTACGAGT
CGAAGGCTGCCTTATTCAGAGCGTTCTTGACGTCCTCGAGGGTTAAGGGCTGTGGAGCCT
TCTCCTGACGGGCGCGTTCCTTAAGAAGTTCAAGGTTAAATGATCGAGCGCTTTTCCCCA
TCTTGGCTATTCAGGCTCGCAATGTGAAAGATTCAAGGTGTTGTGAAACGGTTGTAGTCT
ATACAAACCTTGGAATGGAGGAGGGAAAGGAGTTTGAGGGTGAGACCTGAAAGGATGCAG
AACCAAGGCTACAAG
>NODE_47_length_205_cov_288.902435
GCTCTAACCTCCTTCTTCTCCCACATACGCCTGCTAAACACGTGTTTGGTTCTTGAGGTG
ACGCCAATCATGAAGCCCTTCTCATCCATATTGTATGTGTGCTTGGCGTCAACCTTATAC
TGAGCAATTTTACGCTGCAGTAAGTTGAAGTACAGCTCGTACTTCACGTAGGAATCAGCG
TTGTGGCTATCGGCGTCCATACCCGTTGAGTATTGAGAGATGAGATGGATGGAGTATTTG
TTGATGAAGCGCGTGACCCAGCTCT
>NODE_48_length_113_cov_327.840698
CAATCACGAGAGGCAGAAAGTACCACACGCCAGAAGCTCACCCCACAACAAGAGGAGGAG
CTTGTTAAGTATATACAGGAGCTTACTGGTCGTCATATACCTCCTACAAGAGAGATGATT
GCCAATTTTGCGTCCGCAGTCGCCAAAGAGTCAGTGAGCGAGAGCTGGGTCAC
>NODE_54_length_329_cov_278.893616
TGTCACGAAGATGCTACGAGTAGGCCCTTTAGGACTCGCTAGGAGTCTAAATCAATTACT
ACGTACGGTATCTAAGTAGGTACAAGACGTTGTGTACCGAACAGAACTCTACCAGCAACA
GTCTATATACTTATGTGTGGGTTCGTTCGGCTACCGGTTAATAATCGGAAGTCAATCGGA
TAGGTATCGGGGTTGCACTGTCTACAGCAGTACAGGACGGTGCGGAATATATATAAGAGT
AGTATCGGATACGAGTCGGGTCCGTATTGGAGATGTATCGGATCGGTATTGGAGACGTGT
AGGGATGCTGGGGATTTGGTGCGTACGGTCAGAGACAGTACGGGGCGGATCCGGATATTG
TCAGGGGATCTGGAGAGGATACCGTGACA
>NODE_71_length_193_cov_107.725388
AGCTATACAATGAGAAGATAGCTCAGGAGAAGCGTGAGCAACAGGAGAGAGATAAGGAGG
AGAGAGACCGGGCAAAAGCCAAGAAGGCTCAGGAGGTAGCTGAACGCAAGGCAGAAAGAG
ACCGTCAGAAGCAAGCTTGTAACACTCAGAAAGCTTCACAATTATCCCAAAGAGGCAATT
GCACAACCTCAAAAGCTTCTGCAGTTAAGAAGAAGCCTGTGCGTCGTGCTGTAGGTGCTC
GTAGTCACCCAAG
>NODE_79_length_557_cov_16.418312
CAATGGTTGCGCTTTGCTGTCTTGATGGCCTGAAAGTAGGTGTTCCTGGCCAGGAGGTAG
ACTCTCTTCCAGAGGTAGGCCTCAGCTATGGAGGTAGCAGCCAGGTTTCTCTTGAAAACA
CGCTGTTTGTGCAGCATATCAGTCCTCAGGGACTGAaggttcttgtcccaccaaggcttt
gacttgggcccaagtctggcaagagggatagaggaagtggctgccagggtgatggcactg
gtgagctggtctcccaaaaggtccagctgctgtgcaaagggcactgttctctccttggag
gaggagcttggagtcttctgcagaaggaggaggaagggtctccagagtggaaaggacact
gctgtctgcaatggctgaggccagggtgctggcaaacagcttccagtcagccttcCTGGT
GTTGTACCTGGGAGTCTGAGCGGGGGGGTTGGTGGTGTGCCTGGAGGGAGCCTGGATGGC
AAACACGATGCCATGATGGTCAGAACCAATGCTGGGAAGGACTTGCCAGTCTTCCACCCT
TGCAGCCAGGTCTTGATTGACAAAAGACAGGTCCAGCACACTCTCCCTGCTCATGTTGGA
CCGGAAAAAAGTGCCAG
>NODE_83_length_707_cov_88.373405
ATAGACGAGCTTGGAGAGCCGCAGGGCGGGCTGCAGTGCAAGACATGCAGCTTCATCACC
ACCAACAAAGACGCAATGCGCATGCATTGTAAGAAAGAGCACCAGCAAACTTGGACAGGA
GAGAAAAGCTTGCTCTACAAGACTGTCAAAGTTCAGACTTTCTTTCGCACAGCGGGGATG
CAGCGGTACTTTAGGGTTGAAGCAGATCATGTTGTAGATCCCGAAAACGCCAGCGTCGAA
GTTGCTGTGCAGCAGGAGCTGGCCGAGTACAGCGTGACACAACAACAAGTGCAAGAAGAG
CTGCAGATACTAGAAGAAGCAGCGAAGACCGACAGGACAGGCTGGTTCAAGCGCACAGGG
TGGTTGGAGTTCTTCAAGGGCCGAAATCTCAAGCATCTGATCCATCACGCCCGCGCACCC
GATCACAACGAAGACAAGATCAAGCTTGCCGCAGAGCTGACGGAACGACTAGTGGAGAGG
AGCGTTAGAGGCGTTGCTTCGCTCGAGCATCTGATGAGACGCTGGTTGAGGAGCGCAAAG
CAGAGCGAGCCAGACGTGCGGCCGTTGGCGCGACTGCAGAACCCAGAGAGTCAGGCGCGG
TACACAAGCTACATGGTGAAGTTTGTCTGCTTCTATCTGCGGGTGCTAGCCGACGAAGAG
CAGCGGCTACTCCGCGCAAGAGCGGGGCGGCTTGAAAGCGACGGCGAAGAGACGACAAGC
AGCGAGGAGGACAGCGAGGAAGACAACGAGGAGGACGACGAAGACGA
>NODE_84_length_25377_cov_37.349728
AAGGAGGAGCGTGACCGGCTGAAGGCTGAGAAGGCTAAGGAAGTCACTGAACGCAAGGCC
TCAGAGGTTGCAGCACCCAGAAAGAAGCAGAATCGTGGTAGTGCAGCTGCCTGTAGTCGT
GCAGCTGCCGCGCCTCGCTCCCCATCCCCTCCggcaacatacaacagccgcggccgccta
atcagagcaccacaaaagtttgagtgaggaacttattcatataggtctatagactactcc
accaaaaattctcataataataaccattgtgtgcggctctacagcctcatttttggtgga
gctattttggtggttcggcgcattgCGCGAATCCGCGCATTGCGTGCACGGACACGGTAA
GCTCTTGCGTATCGTGGCTCCTCGTTGTGCATCTTCGATCCGCGTTGTCCCATGTTGTCA
AATTCGAAAATAGGGTGCTGGTAATACCTGCGTGGTCATAAACTGAGATAGACTTGGTGC
TCGGTTGAGAGGACAAATATGAGAGGATGTGTTTGTGGAAGAGTTGAAAGCCTTGCTTGA
GTTGCGAGGAGCGGACTGCTACTTCACCTTCAACTATCTAAATACCTACATCGCTACTAT
CAAATCCACGCAAAGTCGTTGCTTCGAACATAGCTATGAGAATGCTTTGTGGCATTTCAG
GTGTTGGAGTCCGACTCCCGTACACTCAGCCGACCGCATCAACAACACAGCCACTGGATC
TACGGAAGGCGCAGTCAGCGAGCTTGCGAACCACGATACATGCAACTCGAATAGGTCAGA
TATGGCATTATTTATTACGCGGCTTCGAAAAAGTTCTTAGCACTGTGTGAAGATCACATA
ATGAGTGATGGGTGACATTGCTCTGAGTTCACGGAGATGATGAGAAGAACGCTGACGTTA
CATTCACCAAAATGACCTTAGAGGAAGGGAAAATTACACCGCTGATTATAGGTCTTCGAG
CGATAATTTTGCTTTGAAGAGTTGGATGATTACCGAGCCTGTAGCTGTTCAACCCATTCT
ACATGTCATGGCAACTGAACGCATTAGTATCCGTCGTAGGTGTACCGAAGGGAAGCGGCT
GCGTTTGCAACCTTGAGCTTTACAGAAGCAGGTTTCAGATTGCCAAAGCGATTTTGTCCG
ACCGTTTCGCAATAGAGTCGAGTAGAATACATACTGCGACCGAGACATAGGTACTGCTGC
GAGCGCGAATCGTTTTTAAATCCGTACTCTGTTTGCCTGGTTGGCATGCAATTGATGATG
TCGGATCAGTAGCTCACAGGATAGTCGGCTGACAACCAGGACCAGGACGGCCCACTGTAG
TCTGAGTGTTTCCCGTGAATGGGACAGGTCAAATCGCCCGCTCCAACGCGCCACATGAGA
TCAAATGACAGTGACTCTAGCCACAAACCTGCTGCATAGTCTCCACGGAATTCACAGACC
TTTTCGCAGAGGCCGGAAAGTGCGGGCAGGCGATCGGATGGACGTGTCAGGCGAAGAGTT
GAGTATTCTTCGATGATCCAATGAAAATGATGGACGTAGTCGTCGGCTTCTCTTGTGTCG
ATAGGCAGAGTCGATTCAGTTAAGGTAGCCAGTGTATGTGTGACGTTTCAGGGCGTATTC
AGGCCCAAGAGCCTAGCCTTCATCGTATAGCGCCAAGGGGCAGCAGTATTCTTAGCCTTC
GTTTTTTGTTGACAGTAGTGGGACTCAAGCTCATCATCCGGTCCCATTGATGACACACAG
CGGATCCCAGTTTCTTGATCATTGTCAGGGAAGCTTGATGCCTCGCCATGATCCTATCTC
TCAGACGATGCACGGAGTGCCGCAGACCTTGTCTCTGTGGGTGGTCGATCTCCCGTGTTG
TTATAGGTTGCCACGAGAGATTCGCTCCAATTTACGAGAGCTTTTGTAGCTTTTCTCGGT
CACGCCATTCAATCTTACCAGCCTCGATATCTCGATGATATCTCCTAGCTGAATTACTTT
GTTTGCTGAAGCTGCTGCATTCGCAAAGACTGAGGTCGCGACACTTTCAAACAAGCTCAC
CCTCGCAAAAATGGAGGATACGTCGCGACAGCAGTCTCTCTAGTTACAACCTGATCATGT
TCTTCAGTCTCTTTGAGCGTGACGATCACGTCTCTATCGAGGCCCTGTTCAAGAGCAAGT
ATGCGCTTCGGCCATCTTATCTGCTCGGTCATCTTACACGCATTGTGAGTGCTTTTGCAA
ACATCCAGACGTGCTTGCACCCAGCACATGGCTTTCCCAGACAGTGGAATGTTCGTTTGT
TGTTGCTCGCGGCAATATAGCTTTCCAAGCTGAGTCGCTTCGCTAGCAGTTACACAAACT
GATATTGTATGTTAGGACATTCGGTGATATGGCCAAAGTCACCCTGGTCTCAGCGATCGT
ATGACGAGGCGTACGACCCTGGAAGTCGACTTCTCGAATGTGTATCCACTTCCTCCTCCA
CATTGCATCCATCGAGAAACCATACAGGTGATAAACACTCCCTTCACACCACTAGTCGCA
CGTGCAACTTGAACCTGTCGCTATCAACTTTTGCCTGTTGGCACGAGTTTGACTCGTAAG
ATCTTCATCAACTTGCCTTTGGCTCACAGATGCGAACCCGAAACTCCCACAATCACCTTC
AGCATATCAAATCGGCGTGCACTGCATACGTGCTTTTCCCTTTCACACCTCTTTCCGCTT
CCACCCTCTTCTTCAGCCGCACACTCACATCTTCGGAACCGGGTCCGGCACCGGACCTAC
CACCGCCCGCCTGACACTCAATGACCTCGCGGACATCTCTCCAGCTCACATCAACAAGTC
TTGATGCCTCGGGGCTAGCATAGCGCTTCATCAAGCCTACCCATCTCGACCTCGGCTGCT
CTTGCCATTGTTGAGCTCTTACTCCCGATTTACATGGTAGCGCGCGAGCATTGCGGCTCA
CTCCGCGGACGTTTGCGAATACACTCTTATCTCCCAATGTCAAAGTTGAAGTCTGAGCCA
TATGTCTTTGATACAAATTTGGGATGTTGGTCGGGATGAGAGAAGAGGAGAATTGCCTGC
TCGATTGCTTGTTGCCCTGTGGGCGGTGCGCTGCGCCGCGCGTCGCGTACCTGCATTAGC
ATTCACCCATACAGCTGCACCACATCACCTCCGCTGCCGCTAAAAGAACGGAGCGAAGAG
CGCTCGTATCGATCTTGGGGCGCGATAGGCGAGTCCTTCTAGTCCTCTGCAGCAAAGCCG
ACTTCCAAAAAGGAGAATGTGTAGACCTAGCGGGTTACTTTTGTGATTCGCCGCTTCTAT
GGGCGGGCTCCGATTGGCTGTTTGGTAGACTTCAACTTGAGTGTATGCTTCTTTTCGGAA
ACTTGGCTTGGGCGACTTGATTGCTGCAGGGCCCAGGGGCACGTTGCATGTCTTGTTGGG
TACGATGCGGACCGGTGGGAAAACAACCGTATGGCAGCCAGCCACAAACGTTGCGGGTGT
CGATCAGTCTGCTTGGGGAAAGAAAAGCAAAGGCCGGGCTGGATGAGTGGATGGAAAATG
GTTCCTCTAGCATGCAATCTGCGATGTGAACGGGGTTGAGGTTGTGTCGCACAGTACGCG
TAATGTTCGGGGACTCGAAACACTGTAATTCGGAGAAGGACGAGAGATGTGGTGATTTGG
GCAATCATTGCCGTTTTGTATTTGCGTGTACGCGTCGACCTTTTCCTTTGGGACGAAAGA
TGCGTAGCACTGCTTCTCCTACACTACAAACCCCTCGGTTCTCCTCAGCCAGGTAAGCTG
GCGATGGTATTAGAAATGAAGGGCAAGAGATCCACGTCCTGCTCCAGAGACCATTATGAA
ACTATGGGACAGATTCAGCCCATGACAATGGACGTCGAGAAAGTTCGTGATTTGGCCAAA
GCCATGCGTTCATCCCATATTCTTGCTCGCTGCGATACAACGCCTGCGCCAGGTACAACA
GTAAAACACACCGACAGACCATATTAATATTAGTAACATGGATCGTAGCCAATGACACCA
AGGTGCATTGCTGACCAAGTAGTGATATTGAACGAAAACAATGTGAAGAGAAAGAAAATA
CGATATCAGCGCTTCGCTGCTACGAAGATCAACGTCGCCGTCCCGAGAATCCAACGGGAC
GGGTGTTGCAAACAGTGAAACGAAGAGAATCGAGCGCAAGCATTGAAGGGGGTATCGCGC
TCGCGCATAGATATCAATGTCTACGACTTAAAGTCGCTAGCACTTTGGTTGGCAAAGATG
TAGCTCTTCGGCTGGTCCATGCGGCGGATCGTGTTGCCATGCATGTCGGTTGTGCCCTGT
GAGGGTGTGTACTGGTGGACCAAGAATTCGGGCATCGATGAGACAGGAGGCGCGAACGGG
ACGTTATGCGAGATTCCGTGCAATGACATCTCATTGTACGCAAAGTTACCACCGTACGGG
TATTCAAAATTGACCTCATCAGTTGGGTTCTGAGCTGTGTCGGGCAGCGAGGGCCTCCGG
AAATGCGAGGGTTTTGGCTGTGCCAGGCTGAGATCCGTGGACGAATGGAAGCCAGTACGC
ATCTGTGGCGGCTGTATGTAGCCGTTACGGGGGAAGCTTTGTCGAGTTGGAGGCGCTGAC
TGCGGTGGCGTGTCACGGTATATGCTCTCATTGGCAAGACGCGCCTGATTCAATCGCTGC
AAGTCCAGTGGTGTCGAAGGTGGTGAACCACTTTTGACGTTCAAACTCGTCGCAAACGGC
TCAGCGGACCAGTTTGTGCTTAGACTCTCCGGACTGCTGTGCTCAGGCATACCGTGGGGT
CTGACAGATCCGTGTGGCTGCCAGTAGAATCCCATGTCTTGAGGAGTGAGGGGTGTAGGT
GGTGCAAGGCTTCCGTTGTTACCCAAAGTCGTTGCGCTGGAAGATGAGAATGTTCTTGCA
AACTTTGGTGACGCAGCAGCTTCTGAAAAGCTGGAAACCATGGGCGACGGCTGTGCTGAG
CCTGGTCGCGATTTCTGAACACGACCTCCAGCATTGGGTATACCTGTCGACCGGATCCTC
CTGAGGGTGTGATCGGGATTGCCTGCTGGGGACGGCATACCAGGGGTGTAAGAAGCGCTC
CTCATCGCGCTTGAGCTCAACGCGACGGGTCGCTTCTGTCTCCTTACGGCAATGCTAGAA
GTCTGACTGAGCTGCTTAAAATCGTCGGGTGTTCCGTTGCGGATTTGTATTGCGTCCATA
TTACTTGCAAGGTTGCTAGTTGAAGAGTTCCTACGCCTGAACATGTCTTCGCCGAAGGTT
GGAGGCATCTCGAAGTCTGATGTGGCTGCACTATGCTTCCTTGTCAGGTCCTGTTCCGGA
GAAGAGAGGATGGCCTGGGATGAAGTATTGAGCTGCTGGTAGAAGTTGGACTGCGGGAAT
GAAGGAACGCTACCGTTCGGGTCCCAGAAGGGTACAGTGTTTTCAGAAGGGGTGTTTTGG
TCGAAATTGAAGGTTGCCGCAAAGTCATTGCTGTCGTTGGCCTGCTCCAGCTGTGCTTCT
GAAGCCGGATCTTCTTTCCAGCCAGAATACATGGATGTAATAGATGCGACCGGAGGTGTG
GGACCGTTCGAGGGCTGAGGAGTCACCGCTGATTGATTGCCTGAGTACGGTGACTGTCCT
GTCGAGCCCGTGCCTGTGCTGTTCTGGGCTTCAGCCTGACCGGATTGATCATTGTGCGTC
GCTGGCAGAGTGCTGTAATCCAAGTTGCCGAAGTCAGGGAATCCGCTGAATGTGTCCTGT
GGCAGTGCAGGTTCGTTGGGAAGCGTTGTGGGTATGGAGAAGGCAACACCGTTGGCGTAT
TGGCTGGACAGGGACTGGCTGTAAGGGAACGCCTGTTCCTGGGTGTTGCTGGGCATGCTC
TGCTGCATGTAGCTGGGGCCAGCAGTCGCGGCCATAAGTGCCGAATGCATCATCATCTGT
GGTGGATAAGAAGTTGAGCGGTCAGCCTCCGAGATCGTCCGTAGATTGTATTGATGCGTG
TCGAAGGGCTGCTGCAGTGAGGTTTGGGGGCCCAAGTCTAGGGCTGACGGTCCGTCGACA
CTTTGCACGGGTAGGCTGGCAGGGCTGATGTCAGCAGTCACGGGGCCATACTCCTGGTGC
ATAAGCATGTGAGGCTGATGCTGTGTGACTTGTTGGTGTTGCTGGTGTTGCTGGTACATC
TCTGGGTGGTGTGGAGAAACGAAGTGCTGTCCAGGCATGACTGGAACCTGCTGGGCGTAC
ATCCCCATGCCTATCGTCATGTTGTACTGGTTCAGGGCCTTCTTGCGATCCTGTTTAACT
TTCGCTCTGCGATTCTGGAACCAGTTCTGTGCAATGTTAGCCAAATAATCTTCGTAGCAC
ATTCGTAGACTGACATTGATCTTGTCGAGGGGTACCCCTAGGCGATCGGCGAAGGCCTTC
TTAACGCCGGTCGTGGGCTTGTGCTGTTGCTGGAAATGCTGCTCAAGGATGTCGTGCTGG
TCCTTTGTGAGGCGAGGCTTGACATCGCCGCCAGCAGGCTTCGGTCCTGCCGCTGCGCTG
TCTGGTGGTGGGAGCTCATCGCCGTTCGTTGTGTAGGGGTGCTGCATGTTGGGATTGTGA
GGGTCCATCCTCGGCGCGCCGTGACAAGGCGAGGCGTCGTCTGTCTGGAGCGAGTTCAGA
TGGTCACGGCCGCTTGTAGGCTCTGCGATGCACGATGCTGGCGCGCAATCGCGTGGGAAC
AGGTGTTGTCGAGAGGTGGCAGTAAGCCTCCAGGTCGGACGGTAAGTCGTTGAGCACGGG
GCCACGGGCTGCACCGAGATGAAGGTGCGGCACGGAGATATTATATCGTCGTTATCGATG
CTGTAATGTGGTATTGCGGAGTCGAGGGGGTAGCGAGCGACAGAGGCGATTACAGTGGGC
GCGCAAACCAAAAACGAGTGTGGGTGGGCGAGGTGTGAAAGTGTGGAAGCGCGGTCCCCT
GAAGCGTGAGGCACAACGAGGGTGTGGGAGGGAGCGACCGACGAGGTACAGTTACAACAG
GGCGGCCGCAGCGAATAGCAACGGGCCTTTACCCTCCACCATCCGCTAAGCCACTGGACC
AGCCTGCATCCCCGGCACAGAAATAACCTGCATGGTTGTGACACTGGTCGTCCTCAGAGC
ACACTCGCCCTCGATAGCGCCTTGACGCACATGTTCGAGCTGTCACTCTCCCGCTTCGAG
GGCCGCCAGCTTCGCACTCGCTGCCAGTCCAACGTCTGCAACGCCTCGCAAGAGCCTCAT
TGGAGCGGCGTTTGGCCCACTCTTCTCGCGGAAGCTTGGCCTGCCCCTAAGGTAGGAACG
TGTGGAAGGATGTCGATGCGCCTGACGACAACGGGCATCGTCATGCCGGGAACAACGCAC
ACGCACGAGGAGCGTCGCCTGGGCCTCCAGTTCGAGAGACATCAGAGCGGTAAAATCTGG
CGATCCCATTGAACATTCCCACATAGCCATCTCAGTTGTTGATGCAGCCCTGAGGGTCTT
CAAAAGTGTGGCTCTTCCCTGAGAGGCGAGGGTAAGGCTGCCTGAACGGGCGCCAACTCG
GCTGCCCCTTTTCCTTCCGATCATGATCCATCACTCGCGAAGCACCGGCTACCAAGTCCG
CGCAGGCTCCGATCTTCTCCATCGCAAGTTTCGTACAGTGTCAAGCGAGCAGCAAGCTCG
CCATCAGGTGTTGGCGTCTTCTGCCCTCTCACGAGTCGCCGAGGGCACCCCTGTCAACAA
CTGCTTCTGGTGCCTGATTAGCATCTGTGTGACGGTATTTGCTCCACCGCCTTCGCAGTC
TGCATGTTCAAGGAGGCATCGTGCGCCTTGTGTTCGCTTCTCGAAAGCGGCGCAGCTTGT
TCCTGACCGTACCATGCAGCACTGCGTCGCTCTTGGCCGCAGTGCAACATAAAGAACTCA
AATAGGCCCCGGCTCGTCTACAAGGTTCGTGTGTCGACAAACTGGGCGTAACGTTGACCT
AAACTCAGTTGTGAAGTATGATGCGCACTTGCATCGACAATAATTACCGGAAGCTGTGGA
TAACGCGGCAGTAAGGGGGCTCTGTCTTCCCATGACATTGTCAATTCTGAGTCTTGACGT
TCGTATCCTGCCAAATACTCCAAAATGTCACTTGCTGTTTTTCGACCGCACCACATACCA
AGAAATCTAGGGTCGCACCACAGCGACGGTGCCCCACGCACAAAGAGTGCTTCCGAACCG
AAGGACACTAGTTACTAACGTCTTTATGTGCAGTGCCTGTGACCATTCTAGAAACTGGGG
TCCTACCGAGGGCATGGCATCCTCATGCCATGCGACGCACGATGCCAACTGGCGGTTAGT
TGTGGTCTTGACTCTTAAGGAACAGGAAGAGGTTGGCAAGACTGTTCCTGACAAAAGTTT
GACGATGTCGAGCCCAGCATATGTTGAAGGTTTTGCCGGTCTAGACGTCGATGCATCGCC
GCACACTCGGGGACCGACTCGGCGTCGCCGTCAAAGGCCGCTTGTTTCGACGTTTGACTA
GAGCTGACTAACCGACAGGTATGCAACGGCGTTGACATTCGAGCTGGATGTTGCAATCAG
CAATTGCTCACATGGCTGACACGTAGAAGTGATGTTGATAAATCGTCTATTTTGACAGCT
AACACGCGCCTACACCAGGGCGTTGGTAATTTCGAGTCGTCCGCTCCTAGTGGTCTGATC
CCAAGACTTCAGAGTTACACTTCGCATGTCTTTGACGATGTAGTCAGCGCCGGCTTCGAC
CAATTGTTCCAACGAGTGTGTGGTGTGCAGCGCGATGACAGTAAAGCCAGCTGCCTTTCC
TGATCGAACTCCAGCTGGAGCGTCTTCGAAGACAACGATGGACGGCTTCTGCTGCTGGAG
AAGCAGTTTCTTCTCGCCCATCTTGTAGCACGCTGGATCTGGTTTACCATTCGGCACGTC
TTCGGCAGTGACAATATTCTTAGGATGCGCCAACTTCATGACGTCCAGCCAGCCGGTAAC
CAGTGGTCGTGTGCCTGAGGTGACAATGGCCCAAGGAGCAGACTGCTCGTCGAGTCGATC
CAACATGGCGCGAGAACCGGGAATCTCCACAGCATCTGAACCGAACTCAATTGGTATCCG
ACCTTCAGCGTGGCTGATGTCTGGCAATACTGATCAGTCGTTGTTGTCCAAGTAAAGTTT
GGCGACCACTTACACTCCCAATTGGCGAGCTTCGGTTCGTATATTTGGAGAACGTCGATC
GAACGTCTGCCGTGTGACGTAGCAAGAATCACTTCCGGGTCAACACCGATCTCCTTTCCG
ATTCTGCCAATCTTAGTCCAAGTCCCGCATGTTGACGTGTTGGTACCTACCTTTGCCAGT
GCTTGATAATTGCTGGTGTTGAATCAATGATGGTGCCACTGCCTAAGTCAGCAAGAGCAG
CGTAGACGGCCAGCTGATGTAAAACACATACTCCATATCGAACAACCAGACGTAGGTCAG
TTTATCATCTTGCTTAAGAGCTTCATTCTGTCACTCACCAATCCATGGCACTCGATTGTC
TGCGCGGGCGCAGAGAAGTTGGGCTCGGCGACAGTCATGGTGATCGAATTAGTTGAGTAT
AAAACTATTGTTCGACAGCAGAAAGAAGTGTACGTGACCTTGATATACGTCGTTGTGTGA
AGGTCAGATGGCGACAGTAAAAGTAAGAAGGCTAACCGCACTGGGTATTCCGACCGGCGA
TTTCGAATTGTTGGCCAATCAGACTAGTTACCGACAAGCGTGAATGAAGAGGCTGAACTT
GAGTGTCTTTAAAAGTCGGAATGCACGTTTTGATCTGTGTGATGTAATTTCCCAGCGCAT
GCATTACGGCTCTCGGTGTGAATAATCGGCACAGTCTGACGTGGTACTGAAGCAAAGCTG
TTGCTGTCAAGAGTTGAGGGGCAGGTGCCTCCGAGGAACAAGGCGACAGGGCTCTTAGGC
GGCAGGCAATGGCAGAATCCACTAGCGCCAAGATTTCAAGTTGGAATTTCGAAAATATTG
GGCGCAAGCAGAGGCAGACCATCACAACAACTGCCACACACAATGAAGGTCGGAAGTATG
TACAGACTGTAAATCGTGCTCTAAGAACACTCTTAACATAACGTGCAGAGCCAAAATCGA
AGCGCCAGCCCGTGCGCTTGCGACACAAGATCGAGAAGGCGTCTGCGCAAAAGCAGAAGA
AGGCAAAGAAGTTGGCGAAGAAGGTACGTTTACTGCGCATGAGCTACCGAACTTTTCTAA
CATAGTTGCAGAACCCAGAGTGGCGCTCAAAGGCAAAGAAGGATCCCGGTATTCCGAACC
TGTTCCCATACAAGGACAAGATTCTCGCAGAAGTTGAAGAGCAGCGCAGGCAGAAGGAGG
AGGATGCCGTTCGTCGTCGCGAGCTGGCCAAGCAGCAGAAGGCGGGCGGAGGCGCTGCCA
CGGATGCTATGGAGGGTGATGACGAGGACTTCGAGCAGTTCGAGGCTGAGGGCGACGAGC
TTCTAGCCGAGGACAGCGACGATGAGGACTCCATGCAGGTAGACACAAACCCTATGGCTG
CACTGCTTGCATCTGCAAAGGCCCGCGCCGCCGAGTTCGAGTCTAAGAACGGAAACGACG
AAGACGCCATGGATGACGACGAGTCTGACGAGGAGGAAGGCGCTTCCGGCGTTCGCAAGG
ATTCGTCAAGGAAGCAGTTCGACAAGATCTACAAGCAAGTGGTCGACTCCGCGGACGTCG
TCCTCTACGTACTGGATGCTCGAGACCCCATAGGAACACGGTCGAAGGATGTGGAGCAAT
TGGTTATGTCGGCGGATGGTGGAAGCAAGCGTTTGATCTTCATCTTAAACAAGATCGATC
TGGTACCGCCCCCAGTTCTCCGTCAGTGGCTCGTTAACTTGCGCCGGTCGTTCCCCACAC
TCCCTCTGCGCGCTTCGAAACCCGCGCCAAACGCGAAGACCTTCGAACATAAGGACCTTA
CCATGAAGGGTACATCGGAGACGCTGTTCAAGGCCTTGAAGACCTTCGCCGAGTCTCGAC
AGCTGAAGCGCTCGATTAAGGTGGGTATCATTGGTTACCCCAACGTTGGTAAATCCTCGG
TCATCAACGCATTGGCTCAAAGAATGGGCGGGCGAATTGGCGCTTGCCCCACTGGTGCGG
AGGCTGGTGTTACTACAAGCTTAAGAGAAGTCAAGTTGGACAACAAGCTGAAACTGCTCG
ACTCGCCCGGTATTGTTTTCCCCAATGATCCAGAAGGCACAAAGGAGAACAAGGTACAGC
AACAGGCTCGACGTATCTTGCTGAACGCTGTACCACCCAGGGAGATCGCAGATCCCGTGC
CAGCTGTGACCTTGTTGCTCAAGAGGCTATCAGGATCGGAGGAACTCTTTGGGAAGCTCA
TGGAAGTTTACGATCTGCCTGCTCTTAACGGCACTGGCAGCGAGAAGACAACAGATTTCC
TGATTCAAGTTGCACGCAAGAGGGGGAGATTGGGCAAGGGTGGTGTCCCCAACCTTCACA
GCGCGGCACAGACTGTCATCAACGACTGGAGAGATGGACGTATTCAGGGCTGGACAGACC
CAACCAAGTACAAGCCTGCTGAACCGATCGCAACAAACAAAACTGCGCCTGCGCTGAAGA
CTGCTGGTCTTGTTGGGGACCAGAAGGAAATTGTCAAGGAATGGGCTGCTGAATTCAAGC
TGGACGGTCTTTGGGGTGATGAGCCAGAGGCGGCTGAGGCTATGGAGGAGTAAAGCATCT
TTGATGAAAAATGGCAGTACGGCGAAGAGGCGTTTGGCATTGATAGACCTTTATGCATTT
GCTGGGTCAGGATCTTATAGGTATATATCACGATGATACCAATGCATGTTGTTTCTAAGG
TCGCCAAGTTGTTCACGGCACGTACCGAGCTGTATGTCCGACCTACACACGGCTTGAGCT
GCGAGAGTCGTTGCAGTTCTTCATCCGATTCTGACCGCGTGCCATTTTCTGCGACATCGG
ACGTGTTTCGCACATTTTCTCGTGGCATGGTGCGATTGCAAAGGCTCAGGGCAGGTGTTC
CGCCCCAGCTGCTTCTCCGCTCTGCGCCCCACACTGCGGTTAGATGCGGTTAAGCTACTG
ACCATCGTCACTGGCAGCTTCACAGCTCCAGATACAAATTCTAAAGCTGCCCACGTAGCA
GCAGCAATCTCTCAGCAAATTTCAAAATGAGTTCTTCAAGGGGTCTTCAGTCCATTCGCC
CGGTCTCCAGGACTTTCAACACGCTTCCAGCTGCGTACGCTGGCGCGCAAGTCGCGTCGA
GAAGGCATGCAGGAACAATTGCAAATTTCAAGATTCCTACCATCAACAACGAGCCCAACG
TAAGTATCGAGCTTAAATACGCATCACTAGGTAATGGTATTAACTAGACTGTAGCAACAC
TACACCAAGGGCTCAGTAGACAGGCAGAAGCTTCAAGATGCTATCGCAGCATTGAAGAAG
AAGGGCGCTGTCCAGGTCCCCCTCGCTATTGGCGGCGAGCATGTACGTATTGCTATTGCA
ACGAAATCTCAATTCTTAATGCTGACCAAACCCTAGATCAACAACTCCTCGATCCTCACC
CAGCACGATCCCTCTTCCCACGCCGATGTAGTCGCCAAGTACTCCAATGCCAGCACCACG
GACGTCAAGAAGGCTATCGATTCAGCACTCGAGGCAAAGGCCGAATGGGAGGCTCTTCCT
TTCGCCGACCGTGCTTCAGTCTTCCTCAAGGCGGCCGACTTGGTGTCTGGAAAGTACCGA
TACGAGATCATGGCAGCGACTATGGTCGGCCAGGGCAAGAACGCATGGCAAGCTGAGATC
GATTCGGCAGCCGAGCTGTGCGATTTCTTGAGGTTCAACGTCAAGTACGCCGAGGATACA
TATGGCCACCAACCTACACACAACTCGCCCGGCGTCTGGAACCGTGTCGAGTACCGACCT
CTGGAGGGATTCGTGTACGCCGTGTCGCCCTTCAACTTCACAGCCATCGGTGGCAACCTG
CCAGCTGCACCGGCACTGATGGGTAACGTTGTCGTCTGGAAGCCGTCTCCTTCCGCCATT
GCCTCAAACTGGCTTCTGTACCAGATCCTCATTGAGGCTGGTCTTCCCCCGAACGTCATC
CAGTGGGTGCCTGGTGATGCCGTCGAAGTCACCAAGGAGGTCCTCTCCCATAGGCAGTTC
GCTGCTCTCCACTACACAGGTAGCACAGCAGTCTTCCGTCAGCTGTACGGCACAATCGCC
AACGGTGTTGCCGATGGCAAGTACCAGAGCTACCCTCGCATTGTTGGCGAGACTGGAGGC
AAGAACTTCCACTTGGTTCACCCCAACGTCGATGTGAACAACGCCGCCATTCAGACTGTC
CGTGGTGCTTTCGAGTACCAGGGTCAGAAGTGCAGTGCTTGCTCGCGCCTGTACGTTCCC
AAGTCTGTATGGCCTGAGTTCCAGAAGAAGTTGGTCGCAGAGACGGAGGCTCTCAAGATT
GGCGAGCCCTCCCAGTTCGACAACTTCATCGGCCCTGTTATCCACGAAGCCAGCTTCAAG
AAGCTCTCTGGTGTTATCGACGAGGCTAAGAACGACAGCGAGCTTGAGCTCCTTGTTGGT
GGCAAGTACGACAGCAGCAAGGGCTACTACATCCATCCCACAATCTACAAGACTACCAAC
CCCAACCACCCTCTCCTGTCCCGCGAGCTCTTCGGTCCCGTTCTCGTCGCTTACGTCTAC
GACGATGCTGCCCCCGATGCCTTCGAGAAGATCATCAAGCAGATCGACGAGACCTCTGAG
TACGCTCTGACTGGAGCTGTTTTCGCCAAGGAGAGGAAGGACCTCAACTTCGCCGAGAAC
AAGCTGAGGAATGCCGCTGGTAACTTCTACCTCAACTGCAAGTGCACTGGAGCTGTTGTT
GGCCAGCAGCCCTTCGGTGGCTCAAGGGCCAGTGGCACCAACGACAAGGCTGGTAGCGCT
ACCCTCCTGTCCCGCTTCGTCAACATGAGGGCAATCAAGGAGGAGTTTGTTGCTACCGAG
AAGGTCCAGTACCCCAGCAACGAGGTGTAAGATGCCCAAGGGCAGGGACCATGTTGTGAC
TTGACTTACGACGCATTTGGAGGATTCAAGATTGATTAGCATTCTGTACGGCGCTTGGGG
AAAATTTGTACGGCATCCACGGGTAACGACATCTACAAAAGCTTGAGTAAGATGCGTAAT
TTAAATATGAGAGTGAAACGATAGCAGCGAACCTTGCGAAACAACCCACACAAATTTCTG
CAAATATAAACTGAACATTGTTAAGCCTCGGCACAGTGATTGTTCTGGGATTGGCAATTT
CATGATGCGGCAACGCGTCTTCCAGGACACACATGAATCGTAGGAGGCTCCACCCGCTCG
GGAGCCCCATTCGCTCGTGGCTTGCTAACCGGTCCTTATTTGAGCCGCCTTGTCAAAGCT
TGAAGGCATTGATGGATGGTTGATAAGCTTCGAGTCAAAGGTGGTGAGTGTGTGAGTCGA
AGCAGACTCAGAATTCCGTCCTTCGACAAAGGGTCGATCATACCTCCCTTTCTGATCTCA
ATGACACCGGGATCGTTACTCCATATCGCCTCCGAAATCACTGCCCAACGGCGCTAAGCT
TTCTGCATCTCCATCGAAACTTCACGCAGATTCTGGTGTTGACAGGTCAGCATTGCGCAT
ACGTACGAGAGCCCCTCATCGTGTAAGCAATGGCTCCCCACCAATTTCAAAGCCCCCAAC
GCAGCGTCCGATCCTCCGCTGCGCGCGGTTGTCCGCTTTGAAACGCTCGACACAACCAGC
AATTCTCGAGTCGTGCTGCCTCGGCATCTCGGTACAAAGGTCACGTTTACAGCTACTTCG
AAAAGCCCTATGACGCACGGTCTACGATCGGCACGGGGAGTCAGATAGGCTTGCAACGCC
TGAGCAACGCTCGAGAAAGAGCCTTGGGACCCAGTTTTCTCTGTGGTTGTTTCACGCTTC
TCGCCCTCCCATTGGCTCATCTTGCAATGTTTTGAGGACTGAGTGTGTGGCAGGGGTGCG
AGATCAGGTCTAGTCTTGTCCCTCGGCCGAACAACATGCAGACTTTTGGACAAGCTCAAT
TTATGGTGTCATCGCCTCATGGATGCCGGACCTTCGGCAGTGTTCTGTTGTTGGGAATAG
GAGACCCGCGCGCTTGGTGCGTGCCCAAGGCGAGTGTAAGTTTTCGTGTGTGCGAGTTCA
TATGTGGTGTGTCCCGCTGTGATCGTCATGAGTCTGTTGTTGTCGTACCTTCCCTTACCT
TACTACCTACTAATACTGTCCATCACCACCTTACGCCCTTCGTACCCTCGCTCTGAAACA
CGCGCACTATAACACATCAACGAAATATCGAACACAAACAAATCAATTAAGATGTCTGAG
AAAGCGGCCGAGCCGCAGAAGTCCAACATGGACGTGGAGTCAGGAAAAGAAGGCATTTCG
CACTGGAAGATGATCCTCGACCAGGGCGTGGTCACCAACGAGATCGTGAACTGGGAGTAC
GAAGGCTCCGGCACAGAAGAGGACCCTTACGCCGTCGAATGGCTACCGAACGACCCCCGC
AACCCAATGACGTTTGCGAAGACGAAGAAATGGATCATGGCCATCGCTGTCGCCAACTCG
GTCCTTGTCGTATCATTCTGTTCCTCAGCGTTTTCTGGAGGTATCCAGCAGATCATGATT
GAGTTTGGTGTCAGCCAGGAAATCGTTACACTCGGTGTATCGCTCTTCGTTCTCGGTTTC
GCCCTTGGACCGCTGCTTTGGGCGCCTTTCTCGGAGATGTACGGTCGCCAGATTGTTTTC
GCCGGTACTTACCTCTGCTTTATGGCTTTCAACGCTGCCGTTGCCGGTGGTCAGAACATC
TGGTCCGTTCTGATTCTTCGATTCTTCGCCGCTGCCTTCGGATCCAGCCCTCTCACCAAC
GCTGGAGGTGTTATCGCTGATCTCTTCAGCGCAAACGAGCGAGGTCTGGCGATGAGTATC
TTCTCTGCTGCGCCCTTCATGGGCCCTGTTCTTGGTCCTATCATTGGAGGTTTCCTGGGC
ATGACCGAGGGTTGGCGCTGGGTCAACGGTCTCATGGCCATCTGGGCTGGTGTCCTACTC
ATTGTCACCGCATGCATTGTTCCAGAGACCTATCCTCCTGTTCTGCTCCGAAAGCGCGCC
GAGAAGCTTTCCAAGATCACTGGAAAGGTTTATAGATCCCGCACCGACATTGACCAAGGC
AAGATCTCCCTAGGCGAGGCATTCTCAACTGGTCTCAAGCGCCCCTGGGTCCTCCTGTTC
TGCGAGCCCATTGTCCTGCTTCTGTCGCTCTACCACGCCATCATCTACGGTATCCTCTAC
ATGCTTTTCGGTGCTTTCCCTATCGTCTACCGCCAGGGCCGTGGCTGGAACGAGGGTATC
AGCGGTCTTCCTTTTGTTGCGGTTGCCATCGGTGTCCTGCTGGCCATCACCTATGTCATT
CTTGTCGACAACAAGCAGTACATGAAGAAGGTCGACGCGTCCGGCAAAGGCTACACTACT
CCTGAGGCGCGTCTGCCTATGTGTCTGGTCGGTGGCATCGCTTTGCCCATTGGTCTCTTC
TGTAAGTCTCATCAAGCATGCACAACGCCGCGAAGTCATTTACTAACGTACATGTAGGGT
TCGCCTGGACTAACTCACCAAACCTTCCCTGGGCTGCCAGCGTTTGCGCCGCCATTCCCT
TCGGTTTCGGCATGGTGCTCATTTTCCTGTCCATTATGAACTACCTCATCGACTCTTACA
CCATCTTCGCTGCCTCCGTCTTGGCTGGCAACGGCATCATCCGATCTGTCTTCGGTGCCG
CCTTCCCTCTCTTCACTAAGCAGATGTACGACGGCATTGGTATCCACTGGGCGTCCTCGG
TTCCCGCTTTCCTCGCTGTCGCCTGTATCCCGCTGCCCTTCCTCTTCTACAAGTACGGAG
CTACTATCCGCCAAAAGTGCAAGTACGCCGCCCAGTCCGAGGCGTTCATGGAGAAGATCC
GTGGCCAGATGGCAGCACGCGCTCAGCAGCAAGGGGCCGCTGCTGGAGGCGACTCTGCCG
ACACCTCTCGTACTGCGACCCTCGCCTCTGAGGAGGAGGCTGAGAATGACGCCTACCCAT
CTGACGCCTCGCCTCGCTTTGCTGAGATGAAGACCGAAAAGGAGACCGAGAATCCTCTCA
AGAAGGTCGCAACAGGGCGATCGACAAGGAGCAGAAAGTCAGTCAACCCTATCGAGGAGT
ACTACGACAACCCGTACGAGATCGACCGTGTCAACACACGGGAGAGCTTCGCGGGCCGGG
CGAGGGCCAACAGCACGAGGAGCAAGAAGTCGATGAAGTAGATTTGTCTTGCATGTTCTT
TGGTTTGATTGAGCGTTCTCGCATTTACGGTCGCATCGCATTTGGCGGGAAGATTGATAT
GATACCTGCACTGGATACCCTCCGATTTCGTCTATAGTTTATAATATTTAAAAGTTCAGA
TACCTTCAAGGAACGATCAAATCATGTTACTGTGTGTACTATAAGTTGGTTGGAGATGTC
CACAGGTGAGTGGTGATCATCGAATTGCTGACTAAAAGTAATATGGATGTTCAACCTCCA
GCATGCACGCCCACACTAAACTAGCAAGCAGCACCTACCATCTTGAGACACATTGCACGT
CCCTTGGCCCTTCAACATATTCAACCTCGTTCGTCCTTTCGTTCACACTGCCCAGCGTTC
AATGCTTCAATTTGGAGCAATGAGTGCTGCCGTCACTGTTTCCTTGTACACCAATAGCTG
AGCTCGGTGGCTACCATGGCTCGACTCCGCACGCGACACATTGCTTTATGCGCCATTCTC
ATTCTAGGAATCTTCTTCTTTCTACCTAGAGACGACTCGTCGTCCTATCTCCCGCACTTC
AGCTATGGTTCCTCCTCTCGAGCTGGTACATACGCGCTCGCGCGGTACATGAACGACCCC
GCCCAGATTCCAAACATTGTCGCAAAGAACAGCAGCTTTGACTGGAGTTCAGTCAAATTC
GCGCACCCCCCTCCGCTCACGCCTAGCTTCCCTCCGCCTGTCGCTCACCGGCCCCGCATC
CAGCACCGATTCAAGCGAGACCGCGCAGACGTCGCCGCAGTACAAGAGCAGAGGCGCTTG
GAAGTGAAGCGTGTCTTCCAGAAGAGCTGGGAAAGCTACAGAGCCAAAGCATGGATGAAA
GATGCGCTCAAGCCTATAAGCGGACAGTATGTGGACCAGTTTTCGGGCTGGGCTGCTACA
TTGGTGGACAGTTTGGACACGCTGTGGATGATGGGTATGAGAGTGGAGTTCTACGAGGCT
GTGGAGGCTGTTGCTACGATTGATTTCGGAAAGAGCACGTCAGCTACTGTGAACACGTTT
GAGACGTGCATTCGATACCTCGGCGGGCTTATTGCGGCGTATGACCTGAGCGGGCATGAG
GTGCTGCTACAGAAGGCTGTGGAGGTCGGCGATCTGCTTTATGCTGGTTTCAACACGGAG
AATGGGATGCCTGTGGACTTCATCAACTTCGAGAGCGCGAAAGAGGGGACCGGTCTGCGA
GTGGAGACTCAGGTTGTCAGCGCGAGTCCAGGGACCATTACACTGGAGTTCAGCAGGCTG
AGCCAGCTTACGGGCGACAACAAGTACTATGCAGCGGTGTCGCAGGTCATGGACTTGTTC
TACCAAAACCAGAATGCGACGAGGCTACCGGGCATGTGGCCGATGATGGTTTCGATGAAC
AAGAAAGACGTGGTGTTTGGCTATCAGTTTACTATCGGTGGCAATGCAGACTCGCTGTAC
GAGTATCTGCCCAAGGCTCATGCACTACTTGGTTCGTCAGATCCCAGTTCAAAGAAGTAC
GAGATCATGTCTCGCTATTTCATGGACACAGCGATGGATAGCCTCTTCTTCCGGCCCATG
ATTCCAGGAGATGAGGACATTCTGATATCTGGCAACTGCGATGTCCTGCAGGATGGTCCA
CACCTCGATCCAGAAAGCGAACACCTCTCTTGCTTCATCGGCGGGCTATATGCATTGGGC
GGCCGACTATTCAACAACGATGAGTACTTGGATGTGGGAGCCAAGCTGGCTCGTGGATGC
GCGTACGCATACAAGTCTTTCCCTACAGGCATCATGCCAGAACGCTACAATATGGCTCTT
TGTCCTGGCGAGAACCACAGACAGGGCTGCATTTGGGACGAAGCTGCCTTCGCCGCGGAA
GCTGCAAATCGCCCGCAGTACAAAGCAGACCTCCCCAAGGGCTTCACTACCGCCAAAGAT
CCTCGGTACCTCCTCCGACCCGAGGCTATAGAGTCCATCTTTATCCTCTGGCGTATCACC
GGTGATCCGTCGTTCCGTGCGACAGCGTGGGAGATGTTCCAGGCGGTGGCTAAGGCGACA
GATACTGCATATGCGAACGCTGCGATCATGGACGTGAATGCATCTGGTGGAGGCGAAAAG
GAGGACTATATGGAGAGCTTTTGGATGGCGGAGACGCTCAAGTACTTCTACTTGTGCTTT
GCGGATACGGATCTCATTAGCTTGGATGAGTTTGTGCTGAACACAGAGGCACATCCATTT
CGCTTGTCAAGGGCGTAGTATAGCTCTGGATCAAAGGCATGGGCAGGCGTTGGCGGCTCC
TGATTCATATACAACAAATTTAACATGTCCTACAAGATCTTCTGCATGGTCTCCTGCATC
GACCAATGCAGCCCACTCCGCAGACCCACTTGTTTTAGCGCATTCAATTGATTGGTGTTC
CTGAATCGGACGTTTGGAAACAACGGGATGCTAGCGCGCCTTCCCCTTGGTCAAGCTTCC
CAAGGAACCCTCACCACTTCTTCTCCAACTCTACGTCAGTGCAATCGCTGTACAGTCACT
CTTTTAGTGTGTCTTTATCCTTAATCAAGTCATTCTTTAGACAGATCATCCTCACCCACC
CCCACACTCTCTCCACTTCCCCAGATCGACCCCTGTCAACACTTCCTTCAAACCTCACAC
CACTATGCGTTTCTCCGCCGTCGCTGCTACCGCTCTCGCGGCCAGCCCTGCCATTGTTGC
CGCCGCCAAGGGCACCATGGGTTTCGCGCTCGGCACCAAGCAGCCCTCCGGAGACTGCAA
GACACAGACCGACTACGAGGCCGACTTTGACGCCATCAAGAGCGGGTCTGGTGCGACCAT
TGTTCGCGGATACTCTGCTTCGGACTGCGACTCTGCCAAGAACATCTTGCCCGCTGCTAA
GAGCAAGGGTTTCAAGGTCGTCCTTGGTATCTGGTACGTACTGGTCTCGAAAGTCAGAGG
TTTGGCAGCCGCGAAGCTAACATATATTCAGGCCTGATGTCGAAGACTCTTTCCAGAAGG
ACCTCAAGGCCATCACCGACGTCGCAAGCACCTACGCCGACTCGATCTACGCCGTCACCG
TCGGCTCCGAGACCCTCTACCGTGGCAACTTTACCGGCCCCGAGCTGAAGGAGAAGATTA
GCACCGTCAAGGGCAAGCTGCCGAAGGGCATCAAGGTCGGAACCGCCGACTCCTGGAACA
AGTTCGCCGACGGTACCGGCGACGCCATCATTGGTACTGCAGACATTATCATGGTCAACG
CCTTTGCCTTCTGGCAGGGCGCCTCGCGCGAGAACGCTACCCACGTCTACCTCGACGACA
TGTACCAGGCGGTCACACACATCGAGAAGGTTGCTGGTGGCCCAGACAAGAAGCCTGAGA
TTTGGAACGGCGAGACTGGATGGCCCACCGTTGAGGGAACTGACTATGACGAGGCTAAGG
GTGGACTGAGCAACGCTGAGCACTTCTACCAGCACGGATTCTGCTCGCTGCTTGACTGGG
GCTTCAACGCTTTCTACTTTGAGGCTTTCGATGAACCCTGGAAGCCGGCTTCTGTTGGTG
ACAACGGCAAGGCTGCGGATGAGACTGCTTGGGGTGCTATGACTGCGGACAGGAAGACGA
AGTTCTCGCTCAAGTGCTAAATGCTTGCGCTTCGGGCGGAGCAGATTCGTGGGAGGCATG
TATAGATGTTGGGTATATAATTGCATATTTGGCGTCCAGTAGTCTATCCATTCGTGTGAG
AATTACAACAAAAAGATATCAAACCTGCCAACTTGCAAACATCTACCGCGACTGCGCTCG
GAATGATGATCATGCTGCAACCCCAATCTTAGCGTAACCAGTCTCAAAACTTGCGATGCC
AAAGGGCTACTCTAGAGTAGTTCGCTCTCCCTTGGAGCCACGGGTGTGTAAGGAATATTC
GCTAAACTTGGTCGAGCTTTTGGAGGTTTGTTGTAAACAACGACGCTTTCAAGGTCTAGG
ATACATTCCCATGTCACAGTACCAGGAGCCGGATTGAGTGATATCTGCAAACCCATGGCA
ATGAGGTCACCCACAAGACGAACAGCTGTGCCGTTGGACAGCAATTGTAAGCTTGTGTCT
GCTTAAATCCAATGACCTTCTTTTTCACCGAGCAACCAGTCGAGGAGTTTAGCCACTTCA
CCCATGTCTTCCGGAGTCAGCGTCTCATAATCAATTTTTACCCAGACCTGCGGATCTCGG
AGATGTTCGAGAGTTCCCATTATTGTGTATGTTGTCATGGTTGTGGGAACTGGGAGCATG
TTCCCTAAATCGGCAAATTTGGTGGAGGTACTCTAGATCTTTTGGAAGAATGCGGTTACC
ACCATATTTGGGCTCAGGTCCAAAAGTGGTTGATGGAAGACTGAAAGCTGCTGTGCTTTG
AATGAAATTTCGTACGATGACCGCATTGTCGATTGCAAGAAGCCAGACCTCTTGGCGGTC
CAATGGGCACGTTGTATCCGCCCGTCTCCGAGGTTCGCTTGTGTCTCAGGTATTGACCAT
ATTTGGCGCAGTATGTCTGGATCCACCAGAGTTCGATGTTCCGCAAGCCAGTCGTAACCA
TAAGTTATGCGACTCGCGAAGTACTCTCCGTGCAAATTGTATGGATCGACCTGTCCTTGG
TCAGGTCTAACGCTCATCTCGATAGCCAGAGAAGCTTCTGTCCGTCAACTTTCTGGCCAA
ACTGTCTTGAGCGGGAGCGGATGTAGTTTCTACGACATGTGCGCGTGAGTGATTTGTCTC
GAAGTAAGACTCGCTAGGTGGAGCAGCGTTTGCCTGGTGTGGTGTTGACACCTTCAACTG
ATCAACGTGTCCCTGCAGTAATTGAATTATCACCGCTTGCTCAGTCTCATCACAAAACTT
GAGATAATGCATAATTCCCACGAAAAGTCTGGTGGCGGGCTTCCTGCCTGGTGACTTTGT
CGGCGATCTGGGATCACAGCGGACTCCATGTCTGGTGGTGACATTGCCGCTAGAGGAAAC
AGGTAGCGCAACAACGCAGGAAGACGATGAAGGATCGGAAGGTGCCAGAGAACTGCAAGC
GCGCGGATGAAAAATACATGGGAAATAATAAGAGAGCAAGCTGTTAGCTGCACAACTTTT
CTTTCGGTAGCAAAGCTGTTTGATGTCCATGAAATCGCATTCCAGCAAATGTTTCTTCAA
TCAAACGATACATGTCGTAGTGTCGTTCAGTCATGGGACGGGCACATGATATCTGTTGTG
CCTGCTATAGATCTGGGTACTTGTTACAACTAGCTGCCAACACAATCAACCGGGATCCGG
TTTAAGGCGTAACTTGCTTTGTTGACATTGTGGTCGGCTCAAAACTTTGGTTTGGAGCAG
TATATCATCGCAACTCGACATGTGTCAACAGTCGCAATCTGGTTCCCTGGTGTCGGCATT
TCGGTCCAATGATGGAATAGATCTTCGTCGTGATCAAAGTAAAGAACGAGCCCAAGGCAC
TAATAGGTGCAACGGGCCATCTTGTCAATGTGGGTTGTGAGGCAGTAGAGTTCCGTTAGT
GTAAGGAGGTACAGATGAGGCCGAGGTCGGAGCTCGGTCGTTGCTGAGCCGGTCCGGCCG
AGCTTTGACTGAAGACACCCTCGAACTGCTTTGCTGGAGACTGAAGACATTCACCAACCT
GATCGCAATGGCTTCATCACTGCTTGAAAAATTCCCGACCAAAGCACCTGCACCTCCAAC
ACAGAAGCTTCAATATGCAGATGTACGGCTTTACCCTTCCCACAACAACACCCTTAGCTG
AGTTATCGAACTCAGGTCGCTGTCACAGCAACAGCCAAGGACTTCGCTGGCATCTATCGC
GGCAAGCAATATCATACGCCCGACTTCGATGCTGTCTTGGACCGAGCCGTAGCGGCGGGC
GTTGACAAAGTGATGCTCACGGGCATGTTGTTATCGGACATAGCCACCAACCTTAACATC
GCCAGAAGAAGGAAAGAGCAATGCAAAATCACGATCGGCGTGCATCCATACCATGCCGCC
GAGGCTGATGAGAGAGGCGATCAATACTACCAGGCCCTTACACAAGCAATCAACACCACC
CTCAAGGAGGAGCCCGGGCTGCTGGCCGCTTTCGGAGAGTTGGGGCTGGACTACGATCAT
CTTGCTGCTGCATCGATGGAAGCCCAGATCCGCGTGTTCAAGAAGCAGCTTGACATGATC
ATAGCTGAGGGTTGGCAATTACCACTATTTCTGCATTGCCGAGCGGCATTTGACGACTTC
GTATCTATCCTGACTCCGTACCTTGATCGCCTGCCTCTGCGTTCCGGACTGGTGCATTCT
TTTGTTGGCTCGACATCTCAGATGCAAACTCTCATCGACCTTGGTCTCGAAGTCAGCGTC
AACGGCTTCAGCTTCCGCGATCGCGAGAGCCTAGAGATGGTGCGCGCCATTCCACTTGAG
AAGCTGCAGATCGAGACCGATGCGCCTTGGGGAGAGATCCAAGCTACGAGCGAAGTGTCG
AAAGCATACCTGAAGAACGCGACGAAGCTACCCTACGCCTCGAAGAAGAAAGACAAGTTC
GTTATGGGTGAGATGGTAAAGGAGAGGAACGAGAGCTGCAAGCTGGAGGGTGTGGCATTG
ATCGTTGCTGGGCTGAAGGGTGTCAGTGTTGAGGAAAGTGCTAATGCAGCGTACAAGAAT
AGTACAAACATGTTCTGGAGGAACTCACAGTAGTACAATCGACAATTGAGAATATGTAAC
GGTTACGCACAGGGTCTTGGCCGAACGACGATGGCTTCACTCAGCCGCGTGGTGGTGGGA
CCTGTACAACAAATTTGCTTGTGCAGAAGCGCCTCCTACAAGGATCAGTCAGCGCAGCAG
AACTTTCTTGAGCACACCTGCGGAGTAGACTTGACATATAAGACCATGTTAGGTTCATTC
GACAAAATAATGTTCACGACATTTCACCTCTGACACCCATCGTCGCTCACTTTACACAAA
CAACATGTCATATGCACCGCCGCAACCCAACGCCTATTACCACAAGGGTATCCTGATCCG
AACATACATCATCCACAACCACCATACCAAGCTCAAGTCTACCAGCCGTGTCAACGAACC
CAGATGCAGTACCAACCTCAACAACAATTTTATCAGCCACATCCTATGCCATACCAACAA
CCACCCGCGGTACAAACCTCTGATCAGACGCAAGGAAATGGGAAGCAGAACAAAAAACAT
GGGTTCTGTTACGAGATGTGCTGCGACTGGAGTTGCTGGTGCGGAAAAGGGGCTTGGTTT
AACCGATGTTTGTATTGTTGTGGATCTTTCTGATGTTTAGAAGTGGTACCAGCTCATAGA
TTCTGGTGGCGGTAAGGGTCCTCTTTGTTCTTGAGAGATACAATCAGTGGTCGTAGTATC
GGACCTGCGTTAAGCTAGGACGCGGTGAACGCGAGGCCGCGGAATGGTGGGTCGCGCTAC
CGTGTCCGTGCACTCAACGATCGCATTCAGTCAACGATCGCCAAACAACATCACAGCTTG
CCCAAAAATGAAGCTGTAGAGCTACCCACAATAGCTATTATTACAAGAATTTGTGGTGGA
GTAACAAAGTGATACTTGCAATCAATTTGGCCTATCTATATCTACTTGGAAGTGTGATGT
TGCGGCCATGGCGAGTAGTGACGCGTGGTGGAGCTGTGGGAGCCTCGGCAGCTTCAGCAC
TACTTACCTCATGAACAACACGTTTTTGACGCTTGTTCTTTTGCATAGATACTTGTGAGG
CCTTACGTTTGCCTTTTTGGGATAATTGTAGAGTTCTGGCAGCCTCACGGGCTTGCTTTT
GGCGCTCTTTCTCAGCTGCCTTTTCTGCCTTCTCCTTCTCCTGTACCTTTTTTGCCTCCC
CTCGTGCAACACGCCTCTCTTCAGCAATTTTCTCCTTATATAgcttattagcatgcctaa
gctcagccATCTCAGCTTTTTGGAGCTGTGCCTCTCTCTTCTCCCGCTCATTGACTGTGT
TGAAGTCGTGCCTTAAGCAAAGCTTGTAGACACTATTCGATTGGTTCTCAGGGATGA
>NODE_85_length_151_cov_24.344372
GAGAATATCATCACATAGGCCTATAGAGCACTCCACCAAATTTCTTTGTGATAATAGCTA
TTGTATGTGGCTCTACAGCTTCATTTTTGTACGGCTGTTTGGGTGGGTGAGCGTGCATCA
CACAAATCCGTGCATCACACGCACGGACACGGTACCGTGTCCGTGCACCCAATGCGCGGA
TTCAGTCAATGCGCCGAACCCCCCTAACAAG
>NODE_88_length_18042_cov_34.083527
AGTTCAATCCTTCAATATTTCCGCACACGCGTACTGATCACTCACGATCCACCGCGACAC
CTTCCGAGCCCGGGAGATGTACGAGCACATCACAGCACACGGCGACGGCGTCAAGGACGT
AGCATTCGAGGTCGACGATGTGGCGGCCCTGTACTCGAGCGCCGTCGAGCGGGGCGCCGT
CGGCATGAAGAAGCCGTACGTTCTGAACGACGAATATGGCTCCGTCGAGCTGGCCACTAT
TCGCGCTTTCGGTGAGACTACCCACACCTTCGTCAACCGCCGCAACTACAAGGGAATCTT
CCTGCCGGGCTTCAAGGAGGTGAAGACCACGGACCCAATAAACGACTTTCTGCCGAACAT
CAAGTTCGAGGTGATTGACCATTTCGTCGGCAACCAGGACTGGAACGGATTGCAATCTGC
AGCCAAATTGTAAGTTATCATGCCCTCCCCAAGTTCACCCTTCATCAAGCTAACCATACA
TCTCCTTAGCTACGAAGAATGTCTCGGGTTCTACCAGTGGTGGACCATCGACAGCAGGGC
CATGTGCAGCGAGTTCTCAGCCATGAACTCAGTCGTCATGTCCTCACCCGGCGGCCTCGT
CAAGGTCCCCATCAACGAGCCCGCGGCCGGCCTCAAGAAGTCGCAGATCGAAGAGTTCGT
GACCTTCTACGGCGGCAATGGCGTGCAGCACATCGCCTTCCTCACCGACGACATCTGCGC
CGCAGTCTTGAATCTGAAGCAGCGCGGCATGCAGTTCATCACCGTGCCGGACAACTACTA
CGACACGCTGCGTGAGCGCCTGGCTCGGACCGAGAAACTGCATATCAATGAAGATCTGGA
GCGGATCAAGGAGCTGCGCATCCTCGTGGACTTTGATGAGGGTGGCTATCTGCTGCAGAC
CTTCACTAAGCCCCTCACGGATAAGCCGACTGTGTTCCTTGAGATCATCCAGAGGAACAA
TTTCGAAGGCTTTGGCGCAGGTAACTTTAAGAGTCTTTTCGAGGCGGTTGAGCGCGAGCA
GGCAGAGCGGGGAAATTTGTAGATTTCTTAGACTTGTGGGTGGTTTTCTTATTGCTGATA
GCTTGTTGAGCCAGTTAGTCGTGGTGGACAGATTGAGATTGAAAAAGTGATGCGCATTCT
TTACAGGCATTTCCAGGCGCCGAGATGAGCCCTAGATAGCTCTGTAATCACTCATTCAAC
TTTTTATCATCATCAATGTGTGTCACTTGTGCACTCACTTTCCTCATGTTGATTATCTAG
ATCTGATCTCATCCAAAATTTGATGTCGTCTAGAGCTAAAACTTATCCAGATTTTAATTC
TTATCTTAATTGGCCGGCAGAAGGGGCTAGCACGATACATTAGAACATATACGTGAACTG
TATTCGGCAGGTGCGGGTTTTATTTTATATGCGGCAGGTAACCAGAGGTTCAGAGACCGA
TCTCGGAAGATCTACCGCCACCACCACCACCACCACCAATCCCCAGTAACAAAGGCTCGC
TCAGAGGTTGCACTTTGCAGCATAATAGCGCCAATAATCCCGAGCAATCCTCGCGCAAAG
TCAGGTCAATCTAACTTGTTTTGGTGACGCAGAGCATCAGTGTCAGAGGTGACTGCCATC
AGATTTTGAACAAGTTGATCATTGAGTCTACCTGCTACGGACTACAGAGAAAGAACTATA
TATCCAAACTATCTGCTTACGTAGTCAAGCCCCTGATTTACCTTGCTGTGCCAAGATTTA
TCCACATTCAATAACTGCGGGCGTCTAGATCTGATCACACCGATCAACCCCCATCGCTTG
TACCACCACACCTACAGACAGAGGCTCGCTTAGAGGTTGTGCTCTACAGTGTAATAGCGC
ATACATTTCTGCGCGATCTCTATGTAGAATTGGGTTAATCGGCCTTGGTTTGGGGATGCA
GAGCCCCAGTGTTGATGCATACTCGGGGTTTCGCCAACCTTCAACACGTGGATTACCTGC
CGGATATAAATATCTTACCTACCGACTATAGCTCACCTAAATCAACCCTAGACGAGAGTC
AACCTTTTGAAATAAAAACACTGAATCTTCTCTTTCACTGCCTCCCTCGACCTACAAGCA
CTTCGTAAACATACGTACAGAGCCTAGCCTCTTAGCCCCTATGTTCCGACTTCATAAATA
TACCTTTAAAATTATATATCGGCCAAGTACAAGAAGGACGATTGTCTCACGCACTTATGG
TCGTACAATCTTCCACCAGAAAATAAAAATACGATGCACGTGGTGATGAGCATACTAAAT
CTACGCCGCAACCCAACCCAACGCAACGGAACGCAACCCAACGCCTCCATCCGTTACGTA
TCCATGCGGGTCTGACTAACTTTAATACCGGCAATAAGGGGTCGTGAAGAGCTCTATAAT
GATAAACGAAGTAGCACCCGGCCCCTTGGGATCCATTCAAACGAAAGAGATCAACAGGTC
GGAACCGAAGAAACGGTTCAATGTCCCAAATACGGCTTTAAGGTATGAGTGGTTAATATG
CCACACTGACCATCCCAAACGTTCTTCTTCCTCCCCTCCATAGCCCATCCCATCAACCCC
AAGTCAAATACTGGCCAGAATCCAACTCCACAGGCGCCTCGTGCAGACCCTGTCCCATGA
GTTCTACCCCTGCATCACCCGCCGGCGCCTCCACCAGCCCCTTCTGTCCATACTTGTGTT
TTTCCTGTGGCACATTATCTCTAGGAGCCACGGCTTTGTCTTAGCTGCTTGGTCCATTGC
CGTACGGATTGCTGTCCAGTTCTCCCGTTTCGGTTTTTTTGCGTTTGTACTAGAGAAATG
CGCTGAGAGCGAGGAGGGCTAGGATTATGATGGCGCCGGCTACTGTGCCACCAATGGCGC
TGTGGGAGAGACTGCTACTGCTGTGGGAGGAGGTGGAGATGGGGGTGGGGGTTGGTGTTG
AACTTGATGGTGATGATGCAAATGCTGAGGCTGAAGATACGGACGGGGCGGAGTATGAGG
AGCGGCGTGAGTTGCGCGAAGTCGATGGATAGGGTAGTTTTAGCGGGGGATACTGATAAC
AAGTAGGAGAAAGTTTCGTTCATTTTCTGTTTATTCACGTTGATGTAGGGATTTTCGTCC
GTGTGCCAACAGACATTGATCTGGCTAGTGGGTTCGAGATTAGTTATTTGCGCTGCTCAC
GTACTCTTCTACTCCCTAAGTTTGCTCACCAGATCTCTGCGTACATTCTTCCCTACTACC
ACATCAGCTATTATCTTTCATACTGGGCAGGCAGGTAGGTAGATGGTATTTCGTTCAGCC
TCACCTATCCGCCCAGCAACAACCCGCCATATCCCCTCCCCACAAGCCTGCAGAGTCAAC
AACACCTCCCCACCCAACCCATTCCCGCACTTCGAATAGCCCTAAAAAAACACAGAACCC
GCTCCTACATCGCAACAGTAATGCTTGGCGAGCAACACGTGGTAAGCGCACGCTTGTGGG
GGATTGCAATTCCATGGCGTGTCTTTACATTTCCAGTTTGAGGCCTCGGTCGCGAAGGAG
AATGTGTTTTATATTTGTGCGAGTGCTTGGGTTGCGAAAAGGGATATAGATGAATATACG
GTGAATAGAATCATGAGGAATTGGGTTTGCGATGTTTGGAGGTTCGAGGATGAAGGAAAG
GTGGGCAGGAGATCTACCTGGTGGTGAGGGACTCGCTGTTGTGCTGCTTGAAGTTGTGTC
CGCTCAAAGCTGTGTCGCTAGCTTCTTGCCTCTCACCTATCTCCTTGTGCGAGCAAACAT
GCAGATGTTCGTACGCATGGATATTCCACTCTGCTAAGATGCAATTCAGCCATCAGACCA
AGATCATTCCAGTATCAAATGAAAGTTACCATCGCCGTCTATCTACCCCCGTTGCCCTCA
TCTTCTCAAGATTTCTACTTCAAACTCTACGAGAGCTTTCAGTCTTGTGATGGAGTCGAG
AAGGATTCACACGTGTAACTGGATAAATAGTAGGTATTGCGTTACTGCGACTGTAAGAGA
GATTGATTTGGGCGATTTTCGAGAATTTGATGGCCACCTACTGGTGCCCTATATCTCGTT
CATCACTAAGAATGTTTACCGCTCCTGGCGTGTTTGCGACACACTGATTCGATCGTGGTT
TCTGTCAGATAAAAAAGAGCGGAGCAGCATACCCCATAAATCACATCGCATCGCAAGGCC
ACACAGTATGATGGCTTCGCAAAGCCCCCGCCCATCCAGTCTGACACCATGACACACCGA
CCAATCGACACACAGACATATGGCTAATATATGATATTCCTCGAGCCGCAAAGCCAACAG
ACCAATAACCTCGAATATATCTACCTAAACAATCAAACAACGCCAAAATATGCCTCCAGA
ATCTCTTATCCCGCCAACCCCAAGCGGAAAACAACGCAAGATATATCATATACACATGTT
CACAATGGGTATAGAACAAACAACAACATGCCCACATCTCGAAATGCCTTCGAACGCAAC
CCAGACGAGTTGGCTGGGATGACCGCTGATACCATGTTTCAAGAAAAGAACATAAAAACT
ATGTTTGAATCCTTTTCTGACTCCGCCGTGTTTCGACTGCGACGACAGTGCGCGCATATC
TCGTCATCTCGACAATCTCGACGATTCCTAAAGCCTTTATAGATCAGTGATCGGCGCCCC
ATACGTTCCGCTCCTCTCTAAAACTGCCATACTGCGGGCTGGGCCCATCGCTGTCGTCTT
TGTCATCAGGAGCATCCCTGTCAGCTGCGGCGGACACGTCTCTCGTCTTCCAATGCTGCG
CTTCCTCGTTGACTAGCGGTTTGTGGTCGTTCTTGCTGTCCTCTTCGTCAACTGCTGCAT
CAAGATTATGCGCCGCTTCAGGATTATGTGGTTGCGGCTCATCTGGGTTGCACCCCTGGC
GCACTTCCTCTTCTTGTCCCTCTTGGGGATAAGTGTGGCTGTATCTGGATCAGTGAACTT
GCCAAGTTGGAGGTGTGGCATGCGGAACATACACAAAGTGTTTCTGCTCAACCTCATTCC
AACCCGGGCCTCCTTCCTTCCGAGCTCTGACACGCTCGATATTTTCCGCCTCGTGATCTT
CTACAACAAGATCGACGAGCTGACTTCGTTCTGACTTGCCTGAGCTCGACGAAGAAGAGG
ACTTTTGGCGCATAAGATTGCTGACCACTCCAAGCCGACTTTTTGTGTTGGATGGTTCTC
CGCTGCTGGAGTCGTCGCGCTGCTTGCCCCTTCCATAATCTTCTTGAATTTGCTTGATCT
GACTCTTGCGGCGTCTTTTGTTCTCCTTAGTAGGCTGTAACAGATTGCGGTTCGTGGACG
CAGTGATAATCAAAGGCTCACTATACATGCGGCTCTCTCGTGTCAGTCAGTGAGCTTCGA
TGACAGGATACTGTAACAGGTGAGACAAGTCAGCGCGTAATGTGCATGAAAAACCTACAT
TCCAATCACCAAACTCCAAAGTACGGGCATTATCAAACAAGCGCTCATCCTCTGGATTAG
GGTAGGATCTTCATCTTCCTCCGCGCTGCCATAGTAGTTATATTCCAGGGCACAGTAAGC
ACCTGGGCTTATTGTCCTCGCACAACTGGATGTAACCTTGTTTATCAAAGGCTGGTTTTC
GTTGTCGCCAGGTTTCAGAATCCAGTATTTGCCCTTGCCACCTCTTTCATATCTCATGCC
TTCTCGCATACGTGCTGTCCTGGAGGAAGACTCCTTATGCGCAAGGACGTTGTCGTGTGC
ATCAAAATAACGGTACTCGTAGTGTTAGCCTCCAAACGTGTCTTTCGTATCCTGTATGAG
GTCCCGTGGTCCGAAAGAGTCGCGCAACGCGTACTTGACAGGCATGCGAGCAGCAGATAT
GGTATCGTCAGCATAGTCGTGCCACAAGAACGCGTACCAGTGTGACATAGCAAAGAGGGG
CATCTCAAAACAGATGAGGGCATCCTGGATAGCATCGGCAAGATTGTCCGCGCTATATCC
CGGGACATCGTCCGTAATAGCGCCTAGCCACTACCACCAGTACTACACACACCGAGCCAA
CCGGGAACACCGCTGGTAGTACAAATACTGGTGCAAGTGTACCTATGAACGGCGGTGGGA
ATACTGGGACTAGTGGACCTACGAACGGTATCGCAGGTGCTGGTGTAAATGGACCTTCAA
ACGGAAGTACGACAAACGGCAGTACGAATGGACCTACAAACGGCAGTACAAATAATGGTC
CACTTGTTGAATCGGGCCGCCGAAGAAATGTCTTACATACCAGGGTTCTAGAAAAGTGGA
AAGAAATGGGAAGACCAGTCCACGAGACAAGCGACGGCGAATATATTCTAAGCTACAAGG
AGCTTTCCAGGCAAGGCAAGCCTTACGGCTATGAGTTCCTTATTATGTCCCCCTACACCC
CATTCTTCGAAATCAAAACCGGGTCAGAAGCGTCAGAAAAAGACGCATATCTCGCCGCTG
AGAATAAGCACAAGATCGAGACTGACCCTGGAAGTGAGAAGTTCGCGCCATGGACCTATC
GAAATCGGGACGATTACCAAGACCTGCTGTTCACAGCCACGAAGCCGCGCAAACAGGCCA
AGTACGGAACGCGCGGAAGAACGGGAGATACACAATGTGCAGTTGTATGAAAAATGGCAA
GATGCCAGACTCTAACAAGTTGCTTTCACCAACAGGTGTCGCACCGGCTCCGCAAAGTCA
ATTCATATCCCTCAAAGCGCGGGTGGAAGAGATGGAAACGAAACAAAATAGTGTCTTCCA
GTCCTTTACAGAGCAGGTATCTCGCCTTGAAAAGCAGCAAAGCTCCATGATGGAAATGTT
CGAAAACTCACAAAAAGTCCTCACGCAGCAACAAGAAATGCAAGCTAAGCAGGCACAACT
GTTGGCGGAAATGATGAAGAAGATGGGGCTCAGCTAAACGGCTTTGTTTTAGGCGTATAT
GGTAGTTAAAACTGCTTTTTGAGCTTGGCAGGGTACTTATGATTTGATTTTTATTGTTAC
TTACCTGTTTTTAGTTGTATCTAGTCAAAGTAGTGCGCCTCTCCAGCGGGTAATGGGGTG
CTTTTTAGTTTCGTCATTACCTAGGAAACTCAGTTGTATGAAATTAGACTAAAGCTAGAA
CATTTTCCTAAGTCTGTGACGTTTCTGCAGGTCTTGTGCCTCGATGTAGTATACACATAC
ATTAGTCTGCAACATACAGAAGATCAACACGGTCAATCTAACTGCGACTTTTATGTAATT
ACCAATAAGGTCATGCTTACGTCGCGACATGCACGGTGTAGAGAGACAGCTTGTGGAGAA
AGACGTCTTAAAACTTCATTCCTCAAGTAATTATATAACTACTGCTGGTCAGAAAACACC
CGGTTCTGAGGGTACTTCTATCAAATTACGTGCACTTGCTGAGTGCTGTTCTAACCCTAA
ACAAGTGATGCAACTTTATCGTAGTAGTGATAACATAAATATGTCTCAGGATACATATAT
GTGGTCTTCGCTAGATCTGTATGAAATCCGGGCTCCGTATGTATGGCCGACGGACTCAAC
TAGTCCAAGGCAAGCTTTAAAGCTTGTAACTATGTGCAGGTTTGCTGCATCTCCATCTCC
CTCTGGTGTATCCTAACGCATCAACGCTGGCGAAATCGCAGTTATGAATATGAGTACTAT
AGCGCAGCAAAGAGCACCAAAGCCAAGTTCACCTACTTCCCCATGCTTAACCTCAACCCA
TGAGGGTAAAGAGTTAGCCTTCTTCCTTAGGATGTAAAGGATAGTAGTAGCCATAAATAA
CGGAAAGCAACAAATAACCCCCAGTGCTATGTTAACTAGAATCCTGGACTGATACCTAAA
CCGGACAAGAATTCCCACAATGCATAGCAGCCGCGAAAACAAGGAAGTGAGAAAAAGTCC
AGCGAAGAGGAGCATGAGAACTAGGCCAATAATAAAGCACATCTGAATAAACGCTACACT
AGTAATTCGGGTAACAAACGGCTGCAAATGGCTAACTTGGTCTCGAATGACATTTTCCAC
TGGATCTGGTAGGCTTTCTACTTGCGCTGGGAGTAGATCTGAAAGAGTTAGTGGCAGCCC
TTTGCACTTTATATCGCTAGTAAACCCAATGCAATACTGTTGAGTGCCGAGGGAAACATT
TCTGGGAACCTTCCTCTCTAAAGCTGCTTGAAGATGAGTAGCAACAGCATTGACAGCGCT
TTTTACCTCGCTGGCCACCGTAGGTACCTTACTCGCTACTGAGTCTGCAATGCTTGCGAT
TTTGCTGGCTTCAGGGCTAGTAGCGGACTTGGTCTCATCGATAAAACTATCAGCTCTCCT
AACGTTATTACTACTAAGTGAGCCATTTAAACAGATTAGTTGTGCCTTTCGTTCTGTCAC
CACTTATCAAAGTAAGCAACAATTTGCTTTCGTTCACATTAATACATCCTGCACTAAATG
GCGAGTCTCTCAATAGAAAATGTTGCATATCTAAGCTATTTATAGGGTAAAGGGAATGAT
CTCAACAGGTCTAAGTTATATGTAGACTATCCAAAGTACCGGCCAATATTTGTATCCTTA
CCAGCGGACTGGTTCTTCATTTTCGAAAAACTCGACCGCGCTCTCTGGCCAGAAGTGGTG
AAACTGGATCCTTACATTCTAAATTTCGGTGACGCTACACTGCTTGCGCAAATTCTAGAA
GTCTTATCTCCAGAGGATGCTATCCAAGCCTTTATCAGGATTAACGAATGCTCGACCCGC
AAAGCAATCATGGATGCGCTTACATCTCAATCCCGGGAGCTTGTTGATAAAGCGCTAACG
GATCATTTAATGGAGGGAGTCCGCGATAGTACACAGGAGATGCTTGGCATTAGTACTATA
GCCACGAAACGCTTCCTGCAGAGTTTTGGCCACTCAGCTCAGATATGCAGCAATAAGGAG
TGTTTGGAAGGCAGAGTTTTCGAAGATTACACCAATTTCTTCATGCCGCGCTGTTTGAAG
CACTCGTTTCATCTAGCCTGTAAACCAGAGGATCATATTTGTCAAGTGTGCTCGCCGTCT
GTGACAGAAAACGAGTGCACGGAAGCGGCGTTGAGTTTTACATCTACGGGACTGCGGTGT
GTGACAAGCCACGCGGACTAGGAAGTGCGCTAAGGACAAGAAGTGTAAGTGGCATAAATA
ACAATTAGCAGACTTCCAATAGAAACTCATCCTGGCCAGAGCGAGTGAAGGAGAATACAA
GGACCAAGTACGCCTACTAGTAGAATATGAATAGCAAGCTAACCCGTGCCTTTAGTCTTT
CTTTGAGAAGCGAAATCTGAGCTGGGACAATAAGCATATCAACACCACTATTGTGATCAA
CTCTAGTGTTCTCCAAAAAGAGCTCTTAAAGCTTATGGAGCTCGTCAAGGGAATCTTACT
GGTAGAAGAGTCCCCTGAGGTAAGTCCCCTAGACTTCTTTAATTGTATACGCTGAGTATG
TCAAGGTTGAAGCAAATACGCTCTTCTTGTACCTTGACTAGATCAGGGCCTATGCTGCCA
ACCTACCACCAGAGTCGACCGAAGCCAAGCATTGTGACTTGCTACTATCCTACCTAGATG
AAGAATACAGAGATGCTAAAAAGACGCTATTCCCTATGATTAAGGCGGGCATTATCTGGT
TTGAATTTCTCTGATTCCACCAGTAACAGCCCGTTGTAGGATTACGTAGTGGAAGCTTGA
TCAAGGACTAGGCCTAGCTGAGTGAAACGCTCCTTATGACTTTCGGCCACCGCTGGCGGA
AAACATCTGTTAAAGCGCAAGCAGTTCTGAAGGCCATCATGGCCGTACAGCCGGCGATTT
GATTGATTGATGACGGGGGTATCTCATCGACCTTATTAAGGAGAATCTATTCAAGCGCGG
AAAGAGAGGCCACTCTCAACTTCATGGTGCCTTAGAGTGCTACGGCACGGTATGTTCCAT
TTGCACCGCAGAAGACTCGTTGAGCCCGAGATGCGTGTACCCGCCTTGCGGTAAGTAACA
GAAAATCTGCGCAAGACCTTTGCTTAGACTGCAGGTCATCCATTTTGCAGATCTCACATT
GAAGTACGGTTCAAGGAGGCAAGGATATGCCCAATATCTAGGACGGATGTTCCTAAGACA
GATGCACATTTTAAGCGAGATGGCATGTATGAACTTTGTAACGGTTTGTAGATCAGATCC
TTTGATCAGTTATCGGGGGGTAGACTGGGTTGATTGTACTAGCTATGGAGACGATGAGAC
TATATACTACTCACTCTGCCAAGGTCACTAAGCTACAATCGGATTGATCGACAGTGAACG
ATATCAAGAGGTATTACCGTTACACACCCCCCCAGCTGCAAGTGCAACCAAAGCTGGAGC
ACACAAGCCCTGTTAAATAGATTTTACCATGTTTTTCAGTGAATTGGTAGGGCTTGAAGC
TCGAGACTATACCGTATTAGGGAATACGTGATGCGCCGTTGGAGTAGCAAAATCGCTCTC
CGAGTAACGCCGCGGGGATGATCAATTGATCACCCCCCATATTCTAGTACCAACGATTTA
GATCGTCGGGGTCTGGCCCTACTATGGCCTTCTCTTTTGGGAGCTTCTGGTGAATGAACG
CGTTCTCCATGCCAAGCTGTCGTACGAACTCCTCGTGCTTTTGTCGAGGTAGAGCCTTGG
TGAGCCCGTCGGCGGGCATCTCCGCAGTAGGTTTCCAATCTACCTGTATTCGGCCTTGGG
CGTACTCTTGGCGTAGCCACAAGCTGTGAATATCAACGTGCTTGAGCTTGGTGTGGAGCT
TTTCGTCGCTCTTGGTGATGGCCGATACTGTTTGCTGGTTATCACAAAACAGTGTGGGGC
TATTCGGGAGGCGGAAATCGATGAGTGTAAATACTCGAGTCCACCATTCGATCTCCGTTG
AGGTCGACGATAGGGCTATCAGCTCTGCCTCAGTGGTTGATTTAGTGACGCATCTCTGCA
GTGTCGCCTTCCAGTCGATTGTCATCCCAAAGAGCTTGAATAAGTACCCCTGGGAGCTTC
TACGGGTATCAACGTCGTCTCCAAAGGCTGCATAAGAGGCTCCGAAGAAGATTGGTTCTG
ATATTGCCCCTGAGTCGTTCTCGTTTGGGGTACCATCAGGAGCTGATACAAACGTTTCCT
GAGAGTTGATACTCCCATCTGCGCATAGGGCCAAGTACTTAGTACTCACGATGTGCTCCC
ACGCGTGGATAACAGAGCTGAGGTGCTTTTGCCCTGGGTTTTGGAGGTGGCGGGCGTGTA
CCGAGTGGGTGCGTGCGCAGTCAGGGCGCGTCATTGATACAAGGAACGCCAGTGAGCCAA
CAAGCTGGTTGTATAGCGTTGTTCGGGCTAGGTCAGGTTCCTCAGTGCTTGGCGCGAGGT
ACGTTTCGTACATGGGCACTGCCCGAGTCTTCTTCGAGGGCGATGAGTTGATCTTGAACT
TCTCCGCCACCTTCTCGATAAATGAGTCTTGGAGCAGCCATATCTTCTTAGCCTTCAAGT
CTCTAATCACTCGAATACCAAGAAACCACTTCAGTTCTCCAAGGCACCTCATATCGTAGG
CACTTGTGAGTTCTCTCTCCAGTTCTTGTTGTTTCTGGAGCTTTGTCGGGTGTACCAGAA
TCACAATATCGTCAACGAAAAAGAAGACGATCAGTGAGTCGCTAGTGTATAGGCAGGGCA
CTGATGGGACCTTGCGCAACCCAGCCTTTTCAAGTACTGCTGTTAAATGCATATACCATA
GAGCTGGGGCGTCTCTCAATCCATATAGAGCATACAGGAGCTCAATGATGTTTCCCAACT
CGCGTTCGAATCCCTCTGGGGCTCTTACGTAGAGCAATCGGTTAAGGCGGGCGTTCAAGA
AGGCGTTGCGGACGTCGTACTGGTAGGCTCTCATTTCAAAGGCTGCGGCAATTGCCATGA
GAAACCTAAATATACGCGCTGCGAGGGTAGCGGCGTACGTATCGTCCCAGCTCTTTTGTA
GATCACCTCTTACGACTAGTCGGGCCTTGAACTTGTAGAGGTACCCGTCCTCGTCAAACT
TGTATGTGAATACCCACCTCAGTGGTAGTATTTCCACTCCATCGATCGGGTAGGCAACAG
ATCTGCCAAACACGCCCTTCGATTTGATAGCGTCTATCTCCTCTCGGCAAGCCTTCATAA
ACTCTGAGGCGTATGGGTGCTTCTGGAGGTGCTTGTAATGATTCGGTGCTTCTGGAAGCT
CATTTCTATGTCGTTTGAAACGCGGAGCTTCAGCCATGAGGGCCGCTGACAGTGCTGTGG
GGTATAGCTGGGTCATGAAGGTCGTCATATATACTGTTGCGGTACTGGTTGAGACCCTGT
TACCCTTGCATGGACTGGTCGAGACTAGCACATTCCAGGGCAAGTATATAGTCGCCTTCT
CCTCACTagatagcaactcagcgcagtattccatcgacccgatagtcctacatcgttacc
gtagCTATCAGTGACCTACAGCGGCCTGCGCCGCTACATATACACCCCCTACCACCGCAG
CAGTGTACTTCACTGGTTTCCGCGCGCGCTTGCCGGTAACAGTGACGTTTCCTCCGATCT
CATCAGCTCTCGAGGCGTTGTTTCGAGTTCGATCTGGGGCAGTGGCGTCCGCTGGTAACG
TTTCCCATCCTTTTGGTTGATCGCGGGGAGGCAACTTCTTCCGGCCACGGCGGCGCGGGA
GCTGCTCATCATCATCCCGATCGTCGTTGCCATGGGGAAGCCAGGGTCCCCCTGGACTCC
CCTTCTCTTCTCCGCCCTCTCTTCTTTGGGAAACAGCCTCCCCTTCCTCATCCTCCTCTC
CCTCCTCCTCTCCCTCGCAGCCGTAGATATCCATTGCGATACTGTCGCGAAGGAGAGGAG
GAGGGTAATTGATGAGAGAAGGATTGTTGGGAGAGAGAGTGGATGGGTTTATATACCCTG
ACGGGGAGCTCTGGTGGGAGATTGGATGGCCGATCGAGCGCGAGACTGGCTCGTTCCCTT
TTAGACGAGAGGTTCTATCAGGGGTGTCATACTCCGAGTTGTCGTCGGATTCGACAAAGC
CAGGGTCCTCGGGGTAGTCAGGGGAGTTATTCCCCCTAGGGCTGTCCACTTCGTTGGCGT
CAGTAGATCTGGGTCCCCCTGACTCTTCTTCCTCCTCTTCCTCATCTTCCTCCTCCCCCT
CCTCCTCTCCCTCGCAGCCGTAGATGTCCATTGCGATGCTGTCGCGGAGGGGAGGAGGAG
GGTGGTTGTGGAGAGAAGAAGGATTGGGGAGAGAGGGAGAGGTATTTATATCCTCTGGCT
CCGGAGTTGCGGCAGGGGAGGGCAGTGGCCCGATTAAGCGCGAGACTGGCTCGTTCCCCT
TGCGATTAGAAGCTCTTACTGCCTCTGAGGTAGGTCTTGCTACCCATGGGGACTGTTGAG
AAGTCGCGAGTTGATGCCAGAGTGCTGAATCAAGGAGCTCATCTACCTTGTGATGTTGAT
AGACGTCTTCTGGTGGATCTTCGATCTCGACTATCTCCACCAGTTCTTCGAGCTGTGTGA
GATCACCCCAGCTGCGCGAATCGTCGTAGTTATCGTCAAGTTTGCCGAAGTAGACGTCGC
GAGAGCGTATCACCTTATCGAGGGCGGGTATCCATACGAGATAGATATTAGTGCTGTTAT
ACCCGACGAGGTGGCCGATGATAGCTCTTGATTCAAGCTTGTCTCCTCGGGCTATCTTTG
TATTGTATACAAAGGCGTGTGAGCCAATAGGCCGCATGTGCGCCACTGAGGGCTTCTTAC
TCCAGATCACTTCGTATGGGGTTTTCCATCCAATAGCTTCTGTGGGCGTTCGATTAAGCT
GATACACTGCCGTCTCCGCGATCTGGATGGCCAGCTTTTTCGGGAGCTTAGCGGCGAGTC
GATCAGCTCTTGCAACGGTGACTATCGTTCGTCCTGCGCGTTCAATACCCCCTGCCTGGG
CCTCAGTAGCTCTGCGTTCGGCAGTGATGCCAAGAGTTTTGAAGATCTCCCACAACAAGG
CGTAACCCCTCTCAGAGTCGCATTTAACAAATCGAACTTTGACGTTGAACTGCGTGAAGA
TCCACGCAATAAGCTCCTTCACAACGCGTGTGAGGGTAGCCTTCATCTTATCCTTGATAC
CCCTGGCGTTGTGCCACTTGGAGTACTCATCAAAGGAGTGGAAGAGGTATCGATCATCTC
CATAACCATGCTCCTTCGTCTCAGAGAGCTGTACAAGATCAATACTTATACGCTCAAACG
GGTGAGTGGCTGGCTCCCTTGGTGGGCGCCGGCTCACAATCTGATGGAGCTTTGATTGTA
TACAAATCTCGCACTCAGCCATTGTAGGAGCAGAGGTGCTCCCTACAATCTTGATCCCGT
CCACGTGATCCATGAGCTTCTCCACAGCTTTCTTGGAGGGGTGGGTACCTACGTCGATTA
TTCTGCAACCTTTTCCACCGCAAAGGTTACAAGTACGATTACGTCTTCGACTGGACAGAG
TTAAAATTCTTGGAATACTTAGAGAAGAGTAGAAAACGATCCGAGGACAGCGAATGCACG
CCTTACATAAACGTCTGACAATCCTCAGCGATGTCTTACAAACCGACGGAATGTTTCCGT
CATGTTTCATGTTACCGGAGCAGATATCGTCTGCAAATGCCGGGACGATATTCCCCCGGT
CTCTCAAGGAGTTATGGATTGCCAAAGGCGGCACGGGCTATGCTCTTGCCTAGGGTAGCC
TACCACACCACGAATCTCACTCGGGCTACGAACTTTCCCCTTACACGTTTAAGAAACGCT
CCCGTACCGCTACGGAATATTACGCCCAACCTGTGGGGATGTGTTGTTTAATACACGACA
TTGGAAAACGGAGCGCATTATTAATGAGGCTAAGGCGCTGAAGCTGCTCGCTGAACGAAC
AATACAGCGCCCGCATTAAGTTGCCACCCTATGGTACGCACCTTAATAACCATAGCAGTG
CCCCAATTGGACCGGATATAGATCCTTCACATTTCTCTCCCTGCTCCCACACCTATCTGT
GTTGCATATCCCACCTCTTATCAGCCTATAGCTAGCCATTTATCTCAGGGCACGGCGCAT
GATAGCCCCTGTCTTGGAGGTTTCACTCACTTCGTGTCTAACACTATTCAAGGAGGTGTA
CGTCGGTGAAAGTTCGCATGGTCTGGTCCGGCTCTTCCGTTTCAACATACCGTCTCCGCC
TGACTCCAGATGCTACAACCGCCATCGCATGAATTCTGTCCCACATGTACCACTGATCAC
TTACATTGGAGGAGCGCCGCAGTTCGCTGCATCCGATCCAATAGCTATCCATCGATTGCG
TCTGCATCACCACGCTCAAACAGCTTCCATACTGGCCGTGCCGCAATATATGCTGTCCAG
GGTAGCATGACCTGGCCCTAGGTCGGTCATGCCGGCGCAAGGCAGAGCTGGCAGTGTCTC
GCCATACTTCAGCTCCGTCCGCGAAGGCCAGCGCTCTCCAATCGGACCCGTTGCTCTCTG
CTTAATATGAATCCTCCACCGGCTTGCTTTGCCCGAAGAAGCTCTTGGTCCGCTAACCCG
CCGCCGTCCTTTGCTCGTGCCTGGACGCTGCTGTCGCTCAGCTGTTGCACCGGATGGAGT
GGCCCAATAGCGGTCTTCTGTTAAGGGGCTCGCCCATCAGTCACTCGTAAAGACCGAGGG
ATTCAATCCTTAGCTACCAGCATTATTAGATTTACTTTCCCGTTAGAGCTCTTTCTGCTT
CGCGGTTTCGCCGGGCGAAAGAGGGTGTAGGAAGCGATGTGTGCTAAACTACCCTGAAGT
TAAGATAAAACGCGGTCGGGTGGCTGGGAGACGTTACGTACGGATCTCGGGAGAATATAC
AGTGTTCTCCGAAAGAAAGAAGTAGGCACGTGGTAGGGTGGCTTAGCAGCCCCTGCGCGG
GCAGCCGCGGGCGAATTAATTCATTCATTCATTCATGCCAGCCCTGACGGCCCTATTAAC
CAGTGGAAACCTAATCAAGACGTGGTCTACGCGACCATCAAATTTGCACGTAGAACGGGG
AGGCTAAATACATCATCTAGAATAGGAGAGTTGATGACGAAATTCTCCAATAGGCTTAAA
CGGGAGTGGGCTACGGGAGTGGGCTGAGGAATGAGGTGTTGAGACTAGTACAACATCAAC
GGTTTAATGGGCTTTGAGATGGATTTTGAGAATGACGAATCGTAGAAGATGTGGTTTAGA
GAGGAATTGAGTCGTAATTATCCTGACATCAACGAAACGCCGTTTGCTCTAAACTAGACT
TACAGTCTATAAACACCGTATTCGGACTTCTTCCAGTCCCCAAGAAATACTTCGAGACCT
GAAGGGCGGTCGTTAGACTTGAGCTTCAGGATCCAAAAATGCTCTTCATCTCCCGGGATT
CGAGATTTCGTCAATGTAAGAGACGCCGGCTCGAGACGTCTTAATGCACCATCAACGTCT
CCCCAGAACGAGTAAGTCGAACCAAGTCTATCTCTATCGTACAACAACTGCTTGATATCC
ACTGGTATCAGCTCCGGGCAGTCTAGGATATCGCTAATATTCAGAATGATGCCACTGTCA
AATAGGATCTCGTCTGTGCCCTCAACAAGCTTATGGGGCTTAAGACAGCTGAAGAAAAGA
TCCTTTGTGTAGGTCACATCGCCTGAAATGTCGCCGGAGATAAGAGCCGCATACAGCGGC
TTTGAGTGGTCCTTATGTTCTAGATGCAAGGCATCGAGTCGTGTTCCGATTAAAAATGGT
TTTGCTGACAAGTCGCGAACGATTCCATCAATCCACTTGTAATCAACAAAGATTGTGTCC
CACAACATCCTATAACTTTCTTGATTTGATAACTTGGTTTCATCGTGCCTATTATTCTCC
CCTTCAGTGAGATGTTCATTCGCGGACTCCTGCTGAAAGGCCAGACGAGTGTTTTCCGGC
ATTGTCCAAGACGTGATTTGACTACAGCTTTCATACGAGGAGATTATCGAGAATATAAGA
GAAGGGCAGGGCCTAATTTTGAGCCCGGGAGATATCCTATTTTTGGTCCCTCCTTACGGT
CCGGAATCAGGATCAAGATCGACTTCTTTGTTAAGCAAGTTACCCACCCCGCTTATCAAC
AGACAACACTTTATTAGTGATAAAGGCTTTTGCTATCCGCCATTATGGATGTAAAGAGAA
GACGATGCCAATTGCGAAGAAGAAGTGAGGAAAGAGTGTTTGGGAGGGGAACTAGCATGA
TGCAGAAACATATAGCCTCGAACCGAGGGGGCCCAATTTCAGGACTACAAGACTTTAAAC
CGAATCGTCAACATGTACGCAGCCCAGGTCCCAGAATTGGTCCCTCCCCTTCCTATGGAG
AGCTATTCGAGGCGGTAGGCCTCCTAATATATACGACCCTAGCCTTAACGTATTGCATCT
CCATTCTTTGTGTCTCAACAATGGTTTGGGAGGCATCTCTCAGCTCGGCATACTTTTGAC
ATCTCCTTAGTTCGGGGTGTTGTCCGGAAGAGGATTTGAAGATTAAGGTCCGATCATGAG
GCTGCGAAGTGCTGCAACCTTTAGAGACAGTGTATTGGTGCTGTGAGAATGCCGAAATAT
CTAGAGCGAGCTCTAAATCGTCTAAGATCTGCTTGACTCTCTGGGTTAGGTCATGGATAT
TTTCTTTAGCTTCGAGGATCAAGTCTGCAGACAAGTCTGAAAGCAATAACTTGTTGTTAC
GTGTTTGAGGTTCCATGTGGTAATGGTTATAATGTTATTTAGAGGATATTACATGTAACG
TCCCCTGCCCGTAAGCGAGAAACGCCCCTCAGCGAGATGAGCCAACTCGGCAGGCACTTC
ACCCTTCCCTACACACTTCTGGACACCCGTAAATGCTGTAAATCTGCACTTTAGACGCTT
CTACTTCTTCTAGCGTGTCGCAGGAGCGGAAATATGACGGTTGTGGCCAAGCTGCGACGC
CAAGCGAAGGTTTACCGTATCCGTGCACCGACCGCCCGGAGTCACCGAACGCCCGGAGCA
CAACATCTACACGATATTTCAACGTGTAATAACTCAACAACC
>NODE_89_length_7155_cov_214.613419
GCCAGCCGTCAGGCTAGAAATCGTTTATATCGTATAAAGTTGTAGACTTTATAGCTGTTT
ATAAACTATAATAAAGGTATATTACATGGCATTATTTCAAAACTATATAATATACATGGG
ACTAGTATAATAAAAGCAATTACTATTGGTAATAAAACAGTTCAACAATAAGACATAAGT
TGGTCATAACGAATTCTAGGGAATGAAGCTCTAGCTCATATGAATACAAATATCATTATA
CAAGTTTTAAGTCCTATAACTACACCACTTATAGCTGTTCCTATTATAGAACTATAGTTA
TCAAAGTCAATAACATTAAAGTTAGACCCATTATCTGTTAAATACATATAACTATCTCCT
GCAATAAATTGTAACAAGTAAAAATAAGGATATAAATAGTAATTAAAATCAAACAAGTAA
CCACCTAAAAATAAAATACTATTTAAAATACAAATAAGTACTATACTAGCATATTCAGCT
AAAAAGAAAAATACAAAAATAACAGCAGAATGCTCTGTCATAAAACCACTAACTAATTCT
GATTCAGCCTCTGCCAGATCGAACGGTGCTCTATTTGTTTCTGCAATAGATCCTATAAAG
AATATAATAAATATAGGAAATAAAGGTATCACATATCAAATAGCTCTTTGAGCTTCTATA
ATTACAGTTATATCTAAACTACCTGCTAATAATACTACTAATAGTATAGCAGAGCTTAAA
ATTAATTCGTAACTAATTAATTGAGCTGTACTTCTTAACGATCCTAAAAATGCATATTTA
GAATTAGCTGATCCAAATTCGTTATCGTAGAAGCTCTTTATCTTCTACTTCCCTAATTCA
CATTAGGGTTCAGACTATGTCTTAATCTTATTATTATTATCCTTTATTGGTTACTACCAA
GAATCTGTGATTATCTTTTATATTAAAAATTTATTTATATTTATCGGCTCCGCAGCCCCA
GTCTTCTTTGCTTTGCAAAGAAGACGCCGGGGCTAATAATTCTTTTCTTGTGTTTACATC
TAATTCTTTACTAAATAAAAATACTTTATGTGAAAGAGGTTTCTTTGTATCTAAATGTCT
TTTTATACTTCTATATTCTACTTCTAAATATTCAGCTGCTAATTGCAAACTAGCAAATGG
GGTATTATTAACTAATTCTAGAGTTTCGGCATCGTATATTCATACTTTTATTTTATTACC
TAATTTTAAGGAATAAAGGTTTTTTAATAAATTATTTATTTCTTCAATATTTAGTTTATT
ACTAAACAAATACGTACCTTTTATACTTTCTGCCTTATTTGTATCAATAAAATAACTGAT
AACATTTCTACTAATACCTAATATTTTGGATGCTTGAGATTTAGAAACAAAAGGACTCCC
TTTTATTAATTCTAATGTTTTAGCGTCATAAGCCCATACTTCTTTAGCAATATTACTATT
AAGTTTTAATTCTTTTGATACATCTTTAATTAAGTTAAATGTTTCTATTAAAGAAACATT
TAATATAGGTTCACTATAATATAATTTACCTCTAAATGGGATATTTGTATCCATATATAA
AGATATTGTAGCTCTAGCTAGATTTTGTATTTGGCTTGTTTCTATTATACTTTTATATTT
ATTATAATCACTATCTATTCGATCTTTTAAAATGTTATAAACATAAACTTCTTTAGCTTT
ACCATTTGCATGTTTAACATTATTAATTTTTAACATGGATAATTTATTAGTTAATGTTTC
ATATATTTGTGATTCAGAAAATGAAGAAGAAAAAGTAGTATTTAATAAAGGAAGATACTT
TTGTAAAAAATAATTTTCTCTATTTCCTAACTCTGAAACTGGTTTAATTTCTATTATTGA
TATTTTGAAATGTTCTCAACCAATTAAATTTAAAAAAAGGTGGAATTTATTTTTAGTATT
AGCCTGTAAATGATTATATATTCTTCTTTTGAATAAGCTAGTTCTACCTATATAGTATAC
AAGAGGATTATGCTTATATTCTATAAGATATATACAACTCACTGATCCTCATTTTTTTAT
AAATTCTGATTTATTATATATATCTTCACAAGTTGCTAATATTTTATCTTTAAAAGGTTT
TACTATTGCATTTCTATCTTTATAAAGATCTTTTATATAAATATGATGTAAAGATTTTAA
TTCTTCAATACTTAATTTTTGATCTTTATTTTTATTTGATGTAGAATAAAATCTTTTTCC
TATTTTATACTTATTTAATTTAATATTAGATCTATAATTTAAGTTAATATTAGCTCTATT
ATTTAAGTTAATATTAGATCTATAATGTAAAATATTATCAGAATATTTTGTAGAAGTTGT
AAATAACATTAGGCTAAAGACTAGGTAATAAAATAATATTAAATATAAATATATAAATTT
TATATAGATAATCAGGTCTATGGAAGTATTATTTAATATGATTAAACTTAATAAAAAAAT
AATAATTATTATAAGATTTCAGGCGCTCGTGGTAAATATATCGACTTTTCTTGAGTCTCA
TTTACTAGTCGTTGAACATTTATAGTCTCATCAATAGCTTAATTTATTCAAAATATAAGC
TATTTCATACCTTATACTAACAAGGTAAGTTAAGAAAATTAGACTATACTTTGCTTCAAG
TTGACTTTTTACAAGTTTTTCTTGAAATTTACCCGATGTATTACTTATTATTCACATAAT
AAGGGGACTAATCAGTAATCCTGCCAATAGTATACCATATGTAGCTAGTGAAGACATAGC
TAACATATATAATATACCCAAATTATAATCTAGCAATACTAAACCAGGACCGTAGGGTAC
AACAGCATACCCTAATAATGAAAAAATTAGTGTTATAATAGGACCAAGGAAAAATAGTAC
TATGTTTGCTTGCGTAGGAGAAACATATTCTTTTAATAAAAGTTTAAGAGCATCGGCAAA
TGCTTGAAGTAGACCATATCACGAATATCCCCATTTAGCCATTTATGTTCATAAAACAGG
CAAAGCTTGGGGACTTTCTCCCTAAATAGCGAACTATCCATTTAACGGATATATAAAAAA
ATACATATCCTGTACTTTTTCAAGTAGGGTCTGACTATATCTTAAGCATTATTAATAAGA
ATAACGCCAATCACCATTTAGTCGATGAACTGCACACCATAAGAATCTGTTTGGACCCCC
CAGAGGGGGGGGGTCCTAAAATTATTATGCTGGTTGGCTGCGGATTACCCATTTCCTTTC
GTGCATCTATTTCGATTTTACCCTACCACGAGTCATTACCTGTGCCACAAATTATGTTAC
CATACTTGTTTGGTTGAAATAGCTTTAGGGCTTTCCCGTCAATTTGATGATTTATAGCAA
AAGGTTTTCTTTCACTAAGGGCTTAATAAAGTTTCTTACACTTTACCTAAATTCTTACAC
TTTAATACTATAAAAATACAATCCTTTATAGTCTTTATGAATATTCAAGAATTTACTAAT
TGTTTTAGTACTTATATTTAATTCTTTAGCTGCTAAATGTTTTGAACTAAAACTAGCCTC
CGGCTGGCGTCAGCTAGCCAGGGGGCCAGCGCCGCTAGGTGTATTAGAGTTTATTAAAAC
TAATTTACCATGCATTTTTTTATAAACTCAAATGGAAGTAGTCTCATTTTTTGCTATTTT
CAAATTATTTAGTAGTTCTTCTTTCTTTAAATTAGTCAACTCATTACTAAAAAAGTAAAC
TAAATTCTCACCTTTTTTAGTAGCTAATCCAGTATCTAAATGGTTTAATACAGATCTATA
GTCTACATTAAAATATTCAGCTGCTTTTTGAAGACTACTGAATGAATTAGTAATTGATTC
TAAAGTTATAGCATTATAAGCTCATACTGTACAATTTCTAGTTTTTCTTAATGATGAGAA
TTCAATTAGTTTTTCTAAATCTAGACTACTTAATTCATGAGTAAATAAATAATAACCATT
AATACCTCCTTTTATTCATTTATCTAGATGGTTAGTAATAACTAAATATTGCACATCTAA
TAATTTAGCTACTGCACTTTTAGACTCTAATTCAGTTTTAACTACAGTACCATTAGATTC
TATAAAATACATTCAGATTTTTTTAGGTAAATTATGATTTAAATTTAATCCATGCATAGC
ATCCTTAATTAATTTATCTACTAAATCAAAAGATTCAATTTTATTAGTTAAAAATAAAAA
ATCTTTATAGGGCACATATGTATTTAAATATACACTAATAGTTTCCCTAGCTATACCTAA
ATTTTTAGATAGCTCATTTATACTGCTAAACATTTGATAATTAGTACTAACTTGCCCATT
AAAATATTCATAAAGATAAAGATTAATACCTATATATTTTTTATCTAAATCTAATTGTAA
TTTTCTAAGTCTTAATATCTCATATAAAGAATCATAAGATTGTATTGGACCAAAATTACT
TTTAAAGATAGTATTTAATACAGGTAAGTATTTTTGCAAATAAAAATTTTCTCTATCTTC
TTGGATATTAAGATCACATACCTCAACAATAGAAAATTCAAAATTATCTCAACCAGTTGA
GTTAGCAAATTTATGAAATCTATCCTTTAATTCAGAATTCACATGATCTTTAAATCTTTT
GTAAAAATCTTTAGCTCTCCCTATATAAAAAATATTAGGATCTTTTTTATATCTAAAGAT
ATAAATACCTCCTTTACCAATTTTTTTTTTTCAAAAAAAATGGGTTTAAAGAAAGAGTTT
ACCAAAGATGAATTAAGCAAATCAGTACAAGTAAAAAGTACATGATCCGAAAATTCAATT
ACAGGAGCTATTCTATTACGGTATAATTCTCTCAAATCATCACAAGAAGAATGATAAAAT
CTTTTAAAGGTAAGATTACAATTAGTATAACCCACTGCATTAGGCCCTAATCTTCTTTGC
ATACTAGCCATAGTTTTTCTCTCAGCTATTGTTATAAAGGCTACTGTTAATAATACTGGC
ACAGTAACAGCCAATACTTCAAGGACGGACATAATTGTTGGTATATATAACATAGATAAA
GCAATAGTAATAATCATAAAATTGCATACAATTATAGCGTATTTTAACGAGTTATTGTAA
AATATATATGAAACATATTTTATATTTTAATTATAGGGTATTTTAACGTGTTATTGTAAT
TATATAGGATTATATATTATATAGGATTATATATTATATTTTCATTGTAGTGGGCATATA
GGTAAACTTTTTTCTTTTTATATAAAAGAAAATTAGCTTAGTTATACCGCGCTAAATATA
GTATAGAGAATACAAAGATGTTATATAATATGAATTCTCTATACATTGAGCTATTTCTTT
TTTGGGCTTTAAGCAAAACCAAGTTTACTCTTCTCCCTATTGCTCTCTAAATATCTATTT
AGAAAGCAATTTTCCACTGATAGTTTATCAGCGGGATTTGTTGTACAAATTAGTTAATTT
GCATAACAAGTAAAAAAAATAGCTTAAGGCTAGTGTTAAATAGGTCATCTACCAATTGAA
CTAAAAAATTTTTTTTTTTCTGTTCTTCTAATGATAAAACATCATCATAGAAAAAACTTA
TACAAAATAAACGACTCTTTAGTGTAAAAGAGTTGATACTACTCTGTAAGTTAGTTGTCA
GTATAACAGCTCTAGATGAAATTCAATTTTTACGTATGGATAATAGAAATTTAGAAAATA
ATTTTAGACAAATTTACTACATGACTGCTAATTCAACCTTTTAGACCGAAAGTCCCATTT
CTAGTTTTTGAATTAATTAAGCTATGTTGTAAATTAGACTTAAGGTAACCTCTTAGCATT
GTAGCTGATTGGTTATTAAATGAAGAACGTATATTTTTTAAACTACCTGCATATCTATAT
TTAAAAACCGCTCGCATTGCAGTTAACCGTCTTGTTAATCTACCAGATGCCTCAAATCTT
ACACCACTTACCACTTGTTGTTTTATATTATTAATAACATTATATTTGTTTAGTGTTTCC
GTACTATCATCAAAAGTAATAAGAGTATGTAGATCAGGTATTTTTACCATTTGTAAAACA
GCTTTTCTTAAAATCCCTACTGCCTTATTTTTTCTATCTCTTAATTTTAATGCAACTGCT
GATGAAAATACATCACTGTTTAAATGTACAGCTCTTAATTCAACTAAGTTAATTTTTATC
TTTTTACTATAGAGTTTTTCTAATAAGCTAATTAAACCTAAGTTTCTCAAATTTAACACT
AAACTGGTAAACAGAGATGTATTAAAATGAATATTTTTTGTAGAATGAAATAAAGTTTTT
TGCAATTTAAATAATTTTTTTAATCGTCTATTATTATAGTTAGGAATGTTATAAAAATTA
AAGTATATTTTTCTTAACTTTGTTCTAAGTGAATAGTCAAATAAATTAGTCTTTTCTTTA
AAAAAAGCTATATTTCATTTATTGAAAACAAAAAAATTTCTTTTTAATAGATGAAGTAAT
CTGTTTTTATGGTTGGGTAAAAATATTTTTTTTGTGCCCACAACTATTTTTCTAAACTTA
ATTAAGGTAACTAATTTTCTTATATAGTGCTCAAACGATGCTTTTTTTTTATTGTACGTA
TATAATGTAATAAGAAGTTTACTATTAGTATGTTGTAATTCAGCTCTACTAGTATAAACT
TTATTTGCGGAATAACGTATTTTGTTATCCCGTCTACGGTTAAAAACGGTTCTTTTTATT
TGTAACATATTAAAGTAACTTTTTAAAAGTATATTTAGTAAAAAATTATTAGCTACTAGC
GGTTTACTAGAGGATTTATTGTAAGAGTAAATACTAGTAACTCATTCTTTAGTGGAAAAA
GGATAAAAATTAATGTTTTTGTATTGCCCTTTTTCAGAATTAGTTTGTATTTTACTATCT
TTTTTTGTGAAATAGTTTACTCTAGTAAATCTATTTTGGTAATGATTGAATGAACTAATC
ATAAAGATATATTAATGAATTATTGGCATATAAACGGAACAAATCTAGACGACAAAGTGA
AAAACCAAAAAAAACGATAAAGAAAAACAAATAAGAATCGTTATCCTTTATAAAAAACCA
TTTACTACACTACTATTGAGTAGTATAAGGTTGCTTTTAGAAAAGGTAATAGGATTATAA
TAAATCACACTTATTTAAAAGAGAAGCGTAGTTGTATATTTCCATTTTTCAAAAATATAG
TAAAAAAGGTTCATT
>NODE_105_length_64_cov_34.937500
ATCTAAACTACTCCGAAACCCCACCGACCCGGACCCAAGGAAAAGAAGACTCCGTCCTAC
AGAGCCACCAACACCAACTTCTGGTCGACTCAGTTATTGTTCCCCAGGCCTCCTGGCATC
CAAA
>NODE_114_length_2462_cov_90.640945
CTTGAACAGGCTTACACAGCTCAATCAAGGTAAGCTGGCGCATCGGACAGGCGTGCGCAG
GGCTCTTAGCGGGTCCTTGAGACGGCGCATCCTCAGCGCCATCGTCGTCGCCGTTCTCGG
TATCTTCGCCATTTTCCATCTCGCTGTCTTCAATCTCCTCCACCTGTGTCGCCGACATAG
GCATGTTTGCCTCGATTGACAGCGTTGCCTTCTCGCTGATGGGTCCGCCAGAGATGCCCT
CCGAGCCCAGCCAGGCGTCCAAGGCCATGCTTGCTTTGTGGGCTATCGGATTCACCTTCA
CAACCAGCTCGAGCCAGATGTGCCAGAAGGGGACGCAGAGATCGTTCTCTACCCACGAGT
TGGAGATGATGTCGTGCGGCATCAGGCAGAGCATGCCCCAGCCCAGCTGCTTGGCTGCTT
CGTACCAGCGGAGCGCCTGGTGCAGCCGCCTCTTGAACCGCTGTCGCAGCTGAGGCCCTG
AAGCGGTGGTGACAGACAGCAGCAAGGCGTCCATGGCCTCGGAGCTGACCTTGCCCTTGC
CGTATCGGTTGTTGCCCTTGTTGTTCAGCCTTGCGGCGTCCTGCGTCCGGATCTGGTCAA
TCTTCTCGGTGTACGCCTTGCCGAGGAAAGCCATGGCCCAGCAGTACTTGATGTGGATGA
TGTCCAGCTCCTGCTCGTAGCGGTCGCACAGGCTCCAGGCGGAGGCGAGCGCGCTCTTGG
GCACCGTCGAGGTGCTGCTCTTCTGCGACAGCGACCAGCGGGTGCGCAAGGAAGCGGGCG
GGCGATGCTCCACGGACTCCTGCGCAAAGGGTGAGCCTTGGGTGCGCCAGCTCCGCAGAA
AGGCAGCTGCAGAGGCCTGGGAGGGAGTGTTGCCGATGGAGCGGGCCTTGTTGAGCATGC
CAGAAGCTGTCAGGTAAGGCATTGCGGCACTGCTGTACAGGTCGTTGCCAGGATCGACCG
GCTGCGCGAGGATCCAGGAGATGACCGGCTCATCGTCCCGCAAGATGGAGGCATAGGCAC
CGTGTTCCTTGCGAGGCGCTGACGCGGGCGGCGGTACCAACCCAAGGTCCTGCTTCTTCT
GCGCTCGTATAAGCTCCAGCTTCCTGGCACGCTCCTGCTCAGCACGGCGGTTTTTGTTGG
AGACACTCGTGATCTGGGCAGGTCCCTCCTGGCCAACCTGTTCACGGAGAGGCTCCTCTG
GCTCAGGCTCCTCCAACCCGTCAGGCTCGTTTGGCCTTGACAGCTGCGGCGGCGTTGGGC
TGGGAGGCTCGGTGGCTAGCCGGAGACGCTTCGACAGCAGCGCTGAACTCAACGCAGCAG
CGCGCTTTGTTGACCGCGGTGGGGAGTCGCGGTGCCGCTGCGCTGAAGGAGGTTCCTTCT
GGAAGCTGTCGCTCGGGCTGGTAGCAAGATCCTGCGCTGCAGAGACCAGCCACGCCCAGG
TATCAGCAGGCAACGCGCTTTCGGCAAGCGTCTCCCTCAACAGCCATATCGCCGACAGCA
CAGAGTGGGCGACAAAGACAGGCTTGCAGACACTCATCTCGTCCGGAACCAGCCAGCCTG
CGCTGTGTGGGCGGAATAGAGTATCACGCTGCGAGTTTGAGATGGTCGCCCTGCTCCAGA
ACAGCTTTTGGTAGTCCTTGTTTGGCGGGTCGTATGCGAGCCTGTGGGCAAAGCTAGACT
CGCCGGCCAAGGGGAAGCTCCGAGGCCCGCCATCGAACTGCTTGGCGGCATCTTCCAGCG
CGGAGATCCACGGCAGATTAGATGGCGACATGTTTGTTTGTTGACGTAGAAGATGAGGGG
AAAGAAGAAGCACTGAGCCCCTGGACCAGGGTAACGGCCGAACGGAGATTGGTCCGTACA
TCATGAGGTGACGCAGAGGCTGGGGTGTGAAACTCAACATAACCCAGCAATAAGAACAGC
GACTGCAGCATTGGATCAAGCAAGAACCAAGCCACCAACATGTCGGCAGAAGAAGTCAAG
AATCCGTATTTTGAGCACTTGGCCTCCCGTTGATTATACGAACAAAGACAGTGTAGTTGT
TCGCTTTGCCTATGTAAATTTTAGTGTGAGCACAGACACTTGACTGTATTTGTTCGCTTT
TTCTGCGTGAATTTGTTCGCTGTTCCTGAAGTCAAATAACAATGCAACGCTTGCAGAACG
TGTACGAAGTGCGTCCAAATTGTATGTTGAATTTATAGAAGAATTAAACATACGGTACAT
GAGTAGGAATATAAATGAAGTCTAGATATTGATGTTCGCGATGTGAGAGGGTAGTATCGA
TAAGGTATGTAGCACAACATGCAGAGTTGAGCGCAGGTAGCAAAGTCAACATTTACTCTA
CAGGACAGAACAATTCAAGCAAAGTTAGCTGATGCAACCGCAGAGCTGGCGTAGGACTCC
TCAACGATGCATGACTTTGCTCCCTGATGCTGTTGTCAACACTGTTGGCAGTTTCCTCAT
CTTCGCTGTCTTGAATCTCTTCCACCTCGTAGATGGTTGCTGGCGCCTCTGCCTCAATGC
TC
>NODE_115_length_5531_cov_36.281864
GATGGAGTACTTGTTGATGAAGCGCGTGACCCAGCTCTTGCTCACTGGCTCCTGGGCGAC
CGCTGATGCAAAGTTGGCAATCATCTCTCTTGTAGGAGGTATATGACGAGCAGTAAGCTC
CTCTATATACTTCACAAGCTCCTTCCCTTGTTGTGGGGTAAGcttctgttggttgatgtt
cttggtagctgcagactgcgtgattgcccggtgctgccgcgacaacgttgatcgtacaac
accatgcttttgagcgattctcgcgtagcagatctcttcttctgggcctaaactagctat
ctctgcaagggcgtcttttattgacatggtgatgttgagttatggggggttgcaAAGTTG
AGGTGTAATTACAATCGCGTGCATCACGCAAATCCGTGCATCACGCGCACGGACACGGTA
AAGCTTGTCGTGGCTTAGCCATACTTACTGTCAGTGCCTGACGAGATGCGATTCGTCTGA
CCAAACATCATGCCTGGACGGGGTGGTCGATAGTAAGCACAAAGCCACACGAGACCCACA
TGGCGGACAAATGCCAAAGAGATTCGAGTAAGCCGGGCGTCGAGGAACGGTAGAGGGCAA
GTAAAGTGGGGCTGAGGCTGAGGGGCAAGCGCGCTAACGAAGTGCTTGCCTGTTCTGGAG
GGAAACAGCGACAGAACAACATCTTCCCTCTTCAGGTATGCACGACGATAGGATCTCTGT
GCACAACGATTGCCGCTGCGACCAGATGGAAAAGATACATAAAGGTAAGATGAAAGACCT
GAAGGTGTCGCACAACCATCAGCAACTCTCTTCTCCATAAACTTCATCGCAGACTCTCCA
AACATAGCAAGATTCGATCAACTCATTCTCATCGTCTCGCCGATAACAAAACCTAATCTC
ACAATGACATGGCACGCACGCGACTCCATTGCTCTTGTTGAGCTCATCTTCTACATACCA
TTCGCGCTTGTTTCAGCCTTCGTCTGCTACCGCCACGGGTTTAGTCGCAGCAGCGGATGG
GATCTACACACTCATCTTGTGCATTGTACGGATGATCGGCGGCATTTGCCAGTTTGTATC
GCACAGTAGTCAGTCAGCTGGGTTGTTGCAAACGATCTTAGTGTTGGACTCCGAGGGTCT
TTCCCCGTTACTTCTAGCCACGTTAGGACTCCTTTCTCGGTTCGTCGATTTCATCAATGC
CGCTTTGACGCCCAAGTTCACGATGCGACACCTTCGCGTCTTACAACTGGTCTTATTCGT
CGACATGATCCTCGCTATTGCGGGCGGCTCGAATGTCTCGGTCGATGCGAACGGGACCTA
CCAAATCCCTACAGCCAGCAAGACTGGCATCATCCTGTACACCGTTGGATTCGTTGGCAT
CACACTCGTCTTTATCTTGTCAGTACCACAGACTTCCGCCGTCCCAAGCAAGGAGCGCCG
CGTGCCCATCGCCGTTCCCCTCGCACTCCCGTTATCCTCGTACGATTGATCTACTCCATT
CTATCAGTCTTCGTTCACGACCATCTCTTCAGCGTCGTAACAGGAAGTGTACCTGTCAGG
ATTGGGATGGCAGTCATAGAAGAGTTTATCGTTGTGGCAGTGTACGTGATCTCGGGTCTT
CTTGTCGACAGACTGGACGCGTCCGCCAGGAGACCCATCGCAAGCCGACCTTGGAATGCG
AGGAAAAGAAAGATGGGCCAGCAAGCACCAACCAACACAGTTGTGGACCCCGGGGCTCAG
CATCTGAACAGCTACCCCGCGGCTGTATCGTCACCTTATCCGCAGTTGTATGGTGTAGCG
AGATAAAGACATGGTAATGCGAGCCCTTGTGTCTCTCAGGTTGGGTCTGAAAATTTGTAC
CTCGGTGTTCTTCAGGTCGGCTTCATTTTCATTATCATATATCAGGTCCGAGACTGGCCC
GTTTCGCAAGCATCGACCTATGGAGTAAGAAGAAACTTGGCGCATCTGAATTTGATCGAA
ATGCATACTCGTTCGAGCGAAGCGAACGTTTCAGATTAATATTACATCTCTACGGTACTC
TTATAGAGGAAAGAATTGGGACGCATGTTTTTAGGTATATAAGCTCAAGCACTTGTCGCT
TTCTTGGTTTCTTCACCCCCACTGCATCCCGGAAGTCATCATGGAGTCAATAGCAGCGCC
GCAGTCCGCCATAACACATTTTGCAAGGTACTTCACAACCTCCAAAATCACTGTAGTCAT
TGCAGTGCTATATCTCGTTCTTGTACGCTGCGTGCGTTACAACCGCGCCAAGAGAATCGC
GTACGCTTTCAAACATGATCGAAGGCCATTATCCAGCATGACAACTCAGGAAGCATTCGA
CATCCTGACACAATTCCAGCCACTCAAGTTCTCTTAAGCGATGAACAAAGCTTGAAGCGT
TGCTCTTCTCAAGGTAAGCACAGGCTTCCCTTCCCGCAACGTTTCCTCTGACTGAAGCAT
AGAGGACGGCGGCGGTATACCCATGATGTCAAAACTGTTCGCCGTCACAGGTCAAAACAA
TGTAAGAAATGCAGGAAAAAGGGCTGTTGACACCGAGATCCTCTCACGCGAGTCGCAAAC
GCAGCCAAGAGACTCAGAGCGTTACATGGATGCCGGTGCGCGAATGAACTATCTCCATGC
TCGACATCGTAAAGCAGAAAAGATCTTGGACAGATCTTCTGCACACATTGGGTGGTGGTG
CTCTGGAAATCGTCTCCATAATCAATAACGAGGAGTGGCGGACATTGAGCGATGTCGAGA
AGTGCGCGGTAAGCGCCTTCCACCACAATGTTGGTGAGGATCTGGAGATACCATTCTCTC
CACTGAAGAGTTATGAGACTGGATGGAAAGATGGGCTGCATTTTGTAAATGAGCTGATCG
AATGGACGAAGGCATATGAGGAGAAAGTCGCGAAGCCAACTGCGACGGGGGACCAATATG
TGAGGGTTTACGTTGATTCGGCAACCAGGAAGATGGGCAAGCGCGTCACATCACTATTGC
GGCAAATCGTTGGCTCGGACCTCGATGAAACGATGAGAGTGAACCTGTGTATCGAAGCTC
CCGGCGTGGTTCTAATGATAGTCCTCTTAGTCGTTCGGAACACACGCAGGTTACTCCTTC
GCCACGTTGCGCTTCCCCGCCCGGAGTTCCTGGCTTATCAGTCCGTTGCAACTGCTCCGA
ACGCTGCGGGCCTGTACAACGTCGGTCATGGAGGATTCCAACCATGGTATATCCTTCCGG
GAGTTTTGTCTACCTGGCATCCTGCTGCAGTGCTTCTGAGGTTGTTCGGGCTGAGAAAGC
CCGGCAGCAAGGGGGATAGGTTCAAGCCAATGGGGTATGACCTCAGGACAATTGGTTTAT
TACCACAGGAAGGTCGGAGGTTTGAAGAGATGAGGGAGGCAGTTCGGTTCATGAAGATTC
GAGGAGCGGAAAATTGTCCATTTTTTGGTGGGAGACTGCGCCAGAAGTTCGTTGGTGGAT
TGCAGTAAGCAACAGAACCCAGACTCGTGACTAGGCCATCGGATGGAAGAGACAACAAAA
GTCAAGTGGAAACTCACATCATCTGTGCTTCGTTGGTTCCACTAGTATCGAAGTAAACAG
TTGCTCACAGCCTGTTATAAGCGAATCGTTGCAGCGTCTCTTTGCTTCAACACGAGCGCA
GCGCTTGCCTACGCAAGGAGACCAACGTAGGGGATTTGGCTATCGAGGTCAATTTTTACA
AAAATGCTGAAAGAATCAGTGTATGAAGAAGTGTTGGCTGCTGTGCCGATGGCTCTGAAA
TTCGGCGTCTGATTGTCGGATAAATCAGCGTGCGGAAAACCTGCCGAGTTGCCGGCACTT
CCCCCACAATTGGCTCAACTTGCTGCCGTCACAGGTCCACTCCTCCGCATGCAGGAAGGG
ATGGACGCTGGCACCTGCCATCGTGAAAATTGTTTGTCAGCCAGTCCATAACGAGCTCGG
GAATAATGGCTCTTCATTCGTGTCCCGACTGCTCAGCGCGCCCCTATCCTCAAGTCATTC
AATCTGCGCTTCTATATGCGCTGCTTCTCATTGCGCTTATTCGCCCGTTGACGTCACGCT
CAAACAATGACACCTATAGCCACCGCGGAGCAACGCGCCCAGAATCTGGGGAAGCAAAAC
GAAGCTGAAGATCGTCAAAGGGGCCTGAGAGCGTGGATAAGTACGCGAGACGATGAGATC
GAGCAGGTAGCTGAAGACCCTGAGCTGCAACAGCAAGAGAAGGCACCACAGGCTGTTCCA
GCTCTCGCAAGAGTCTTCTCGCCTAAATCCGTTGCCTCGTTCAACCCAGGACCAGCGCCA
GACGGAGGCATGACTGCATGGATTCAAGTCTTTTGTACACATCTGACCATTTTTACGACT
TTCGGTTTCTTTACGTCGTTCGGTGTATACCAGACGTACTACGAGAATAAACTCGGAATC
GCGCCATCAACCATCTCATGGATCGGATCTATACAAGTGTTCTTCCTGTTCGGCATTGGC
GCTTTCACAGGCCGCGCCACCGATGCAGGTCTATTCCGACCAGTGTACGTTGCAGGCACA
GTCTTTCAGCTTGTTGGCATCTTCACTATGGCCGAGTCAACAAAGCTTTGGCAATTGTTC
CTATCGCAAGGAGTCTGCCTTGGGATTGCAAACGGGCTGCAATTCTGCCCTTCCATGGCA
CTGGTCTCGACCTACTTCGTGAGGAGGCGTGCCTTTGCGCTGGGCTTTACAGCCCTGGGA
TCCTGTACTGGAGGTGTTGTCTTCCCAATCGTTGTGCAGCAGTGTCTGCCAAAGCTTGGG
TTTCCATGGACTATTCGCATAATTGGCTTCATCATGTTGGTTCTTAACGTTATCACGATC
TCACTATTTCGAACCCGACTACCTCCACGGAGGACTGGACCGATCGTCGACTGGGACTCT
TTCAAGGAAGCGCCGTATTCACTATATTGTGCGGGCATGTTCTTTGCCTTTTGGGGCTTG
TATTTTGCCTTCTTCTACGTTGGCTCGTATGGCCGCAACGTTCTTGGCGTGAGTTATCAG
CAGTCCATCAATCTGCTGCTTGTGCAAATCTGCATGGGCTTCGTCTTTAGACTGCTACCC
ACATACTATGCGGACAAGATTGGCAGCCTCAACACCCTGATTCCGTTTGTTTTCATGTGC
GGCATCATGATGTACGGCTGGATCGGTGTACACTCGGCAGGAAGCTTGTATGCGTTCGCC
GTCATTTATGGCTCTGCCAGCGCTGTAATCCAAGCCCTGTGGCCTGCGGTCATCGGATCG
CTGTGCCGTACCCCGGATTTGAGGAAGACCGGTGTGAGGATGGGGATGGCATTCACAATT
GTCTCATTCTCGAGCTTCACAGGGCCGCCACTAGCAGGCGCGCTCATTCAACAGCATGAC
GGGAACTATACATACGCCAACGTTTGGGCCGGGACATCCTTCTTTGTGAGTGGATCTCTG
CTGGTTGCAACTCGCTTTGCGCTGGTAAGGTGGGATTGGAGGGCAAGAGTATAGATTGAT
TGATTGATTGTTTGTTTTAACGTCCTATCTGAGTCTGAGACTATAAAAGACGAGAAGAGC
AGTGGCTCCTC
>NODE_116_length_31057_cov_36.643944
CTAAAGGCTTGGAGCGGGCGTTGGTTGAATCCGGGCGTTGGGTGACCGTGCACGGTACCG
ACATGAGGGGTACGTCCGCTCTTCCCAATAAATGACAAGCACAATGTGCAACTGCTGGAT
TTGGATCAAGCTCGTGATTATCAAGCTTATGTCATTCCTAGTATCATGGAATGTCACTGC
AAAACGCGCAGGTGCCTGTTGCACTTTCGGGAAAATTTGTGTTAGATTCAAGTAAACAGC
CTCACAATATATAATCCTAAGCAAGAGCCAGTGAGGTATGTCCTTCCAGCCCTCTAGGTC
TTTCTGCAATGCCCTGGAAGCCCCTAGCGACTTGTGAACGGCCTCGCATCGTACTGGGAA
AACGAACAAAGACCTTGATTCCTGGCCTTGTTGCCTGGTTCCTCACATCTACAGGACGCC
ACTTGAATACTTCACACCTTCTCATCAGCAACTCCCTGGATCCACACCACAGTCTCTTTA
GGCTTCGACAGGCACGGCGAATGTCCAGTTTTCAACCTGACAACATCCACGTGCGCACCT
TTCTCCCTCGCTGCATTGATGATAGCCTCCTGAACTGGCAGCGGAACCGCGCAGTCTTGT
TCGCATAACAAGTAGCTGCTCGGGATGGCCTTCCAGCTCACACCTCTAGTAGGTGCTTGT
ATAGTTGCAAGGCTATGGATCTGAAACTGTGAGAACCAGTGTGCCCATTCGTCTTTGGAG
AGACCGTTGTAGAATATATCCGGATCGTCGGCCTTGATGTAGGGTGGCTAAAGCACGTTA
CCCAAAATTCGGGTTGAAAATATGGTTTCGAGACCTACATCCACGCCATATTACAGCGGA
TAATCTCCTCCAGCCTCGTCATGCAAACTGACACCGTCTTCTATCATGGACGTACACATG
TATCCACACTTCACTACTTCGCCTTTCAGACCCTTCTCTTTCCTCTGTTCCTTACTGTAG
CCTACGAGAGCGCTACCGGCTATCGTCCCGCCCCAGCTATGACATGACGACAACATCATT
GCCATCTGCGATGGCATAGTCAACGATTGAGCATGCAGCGGCAACACCCTGAGCAAGATC
TGTAGGTGGAGTCCACGATGGTGGAACGCCGACTGCTGGGAGTTGTTGAGCGTGCACCAC
GTACAGATGATCTGAAGGATGGCAGTGATTTTAGCAAAGTAGGTGGGTGAATGCCAGGTA
CTATGTAGGAGAACGATCGGAGGTTTTGAAGTCGCCATGGCAAGCTGTGAGAGCTGAGTG
ATCAGTATGGTTGGAGCAGGATGTGGGTGGGTTTATATCTGGTACCAATCCGTGCTTTGT
AAGTAAACAACCTCAATAGAGCTGTCAGCGCGAAAAAGAAAGACATGATATTGATTGGAT
AATTATCAGCTTGCCGAAGCGATGATGCCTGCCGGATCCTGACCATGCCTCCATTGTTGG
TCGAAAGCCAAGAGTCTGGTCGACCTGGTTAACCATCGTGCTGAGATTGCTATCCACCAT
TGTCTTAGTTTATCAGTAGCGCGGTAAGATGAGGCTGCACGAGCCGCCTGCCTCCAAATT
GAATAACGCGTATTGCAAAATGCGAATCTGGGTATATTATCCGTCCAACCTTAGCTCTAG
CCATTACCAAGGTGCATTCTGGTGCCGGCGTTACTTGCAATATTGAATGCAGCGCTTCGG
CCAAGCTGTGTGGTGTCCGTTGCGTGTAGGTGTCTAGAAGAATCTCCACCAGATAAAGAC
GATGACAATGAATGCAAGACCTCCAATAGGACCGTACTGTATCGTGTTAGCGCTTGTCGT
TCCACCGTATTTCAAGCTCGTTACTCACCTGCTTCAACAGCAGCTCCCAATTGATTCGTA
CTGCCGCTTTCTTGTATTTTCTGCTGTCTTCTCGTAGCCTGCTCGATATGTCTCCCATTC
GCTCTAAGCTGTCTCCTCTGTATAGGAGATCTTCGATGTTTTTAGTCATGACCTTCGTCA
CGTCCTTGAGCTCGTCATTGAGCTTGTCCAAGTTCTGTGTCGCCCGCGAGTCCTGGTATG
TCTTCTTTGTGCGCTGGATGAACGTGTCAAACTCGACGAATGCGTACGGCCGGCATGATG
GCGAGAGGTACTGCTGTGGCTGGTAGATGGTAGTGAACTCTTGCGAGAGATCAGAGAGGT
ATGTGAAGGCGAGCTTGCGGGGGTAAGAGCGGTCGCATATGCAGAGAAAGCAAAGGTCGC
CACTGATGAGGTAGCTAGTATAGACTATCAGCGAATGCGACCTTATGAAGGAGGCTCGAG
AACATACTGGTATGTGTAGGAGCCGCTTTCGATACTGGCTTGCGGTTCTGAGTTGCGATT
TAATCGGCGCTGGACGAGCTTGACCTTGCCCTTGACTTCATTGAATTCGGCGTCTTCTTG
GCCATCATCGACCGAGGCAGTCAGGATCAGACCTGTGACTTGTCAACACCCAAACAATGA
CGTCTTTCCGGAGAGGCGTACCATCGAGTCGTGAGATAATTGTGTGCTTGATCATAATCG
CGGTGCGAGCGACGGAATTCCTGGAAGTAATACAGGCGACTCTCACGTGCAGAATAACTC
GAATGTCTGCCTAGAGATAGCGAGGTGGTGGTATTGAGGCTACGTGTCGCGGTTCAAGCT
GGCCATTTCGTCCAAGGCTGACGATGCGGAAAGAACGCGGAGGTTCGAACACGGGCCACC
AACACACTACCACCACTACCACCACCTCGACCTCACCTGCAGCAAGAATCTTTACGCCCT
GTTGCAATTTGCTTGATAAGAATAAGATCACAGAAAAGTTTCAAAGTAGCGTTGTGCATG
CGCAAGAAGCTGTGTTTGACCAGAAGACAACGTGACTTGGCGCGTCAACAACCCCAACGT
CATGCCTGCTCGACCTTCCACCTTCTACAACTCATGACTTTTCCTGTACCCTTTGCAAGT
ACGCGGTAGCGCGCCAACTTCACTGCGTTCATTCGGCGCCCATTTCAACTCGAAGTTTTA
AACCTTCGGTCTGGTTGCCACTGTCCCAGCGCACGATCACAATTACCGTGTATCAGCTGC
AGTCTGCTCAGTTCTCACCGTACTGATTCCTGAAGGCGAGCCCTAGGCCTCGAATTAGAG
GTGTGGGGCTCGAACACCTGAATCAAGTTCACCAAAGTCTCAGCCTCCACGGTATGTACG
CGCCCTTCACCTCAATATTCGTCTGTCCGGTTGAGCATACACCCACTTTTCACGTGTCAG
TCGCTATCTCAACACTTCTTTTCTCTTACCTTGCTCTTCAACGTGGAATTTCTAGTCAGT
GCTTGAGGCGCAGTCCACTATGAAACCTTGCGTTTGTTCAGCCCATTGTCATGACTGTTT
CGATTAACAAAGATAGAGCGACAAACGGTACAGGCTCTGCTGCCGGCAACATTCATTCGC
ACTACACCCTGGTCTCACACACGAACACTCAGACACCTCTTCAGCAAACGGACATCTCAA
CTCTCTCTACATCCCGGAAGAAGACGACCATGGGTCAAGCAACTCCAAGTCCCTCCCCAC
TCTCTTCTGTACCTGTTAGTCCGCGCCTATCAGCTAAAGGTGGCATTTCGCACTTCCCTG
TCCAGTCGTCGTCCACAACTCGTGGACAGCCTGGTCCAAACACCAACGACGACAATCTTC
CTGTGTCAACAGCAACTTTACCTGGCATATCTCCTGCAGCTGCGCTCGAAACGACCGAAG
ACCGTGCGACGAAACGACCATTCAAGCAGATTCGAGCAGAGGATGATCATGAAGATGCCT
CACCAGTATCCAAGAAGCCGACCAGAGAGGCAGAGATGAAGGCGGTCAAGACAGCCTCTC
TTGACACCGAAGCACCAAACGAGACTACTGTAGACGACCACGCCCATACTTTAGCCGAGG
ATGGCGCGTCTTCTGCAGATAAGCTTACTAAGCCAGAGAAGTCAGTCAAGAAGTCGAATA
TAAGATCAAAGACTGGACCGAAGAAACCGGCCGCTACTTCGAAACGGGGGCGGGCCTGCG
ACACCTGCAAGAGACGCAAGGTAAGACCTGAATAGCCTCCAGTCGCAATCCGCTTAGCTT
ACCCTTCGAAAGGTGAAATGTAAACATCGTCTTGTCGAGGAAGGGACCGGTGATGAGGAC
TATCCACCGAAGGAGCCGAGCCTGAAGGGAGGTATGGATGAGGCAAAGAAAGAAACGAAG
CCCACGCAAATTGATGAGGAGGATGGGTTAGCGGACACTGGAGCATCGGAACTAAAGCAG
GCGGTAACCCAAGTGGATGGTGCGGACCACTTCGATGTGCCGATTGAACAAGAGTCGCCC
AAGAAATCCAAGGCAAAGAAGAAGGCCGCGCCAAAGAAAGCTCGAGCTCCACCAGAACGT
ACGAGCACACGCAACCGCAAAGCGCCCGAACGGTTCGAAGCCATTGAAGAGAAGCCGCCA
GCCAAAGCATCGCCAGTAAAGAAAGGCACTAGCAAAGTCTTTGACCCAGTCTACATCACT
ACAAACTCGACCGGTCGCCTGGGTAAAGCCGACATGTATCACATGCTGCTCGAAGATGAG
GCATGGACAAGTCTATTGGCCGAGCAGCAGGCGACGCTTGTCTCTATGCTTCCAGATACC
GCAGAGACCCAGCAGCTTCTAGCCAAGATCAAGGCAGGTGAGACGGAGGACACTCGACCG
CAGATTTTCAAGGCGAACGTCTGCTTCCGCACCGAGGTTGCGAAGTTCCAGGCGGACCTG
ACGAACGGACATCTGGCGAAGACGTGGCAAGAAGTTGCGGAACAGGCCGTCATCGAGCGC
GCAGCGGGCGAGTTCGATGCTTGGAAGGCTGAGGAGGCGGAGCTGTGGTGGGGCCAGAAG
AGCAAGTAATGATCTAGTCAACATCTGAGCAGACGAGACGGAGTAGGAAGCATTGTGTAA
GGACACCGAGCTCTGGTGCTGTAAAATCTGTGAAGAGAATCACATGGTAAGTAGACTATT
GCTTGAATTCACAGAAGCAACAGTCCGATGTGAAAGGGCCGATATCGCACCTTCCAGCTA
TCAAGCAAACATATCTCATCACATGTTTCACATCACACACCTTCCAGCACCCCGTGGATC
TACTACCCCTGCCTATAAAACACTCATGGCAGAGTCACATAGGCTACTAACTGACAGTCA
TTCCACGACGGACATGCCACCAGATACACGCACCCAGAACCACACCGAGTACCTCCAATC
CGGCCTCATTCCCGTCGCCCCCGCCAGCATCGTAAACACATGCAGTATCTGCCACGAACC
CTATTCCTCGCCTGTCCTCCTCCCAGGATGTGGACACATCTTCTGCCGTACCTGCATAAC
AGCATGGTTCGCCACCGGGGCGAACACATGCCCCATGGACCGCAAAGTTTTATTCCTCCC
TTCGCCTACTGACACTGACGAAGAGGACATGATAGATCTCTACGGTATGTCTGCTGTAGC
TTCGAGGCCTGTGAATATGGCGACGACGGTGAGGGCAAGACGACCGGTTGAGAACCTTTT
CATAGACGGCCGAATCGTCGCTACCAACGCCGTCCTAACACGTCGCGGCTGCCAAGTCGT
AATCCATGACTTATGGTACCACACTGCTCGACTCTTTCAACTTCTGTGACCGAGAGCCCG
ACCCTTCGGATATGGATATCGAGCTTCTGAGAAGCTGTACCCAAGGAGCGATTCCAAGGG
GTGTAAGGTACTCAGAGGAGTGCTGGGCCGTGCTGTATGGATGTGTGAGGCAGATGTTGG
TGTGGCTTCATGAGGGAGGCTGGCACTATGGATGGGATGGAGGGGATTGGCTGCAGGTGG
AAGAGTTGGAGGGTTTTGTTGATAGGTTGCATGAGGTCAGTGGTGGTGTGTGGCGGTAGG
TGAAGATGGTCTTGCTATCAGCGCCTAACCTGACTGCCTCCCGGCAAGCTTTTCTGAGCA
GCAACTGCCTCTGTAAGCTTATCTTCGTCATCAAGCGTTGTCGAGGAACGTGAAAGCGAG
CTCTGTTTTGTTTACGTCGGTGTCGTCGCTGCCTTTTGCGGTCACTGCTTGTCATGCCAA
GACCTGTGTTTACAGCTTTGTCGCGCTCACCTCTGTCACTTTCTCTACAGCCTTACCCAC
TTTGATGATTCCAAAGTCTTTACTTCTTTCAATTCATCAGAAATGCCGTCCGCGATCGCT
ATCGCCTTGCACATGGGTACACACAAGTTTCTTCGCCGTATGAAAATGGTTTTGGCCCTT
CTCTACATTCTCGTTGCTCCTTCGCCGCCGAAGCGATGTCCCAGTCTATTTCCTGAATTG
CCGACTCACGGAGGTTATGCTCTCGGTTCCGGAGGAAACCAAAGTATGGCACGATCCACA
AGTCCGGCAAAAAGGGCTTGCCATCTCTCTGTGTCTTGGTCGCTCTCCCGAAGGTCGTTT
GGCTGGCGGCGATCACATATTGTCTCTACACCACCTGGGGCATCGGAAAACGCTGGATTG
CCCACTCTGCTGCTGATGAAGAAGGACAGCAATTTGATCCCAAAGACCGCTCAGGTCGAC
GATATTGTGACCGCTGTGGAATCTTCAAGGGCAATCGCACCTACCATTGCAAGGAGCTCG
ACCGATGCCTTCCCTTTTACAACCACTTTTGCGAATGCTGGTTGGGCGCTGTTTGGGGCT
ATAATGCCGAAGCGTATCTGGTCTTCTTCGTCTTTATTATCATTCATCAAGTGGCATGTC
TCGTCGTCGGTTGCTGGATCCTGCCCAAGTTAACTCCCTACCGTTACAGCAACTGACCGG
CGTAGGCCTTGGGCATCGTCAGACTTAACGTTCCGTATTCGGCATACATTTGTTGTGGCT
TCTGCAAATGTATCGCCTAATACAACGATTCCAGAACGGAGTTGGCGGCCCCTCTCAGAA
CCTTGTGGCTCAAAGATGGATTCTATAATTCGAATACAGCTTGTTGGGTCGACTCTCCTT
GGAATCACGGAGCCCAGAACAACATCCATTTCGTCATGGGGCTTTTTGGTCATGGTTGCT
GTTCTGGACCTACTTACCCATCAAAGACGCATGTCGTTTCAAAGAGTTCACGATGAGAAC
TCTTAGGCCAACAGGCCATTTCCTCTTCCTCTCTCTCGACACGATTCCTCTTCGGATATC
TCTTCTTTTTCCTTTCTCCGCTGGCACCGCGAACAGGTCAGTTCGACCTCATTCGAAGAT
CCTTTGGAGTCGACCTCGACTTCCTCACGCCGCCGTGTCGTCGCCCGCTCTCTCGATGCT
CTCCCTTTGTCATCCACTCCGTCTTCTGGATCCCTCCCGGCTGCGACGAGACATGTCCGA
CCGACAAAATAATAGTCGGCGATTTCCCACCCCGCCACTTCGGTGCGGTGTTTAATCCCT
CCGGGGTAGGGTGTGGGCTTTCATTAAGGATAATGTCTTGTGTACTTCCTTAAGGAGGGT
TGCATTATTTTCACTAATTCTGTCCACATTGTAGCCCAACATAGCACCTTCTCATCGAGC
CCAACACCATCCTCATTATCAGGAAGGAGGTTGACGACACTCTGGCCCTGCACTTTCATC
GAAGCTATCTGCCTTGTAGCCAACATAGTACTTCATCATCCGCCCCAACACCATCCTCTC
ATTCAGCAAGGAGGTCTACAGTGGTTTGGACCCGCGTGATCTCACGGATACATCCCAGAT
AAACAGAATTCAGGGTTCAGATGCGTGCCATGGTACCTCTCTCCAACCCACAACCCCTCA
AATATTGAAACCCAGACATGTAAGCATCCAGCCACCATCGAATAACATTTGAATTTATTC
CTACGCATCTCGCCCCCCGACTCCCTCCATCCAGCACTTCGAAAATGCATTTCATTAAAA
CCACTGCCATCTTTGCCTTTGCGCTCACCGCAGCCGCACCAAGCCTAGCATCGCCTGTGC
CTATCCCACCTATACCTGACAAAGACATCAAAGTCAGCATTGAACATATGTCTAAATTTG
ACTGTGTTGTACGCTGTCTCCCTCCTACCCTCTCACCCTTACGGCATGTTTCATGAACCA
TGATACTAATGTGGTTTTCTAGGAATCGTGCCTCTATCAGCATACATATGAAAATGTTTT
GCAGAGCAAGAGCCGCCAGCAATTCTGCTTCACGGATGCGTTCCGTGCGGATATCTGGCT
GAATAAGAAGGTCGTGCCTTATATGCTTGAGCAGTGTCCCAGGGAGCAGATGCCGATGAT
TGAGCAAAGTATGTTCTATGAGTGGTTGTGGTTGTTGGAGTGAGAAAATGTGTGCTAATG
TAAACTAGAGAGCCGTGACTGGCTGCAAAGCTTTTGTGGGTATGGGGGCTGGCATCCGTG
AAGAGCTGTATGCATCTTCATGGTGTTGAATGGGACATGGCAGCTTCTGGCAATACGGGG
GTCGATTTGAGATGTCTAACAGAATTAGGGTTCACGGTTCTTGATATTTGCATGTTGGGT
TGGTGTCGAGGCTACCTCCAGGGTCCCATATGGGATGTTCCATTGATCGGGATTGAGATT
TGCGATTCTCCCGTTCGGGCTTTCGGGCTCGGCAGTCTGAGGACCTTCTGGGTCTTGCTT
GGGGCTTCCATTTCTTGAGAGTTCATGGATCTCGTGGGTTTGCGATTGTGAGACTTGTCA
CAATTTTCCCCAGAATTTAGATGTATAATTTCCACATTTTGGACACGGGATTGATGTCTC
GTCTGCCCCCTGGGTACTATCGACAGGAACCAAGGCGAAAGTTTAATATTGGGTATCATA
ATGGTCAAACGCAAAAAGTGAATACATGAACATATTCCTGAACTTGCTCACAACGCAGGA
CCAGCCGGCGTTGTGGGACTAGCGAGTCCCTTGCTCTTCCTTCTTTTTCTCTTCTCCTCT
TTCGGCAGGCCAATCACGCTGCCTTTTCTACTTGGTCCTTCCAGAGCTAGAGGTGTTGCA
ATGCCCCTAGGTGTTGCAATGCCCTTAGGTGTTGCCACGGCTGAGGGAGCCACGCTGGTA
GGCTGAGTGTCGGTCTTCGTAATAGGCTGGTTAGATTGCGAGGCCTGACTGGCCTGCTCC
TGAGCTTTGTTCCGTGCATCGACGTGGCTCTTCGAGTTTGTGAAGACGAAGGCGCCAGGC
TCGCCAAGCAGGGGGTTCTCGTCCATGTACTCATCTCCATAGGCATGTGTCAGGTTCAGG
GAGCGCATGAAGAAGGCGTCTGAGAACTGGGTGGTGGATGCGGTAGAGTCGATGGCTGCT
GTGGCGTCTTTGGTTTGTGATTGCGAACCGGACGCATCAGGGTCTGTGGGTGCGAGCGTA
GGACTGCCAATGCGACTGGCAGTTGTGTCAGCCTTTGCAGGCTCATATGAGGGTGGCAGG
TATGTGTGACCGGTTGCTGGTGACCAGTGCGACATGTTCTTTGATAGCTCGGCCATCTGT
TGCATTCTTGTCGATACCGTCAGTAGACGCGCCTGGACAACATCCAGCAGGCTCGGCGCC
ATGAGCAGTCTTGTGCCTTGCGTGTAGTAGTTCCCCTCGTTCACTGTCTGCGGGTTCCCA
GTTTCTCTGTTCTCGACCTTGCGCTGCCGTTGTATGAGCCATGGCTGTCCTTCGGCCTTC
GGCTCGCCTGCGACGATGAACTGTAGCCCAGAGTTGTATTTCCGCAGCTCAGCCTCATAC
GTGGGGCGGTCGTTTAGTAGTTGCATGCCATTGGGGTGGCCTTGTGCAGTCGAATATACA
GCGCTGTTGTTGCTCTCTCCGTCGAAGAAGGGCGAGTTCATGAGGTAGAAGATGGCATTG
TTGTCGCTGTCGAGATGCGCCAGCGGCATCTGCGGGTCGACATATTCCTGCTCGTCGAGG
GGCGGTATTACGGCCGGCATCTTGACGTGTGTTCGTGATTGTGTCGTGTTGGAGAGAGAG
ATGTCTTCGAGTCGTGGGTGGGGAAAGAGCTCAGCGGTCCAAGCTCCACCGCGGCAGGCA
CCTCCGTCATCTCGCCGCAACTTTCCTTTCTGGTCCATTCACTCACCCACACCACACCAC
ACTCCACCATGGATCTTCTACAAACAGTGCGCAAAGAGGGCAGCCGGTATGTCGCACTCA
AGCGAAGTAAACATGTCAGTGCTGATAGTATCGTAGCGGCGGCCGTGCCGAGTTCAAGTG
GGAAGATGTCAAGAACGACGCGCAGCGCGAGAATTACCTGGGCCACTCGCTCATGGCGCC
AGTTGGGCGTTGGCAGCAGAACCGTGATCTTACCTGGTACGCGAAAGGCGACGCCAAGTC
CAAAGAAGCTGAGGCCGCACGCCTCAAGGAGGAGAAGCGCAAGCTGAAAGAGGCCGAGGA
AGATGCCATGCTTGCAGCCATGGGCCTACCAGTGCCAGTACGGAACAACGCCAACTTGAC
ACCGCTGGGCGAGAGAGCGCATGAGGCAGATGTCAAAAATGCACTAGAGGAGAAGGCAAA
CGGCGCCGAAGATGAAGACAGGGCCAAAAGAAAGGACAAGAAGGACCGGTCGCAGCGACA
CAGAGACGATGGCGATCATGACAGGCGGAGAAGGCATCGCTCGAGGAGTCGCTCGCAGGG
CCGAGATCGCCGCCACAGACACCGAGAACGCTCGAGGTCCCGCGATAGGCGAAGAGATGG
CGACCGAGAGCGTGACAGGCGAAGGCACCGTTCACGAAGCCGCGAACACAGGCGACGTGA
AGACCGTGCCGAGCTCCGAAGAGAACGCGACCCAGATGGCGAACGATCACGATCACAATC
GCACTCGAGGAACCGTCGCCGCCGGCGTGAATCGAGGAGCAGATCACCATACAAGGCTGA
GAAAAGACGAGACTAGGTGCGCCTGTGGTCGCATTGTATCTCTGATTTCATCAAGTTCTT
GGACTAATACAACTATTCACCTCTGGATCTTCGATTTGGATTGTCAAGCATGACCTTGGA
GGTCTTCTCCAACTTCATCTCAGTAGCCCCGCTTCAACAATTGGGATCTCCTCATTAGTG
ACTGTCAGAGCTATGGCGATCTCAATCCTTCTCAAGTCCATGCAACAATCAACTTTCCAA
CGCCTGGCCGACTCTGAGCCGCCTAAAGAGGTAGTAACAACTCAGAAGAGCCTGCATGGA
AGCAGTCAAGCCATCTCTCGGCCGCAAGTGCACCTTGATAACTACCCACAAAGGCTCCAT
ATCGCTCTTGAAGAGTGCCATCCACCAAAACCACAGAAGCTTGGAACTTGTCGCGGCTCT
TTGTCCTGCATCAGCATGTAGCCTGTTGTAGAATTGTAGAAGGTTACAGAGGCAGTTGCT
GCTCAAGAAAGCCTGCCAGGAGGCGGTGAGGTCATGAACTATGGCAAGTGCATCTTCACT
TTTGCAGATGACCGCGACTGAGAAACGGCGCAAACTGGCAACTGGGCCTGAATTTCTTTT
CATCCTCAGGTACTGACTGCTCTGGTGCTTCCTTGTGCAACGACTTTGAGATCAGAGTAC
GAATCACAGCTCGAGAGCAATAAATAAGATTGCCACCGAAGCCGCTACAAGCTGCCCAAG
CCTGATGGATAGGCTCCAGTCTCCTTGTGCAACACCAGTTGACTACGATCATCCAGATCA
GAGCGAGTGCAACCAGAAGTCGCAACAAACTGGCCCGCAATCGTTTGGTCTGCCATCCTA
GTATGATCTCTAACGCCGGTAGCTTATCTGTTCGGTTGACTTTCTTGAGTCAAGACCTCC
AGAACATCAGCGACAAAATTTTGTGGCGGCGTAGGCCGCTGTAGTACACTGATAGCTGCG
GTGAACGACAACGTAGGACTATCGACTTGATGGAACACTGCGCGGAATTGCTATCTAGCT
GGGAGAAGACGACTATATACCTGACCTGTAACACACTAGACTAGGGTAGTTCGCTACGGG
TATAGTCAGATCTTTTACGGACCGATTGATACCGCAACAAATTTAGATTGCGATATGTGA
GCTTACATGTTATCAAGTATAAAGCTTTCCTGTGCCAGCCCCTCCAGAGTAGAGCGTGTT
CCGTCTTTGGTGTGGCCAGTAGCAGACCATGGATTCTGCACATGCTTCTGAAGTAGGGGA
AATTCGAGAAGGGAGTCTTTCCGTGTTTGAGCCTGTTGGATTTGGAGCTCGATGCAAGGG
CAGGTGTAGTATTCCCATGCAGTCTCGGCAGGCTTGACCGTGGTAGTCGGTTGGTAGCCA
GCATGGGTCCTCGTCATCGCGTGAGGCAATTACATTATCGGCTTGCTAGCGGATCTTGTC
GATGCTGAGAGGGTAGATGTTGATGGGTATGCGGTTGGTTGCGTTCGAAGTTTCGATCAA
CTGGATCTTGAAAGCTTCTGTCAATGAAACTCTTGAAGACGTGTTTGCAGACTAACCTTT
ACTTCCCGAACATCTAAAATACCATAAAAGGGCACCCATCTCTTCCACTTGCCCAAGTGT
ACGTAGCAAGTCTCTCTTAGCTTGGAATAAATCATGGAGTCCCTTTCGTATACCCCTTCA
GTAGCCTTCATAGGTTTGAAATAGCGTTTCCACGCATCAGTTCTTGAGCTTCGCCTAGAG
AAAGCGACTTCGCGCCCCTCCCGGGGACGATAACACGGTATTCGAATTGCAAACGGCTCT
TCACCCTTTCTTTGGAGATCAAGGGGTAGCAATGCTGGCCCGCTCTACGTGAAGAGGGGG
CGTCAGCCTTGCGCAGGAAGCCGATGTTTTCCAAGTTGAGCTGACCGTGTACGCCCATCC
GTCCCACTTTCTGGAGTGGCTCGCACGTTGAGACTGGCAATGCATCCTGCCTGACCGGAT
CGATGGTACGGCATTTCTTTGTCACTGCTGGCTCCTGGTGCTGTCCTGTCAATCCTTGCC
CCCTTGCGATTGGGCTTCCAAGCTCTTGTATGCGTTGCAACGCCAGATCACCCTTGCGCT
CAAGGCTATCCAAAGCAATCGAAGGACATGGTAGTAGGTGCATAGTTGTTGCGCGCTACA
AGAACAAGTTGGGGACCGTGGACGTATTTGAAGGTGCAGACTTGAGTGTATTTCAGGTCA
GCCTGATGGAATCGATGCTCGTGTCTCTGCCTAAGCATTGCCACTGGCCCAATCTGCAGT
CTCGTCGAAAGCGCTTGCATTCGGCGCTTAGCTGGCGCATGGCTGGCAGGTCGAGAGTAA
ACACCTGAAGTATATAGATCTTCCGCTATTCGAAAGGCGAAGGATAAACAAGCAAAGTCA
GAAATCGAGTCCTGGAGGTCTTCACTGGCATGTACCGGCTTCTTCTGTTGGAAAGAGCAC
GTTGGGAAGGTTACGGAAGAAAAGTAGACAGACTGGATCCTGATATACGCCGCCGTCAGG
CTACGATGAAGTTTATCAACGTAGTTTCATTACATCCATCCCATTTTCACAGACATCTAC
TTGCTACTATCTTTCACCACGCCATCGCTCTATAAACCCATTGTAGGCGCAGCCTTGTTA
CCAGCGCCCAGCAAACCCATCGTAAGTATATCATGCCAAGGCACACCATTAACACACTAT
ATCGGCCGTGAACCCTTCTTTTATCTTTTTGTGCAATACCCGATGCTCATGTGAAAGGTT
TTTTTTTTCCGCGCAATACATCGAATCGCCGTTGCTTATTGACTCGCGCGAGATGATATC
TGACAGAATCTCAAGAAGTATGGTATATGAACAGTAAAACATGCCGGCCCACCCAGTACA
AATGCATGTAGCAATGAAAGTGAAGAGTAGCGGTGCGCCTTGTGAGAAGTCGTGTGAGAT
CGTTCAAGAGGTCGATTCCTCGATCTTCACGCCCTCAGTGACGGAGGGCAGGGTCTTCGA
GGTCGATGTTGCAGAATGTACAGGTTCGCCGATGGTTGACGCGGAGGTGGAGGGGAGTGT
GCTGCTCCGGGGTGACTGCGCCGAGCTCAAAAGGCTCGGTGTGGGTGGTATATCGTCACG
AGTTTCTGTGGGGGAGTCGGCGCGATCAAATCGGTCCATCTTCCTTTCGACCTGCAAAGA
AATTAGTACAGTCGTCAGTGGTCACAAGGGACGAGTTCTTTACCGAGATAATATGCTTGC
CAGAGATGATCTTCTTCGCCTTCTCCAATTCAGGCTTGAGTGCTTCGACGAAGATCTCGT
AGTCGGGGCGGGTAAGAGTCTCGAGCATCTTCTGAATCACGTAATTGCCGAACCCATCCT
TCAGAAGGCTCAACAGATTGTTCTCGCCACGCTCGTTCTTCCTGATGACAGTCGATACGA
GCTCACGACGCTCTGCTTCCGATCCGCAAACCAAGCAGCGCTCGACAACGTTGCTAGCGA
ACTTGTGTTTGCTGAATATGAGAAATTGGTTCTTGATCAGTGTGATCATCTTCGCGCGAT
CTTCAGGCAAACCATGCTCGATGACGTGCTGCACAACGTAGTTGCCGTAAGAGTCGGTGA
TGAGCTTGGGTCCAGCCGCATGCAATTCAGTGAGGATGAATCGGCGCTGAGGCTCTGGAA
TCTTCTCAACCAACCGCTGGATGACGCGGCAGCCATAAGAGTTGGTCGAGAGATTTTCAA
TCTGGCCTCTGAAGGAATCAACGATTGGCTGGATGTACTCGATCGGGACTCGCTCGACAA
CTCTTTGAATGACGTGGTTGCCGTTCTGGTCCTTCACGGTCTTCAGGACGTCCTTTTCCA
ATTCCTTGGCCATGGCAGCTTGCTGGTCTACAAGCACGTGCTCAAGTGCCTTCTGCACAA
CTCGGCAGGCGTACATCTGGTTTGACAGCGCAAACACATGACCTTTCATCTTTCCAGCCA
AGACGCGTTTTTGGATCTGATCACCGTGCTCGAAGAACTTCTGGATCACATAGTTGCCAA
AGACGTCTTGCATTAGCTGCAACGCATTCTTCTCAAGTTCCCGGAAAATGCGGTCCTTCA
CCTCGCTGTTAGCGGTCTCTAACTTTTGCTGGATGAAGCGGGATCCGTGCTGGTCTCCAG
CGAACTCAACTACGTTCTCGTAGATGTCGGTCAGCTCCCAGCGCTTGTTCTGCTTGCTCT
CTTTCTTGAACGAGTCTAGTACAAGGCTCATGGCACCAATGTTGTCCGCGGCTTGCTGCA
TCCGAGGGCCTCGGGGCGCTTCGAGGACAGGCATCATAGGCGCCATCTGGACCATGGTCA
TGTGCGGTGGCAGCGCAGTCATGGGTATACCGTTCGGCATCGCATACTGATAGGCTTGAG
GGTTGCGCAATTGGTTCATCGGCAGCATATGCTGGTACTGTTGGTAGTATTGAGGTAGTG
CGACATTGCGTCGTTCTTGCTGGATCTGGTAGCCCGCCAGCTTGTTCTGAACAAGCGCGA
TGTTGTTCGGGTGATTGAGTCCCTGATCGCCACGATAAGTGGGGTTGAGGTAGTCGTGCA
CGGGAGGTGTGTGGGCGTGTGAGTAGAATGGGCTTTGTCGGACTGCGGTGTTGCCGTTCG
GTGCGCTTCGAGTATCGTAGTTGACCGATCGGAATGGCGCGTTAGGATCGCTCACCTGGC
CATTGGTGAAGCTGTCAGGTGTGTAGGTTCCAGAGCTGCGGAATGCCTGTGCTTCAGGCT
GAACAGGCATCTGTACGTCCTGGTACGAATCGCGAGGATCGTTCAATGCTTGACCTGCAG
GTGTGAACGCTGGCGTGAAAGCGTTGATGCTGAAGGAGGATCTGTGCACTCCAAGACGGG
GTTCTTGCTCCTGCTCGAGTTTCATCTGAGCTTGAGCAAGCTGCAGTGACTCACTGTGAA
TAGAGCCATTACGCTCCTGGAAGGGACGAGGATTGGCGTGAGACAAGGAAGAGGTCTGAC
GTGCGCCTGACTGGGAGAACCGAGCAAATGAGTCGGCGTAAGGATTGTACTGACTGCCTT
CGGCACCATGTCTCGAGGGTGGTAGACTGCCACTGCACGATGGTGCACCACTGGTGGTAC
CGTAGTGATCAGAGCCTGTCACACTCCGTCTATCATCGATGGGCGAGTGGACAGCTGCGT
CCGGCCACGACGAAGCGGAGTTATCAGGACCTTGCGGGCTAGCGAGCTCAGCCTGGCCAA
AACCGAAGTTGGAGAATACTTTGCTTAGTGAGTCGACGTTGCGTGAGGTAAAGTTGGTAG
AAGTAGGGTCGAGTAGTGGCTTGAGAGCCCTTGCGCCTTGCCCGTGGTTTACTGATGTAG
TTCGTGAGACAGAGAAGAGCGAAGATGGGTTCTCGCCGAATTGTGGTGCATTTTGGTTCT
GTGCAACGGAGCGCTTCCGCGCGGGTGATACGCCAGAGCCCCTAATGTGGGAACTGTCTC
CCCAAAGCTGGGAAGGACGACTCTGCCTCCACTCAGATTCAGAAGAGGAAACGAGAGAGC
CGGAGCCTGTCTTGCCCTCGGCGATATCGGCAGTCGCACCAAGGAGGGCATTGCTGTCTG
TGGATGCGTCAGAACCTTGCTCCCAAACTCTAGGCAGATCGATTGAGGTTGTGCATACCC
CTGGGTCGCGAGCCGTCTCGAGGTGTCGAGCCAAAGCCAGACCCAACTGGCTTCGAGTTC
CAAATGCTGTTGCCCCACGTGTAGGCCGAGCGATCATTATCCGTGTTGTTGAGTGAGGCG
CCACCTGCAAAATCGCGGTTTCTCGTCTGCAACGAGCTTGTTAGCCTTGTGTACGCAACT
GTAGTTCTGGCCCATACGTACACTACCTGCCATGGTGGCCATGTTACAACCAAGAATTGT
GGACGCGGAGTGCGGTAACGGCGGTCGGCGACGTTGCGTAGTAGGCGGTGATTAGACGGC
GAGGTGAACTACTTCGGTGCACAGCAGCGCAGGAGCGGCTGATGTATGGTGTTGGCGGTG
GTAAGCTGGACTAGACTCAGGCATCAGCACTGGTTGCGGCAGTTCTACGGTGATAGGCAC
GCGACTCACCTGCACAGTGCAGTGTATGCAGCGAGGGTAAGAAGACAATATGCGAAGAAG
GTGTGTACAGTGGACGGAGACGGGCAGCGAAGGGAGGTGGCGCCGTCCTGTGTGTCCGTG
GGCGAGGGAGTGCGGTTGGATATGTGCAGGTCCGCTCACGCCCTTGGGTTTGTGTAAGGT
GGGAAGTTGCGTTAATCGCTGTGCATGCTAGACTCGAAGCGATGATACTGCGCGCCAGGC
GATGAACGCATCAGGATTCTGTCAACACGAAGACACGCCAGCGGGGATGCAAGGCAAGAG
CGACGAGCTCGACAATTGCGGAATGCGAGCCGTGGGGTCGTTTTATATGTACTCGGGCGG
TGCGCACAATAGCGGGCGGGCGAGAGAGGAACAATGCTGGGACAAATGCTGGGATACCGG
CTGGGGCTCGTGGAAGACTGGCGACCGGCTGCACGCGTCCGCAGAGTAGAGTGCGAGGTG
TCGACGTTTGCCTGTGCAGAGAGAGGACTGCAGCGCCTCGTGAACGAATGTCGCAAAGCC
CCAGAGGCGAGGAGGATCGGCAACTACCACTGGCGTCCGCTGGGGAAGGGACGCTAGTGT
CGCAGCCTAAGAGCTTCAACCAGGCAGACCTCGCGGCCAACGTAGGATAGTCTACCGCTG
CAACCTTGACTGCAGGCGAACTGCCCTTCAATTAATAAGTAGGACAGACGCCGCAGGGCG
CACACAATCGCTGTTCTGCAGCGGTCCTCGGTAGGCGTTGTGCGGCGCTCGCGTGTGCAA
AGGACGAGTCAGGGATCAATGCGGCTGCGCAATCCGGGCGATCAATCTGATGTGGCAGAG
AGAGACATGATGAGATGAGACAAGACGTCGGCCCTGACATGGAGAGGAGCAGCGCAGGAT
TATGTACGGCCTGAGGCGTGTTTCACGACCGCCCTGCCGCCATGCCGAACCTCTTTACAC
CTCGTCTGGGCCCCAGTCGTCTGCACCCAAGCTCTGCTAGCTCTGCCTTTGCTCGTCGAG
CTGCGCGGATGCTTGCCTGCGACGCCAGCCAACGGGCGTTCTCCAGGTGTGCAGACGGCT
CTCAGTTGAGTGTGGCTGCGTCTCTGGAGCCACCGGGCTTGCCTAGTCCAGCCATGGAAC
GCCCTCAACGAAGCCCTCTCCACCGCCCATCAAAAGTCGAACTGCTGTTCACATCTCGAA
GAGTACGTCACACGATGGCGAATGCACCTATCGAGAAGAGCTGTCGTTGTGCGTCACACG
GGTCACCATGAACAGCTCCACTGAGCCTGGCTCCTGCAATTACGAATCTGCTTGCAGCGT
CGAGATACATACCATACGAGGCTGCAACTCGGCTCTCGCGAATCCACAGGAGCGCCGCTT
CCCCACCTTGTGTTCACATATGTGCTGCGCTGGCGCCATTGTAAGCACAGCAAGTTGCTG
CCTCCAATCGGGCTGTCTCTTCACCAGATGATCGAGGGACAAGCTACCTCCTCTATACAC
GAACCTCTACTTCCTTCCATTCTCCGGTCTTCGTGAAGGCACAACTTGCAGCTTCACCGC
TCTTCGCGGCTGCTTGATCAAGATGCTGTGGTGGTACAGCCAGCGAGTGCATGCAGAGTG
CAGCCGTGCGCACGTGAGCTCTCTTGGCCTCACAGTCGACGTGTGGAGCCCACAAGAGGT
GGAACAGCCGCAGGAGTCCAGCTGTCACATATCTTGACAACCGGCTTGGCTGCTGTGAGA
ACGAAGGCATCAAACGTTCCAACGTCTCAGGGCAAGGCCAAGCTGTGCAGACGTTTGACG
GATCAAAGCCCTTGTAGTGAACAGTGGGACGTCCAAGTGGCGCGCATACCTGCATCCGCG
GAGCTTTTGCATCTCCAAAGCATCCTGACAGCCAAAGGCAGCTGCCAGGATTCGTCGAGT
CAGACATTGAGGAGCGTTGTTTGTTTGACGACATGCCTAGAGCCTCACAATCGGCTGGCA
CGTGGCATTTCCTGCTCCCTTCAAGTTTTGACAATGGCAGGCGAGGATTCCACGTCCACC
ACATTCCTGGTTGCCGCCTCAACACGCATCGCTGGGCCAGTGTTCAGCATCATCCTGACA
GATCCCGCATCCACGCGCGGCGTCCGTCTCAGCTATCACTGTCAATTCCCCGCGATCTCA
ACTTCACAGCTGAGACAAAACGCGGAGTGTCTCGTCAGGCAAAAACTAAAGACAGACGTC
GAGTGCGATGCTCTGCAGAACTCAAAAGGCAGCGAAAGGTGGCCGGGTGTTTTGTTGTTG
CGTGACCATTTTTGATCGTCGATTAAGGGCAATCCTCCGGACAGCTAATTTTGGACCACT
ACTCAGGTACACATCTGGCCTTACCCCTTGCACTTGTCCTGACCTGGGCATCCTGGGACC
GACCTTCGCTGGCCGACTGCAACTCCACACTCGTTTCTATACAAAAGATGGTCATGCGCC
AGGTATTGTATACTTCATTGGATATCCTCGTTGCGCAACTGTTGAACGGCCTCGGCGCGT
CGATATCCAGGAACGGGACGACTGGCCAGACTCTGCCGTCATTAATTACGACCTTCCCTT
AGCGCGGCGCTTCCAGGGTCCTTTCAGTTAGTGTAACGCGTTGCGCCCCACAATCATCTG
CGTTGACGGTGAACAGCCTTGTCTGCCCTGCGCCAAACAAAACTAAAGCCCGCCTTTCGC
TCTCAAACTTCGACCTCCTTGATCCTCTCACGGTCCTGCCCACTGACACCAACCTTCTCT
TGCGGTACTGCATCACTCTTTCTGCAGTATTGCGTTCATTCATTCGACCCTGTGTCTCTC
GTTCCCTATCTTTATCTCCGGTGACGACAGCGCTTCCTCTAGGTGAGTTTCGGCCCTCCC
CAGTTTCAGCTGGAGAAAGTCTGCCAAGCAGCAGACTAAATACCCACACAAGCGAGTAGC
TTTGCGGAGGTATACGAGCAATGCTAACATGGAGACAGCGAATACGATCCATAATCACTA
TTCACTGCAATCGCATCATCTGGAACGCCATCTGAACGCCATAACGACCACACTGTCACC
ACCGACTACCCAACATGATGAATATTAAGAACCTCACCGCACGCTCCGAGGATGGAGACG
GCTCCAACAACACGACTATTGCGCTCCTGACTACACTGGCTATCCTCATCGTTCTCGCTC
TGGTCCTCCTGGGCGCACTCATCTACCTCCGCAACATCCGCCGCGCAAGGAAACAAGCCG
AGCAAGACGCACAACTGCCCCTCTACGAGAAGCGACAGTCAGGCCGCCGACTCACTATCA
CTGCTATGCCCTACGGCAAGGGCCGCGAGTCTGTTGTCGTCTACTCAGAGAAGCAAGACC
TCATGAACAGCGCCGCAAGCTCGCCCACCAGCCCGGTACCCGAGATCCGCATCACATTCC
CCGACGAGGTCGACGAGTCTGGCAAGCGCCAATGCGGTCGGGTTGTCGTAGTTCGTGTCG
GCGAGCACAGCGTTGGGTTAGAGCCTGTCAACGACGACCTGCCCCCTTGCCAGCGCGACG
CATCAGACCGCTTCGACTCGCTGGACCTTGACTGCATTGGAGGACTGAAGGAGAAGGACG
ACAAGTACTACGCCTAAGCTCTGCATCCTTACTGTCAACGCCCGACCGGACTGCAGCAAT
GGATTCGGGACCCCGGGCTACATTGAGCCACTTGGCTACGACCTACTTTGATGACGGCAA
AAAGCGCTGATTGTCAGTTTCTAGCCTATGCCACGCCCGTCTGGAAGGCAAGGCATGGCT
TTGAGCCACTTGTAAATTTCTTCGAGTTGACTGGCCCTGTATACCCTTCATGTCTGGCTG
TCGCTCTGCTGAGGTTATGTCCTCCTACATAACTGTTATTTCTAATGTATGATATGCCAA
TCTCTCGAGCGTCTGCAGTTCTGCAGCAAGAGAGCAAATACAAATCTTGACAATAACGAT
CAATATGTGCAGCGTTTGGCGGAAAGTGTAGCGTGATGTGACGTCGTGACTTACACGACA
TTGTCGACTGCCATTGTGAACCAGAACCATATTGGGACTCGCGTTGCGCCTCGTGCAAGC
CATGTTCAGCCCTTACCGCAGACGGAGCACCTCGATGGATCCGCAAGCCGCATGAATGTC
GGAGGTCTTGGCGAAATTTGTCTCCACCACAACCAAAACATCACAGCTCACCTCCACCCG
CAGCGCTCAGCACGACATTCCTCATCTATGGGTTCTCCCGCTCCTTAAGACCCCTTTTCT
AGCGCCACTTCGACTCCTGGGCTCCTGAGCTCCTTGACACCACCATGGAGAACGGGGAGA
TCTTCACGTCTCTCGAAGACATCACCGCTGAAGCAAAGGCTAAGGCGGAGAAGCAGCGCG
CTGAGGAAGTGCAATTGGGTGGCCCGAAGCCGACTGTCACAGACGTGAGGACTGCGAAGA
AGGCTGGAGAGGTGCACTTCAAGGCCCAACATGGCATTGTGGTTGCTTTCTTCAGTTTTA
TCCTGTATGTCTGGTACCCATAAGCAATTTTACAAAGCTAACAACCACCAGCGTCCTTCA
CGTTCTCGGCATATACCTGTTCACGAGCGGTTTTCTCCTCACGCGCTTAGTCCTCCCACA
GAGATCCGAATGCGCCGTCCCTCCGATCGAGCTTACAAAAGGTTACGTAGCGGGCGATGC
GGGGAAAGGGTGCTGGCATCCCAAGACATACGACAAGGCCATTGTGGTTATTGTAGACGC
GCTGCGATACGACTTCACCGTGCCATTCGAGGCTCAGTTTGAACCCGTAAAGCTCGAGAA
GCAGGCCGATCGTGTCCAAGCGGCCTCCTCTGAGAAGAACATTGCGCCTCGCCATTTCCA
TAATGCCATTCCCGTACTTTACGAGACTGCCAAGCAATCGCCGAAGAACGCGTTCCTCTT
GCCTTTCATTGCGGATCCACCGACAACGACACTGCAGCGATTGAAGGGACTGACAACCGG
AACGTTGCCTACGTTTGTTGACGCTGGGAGCAACTTCGCGGGCACTGCGATTGACGAGGA
CAACTTGGTTGCACAACTGAAGGACGCTGGTAAGAGGGTAGTGCATTTGGGCGACGACAC
ATGGCACGCGCTGTTCCCTGGATACTTCGAGCCGAACCTCACCCACGCATACGATTCGTT
CAACGTTTGGGACCTACACACGGTTGACAACGGCATTACGGAGCACATGTTCCCACTTTT
GAAGGCTGAGAACTCGACGAAATGGGATGTCATCTTCGGACACTACCTGGGCGTGGATCA
CGCAGGACATCGGTACGGACCGGACCACCCTGCCATGGCGGCGAAGTTGAATGAAATGGA
CGCCGTGTTTCGACGCATGATCGAGGAGATCGATGATGACACCCTACTTGTAGTGATGGG
CGATCACGGCATGGATGCCAAAGGAGACCACGGTGGTGAATCAGACGACGAGATCCAGGC
TGCGCTGTGGATGTACTCCAAGAGGGGGGACTTTGGCCGCATCGATCCTTCCTTTGTACT
CCCACCTGCGCACGCGAAGGACAGACCCGTTGCGCAGATCGATCTCGTGCCCACTCTTTC
ATTGCTCCTAGGCCTACCCATTCCGTTCAACAACCTCGGAAAACCGATCGACGAGGCTTT
CGCTAGTGCCAAGGGCGACGGTTTCGAGAATTTGGCGACTGTCAATCGTCTGGCAAGCGC
CCAGATTCATCGCTACCAGGGCGAGTATGCCAAGGTTCGTGGCCTAGATGAAAGCACTTT
CTCCAGCTCCCTTTCGCTGTGGCCTGCTGCGAATGAAGCTTGGACTTCAGTCTTCCAGCG
GATGTCCTTCGGTGGAAGTACAGCCAAGGGAGAACAGATGAAGGCATCCTACAAAGCTTT
TGCTGCTTACCAGCAGGAGAACCTGCGCATCTGCCGCTCGCTTTGGGTACGGTTCGACGT
GCCTAGGATGATCAACGGTGTACTGATCCTGGCTTTCAGTGTACTCCTCATTGCACTGTA
TGCTCGAGGTCTGATCGGAGATCGCGCTGAGATCACACCTGTCTTCTTCACTAGGGGTCT
TTTGGGCACTGTGCTTGGTGCCGTGCTCGGTCTTGTTGCGTCGCTTGTGCTGCCAGACAC
GCCGAAAGAGCATATTGTTACCTTTGCGGCAGCCATGACTGGCATCATTGGCGTGCTGTC
CGCCTTCTTCTCGTTCCGCGACCGTCTTGGATCTCCATTGCCCAACAACATTTGGGGTTG
CACGAGTTTCATCTTCACTATCTCTCTGTCGGCAGGTTTCGCAGCCAACTCGTTTACCAT
CTGGGAAGACGAGATTCTCTTGCATTTCCTCACTACATTTGGTGTCCTTGCCGTTATCTC
TTCGTTCCGACAAAAGAGTATGTCTGATCGCACCCTTGGTGTGTACCATTCGATTCTCTT
CACTGTTCTGCTGCGCGTTGCAAGCTTCTCAAGACTCTGTCGAGAGGAGCAGATGCCTTA
CTGCAAGTCGACTTACTACGCATCTGCTCTCTCCACCACCTCTGCACCGTGGCAGCTCAT
CATCCCGGCCGTCGCTGCGCTCCTCGTTCCCACCTTCATTAAGAGCTATTACGAGGGAAC
TAAGAGCTACCAAAACATGGCAGTCATGTGGATCGGCATCGTCCTGCGCTTCGGCCTAAT
GCTCTCCGCCGCATACTGGGCCCTCGACGCCGCCGACGACGGCGACTGGTACCCAGCTTT
CTCCAGCATCATCAAAATCACCAAGCAAGCGCTCGCCCAAGGCGTCCTCATCCTGGCCTT
CGGCATCGGTTACGCCTTCTACAACTGGTCCAAGCCGCTCCTCAACATCGAAATGGCCAA
CCAGGGCACAGACAAAGAACAAATCATCATCCACGGCTACGCAAACGTCCACGGCAGCCG
CTACGCCCTCCTCATCACCATCTGGTACCTCGCCGTCGCGCTGCTGCAGAAGCCAATGGG
TGCAGGCGCCATCGGCATCCTGGTCTGGCAACTCTTCTCCCTCTTCGAGATTATCGACAC
GAACAACCTGCGTCAATCGTCCATTGGCCCCGTCGTCCTCGGCCTCCTAGGCTCGTTCCA
CTACTTCAAGACCGGCCACCAAGGCAGCCTATCAAGCATACAATGGGAGTCCGCATTCAT
TCCGCTGAAATCCATCCGCTACCCTTGGACACCCATCGTCGTCATCCTGAACACTTTTGG
AGCGCAGATCCTGTGCGCTGTGGCGGTGCCCGCGCTTGTGCTGTGGAAGGCGCAGCCTAA
GCAGCGGCACTTGCTTAGTACGGTGGCTAAGGCGATTGCTACGCATATCTTGTTTTATGC
TGTGATTAATCTGGCGACAACGATGTGGGCGGGCCATCTGAGGAGACATCTCATGCTTTA
CCGCATTTTTAGCCCGAGATTCATGCTTGGGGCTACGGTGCTGCTTGTTGTTGATGTTGT
GGCGATTTTTGTGGGGTTGTGGGGTGCGCGCATGAGTATTTTGAGTGTTGCGGAGGTATT
TGGGTTTGCTTAAGAGGTGGACTGAGGGGATCAGGATTGTTGTATAATCATCATGGGGGT
GTACTGCACTGCATGCGTCTGTCGATGCCGGATTTCCTTATCGTTATAGCATTATGACAC
TCGTCTTGCGAGCGTCGTTAGATCTCATTGTCATCAAGCGTGTTCATCATTGCCATGATC
TCTGTATTCTTCTCATTTATGTTCTTATTTCTGTCCGGCAGTCACCTCCGCTCTCCCACC
GCCAGATCTCCGTGTTACGTCACCACTCACGGTGAGGTGAGGTAAAGGCAGCTCCCTCGC
ACCTGCCGCTCGCGGTAGCTTCAAATATCTCCCTGCGGTGAGCTTACTTCTCTCTTCCAC
CACACTCGACAAAAACACGCCAACCGTGGCCAATTGAGATACGCTGCAAGTACGGCCTCT
GGCCCACATTGCGACTGCATCTTTCACGGGCGGAGAGCGCCCCTCTACAGTTTACGACAT
TATATCGTTTCTGTTTGCGATTGCGATCTCTCGCGACGGACTTTGTCTGGGGGAGATTGC
CACAGTCCTGGGTCAGACTTAGCGATCTGCCTGCGGCGGTGAGGAGACGTATTCTGGTAC
GAAAGCGTATGCAGGTGAGAGACACATCTCTACGCGCTCGTGTACTCTACCGATACTGAC
TAAGACTAGACTCTGACGATTTTCTAACGATAACGAACCATGCGTGGCAATTGTTCGACA
TACCTTTCCCTCTCCTTCATCAAAAATACGACATCATTCGAAAGAATGGCAAAGACGAGT
TGATTGATGACTTGAGCAACGCCATCCCAGTTGCCTGTCTCAAGGGCCAGAATCGTTTTG
AATACCGACTTGGCTATCTACTCAACGCGGGCGTTGCTGTTTCTGAAACCAACGGTTCCG
ACCTCGATATGTACACCAGGAGGATTTTCCGGTCTTGCTTGAGCCGCTTGCAGCTCAGGA
GGAGGTGTTCTGGGGCCTGCTTGGCTCCACAGCTGCAGAATGGGTGGTCTGCTTTGCCAA
TCTGGAACAGGTATGCCTTGTTGTATCCATGGCCTAGCTTGAGCTGGTAGAAGGCACTGG
CAGTCTCTCTCCTGGTCCCTGGAGGCACACTGAGCCTTTTGCACATCTTCCAGCTGTACT
TGGTAGCATGCGTTGTAGGGTTGCGGGAGACTGCATGGAAGGTGTAGCTGCTCAGCGCCT
TCTGCCACTCTTGAGTTGCCAGGTTCTTGATGTCCAGGTACCCAATGGATGGAGACAGTG
GCTCCCTTGCTGTTTCTGATGTGCTTCTTGGATGCATCGGAGTTGCCATGCCTAACCAGG
CTTGTTTCAGCGGAAGACGTTGATGAAAAGATCGATCTATAGATCACCCAGCTCGGAGCC
AGTCCTAGTGCGGCTACAACAAGCCAGGCTCACTTCAAGTCGCGAAGAGAGGCAGGGCTA
CTACTCAACTCCACACCATGTAAACATACAGCACGTCCTCCACCACCAAAATACTTTCCA
AATCGCACCCTGGAGCCCTTCAACTCACCCAACGAGAGCGAGAGGATGACAACGCGCATC
TACTTTGGATAGGTGCCATTGTAGGCAGTCTGGCGCGCCATTCTGCGGGTGCCAGGCGTC
TTCGCAACGCTGCCCTTTTTCGCCTTCTGCGCCTTGGGCGTCTCTGGCACCTTCGGTTGA
GCCGCGCAAGCACACACATGCGAAGGGGTCTTGGACTTGCGCCCCGGCGAGGGCTGCTGC
TCAGGCGAACCCTTACCGCTCGAGACGGAAGTGGTGATGTCATGCAGCCGGGGAGCTGCG
TGCGCGCTTCGGCGAGGGGGAGCCGTTTGGTGTGCCATCAGGCGAAGGAGAGAGCGATTT
GCGCTTCTTGGAGGGTGGGGAGGGAGGGAGCTGCTCTTAGTCGTGCGAGGGCGAGCAGCA
CTCGTCATTGTGCTGGATACCTCCAGCCTCGGCGGCAGGATCAAGATTCTCGACATCTTG
TGCAGGATTGGCGGCTACAAGTGGTGAAGTAGGCGCCGATGGAGAGCTTGGGGGTAACTG
TGGTGGTTACAAGTGCAGCAGGATGGTCATCTGGAGTCTCATTCTCGGAGTCGGAGTAAG
TCACGTCTGGTTCAGTGGACCAGTACGCGAACGGGAGGGTGTTTGCAGACTCCACTGGTG
TGTCCTCGATAGCTTGGACAGACTCTACGTTGGGAGGAGAACCCACAATTGGAGATAGTG
AGGTTCCGGAGCACTTCACACCGTGAAGCTTGCAGACTACAGTCATAGAATGCGATGGGA
GAGGCTGGCGCTTCATGAAATGCGGTGTGTCGATGGGACGACCATCTGACGGAGCAACCT
TGGCCTTAGCCATTGCCCCTGTGATCCAGCTCGGCGCAGTGTAGTCATCCTCATCTCTAT
CGGATGAGGAGGAGGAGGAGGAGGAGGAGGAGGATTCAGATGTGTAGAGGCCTTTGTTAG
TGTAGTCAAGTCCGAAGCTCCCGAGCTGAGGTGGGTGTGGAGGCTTCACGTGCTGCTTGT
CCTTCAGAGACTTCATGGGCCGTGTGCCCTTCGCCTTAGCGGACAGCTTGGGCGCTTCGG
CGGGAGTGACAAACTCGTTACGATTAGTGATGATGTCGTCCTCGCAGCCCCAATCGTAGC
CGTCATCCTCCTTGGGCAGAGCTGGTGTGGGCGTAGACGCATGTCGTACGAGAATGTTCG
ACTCGGGTGGATGCGCGGCGCAGCGTTGAGCGGAAGGACAAGGCGTCGCAAAGAGATGCT
GCGGTACATGCAGTAGAGGCGAGCTGACTTTATCGATGTCCATCACAACGCCGTACTGCT
CAAGCTCGATGCGAAGCTGCTTCTGTGAGATGAGCAAGTCTCGGTTGACGTGGTCGGCAT
CCTGCATAGGGGAGTCGCTGCGGGGGACTTCTGTGCCGAAGGAGATACGTGCCTTGATCG
CAGAGGTGAGTCCAGACTTCGGAGTACGTTCATCGTCGATGTTGGGCTGGTCAGGTTCAG
GAAGGAAGCCACGCGGGGACTGAGAGTACGGAGACTGAGAGTAAGCAGCAGTGAGGTGCG
CTCCTTTGCGCTCCTTCGCCGTATCGCTCTTGTTCTCCCGAACGCGCTTGTGTGAATGCT
CTCCACCCTTGTAGCCTTCACACGTGCGCTTGAGCTCCTTGATCACCTCGCCTGCCTCGT
TCTTGGTAAGATGCTTATCAACCATACGCATCACCTTAGGCTCCATCTACTTCAGCAGCT
CTTGGGGGTCTTGCAGCAGTGCCTCGAAGTCCGGGCGGTGCTGGAAGAAATGAATAGTGT
GGTATATCGCAAGCTGGGCCTTGGTGCGGTCACACTTGTTGCGGTTGAGGTAGGCGTAGA
GAGCAGATGCACCCGTCAAACCGGTCAAAATGCCAGCAAAGAAAGCACCGTAGTGCGACA
GTGAGGTGGGGAGTTGCGCTTCATCAAGGAGAAGCGTGTGACAGCCTTGGCCATCGCAGG
CAGGTATAGACGTGGAGCGTGAAGCAGAGGCTCGCGACTCGTGAACGTGGTTCACTGTGG
AAGCTGTTGCAGCGGATGGCACCATCGTAGCTATGGGGGCAGCATTAGTGGTTGGTCTCG
CTGAGGACAGAGAAGGCGTGATACCTTGAGAGAATAGAATTGAGGCCGTGGCCGTGAGGT
TGTTGTTTGCAGCCGTTTCTGCTGTGTTGTGGTTGAGTGCGCGGTTATCGAAAGGTGTTG
TGGTGAAGGTCGATGGCGGAAGTAGGACGTAAATAAACACCAGGTGTCGAAATGGTGAAA
GCGGATTATCTTGTTACCACTTGGCAATGTCTTGTTATCGCTGTTATGTAGATGGCGTAT
GTGCGGAGTGCTTCGGCGGAGGAAGTGTTGTGGGTGAGTTGTAGACTTGCGCGGTTGCTA
ACACATGTCGTTGTGGTGGAGAGAGCGAGGAGCGGCGGCAGATGTCATGTAAACAAACGA
GACTAGACGAAGGCAAGTGAAGGAAAGGTCACGCTGTGGTTCTGGTGGCGTTGGTGTGCC
AATGCAGCGCCAGTGTTGGGACGGTGAACCGTCCTCCTTCACCTTGAAACGACTTGGCGA
TGCATCACCGGGAGGCTACGCGAAAGAGAGCTGATGATGCACATAATAACTGTGTAGATA
TTCCAGGCGTGTCTTGAATGGAACAGGCCTACGAGAGGCGCAACGCTTCTAAGGACAGGT
TCGAGCGAAGGTCGTTTGTCGACTTGCCCATTTGGTATCCTGTGGGGCGTTGAGCTCCTG
CCCGAGCAACACGGACTTTCTGATTGGGAAAAGGTTCATATTGCATGCTGCTGAAGACAT
AACGCAAGTGGGCAAACTGGCTGTTACATCTATACATGCGTTCAGGTGAGCTAAAAGCAT
CTCGAAAATATAATCGACTTACCACTTCGAGATATGATCGGACAGTCGGAGCTCCGCATC
ATTATGAATCGATCTCCACTACAGTTGTGAAACTTCTCTGGTTACTCAAATTGCTCGCTC
ATCACATCCCCTTCATCCGCCCCTGCCCAAACTGCCCCATCCCAATATCTTCCCTCCCAT
ACCCTCGATTCAATCCTCCTACACTTCCACCTACCCCGTATCGGCCGCCATGCATCTGTC
CACTCCTATCGTTCTGCAGCGCGTTGCCATATATATACTGCGAATCGACCATCCGGCTAT
TCCACGGCTTGCCCCTGTACTTCTGAGCGAATAATTTTGCGAGCAGGATCCCGATGACGA
GCCAGAACACCGCAAGCGCGAGGACGAAGGGTATGAATAGGCCCATGGTAGAGTGACGTA
GTTTGGCAGCGTGTGTGGTGTTTCGATGAGGACGAGTATGTGCTCAAAAGTAAAGTTCAA
ATTGTATCTATTTGGTAGATTGCGGCGGTGACTGTGCTTTTACTGACAGATACGACAGAG
GAGAAGAGGATATGGTAGCAGGGAAGCAAAGGAAGAGAAAGAGGATGGAGTGAGGTTCGG
CGTAGGAGCGGAGGTGATCGACTAGCGCTGTCTGGGGAAGTTCCGAGGTTTGTGGGGTAG
CTCCAATGAGTGACGTGCAGGAGTGCCGCTCCATGGCGTCCGATTGGCTCTGACACACAT
GCATGGAAAGACAGCAATGCTCGTGGTGATAGCACAGATGCAAAGGGCAGGGTGAACTTG
AAAGAAGTTCGAGGGTGTATCATTTTTCATTAAACTGAAAGACCAACGTTGGGCAAAGGG
TATACGCACAGCTATGCAGACTCTGAAGGGCACTGGAGAAAGAAAGACCGAGACGCGACG
TGGTTAGGAAGCCGAGCCGGCCCCTCGACTCTCTTCCTCAGCTTGCTTCGTCCTCTTCGC
CCTCTCTTCCGCCGCCTTTGCGAGAATCTCCCTCCTGGTCAAACTTCCTGTTGCCACGCT
CCCACCAGCACTGCTAATCAACGTCGCACTGCCTCCAGAGCTTCCCCCAGTGCTGCCACC
TAGCACAAACTCGCCCCCAGTCCACCCACCATGATCACACATATTCATCTCCTCCTCACT
CGGTTCATAGTATTCTTGATTCCCAACGCTATGACCGCCGCTTCGCCAGTCGTCCCTCTC
AACCTCTCTTTCGATTTGTTTACACAGATTCCAGAAGTTACGATCATGTGGGCCCCACAC
GTTATGCGCGAGCTCGTGACACAGCGTTTTGCGAATCGTTTTGTAATCGCGATACCCATC
GTACGCATCGGTTCTCAGACGCAGTTCAATAACCTCGCCTTGATTGCGGTTCAAGCCTAG
TGTGCGACTCTCGTGTGTAGTGTGCATAGCAGGATCCATCTCGGTAAGCAGCGGGACGCT
GAACTTGTGTGTCCGCATTGCGGCCTTAATGCCTGCATCGTCGCGCAGGCGCTCGAGGAA
GGCTAGCGAGCGCGATGGATTGGGGAGGTAGGGGAGCGGGCGCAGCGTCTGAAACGTGTA
TCGCGCTTCTTCTTGTATACGTTTGTAATCGCGACTTCGCGCAGGCGTGGCGGCTTTTAT
AGGGCCGGGGCGTCGCGGTGCGGAGGCGGCAGAGATGCTGGCGTTGAGAGAGGAGACTTC
AGCGGTAGTGCTGCCCATGAGAGTGATTTTCGTGGTATTGAAATCGCTGAGGGGTATTGT
TGGATCCTTAAACGGCGGCTTTTGAAGGCCCAACTTGCCGCCGATGAGGAGCTTTTGGTT
CGATGGCGGTATGGAAAGGTCCTCGGCTATCTTGTCTGCGAGATCCGATATTGTGGCATC
TTGGGGGAAGGACAACGTGATCGATTTGCCGTGGTGTGTCAGTGTGACTTGTATCTTGTC
GGCGGTCTCATTGTCGTGTGGCGTTGCCGAAGCCATACTGACGTATGTAGGTTCGAGTGA
GAAGCGGAGGAGGCTTAAGATAGCTGCTGTGCTGTGGGTAAGTAGCGGTGATAGTAGGTG
ATCAAGATATGAAGCTTCGCAGCTGATTACTGACGATTAGTCCTGGCGCTTGGTCTGTCG
CGACGTTCGCGAGGCTTCCATGTCAACGCCACGGAGATTTGTCATCCTAAACTCCGACGA
TGCTACGAATCCCCAATGAGCAACATCTGTCTTTTGAAGTCATCTTGTCAGTATAAGGCT
GCCAAATTGTTCTGTGCACATCGCAGAAAGAATGTGTTTGGGAAAAGGCAGTCGGTGGGT
GGAATGGGAGAGGAAGGAGCCGCTAGCGCTGCTCCACTACCGTAGTTTGTCAGCACATGC
GCGCCATCACCAGATGCGCCGAAGCCCCCCAAACAGC
>NODE_127_length_95357_cov_37.446857
GGAGGAGGAGGAGGAGGAGGAGGGAATGAAAAGCCAGAAGAGGGGAGAAGTAAGAATGAT
CCAAAGTGCAGAAAGGCATTCGCAGATGCACCGCGTTTCAAAATCATGTTCCGAGGTTTT
ATGAGCGGATAGCCCGGAAGTTGTTAGACTACCGGCATCTCAGATCCAGACTCCGTGCCC
AGATGAAGCGACCTTGTTTTCCCATGTAAAGCCTCTATCAACTCGCACTTCAGTACGTAA
ACCTAAACCCCTCCGTCCCCTCCAACACCCTCTTTCCCCTGCTCTGCCTCGCATTCGCCA
GGTAGAAGTATATGCTGAAAAGTCCCACCACCCCGATGATCAGGATATGGCTGCCAATCG
ACACCCACACCGCAGTAAGATACCTCGGGCTCTCTTGCTGGCGTACAATGAAGCTTCCAG
CGATACCGCCCGCACCATTGCACGCCGTCACCGCCGCGGCAGTAAACACCCTCTTCCACT
GCCCAACCACATTGTTCGCCTGATACGTCGCCATCGCCGCCCAATTCGCCACGTACGCTC
CTGTCGCGAGGTATGTCCCGATGAGGCGGACGGTGACTTGGTCCGTGAATCCGAGCATTG
CGAAGCCAGCGATGAGTGTGACGCAGTTGAACGCAATCACGGGGCCGCGCAGCTGGAGTT
TGTCGCCGACGTAGGAGGATAGGATGGCGGGGATCACGGCGTAGTAGTACGGCGGCGCGC
TCAAGAGGATCGACTGGCCGGTGTTGAAGCCCATCCCGCCTTGCAGGATGATGGGGAGGA
AGTACGACATACTGGTCGAGACGAGGTTTTGCAGAAAGTACAAAATGCAGAAACCGTAAA
TCTTGATGTCGGAAGCGTGGATGAGGACTTTCTTCCATGTGAACGGGTCCGCGACGCTGT
CGCCGCGGTCGTGCTGGATGCGCGCGGATGCTATGTGGGCTTCGGATTCAGAGAGGAAGT
GGAAGGAGGTGTGTGAGCGTTCGGGGAAGTCGACCATCCACCAGTACGTCAGGATGCCGA
GGAACGCGGTGATGGCGCCTTGCACGACGAACATCCACTGCCACCCGTTCAGTCCGGCGG
AGCCGTTGAGTCGGTTCAGGCCGTAGTTTACGATGCTGCCGGTTGCGAGAACGGTGACTT
CGCCGCTTTGCATGAGTGCGAAGCGGAGTTGTTGTTCTTTGCGCGTGTACCACACACTCA
GTAGATACGTGAGACCCGGGTAGACGCCGGACATTGCGATACCGAGCAGGACTCGTAGCG
CGATCATCTGCCGCCAGGTTTGCACGAAAGCGGTGCACAGCGTGATGATGCCGAAGCAGA
TGGTGATGAAGGAGAACCAGATCCGCGGGCCGAAGGTGCGGACGGCGATCGTGGAGGGCA
GTTGGAAGGCGATGCTTGCGATTGTAAAGATGAAGATTGAGACCGAGTAGCGGTTGCCGA
CGTCGAGTTCGAGGTCGGAGAGCATGGTGGTTACGGAAGCGGAGGATATGACGCCGCTGT
CGAGAAGGTTGAGACTGCAGAGGATACCAGCGATGCTGCACAAACGGAGGTCGACTTTTA
GTCTGATGCCATTCCTCCATTCTTCTTCTAATTCATCTCGGGCTGAGAGGATTGAGGCAT
CGTCGGCATCGTGTTGCACTTCGTGGACCGATTCTTCCTTGGACGCTTGGCCGGGTGCTC
GTTTCATCATGTTGCTGGTGAAGTTTTCTGAGAGTTTGCAATCGAGCGTAGCGGCAGTCG
ATCCACCCTTCGTGACAAACCTATGTTCCGTCTCTTTACTGCGAGAGTGTCGTCAGGTGC
GATTACTGAGTAGCGTTCGATTGTGCTCAAAAGTAGGGTACCACAGCAAGCTTCACAGCC
GAATCAACCCCGCGCCGAAGAAGACCGTGAAACCTCTCCTATTCCGAGTCGCACAAGAAG
CAGGAACGTAAAGATCATAAGCGGAAGGAGTCATCGCGAGGCACATGCATAGAAATGTAT
GGAAAACCGCTTATCGATTCCTCAAGAGTGGTGTAGCCGTGCCGTGCCGCCTTGCGTGTC
CGCTTTGGTAGATCCGAAGCCGGTGCCGAGGTGCCCACATCTGTGAGCACATCAGCATAG
CGTCGAATTGGTCATGCCTTACCCAAGCAATTTTCTACCACGGCTTACAAACGCACGATG
CACTTCCGCGAAGCCTGTCGACTGGGCGGGCTCGCTTACGGTACGGCGTATACTGGTACA
CACGTGTGAGTTTTGCGCTCAATGGATTGTTCATTTCTTCGTAAATGACATAGACAATAT
ATACGAATCGTTAGCCTCCAATCGCATAACGCGCGTAACGCTGCAAGTCGTGACTGTTAT
ACATGTACAGGGCAAATTCTCAGAAACTATGAAACGTTGCAGGTGTACTCATAATCCTGC
TGGGTCCAATATCTTCGCTCACTCAGAAATACCCGGGACAGGGGTAGCAACCTCGATCTT
AACTCCAACAGGTGGAGGCTCTAGAGGCTCAGCCTCAGGTTCATGTACTGGTCGCCTCGG
TAGCGGCCTTTCCCTCTCTCTGTCTTCGTAGTAAAAAAACTCCTCTGGGCGGCTATTGTA
CCTTTGAGGAGGGGGACGCTCATACATGTACGGATCGTGATATGGCTCATAGCTTGCAGG
GCCGGGCTGACGGTACTCTCCCATGTATGGACGCGGTTGACGGTAGTCGCCACGTACACG
CACGATTTCGTACTCAGTCCGTCCATGTTCATCGTAGTACATCGGCGGCGGCGGTCCACG
AGGTTCGTCGTAGCGGTGATAGCGCGGCGGAGAGGAGTGGTGGGCACGATCTTGAATAGA
TACGTAATCGCGCGGTGCTGGGCGAGCAGGTAGGTAGAAGTGTTCTTCGCGGGATGCATG
GTCGACGCTGTGATCCCGCGAGTAGGCTGGTTCGTATGCGCGGTCTCGTTCTGTGGTGGG
CTGAGGTGTCTCTGCTTCGTCGATACGGCGACGCTGCTCCTCGTACCTGCTTCTTTGGGA
TCGGGTGATGCTTGGTGCGCGGCCGTAGGGATCGTCCCGGGCGGCAACGCTCATGTAGCG
GTAGGAGCGAGATGGCATCCGGTGTTCGTGAGGAAAGTCTCTACGGCGCTGAGGGGCAGG
CCGGCGGGGAGGACCTACAGAGTCAGGCGTAGGGATGTGGCGGCCATGCGGAGGAGCTTC
GTATCGAGACTGGTTCGAGACAGTCGACGGTGCCGGCTGTGGTGCTGCAATCGGCCGAGT
TTGACTCTCAGGCTCGCTTGGAGGAGGTGGATTTGGCGGTGGAGGTGTGTAACGAGAGCC
ATCATCGCCTTCATGAGCTGACACGGAAGGCTTTGAATCCGGCCGCGGGGGTGGAGGAGG
TTGCTCTTCGCTTGCAGGAGGCTGCTCGGGGACAAACTCTTCGAGGAAACGATCAGCGGC
TGATTGTCCACGCGGTCCACTAGCTTCTCGTGGTCGAGCTTCGGCTGGGTAGTGATATTC
CGGGCGTTGGCCATCGTCGTCGGCATACCTGACCTGGCGCAAATGAGAGCTGTACTGTCG
ACTATGGCCTCCTTCATGAGGGCGTGCGTAGACGATCTCCTCGGGTGGAGGGCCGTAAAA
ACGCTCGGCCTCTCGGAACCCAGTACGACGCCCAGAGTAATCATCGTAAGCAGGAGCTGT
GTGAAACACTCGGGGGCTAGGAGCATACTCCACGTACTCTCGAGACCGTGGATACCCGTC
GTCCGGCTGCTCTCTGGCCAACTGATTACAGGCCGTTAGCGTATGTCTCGATGACTAGCA
TCGAGAATCACTTACATAGTACCTGGGCTCACCATAGTAGCGCTCCCCCCTTTGCTCAGG
TGGACTATCGCGGTGTGAACGCTTTCTGCTCCCTATGGTTGGAGCTTGGTTTGCTCGGCC
GGCAGCAGTGGATGGCCGGTCGGGATTGCACTCATCTTCTCCGGGTTTTAATGGTCGAGG
CGACTCAGTACGTGAAGCGCCCATGTTTGATGGACCTGACTTGTCTAGAGCAACGCCCGG
AGTACCACTTGCACGGAGGGCGTCCTTTGCGGGTCCAGAGGAAGCAGGCGAGGTTAGTCC
GTCGTCTTCGATCTTGCCTATCGTTGGCAGAGGCAGGGGAAATAAGCTCGGGAAGGTAGT
TGCGATCATGAGAAGTTTCTCGTCGTCCATACCTGGAGCGTGTATAAGCCCTGAGATGAA
GCGCTCGCTGGGCAATTCGATCATATCCTCTTTCCAGTCCAGGGCAGTGGAGGCCTGTCC
ATAACCAATGCCGGAAGGATTGATCACCAGATGCTGGGCACGGAAGTGTTGGAACAAAGT
CAGAACGGTGTAGGTTCTCCTCTCCTCCGGCTTTGTGTAGTATGCACCAGTAAGGTGGTG
AGCAGACTGGAGCTGACAAGCTTTGCAAGACAGACCCGACGCATTCTTCAGCGCCCTTGA
TATCTCGCGGTTAGAGAGCGCACCAATGAAGTGGTTTAGATTTGGTTCGTAATTGAACTC
AACGTGGAACTTTGAAATGACGCGATGTAACAAGACATAGATCCGGAGGCTATTGGGCAT
GTCCTTGATACCGGAGGTCTGTTTCCACATGTCTTGGGCCAGTCCGATAATGGTACTTAC
TTCCTTGTCGAACGAGGCTGTGCTCTGATTCGGATCCTCGTTGCCATTTGGTACAGGATC
GGCGATGCCATGGGGTGGTGGAGGCATACCAGGAGGCGGGGCCACAGCAGGATTGATCAT
AGCAGGAGATGGCATGTACGAAGGGTTACCGGGGTGAGGACCGTAGCCGGGAGGGCCCAT
CGATTGGTATGGATGTCCGTCTGCAGGGGCACCATAGACCTGCGAGTAGTCATATGTGCC
CTGAGGCGGAGCAAAGGGGCCATTGTAGCCGGCGTACTGGTAAGGGCCTGGGCTTGCTTG
GGGCATATGAGTTGGCATATGGGGAGTGGAGGTTCCTGCCCGCGAAAATCCACCATAGAA
CCCGCCGTAACCTGTTCCGTTAGAGGACGCGTGGGGAGCGTGTTTCACTGAGATGGGATC
CGGATGGAACGGTGTTTCCTCTGGCCACTCAGCTTCTCTCCAGGCAACGACGATGTTACC
GCTGCTGAACGCGGTGGTGTGCTTTGCTCCATAGTGCTGGACGACACCTTCGAACCCGTA
GAGCCGGATGTTTTGCTCGCAGTCGTTGCCATGGCAAAGAAACAATTCTCGGCGATACTG
TTCTGTCAAGGGTTTGAGCTTGTTATCATATACCCACTTCATGTTCTCCAGTACCAAGTG
CGGTCTGTGGTCTGAGGGCTCACTTCCCTGCAATGCCTGCAGCGCAGTTCCTGACCCATT
CATCTCTTCATAGTAAGCTCGCCTTACGTATATGAGAAGGTCCGCCGCAAACTTCGGACT
GTTTTCGTAGGTAAGAGCCTTCCCATGGTCCCAAACCCGATGGATGAAGTCGTCAGCGAT
GGCGCTGAGCCTGTCACGGACTGGTCGTTGGGATTCTTCCCACTCGCGGTCCATGGCCTC
CTTCGCTTCCTTGGAGTTAGCATCCTGATGACGGCGGTCTGTTGTTTTTGTCGGAAGCGA
GGCTACACGGGACACGTGGTCGGCTTCGGCCTGTTGGGCAGCAGGCAAATTGGCGATTAG
GCGAGGCTGCAAGACGCTCCACGCATAGTCGTTCATTGGCTGAGATATCTGGATAGCTGC
CTTGAAAGCATCCATGTGGCGCAATATGTTTGGAGCAATAGGCGGATTCATGTGCTGGCA
TCGGCGCTCTATGTCCGTTTTCCGGTTTGCTTTGGCCTCATTGGCATCATGGAGGTTCCT
TTGCTGGTTGGGCTGAGCGCTTCCCGTGAGCACAGGCTGGGGAGTGAAGACATTTGGGGG
AATAGTGGGAGGCCTTTGCTGTGCGTAATGGGTGTTCGGCGCTGCAGCTGTTAGGTTGGG
CATTGGAGGGGTAATTGTGAAATGTCTGACACGGCCGCCATGCATGGCAGCGATCGAAAC
AGTTGAAGAGCACTTACTCGCTGGGACAGGTGCATGAATGACGGGGGAGACTGTTTGGCG
CCTTGGGGATTTAGAGAGCTTGCGTGGCGCGGCTGCAGGTGAGCGCGCAACGGAGGGTGC
ACGCTTTGCGTCCTTGTGTTTGGCACACCAACGCTCCCAGATCTCGGCTGCCTTCATGCG
CTGCTTCCCTCTTGCTTCAAGACGCTTGGACCACTCCTCAGCCGCAGCTGGCCCAAGAGC
GAGTGCATCATTGAGCTCCTGTGATATTTCTTCCACATGCTTCTTGTAGTAGTATTTGCC
AATGTCGACATTGGCAGGCGTTGTCGTCGACTGCAGAACGTACGCAGGAACGTAGTTGTG
GTCGTTTGTAAGCAGCGCAAACGGTAACGCAGGCCTGAGAGCAGAGGCGGCGGAGAAGAG
AAGGCTCGCATCCTAGTAAAGTCAGCGACTGAGAAGAGCGGCGCACCTGCAACTCACTGT
CTGGCATTGCTGCATCAGACAAGGTCCACATGCTTTGATGCCGAATGGCCAGATAGTGCG
GACTCCAGCTTCACCTGGGCCTTGCTGCCACACCTTCTCACCAGGAATAGAAGCATCGAG
TTTGTTGCAGAACTGACACCTCTTCGACCAGACGAGCTGCCACATCTGCAGTTCAGTAAG
GCCTGGGAGGGGCTTTGGGGCACTTGAGTTATACGCATTGCGGGCAGAGGCCCACAGAGC
TTCAGACTTTAGGAGATGCAAACAACCATGCTCTGGTTTGGACAGAGAGACGTTCGACAC
GTCTGTGAGATACGAATGAAAGGGTCGATTGACTTGAAGCAACCGACCAAGGTCTGCAAG
CGAACAGAAAGAAAAGATCTGCTGCCACACAGCAGGTGGCAGCCCTGCGCAGCATCCCAA
CTGACTTGAGACGGAAGGAGAGACATGTGTATCTAGCCTGCGCTTCTTCTCCGCGGCAGC
AGACAGGCCTCCTGCCTTGCGCTTTGCGACCGATGCATTGCTCTGCATCTGGCCTGCGGG
AGCATTCGGCTTCCCTTCAGACTCGTAGAAATCAACCGAGGAAGCTACGCTCGACTCGCG
CTCATACATGGCAGCCCTGGCTTCCCCTGGCGAAGCTCACAGGAGCTTCACCGACGATGC
GCGACAGGCTGCACACATGTGATGATGGATGTGGAGACCGGGTATGGGTAGGGATATCCA
GGCTTGGGGGAGATATGCGCGACGGCAGGTTCGAGGTCCAGAGATTGCTGCGCAATAGAC
AGCTTGTTGAGAGGCGTCCTTGCGGTATTAGGACATGTTGGAGCGTGCCGTGCAGGCTGG
AGATGGAGGTGTTAAGGGGAGTTCGATATGGCCAAGGTGTTCAGGTGTTCGAGGTCCTTC
GAGGGGCTGACAGCCAACCAGCGAGTGAGGCGAGCAGCTGCTTGGGAAGCGGCGGGGAGC
TTGGGGGTCTGCCGAATGCCGGGCTTGTGCCGGCCATGACGAAGTGACCCTTGGCGGCGG
GCCTGCAGTGCTGCGAGAGGCTGTGTATGTGTACGTTGCCCAACTGTGCATAACACATCC
GCTATACTCATAGGCTCTCTCCCATACAAGCACTCGGCACAGAGCTTGTCAGACACACTG
CGCACACAGAGAGAGCACTACCACCAGGCCCGCTCTCTTCTCCTTCCCACCTGCCCTTCC
CCGAACACCTCACCGCATAGCTCCGCCAACCCCCATCCCTCACCATGGCCTCGCTCAACA
CCTCTACCAACGGGCCCAACATCACCCGCAGCTACCAGAACGTCGTCAACACTCCGCCGC
CATCCGGTCCCCAGGCGCAGTCGCCCACATACGGCCAGTGGGCTGTCTTCGCGGTGACTG
CCCCACTTGTCAGCGCGTTCCAGCACGACGGAGGGAAAGAGAGCGTCTTGAAGGTCCAGA
GCACTGGAGGTATGTCGAAACGATTCGCGGGCACTCAATTGCTGGTCAGAGGGCAGATTG
AGGGGTTCCAGTGCGTTGGGCGTGTGTCTCGAGGCCGAGTGCGGGATCCAGCCAGCCCAA
CTCAGACGTCAGCACACCGCGCTGCTGAGACGGCGACGCATCGTGGATATTTGGCAGGAC
ACTATGCTGACCAGCGCAGAGGGTGAATTGCTCGACCTGATAGACGAATTCTCCGATGGC
CGCATTCAGTTCGCGTTCGTCAAGGTCAAGGACCCGAACTCGTCGCTGCCTAAGAACGTG
CTGGTTGCTTGGGTACGCTTGGTCTATGCTCCACGCCAGACAACCTGCTAACTACAGCTC
CAGTGCGGCGAAGGCGTTCCAGAGAGGACAAAGGGCTACTTCGGCAGCCACCTCGGCGTT
GTTTCTAAGCTCCTCCACGTGCGTTGGTCTGCTAGCAGGGTTTCGAAGCTTCGCTAATGA
GAGACAGGGCTACCACGTCCAGGTCACCGCTCGCTCAGAAGCAGACCTTAGCCCAGAAAG
GATCATCCAGAAGGTGTCTGATGCGTCAGGGGCAAAGTACTCGGGCGGTGCGGATATCCC
GTCGGCAGGCGGTCCTCCACCAGTTGCTGCGAAGAAGCCCGTCTTCACACCCACAAATGT
CGGAGGTGGAGGCTCAGGATTCAACCCGTTAGGACGCTCGAGGGCACCTGCGCCAAGAGG
AGATGAAGACGCCGATGGCTGGGGCGCCGACGCTCCAGAGGTCACCAGGTCGCAGCTCGA
GAAGGTCGGGTCCGCTTACAAGCCTACCAAGGTCAACATGGCCGAACTTTCCAAGGGAAG
GGATGACACCACCCGCGGCTCGCAATCGCAAAACGATCGTCCGGAGGCTGTCAGGGGCGC
ATACCAGCCTGTCGGCAAGGTCGACATCGCAGCCATCAGGGCCCAGGCAAAGGAACAGAA
GGATGACAGACCTACCGTGGTCAAGGGCGCATACGAGCCCGTTGGAAAGGTTGATATTGC
GGCCATCCGTGCGAAGGCTGCAGGCGCACCGTCCTCATCTGGCCTCTCGCCAGCAGCAAC
CGGAGCGTCCAACAACAATGAGGGTGAGGATGAGGGTGAGAGACCCAAGTCGCTTGCAGA
GCGCTCCGCAGCTTTCAACAACCAACCTGAGCGTCTTACCAGCCTGCCGAAGCCAAAGGT
CGCCAACAAGTTCGCTGGCGCCAGCGCTTTCACGGGCACCAAGGCCCCTGCACCCGGTGG
ATATACCGCTCCCAAGCCTGCCACGTCCGCGCCGATCGGTACCGCGAGCAAGACCTTTGC
CGACGAGGGAGGCAAGACTCCGGCGCAGATCTGGGCAGAGAAGAAGGCCGCACGTGGAGA
GAGCGTCAGCACACCCGCTGCAACATCGCCGATGCAGCCCCAGCAGAGTGGAGGTGGTGG
TTGGAAGAGCGGATACTCTGGCAAGTCGTGGGCACCTGTCCAGACTACTCGTACGGGCCA
GTCAGCTAGCAACCTCAGCGAACAGCGTACCGGTGATGCTCTTCAGACACAGGAGGAACC
TGCTTCGCCACCCGCCGGTGGTGTTGGCTCCCTTAAGGACCGTTTTGCTGGTGCTGCTCC
AATGGGGGCTCCGGGATCCCGACCTGTCCCTGAACCTCAGGCTCCTAGCCCGCCAGCTCT
GGACAACTCGAGCAAGCCAAATGCAGGCGCTCGGGGTGTCCCTATGCCCGCTTTGCCCAG
CCGACCCAAGGAGCCAGAGTCCGAGGATGAGGATGATGTGCCAGCAACCCAGACCCAGCG
CCTCCCCACACCGCCCCACCAGCCACGCAGCCCATCTCCGGAGCCTTCAGGTTCCCCGGT
ACGCATTGCTATGCCTGTAGCTCGCGGAAGGGAGCCCGTGCAACTTTCGCCAGCGGAGGA
GCAGCCTCCTGCTATGCCCAACCGCTCGCTTGCCCAGGCTGCATCGCAAGCCCGGGACAT
CTCTCCAGAGCCCAAGGTCGAGGCGAATGACCCTGCTCGCGGTGCTGGCGTCGCTGTTGC
AGCAGGCACTTTCGGAGCTGCCGCAGTGGCTGGAGCCGCCGCAGGTGCAGTTCTTGGTTC
TTCTGGTCAGGACGACGAGAACACCGACGCTGGAGCTGGAGCTGGTGCTGGAGCTGGTGC
TGGAGCTGGTGCTGGAGCTGGCAAGCTTGCCGTTATTCTCTACGACTATGAGAAGGCCGA
AGACAATGAGGTCGAGCTCCGTGAGGGTGACCATGTAACCGATATCGATATGGTGGACGA
TGACTGGTGGATGGGTACCAACTCTGAGGGCGAGCGTGGCCTCTTTCCTGCCAACTACGT
CGAGCTTGTTGAGGGCGATGACGATGCAGGCGCCGCTCCCCCACTGCCTTCGCACCCCTC
TGCTCCTCAGGAGGTCGAGCCTCCGGCTGCTGCCCCACAGCCCGCTGGTACTTCTGGTCC
TACCGCAACTGCGATCTACGATTATGATGCTGCTGAGGACAACGAGCTTAGCTTCCCCGA
GGGCGCCACAATTACAGGAGTTGTAAGTCGGCTATCCCCTCACGAACCAAATCGCAAACT
AACCAAACCATAGGAATTCCCTGACGAGGACTGGTGGCTCGGAAACTACAACGGCGCGTC
TGGTCTGTTCCCGGCCAACTACGTCCAGCTGGACGAGTAGAATAAGTGCACGCAAGCAGT
CAGGACAATCTGACACACATTGTTGTAGTGGGACTCTGAGCGTAGGTACAAAAAAAAAAT
CTGAAGACTACTGTGTCCCCCAAAAAAAAACCCTCACGAGGTTTCAAAGTTTGGTTCCAT
ACTCAGTTCCCCGCCCACATAACCACACACCCACAATCATATAAATTAGTGGCCTCCACG
TATTCTGCTCTTCCTCTTTTCACACTCCCAAATCTACTGATTCACAGACTTGTAGCCATT
ATCAAACATTTTCCTATCTCCAAACACATGCACTACAACCTTTGACCGCCTCCAGACATC
AATGGCTTTCCCGACCCTCGATGAGAAGATGGCTCTTGCCCAGAGCATATCCGCATTGTG
GGACACCGATGGATACGTCGTCTGTCGCTCTACTGAATGCCTCCAGAAGGCCACTTGCCC
CTCGTGGAAGCTTGTCGGCGAGGAGGTCGTCAGGTCCTCATTCCGCCCCGCCGTCTCCGC
CGTCAACTCTACTTTGGATGGAATCCTCTCCGCCGCTGAGAAGGAAGAGGTTGTTCACGC
TTGGGTCGCCATTATCTCCTTTGGCCTGTTCTGGATCCTCCTAGTCTTCACGCTATATCC
CTTGGTCGCCTTTATCAGGGAGCATCTCGTGAAGAGGAGCTTGCTTGCACCTACTGAGAC
TGAAGAGACTGGTGGGGACGCTTCAAGCTTCCAGGGAGAGTACGACAGTGAAGAGGACCA
GGTCTACGAGTCAGATTACGACGGAGATTACTACAGCGAAGACCTCCATGATGACTTCGA
ACACGAAGACTCCAAGATCGAATCGTCCAGTGACCACCCACCCGATAACTCAGAGTTGCG
CTCTCTCATCGGCCCCTCTTGGTTCCCTCTCGGCCTCAGTTATGCCTTTGGGTCCGGCAT
TTTCTTAGCCAACCTCGCTTGGAGCGAAGCACGCTTCGCCCTACCTACGGTCATCGAAAC
CGACGGCCCCATCAAGGCCAAGGAGAGGAAGATCATCGCTCTTGAAGCTGAGCTGAACGC
GAAGGTCGACCAGTATCTTGCTTGCGAGGCCGAGGCCCAAGACTTGCGCGCCACAATCGC
AAGGAAGGAAGAAAAGCATGCCGCAACGGTGCGGCGCATCACTCAAAAGCGAGAAGAGCA
GAGCAAGCACTTGAAAGCTGCGCGAAAGGATCTTGAAGCTATTCGCAAGCACATCACAGA
ATACGGCGTCGTGTTCCGCCAACTGCGCGACGAGAACGAAGCACTCTTGTCAAAGCTCTC
AGAAAAGAACCCGACAGTCGATGACCTGCGCGTCTCCAACGGCATCCTGATAGCCGAGAA
CGAGAACCTCGAGCAGCACAATGAGGAGCTTCAGCGGAGGAATGAGGAGGTTGAGAGGGA
GAATGTGAACTGGAAAAACACCATGCGCGCCCTCCGCGCTCCCGATTCCGAGACTCAGAG
GCTAAAGTCTCAGCTCGGAGAAGCTTCGCACACGATCTCCATGCTACGCGCCGAGGTTGC
GGATAAGGAGCAGGAGGTTGGGCGTGTGGAGAAGACCTCGCGCCACAGCGAAACGCGTCT
CAGAACTACTATTGACGACCTCCAGGAGTCGGCGTTGAAGAGGGACATGGAGTACGCAAA
ATATGCGACGGACATGACGGCCGTCGTCACTTCCCTCCGCACCAGGATTGTGGGCTTGGA
GACCGACAACACGGAGCTAAGCCACGAGCTTGAATACCTCCGCCACAACGTTGATGAACA
GGCCAAGTCCCCGCGCTGGGAGGAGAGCGAGGAGGTTGTCAAGGCGTTGAATTCGAGGAT
TGAAGGGTTGGAGAGTGGAAATGAGGATCTGAAGAAGTGCGTGTGCAGGTGGGCTAAGCT
GGCTAAGGAGCGCGGGAGGGAGCTGGTCTGGCTCCGCTACGCTGTTGATGAAGTCGCCAA
ACATCCTCTCTGGGAGAGCGAGGGGTTTGGGGGAGAGGGGTTTGCCGATGAGGGGTTTGA
GGACCTCCAGGGTACCGCTGACTTCGCATTTGAAGAGGGTGGGTATGAGGGTTCAGAGAC
CATCGAGTTGCTGGAGGATGAGCAAACCGTGGAGGATTTTGAGGAGGTACTGCTCGATCA
CTTCAAGGAGAAGTCCGAGAGAGTTTCGCACTTCACCGACTCAGAGGCAAGCGAGAGCGA
TACTGGGTCCGGGGGTGGCGATATGTGCGGAGATTGGGGGGCTTGATTGAGGGCCTGCAG
GCTTCGCTTCGCTGTCTCCAAGTGATTTGCCATTTTCCCTTTTCCCTTTCTTCATTTCTC
TATGCAAGAAGTCCCGTAGGATGGGCTTCAACTTTTCTTTTCCTCCTTGGGGTCTTAAGA
ACCAAGCACGACAATGTATATTCTTTTCCTTCTGGACTTCAAATGTTTTTCCTTTTTCCC
CTTGCTTTTGGTTTCCTACGGAAGCGAGGAGTCATCGGGTTGAGGTGCTTTACCCGCGCC
GCTCACGTTCAGGAGTGTTCACCTGACGGGTAGACTGATACCATAAAAGTAAACGGCCTT
AGACACCCAAGTGCAATTTGACCAACCGAGCTGACTTGCATCCACGCTCGTTCAACTTGG
TGACCAGAGCCCACCGACAGCCAGTCTGAATATCAGCGAAAACGATCAATGCACCAATCA
AAAACCAGGACAGAGCCAAATACCAGAGGAACATGTCCAATATAAGGCCTTGCAATACTG
TTACAAAAACACATCGTTAAAGTATCATAGCTACATAGTCTCAAGCTCAAGGGGTATACA
ACTTGGACACAACAAAGGAAACACATCATCATCCACATCCCAACTTCCTCCATCCACTTC
TCTCACCTACTCCACTCAACAGCCCAGCTTAGCCGTGCTTCACATATGTCGGCTGCTTGC
TGTGCCTCCTCCCGATACAAAACTCCATAACCCACATCAACACAACAATGAGCATAAGCC
CCGTCGCCGCCCACGTAAGCGCAAGGAACTTGCCGCCCCAGTTGGCCTGCAGTCCGATGT
CTTTGCCCTTATCGTTGATGATATGGCTCGCCTTGACCATCACAGCTGTGACGAGTGCGC
TGGCGAGTCCTATGGCGAGGAACGCGAGTACCGAGACCAAGAAGTTGACGCATGCTGGTA
GTCGTCCGGATAGCAGGACAGCCACAACCGCAGCGAAAAGCGCAATGAAGATAAACGCGA
TGGCAATGCAGTACAGCACAAACATGGCGCCCATCAGCGCGTTCAATGTCTTGATGCCTG
TCTCGACATCCTCGGGCCAGTTCAGGTCGGCGAGCGTGACGTCGAGCCCGGTGGTCTTGT
TGAGCGCTTCCTCGAGGATCGCGGTCGGGTCAAATTTATACATCGCCCTATTCCTTGAAC
ACTCGGTCACATTCTTGCTAATCTCGTCCTGGCTGACTGTCGCGTTGGCGGCCTCGGCAG
GTGTATACTGGCCCTCGCAGTAGTTGAGCATGTGCGCGGAGTAGAAGTCTTCAATGCCGA
GTCTTTGCGTGACTTCGCCGATGGCGTCGTTGATGGTGCTGCTGCCGTAGTTTTGGATCC
CGTTGAGCAGGTTGGTGAGCGGGTTCGAGGTGTCCGTGGACCGCGTTTCGTTGACGAGGG
TTTCGCCAATCATGGAGGTGTTGAGCGTGAGAAGGTGGTAGTCTTCCATGAAGCCCTTCT
TGTGGCCGGCGAAGAGGCACAGGAAGGAGAGGATGAGGGCTGCTGTGCAGCATAGTGCTG
GGATGAGGGCTGTGGGACGCATGGTTGTGGAGGTATGAGGTGGTTGTTTCGAACGGTAGT
TGGTGATGTACGCAACCAAGGTGCCTTTGTAGAATGGAGGCAAGACAAAGGAGCAAGACC
TTTTACTTGCAGTACAAAGCGATAGATGAGTTGTAGACAAACGTCAAAGAACCCAAGTGA
CAGCAGCACGCGTCAATCTATATGCACACTCACCGTCCATGCGGCGGAACGAGCATTCCA
AGCTTGCTCCGTACTTCCATTCTTGTCAGAGCATTCACGTCACCCAAGCCAAGGTTACGA
GAAGCACACACACACACCACCCGTCGAATCAGTCAACGCGCGACAAAACACAGGCACTGC
CACCCAGCCTCAGGATCGTCGAATTTTCGTGTTTGTATTGGCCGAAATGTTGTCAATGCA
CACACCGACCATGTTGACGTGTAAGGCGCTTTGACGGGCACTACGTCACTAGTCCGGGAG
GCTTGCGCAGGGCTCTCAACCTGTTGTTGCAGCCGCGCCAGGGTCTGAGTAAGACACATT
TTGCCGAGCACAACCGAGCAGACGGGATGGCCTGCAAGGAGGGAAAACGGCTGCAGACGC
GGAGGATTTTCGACACAAGGCAGATTTGCGCAACTGTTCCACAGAGGAAGATGAGATTGC
ACAGCCGCTGAGGTACGAATCGAGGTACGTGGGAGTACGCGACCGTTGTGGACCTGAGCT
GAAAATAGAATCGTTGAATAGTCCACTCGTTACGGCACCTTGGAAGTCTCACGAGTGTAT
ACTGTATTAAGTGTCAGTGAGGGACCATACAGTTAGGCACATCGATTGAGCTGCGGAGGG
AAATATATCTCTAGCAAGGTACACGTTGTGCGACCTAAGTCTATTGTTCTTGGCCTTCGT
CTAGTCGTAAGGTCTCGTCTATCATAATTGACCATAGCCGCATGATCATCGTAAGTGGGG
CATCCTGTGCCTCATGCTTTTGAGTGGTGTCGTAAAGATGTTCGATCGGAGTGTGGTGGG
CACCTGTAAGGCGCAGTGCGCCAACTTCTATGATGGCGTCCTCTTCGTCTTGCTCGAAGG
CCCGGTCGAGGGTGACTTCGATTTGCCAACTGCATCCTTGAAGGGCGAGTATGGCGCAGT
GACTGAATGTGGTGGGGCACGATGTCCGTTTGCTAACTTTGGGGGTTCGCTGGACCCTGG
CCAGTTCTTCTGCTCTTCATGCATCTTGTTGAGAGGCTCTCCAACGATGTGGTATTTCGT
CCACTCGATAGGCGGGCATCGAACTATGTTTTGCGGTTGCGGTATCGCAGGAAACCTGGG
TGCTGCCTTGGAGTCTACGTTCGCAGAGTCCTTGCGCCCAGCTCCAGATGGCTGACCGGC
GGTTGTGTCGTCATGGTGCCTCTCAGCTAGATCTGTGAGACCAGCAAGCGTGGGCGTGAG
GACATCATTGTGCGCTCGAGCTGCTTCGGCTCGCTGTTCTTGCAGGGAGCGCATGAAGCT
TTCTGGGTCCTGCATTGCAGCATGCTTGAGTTCTTCCAGAGCCTTCAGGTCGCGCTTGCT
CTTCTCTCGCTGTATCTGCAGGAGTGATATCGCAGACCGTAGCGCTATGGCATCTGGGTT
CTCGCTCTCTGAGATAGGCACCGAGGGCGGTTGCTGTCTGAATGTCGTAGGCGCAGGCAC
AGGTCGTGGTGGGGGTTCATTGCGGGGCCGAGCGTGGGAGCGCTCGATGGGAACTAGCTG
GGCGACAGTACCGGTGGGCGTGATGGGTGAAACGGGCGGCCGGTCTGAGGTGGGCGACTC
TGAGCGCTTCTGCGAGGCGCCAGAGGTCGACGAGACGTCGCTCGAAGAAGCCGGCCGCAG
ATCTGTATTGACCAGCAGCGCAGGCATGGCGGCTGAGGGTGAGGGCGTCTCGAGGCGCGG
TGCCCGAGAGTCCAGCACGGCGATTAGCGATCGGCCACAGCCACGAGGCTGGAGGGGCGG
CGACGTCAGGACGGGGCGCGCTGAGGCCTGAGAGCGCCACTGATATGCTCTCGGCAGGGC
GCTGATGGCGGCGATACGGCGCTGCTCAGGTATGCGCCTCGGTTCTGTCTGCCATGCTCG
AGAGCGGGTGCGTGGTTGAGGTGCTACAGCGAGGAAGTCGCAGCGCCTGCGCTCCGTCCG
TTCGTTGAGAATGGGTGTGGGGACTGTGGGAAAAAGGATGTCGAGTGTGGCTTAGGTCGG
GACTGCGGAGGACTCGGAACGACTTTACCTCATCACCCAGTTTCAAGAAATGTTCGTACC
GCAAAAAGTGCCTGTTGTTGTAGGCTTGTTCTGCACCCTCCCTTTTCATTAAAACTCTAG
AAGGCTGTATAAAGGTAGAGATTTTTTGCTTACTCTTTAATCCTGTCTGTTTAGATATTG
TGTTTCTCCTCTAGCTGTTGCGCAATAGCAAGTTGAAGACTGGGCTGCGTTGGTGTTCTA
GCAGCTGCTCGCTTGTTTTGGGTGGTCTGCGGTCCGTACTTTCTTGAAACTGGGTGCTCG
TCTACCTCGTCAGTCTCGTCAATCTGAACACGGGCCACAGCGGCTTCAATTTCCATAGCA
GCTATCGCAAGCCATAACGGTCGACAGGCTGCTGATGCCCTTGATGGTTACACAGTCGCG
CTGGAGCCATGTGTTCTTCGCGACTGCCTGTTCTGGAAGTATATCATTTGACAACAAATT
AGTTCACAGCTCTGACAGCGGCTTCATCAGATGTCACTAACGTGCACGAGTTCGGGGGCG
CCGCTGTCAAGCGTGTCAGTTTCAGAGCCAGAGCTGTAGTTCCAGACAGTGGCCAGACAT
GTAGTCGAGAACGACGCCCTCACATGGAGTCCACATCTGGTAGACGCACGCCAGTTCTGG
TAGTGAACGACGTGACGGGCAATCGAGCAGCACCCCCAGGGCTGATCAGGCCATCGCCAA
CACTCTTTCTGGTACGCTTGGGTCAACTTTATCCAATGCCTCATTTACAACGCCATGTCA
CCGTTGGATGTGCCGTCAGATGCCGCGGACCAGGTCGAGCGAGCATGGAAGAAGCTGGTC
TTCAGCGAGCGTCCAGCGGCGGGAAGGCAGCCACAACAGTCACTTCGTGAGACCGCCCGT
GTCTTATCGCCAATTGTCGCTGCCGGATGGCCATCGCCGCGTGGCAGAAATGCTGACACC
GCTCGCTGTGCATGAGGGCTCGCTTGTCTGCAGTAGCGCATAGGTACCAGATGTGGACCA
TTCACCCCCTGTAAGTAGCTCTTGCTTTTGGACGGTCTGCCCTTCATTTGCGCTTTCCAC
GTGCGGCACGAGCACCATCGTATTTACCCTCCTGCTTCCCCCATTTCCCCAACGTCTGCT
GCTGCCCGCTCAAATGCTCCTTCCATTGCGTCGTCGACTCCCACATCTCAGCTAGCCGCT
TTATCGGGTTGCACGAAATGTGCTGTAGCCTGCCAACTACCTGCCAACCAGTCGCAGCCC
TGCAGCGCACCGATACTCGTTGCTAAGCCCTAACTGCTGCCCGACCGAGATCATCGTCGC
CGTTGCTCGAGTCATGGCGCCTGGTACAGACTTAACAGCGCAATCCCCGCCAGCTGCGGC
GCGCATACCAAAGCTCAAATACAGGAACCCACTGCCAGCAGACCAAATCTCGCTCTCTTC
GCAGAATTCTCAGGAGGTGACACGACCGCCACTGCAGAAACAGACTTCGGCGACAAGTTC
AGACGTTCCTCCATCACCCTACCGACCATCTCTCGAGACCATAGCAAGCACGACGTCATC
CAGCCTGGCTTCCACACCGTCCAGCAACTCGAGTTCTCATGACTCCAAAGCATCGAAGAA
GAAGAAAAAGAGCAACTCTGTCTTTGGCTTCTTGTCACTAAAGGAGCCTTCCCAAATCGC
CCTCGAGCAATTCGCTGAACAGCAACGCAAGCAAGGCAATGGGAAGGGTACAACGTCACC
TTCTAATTCATCCATTAAGACCAGCGGCACATTTTCGAGTAAAAAGCTGCCAGACAATGT
CCCCAAAGTCAATTCTAAATGGGATGGCATCCCAGATGCGGTCAAGAAACGGCAGTCCAC
GGCAACTGCGACCACCAGGACAAGCAAGGACACCAAACGATCGTCAGGATCCTCATTCGG
ACAAGGCTCACAGCTCTCCGCGTTACCCTGGAACACCTCAGAATTTTCGGTCATGTCGAA
CGAGTCTCGAGGTCCACCCAACTCGATCATGTCTGTACCTTCTGGGATCAACGCCGACAT
TTATCACAACGGACACTACATTCCCTCCTCACCGTCTGAAAGCTCACTGCGCGAGTCATC
ATATTATTTCCCAGAGGAGCCAATGGCATCTGGTGCCTTGCCAGTAGAGCACCCAACAAC
TTCTAACGAGGCTGAGGCTGGCCATCTGTCCAAGGGTCCATACCCCACAACTGACCTCGA
AATCATACCGGACGAACCCGAGAGCTTGAGATCAGCTTCACCAGCATCATCGACCAACTC
AGTCGACACCATTGTCCGGGCTGAGGCTGACGCAATATTCAAGAAGATGAATGATCGGCC
TCAGCAGCAGAGCTTCTGGGGTGGAAGTGCACCAGCAGTTCAGACACTTACTGAATCCAA
ATCGAGCGTGCCCGAGTCCCATGAATTTCTGTTCAAAACATCGTCCAGCGCCCCGTCGCA
GAAGGATGACTCCCAAATGGCGTCTCCACCTGCTCCCTATATTGCGCCTGCCGCTCGCTA
CACAGAACCACCAGCGCACTACCTCCCATCGACCGCGCACGACAGTCCACCACCTGTCCC
TCACTACACCCCCTCATGGTCTGTGCAAAACTTCAGTCGACCTATGGCACCTACCACACC
TACTAAACCTACCAACTTCTTTCAGCCTGCACCTCGGCCCCCTGTTGCACCTTCATCCTT
ACGGTCGAGAGCCATGGGCTCTGGCCTTCCGACTCTATACGAGAACTCTATCGCCAGTGC
CGAGTCTTTGGAGACGATTCGGGACGACAGCGACGCGCGATCGATTGCACCATCTTTCAC
GCCGTCTTCGATAGCGCCATCTGAACTATCGGAGCACTGGCACCAATCTTCCCGCGACCG
TCTTGGCCTTGGTGGGCAGCTTCGCAAGAGCGATGTGCTGCCATGGAAGACAGCGGAGGA
TAGTCCAGGTAAGCCCAAGAGCAGACACCGTTTATCTCTGTTGATGAGGGGCGCGTTACG
GTCATAAGGTTCCCCTGGCGGTTGAACTGTGACTAACCCTGTGTGCATAACAGCTTGTGA
CAGCCAGCAACCATCATAGTCCGCCATCTTTGTATTTTGTTCAGCGTTCAGCGTCAGCAT
CTTTGTCTCGAGCGACGGTCGCCACTGTTTACGTATAGATACCCAGTCACATGTTCAACA
TATCGGAATCACTCGTTTCATCACATCTATGATTCTCGAAAATCGCACATCTTTTTCAAT
GCAGCATCTTGTCGTCGTCGAATTTACCGCAAGCGACACATCATGAGCAATGCTTGTCAA
CGATATTCGTATCAGCCTTTCCACATCGCCAGCATGAAAACACAGAGGGAAGGAGCAACG
AGGTCGGTCAATCGCGGTCTACATGTACGCTAGACTTGCTAGTGGCGCAACGATTACGCG
CCGTCACCAACAGTAACGTACCAAAATCCACAATGTTTTAATCTCCGCCAACCCTCCCCT
TTCTATCCGTCCACACGGTTCACCCCGCAACGATGCAGGTGCGTGCTGGAAATCGCCTAC
GCGGGTAAACATAGTTCAGGAAGCCCGCGCTGAACATTATTCTTGCTAACGCGCAACCCT
CGCTGGGCTGGAAGTTTGCCGGCACAGACTCGCGCCAAGTTATGCAGACCGAGGTTCTTC
GCAGCTTCGGCACTAACCTGTGTTTTGTGTAGTGTGGCCCTATGAGCGCTTGCATGCTGC
CTAGCCCTGCGTGGTGGTGGGCGGGGAGAACAGGTGATTTGTCGTCTTTTGCGAATTCGA
GTGCGAGTTGTGGATGATAATTTGTCAACGCTCCACGTGCGATAACTGGAATGCTCAATG
TCAATGCATCGCAAAGTCTGTTGAGGTTGTCGTGTTCTGCTCACGACGTTGTACGCTCTC
GTGACATGATTTCTAATAGTGAACTACGACGATCAGATAATGTGCGAGTCCCTGAAACAG
GGTCTGGCACGCCAGATCAAGTCGATCTACTTACTCGCGCCGTACCGCTTCTTTACTATA
AGTGTGTGTGCGGAACGTACCGCTGGTGAGTACATAAAGATTCAGAAGTGAAGGTTGAGC
GATGTTGAGCCGACAATGTCGTGCTCGACATCGCTCCAGGTCCACGACGATTTTTGGGCA
CTGAAACGACAGCGCTCAATTGACAGGTCTTGTAAACTGGATGTTCGGCTAGGATGTCTC
AAATTTGTGTTGCGACTCTTCTGAGATCTTAAAGTGTGCCTGCCCACGTTTGGCTGCAGT
GTAGCCCAAGACGTTCAAATGGTTCAATGCCGATATCCTGTGTTCATCCCAATGTGCTCC
TGGACTCTCTGCTGTTCTTCAATGCTTCACACGTCCTTCACTGACATCCAGAGACTTCAA
AACCTGCATCCGTGCACAAATGAAAGCCCATCAACCGCTTCCAACGCCACAACTGCCCAT
CGTCCACCACCTTACTGCTTCTTATTCTTCGCATACACAAAATTCGCAGCCACAGGAACC
AATTCATTTCCCTCCGCCCAATCCCTTACACCACCACCCTCCTCACCCGTCCCCCAATGC
TGACGATCCTTCGGCTTCGACAAGTGCAGCGGCTCCGTCGTCCCATTCTTCGGCGCAAAC
ACAAGAAACACATATCGGTGCTTGCCCGTCTTGGGCGGCGGGCCAGGAGGCTTGTACTCG
ACGACATCATCGGGTCCGCTCTGCTCTTCGACGTCTTGCTCCGTGAGGCCGAACTTGGGA
AGGGGCAAGATGAAGAAGGTTTGGGGGGTTACGGAGACGTTGGTTGCGATCCAGTGGCAC
ATCTCGCTCCATTTCGGGTTGGAGCGGGAGGGAGCGTCGGGGTCGGTGAGCGTGATGATG
TAGGTTGGGTGGGAGTCTGTCATGCGACCGAGGCTGGTGTCTTCGTGTAGAGTGATGGAC
GGTTGGTGCTGGAGATGCTTGGGTTTGATGGTGTTGCCGAGTGAAGCCTCGTCTTTCTTC
CAGGATACGGAGACGGTCAGACTTGGGAGGAAGTCGCCAATGACTGTTGGTGAGTTAGGA
ATCAATAGGTGCCAAGGCTTTCATGACTGTGCACCTGTTGGGATGATCTCGGCTTCTCTG
AGTCTATGTTTTGTTAGAACTGGCAATGGAAAAGCTATATCAAGGACTTACGCAGCCTGT
ACAGCAAGAACATCTGGAGAGCCGTTTGCTTGGAGTGGCTGTTGCTCGGTAGGCAAAGCA
CAGGCAGCTCCATAGAGCTGTAGCAGGCTTGCAGTCCCGATCAAGTTGTGTACACGCATG
ATAGTGTACAACTGCTAGCGGAGGGAGTTAAGAAACTTCAATGTTGAATGAGATGCGTCT
TGTTGGGTCCCAGTCGAGCTATGGGATGAAGTGCGGAGAAGAAGCTGTCGCGTGAGGTTG
TTTCTGAATTGAGGTTGCGCCTGCGCCTTGTCGTCATTTGAAGTCACTTCGCAGATCCTC
CACCATTCTGGGCAGTGACGGTTGATTGGCCAGCACCAACGTCAGGAATTCACTCTATGG
ACGAGTTGTAAATGGTAATGTGTTGATGCCATGTAAGAGGGTATTCGCAGTCGCATGCAT
GTGCTCAAAATACAGTATAGGGCAGACAGCCGTCCCAACGCCAGACACAACGATGCATCA
TATAGTCAGACAGTAAACGCCTCGCAGAACCCCTTGCTGCCTGTGACAAAACCCATGTTC
TGGGCAATGTTGTACTCAGCAACAGCCTGAGCACCCAGCCCAGTCATTGTGCCAGTGCAA
TCGTCCAGCAGCACACAGTCCCAGCCGTACGAGTACGCGTCAGACACCGTGCCAAAGACG
CACTGATCAGTGTTCACGCCAGCGAAAAGTAGCGTCTTCTTGTCGACAGCGCGGAGGTAT
TCGTGTAGAGGTTCAGCTGTAGACCATAGCCCGCTCATGCGTGTCTTGTCGAAGAAAAGG
TCCCCAGGCTGAGCTACCGCCTTGAAGGGCTCGTAAAGCTCCGAGTTCCATGTCCGCTTG
AAAAGGCACCGGCCCTGGTTTCCCGGAAGCTGAGCACCCAGTCCGACGTGCCAGCCCAGC
GTTTTGTGGAATCCTCGTTGGATAGCTGGCGCCATGTTCTTCAGATCGTGCTCGGTAAGA
CCCCAGTTGAGCCAGGCAATCTGAATACCTTCCTTCCTGCACCGCTCGATGACCCTCAAA
GTAGGTTCGACTGCCTCCAGACCTGCAGTGTGATCTCGGTACTGTGGATGGACGAAGTAG
TTCTGCATGTCGATGACGATCAGGACAGCACTGTCAGGATCGAACATGAATCCGGTGTGG
TTGTGGCGATTTTTGTCGCATTCAACGATCATCCTCCTCTCTGATCCCCTCGATAGATCG
AATTTGCCATCGTCTGGAAAGTAGAGCCATTGCTCATCACCACCGAAGGGAATTGGCGCG
GTGCATGTGATCGTTCCAACGGTGGTCGACGTGTACTCCTGGAGGTACTCCTCTTCTTGT
AGCTCACTGAAGGTCTTGGAGGCCATAGGCGTATATACAATAGGGTCGTTTGACAAGAGC
CTGGAAGTAGTCAAAGGATGATAGGGTGTCGCAGAGTTGGGAAATTGCAAGAGCATACAG
AGAAGTCAACAAACCGAAGTACCTGCGCCGCCTTTGTACCTTCCGAGGCCTCGATGAGCA
CAGACTCACCGCTTTGTTGGGCGTGTTTGCTGATAACACCTACCCTTATCATTCTGATAG
GCTTCCCTCGGAGTTTGTAGCTGGGCGGTGTTGATCATAGGACCATGATTTCGTTTCACG
AACGCTTGTCTTTCACAGCAGCCCAGTCTGCTATAGTCATAGCACTCTAACTAGCTTCAC
CTGCTGCATCAAGCAAGATCTGGCGACTCCAATCGAAGCAAACAATGACTGTTGACATAG
ATAAAGCGCGACGGCAGCAGAAATGCGGAGGCTAGAATCCGGGGTATCGCAGTGTAATTA
GCTGTGACCGTTGTTGACCGAGTGCTACATCGAGATAAGGCTGAGGCTGATAGTCGTTTG
AGCCGACCAGGAGATAAGCAGCCCTGTGACTTTTGGTGACTTGAACTTTGGAGTCAGCAA
CCGCTCACCGATTCTACCCGACTGCCCGACCCGACCCAAGAAGAGCAGCATTGTGTTTGT
GGTACCAGTGATGCCCTTCCGGTGGAGATTCCCCCAGGCCGTTGCCAACGGATGGCTGAG
GGTGTGTGACGTATCACCTGGCCTGCTGGAGGCCCCCGTTGGTTAGCGAGCAGCACGCGC
CGCGTTTTGTGGCGTTGCGTGCTCGCGTTGGCATCACAGCCGCAAGTCATGGCCTTTACT
ACATGAGGATGGGCTTGTTGAATTCTCCCAGAGGTGTACTCGATGTTGACTTCTCCTATA
TGCAAAGTGAAAGTTGGCGAAGCATGAAATCAAGGAGAAGGCAGAGACCGTCTGCAGAGT
GTTTGATGTGGAGACGGCCTTGTGCACGTGACTGAAATAACCTTGGTCGAGACTGAGCGA
ACCTTATGACGACGGGCTGCATTCCATCACGAGCCTCAGTCCCAATTCAGCAGGCATCCA
GGTACCACTTCTGCGCGAGCCATCTCTGCATCCTCGGAACCGAGTTTTCGCCCCTGCGCA
ACGATTGCACCCATCTCAAAGCCTCTTGAGGCCGTTGTTGTTTACCTTGTAGAAGGCCAA
AGTTACCAGGAACACCAAAACCGCACACGTCCACCAGCGTTATGGCGTCGCTGGGCGAGG
AGCTCCTCAACATCGTCAACAGGCTCCAGGACCTCGTTTTCAACACCATCGGCAATGACT
CTCTCGACCTGCCCCAGATTGTACGTTGCCCCTCTCACCGAGGCACATGCGATGCAGCAG
AAGCCACTGGAGAAAGCTCTGCTGCTGCGCGCCACAGCATGTGAAGACCTCAATACTGAC
TGTTCCAGGTTGTCGTCGGTTCGCAGTCTTCCGGAAAGTCGTCGGTCCTCGAGAACATTG
TTGGCAGGGACTTTCTTCCCCGAGGCAGCGGCATCGTAACACGGCGACCGCTTATCCTTC
AACTCATCAACCTCCCGAGCGAACGCGACGATGCCGAGGAAAGCGATGAAGTCCATGTAC
CGCATACACCAGCCAGCGTAGCAGGACAGCAGGAGTGGGGAGAGTTCCTGCACATTCCTG
GACGGAGGTTCTACGATTTTGCGGAGATCAGGCGTGAGATCGAGGCTGAGACAGCGAGGA
TAGCGGGAAACAACAAGGGCATCAACAGGCAACCGATCAACCTGAAGGTGTACTCTCCAC
ACGTTCTCAGCTTGACGCTTGTCGACTTGCCTGGTCTGACCAAGGTATGTAGCTGGCCTC
CAACCTTGAACATGTGGCGCTAATCGCTGCAGGTACCCATCGGCGACCAACCGACAGATA
TCGAGAAGCAGACCCGGAACCTCATCACCGAATACATTGCCAAGCCGAACAGTGTTATCC
TCGCTGTCTCCCCCGCAAACGTCGATCTTGTGAACTCAGAGGCTCTGAAGTTGGCCCGCC
ATGTCGACCCCATGGGCAGGAGGACGATCGGTGTCCTCACCAAACTGGATCTCATGGATC
ACGGAACAAACGCTATGGACATCTTATCTGGACGTGTATACCCTTTGAAGCTCGGTTTCA
TTGGTATTGTCAACCGCTCGCAGGCGGATATCCAGAGCGGCAGACCACTTGCGGACGCTT
TGCAGGCCGAACGAGACTTCTTCAAGCATCACCCAGCCTACAGGAACATGGCCAACCGAT
GTGGTACTCAGTTCCTGGCAAAGAGCCTTAACCAGACCCTTATGTCCCACATTCGCGACC
GGTTACCCGACATCAAGGCGCGCTTAAACACCCTGATGGGACAAACACAACAAGAGCTCG
CAAGTTACGGAGATGTGGCTTTTACAGGGAAGGAGCACCGTGGCTCGCTAATCCTGCAAC
TCATGACACGTTTTGCTTCGTCCTTCATTTCTTCCATTGACGGTACGTCTACCGAGATCT
CGACAAAGGAGCTTTGTGGTGGTGCCAGGATCTACTACATCTTCAACTCAGTATTTGGCA
ACTCTCTGGAGCAAGTCGACCCTACGATGAATTTGTCTGTCCTCGACATTCGCACTGCCA
TTCGAAACTCTACCGGACCTCGACCATCTCTCTTCGTTCCTGAGTTGGCCTTCGACCTCC
TTGTGAAGCCGCAGATCAAGTTGCTCGAAATCCCCAGTCAGCGCTGTGTTGAGCTCGTAT
ACGAGGAGCTCATCAAGATTTGCCATACTTGCGGCTCGACTGAGTTGACCAGATACCCTA
GGTTACAAGGCAAGCTTATCGAGGTTGTGTCTGACCTGCTGAGAGAGCAGCTTGGACCAT
GCTCGAACTACGTTGCGTCGCTCATCGACATCCAACGAGCCTACATCAACACAAATCACC
CCAACTTCCTCGGCGCAGCAGCAGCCATGTCCTCGGTAATCGCGGATAAAGAAGCTAGGG
AGAAGAAGGCTGTGCAGGATGCAGAGCGGAAAAAACGTGAACAGAAGAGGCTGAAGGAGC
TGAATGGAGTCAACGGTGGTGAGACACCTGAGGATGGCGAAGAGTCGCAGAAGGTTGCCG
ACAAGGCGCTGCCCCTCAGGAAACACCAGACACAAACTAGCCGCAGTATGTCGCCAGCAG
TTGGGCGCTTGATGAACGGCTCTCACAACAGCATTTCAGGTCAGCTCAGCAATCGCAACC
GTTCACCGCCTCCAATGGCTGCGGGCGGCAACGCACGAGATGGCTTCCTGAACTACTTCT
TCGGCAAAGATGGCGGTGCTGCACACAACCCTTCATTGACATTAGACAACCGACCTGGCA
GCCGGCACGTCAGCCAGAACATCGAGCCCAGCTTTGCTCAGAGCATCAGGAGAGGCGACC
CTAAGGCACCTTCTCCTATGGTCCCATCGTTCAATATGGACGATGACGAGGAGCCAAGCA
GCCCGGCACAAGAAATCCAAGGCGGCTTTGTAAGTCTGTTTTCAGCTCATTTGAGACATA
TGACTAACATACATAGCCCTCGGACCCCGAGTCTGCTCCCGCGCTCACAGAACGTGAAGC
CCTGGAGACCGAGCTCATCCGCCGTCTCATCTCCTCCTACTTCAACATCGTGCGCGAGAC
CATTGCCGATCAAGTGCCCAAGGCCATTATGCACCTCTTGGTCAACCACTCCAAAGACGG
CGTGCAGAACCGCCTCGTCAGCTCGCTCTACAAAGAGGATCTGTTCCAAGAGCTCCTGTA
CGAAGACGACACAATCAAGGCCGAGCGCGAAAAGTGCGAGAAGCTGCTCAAGACGTACAA
GGAGGCGGCCAAGATTGTCGGCGAGGTGTTGTAAGATGTAGTGTTGTAAGGAGATTACCT
GTAGGTTTAAAATGTTCTTTTGGTTGGCGTACAGAGGCCGCGCGTCTTGTGGATATGTGG
GATGAAGGAGGCCTGTTGTATGCGTATTTCTACTCTTCTGTCGGATCATGAGCAACTACG
TGGATGAGGGTGGTTGGCTTGGGTGACAGTGCGTTAAGAGGACTCTGCTCTTGAGTCTGG
TTCGCTGTTCAAATGGCGAACGATGGATAGTGTATTATAGAGTATACCGCGCAACTTCAA
ACCCACGTCTTTCAGTACGCAATGTGCCCTTGTGTGGTTCCAGGGCTCGCGGATCATGTG
AGGCTGAAAGTAAGCATGTATATTGAAAAGGCGACCAACCGTCGTCTATACTGTACAGAT
GGTACATAATACCAGAGGTTGGTATCTCGCACCAGACTATCGACTATCGACTATCGACTA
TCGACTGCTTTTCCGCATCTCGCCTCTTGGCTTCCGTCGGGCGACCATTATGTCCATGCT
AAAGGGGAAGAAGGGACGTTCTACGTTCTACGTCCCAGGCGCTCATTTCTCGTCTGTGAT
TCCGAGGATTGCGTTCAAGTCGGCGTTGGGGTCCTTGGGGTCTGCCTTGGCTGTAGAATC
AATCAGCACGCTGCTCTTATCGCCATGTCAAGGTCTCAAGGACGCACCGCCAGACGAGGC
CTTGGGCTGCTCTTGGGGATGTGTCTTTGCCCACTCCTGCTTGGCTTGCCTGATCAACGA
CTCCTTGTGGCTGTACGCCTTCTGCTCGGCCTGCGCCTTCTCGCGCGCTGATATCGACAA
CTGCGTGTAGGCACCGTAGAAGAGACCGGTCGCCAGGGCGGACCATCGGAGGACCTGCAT
CATCGGGATTAGCATCTGCACTGCACTTCCAGAGCTCGGCGAAGCTCCATGCACCCGCTC
GGAGTGCGGGTGGGCGCCAATCGAGGGGGAGAGCGTACGTTGACACCGACGGAGGTAGAC
ATGCTGAGCGGTCGTGCGAGGGCTTGCGACTGCGACTGTGCGGCTCGAGACTGTCCAATG
GCAGGTGTTCCGGGGCTACGACGGCTGATGCACCGTTGTACGTGGTCCGGAGGGTTGTGA
CGGCGGCGTCGAGGCGGATAGAAGAGGTTGGGCGGAGGAGCTGCTCGCTCTCTGCAAGAT
TCCTGCGCTTCATCCCGACTCGGCGCTCGGGCCACCCTTACTAAGGCGCGACTTTGTGGA
AGGCACGACGACAACACCCAGACGCGACCTTGGCACTTCTTTGTTTTCTTTGAGGGGCAA
TGTCTGGGAGGGGGGTGTAGGACTCGACTCCTGACATATTCCACAAGCACCGACCTAGAC
GACACTCGGCATAAAACGCACCCAAAGCCCAGCCCAGCCCAGCCCAGCCCACACTCCACA
CCTCCGCCATGGAGTCCTCGTTCGAGCAGCGGCGCCAGGAAATCCTCGCGAAGAAAGCCA
AGCTCGCCGAGCTGAAGAGGCAGCGCGAGCTGAGGAGAGAACAGGCCGGCTCTAGCCGAC
AGTCCACGACCGCGAGTCCTCTAGGAGAGGTGCGCTGGTCCGTTCATTGTTTACCAACGA
ACAACACTGACACGCTGCGCAGGTACTGTCGCCAACACCACGACGGAGCCAAGACCTCGA
TCGCAGAGCCGACGTCGACAGTCTCATAAACAACATCCTTGGAGACCGCCGACCAGCATC
AACACAACCCGGCTCGCCAGCCGTGCGGGCAACACGGCCGACCTCTGTGGTTAGCGCAGG
ACAGCTTAGCAGCGACAATGAGCCAGCGTCACCAGCACAGTCCCGCATGGTCGACGGAGA
GACGCAGACAATATCCATAGGCCCACTCGCGACCGTCTACGAGTCTGCTGGCGACGGGCA
GGCCACAGCTGAAGCCAACACGCAGAAGGAGGTAATCACATACAGCAAAGGCGTGCAAGC
AAGCATAGACTGGAGCCCGCCAAAGCCCCGAGGCGCGGGAGGGAGCGACACGGAGCGCGA
CGAGAGCCCAACACGGTCACCAAGGAGTAAGAGGCTGAGCCGGAGACAGAAAGAGAGGGA
CGAGGAGATTCGCAATCAACTGCGAAAGGAAATCGAGGAGGAGATCAAGGCTGCACAACA
AGCGCCGCAAGATGGCACAGTGGCAAGCTCGGACGAGAACTACCCTTTCAAGACACTTAC
AAACGAGGAGCTGACTGCGGTCGAGAACTCGGATGACTTCATTGGTTTCGTGGAGAGGAG
CACAAAGGTGTTGGAGAGGGCCTTGGACCAGCAGCTCGGATACGACATTCTGGCAGATTA
TGCGCTTGACGGAATAGATATCGGTGATGAAGACGAGCGCTACGGAGCAAGTGCGGGCAA
GAAGGGCAGGCGCATAAAAGAGGTTGCACAGTTCTGGGACGAAAGATGGAGCAAGAAGAG
GATGATTTCGGATCTGGGATTCTCTACAAAGGTACTGCACTTCACCTGTCTTTGCAAGTC
TCGCCTAACAGCATACACAGTTCCCAGAGCTCGTCCTCGCATCCTACACGAAGAACCCCT
CCGCTCCTCATGATCCGGACGGTCTGATCCAGGTCTGGAACATGCACATGCACGACCGAC
CGGAGTACATATTCCACGCCCAGTCGGATATTCTCACCGCAAAATTCTCTCCGTTCCATC
CGAACCTCATCATCGGCGGCGCATATTCGGGCCAGGTCCTGTTGTGGGACACTCGCGCAA
AATCAGCTCCTGTACAAAAAACCCCTCTGACAGGATCTGGACATACACATCCTGTCTACT
CGATAGACATCGTCGGAACACAAAACGCAAACAACATCATCTCATGTTCCACAGATGGCG
TCGTCTGTGGCTGGACGGTGGACATGCTCACTCAACCACAAGAATTCCTCGAACTTACCT
CACCCGCACCAGCAAAGACCGACGACATGGCAGTAACATGTGTTGCCTTCCCACAATCAG
ACCCAACGTACTTCCTTGCCGGTACAGAGGAAGGCTCAATCTACCCTTGTCACCGCTACG
ATCGCGCAGGCGCGAAGGCAGGTGTCGATGGGCGGGTCAAGTACTCTGGCCACGCTGCTC
CAGTCATGAGCTTAGATTTCCATCCCACGAAAGGACAAATCGACCTCGGTGACCTCGTCC
TGTCTTCTAGCGTGGACTGGAGCGTCAAGCTGTGGAAGGTTCGCCCACCAGCGGCAACTG
GCTCTGGCAACGCTACCCTACCTGGTGCCACACAGCAGGTCACACCGGTCCTCGACATCG
CGCGCGAAGACCTCGTCTACGATGCACGTTGGTCGCCTGTCAAGCCTTCCGTGTTCGCCC
TCGTCGATGGGGCTGGCAGTCTCGAGGTCTGGGATATCAACGTCGATACTGAAGTTCCTG
TTCAGTCGATCAAGCCGAGCGACAACAAGAGAGGCGCTTTTGCAAGCATGCCGACGGGCA
TGGGCTACATAAACCGCAGTCTCAACAAAGTGGCTTGGGAGCGGAACGAAGGCCGACGCG
TTGCTGTTGGTGGCATGGACGGCGTTGTCACAGTATTCGAGGTCGGCCAGGACCTGGGTG
GTGTTGAGACGAGGAATGAAGAGTGGAGTGGTGTGAAGAAGCTGGTGAATCGATTGGAGG
GCTACGGCGAGGGTGTCACTGGCAGGTAGAACCGCCTTTCGACAGTCACAGAAGTGGATC
CCTTGAGACGAGTGATTAATGTTAGTCCTCAGGGTGTTTAAGTCGTGGCGCAAGGCATAT
TTAGAGGAGTCTGATACTTAGTCAACATACCCCTTGTGCCTTCGAATAGAATCCTGTGCA
ATTGTGCAAAACTGTTCGATTGTCCTTGTAACTTCACGTGCGCCTTCCTCGATGCCCTTT
CCGACATTCTGAATATGCAGATGCGAGTCTTCGTAGATTACATCTTCCAACTTAACATCA
ATACTTCAACACACTCCAACGAACAACACACCAGCAGCCCCAGCCAATGCCCCGGCAACA
CCCATCATCTTCTGTTGCCCCTGAATCCCCACCGGCGCCGCAGCAGCCGTACTCTGCGTC
GCCACGCCGCTCCCACTCGAACTCGCCCTCGAACTCGCTGCACTGGCACTGGCACTGGCA
CTGGCACTGGCGCTGGCACTGGACCTCGAAGAGGCACTGGCGCTGGCACTGGCACTGGCG
CTGGCACTGGCACTGGACCTCGAAGAGGCACTGGCGCTCGAACTCGCGCTCGCGCTTGCG
GCACTCCCTGATACCGAGCTTGAAACGGTGACCACCGCGGTAGCAGTTCCTGTGCTGATC
GTGCTCAGTTCCGTAGGAATCGTAGGGCTGAATTCATCCGTGACAGGTGCAATGGGCGCT
AATCCTGTTGTTGTTGCAGGCGTAATCGTGCCGACGATGTTGGTAAGTGGTTGTTGCGAA
CTGCCCAGCAGCGATTCGGTTGAGACGTCGACGATGAACGGTTCGCCCCAGGACGATGTT
GTGCTCTGGGCACTGTTCAATCCGATGAGGGAGAGGAGGGCGGAGTTTCTGAGGAGGGAG
AGACGCATTTTGGTGAACTTGGAAACTGATGTTGAACTACCAGGAGGGTATGCTTTCTTT
CTTCGTTGAGGTTGCGGTTGCGGTTGTGTCTTTGCAAGGGTGAGTTTTGGTTTGAGAACG
GGGTTTGTAGTCGAGGGTTGCAGGATCTGGATGGTCGGAAGCAAGCAACTCGACATCCTT
ATGAAGTTGATATATTTAGTCGCTTATCAATACGAACGTTACTTCGTCAGCTCAGGGCCG
TCGTTGCGGTTTCTGATTGGCAGAATCGGAGTGGGAATATAGCGCTCGTTGTTCGTTCGT
GTTCTCGGCTGGGTAACAACCGTCTTGATTCGAGTTTCTCAGATCCAGAATGATTGAGGG
CAAGATGAATGTGTGAAAGCCGAGTCTTTAGCATAACCGTGGGCTTCCGCTGACCCCACA
ATGTCCGAGATCATTGCTGCAGCTGCGATGCGCTTTACGTGCAGCATGTAGGATGCGCAG
CGATCAGCTTGACGGGTGAGGTGTGAGATGGAAGTGGTGAGCGCTGGTTGGTGTGGATGC
TCGGCTCTCCAATTCTCCCGCGTTGATCCCGAGAAACCGGCTAGTTGGAGCCGTATGTCG
ACCGTCAGAATGCGCGATGACCCTGCGTCTCGAAATATTGTCTATTCAGGTGAACGGAGT
GAGCTTTACGACTTTGTATACGTGGTGAAAGGCACAATACTAGGGACCTTGGCAGTCACG
TGTGCATCTATCTTACTTTATACATAAGCTTGTCTTGCAAAGAATCGCTCTATCAAATGT
GCAATACAGACAAACTCATAAGCATCTCCTACTCTTAATATCTCAGCTTCCTCAAACCAT
TCGCGCCTGGCATGTAGACTTCTTGTCTCCTTCGGCGACCTTGCACCCACCGTCAGATAC
CGAACCACAAATCTCTCCGTCTCCCTGTCACTCCCCTACATCACATCATACCTTCGAAGA
CAACACTAAAAATCCTCTCGTAGCGCTCAGTCGCACCCTATGCCATGATGGTAAAGGCTC
ACTTCACGCAGACCTATGTCATTTTCAGCACGATCCACTCGACTGGCCAAACTGTTTCTA
CAAGCCAGGAGATTAGACTGACTCTGGGTTTTAACGGTCTTGTTCTCGTGTCTCACGATG
CGCTTTCAAGGCCTTGCGCTAGACGTCGGTTCTCGTGTGAGGAAAGAAGAGGTGCTGAGC
AAGAGCCAGGTGATGAGCGTACGATATATTGTTTGCTGTAGCACTGGCAGCTAAGAGTAC
TTGAACATGTGAAATTGAAGAGTCTTGTGACAACGGAAATTGTGTTGAAGCTGGACGTGG
GCTACGAGAGGCTAATGATTGTGGTATGAGAGGTGGGAAAAGGGTTCGATATTAGGAAAA
CAGGTGATGAGGTAAGGAGTAATGGATGGGCGGAGAGCAATCTTCGACAAGCTATGAACA
TGTAAGTTGGTTCATGATGAATACAGGTACGTATCGTTTGCGTGAGAAGTGAGAGATCAT
GCGAGGTGTCACTGAGACAATACTGTCAAGATTTATGAAACCATATGTATACTGATATAA
GCTCTCGTTATTAAGAATAGTCCACATGGTTTGCTCAGTGCCGACGAGTAGATGTCTGAA
CATGAGCATCTCTCGGAGATGTGAAGTCGCATAGCGTTTGACCCAATGCTTGTGTATGCG
TTTCGGACTAGACCTGTATATCTAGTTAGATGTCGAGAGCCGTCGCCAAAACTCACCGAA
TTCCCGCAGATTCGACCAGAACGGACAAGAGAAAAGAGCAAGTGCCAGTAAATGAGATCT
TCCATAACAGGATTGCGTGACAGACGCATACCGTCCGCAATTCGCCATGGGTGTGCGAAC
AACTACTCTCAGCCCAAGCAGTGGCTAGATCCTGACAGAAACGGCCCTCAACACAAGCGC
GCCCGCCAATACTCACTTTGTATGCTGTTTCGTACCGAAACGCTGGCAATTTGACAAGGC
GTTAGGTTTGGCGCAACTTGATCGTTGCGAGAGGCAAGCCAAGCTACGAAGCTTGCCACT
CGCCAGCCCGACCCAGCCTCGCCCTATGCGAACCAGTGGAACCTCGCGGTTGGTCCTGCG
CTAGTGCCATGCATGAAGCTGCAAGACGGTGTTGCCCGCGTGATGAAGTATTGACGCGTA
AACACTTTAGCGATGGCGTGCAGCGTCTTACCGGATGCTCAATTGCGCAATAGTAGTTTT
GTGCATGATCGTGTGCGCAGAAGGGATTGCTTGTGGATGAAGGACGGGGGCGAAGAGGGA
GAAGGGGAGGTTGGTGAGGTTGTGCGATGTGAGGTGGCGATGAGCGGGTGCTTGCATTTT
TGGGGTGCAGAAGCTCCCGTTGTGGGGTAGAGAGCACAATACGAATGCTGAACCATGGGT
GATCAGCGGATGAGCGTTGGGATACGAGTTTCACGTTTAGGTCCCAAATTCGCGATATCA
CTCGCAAAGAGGCTTGAAAGTGACGACTGTAGGAGACACAATGTGACGAGGTTTGATATC
CCTGCCTGCTGTGAAGCATGACTCGACAGATGCTGCAAAAGGGAGAAGGAACGAGCGGCC
ACACGGAAGCACTGCCACAATGACAGGTTTGTGCTACGGTATGACGATAACAGCACGATC
GATGCGGTGACACCTGCCTCTCTTTTGCTTGTCACGATGATCTCCGTGAGACGAAATGTT
TCAAGATGAGTGCAAGGCAGATGTACATACCGTTGTGCACGACCATCAGTCAATCAGTCG
ATCGCAGAGGCACGAGGAACATGATGTGAAAAGATGCACAAGATCGAGATTGAATGGGTA
TAATGATTTCATAGTGTCATTGGTCTACTGCCCACTGTACAAGGCCCTCTGCACTAGACT
AAGCAATGCACAGCACTCCACCCCAAACGAACGCCGCAGCGCTCGTGACTCATTAGAAGG
ATATCAACATAAACAAGAACTCTAAATTATCCAATGCAAATACATGAAGATGTTTTAGAT
GAGATCGCTTAGTTGAGGAAAGCGAAAGCACCGGCTGCACCGAAGAGGAGCGCCAGAGGA
GCGGAGGAGAGCGAGCTGGCGGCGCCAGTGCTCTCGGGGATGGCGGCAGAGCCGGTGGCA
GAGCCGGTGGCAGAGCGGGAGAGGGTGGCGGAGGAGACAGTGCCGTTGTGACTGGCGGTG
ATAGCGCCGGTGCCAGTAGCGGAAGCGTGGGCGCTGGAGACAACGCTGGAGATCAGGCTG
GAGAGCGAAGCAGATGCGGAGGCAGCGGAGGAGGCAGAGGAGGCACGCGAGACGATGACC
GAGGAGACAGAGTAGGCGGAGGCAGACGAGGCAGATGCGGAGGAGCTGGCAGCGGCGGAG
CCACCGGTCAGACCGAACTGGCCGGAGTAGTTGGGAGTCTGGCCATCCTGGCGGATTTCA
AGAGCGTAGTCGGCGCCGTCGGCAAGGTCCTTAGCGACAGTCCAGGAGAAAGTACCTCCA
GTAGCAGTGGCTGTGAAAATTGTCAGTACGTGAAGTTTGACGGCAACGATTGTGGTGAAA
CATACAGGTCAGGGGACCGATGGTACCGAGATCAGTGGAGAGACCCTTGCGGAGGATGAA
GGTGGTGGGGGTATTATCGGCGGGGGAGTAGGTAACAGTGTACGTCTGACCAGCTACGAC
ACCATCGGTGGGGTACTCGTTAATCTCGAGGGCGAGAGCAGCGGCGATGAAAGCAGCGCT
GGAAGCGACCATCTGGAAGAAACGCATTTTGATGTTGTTGGGGGGTTGTTGATTAGGTAG
GTATTAAGTGTTGTACGTGTACGTAGTTGGGTTAGAGAACGAGTGTAGGTACTGTGTACA
GCGAGAGGAGCGATCGGTGGATGAAGGAGAGACGGAAGGTGAGCGATGTCCTGGGGATTA
AGAACACCTGTGAACGCTGGGTGCAGCTGACTTTTACAACGAGGGCTGTCGGCTGGACGG
CGCCAGAGCAACGGCTGGAATGCAAAATTAGGTTCCTGATGCAGTATGGTTTAGCCTGGA
GCTAAATGAAAGTCATGGTCATGCACCAATCGACGTCTGGTTTAATGGCGATTCCCCTGG
GAGCCCCCTTTTTCGCACCCCTCGACGGTCTAGGTTGGAAAGGTGTGCGCCGGCCCAGAA
CCACTCACCATTCAGGCCACCTCTGGCGTCGTCGAGCGTCCCGGCGCATCCAAGTGCAGG
CCAACGGCCGCCGTGTCTCTTGTCTAGCCGGGATGAGCCTAGACGAAAGCCACTCAATAA
TCTGGGGAAATTCAGGGGCTAAGCCTGCTCCTCTCTTGACAGCGACACACGAGGCGCACA
ACAGCGGAAGGCTGGATTACAAAGCAATGGCTGCACACGGTCAACCTCCCTCGATGACGA
ACTCTGTGTGACGCAGAGCGCACACGATCACCATTGTTCTCGGTTGTTGCGGGTATTTGC
GTGCAAAATTCCTTTGCTGTCAGGCGCATACCTTCCGCATCCGGACGTCTAATCACCGAA
CGCTTTCTCTGTTTCACAACTTGCCGCTGGCAGTGTCATGGTCGACAAGCCCAAGCCAGA
TGCGCGACTTGTCTCGCTGTTTTAATGCCCACGCTTTTATCGATATGGCGAGGATCTGCT
GCTGGGAAAGCGGCGGCCTTCGCATTGTTGTTGGTGGAGCGGCAACCTTGGTCGGTGCGA
CACCAGTGATGAACCTTGACTGCTAGCCCGAGCAATTCTAGTCGCGATGGTATTGGCTCC
ACTGAAACAAAATTTGTTTGTTGAATCGCTGAGGTCGAAGAACGCTCGATCAAGACTCGC
CTCACGCGCTTGGACGAAGCCAGCCGAGTTGTGTCGCCGGGAGTGGATGAATGCACCGAC
GGCAATCGAGCGCCCTGTCTCTATGCTCCGAAGACCCGGGTGTTGTGGTCCGCAAAGGAG
ATCTATCGCGATGATAGTCAGCAATTACCATGCCAGGATAGGACCATGTGCGCATGATAG
ACACTGCATCGTTCATCGAGGAACGTGAGCGGTTACCATGTTAGCCAGGTGCGTGTGCTG
TCAGTTGAATGACGCCCTCCATTGTTGAAGTCATTCTTAGTTACATTCGTTGTTGAATTT
CTCTACCTTTCCTTGTGTGTTGACGAATCCCTTCGCAAAGAGTTGGAAGCTGGGCAGAGC
TGTGGAGATGTCTTGATCGTAGAACGACAGCAAGCAACAAGACAAAGAAAAGACGCCAGA
AAGCAAGGAAGGAATCACCGATAAGCTGCCAACCGCGAAGCTTTGGATCGAGATCGTTGC
TTGAACGTCTGGGAAAGTTGCTGAGGTTGACATGCGCCCTGCTCAGATAAACTGCTCCTC
CTCCCAGTGTTTCTCGGACTTGATGAAATCCGCCATGTTGGCGGGAAAGTCTTCTTCTTC
GTCGTCGTCGACCTGGGGTGTTGGAGGAGCTTCAACCTGAGCTTGAGCCTTCTTTCCGCG
AGGTTTGAGCGTGCGTGGCCTGGACTTCTTGGAAGGGGTGTCGTCGTCGTTGTCGACCTT
TCTCTTTTTCGGAGTTGCAGGAGTGATCGTTCCTCCTGGAAGTAGTCAGTACGCTGAACC
GGCAGGAAGCATCATCGCAATCATTGCACACCTCGCTTCTGGCCTGGCCGAAGGGGTGAG
AATTTTTCGCCTTCGTCAACGCGCTTTTGGAGCTCTTTGGCCTTGGCGGAGATGGAACGG
AACTGATGCCCGAAACTGCTAACAGTACGAGTGCCATCGAGAGCCGACATCATGTTAAGT
TGCTCTTTGGAGATACTAGTGCAGCCAAGCGCCATCAGCTGGGCGGTAGTGAAGGTGAAG
GAACCGTGCACCCAAACACAACAATACGTACCGCGTTTGGTGGTTGGTGGGACAGGGTTG
AAGACCTCCCCGTTGTCGACACGCGCTTTGAGCTCCTTGGCTTTGGCGAGGACGGCCCTG
AAGTTGTGCTGGAAGGCACTTGCGGTCTTGACGCCGTCGAGGCAAGCAATCAACTCATAG
TGCTTCATCGAAAGAGAGGTTGTGCCGGTCGCCATGAGAACAGCGGCGACTACATCAGCG
CTGTACGTCTTTCCAGCCTTGCTATCACCATTGGCGGCTGCTTTGGGAGGCATGTTGATT
GTGTGTGTGTGTGTTGGACTGCGGCGAAACGGAGCGGTGCGTTGATGTTGAGGGAGAAGC
GGAGTAGGATGTCGAGGTTTCGGGAGAGCTGCTTAGGGCCAAGACCTAGAAGCTATCTGT
CTCAGTGGGGCAAGTGAGGGTGAGCTGCAACAACTTGGTGATGGTGAACGTGAGCGGCTT
CGCGCGCCTTTATGTACACGGCTGTGCCATCGTACCCTGACATCTTCCAGGTGAGCCATC
GTCGGACTTGCACTAAGCTAGTTGTTTCCTGTTGTTGACATGTTCACCACTTGAGCTTGA
GCACGATTGGGTGAGCGTGATTCAACTTGGGCAAAGACGACTCTGGTCTATCTTATAATC
TTATTCCTGTTATCGTCCTTGCATGCGCTGGCACCTTAGTACTGAATCCAATCACCCATC
TCCATCAATATTTCCTTCTGCGACTCAAGCTCCTTGTTGATGACGTCTCTGTCTGGATTC
TGTCCTACACTCCTCTTCAGTTCCTCGCTCATCTCATCTGCCTTGCTCTTCACACTCCTT
GCGAAAGCACTGTTGGGGCCATGGCTCAACGCCGAAGCATCTAGCACTTGCTTTGTGAGC
ATCATGGCTATCAACCCCATATTGGCTCCCGGCGCTCCGATTCCTTCCTCCTCACCAGCA
AAATAAGCAGCCAACATTGCCATTTGCCAGGTCTGGACCACTCGTACAGGGTGGAATAGT
ACTGGGTACAGCTTCGGCTGAATATGCTTGTATCGTTTCGCGCACTGCGCCCATGCTACT
GGGTAGACTCCCGTCGCAAGCAAGTTCACGACCAGCTCGTCTCTGAGCGCAGCATACGGC
TGACGGTACACAGGCCATAGACCAGATTGATGACACAGGCGCATTCCATTCACGATGATC
TCGTTCGCTTGTTCTGGAGAGGCGCGTTGCGCTGCTTCATACTCAGCGTAAGCCTTGCCC
TGGATGGTGGCGATGTATTTCTCAATCTTCGAGTTGCCAACATAGTTTGCTGGGTCTGAT
GCAAAGCTCTCATTCTTGGTCATCATCTCGGCGACTTGCTGCATCTCCTGTGGCAGATCC
TTGGGATCGATGGCCCATTTGTCCTCATCAAGAGTCGCGCCCTTTTGACACTTGGCACAT
TTGCACGTGAAGAACCAGCGTTGTTTGAGCTCGTGTTGACGTCGATAGTAGGGATTGGTC
GTGTCGATGTACGAGATGAAGACTTCTTCGTCCTTTTTGATAGGCTTGAGTGACCGTACG
TTAACTTCGGCTCCATCCATGATGATGTAGGCATTAGGGTCGCAGGAGTGATTGAAGTGA
CCCAGCATCGGGTCCACGATGATACCTAAAGGATCCAGTGTGGGAGTGATGAGTGTCAAA
GAATTTGTAAGGACCTGTTATTGTGAGTATGCATGTTGACAATTGAGGTCTGTCCACTCA
CCCTCGCATACATTGCTGCTACAAAGTTCTTGTCGAAGAGATCTTGTGTGACCGAGAACT
GACTTGTGCCCATCGCCATCAACTCAATATTGCCGTAGTTACCGTTCGCTTTGAAGTCGT
CGACGTGGGATGGCAAGCTGAGCAACATGTTCCATGCCTCCTCTGGTATGATGTCGTGCT
TCTTCATGGTCAGAAGATCCATGCATGCAAGAACAGCCTTTGGAATCTCCCGTTCGCCTA
GTTTCTTGAGGATCTTGCATTGGTACTTATGACCACGGTTCCATGCTGCTTTCTGGCATG
CCTGTTGCTGCTTAGTACAAACTCGCCGACACTTCGCGCAAGCATACATACCTTGCTGCA
GTATCGAAACCTTTGACATCCAGCGCACTTTGACACCTTGACGCCCTCTGGGACATATGT
TCTTGTGCCTGTTGATGCGCCTTCGGTCCAGACATAGCAATTTGCACACGTGTCGAGTAA
GCGTTCGGTGTCCAGTGAGCCTACAATGGGCCGCCTGATAGATGCGACCAACTGGCCGGG
CTCGAAGTCTACATTAGCGAACAGACCATTCCCTGTGCTTTCGCCCTTCTCGTTGACACA
GACTTGCGATTTCGCGGGCCGGAATGGCGCAGATGAATTTGCCCACCCTTCCTCGGCCTC
TTCAGCTACATTAAGAAAGTGCTTGATGGGCATGTCTAGAGGTCTGGAGGAAAGGCCAGA
TTCGTGTCAATCGAGAAGACGCGAAGTTGTGTCTTGTAACGTCATGGGTCGCAGAGCCCC
ATCGCGTGGAAACATGACACTAGCGCTAAACCGGGACTAGGCTGCTCGCTTCTTGGGAAG
ACTCGATGAGGCTGATCATTCCTACCTTCTCCACTTCCTTACCTTGATATCGAGTCCGAT
GTCCTCGCATCGACCACAGACGAGTTCACAGTCAAATTAGTGGGGTCAAAGGTCCCCTAG
GCATTCAGATGCTCGATGAACTCCAATGCTGCCGCACCTCACGATCATGGAGGGAGCGAC
AGAAAGCATTACTACAATCAACATACAGCCGGTCCATTAGGCCTCGCCTTGCATTTTATC
GCGCTTGGTGCCACTACTTACACCCAAATCTTGGACACTCCGCTCCTTTGATGCTCCAAA
CCTAAGCCAACCAACCAGCGCTAGAATGACCACACCCAGAATGAACAACGGGATCAACAG
ATAGCGCGCAGCTCGCAGCTCCCTACAGAGCGCTTCTGCAGTATAGTTCCTGCCGTTATT
CGACAATAAGCACGCCCATGCCTCCACGTTATGCTCAACGAAGGTGTAGATGAGCACGAT
GAGTAGCCGCAAGAAGTGGAATGAGGCCACAAAAAGAAGCGCGTTAAGGAACCTCGTCTT
TGTCTTGCTCTGTTCTCGTCAGCATCTCAATCTAGCCTTCAAGGAGAAGAGCATCATGCG
ATACTTACTCTGCTTTCATGGAAGGGCGTCTTTATCCAAAGGAAGAGGAAGAGGCAGAAG
TCCATGATGCCACCGCATGCCGGCCAAAACAGGAAACTCATCCCAGTTCCTTTTAGATCT
GCAGGAGCAACATACTCGAGTCTGCCTTTCAGCGAGACGCTGTGCGCGACCAGACCGAGT
ATGACGAAGGATAAGCAGCCGATAAGCGCGTTGATGGCCTGGATCGTGATGGTCGCAACG
GCCATGCTGAGACTGTATTTACAGCGGCTGCAGCGTGGCAACTTGTTGAGGAGGAGGTTG
ACACTTGGCTTGAAGCTTGAAGAGGCGATTGTGCTTCACTCTGTAATCCCCAGATCTTGA
GAAGTCATCTCGTCCTTAAGTTCCTGCCTTCACGTATCGTCGTAGGCCAAGACCGCCACA
AGCGCGATGCACAGGGATGCGAGATCGACGTTTCGCATTCGCTTAACCACCCGTTTATGG
ATAGCTGAAGATGTGAGCATCGAACAGCCCGAACGAGCCAGAGCACACCTTGAAGTGGTC
ACTTTGTTCAATCCTGGTAAGAAATATCTAGGATCGAATGGATGGCCGCAGCACGTCATT
CAATCACACCATATCCATTCTGCTGGGTCTTGTGCTCAAGGCATACATCAGTTTAAGAGC
TCTGGGAAACGAGATCAAATTGAACGCGTCGGATACCCTTACTATCACACTCTGCAAAGC
CTACCATTCTGCGTCTGGACTCCTTGCTCACCATCCCTCACCTCCCACCTCTCACTACCC
ACTGCCGTCGTAGCATAAAATACATCCTTCGAATCCCACTTCTTCTTGATCTTACTCAGT
CTCTCGTAGTAACCTCCATAGAAGCTCTCCTACCAGTCAGGCTCCATAACACTCGCTTCA
TTCAGATAAGTGCCTCCGCCCTCCGAGACTGGACTGATGTCGCGCTACGGCTGGAGGATG
TTCTCCTGGAGGTCTATGTTCGCAACATTGGTGACCTTGACCGCGTACTCCGGGTGGCCA
CCAATTGCACATTGCTTTCCGCTGGTGTTATTCGAGGGCATGCAAGTCTTCCTTGGAAGA
TGGGCCACATGATGGAAGTTGGGTCGTTTTCGTGGAAATATGGATTCGTAAAGTTGCTCA
CAACGTTCGCGCATCCCTCACTGTCCTTCGTGCCTCATTCAGTGTCGTAGCAAGACGAAG
CAATGGGAACGGTTGGGATCAAGGCTCCTCCGAGAAGTGCGTCGAAGATGTCCTATATGG
TCCTGCTCGGCCACGTGGGATCGCCTGGGAAAGTTCTGCAGGGTGCAAGACTCCGTTATT
CAGCTAATGTGCTGGTGCTGATCATACTGTTCTCAAAGGTGAAGTACTCGGCAAAGTCGC
TTGTAGCCTCGTCTTTGACGATTCGTATAATAACAGCATCGCTTAATTATAAAGTCTCCG
CAGGTTGTAGAGGTGCCCCGGCAACAGGTACTACTGGGACAGAGGTGACTGCAGGCTCGA
TGCCGGAGAGTGGAGCGGACTGTGCAGTAACAATCGCTGCTTGCAAGGCAATTCATGGCT
GATACTGAGAATCAATGCCTCGAAAGAAGTTGTCGACAGGTGAGGGACGGTAGGCCAGAC
GAATCCTAGCTATTTGAGTGACTTCCGACTTTTGCTACCGAGCTTTAGTCTGTATTTGTG
CCACCGAGGAACACATTTTTGTGTCAATCTTCTTGGCTATTTCCAGGCATTAAGGCAGTA
AGCGAATATGCACAGAAGGATGTTAAGCTCCGAGTCCAGACGTTTACATGCAGATGTATA
CCGGAAGTTCATTGGTGCAAGCACCAGCGAAAAGCCGCAACCTGCAGAAATCAACATGGC
CCTGAACTACATGGGCCACTTGCATGCTGGTGCTTTGCACGATTCCGTCTTGCTAGAGTT
GCAAATTTTGTGCTGTATGCTCGTGGTACCACCCATGGATCCTTCGCGCGGAGATCGTCG
ACTTGGAGGGGACGGGATACGCTCGTCCTGCTATTCCGAGATATTGTTCCGCTGACTGTA
CATGAGTGTAGAGAGACACCAAGATTACGCTTCGTCTTGGCATGGTATGCGTATGGATCT
CCAGGGCTGTCGGAGATAGGACCCTACAGCTGTAGGCTTGCGGCGTAGTTATGCTAGGTA
GTGACTTGCTTCAAACATTTGCCTTCTTCTGCAGCCTTGGAGAACGCACGCAGCCGAGTG
CTGACCACGACCGACAAGAAACAACACTGCTTGTTCGGAATCGTTCATAGTTTCTATACC
ATACTCAGACGAGTGGCCTCTGGTCGTGTGGTGGGCAATGAGATGCCGGATTGCTTCCGT
GTGAGTCTAAGCAAGGTATCAATGAATTTAGAGGGGAACGAGCTGCGCGTGTTTTTACAC
ATGTGCTATAGCTGCCGACCTACGACTTCACAAGATCTAACATATGGGAGCGCGAAAAGA
GACTACCAAATTCATAGAGGGATGGAAGTCGCGTTGATCTTAGAGAGTGAACGGTTCAGG
TTCGGCCCGTGGACGGCGCGGGGCGCCTGCTGCACACGGGCACACGCTACTTTTACTCCC
ACTATCTACCACCTGCTACTTATCCGCAATGACTTATTCCTTGATCCGTCTGACGCTCTG
AAGTCTGGAAGGTTCGGCCGGAAAGCTGACCCAACAGCGGCACATCATGAGGTCCAGAGT
GTATGGATGATCGTCATCCCATTTATCACCATCTTTCAAACCAAGGTCTTCAGGTCTGTG
TAACCGAGATGGCGTAGCTGTGAGAAAGTATGCAAAGTAGCTATTTGGCGAGCAGAAGAC
GGCTTCTCATAGTCTTCGTTGACTCTGCAGTCTCCTCGAGCGATCGCTAACCGCTTACGC
AGGTCCTGTAGGACTGCGTTGTGACTCGCTACGCTGGAGCTGTACTTCGGACTAGTACCA
AATGTAGGGCCAGTATAGGATATGGAGTGGTGTTGTGTGCCCTGGTTTTCACGTCCCTTA
GCGCTTTTTGCCTGATGACAAGAAAGCAAACGAAGCGGCTGTGAGGCTGCCCGAAGTGAT
AAGTTCCGTGTTGTTCTACCCAAAGCAAGCTGACTCTCCTTCCGAGCGCGCAACTGCAGT
GAGCATCGGAGTTACTCGTTATGAAACACCAATTTCCCTGTCATTAGACAAGTTCCTCTC
CTACTTGCAATAACAACAATGACTTCCGATGCCACGATGGACAAAGAATGGTCACTTGCG
GACCTGATTCGCGAGAAATTGCAGATGAGCGCATTCTCCAGCCGGAAAGTTTTACCGGAA
GACGCATTCGAGGACTTACTCACGAATGAAAACATGCGAAGGGAGCTTCTCGACCCGACC
GCTGTAGGCCAGGGTATCCAAAGCTTGACGACTTATGTTATGCGACGCGCGAAGAAAACA
TTTACCGTCCTTGTTCTTTGCAATCTTGTCGACCATGCATTCACACTCCAATGTCATGGA
TTCAGGGACTGCCACCTCCCCATCGAGCAGGCAGACGACGTTCAGGTTCGCTCCTTGAAT
GGGTCCCCTATAAATGATCCAGCTTTGAAATGGTTTAAAAGTTGGACCCGAAAGAAAAGA
CACGATCCTACCCCGAGTTCGCAAGTCGCCAACTTTTGCGAAAATCAATGGATTGTCCTC
TGCGGGGTGTTCTCGGAAGGGCTCACCATTGAAGATCTCCATAATAACTGCTTGCTACCT
CGATAAAGTACGATAAAAGCGGAGGTGGTGGCTTCAGTACTCTTCATAGAGCACGTATAC
ATCCTGCTCATCAGAGTATCATTCAGGTACAGGTCGTAGCCACTATAAGCGAGAGCCAAC
TAACATGATCAGGGTGATCGGCTTGCTATCAAAGAGCTGAAGACCGGGACAGAAAAAGCC
TGTGAACTCGAAGTCAATGCGCTTGAACTAGCACAGAAGCTCAATCACGCCCATATCGTC
AAGTTCGTGGCTGGGTTTCAACAAGACTCCAGAATACTACCTGATGTTCCAATGGGCTGA
TGGAGGCAATCTACGTGAATTCTGGGAGAAGCATGACTGGTCTCGAGATCTAGGCACCAT
CAGGTGGGCTCTCAGACAAATTGGAGGGCTTGCCGATGCGCTCGAACACTGGCATAACCA
ATATCAGGAAGACGCACTGAACTGTCTGCACGGAGATATCAAACCTGAAAACATTGTCAG
ATGAGGGCAGCCAAACTCTCTAAGTTTACTGCAAATTGCAGACCTGGGCTTGGCAAGGAT
ACACTCTCTGCCCACCAACCTTCGCAAGACAGAGTCTGGTGCTTTCACTGGAACGTTCCG
ATACCAGTCGCCTGAGATCAAGACCACAATCTGGGGAGTGGTCTCACGATCCTATGACAT
GTGGGGTATGGGATGCATCATACTGGAGTTCATCATTTGGCTTCTGTACGGGCGAGAAGG
GCTACGGCAATTCAATGCTAGCTTCATAGATAGTTTCTTCATCATCCAAGATGGTATGCA
GCTCCAACCCGGCGTACGGACATGGATCGATCACGTTAAGGGTTATTTTCTTAAGACGAG
GGTCAATGTGTTAGCCCGGCACTAAGAGAGCTACTCAGGTTCGTCGAGTACCGCCTGCTA
ATCGAGAATACGCCAATCAGCAATGGAGCGCCTGCGTCACTCAGTTATGTCTCCTACTCT
GACAGCATGGATATCGATCTGCCTGAGATCAACGTGTCCGGTGAAGGCATGGATCCATCC
GTCCCCGTCAGTCACAGAGCCAAATTCATGAGCTATGCGATGCACTTAGGCTCATCGCAT
CGACAAAACACCCTGAGGCGCTCTGGCCCAAATCCCAGTCCTTCATCTGGGAACAAGAAG
ACACAGTACGTTTCGATCAACCTGATACCCTCTCAAAAAACGAACATGCAATGCATCGTT
TTCTGAACTGAAAAGGCGGACCCACTCGGTGCGCCAGACAAACACTACGGACTTCTGGTA
CGCCCAATAGGTCAAGGGAACTTGTGCAGAAGAATCGGTGTTGCCACATTTACACGAGAG
CAGGGGTGGAAGACCAGGAGTGTTGGGATGGAGATATACATAATCGGAAGAGCGCTCAGC
TCGAGGCGAGTAACATTTTTGCACTTGGAGAGTTGGCCTTAATAACGCTTGAGTAATAGG
GGCGTCAAGCTCCAACCAATTTCCTACCTTTGTAAGACCATGCTGTAGAACATACTGTAC
ACACTCTCTACAAATCAATGCGGGATGTAGCAAGAAGGTACCCGGCGCGCTTCGAAAGAT
GTACTCCGAGCACCAGGTCTCCAGTCTGAGCAAGTGAGCCCAGGAGTCTACTTATTTGGA
TACATATTCGACCAATACTAACTGGCTCAGATGTTTGCGAGAGTGACTGTATCGCGTGAG
CAAGTGAAAGTGACGTCGTGTGAAGGAGACAGTCACGCTAAAACTCCCGCGGAATGCCCG
AGCGTCAGTTCGTGGTTGAACAACGCGCCTGCCTTCGAGCTCCACCCAACAACCACCGCC
GCCCTCGACGAATACACACGACCGCGCAACCTCGGGAGCAGGATCGCCTGCGTCGCCCAC
CATGGCGCCCATCGAGACGCCCGACATACCGGACGATGCCTCGACGGGCGACACATTCAC
CGTGCTGAAGCAGTCGCTGGAGCTCGATATCAGCTTCTGCCCGCGCCGCGTGACGGGAAA
GACAGTACTCGACATCCAACCCAAGAAGTCGCAGCTGCGTGAGATCGTCCTCAACTGCCG
GCAGCTCAAGCCGACGCGCATCCGGATCGACGAGCAGACGGCAGGCTACAGCTACTCGAA
CCTGCACCAGCGCCTCACACTATACCCCGGCACCGGCCTCGAGCAGTATCACTTCGTAAA
GGACCGGATAGCACGCCACGTGGATCCTAGTTCATCAGCGGACGAGCTAGTCGTCTTTGT
GCCTGACAAGGTCAAGACACGGGAGGTGCGACCAGAAGAGGTGGGCGAGCTGGAAAGTGC
ACAGGGCGTCTTCTATGCGCCGTTGAGGCTGGAGATTGACTACGTACTGGACGACTTCCG
TGATGCACTCCACTTCGTCGGTGTCCAGGATGGAGACGGACGATACCCCCACGCCTTCAC
ACGAAACTCACCCTTCCCCGGAACGGCGTCGTGCCTGTTTCCCTGCATAGATGACAGCAC
ACGCAAATGCCTCTTCGACGTCGCTATTCGATACCCGCGAACACTCGGCGATGCGCTCAG
CAAAGCAACAGCATCAGTACTGGCAGGCGCAGATGGACAGGCCTTGACGAGTGGGGCAGA
CAAGGCAGACTGCGTCATGACGGATGTGGACGACGAATTGGCTGACCTTTCTGCCGAGGA
GAGGGCTATGGAAATGCAAGTCATCTGTTCAGGCGCTCTGACAGACGACATCGTGGATCA
AGCCGATGCATCCCGTAAAACAGCAAGCTTCACCTGCGATACTCCTGTTCTGCCACAGCA
CATTGGCTTCGTCATCGGTCCTTTCGAACATGTCGACCTCTCCGAATACCGCGATACCGC
CGACGACGAACGTCTGGGATCCAACGCCGTCAAGGTACATGCTTTTTGCTTGCCAGGAAA
GGAGGATGAGGTCCGAAACAGTGCTATGATGCTTGCGCGCGCTCTCGATAGCTTTACGGA
GCGCTTTCAGAGTTATGCGTTTGGCAATGCTTACAAGTTGGCTTTCGTGGATGATCTGGA
CTGCGACACTGCTCATACTGCATCATTCTCGATCTGTAGCACCCGTCTACTCTTCCCAGA
GACAGTATGGGAGCCGCTCGAGCACACGACGAGGGTCCTGGTGCACGCTGTGGCTAGTCA
GTGGATTGGAGTTGACGTCGTTGCTTACAGTCCCTACGATTACTGGATAATTGTTGGTGG
TTCCTGGTTCATGGCTGAGCTGTATCTTCGCGAGCTCTTTGGCCGAAACGATTGGCGCTT
CCGGCAGAAACAGATGGTGGACAAGATCATTGCAATGGACCATGAGCGACCCAGTCTGAT
TGAGCTTGGACCCCTCTTGCAGCTCCATCCTGCTGAACAGCAATTCATGGAAATCAAGGC
ACTACTAGTGCTCTCTGTTCTACACAACCGTCTCGTCAAACAGAGCGGAAAAAATGGTGT
CGACAGGTGTCTGTACCGCATGTTGTTCAACGCTCGACAGGGCAAGTACGACAACGGTGC
AATCGCTACCGATGACTTCCTCGACATTTGTGAGAAGGTCGGCCATCAGAAGCTTGAAAC
CTTCTTCAAGCAGTGGATCGAGGGCTCTGGCTTCCCGACGTTTACCTGTGATCAGCAGTT
CAACAAGAAGAAGCAAGTGGTCGTGCTCACCATCCAACAAGAACAAAATGTTCTGGCTGT
CGGAAGCACACTCTCTTCTGATGAGTTTGTGCGCAAGACCAAGGAGAGCATGCACAACTT
GGCGCCATCACAGAACTGGCCGGTGTTTCTGGGACCCATGACCATCCGGATACACGAAGC
CGATGGTACACCATACGAGCATATTGTGGAGATCAATGCGTCGAAGGTCAAAGTGGAGAT
CCCATACAATACCAAGTACAAGCGACTTAAAAGGAACCGACTCAACAAAGAGCGAATGGC
TGCCGCCGCCGGCTTAGATGCTTCAGGCGATGCACAAGAGGATGTTACATTCTACATGCT
GGGTGATGTGTTTGCATCGCCTGAAGAGCAAGAAGAGTGGAAACTCGGCGATTGGCCGGC
TGAGGTCGAGCGTCAACAGGAGGGTGAAGCCTACGAGTGGATTCGCATTGACGCAGATTT
TGAGTGGATCTGTAAGGCCAAGGTTCAAATGCCGAGCTACATGTATATCTCGCAGCTGCA
ACAGGACAAGGACGTTGTTGCACAGGCTGAAGTAAGTTCAATTACGCGGCTTTCATGTTC
TCGCTAACAATTCAGTCCATACAATTTCTCGCCACAAAAGAAGACAAGCTTATATCGACA
TTCCTCGTCAAGACCCTCATGGATGCTCGATACTTCCACGGTATACGGACCATGGCTGCT
GATGTTCTGGCGCAGAGCGCCAAACAAAGTTTGGACTGGATCGGTCTCTTCCACCTGAAG
AAAGCTTTCCAGGACCTCTTTTGCTTGCCTGGCTCGCCTATGACAAGGTCGAACGACTTC
TCTGACCGAAGCTTGTACCTGATACAATGTGCTATCCCCAAAGCTATCGCCAGAATCAAG
GGCGAAAACGGCAAAGCACCCATGGAGGCGAAACGTTTCCTGCTCGATCTCATGCGATAC
AACGACAATCGCGGGAACGATTACAGCGATGATCACTACATCTCGACACTTATGAGGTGT
CTAGCCGAATGTCTCGTCAGCGTCCCATCCAGTGTCGTGACCGATTTCGACTTTCGCGTA
CAAGCAGAAGAATTCGACTTCACCAAGAAGGCGATTGAGGAGCTTACGCGGCATCAACGG
CTGGACGAATGGATCCCAACCTTCCAGAATATATACACAACCACCGGTCTTGATTGCACA
CTGAAGCTGGTTATGAACCGGGTCATGCCTTTCAAGCCTTCAGAATTCTCGCAGTACGCT
CAGCTTGGCAACGCGGATAATGTTCGACTGAAAGCCTGGGAATGCCTTGTCCGACTGGGT
ATGATACGGAAGGACAGCATGTTGAGGTTCTTGATGCATGACATTCGATCAGACCCTTCG
CCCTACTTCAGGAAACAGCTACTTCTCATTCTCGACATCGCTGTTGGGCAGATTGCGACT
GGAGAAGTCTTCACGCCGAATAAGACTCAAGAGGCTGTAGGTGGCCTGGTCATCGATCAA
GAAGCCGACAACTCAGCTCGCGCATCAAGTCTCGCACGCCAGTCGCTGGCGGGGGCACTC
AACGGATTGAAGCAGGATCTGGTTAACAACCAGACTCTGCGACTGGTGCTTGAGGAGGCT
CTGAACTCGAGAACCCTTTCTCTCAGTGACATGACCCAACTCTTGGACTTCTGCGACATG
ATCTTCCGGGATCGTAGGAAGAACGCCTTGCCTGTAAAGCTTCGCTTCCCACGCTACTGG
AAAGTCAAGCATCTTGGTCAAGCGAAGCTGCGTTTTACGCAAACTGACAAGTACCGTACG
AAGCCGCTGCATCCGCTGGTCAAGGAAGCTCCGCCAGCACCTGCACCCGCACTAGCGCCA
GCGCCGGCACCAACACCAACACCAACACCAGCACCAGTGGAGCTACCTCGGGAAATGGCT
GTGCAGCCACCGCCTGCACCTGTCGTGCCGCTGAAGGTCGCTCCGCCGAGTGTCATTGCG
CCGCCAAAGCCCAAGCTGTCACTCAAGTTCGGCAAGTCGAACACATCTGGAGGTGCATCG
TCTCCTCCGCTCTCAGCCTTGTCAAGGACACAGCCTACATTCTCTCCACCCATCAAGCAC
GCTTCGCCTGCTCCAATGTCGGCGCCAGCTTCGCGGAAGGCATCACCAGCACCACAGCCG
ACGGTCGCTAAACAGGAATCGCCTGTACTGCCACGAAAACCTTCCAGCCCGCCTGCGGTG
TCGCCACCAAAGAAAGACCCAACGCCGGCTCCTGTCGCGAAGACGCCCGTTCCGCTTCCG
ACCGCTTCGCCAGCACCAGCAGCGGCTACGCCAGCGCCAACGCCTGTGCCACCGCGTCCG
AAACCTGCGCCGGTTAACATCCCGAAGGTCATTTCGGCGCCATCGCCCATACACTCCCCG
ATTCCCTCGTCGGGTCCCAAGATCAAGATCAGGACTAAGACTGTTCCCGGTTCTTCGGCA
CCTAACTCCCGCCCTTCAACCCCAGCACCATCTCGACCGAGTGTGCCGCCACCGCGACCC
AGCGCTGCTCCCGCTCCTCCACCAAGATCTGCAGCTTCTACCCCTGCGCCACGACCCACG
CCTGTGCCTTCTAAGCAGAGCCAGTCGAAACCTAAGAGGAGCAAGATTGTTAAGCTCAAG
TTGCCCTCGGATGTGCTTGCACAGTTTAAGAACGGCAGCAGCAAGAAGAGGAAGCTGCCC
ACTGGTGGTGAGGATAGGCCGTTCAAGAGGCAAAGTGTTGAGCCTAACGGGCTAATCAAC
GGAGCTGCTAACAGTGGCTTGGTGAAGGTCGAAAGGTCGGGTGGTGAGAAGCCGAAACTG
ATCGTTCGGATGAAGGTTGATAGGTTCAAGCTGCCGCGTTCGTGAGGGTTTCATCGGGGG
TATTCAAAGCGTACATTCAGGAGGATAGCAAAGAAAGCATGCATTTACCGGAGTTCATGG
TATGAGACTCAGTCTTCGAGTCTGCAAAATGGGTAGTGGATATGTTAGTAGCATTCAGCG
ACGGCGTTTTGGGAGAAGTTGAGTGGATGGATATACCCACGATCAATCACTTTCATCATG
AGACATTGATAGCAATGAACAACTATCGGCGAAAAAAGGCTTCGAAGCTCTTTGCATGGT
TACCCTAGAAAAGGACAAGTGACAGCTCAAGGGAACCCATCATGTCAGGACATGTCAAAT
ACCAAAAGTGACGTGTAACGCGTTGTTTTGAAGCCCCGTGGAGATTGAAGCGTACGGACA
AGGCTCCGGTATGACGTATCACGTGTCAACGTGCCAAAAGTCGCGTTCTAGAATAGAATC
CCAGCCGGTCGTTCTGCGGCCCTCTGCTGCGCTGCTTCCGGCGTCTTGGGACTTTGTTCG
TGACGTCGTTTCTTGTGCTCCTCTCAGCCTCAAGACGAGTCTTGGCTGCGTAGATGTTGG
CAGATTCAACGGATGACTAAGTCTTAGCAATGGCTTCCTGCATGCCGTACGCGTGGCGCA
ACAGCAGCAGAAGCAATGCATTGTCTTGTTCGATACTAGGTGCAGAACCGAGCGTGATGC
AAAAGCACCAACATAATAGCATGCGGATTTGAGGACATCTGTTGCTTCGAAGCAGGAGAG
CCGTTCACATCACGTCGTATATGTGATTGCTAGCATTCGCTGAGCATTCCTTCCCCGCCT
CTTCGCTGCCAACAGCCACAGGACATTGCCAAGGACACCGCCTTCATCAAATCATCATCG
TCGCCCCAAAGCAGAGAGAACAGTGCCGTCGACCCATCAGGGGGCGCACGAATCCGGTTT
CGTTTTAGCAGCTGTAGCTGCTCAGGTACCAGTGCGGTCGAATACGATGGGCCAGTGAGT
AAGCTCGCGATGGAGCACCCGGACAGCATTACGTCTACAAACGGAAGCTGGCTGCCAGTT
CGAGGCGCGAGCGTGGAGACCACAGCCCCCGTAAATATTGCCGCTCCGACGTTCGCAGCC
GCTGCCAGACACAGCACGCGTCCTCGACCTCCCTGCATCCTGTTATGGGGCTGTTGAATT
GAGTGAAATCGCGGTTGATCTTGAGATCAGAGCACATCACGGCTGCGGCGATCCCCTTGT
CGTCATCTCAGCTGCATCCCTGCCGCAGCGCCGAGAATTATTGCAGCGCTCTACCGCGGT
GGCCCGCGTACGTACAGGACTCGCACTAGGTACTACAAGACTACTGCCACGCCCTCGCAC
CTCCGCTTGTTCTAAGGTTTTGACAGTTCCTAATCTCCCTGCTCCACGGGATCCTTGTGT
TGTCTGCTGTCACTCGTTACGTAGACACCCAGCTGCTGGACGCATTTAGCTCCCGCATAC
CCTTTACGTGCCCTTGCTGCGAGCCGGTGCATCCGTGGCTTGCCCGGCTGACCCAGCGGC
AGCAACCACGCGCTGAGAGCATTGCCTGCGTTTCCCGGTGTTCCTGGTGCTGCGTAGCTA
GGAGGCGCTTCCGGGCTTCCTGAGGAAAGAGCATCCACCATGGCCCGCCCTAAGAGAGGT
AAATAGCTGCGCCGAGCATCCCTCAGCCGCGCTGCTCTACGAGGCAGCCGGTGCCGTTTG
ATAGGAGAGCACTTCACTAATGCTGCGCTCCGTCCGCTCGTTTACAGTCCTCTCTTTCAT
GTCACAATGGGGTGGCTCCACACAGCAGTCCAAGACAACCACGTCCTCGTCCGCCGCACC
CTCGCCCGGCTCCGCGTCGCCCACCACCGCGCAGTCGCCCTCGAAGCCGCCGCCGTCCTC
ACACTCGTTCGCAGAGTCAGCAACTGCGCTGAATGACTTCAACAGCGAGCGAGCGTCGCC
CAGCCCAGCCCAGCAGCAGCGCCAGCGCTCAGACACCGGCCGCTCGTCACGCCCCATGTC
GATGATACAGACGTACCAGCCGCCCATCATGGAGGTGGGCCAGGACACGCTGCCTGAGCT
GCAGCGCATCTTCACGTTCCTGAACAGCCACTCGAACAAGCTGTACCAGGAGGGCTACTT
CCTCAAGTTCCACGACACAGACACCCGTACGTCAGGCCTGCCAGGATACCCGCTGCTGTG
ACACTGACGGATATGCAGGTGGCCGTCCGGCCCAAGACAGGAAATGGCAGGAGTACTTTG
TCCAACTCGTGGGCACCATCATGTCCCTGTGGGATGCGAGCGAGCTGGATCAGGTTGGCG
GCGATCGTGAAGTAATTCCCACGTTCATCAACCTCACTGATGCTGCAATTCACATGGTGC
GTTTCCCGATGACGGCATAGGGACTCGTATTAACACCCAGCAGATCCCCTCCATGACCCT
GAAGGACGGCAAGAAGCTCGACCACATCCTCAGCGTATCCACAGCCGCAAGTAACAAGTA
CCTGCTCCACTTCGATTCGTACCACGCCCTGACACAATGGACCGCCGCCATTCGACTCGC
CATGTACGAGCACACAACGCTGCAGGAGGCATACACCGGGTCTTTGATCGCAGGAAAGGG
CAAGTTCTTGAACAACATCCGCATAATTCTGGCCCGAGAGAACGCCAAATATGAAGACTG
GGTCAGAGTGCGCTTCGGTGCAGGCACTCCTTGGCGCCGTTGCTGGTGTGTGGTTAACCC
GCCAGACCAGAAAGAGTACGCCAAGCTGCAAAAGGACCAGAAGAACAAGAAGAACGTCTA
CGAGAAGCAGACGGTGCTGAAGGGCGACATCAAGTTCTACGAGACGAAGAAGATTTCCAA
AAAGACAAAGCCGATTGCAACGGTCAAGGACGCATTCGCATGTTACGCCATTTATCCCCA
GTCGAAGCCGCTCATCGATTCATCGACTCTGGTAAAGATCGAGGGGAAGATTACTGTACA
CTCTCAGCCAGAGACCACCACCGAGGGTTTCGTCTTTGTTATGCCTGAGTCGCGACCTGC
TGTCACAGGCTTCGAGATCATGCTGCAATTCCTCTTCCCAGTATTCGACACTTTCAATCT
CTACGGGCGACCGAAGAAGCTGATTGCGGACGTTTTGGACACACGCGGTCTCATGTTCGC
AATGCCTTCTGACAGGCGATATGGATACCTTGAACTTTGGGATGTGACTGGCTTGATCAA
CAAGGACGGTAGCCAGACGTGGTCTGAGAGACAGTGGAGGAAGCAACTGAAAGACCTGAC
ATCTACTCGCATGAACGCGTTGGCCGACTCTGACCGCAGTGCAGGGCCTGGAGGCCGAAG
GAACACCGTCAGTCGAGCAGGCTTCACTCCTTCGATTCGCAATCTCAGATTCCAGGATGG
TGGCTCCATTCGTTCACAGCCTTCTACTCGACAGCCCTCGCCCGCAAGGGAAGTCAACTT
TGACCTACAGGGACCCCGCCGTGTGGACTCTGCGCCACCCACAGGCCCCTTCGCGACTCC
TCACCATCAGCGATCAGTCTCTGAGACTGTGCACAATCTTCATAAGGCTCCCTCGCGCCT
GGCGCAACAGCAGAGCATGGACGACAACGACAGACCGCCCAGTCCACCACAACACGGTGT
TGTATACAATGGGACTCCCCAGAATGGTTCGACCCAGCATCTTGAAAGTTCTGACACTGA
CGAATCCCCTGGTCATGAGCCTCAGAATCTGCCTGAGCTTCCAGTCGCAGCCTCTGCGCC
GCCTGTCGGTCCAGTAGATCAGCCGCCTTCCTTTGCACACGCTTCGAACCAGAAGCCGCC
TGTTCGACCTTCCGTGCCCGGGTCCACCATCAAGCCGAACCCGCACGTCGATCATGCTAC
ACTCAACCAAATGGCTGATGCAACAAATACACCTTTGCCAGCTGGTATTGCGGCAGCTGG
TGCGGCGGCTGCCTGGAAGAGCCAGGAGAGTCTGCACAGCAGGAGGAGTGGGGAATATGG
CGCGGACCGTGGGCAACATATGTATTTGAACGCACCTCAGCGGCCTCCCCCTCGCGAGGA
TCGTTCGCAGAACAGGATGCCCACGATTCCTGCATCGCCGTACGTTGAACACGCTGAATT
CGTGCAGCCACCCGAAGGATATGAACCTGTAGCACCTCCTGTGCCAGAGCATGGCGAGCC
ATTGCCGTCTCAAGTGAGACAAGAACTCCCCCATCGCCCGCATTCTGGTAGTAGCGACGG
TCAGATTACCCGTAAACCAGTCCCAGGTCGGTCTCCCTCCTTTTCGCAGCGCTCGACCAC
TAGCTCAAGTCTTGGTAGTTTACGACAGGATGTAATTGATCCTGAAGCTCTTGATGCCCT
GAATCAGACAGAGACCTCACTATCCAGGCAGCAAAGCGCATCAAGCAGTCGCTATGACGA
CGATGCTGTTTCAACATCAACTCCAGACTATGCTAGCACGCATAGCGAAGAGATAGTGGT
ACGGAAGCTGCCTGCAAGAAGAGAGGATCGACCTCGCAGTGGTGTCTTGAGGACGATTGG
CGATCCAAGTCTGTTGCCTCAGGCGGATACATCTGCTGGAGCGTCACACCCGACATTAGA
CCCCAGAGTTCAACCCTCGGCCGACATGCCTTCGATCGATTTCGGACCAACATATGCTCT
GGGCTTCAACGACAAGCGTCCAGGAACGAGCGGTACAATGACCCCTGGGCAGGCGATGCA
GGGCACTGAGTTTTCGCGTTCAAAAGAGAACCTTGCACCTTGTCCCAACGAAATGCCTAA
TCGCAACTCCTACATATCGTCTGGAAGAACCACACCCAACACTGCGTTGCACATGCGCAG
TACCTCAGCATCTCCAAATGACTTGGAGACACGACAAGTTGCATGGCAACCTGCTATGGC
ATCTCCTCGAAAGTCGAGTGCACACAAGCTCGATGCCGAGGAATGGGTGATGCATCGCGC
TGCTCAACAGTCCCCTGGTCTGATGAACTACGCTAGACAAACACCACCTCCCATGAACCG
TAACCGATCTGGCGACTGGGCTCATTTACAGCGTACTCCGGAAGGCCCTCCCTCACCTGC
TGCGCGACCGTCTAGTAGACTCACGCTTAGCAGGCCCCCTTCCCGAGGTGCAGAGCTCTT
GCTCGACGCGAAGCCTACCACATTGTCTGCTCGTGAACAAGAGCAGGTCGCTCGTATGAC
TGGCACGCCCTTACTCGATATGTCGACCAGCTCCAAGAAACACCAACAGCAGCCATCGCA
AGGTCTGACAGGCTACATCGATTTCCGCGAGAAGGAGAAGGCAGCCGCAAAGCAGCAGAA
CCGTCATTCTGCAGCTATGCAAGCTGAGATTGACAAGCGAATGATGCAACAAAATCAGCG
ACAAATGCAAGAACAGCAACGCCAGATGGAGGCCCGACAACGTCAAATGATGGAGATGCA
GAACATGAACCAGCAAATGGCTATGGCGCAAAGCATGTACGCGCAGAGCAACTATGCACC
AAGCATGATGGGCACACCGCAAGGCCTGGGAACTCCTACCGGCATGCCTGGCATGGCCTA
CTCTACACCTGGTCAGGCGCAAATGTACGCTCAACAAGGGTATTTTCCTCAGCAGCAAAT
GACACCGCAGATGCAGATGCCTGGTGGTTGGATACAGACACCTGCACAATCCATGCAGGG
CCAGTATTTCCCACAGCAACAGCCCCAGCCCCAGCAGCAGTACATGCAACAGGACCAGAA
CTACCCACCAACAAGGCCATACGGGCAACAGCAGCAACGGAGGTATTAGTACGACCGCGT
AGATGAGACATTCAAGAGCATAAGGACGAGCAGAAGTCGACAGGCTATATAACTTTTTGG
GTACGCCAGCATCTTACAACATTCTAGTATATATTGGGCTCGGCCTACATTTTCGTTTGT
ATATCTTGGAACGAAAAACAATTACGCGAACTGTGCATTGGATTGGAGCACTACTTTGGA
TCGCACTTTGCATAGGGTGAGCATCCCTGTAACTACTCATTAGTATACTTACGATATGAT
TCGCGAACAATAGTAATATATATTGCATATCGGCTATCTCTTCATCGCGAGTCTATGTTC
TTATCTATAATCAGGCACTTATTTCCTTCCTATCAATGTCCTTCAAGTCTTTCTTTAGTA
TCTTGCCCGAAGCGTTCTTCGGTATCGAATCAACGAACCGCACGCCGCCAACTGCTTGTA
ACCTGCCAACTGCTCCTTCATATACGCCTGCACATCTTTCTCGCCCAGTTGGCTGCCTTG
CTTGAGCACAATGTAGGCTCGTGGTATCTCACTTCCCTCTTCACCCGCCTTTGCAATTTT
GCTCGCTCTGCTCGCACCGCCTGCCGATACGCCGATTACGGCTGCGTCGCTGATCTCGGT
GTGAGAGGAGAGGACGCCTTCGAGTTCTGCGGGCGCGACTTGGAAGCCTCGGGCTTTGAT
GAGTTCCTGCATTAGGTGTTAGCACCTCGCGGACGTCTTCAATCGATTGCTGACCCACCA
TCTTCCGGTCAACGATGTACCACAGTCCGTTATCCCGACGCCGCACAGCGATGTCACCAG
TATGAAAGTATATTTCTTCATCCCAGCTTTCGGCATTGGCTTTTGGGTTGTCGTAATAGC
CCTTCACTATCAACGGCCCCCTCGCACACGGCTCCCCCCGCATATCATAGTCCGTTGCAT
CCCTCCCGTCCTCATCAACGAGCTTCGCATCCATATTCGGCAAAAACCTCCCCACAGACC
CCGTCGCGTCATGCTCAGGATAATGGCACATCGTCGCTATACAACTCGTTTCACTCATAC
CCCACACCTGGTTAAACGGCGTATCGTCTCGCAGCAGCGCTTTGTAGCACGCTTGTGGCT
CTGCAGCGAGCGGCGCAGCGCCGACCCAGGAATTCCGGGTTGATTTGAGAGAGTGGTTTT
TCGTGTGCGGCGAGTTTATGATCTGGATTACCATTGGCGGGACCATGTTTGCTTCCGTAA
TGCCGAAATGCTCGACATTTTGCAGTCAGGATTGCAATTCGAAGCGCCGCATTACATGGG
TCCGAAGGCCGCTATGGAGAGGTGAGGTGTGTGCGCGCGGGACGTTGGAGACGTGGAACA
TAGGTGTACACAGGAGGCGGATGACTTCGTAGTCGCGCGGTTTGTGCTTGAGGACCATGG
TGTGCTGGGCGATGAAGTTGTGGTGCGTCATTTCGAAGGCCTTGGGAAGGCCGGTTGTCC
CGCTGGAGAAGAGGCGGGCTGCTGTTGTTGATTTACTCTGGAGTTGGTTGTCCATCTGAT
CCAGTCGGTTTGTCCATGGCTCATGAGGTACCTTCAGCTTTTGAGGCCGCTCCAGTGGTT
TCTGCGACCCAGCCCTTCGTCCCGGACCTCACTTTCGTTCCAGGGTTGACTGACTGGGGT
GTGGTGGTCGAAGACGAAGACGTGAGTTCGAGGAATACCAGCCTGTGCAGCTGCTTTCAG
GGCATTTGAGAGAAGCTCGAGTTCGACGATGAGCGCTTTGATCTCGGCGGTACGGAAGGC
ATGCGTAAGCTCGTAAGGTGTATGGGATGGGTTGACACCGGCAAAGATACCACCAAAGGA
TAGGATGCCTAGGAAGGCCATGCAGTAGTATATCTCATGTTGTCAGTAAGTGCTCAAAGA
GGTGTAGAGGTCAGATCAAAGGACTTACATCATTAAATGAGAGCATGCAAACACAATCGC
CCTCCTTCAGTCCGATTGACTTGAAACCGGCACATAACTTCCTTATTACACATCTTGCCT
GGTTTGATGAGATTGATCGTGTAGGTTCTGCTGCATCGACATAGATCTGCACTGTTCAGT
TTCCACTTGGTCAATCTGTGAACCATGCTATTTACAGGTTTGTCTGCATCGTACTTCTGC
TCATCGAACATCCATGAGAGTAAGTCAGTCGTGGGAATGTCGATGTGCTCTTCAGCCAGG
AACGGCATGACGTAGATGTACGTTAGCTAAAAGGACCGAAAGCCGCCGATCTGGATCGCA
AAAGTGCCTTGGGGTGTGAAGAGAAGCATGCATTGTGTATCGTACTTCGAAGTGAGCGTC
AATTGGATCACTGAGTCGAGGGTAATTGCCATGCATTGAGGTGTGAAGTGTGAGGAGGTA
CCTCGGTGATTGATGATCTAGTGCGGAGCTACCTGCACCGAGAGCTTCGAACACAACGGA
GGGAGGGGTAGCTCTTCCGAAGCTCCATACAGCCTACTCAGCTTCATCAAAACATCCGCA
TCTCGCATCTAACCCCGAAGAGTGACATCGCCTGCAACAATGACGGGCTGCTCGCTGCTG
AAGTTAGGGACGTCGTTCATAACCTCCTTCGACTTGGGGTCTCCGATTGCCTTGCCAAGG
TGCTCCTGGCTCTCGAAGTCTAGGATCGCGGCGATGCTGTACTGGTTGTCTGGGCTGAGC
TGAACGACGCTGAACGACTTCAGACCGTGCTGCGTCCAGGTGTTCTTGACGAGCGGCATG
TGTGTGGCGTGGTAGTAGTCGAGGTCGAACTTCGCGCCATCCTTGCGAGGGTAAAGGACG
AGCAGTTGGGCACCGTTGTTGGACATTGTGGCGTTTCGGGCTTGGGTTATCTGAGTACCT
GCGAGCTGTGAGCGAAACCTAAAAGTGCCTTTAAAGATACTGACCTGGGGGTTGTAATTG
GCAAGAAAGCTGAGCCAAATTGGAAGTTTGAAGCTCTCGGCTTGAAGGTGGGGAGTGGGC
ACCTTTATGTCAGTATCGGAGATATACCCCACTTCATACGTCCTTACATCCGCCGCCTCC
GATTGATAATCAGGCCTTGGTACCGGTATCCGACAATTGTCATCCCATCTTGTGGCTGAC
TGATAGCTGGCTCGTGGCTGTTCAGCTGAAACTTCGACCATTAGCCGTACTTGCAGCACA
GTTCCTAGGTAGGGACCAACACGTAGAGCGTAACAAACAATATTCGATGAAACTTCAGGT
TTGGACAGCGGATCCATTGTTCTTGTGTAATTTCTTGTGGATACTTGCTGATATTGACAG
AGGCAAAGGGTGCAAAACCTACATCTTCAAGCGTTACCAACATGCAACGTGCAAAAGTAA
ATCTCAATTTGGACGTCGAGCCAGCTGCTCATATCCACGGCCGTCCTCGATTGTCAAGAC
CACCGGGAATCGTTGTTGGCAGCTTAATCATGCTTCCCTTCTCCACCACTCTCAGCTCGC
CACCCGGCTTCGGGAAGTCAGCTGCGAGACCCAAGAACGGGGCTGGAATGTCGTTCCTCA
GGCCAGCGAGTCTTATGTCGCCCCATATGCGCCCTTCAGCCATCCTTGACGGCATCTCGG
CCTTCGCCCAGACGTATCCCATCTCATTCATACCGCTCAGTCGCAGCCCGATCACGGTAT
GGACTTCATGTACAATGTCCAGACCCTGAGCCTTCGGCGTAAGGAGCTGGCACGTCGGTG
CTGTAGGCTTCATCGCGATGCTTGTCCGTTGTGCGACCGTAGCTTCCAGTATCCTGATAT
CAGCGCCCGAACGTGCAAACTTTTCCGGCAGCATGCCTTTGGTAACTCGACCCTGTTCCT
CGTGTGTACAATCCGTGAGGCGAAACCGAAGTCTTGAGTCAAGGCCAATAAGGGCGCCTG
ATAGCTGGCTACCATCGATCGTACACGAGAGACCGGATTCGAAAAAGAGCTGGAGAGTGG
GAAAGAACGTGTTCAGATTCCAATACATGATTCCTGCCCTGCAGTTAGTAGCCGTGTCAT
AGTCGTCTGCCGCAACTGCACGCACTCTGGTTTACCAGCTGGTTTGCTGGAACTGTCTGG
CCGAACTCGACCGTCTGCATCAGGTTGACCTCGCGCGGTGCGAATGCCGTAGGATGCTCT
GTCATCACCGTTGTTGCCTCAGACCCTCGTTCGTCATCGTCTGCTCTAAGACCCTCGCTG
AGCTGGTCGTGACTGCCGTATGATGTGTAGTCACGCCGTTGCAGTTCTTGGCGCAACGCT
TCGATTGAACACTGGTAGTAGTCCATGCAATGTCTGGCCAAATTTGCGCTGGATTTTCGT
TTATAAATCGGCAAGGCTAACAACGGCTGTGTAGAGGTTAGAGATGTGTGGAGTGGAGCA
GATGCAGCTTATCGGCAGTGGTGTGTGAAGGAAATGTTTGCAGAGTCGTGAGCGCCATTT
TCCATATTGTGTCGGTGTGTGGTGCAGAGCGCGTTTTTGTTCACTTGCTTTGCAGTTGCC
TTCACTGTGTGAGCCCGCATACATGCGCTTGTTCGTGTGTGTTCGCGACTTCCCAAGTTT
CTTTTGAGTTTTCCCCGTTACGTCAGTGCTGGTTCCTGCATTTTGCGTTCACCATAAACG
CCAATAGCGACCTCGGGAGTACTCTTGCCATCTAGGCCGCACCTGCTGCCTGCTATTGCT
CAGTTTATTTGTTTGCTTCACCGCCCGCACCCGACTTGCGCAACGGTGAGGCCCCTCAAG
GTCTTCACTTACTGCCGGCTATGGTTCCTACCAAGTGACTGCCAGTCCAACTCAACCACT
TCTAGGTCTCCCTTTTCTGACAAGCTCGCAGCCGCGCTGGTGCCGAGCGCCCTTGTGGGG
CAGGCGGTCATCAGGCGAAGGTGCTGCACACTACAGGCAACCTCCAGGAATCAAGCCGCA
AGCCAACGTTAAGATGCTTTCTCCTTGAGCTACCGCCAGGTATGTCTTTTAGCTTTGGCA
CTTCCAGGTAGATCCTAACTACTCCCTCCAGAGCTACGCAATTGCATCTACTATTTCGCT
AAAGAACACATGGATGAAGATCTGCTGGAGTACTCCAGGAGGCCAGATCCAGATTTCGAT
CTAGGAAGTTGGGGTCCAGACTCAGCATACAAGACCTATCCTCCGCGGTTTCGTCCCACG
AAATAGGTTGGTCCGCGCGGGCTTCGACGCCCACTGGGCACTCGCTCAGACATGCAAGCA
GGTTCGTGCAGAGTACCGTCCTCTTTGGCTCAGCAACTCATGTTTCCAATTCCATATTGA
CGTGCTTGATGACTTCATTCACACGTTCTATACAAGCAAGGACGACTTCCACTTCGCACC
TCAGGAGGTATACGTCTCATACAAGTACGACATGTACGGCCAGCCAGATGAAACGCCCAA
TCTGACGCTTCTCGTCAGTCTACATGCTCATCGCTCGGGTTTCATCTGCAAGTTTCGTCC
TGCTGAGATGCTTGAATTTCACTGCAAGGAGTGCCGTTCAAGTACTGTGTACCGTGGCAT
TGCATGTATCAGAGGAACTACACACTACCTGGGCCTGATGGACTCTATGGCTTACACGGA
AGCTTATGCGTCATTCATCATGAACCCAAACGAAGCCTGGACTGAAGACGCAAAGAACGA
TAGCTTCAGCGTTCGCTGCTCTTTCGACGATGAGACCGGCAACACGAAGTTCCACATTCA
CCTGAAGCACAGTATCGACAAAGATCGTGATCTGGCACAACACGTCCAAGATTACTCAAA
ATATGGGGTACAGACTCATTTGAGTACGGTGAACATGAGTTTCGCATTCGAATTCGATGT
CTGCCAAAGTACAGGCACAGCACACGGCAGCTCTGAGCTTACTATGCGTGAAGTGGTCGA
GATTCCTAGCAAGGCAGGAGACGGTGACAATGAATGGTTCATGTATACGCAACATTATTT
GTAGCGACTGCGTGGTGGTATTGATGGCAAGGAATGGACGGAACTCATGTCTTCGCTATG
TACAGGGGTTACTTGAATAATTCACTTCTGTATTTGCAGTCTCCCGGAAAAAGGTACAAC
AGCACATATGCACATATATGTTTAGCCTATCGGCAGAAAATCTTCGAATTTTAAATTGGT
CGTTAAGGCTGTCTGGTATTTTGCAACAGCAAACGTTTGCTATAGAGCCTGTCCAAATGG
GTATCCAAACCCACCCTTCCTTGCCTCCGAGTCCGATTCAATGTCCACTGCATAGCTTCG
CTCGGCGTATATCCTCTTCGGGTCTATCGGCGCATCGCTCTTATCCGAGTCTCCATCCAG
ACGCTCCCAGTTGTTGTCTGCTCTTCCATGATGCACAGTCGACAGACTGAATCCGATGTC
TGTAGGGTTCTGGAAACTATCACGTAGTCGTTGCTGGCGTGATCCACCGACCGTGACTAG
TTGGGTTCCCGTGCCACTCCTCTTGTTGCTGGGGCCAGAACTCCCATCACCATTGCATCG
GAAGAAATGTCGCAGTGAGGGGATTGAGGAAGCTATGCAGCCGATGCCGGTTTCGATGTT
GGAGCAGAGCATTGTGTGTGCAACCCAGACTGCGTAATAGATTAGCTTAGGATTGGTCAG
GGATGGGATGCCATTACATTGCAAGTCTTTCATTCCTTCAAACTTGTTGACGTAGGGTAT
CCTGACCATGGTGATCACTGATGCGCTGTTGTCTGTAAGCACATGACTTTCGAGTATTGC
CCGCAGGCCTGGTGATGAAATGGAAGAACGTACATCGACGCGAAAGACAGCAGTCCAAAA
GCCTGGATCTTCGCGTGCCTCTTCATCTGCGTATTCCATAACATGATCGCAGGCACTACA
ACCAACGCCAGATCTGTTGCGATCGTTGATATCGTAGCAACATGGCCAATGATGACGAAT
GTGTCTACAGGCGCGCATGAACCTTCGCCACTGAGGATCAATGTAGGTGTCCAGATCGCG
CGGACCGGTTGGCAATAGAGTAGGGTTCCGAGGAAGGTGATGAGAAAGGATGCCCATGTC
ACAGCAAGCAGGACCCAGATAGTGTAGACGAGTGCTTTCTTCGTGGAGGCGATACGTTGG
ATCGTGATGCAAATGGATGACTTCACCATCGCAAGGCCAACAACGTACATCAGAATCCAG
ATGATGTAGTACTTCATGGCCTCAGAGTATTGCCACGCATTGAGGTCTCTCTCTGGTCTT
CCGAGTCCAACTAGACATCCGTGTATTGCCAGTCCTATGACTGCAGTGTAGACAACCTAA
AGAGGACTTCAGCGCATGTTGTCGGTGATATAGCAGACTGGTCTTACGGCTCCACTTGCC
ATAAAGGCATCATCGAGACCAAACGTGCCTTTTGCAAGGCGAACATATGTCCTTAGAGAC
ACTGCGGGAATGGAAAGACCAAGAAAGACGCATGAAATGATGATGATGGTCAGCGGTAAT
CCATCTGGAGCGATGATCCTCGCATCAGGATCGACATTCGGATTCTCCATAGGGTTGATG
TGGGGAACAGTCAATAGGCGAGTACACGACCTCCAAAACACTCGAAAGTCGCGATGCCAC
AGCGTGGCGGTCCACCTTATACTGAGGCAAATTCCGAAGCGACTATGGCAAGCATTGATG
TTATAGCGTCGATCGTTGCTCTTCTTGCGCTACAACCGTGTTCTTGAATTATTCTGAGCA
AATATGCTGGAGGCCGGAGGTGGAGAACACACCCCAGTACGGCACAAGAGGAATGTTGCG
CGGCCCAACAGTTTCATGGAAATCCTGTCGTCGACGACTGTGGGGAATTTGCAGGCCTTT
GAAAAGACCACATCCTGGCCGAATCTCCTCTGGGCCCAGTTCCCGCTCCAAGCATTTTGA
CTATCTTGGTGAAGAGTCGCGCATAGACCACAAATTCTGACAGCGTTAATTCCAGGGCCG
GAAACTCGTTTAGCGTCCGGTCCGCACGTTCCTAGTGAAGGTCTTGCGCAAGGCAACGAT
TCGCGCTATACGTCTGATCATGGCAGGGCCCTGCCGCAAGGCCACGCACAGCCATTCTGT
ACCAGAGCAGCGAAATTTGACGCCTTGGAAGCCTCACAATATTCGCATCAGTCCACAAGA
AAATCTACATTAAGAAATTCACGATGGCACTCGCCATTGATACCATGTGGGTCTCGGGCC
GATTGGGTAATTTTCGGATGCTGGGTGCCGGCACTTTGCTCTTCCAGGACCGTCGCCGGT
GAATCGATATTGTGGATACATATCCCGTACGAGACGGAAAGACGAAACAGGAAGCCTTGT
GCGGACGGATGCTGCGACTTTCACGTGCTACCCACACGGCTAGCAAGGTCGCGGCCAGCG
CCGAGTCAGTGCTGTACATTGTAGAGCACCACCAGGTTCTGGCTCGTCTGAAGATGTGAA
GAAGAGTTCGAGTTTTAACATGTTCCAGATAGACGATATCCTACACAGACGGCCATTGTC
ATCACTTTGTTGATTGTTGGGTATGATGTGGAGGTCGCCCAAGTTGCGCGCTTCCAGTGG
AGTACCTTAACATCCTCAGTCTAGTCTATCGTCACTCGCACGCCTCTGTTGTCTTTGGTC
ATAGGGATGAACATGTCGTGATCGTACGCAAGATCTTCAGCTGTCGTATCGGACAAGTGC
ATGTGAGGTAGAACACGCAAGGCCAATGCCGTCAGACTCAAGTTGAGCTCGCACAATGCG
AGACTGCTTTGTGTTAGCATTGGACTTCCACAACTGAAAGGGAATACTTACTTCATGCCG
AGGCAGGAGCGGCTACCCTTCGAGAAAGCGAGCATGCTACGCTCCAAATCTTTCCTTCGT
TGGTTGTTCCCGTCCAGCCAGCGCTCAGGAATGAAGGCGTAAGAGTCGGGGAAAGCCTTC
TCGTCGTGGTGAGCAATGGCAGCCGACATACCCACCGCATAGCCTTGCGGAATGATGTAC
TCGACCGGCCGCTTGTCCCACTCTCCACGGAAGACCAAGTTCTCTTCAGTTGGCACACGG
GCTGTTCGAGCTGATACACCGTACGATAACCTCAGACCCTCCTGAATAACCGCTCCCAGG
TATGGGAGGGTCTCAAGTTCAGTCCACGCAGGTAGCTGTTTTGGGTCTTTCACAACTGAT
TGCAGTTCATTCCTGAGCTTGGTGAGAAGTTCCGGCTTGGTCAAGAGGTGATATGTGATA
ACCGCCATTGCCCAACTCGTGGTCTCTGTGCCAGCCCCAATGACCCCGGCAGCTTCATCG
GCCAATCTTTGTGGCTCTTTTTCCAACGAGACCAAATCTGATTCCAGAATAGTGCCAAAT
ACAGTCGGTCGGTCATACTTGATACCCGCATCAATATCAGCCTTGGCCTTCCTCATCTTC
TCAGGGAGATCAATCTGCAGCGTGCGAACCATGAGAGCGGAACTTGGCGGCATGTAGTCG
ACCAGGTATTTGCCAAGTCCAGCGCTGGCTTTGGTCCAAGGGAAGAATCGGAAAATAAAG
ACAGGTCTCAAGATGGAAGCCAGCGGTTCGCGGAAGTTGGGGTACCAGCCTTCTTGATCA
AGGAATCCGAAGCTCTCACCGAAGCTGTAGCCGGAGATCGCATCAGAGGTAAAGCAACTG
TACGCCATGGTAACGTCGAATGATTGACGGCCTGACTCCCTGAGCAGCTTATCGCAGAGC
TTTTGCGCCAAATTCTGAATCTCAGGCTCCAGTCTTGCGATCATACCGCGCGAGAAGAAC
TTGGCCACGGGGATTCGGCGTACTCGATGTAGGTCATGATCTGCTGTTCCGAATCCAGCT
TGTCCTAGTCTATAGTCGAACATGTGCAATTAGCGTATGCCATCTGCGACTTGTAAAGAA
GGTCTTACGCTGAGCCGTTAATTTGGTGAACTGGCTTGTCGCGTTTGCGCCCGCCAACAG
CGTAGATCTCATCTGCGAAAGAGATGTCGTTGCAGTGCACTTCATGAGGGTTGATGCGGA
CAATGGGACCTATCATACGAGTTCTGCCGTTAGACTGGGACTTCCTGGGCTCCGACTGAT
CCCCAACTTACCATATTTCTCATGCATCTTCCCAATCTCTTTGGTGTAGCATCCAAATTT
GACAACATCATAATAGAATTCCGGCCAGTAGGTTGCTGCTGCTAGCTTGGGCCCGGGAAT
GCGACTCAGCGGGTGCAGAGGCGACACATTGTAGATGGCCTTGAGTAGATGGTATGCCAG
CCAGAGACCAACGAACGCCAGTACATTGCGGACTGAGACGATAGACGTCTCCAATGGAAG
CAACACGGCCTGAACCGTCGTCATGTTGGCGCAAGTGGTGTAAGGAGGTGAACTGCAGCG
AAGCAGAAGACTCCCCTCCCACAAGCATCGTGCGGAACGGCCAGCATTATCATTTTGGCG
TGCTTTGCTGTGGAGTGCGATACCTGCACTGTCGGTAATTGGTGACAGAAGTGTCGAAGG
ATGTTGCCCAGCTAAGGTGATCCACACGCCAGATGCGTCCTGACTAGGCTCGAAGAGGGA
AGACGCATCCAGCACCGTTGATACGGGCCGTGAGGGTGACAGCGGTATGCCCACATCCTA
ATTTGCTGACAACCAAATTCTCCGAGTCATTCATCACCTCCCTCTTCCCTTGTCCCCAGT
CTTGACGAGTCGGAAAAGCTCCCGCGCGTGCCAGCCGGCAGATGCTGCCAGACCTGGACA
ATGCGATGGAACATCAGGTAGTACACCAGTTGAACAGTACACCAGTTGAACAGTAGCCCC
ATGTCTAAACTCCACACGCCTGAACCTGCCGTACTTGCGAAGTCGATTCACAATATGTAC
AAAACCTTCGATACCGTCTCATCGATGTTGTCAAACGAGCTCGAAAGCGGCTTGTACACT
CAGGCGATGTCAAGCCATCGTACGAAATAGCCAAAATCAACGTCAACACGGGCAGTGCGA
GCTCGAGGCTGATCATTGTCGTAAGAGGTTGTATCAAAGCAAACTCGCGACACATGTTTT
GACATCCTAGGATACGGCGAAAAGTTGATCGACCTAGACAGCCATTTAAGCTCGAAGAAA
TGCTTTAAAAAAAAAAATTTCGACAGCAGAAGATCGTTAAGAGAATAAGACTTCGAGCGC
ACATTCGCTATCGTCGAGATCGGCTCAGGTGTTGCGTGTTCTTTGGCTATTAGCGGGACA
AGACACAGTGTAGACGCCGAAACACGTACTGACACCTGAACCGTTCTTGAAAACCAATAC
AGTGACAGTGTCGACCGGGACGAATAGAAGAATAGCAACAACAGCATGCATTGGCGGGGG
ACTATCGCAACATACCATGCTCACGTCTGATCTTTCCAGGCGACCCACAAGTGTATCACC
TTTTGGAGGCTTGACGACGCGAAGACGGCCACAGAGCATGTTTGAGTAACCTCTTCATTT
TCAAAACTGAAAGCGGGAAGTGGTTAAGTGAGTGTAGCAGAAAGGATGGGTTGGGCTTCT
ATAGTATTCGAACAACGCCAGCGCGCGGCTGAGTGATGATGCATCGGAAAAGGCATAGAA
ATGTGAAGTGTCAGCGTTTGCGAGACATCATAGCAAATGGCGAAGACAGAATGAGCAAGG
TAAACTCGATACTTTCAATGCTACGCTTTGGTATATCCTACACAGCGAAAGCGCACAATA
TGCTCCTCGCTTTAGCCCGAGATGAGCTGATGGATCCAACCCTAGAACGCCACAATAATA
CCTAGGGATCCAGCTTTTGCTTTGCTGGATTGTAAGGAAGGGTATAAACGAGTACGAAAT
GAAACGAAAGCTGAGGCTAAGTTGACTGTGTATTCGCACCACTCTGTCTTTCCCTCTGTC
TCCTTCTCCGTTGTCTCGCATTGTCACGCAGGAACTGCGGATCTATGTAGTCGTCTGGCA
GCTCGAACTCATGCTCCTCGAAGTCCGGTATGGGTTGCCCAAAGGCTGTAGCATTACGCC
CGTGGCGGTGCTTGCCTAAAGCGGCTGCTCGTAGATGTGGTTTCGCATAGAAGGATAAGA
ATGGCGTTGTGGGTTCGGGCGGTATGAAAGGTAAAAGGAAGCCATGTGGTCGCGGCGGAC
GTTTATGTTTGGGAGATTCTGGCTCTTTCGGTTGTTGGTCTTTCGTCTGTGTTATCTTTC
CGTTCACCTTGGTGACTTCTGAGGCTTCTGACTCCTCGCCTTCTTCGTCTTCATCCTCCG
TGCGGGCGGCGAGCGCAGCTTCTTTCTCGGCTCTTATACGCTTCTCTTCCTGCTTCCAGA
CACGGAACTTGTCTACGAGCGCTTCCACCTCTTTAATGAAGTAGTCTCGTTTCGACTCCC
AGTCTCTTGTCTCGCCAGCCGTGATGCCGGTTATGCCCATGACCCTCAGCCAATCAGGCC
CTTGTAAGCCGTCGAGAAGTCGCTCCAGCTGCTGCTTTTCGTGCATAGCGCGCTCCTTCT
CGATGTTGCGCAGCTGCTTCTCTTTCCGCTCAGCACGGCGATGTTGAGCGAAGAAGTGAG
AATCGGCCAAGGGTTCTTCCTCACCATCGCTCCGAATATGCTTTGCTATGCTGCTATAGT
CCAGTACTTGGAAGGTAGTGGATGATTGTGTTGAGGGTATCGAGTGGTTCGAGGGTTCGC
GTGCAGGTGTAGTAGCTCTCGGTTTGCGTGTCCGCGTAGGACTGGCAGATTTGCGGAGCG
GTTCAGGTGAGGCAGGCGCAGGTGTCTTCGATTTGGAGGGCTCATCGACAATATATATGG
GCGTGTCGACGTCGAGGAACTCTGTTCACAAAGGTCAACTGATATCTCAGCATGGCAGCA
GCGAGTGACGCACCAGATGGCTTCGGCAAGCCTGTGATGATGTCGTCGTAGCTCGAGAAG
TACACGGCAAGGTCACTCTTTAGTCGCGAGCTACCGTCTGAGCTCCTTAAGCTCCTCCTG
TCCTTCGACTTGGGGTCTGCTGCGGGCGCAGGCACCGCAAGCTTCCCTGCGCTGCCTGGC
CGGGGTGTAGAGCGCCCAGAAGGCACATCGTCGGCGTCAATGTCTAGCAGTGTCTGCACG
CCATTCGTTATGCGCACCAATTCGCCGTGTGGCTCACGGTGCACGACTTTGGTTGGTGGT
CTCGTGTCAGGCGCGTCATCCAGCGCTGCAGAGGACCGCTTCCTTGAGCTGGTGCGGGGC
GGCGGTGCTGGACGCGCTGGCGACACTGCTATTTGCTTCACCGTCTTCTCATCGTCGCCG
AGGACGAGCAGCGGGCCGCTTTTGCTAGAACGGCGCGTCGAGACGGTGGTGTTGTGGGGG
TTGCTGCGGTTGATGTCGTCAGGCGCGACAGGCGCGAAGTTGAGCTTGGTCTGCACGAGA
CGTTCAGTCGACGACCGCATTGGAGGCCGAACGAGATTGGCCATGATGCTACTGGGGGGA
TATCTGGTTTCGCGGGGTCATCTTTCAGTCACTGCGACGCATAGCTGCCATTGAGGATGT
CGCGCTGGGTCAAGGCAAAACTGTCGCAACGGCGTTAGGGGTGCTTGTCCTCGAGCTCAG
TCGGCCGCTTCTCCAGCAGCGGTAGCTGCAGACATGTATGCCTGATCACTTCACCCTCAC
CAATGCACCTGTGAGGTCCAATTAAGCCTCGTAAAATAGGATTTGACCTCCTCCACGTCC
TGTTGCAATTTAGGAGGATTTTCATCGAATCAAATTGCAGGAACTCCGACAAATTCCAAG
ATAGCTCGACGCCACAGTGAATTGCAGCCAATCATGCGCCACTACTGTGAATCTGCGACA
TCAACGTCGAAACAGTCTTGTGTGCTGAGGTTTGAAGATTGTGAGCTGCATAGGAAGACT
TCATGCTTATGTACTGGTCTTGTCATTACACATTATATGTACAGGGCATTCACCTTCAAG
GGAAGCTGACCACACCTCGTGCTATCACCAACAATCAAACGCCAATCGCGCGCTCCTACA
ATCGATATGCAAAAAGCAATGGATCCAATGCACCCACCCGTTATGGTTTACGAGAACAGG
AACTCTTTCAGAACCGGTGATCCTGCAAACTCCGGGTTGAGCAAAACGCAACTAAAAATA
AGTCAGTCGATATAATGCGAGCGTGAACGTTGATAACAAACTCCAAGAAGTACGATAGAC
CTTGCTTTCGCCGTTCGAGGAACCTCGGCCTGAATCGAGCTATACCGTTCGTGTCAGCAA
CGAATGTGAAGAGGTGGGGTGAGATGAGGGGCGTGACTTACACACTACAGATTTGGGTGG
AAACTGTGGCATGGAACCCACAGCATGAGGGAACGTCCGGATGAGCTTCTGGTGGAGGTC
TTCGAACTCAGAATACCTGGTGCGGGGTAAGCAGTGACACAAAGAAACATCTTGACAGTA
CATACCTCTTACGGATCTTCATGGGGCCGCCCTGTTCTTCATTAGCCAATTGTTCTTGCT
ATTCCGCATATCTGAAGATAGATAAACTGCATCATGCATCTTGGTAGTTCCCTGCATGAC
CAGTTCCTTTGGGACAACGTCAAAATGATTGATTGGCTGGGGGGAAGTGTCTTGAGCGAG
CCAATATGTGGGCCGCGTACACGTGCTCGATTGGGGTGAGGCTTTCGGAGGACTTACATC
GAGCGTCTCAACTGTGCAGTTCCACACCACGTACTGGCCGGGCGAGTAGGCCCCAAGTCC
CGGTGCTGTACCGCTGACGACCACATAATCATCAATCGTTACATGCTTTGCCCAAAGCAC
TTTGCATTGCTCAGAGCCCTCGTCGGTGTGGTCTTCGAGCACGATGCGAGCTCCAGCATC
TGAGGTGTACGAGCTCAGACGACTACCGTTGCGCTCGTGCCTCTGCCAGTAGGGTGGAAC
TACGCTGTTCCGCTCTGGACGAGCGGTGGCGAGCTTTGCCCCATTCTCACGAGACGGTGA
TAGGGGGCTTTCGTTTACAGTTTCAGAGCTCACCGGCTCCATCCATCTGCAGTGTAGCGG
GCTGGGCGGGTGGCGCGTCAAACGGGAAGACGGAAGGTGTCAGATAGAAATGCGTGGAGG
GGAGGGGTAGATAAATCCTCTGAGGTGGGACGACGCTGCAGCCAGATTCTTAGTGCCGTT
GATAGCAGACGAAAGAAAGCTGGCTTCTGCTTTTGCCTCGCTTTGGCGACACAGTCGGAT
GATGCACAGATGGATACGGGATGTTGGACCCTTGTCACGGCTGGCAGAACAACGCGTCAT
GACTGGGCAATTGAAGGAGGGATGTAGACCGCCCTCCCTTCGGAGCTCACCCGAGAAGGG
TCTTGAGAAACATTTCGATCTCGTTCGTGGTGTTGCACGGCGAACTGTATGCACCAGGCC
GCGCAATGCACCAGAGTACAGCATCTGGCGAGACATGCAGCATCGCTCCGCGATTCTGTT
GGCCCAAAGGACTCAAGGGAGTCAGCTCTACGGCAATAAAAGTGGCGGGAAGACACCCCA
AGCTCCAAGCTAGTGAAATCGAGATAGGCCCATGCACTCACTGTACGTGCGCCATTGCCG
TCCTCATGATCGTTCCCTTTATGTACCGCGCTGCTCCCTCCAGCCTCTTCGCCCATACTC
ACGCTTGTTGTTGAGAATTGCCACTTTGCAGGAGACGTTGTCCCGTCAAAAGTTCGGTTC
GATTACTGTCTGTCGCTGACCGTCTCCTCGTTTGAATTTGTTACCCTCTTGGTATCCAAG
CAAGCAAAGGTACGTGCATTCCCAACCATATCTCCGCACTTGGGGGGCAATCTCCTCGGA
ACATCAAAGCTTACTTTTTATCTTTCGCAGTCTCCTCTCCAAGTCTCCTCGAACCTCACA
TACCTTCGACATGCGTTCCACACTCGCCTTCAGCTTCGCTGCCTTCGCTGGCTTTGCCGC
GGCTCAGACCACCTCTCAGAACGACTACCCATACCGCATCGACGCGGACAGTGTCTCGTC
GTCTGACAGGCGTACGTGCAAGCATCACCTTATGTATGGGCTGTTCTGACTTTGCTGTAG
AATACTGGTGTGACCAGAACAAGGCTCAATGCCCGCTCATCTGCCTCCAGCAGCCCGGTG
TCACCTCTTCGACTACCCAGGACAACGACTGCGACCCTGTAAGCCTCACAACTCGACTTA
CAGACTGGGAAGAATGCGGGGAGGGGTCAGAATGGAAGTTGTGGTTTTCAGCTTGCCCTG
ACCGCTATTGGCTGGCCCTTCTTACTCAACAGTCCCAACATTTTCCTAGAACTTGAGCTA
ACAGACTCATAGGACCAGTTGACCTACTCCTGCGTTTGCGAAAACGGTGTCTCCCCCAAC
GTCACTCAATACTCGCAGACCCTCCCCTTCTTCATCTGTCAGGAGTGGGGCAACCAGTGT
GTAGCCAACTGCAACGGCGACAACACCTGCGCCAACAGCTGCCGTGCCGACCACCCCTGC
GGTGCTCAGTCTCCCTACCTGGGTAACGCCACTTTGAGCTCTGTGTCGTCCACAGCTTCG
GCCACTGCGTCCGCCACCACTTCCCGTGCCGTAACTGGCTTTGGTGGTGCTGCTGCCACT
TCTGCCGCTGGTGGTTCAACTGGTGCTGCTGCGGCGATCTTCATCCCCAACGCTGCCACC
AGCATGGCTGTCCTCTTCGGCAGCGTGTTCTTCGGCTTCGCTGTCCTCCTCTAAGCTGTA
GACCCTCACACCTCTGTTCCATTTCTCGATTGCATCATCTCTCTTCTGGATCTTCTTCAT
GCATAGCGTCTGGGATTACATTACAGTCATTTCACCACCACACAGATACCCATTGGGACT
TGCCGCTCATTTGAAAGCAACTGGAAGTCTAAATAGCAAGGTGCATCATACAGGGTGCGC
TTAATATCGGCAAAAGTAGCATTTGCATCACCATTATATAGCCCGGAGTTCTTAATTTGA
GATCAACAAGGGGTTTTGGCGATTTACCAAGACTGTTCTACCACAATATGTGCCCTTCGT
CGTTTCTTGTGTGCGTGATGTATTGTCCTTGCTTGCTTCCGTGGTTCGAGGTTGAAATAT
ACGTTCCAGTAACACCATGGCTGCTACCAAATGTACACAGCGTACGACCGTGGCGATTCT
CCAAGACCCATCCGTGTGGTACAAGGAAACAGTCCCCTGGTACAGTTGCGAGACATTGAG
GTGCACTTGACCACGCAAACATTGTGTCTCTCGGAAGGGTTGTATTCAATCCAGTCTATA
ATCTATACTTTTGACTATCATTTCTATCGTTACAATTGTCATATCCATAATCCATAACAT
CATAACGCCATAAACAGACACGTCATCAGCGCCAATAGTTCATACCAGGCCCATATCTCT
TCGCCATTCCATCCCACCACTCGTCCCGCGCCTGGCGAGGATTCACGTAAACGGGACAGT
CAGGCAACGACGATCCAGTAGTATCCGATAGCTCGCACATATCCCAGTGCCTATCCGCAG
GTCCCTCTGGAACGGACGTTGGCTTCGCAGGTAGCGAGAACGCGTCGCCGTAAGTAGTGT
ACGAGACGCCGGATGGGTATGAGGTGCTGTTTTGCCTTGAGTCGGGAGGGGTTGGTGGGA
ACTGGACGGCGGGAGCAGCGGCGGGAGCGGGAGCAGGAGCAGGGCCACGCTTCATGAGCC
GGGGCATCTCGATACCATCGCCGAGGACGTCGGCTATGGTGTACTCTTCATCTAGAAAGA
CAGGCCTGAAGGGGGTTCGTACAGCAGGCGGAGGGTGGAATCCTCGCTGGACGTTGGTGG
CGCTAGGGCTGGCGGACACCAAAGGTGACATGTTGAAGATTGGTGTACCACTTGAAGACA
CTCTTGAGGCTTCCTCTAGCTGCAGTATGTCTGGAATGGGAGTGATGCGCTGCTCCGGCC
TGAGCAGAGGGGCCGGTGGGGGGGTGAAGTTGTGTGACAAGGGAAAAGGCAGTCGTCCGT
CTTCGAGCAGACTTCCATCGTACGGGTGGCCGGTGACATGAGCGAGATCGTGCAGGTCAA
GGCCTGACGAGTCTGCAGGCTTCAGGTCTGGGATCGCAGGTATAGGAATCTGGGACGGGT
CGAGAGGCGATGAGGTGATAGAACATCGAATTGGCTTTCGTTGCGTACATTGATAAGCAT
CCCGGATCACGATGTTACTCTTAGGTGGTCGCGATGCTCTTCTGGGCCGATCTGGTAGAC
GCTCTGAAAGTTCTGTTCGAGGACTGAGAAGCACTTCGTGGAGTGGGCTGGTGGCACCCT
CGTCTAGCTCATCTGGAGCTGGCGACTTTCCCTTCTCCTCTCTTCGTTTGCTGGATCTTG
ACCGCCAGAATGGGTTCGAAAAGTAACCGTCTGCGGACGACTTCAGTTCTTTGGGCGATT
TTGTGCTCTTGGGCGAGCTTGATCGTGGGGATTTCAACGGTGAAGGGGACCCGTCTCCTG
GTCTTTGGGTAGCTTTACAATGGTCGCACTTTATCTGCGAGCATTTTGCAAGGTGACGTT
CCCATCGCTTAGAGTCCAACCAGTCACTCCCACCAGCCGGGTAGAGTGTGAAGAAATGAT
TGATGACACGCTGGGATACTTCTTCACCGTCGGGGCCCACTACCGTAGCGTTTGCGTCCA
GCGTAGCCTGTTTGAGTTCTTTCTCGATATCCTGACGATCGAACTTCGAGTCGCGATGCC
GAAAGACCTCCTGCTTGAGTCGTTCGACACGTTGTGCCTGTTGAACGAGCCATTGCTGAA
TGCGGTCCCTCTTTCGGATTGGCTCCTCAGGAAAGGGGTCCTGTGGGACACCTGTCACAG
TAGCTTGACCTTTGACATCATTGGATGCTGGCGGTGTTGCGGAATCTGGTGATGTGTCGT
CTTGATGCTGAGAGCTGACCACAGACTCTTGTGAGAGTTTGCGTCGCTTCAGGCTTAGTG
GATGAAAGGCTCGTAGCCGCTTCCTCTCGTGTGGTAGTGACATGCCTCGATTGCCTAGGA
CTGAACGAGGGTGATCTATGGGAAGGTCGTTTAGGGACAGTGATGAGATTGAGGATATAA
CTAAGGGAGGTTCAGGGAAGCTCATGATGGCAAGCAACAACGCTGAGTCTGTATGTAAAC
ATTGATACTCAAGCTGCAGGGGTCTTTACACGTTCAAGTGGAGAACATTTATACCGATGT
CTGCCCAATCTTAGAGCACGGCTTGCACATCCGCACGTCATGGTCAAAGCTTCGACATCT
ACCCGGCAATAGTTTGAGCGTCGAAGATACTCGGAACAGCGCTTCGCAGGCTTGAAGGTG
CTTTCAGAGGTCTAAGTAAGTCTCCTCGAAAGAATTGGAAGGTAACGACGTCAAACTGAC
TGGACAGCGGCTGTCCGGAGGTGCAATCGAAGAGCCAGTGCTTCTGCAAAGATGAGGTTT
GGTCAGCCGTCATCGACGGTATAAGCTCAATTCCAACTCTTTTGGGCCGTTGCATCCATG
GGGAAGAGGAGGGGAAACTGAATGTTGCCGGTGCAACTGACGTTTAGGGCCCAACGGCTC
CTGTGACGTGATTGCAGGTACCATCGTAACAGAGGGCAGAGTTGACACGTCGGGCCCATG
GGGAAATGAGGTTGTAAATAACGGTGAACAGCTCATTGGCAGACCGGGCTTTGTGAGGCT
GCAAGGTGGGCCTGATCGGTCGAAATAGGCATTACAGACAAAAGTATCGCTCTGGATGAC
TTCAACAGTGATTGAAAGGATGCAAGCTCAGCTTCCCAACGATCCATGGTCAAATGTTCG
ATGCTCGATGGGAGTTAGAAAAGTGATGATGTGGAAAGGAACGTTGGAAGTCTCGAAGGA
TGCAGGAGTCTAGTGCGGCGGCTCTTACCGTGCTCGGAACCCAGCCGATTCGACGATGAG
CGAGATCTCATGTCATCAGCCAAACAACGCAAACATGCGCGGCTCACCATGACACCACCA
CTCCAAGGCCTCGACTTTCCCACTCGATCACGCCCGCCGATGCCACAGGCACCCTGAGAT
CGTGATGCCCCCTCGATTGCTGTCCAGAGCGCCTCGAGCATCTCTCTCGCGATCTCCGGT
GGTCGTGCGAGTGCGCCTCGACCGGAGGTTTGCCTCGAGCTCTGCAAATGCACCAGAAGT
CTACGATGTAGTCTGCGTAGGTGGAGGTCCGGCAGGTCTGAGCTTGTTGGCAGGCTTGAA
GGCGTCGCCAGTGACGAGAGGATTGAAGATCGCTCTGATCGAAGGCCAGAACATTCAGAA
GAACAGGCTATCGAAAGATGCAAGCCTAGACAGCTTCTCGAATAGGTGTAGCTCCCTGAC
ACCAGCTTCCGTGAGGAACCTACAAGGTGCGCCAGAGAACGTGAGAGCATGTCAATGCCG
ATCTAACATGTACACAGAGATTGGAGCATGGTCGCATGTGAACGCAGCCCGAGTACAACC
ATACCAGGAGATGCAAGTATGGGACGGCGTCACAGATGCACGCATTTCTTTCGATTGGGA
CACAGCGCGCCCACTTTTCTCGCCTCGAAATCCCGCACAGCCGACTACAATCGCTTACAT
GATCGAGAATACGAACACCGTCACGATGCTCCTGAGTCGATTGGAGGAACTAGGGGGCGT
CGATATGTTCACCTCGACCAAAGTGAGCTCGATTGAGCTGGGCACGGATACGGAACAGAT
GGACTTCACGTCGTGGCCCATCCTCACATTATCGAATGGCAAGACACTGGCAGCGAGGTT
GCTCGTAGGCGCAGATGGTGCAAACAGCCCTGTCCGGACGTTCGCCGACATTGAGTCGCG
GGGTTTCGATTACAACCGTTTCGGCGTAGTAGCAAGCTTGAGCATCGAAGGCCAGGGCTG
GGGAGGACCGGATCACAAGATCGCATACCAGCGCTTCCTGCCTTCAGGACCTTTGGCATT
GCTACCTCTGCCTGGCAACAAGTCGACACTCGTGTGGAGTACAACACCAGAGCGTGCTGC
TAGACTCAAGGCACTGTCACCAGAAGACTTCGTTGCTATGGTCAACGCAGGGTTCAGACT
GTCGCCGACCGATTTGGAGTACCTGCACACTCTTGAATCAGGGCAAGCAGAAGAGGTGGC
ATGGCGAGAGAAGCATACGCCCATCAACGAACGAGCGATACCGATGCGCATCACCGACGT
CGAATCTGGCACCGTTGCGGGGTTCCCTCTCCGCATGCGCCACGCCGACACATACACCGG
CGAGCGAGTCGCTCTCGTTGGCGACGCAGCACACACTATACACCCGCTCGCAGGCCAGGG
TCTGAACCAAGGTCAGGGAGATGCTGCAGCTTTAGTGCGAACGATCTCGCACGCAGTACG
GACCGGTCAGGACATTGGTTCGACTCTGGCACTAGAGAGCTACAACAGCGAGCGTTACGC
GGAGAACAACGCTATGTTGGGTGTCTGTGACAAGCTGCATCGACTATACAGCGTTGAGTC
GGGGCCGGTTGTAGGATTAAGAAGTTTGGGGTTGAGGGCAGTCGATGCCATGGGCCCGCT
GAAGAGTTTCTTCATGAGCAGGGCAGCAGGTGGCTCGTAACATTTTGTACTCTAGATACT
GTACATTTTGACTTGTATACATAGTAGCTAATGGGGAACAATCCGCCCTGCGGCTTGAGA
GATCTCAATGGCATCAAATTGCGCCATCGGATTTGATCCGCAACTTGCCCTGCATACGCC
CCACTGTTTGTTGCCCCACGTCATTGACCGACAACATTTCGATGTTTGAGATTCAAACAT
GTCTTAAACACCACCAGTATGGCGGACCATCAGAAAGAGATAGAAGAGTTTGGCAGTAAC
GATGACTTCTGGCTGTTTGGCTACGGGTGAGGAGACAAGTTTGATCTACCCACAAGAGCC
GGAATCTCACGTATGTCCAGGAGCTTAATATGGAAGCCACCGCCACACTTCGGTACTTCA
GCATGCACAGAAGTTCAATCCTTAGATTCGGACTGACGGTATGTTGTAGATCAACGAGTG
CCCGGCTACATCGAAGGCTACGTTCGACGCTTCTGGCAGGTATGACGACCTGCGCAAGAC
GATGGACATCTACAACTAAGTACTCCTACAGGCAAGGTACAACCTTCTGAGCAAATCACG
CAAGGCACGTGTATCTAACAAAACATAAAGTGAGGACCACAGAGGCACGCCCGAAGCACC
GGGCCGCGTAGTGACCCTCATCGACCGCGCACACTGGGACACTCTATCAGACCACGTGAG
CACTCCTCCATTTCCGGGCCATCATGAACAGAGCCTGACGACGGAATAGCATGAGCCCAC
AGAGCGCGTTTGGGGCGCTGCCTACCACATCCCCGCCGCCAAAGTCCCCGAAGTCCGCGA
ATACCTCGACATCCGCGAAATCAACGGGTACAGCATACAGTTCACACCCTTCCATCCGGC
CTCAGACTCGAAGCCCATCAGGTGTCTAGTCTACATCGGCTTGCCCGAGAACCCTCAGTT
CTTAGGCCCGCAGGATCCAGATGCGCTAGCGAGGAAGATTTTGGAGAGCAGAGGGCCGAG
TGGGGAGAATAGAGAGTACTTGTTCAATCTAGAAGAAGCGTTGTTGGGGTTGAGTGAGGA
GAGTGGGGATAGGCATATTAGTGATTTGGTGGCGAGGTGCAAGAAGATCGAGGCCGAGAG
GAAGAGTGCAAGTGGTAGCAGGTAGCCTATGCAAAACAGAGCTTACATTGTCCTGGAAAA
GGGCTATATCGTACACTGCAGGTGAAGTAGAGGTTAGCAAAAAAGTCTCCCCCACACAGG
CTCGAACTGTGAACCTCCAGATGGCAGCTATCACAATCACCTGAGGGTGGTGAGGCCTCT
GTTGACTGGGATAGTTTAACAGTCTGACGCGCTACCGATTGCGCCATAGGGGATTTGAGC
CGACTACATAGAGTCGACTGAGTAGTCGAGTAATTGGATTTGATGAGATTCTGGAGACTT
ACACCATTCATAAAGTAAACGACAGTCATCGGGCGTCACTGTGTGGTGCTTGTAGGTGAA
GGCACGATATAGGTACACTTGTGCGAATAAGGTCAGTTGGGTGATGTGCATAGGAGTAGC
CGCGAGACCTCGAATGTAGTTGATATATGGAAGCAAACAGAATCTATGCCCAAGCGCCAA
CTAATGCCATAAGTAGTGCTCCGGCTACAACACCACCGCAAGCTTGCAGCCGTCGCTTGC
CTTGCAGGGTGATGTAGCTGTCGTCGCTCAAGAAATCCTCGGCAAGAAGCTCTACAAGGC
CAGCAAACAGCAACAACCCGCTCGAGATGGCGTTCATGAAGCCTACCATTAGCAAGCCAG
TTTGGCTAAACGGGTCGTAGAGTGTGTGAATGGCAAGACCGATTGCTTGTCCAACAGGTG
TGGTGGTCCCGTACGCAAGCGCCATGAGCCATGGCTTGGGAGAGCCAACAGGGAAGCGAA
TTGCACTGATTCTTGATCCAAGTGCAAAGCCTTCAAAAGTTTGGTGGAACGAGATGGCCA
CTAGCAGCACGATGAAGGAAGTCCCAGTTGCTACAGACAAAGCCATGCCAATGAAGACGC
TGTGAAACAGAATGCCTGCTTCAAGAAGCAGACACTGTAGCAGCAGCTTCTTGTTTTGTG
CTTCCGTCTTCTCAGGTGTCTCTGGCGAAGAATTGCGGGGATCATGGGTCCGCTTGTGCG
CGTGGGGGTTTGACAACAGCTGAGATTCATCTTCCAGATCTTCCTCCTCTTGTTGTCTGG
CGAGCTCTTCAGGGCTGATGTCGAGGTCTGAGTCATCATCACTGTCAATGCTTTGCCTCG
CAGCATGACCGTTGGGCGCAGTCGGTGTGGTGGGAGACACAAGTGAAAGGGCTGGTGATC
GTCCTGTCATTAGGCCCGAACGTTCAGACGACTCGACATCGTGCAGCACGATGCCTGGTA
CGTTGCCGTTGGCGCCAGCACTGTACCGTCCAAAGCTGTGACTCCTCTTGTGGTTCGGCC
GTGCGTGCGCGTGGTGATCGTCGTGACCAAGGGTGTCATAGTCGACTGCGTGTGAATGCC
CAGCGCCTTTCGAGGCAAAGAACATTTCAATGCCAACAACCACAAACACGGCGGTCATGG
CTATGAGCCCCGGCATGGCCGGGTAGCCCCGATTCCAAAAGTGCGGAAGACATGGGTCGG
TGAGCGATTCAAAGGCGGTAGGGAGAAGGTGGACGAAGGCTGTCGCAATGAGCACGCCGG
TGCCGAAGTGTCTCGAGAGGAAGAGGAAGCGCGAGGGCACTGGGATCGCAGGGAATCGCT
TGACGATGATGGGGAAGGAGCAAGCTGTCCATGGTCAGTTCCGCCGCCGGCAATATCCAC
CGCAACCACACGCACCTGCCGTGCTCAAGGCAAGAATAAGAACTAGAGCAAAGACATGGA
GGCCTGTGTTGTAGTGCTTTTTTCCGCCCTTCGACCCGCATTCCGGCTTCTCGACTTCAT
CTTGTCGTCGTTGTAGCTCTCTGCGGAGCAGCTCGGTGCTGATGTGCGAGAGGCCTGAGT
AAGAATCCCAGTCAGTATACGAACACCACTGTGGACTTTTGATGCACCCTGGGAAGGACC
ACGTTGCGCGACTCACCTTCTACAAGACAATCGCCAGCCGTCATGTCGACGTTGCCAGAC
CTCGAAATGCTGGGAGGCGCGTTTGGGACCACCGAGGTGCTCTTACCAATGATACCGGAC
CGGAGCCTCTTTTCCCCTTACATAATTCGACGTCTGCGCATCCACTTATTGTCAACCTCG
AGACATCTCCCTATTCAATGCTGCATACGGATTACGGTGGTAGCGACACAATGAACTGCA
ACACATCGTCAATCTTTCCGGGTGTGACGAACAGCCTCGGGACGGTGTGGTCCTCCCCTG
CAGCAACTCAATGCAGCAGGCACCATCACGACTTCAGCGATTGCACCTTGACAGCACGAA
AGGGACGTGCCGCTTGAAGCAAGCTCGAGTCGTGACGATGCAGCGGATCAATGACACCTG
ACAAAGTCTTGTTCATCGATTTCGGAGTTTGTCCAGAAAGTGCTCGAAGCCTCCAGAGCT
GCAGACAGCACCAATCACGCGCTCCGAGGACCTAGTACATCAAGTAGACAAGATTTCAGC
ATGGCATCCTACAGCTCGAGCAAATCTCGAAGCTATTAAGATGCCACGTCCCGATTAGTC
TGCACATCGAACGTCTGGAAGCAACCGCTCATTCCACTATCCCCAGATTCGTCGAACGCC
ATCTCAAGAATGATACTATTTTTGTGTACATCCGGCATGAGACCTGCATAGCTAGAATAA
CAGCTACGTACACGCCCGTGACTCGCCAAACCTGCCATCTCTTTGACATCTCTGTACGGC
ACTTCACAGTACAACAAAACTTGAGCGGTACGACTACGAACGAATACCGACGAAAGAAAG
GGTCCAAAGTCGGCATCAAACACCCTATCAGCTCCGTGCTCGCTTCAGCAGCCTAGCGCT
AATCTGGACTTTGATAGTTGCACAGCTTCAGCCCCTCCATGACCTTCAGGCACATCTCAG
TACGAGGCAGCCGCAACCCGGCGCCGTTCAAGGAGCACTCGAATGATGATGGTGGCGAGC
GAGAATCAATTACGAGATCTTGGCTCTAATATCGCTCGCATCTTACACTTAGGTGTGCCT
TGCTGAGCTGCACTACCACCAACACCCCCGAGATCAGGTCAGCAACACAACGTCTTGCTG
GTTCTGTTTCCGAGAACGTGTGATGGAGGGCCAGGAGCAGAATGCCAAGGCCCCAAAACG
CTCCCAACCGACTGTGCCCATCCCACAAGACTTCCTTTTTGTCGATGCATCTGAAGCAAA
GACATCCCGCCAAGGACGACGCAATGCTCGCTCATTCGTCATGCAGAAGGCGAGGAGGGA
GCGTCCGTGGTCTACGAGCAAGCAGGCCGCGAAACAACGAGCCCAAGAAAGTGCAAGTCC
GGGGAGTGCAGGTACACCCACGTCAATATCAACCCCAAACACAGCATCATCGAGCCCTAC
CATCGAGTCCAGTCGCAACGGCTATTTCCCGGCCTTCGAACAAACAAATGCTGGCGTGTT
CGAGCGAGGCATTTGTTCGAATTGCAAGATCTTTGTCGTCCGACATGGTCAGACACTATG
TCCGAAGTGCATCTTACTTAGAAGTACTGAGTCTGTGAGAGAGCCTAACAACGGTGTTCT
CGATCCATTTGGAGTGTCGGCCGTCAAAATAACCAAGGAGATATCAGAACTTCTTGATCA
CTGTAAGCTTACCTTCCTGTTCCACAAAACACAGTCCCATTGCAGTCTTTAAGTCTGCGT
AACCAGTATCCATGGCGCGCCGCTGCACCCCAGGGTAATGACAGGCTCAAGCGAGAGCGA
TGCAAAGCCTTGTTCCAACACGGCGGTCGTGTGAAATGAACAGCGCTGATGCAATTGTAT
AGTTGTTCACGAAATGGCTCCTGGTATAATTGGAGTTGACATTCGATGCAGGTCCACCCT
GATGAAGTCGGAATGGTTTGATACGGCACTGAGTAACAAAGGCTTCATGCACAGCTTGCT
TAGCACGGCTGCTCTGCACATGTTCGTCTTTGGTAAGGGCACCGTCAAAACGATCCTTGA
CCATCGCGCAAAAGCTATCTCAGCGGTGAACAAGGCTCTGTCGACACAAGATCGTGCTGT
TCGTTTCTCGGATGCGAATCTCGGCGCTGTTTTCAACTTGTTGACTGTGGAAGAAGGTCT
GATGATGCCCCATTTCAAGGACGAGATACCGTTCGACGAGCAGCCGAATGCTATGACGAT
GCATCTAAATGGCTTGCAAGGGATGTTGCATTTGCGGGGCGGCCTGAAGGCTGTCGGCAC
GAATCGCATTCTGCAAGCTTTTATCCTTTGGTATGTGACACCTCACTTTGGCCTCATGGC
CCAAAGCGGCTTGGCAAATGCTTACTGAGCATCAGGCATACTACAGCTCACGCCATCGCA
GCTTTCGCCACACCCAACCCCACAACATTAGCGTATATTCGCACAGCAAACTTTCCTCAT
CATCCACGAGGCTATAGTCCAAACCACTCACAACACCTCGTTAGCCTTTGCCGACATGCA
GGACTTACGGAATCCCTTACTGAGCTGCTGGAACTCGTACTGATACTCACCGCTGACCTA
AATGCCTGGTATGATGATCCAGAGAGTCCCCTTGACGCACTGGACATACAAAACTTCTCT
TGTTCACTCGAGTGCTTGCTGCTCGCATGGATCAGCGAAAAAGAGCCTCTCAGTACACCT
CTTGAAGGTGCCCTTTGCGTTGCATTGATCATCTACACCGTACGAACGACTGAAGCGCTG
AAGCGACCGTCAGACGTTCACCTTCTACACTTCGTTGCCAGCAAGCGGCTCGAAAGCGCA
CTTAACTGCACGACGCGCGCTGAATGGCAACCATGCCCAGATCTGCTTCTTTGGATCCTC
TCCATTGGTGCCATCTCGGCTGAGGGCTCAGCAGAGAGCGCCTGGTTTATACACCAATCG
TCTCTTGCATGCGCAGAGTTCAACATTGACTCTGCAGATGCGTTACTCGAACGTTTGAGA
CTCTGTGGCTGGGTCAGTTACAAACTCGACGAGTTTGTACGGCACTTATGGAACAGAATT
GTCCACCTCAGGTTAGATTACTGCGCCTATCTTGCTCCGATCCGTTCTTTTGCTTATACT
TGACCCTTCGTCCACAGACTCGAACCATACTTGAACGTACCATCACCAAACATCGAGAAC
GCCGACAGCCCGCCCGGACCGTTACAGAACAATCTCAAGGAGACCGAACTTATAGACTGG
CGCACCATCGACTGGGCAGCCGTCATTGCAGCTACGCCTGTACAAGAGGCGGACACGAGT
AATGAAGGAGTAAGTTGGACGACAGCAACAGCGAGTGGATTTGGCGATGCTTTTGGCGAT
GCTTTGACTGAATCTGGGCGCGACTATGGAGGATTTGGATTGTTATGTTTGTACCCTGTT
TTATTGCTTTTGACCACTGCGACTGCGATTGCGCTGCGCCCACTCTAATTACGGACACTG
CTGACCATCACTACTGTAGGGCGGTAATCACTTCTTCATCGATCACACCATGAAGGTGGC
GAATGAGTTGATGAGCAAGTACATGGCGCTCACTAGAAGAGTAACGGACCTCGATACCCC
CGAAGCTCGAAGGCCGAAACTGAGCGAGCGCATTGATTCAGGAGATGGATAGATTGTAAG
AGCGAGATAACAGGCTTTTCCGAAGGCGTCGACAAGACTGTACCAACACAAACGAGGACC
TTTAACATACTGAAGAGCTATCTAGCATCTACCTCACTGGCCAGCAGGAACCAACAGTCT
CCCCCCATCACTCGTGACCTGGCTCCCATTGGCAAACTTGTCCTTCATAAGATATCCATA
CGCCTCTGCAATCTCCTCCGGCTGTCCAAGCGTATCCGTCAGACTATTCTCCCGTCTCCA
CTTCGCCGTCGCCTCCTCACCCATCTGATCCAACATAGGTTGCAACAATTCCGACTGAAT
CGCCCCAGGAATAACGATGTTCGTGCGGATGGGCTTCAAATCAACTGCCAGTCCACGCAC
GAGGCCTTCAGCAGATGCGCCTACCGCGGCGACAAACGTCCATCCGGGAAAGGGCTTGTG
CGTGTTTGTCCCACCGGTCAGTGTGAACGATGAGTTCACGGTTTGGGGCATGTATTTCCC
GGTTGTCAGGAGCTTGGCGATAATACTGGGTGCGATGAGGCGGACATTAAACCCCTTCAG
CAATGCTTCCGGCGTAACATCCTTCACACCTGGAGGACTAATCGAGTCGCCGGCCGTGTA
CGCAATATGATCAATCTTCTTGCTACCGCCTTGCGTAGCCTTGTCAAACAAACCAGTGAG
ATTGGCTTCGAGGTTGACGATGTCGAACAGGTCGCAAGCAAAGCCGGAAACGTTCTCGGC
GGGCAAGTCGGGGTAAAGCGAGCGCAGTTGCGAGACTTTGGCGTCGACTTTGGGTTGGGC
GCTGCCGGAGATTGTTACGCGGGCACCGTTGGAGAGGGCCATGTTAGCGATGGCGTAGCC
GATGCCTGATGTCCCACCGAAGATGAGGACGTGCGTGTTGTTGAGGCGGTTGGTGTGGGC
CATTGTGAGCGGTGTTGGGGATTGTGAATGAAGACTGAAGTTTCAAGTTATATGGACGAT
GCAGTGATGGAACTTGAGTGAGGCGAATGCAGCTACTGGGCTTTAACTTTATACCTCTTC
AGCTTCCCCACCTGCTGTGTATACTTGATAGTGCTCGATAGTGCTCGAAAGTGCTCGATA
GTGCTTACCCTGCACCAAGCCCGCTATGTCCGCCAATTGTGAAGCTCTGTACCCACAACA
ATGGTGAGTTACATGATGATGTCGACAATGAAGCGAGCGAGCTATCTCAACGTGGCCACA
GAAATGAAAGGCCTGGACCCAATTGAAGGATACTTCCCAGCTGTGCTGCGTCCGATTGGT
CATTTGGTTGTACAACGGCATTAGCAAGCATCAGTCTTGCGGGAGGCGTAATCGGTATGC
GGAGCAATCGTGCCACCCGAGATGTCGTTACAATGAATTCTCATACGATTGGTCTGATCC
TTTGTGGAGTTGCCCGTCATAACTCCGATGTGGGAAGAGGTGATCACTAAGCAGCATCCC
TACGGGGGGGCTGCTTGAGCCAAAGAGGCAGCCTGGTGGCCTTGCGGTCGACGACAAGTA
GGTCCATTCGTCATCCATCCTCTGAACACCGCCTCTTTACATGGGTAGCAGTCTCCGAAT
ATGGTTGAATTCTGAGCTGTACCCTTTGCAGGGTGCCACCTGGGCATTGTTGAAGTTTTA
TCGGCTCTATCCTATCACGTTGATGTCATGCCATTGACAATGTGTAGCAACGAAGGAGGT
TGCATCTGTGTCCACAAATCAATCGCAGCTTCGGTCTTCTGGCTTCAAGGTGCATAAGAG
CAAGGACTTAGGTCCTTGATGCGTCAAGAGACCATTGATTGTACATTTGATTCATTCCAG
ACATCGTGTTGGCTGCCAGAGTGTGGTGTAAACGGCAACTGATTGAATGCACGCAAGCCT
TGAATAAGCATCACTCCTATTGCCTATTCAGGGTTCTAGGCCTGGATGTAAGAACGAAGT
TGAGTAAAGTGAGAAGGGCTTCAGTCTCCCACGTGCTTCCCAGGGTCTGGGACCGACTTT
GATCAGAACACCTCTTTTTCTTCTCTGTCACCTCACTTCGCCCCGCAAGCGTCATGCTGT
CCGATGAAAATGCCCCTAATCTCGAGCCGGCTATTTGCCTGGCTCATAAGTTGGTATACC
ACGATGTCTTCAGGAGGCGGGAGCTGATAGAAGCAGTGTGACAAGATGGAACGCAAAGCA
CTCTTCCTTCCTCCGACTCCCCACAGAGATCCGCAATCGCGTCTAAGACTTCTTTTTCGA
GGACTTCCCCGTCTTCGTATACTACCAGTGGGTGCCAGTCCTCCATTTCTATGACTTCAT
CATGATCGGAGACGAAGCGAAAGAACAGTTCGTCCTCGTTCGAACGTGCCGTCAAATTCA
TAAGGAGACCCTAGTATCGTGGTGCGAGGCTGCAACATTTGCGTTCACAAATCCGGTCGT
ACTATCCGATCGGCTCAGGGTCCTGCCGCAGGAAAGGAAGCTCGTGGTCAATGCCATCAA
GTTCACCACATATCTACACGGTCTGGACGACATATTCCAGTGCTGTCACGTCATTGGGAA
GTATCCGAGGATGGGGTCTGGGGTGGCAACCTCTCTCCTATATTTGCAGAGAGTTGTCTG
CTTTGCAGCGCATCTCTTTCTATACAACGTGCGATGTGTTTTCCGAACAGAACCTGGAAG
AGATAGACTCGCGATATTCTTGTCCAAGGACAATCAAAGGTCTATTCAAGTCGCTACTCA
ATAAGCCCATCCTACAATTCCTGAAAATTTAGGTTAGGAGGCACGGTCTGATTGAATGCA
CACAAATTTTGGTCGGGGAGGCAGATCTAGCTCCATAACACTACACACTTGTGCGATAAT
GTGCTGCTTGTTTGGTGCATGACCGCAGTCGACTTTGGAGGGTGAAGTGCTACATACGAG
TTTGTTACACATAATCAAAGTTAGGTAATGTGGCCGCGTGGTAGCATGGCAACCAGGTGG
AAGTGAAAGTGAAGAGCAAGTGCCCAGAGAAAGCGCGCTAATAACCTGTCAACACTTCCA
ACGCCATGACACAACCGGAACCCTGATTACCTACACTTCTGAAGGACTCCCAAATGTCCG
CAAAGTGGTACTTCTCCAGTAAGACAACTCAGCGGTAAGCCAGCAATGCGTCTGTTTGCT
CGTCAACTGACAAAAATATTGCAGTACCATCGACAATGCACATAACTCACCACTATTGTG
CCTCCCCGGAGAGATTCGCATCCGTATCTACGACTTTGTATTCGACGGATTTGACATTTG
CGTATACTACTATGTCAAGCCCGCAAGAAGTCTCTCGGACTTCACCATGATCGGAGACGA
AAGGGACAGGACACATTACAGACTGCTCTCGACTTGTCGCCAGATATACTGTGAGATGCT
GTTCTTAATGTACCGCGCCGCAACATTCGAACTCATGACTCCAACAGTGCTTGCTAATTA
TATCTCCGTCATGCCAGAAGGTCAGAAAGCGGCTTTGAGACGCATCAGGTTTACGTTCCA
CCTCCTATGCAACTATTCCTCACGGAGAGCTGAACTACAAGGCTTTGAGGTCTTGGGTAG
TACCGACTGGGAGCCTTTGGGACGAGCGAGTGCAAAACTTCCTTGCTTGGAACGCGTCTC
TGTTGAGGTCTCCCTAGAGAGATTCGCAACACGGCTGTTAGAATACGTGATCAAGGAGTT
GAGGTCTGTCCTGGTGAACCGTAAGGGGAAACCTGTCAAGATCCTGGCCAAGTAAGTCGC
CCTCATGAGCTGCACACTGCTTTCTGACTTCTGAGAAGCCCTAAGCCCCACCGATATAAG
CTACCAAAGTTTTGATGGTCGAGCATAGATTGGTGCTTACCATGATGCTGTTGTGGCTGA
CCTTCAAGATAAGTCGCATCTTGAACAGTTGACCGAGGGCAAAGCTGCGGTCCAGAGACT
GGAACACGACGTTCGTCGATACCTGATCGATTCTTGCCAGGAAGGGCAGCATGTGCAGCA
AGCTAAGTCGAATTTATTCCGCTCTTGACGCGAAAGAACGCGTTGTAGTGACCTTGGCTG
GGCAGTGATTCACTTTGTGCCCTGATCTTCTACCCACCGTCTTTATACTGTCAGTGAAGG
CTCAATTTACACCCCGAGACGTTGAAGCATGGACCGTTTGGACCTTCAGTCTCTGTGAAA
AAGGAAGATCTTTTGTGCCGAGACAGTTCCGTTGTCAATGCGCCTGCCCTGTTCGAAGGA
GCTACCTTCTCCCACCTTCCTCACCTCAAACGTCTCAATTCCACCTCACATCTCACTGCC
CTATCTATCGCGACCGTCGTGTCAAGATAATTTCCATGCCACGGTCTTGTAGGCCCTAGA
TATCTTCAACACTTCGGCGGCCGTTTTAAAGCTTATCATTTGAACCAAGTCGCGTCTCCA
CGTGCTAGCGCGCTCGTGGACGCGTCTGAGGAAGGAGCAACCCATTCACATCCCCCACTT
TTCTTCACCTCACCTCACATCTGACCACACTTCTCTGTACGGTGGTCCCGCCACAATGGC
TCCCACACTCCGCAAGAGTACTCAGAACAAGACGCAGGCCAGTGCCGATGCTGCAAACAA
GGCAGGCTTTGTACGCAAGCGGAAAGCTCTAGTGATTCGCTATCATCGCAGTGTGCGCGG
CAAGGCACTCGTCAGCAGAAAGACAGCGGAAGATCTGCAGGATATGTTAGTCTGGGTACT
GGTGTCACCGAGCTTGTTCGCTAATGAGACATGTAGCACGATCGCCTTCGCCAACTTACT
CTGCCTCGCATCCTACCAGAGATCCAAAGTATATCTTCAAGTACGCTGTAACTTCGGATA
TCACCATCCAGCTATTTTTTAAACAGGAAGTGCGTGCTTTCCCGAAGTGGAACGTCAACG
TATATGCAATCATATCAAGACAAACACGCTCAGTTGCGGCTGCACCAAGTTTGCTGCCAA
CTCTATGCAGAGACCGCCCAGCTGATTTACGAGCTCAACACATTCTCTTTCACCACCTAC
AAAGGGCTGAAGTTATGGCTCGGACAACGCTCGGTTGCTCAATGCGAAGCCATCAAATCA
AGTCTCCAGACTTGTCAGACTGGGGAATCGGCGATTTTGACACCCATGGGGAAGAACTCG
CGGCGATCGAGAGAGAGCTTAGAAGATCGTCATCCCGAGCTGCGACCCCTTTCTTTCGAT
GCTGAACTCGCAGATGCGCTTTCGGAAGCTAGATGTGATATCGCATACGACGTAGTCTCA
AATTTGAGTACGGACGACGGCCGCACGTGGAGCGAAGCTGATGATTACGGCTGTTCAAGC
TGCGCTGCCAGCGGTCTCTAGAGACAAGGTTATCTTACATGATTCGTTGTCATGCCATGG
GCGAGACATGATTCCTGTAAGGCTATCAGTACATCACAATTCGAATCTGAGTGTACGTAA
TCGAATAGTTTAGGTATGGCCTTGAACTCGCCAATGGCATTCCGGAGCCTAGCGCGGGGC
TTACGTCTTTGACATAGCTCAAAATCAGTACGGCTGGAGAACATCTATCTGCCCATGCTG
TTAATCATCTCCCTCTGTGTCGCCCTATCCTTGCTTGTCTGGCTCAGCGGCGGGATGCTC
CTGAGATCACCCACAACATCCTTCGCCTTGCCGAAGTACACCTCTTGCAGCAGGTTACGC
ATCTTCAGCTCCATATCCTCAACCATCTTGCCAATGTTTGCGACGTGTGATGTGTCGTCC
TCAACAGCCATGTCAGCCTCCACTTGGCGAACCATGTTACCAGACAGGTCCAGACCGCCG
AGCGCTTCGGAGTCGGTGCCGAGGGAGAGAATGACGGTCGAGGTCAGCTTGTAGTGGGCG
GTACGGGCACGGTCCTGCGCGTCGAAGACGTGGATGCTGTCCCAGCTGCCAGAGCTGCGT
TGTGTGGGGTTGACGGCTGTTCGTGTTAGCATGGCCATCTGCAGAGTACGACAGGATTGA
CACACCCTTCTTGAGCAAAACACAGCCTGCGAACCCATCATCCATGTCCCAGAGGTAGAC
ACTCGAAATGCCGCCCTCAAAGTACCTGCCCTCGTCAGCATATGCCTAGGCTAGCAAACC
AACGATGCACCCACAGCTCCCGGTATACGTCAAACGCCTCGTTCGCCTTAATCTCCATCT
TCCTAATTCTCTCACTTGGTGTCACGCCATCATCGATTGGCGGCTCGAACTCGTTGCTCC
ACGGACTCCTCCAGCTATCACCATCGCGGTTGTAGTCGCAGCAAAGGAAATCGCGCTTCG
TCTTCGAGCACTTCTTCTCAGTGAGCGGGATATCGACAGATTCGAGAAGGTCTTCTTCTA
GCGTGGGGTTTAGGCTGATAATGTGTTCGACGTTTTTCTTGACATCCTTGGGGTTGAGGC
GCCGGAGGAGGTCGCTGATCGACGTTAGTGGAGCTGTTTTGTGATGATTGGAGGGGAAGA
TGCTTACAGAGCGCTGTCTATGGGGTCAGCCATTTTGTGGAGAGGTACTGTTTCGAAGAA
AGTGGTCTGGAGGGGGGATCTGGGGACAATAGCTCGGACGGGTGCTGCGACGTGGTTGGC
GGCGGCAGGAGCTCCTGTGCCTAATGCTTCCAAGGTCGGGAGTTCGGTGGTGGTCCGCGA
GTCAAGTACGAAGTCGCCCATTGCGGTTTCGTGTCAGGTGGAGGTTGACCTCACCTCTTC
CACTCTCAACGTGAATTGTCAAAATGGATGCGCATACAGTTTACTGATACGAGGGGAAGT
GCGGTGAACGTGAGGGCTCTGTTGGCAACTGCTTCTACTCTTTTGGGACGCTGTCGCCAT
TCGTGCTTGCTGTTTGTTGCCTTCACTTACATCGCACTGGCGTCTCAAGAACGTCGTCTA
TACACCAACTGCAAGACCACATAACGAACACCGCCTGGGTAATTGTCTATAGTGACGTTT
ATTCTGTTCACTGAGCAGATGCATCAATACTATGGCTACCATTAACACTTTTCCAGCGCT
GCTCCTCTCCCACAAGGCATTGGGGCGCACAACCGCTGCGCTGCATGACGAGCGCCACAA
CACGCCCAAGAGCATATTCAGTCGAGCTTCGACACCTTACCACTCAAGAGAAGGAAAACC
CAGAATGGATAGTTGGCAACTGCCTCGATCAAGCGCGATCACATGCACGTGGTGGATGTA
GGTTTCATTGAGGACCCACCATAACATACGGTGCCGCCATTAAACCGTTTGCTCTGCTCC
ATATTCGTCTAAAAACGGTCATGTTCCATTGGACGGTCGCGATCTACGATAAGGTCTAGA
ACACGTTTACTCGCGGAGGGCAGCTAAAGCAGGATCGAGCGGGCATTCGCCGCCATTCGG
TAGCATTTCAGTGCACTCACCTTCACTCTCTGTTCATCAGCATCGTTGCGCTAGTATATC
CCTGCATCCATAAATACCATCGATGCCCCACCGTTCTTCTTCGACACACCATTTGCGATT
GCTCCAGCTCATCGCCAGGTCTTCCTACGAGCCATCTCCCTCATACTTCACTCTACCACC
AGTAACCATGTCCGACACCACCAAGTCTCCTGTATCCGGCGCCGCCGCAGAGGGTCCCAA
GTTCACCGAGCGTGAGCTCCAGCTTCTCGGCTGGGCCATGCAGTCCCTCAAGTCAGGCCC
TCCTGAGGTCTGTCTCCTATTTTACCCACCTCCTGACTATATCATTGACAGGCGCAGATC
GACAACGAGAAGCTCGCCGCTTTCGCGGGCATGTCCAACCCCCGCTCTGCCGGCAACGCC
TGGGCGAACATCAAGAAGAAGCTGATGACGCCCAGCGACGGCAGCGCACCGCCAACTCCC
AAGAAGGCTGCTGGGCGCAAGAAGAAGGACGAGGCCGGCGAGGACGGCGAGGGCACTCCC
AAGAAGACTCCTCGCAAGCGCGCCAACAAGGAGCCCGAGGACGGCGACGCTTCACCCAAG
AAGAAAGGTCGCGCCGCTAGGCCCAAGCCCAAGCAGGAGCCCGAGGAGGAGACTTGTGAG
TGGACTCCGTCCTGACGTGCATTGAGTGTGACTAACTGCTCAGTAGCCAACGTCAAGGCC
GAGCCTGACTCCGCTGAGGAGCTCAAGCTTGAGGACGACGCTACTATGTCTGAGGCTGAG
GAGGAGGTTTAGGTCTTTCGCCATCTTGAGGTATGTGCCTTCTACAACCCTTTTCTTACT
TGACGCTAATGGGCATAACAAGTACATTTCGACGCGCACGCTATCATTTCTCACGATATG
GTTGTCACAACACGTTGGACTGTACGATCTTCTCTCATGTTACCGTCATAACCAGGAACT
ATACGTCATGGCCATTCTTCTCATCTTTCCAAGTTCACGGTCGGCGTTGCGGTAGGTCCG
GTGCTTTTCAGGGCCAGTGGGCGTTCTGGTGCGCATAAAAGCGTAAAGCATCGGCGGCAT
TTGGGTATCTCTCAAATCGTCGGTGCAGGTTTGGCACATCAGCGCGTCACGGATATGTTT
GCGGCGGACCGTAGCATCGCAGGCTCACTCCTCGTGGCAGCAAATAGTAATCAATCGAAT
CCTTTCTCACAAAAGCTGATAACTACTTCATGACATCATCTGTACATTTGCTTGACTTTT
GTAGAAATTTGCGTCTCCACCATATATTCCTTGAGTATGCAACGGCACTTGGCTTATGAA
GCATCAGTGCGCCAAACCCTCACCAGTATGTGGTAGCAACAAAATGCTTGTAAACAGAAG
TAGCTATACTACCAAGTGTTGATTTTGGGCAGCGCTATCTGAGGAGCCTTCTGCCTATTC
GGTGGACCCTTTCAGTACAGAGCACAGCTGCGAGAATACTTTGCAGCATACAAAGAATAT
TGTAGTCTACAGAGACTTCGTTAGGGAGCATTTAGCCTGCAAAGTGGCACTAAGTACCTC
CTGTAAATTTAGGATGTATCCCGCTTTTCTGCTACTTGAGAGAGAGATCCCGCCGAATAA
GCAGAACGCTTCTCCAGATAGTACACACCTTGATTTTCCTTCGTCTTCTCATCTGTCTCT
CTTTCCCCCGGCGGCACCCACCTGATGTCTTCGGATCCGTACTTTGGGCTATAGTAGCTT
TTCCAGGTTTCGCAGTCTTACTACGCTGGTCATCGCTATCATCCTCACCGTTGCGCTCCG
TATCAATCGCATAGTTGGTGCCCTTACCTACGGGCGAAAGGGAGCGATCGCGGGCACTTG
CTTGTTCGCGAGATCGTGGAGCGATGTTTGCAGTTAGGCCTGGGTATCCCATGAGACGGA
AGCTCCAGATATGCTCAAGCGACTTTGTCCAGTATTATCCTAAGGTTGTCGATGTTGCTG
TATGCGTTTTGGAGTGTTACGAAGCGTTTCCGCGCTTCAGGCTCCGTCGAAATGCTGCGG
AGTAGTCTCTTAAAACCGGCTGGAGTCCTAATGTCGCGCCATACAGATCTAGAGTCGAAA
GCGTTGATATACGCGATGATCAGAGCGGCAATTCCAGCTGCAATCGCTGTTGCTGGGGAA
CAGCCAGTGATGTCTGCTTGCCCGATTCCGTGTCTTGTGGGCACTCCTACCCCTAGCGTG
CCGTAGACCTCCCCAAGCCCTTTGGGAAGGGAAGGATTGAACTCTGCATGCTGCCCTAGG
GAGTCCGTTGCTCGTATCGAAAAGACATCGGCGTGTCTTGCTGGAAATAGCTCGTGCTTG
CCGCCTCCCCCACTTGAAGCTGAAGCAAAGAACAAAACTTCCTGCTCTCTATTGAACGAT
GCCCCTGAAATGACACGTGGGATTTCACCCCTCTCAACAAGACCTTCGCAGTCCCAGCCA
CACGACATGGATATTATGTCAGCCTGATGAACTTTGACAGCCCACTCGATAGCCTGTACG
ATCACGATTTCAGCGTCAACATTGTCAATATACTCTCAGCAACCGCACACTTACTTCTGC
GAGACGTATTTGGATCATTTTCATCATCCTATTACCATTCAGCTCCTCAACGGAACTCGC
TATACGTGCCACACAGATATTCGCCATCGGTGCGACGCGTGTCAGGAGTTCAAGCATGGA
GGTTCTGTGGCCGTCTTCATCAAGTGGCTTTTGAGGTCCATCAACGAAATCTTTCCAGGA
TAACTGTGGGCCCACCTTGGACTGAAACGAGCTCCGATATCTCTTTTGATATTCTTCCGA
AAATGGTACTGCGGGATCGTACCCAGTATCTATGAGCGCTATTGTTGGACTCGTGTTCAT
ACTACGGCATGTGGATATCAGTTCTCTACGCAAAGGTGAGCCCTTTAGATTGTCCAACCA
TTGGCACGAAGTCACGCTGTAAACAATTAGCTCAAGACTCGAATCAGTTGATAAAAACAC
TTGCACATGATGTAGGCCTGAGATATTCATACTGTTTGGCACGCTTTCCTCTTCCCCTGT
CAGCGCCAACAGTAGATCGTACAACGGTGAAACGATCTCATTGTGTAGCATTTGACGTCT
CTCATCTGGGCTGCCCGGGATTTCCTCTCCTGGACCATTCGGAAACAATCGCCAGAGAAT
CTGCCTGTACCTCTTTTGACATGTCGTTGGTAAGTCTAAAGCAGGCCATTCGTGCCTGTG
ACTCAGTATCTAGACGCAGAAAAGGTATGAGCTATTAAGATCGCTGACCTCTGCGTCACC
AATCGCAGTCCTTGTGCACAATAGGACAAGCAGGCGACCCAATTTGAGCATGTATGGGTA
CGGGTGCAGATTTGGATGCATTGGCGCATACCCGGGCAAGTGAGTTTGAGTTCGTGCAAG
GCTAGCGGCATCGATTCTAAGATTTGGCGACGGTACTTCGGCATTAAGAACGTCGCCAAG
ATCCCACCTCGCCTGCATCCAGTCCGAATCATAGAACTGCCAGAATATCTTCGATAGTAC
GAAAGCCAGATGTATCTTTATGACGGTTCTGGATACAATAGATATCGGGCAATGGAATTG
AGGTTCACTGAAGTTGA
>NODE_128_length_326_cov_85.052147
CATCCCCAAGAACCAATTGAATAGTGTCTACGAGCTTTGCTTAAGGCACGACTTCAACAG
CCTTCAGGGACCAAGAGAGACAGCCAATGCCTTCTATCAGCTCAAGCTGGGCCATGGATA
CAACAAGGCTTACTTGTTCCACACTGGCAGAGCAGACCACTCATTCTGTAGTTATGGAGC
CAAGCAGACCCTAGAGCATCTCCTCTTGAGCTACAAGTGGCTCAAGCAAGACTGGAAAAT
CCTCTAGGACAGCCTAGGGAAAGTGCAGCTGACACTGTCTCTTCTCTTTTACACCAAAGA
AGGCATCAAGGATACTCTGAACTTCATCAGCAAGACCAAGGTGAGCACCAGGAGGTGGCA
TCTTGGAAAGGCCACAGAAGACCTAA
>NODE_135_length_123_cov_84.130081
ACGTATACCAAGAAACCAAGCAAGGTCTCCCATCTTCTTGAGGTTGTACAGTTCAGTGAG
TTGTTGTTTGAACTGTTGATGGAGTTGGCTATTAGAGTTGTAAAAAGCCATCACAATATC
GTCGACATAGATGAACAGGATGAGCCATCGATTGGTGTAAAGGCAGGGGAATCCTTCAAC
TGG
>NODE_136_length_61_cov_48.377048
TCACTCCAGAGGGAGTTGATCAAATTGAGAATGGCTTGGGCAAGTTACTTGCTGTTCTTC
AAGCTTTGTATGGCCTCAAGGAATCTCCACTGCTTTGGTACAACGAATGCCGTAAGGAAC
T
>NODE_146_length_82_cov_160.390244
TAGTCCTTGTGATGCTCAAGCTCAAGAGGCTTACTCTTCTTCTTGTGCTTCTTCTGAGTC
TTGAGAACCTCTTTAAGGCCTGCTATCTCGTGGTGGAGGACTGAGTTTTGAACTGAGATG
TGGTGGAGCGAGCGCTTGATCT
>NODE_152_length_488_cov_2448.547119
AGAGAGAGAGAGAGAGTAGAAGAAGCGTGTATGAGTGGAGGAGAGGTACTAGTAGGTTGA
GGCTTTGGGAGCGAAGAGGGGCTAGTAGGTTTAGGCGAGCAGTGGAGGAGGGCGGAAAAA
GCGCAAGGGGAAACAAAAAATGTAAAAGTAAGGTACTAGTAGGTTCAGCAGAGCCTACCC
AGGGCCTAGAGGACCGCCAAAAAGAATCGCCAACTTAGCGGGTGTAGCCCCCAAGTTGGT
CAGAGGGGCTAGTAGGTTAAGTACTAATCTTTCCAAGAGCTACCAGTCTGGTGAGTATAG
CCTCTTAAGGTAGGAGAACAGAGTGCCTTGTCTACAGATAGCAGATGCCTGAGTTTTGTA
GAAGGACTGGTTGGTAGGTTTGTAAAAGTAGAACAAAACCTAGAGTTGAGGGGGTAGCGG
GCTCGAGGTGCTAGTAGGTTCGAGGGGAATAGCCTGCGCGAGGTGCTAGTAGGTTCGAGG
TGCTGGTGGGTTCAAGGGGATAGCAGGCGCGAGGTGCTAGTAGGTTCGAGGGGTTAGTAG
GTTCAAGG
>NODE_158_length_89_cov_290.573029
TCCAGGCCTTCCAGAACAGGTGGAAGAAGTCGCTCTTCTTGACTACTGATAGTCCTTGGC
CGCTGTGAAGGTGTGTTGTGAGCTCCTTTGAGTACGCAGATGACAGAGGCTTGAACATGA
CTTTGTCAAGCGGCTGCAGCGTATGGGTC
>NODE_168_length_78_cov_35.320515
CTGAGGAGCCACTGCTCTTCTCGTCTTTCATAGTCTCAGACTCAGATAGGACGTTAAAAC
TATCAATCAATCAATCAAACCTCCTCTTGAGCTGCAAGTGGCTCAGGTATGACCGGAAAA
TCCTCCAGGACAGCCTGG
>NODE_173_length_733_cov_254.639832
GTAAAACCCATAAAATATTCAAGGGCCAGACCTAAAGGTCAGTCCCCCTCGGGGACTAGT
TATAAAAGGCCTTATATAACCTTTTCAAGCCTTTAAAATGAATCGAACATTTATCAGAAT
ATTAACAGTATTCCGCTCTACCATTGAGCTATAAAGGCTATTACATAAATAACATCTCTA
TAACAGCTCTATAACACCTTTATAAGCAATTAACTATATAGCAACTAGCTCTATAAAAAT
TAACTCTATAAGCAAATAACTATATTAGAATTCATTATGTATCAATTAACTAAAAATAAT
CACTATTTACCTGCGGTAAATTCCTTCAGGTATTTACTAAGGTAAATTCCCTCAGGGTAT
TAGGAGACAAGAGATTCGAACTCTTAAAAGCATATTGCTATTGAGTTTACAGCTCAACCC
TTCTTACCAATAAAGGAACTCTCCTTTTTTTTCTTAATGCAATTCATTGTAAAACTGCAA
GGATTAAAAAAGATAACACAGCTATATTTATCATTATTACTCTATCTCTATAAAACCTTT
TTCAACGGAGTTTTTTTATTTTTCAATACGTCCTTACACTGTAGATAAGGGATTTAATAT
GGGGATAGTTATTCAAAGGTGCTTTACTAACAATGGTAGGTGTAAATAAATATGTTTAAT
CCGGTAAGTTATCTATTGTGCCAAAATAATAGCTAATGCTAATAATTAATGTAAAGAAAA
ATGGGTGGTTTACATTTTTTTTTATTCATTTATAAATGAACATGAGAATAATTCTCAAGC
TCTCTTCGAGAGA
>NODE_174_length_127_cov_68.417320
TCAGTCGAGCGTACGCGGTATTGTTGCTCTGTATGAGATGTATGTGTCAGCGGCTGATCG
TTCGGCCAATCTCCTGGGTAAAGTCGTTCAACGCTTTCCTCTTGATCGTGTATCTAGCCA
GTGCTCGATCATAGTTCTTCTCTGCCTGCTTGTACCTCTGGAACTCCTCAGTTGTCATGT
CCCTGAG
>NODE_175_length_23097_cov_36.755554
TGGCAGGTACAAGCCATGTCACGGTACCTCCTTCTGGTACGAAGATAACCCCTTCCAACA
AATATCTGGGGTAGATGTAAGGAAACGCCAGATGAATGGGGATGAAGTGCATGCCATATG
GCGGATCACTTTCTACGGTCTGGCCACTATTGTACGTCTCGAATGGTCAGAACGGACCGA
ACCGATAAGATTGCGTGAGCGCGGTGGAATGAGGATGCTGCAGTTTGACCAACTGAAGCG
CCATCAAGTGAGATTGGAGAGGGGACGGCTTTGATGGGAGGTTGTATCGGTGACCAGCAA
TATGTGTAGTGTGGAGCCCTAGTAAATTAGCGCCCAGGGAGAGTGAATGTTCACTGTTGG
GTCACCATTTGGTAACCCAGCGCCCATCCAACTCAACCCAAGCTACCGGTGAACATGATG
GCAGTGGGGGGATTATAGCAGTACTTAGTGCAGGTCTCGATGGGTCTCTGAGGTATTTTC
TTTCACTTGGTTTTGTACTAGAATAGTGTAACCAGTACCAATCAACACTGCGTGATGTAG
TCCTGAGGCCTGCTGGAGCTGCCAAGTGAGTGAAAAGAGAGCCTGTTGCCCGCCACTCAG
GCATCAACGCCTTATACCCATTGCTTCACCACCTTATTGCCGTCAGCTGGTAAGCTTTCC
CCCATGTCCAATAGACCTAACAAACCCTAACCCTATGGAAGCAATGGTGACCTACAGTCA
ACGAGAGCGACGCCGCACTGCCCGAGGCGAATCCTGGGTACAATTGCTAGCTCAACGGCG
CAAGAAACAGCCACAAAGTCAGCCAATTGGTCGAAATAGTACTAGCTCCAGTCTCCGGAG
TGCACGTTCCACAAGTCCAAGTACTCCTTCAGGGGTCTCCAATCCAGTACTTTCACAGCC
AACTCAGCCATTATTTGTCAACTCTCAACCTGCTACCATAGTCAACAATGATGCAGCATT
CAATGATACTTACTCAATGAGTGGTGGTTCTGGCAAGGACTCAGGCATCAGTCTCTTTGT
CAGTGAAACAGAGGACGATGTTGGAGCACATGACAGTGACAGAATAGAGTGGGAGCAAGA
TGAGGAGCCAGCTAAAGATGAGACAGAAGGTGAAGAGATGGAAGGAAAACAGGCACACAA
GTTGCAAGACATGAGCATCGAAGAGCAAAGCATGAGCTTCTTGGCAAGATGAAGAGCATT
CTCTGGCAAGGATACCCTCAATGGCATGGACAACATTGAAGAAGATTTGTTGCAGTAGAT
GCAGTAAATGAAGGTGTAACCACGCAAGGTAGTAAGTAAGGGGGAACCGCGCAAAGCAGT
AAGTAAGGGGGAACCGCGCAAAGCAGTAAAATCAGTATATTCTGTTGTTGTTCTGTGTTC
GGCCTCTCATCAGGCCATCAGCAGTCTGTTTACATGATGTATTTATTGTGCAGCCAAGGG
CTGAAGGTGCTTGTTGAAACGAACAAGAGCACTGCACCAACACGTGGCACACATGACCTC
CTTATTCCATAAACCGGCACAAAAGACCTAGGATTCTAAAGAAACCGATTCTGTGCATCG
ACTTACTCTGTATCGACCAGGATGATACCAAGGAGAAGAATCATCAAGTTCAACAAATGG
GAAAGATTTATAGCAATGCAACTTTCGTCCTCATATGTTGCGGTATCAATCGGCACGTCG
AAGGCCTGATTGCTGCTGCTCAGACTATCCTGGACTAGCATGTTTCAGGAAATGTATATT
GTCTTCTCCCAGCTAGATAGCAACTCAGCGCAATATTCGATCGTATTCTACCAGCGGCCC
CAACCCGCCACATCATATGGCTTGGAGATGACAAGACCATAGATCGATTTCTGCACAAGT
GTTGGAACCTACACACGACAGGAACACAGAATGACAATGATTGGAAAATACTCCTCCCAA
AGTTTATGAGGTTCACTGAGTCAGATATTGGTCAAGAGCATGGATCACGCAAGAAGTGGT
CCTGGCAAGATCGCCAGTCAGATACGTCGAGTCTGGCCTGTACAGCCTACGTTTGATGGC
CAGGGACGTGTTTAAGCAGAAGCTGCTACCATACGAAGATGCAGGGTTTCACTTCCTCCA
GCTTGTAACTTGGCGTTATGAGCAAACTCCAGGCCCAACAAGGTCCATTCTCCATACATT
GCAGGCATTCGGTAAGAAGCATTGTCTGAATGCACCCGATCGAATTTACTCAATACTGGC
CCTATGTAACGCTCAAAGTGATTTTGAAGTCGACTACAATGTAAGCAAAGACGGGCCCAT
GCGCCAAACGCTTGCAACTTGCAAGGACATGATTTGCTTCTGCGGTGCCGCCATGATTGT
TCGAGCTCTGAGCCTGCCATTGTCGGATGTGGCCCGTCACGGCTCGCCCTACGTCGAATT
GAGCGCCTATCAGTACGAAATTGGACCGTTCGAGGCAGGCTATCAAGCTTGCGACTTCTG
TGACTCGAGGTCGCCCGCTTCCAGGGTTTTGTAGATCAGCCATTATCTCTGTCTAAGAAC
CACGTGCGAAATGGTCCAAGGCCATCTCTTTATACGATGCCCAAACGACCAAAATACTTC
GGCTTCGATACCTGCTACCAACTCGTGTTCATATAGCTCTGGTAGGTGGAAGTGGTCGAA
TGCCGCAGGCAAATATATGGTAGAGCTACCAACAGAACGGCAGGCGCATATGTCTCAGGC
CTTCTAGCCAGTCCAAGGGACCCATACAGAGTGGTACGGCTTTGCTTCGAGGCTTTGATC
TATATTGTGCAATGTAACGAACCGACAGAGCAATACCAATGGGTTGATGTGCCTGTGTTG
TGCACGAAGATCTGAATGCGAACACAAGCTGAGCGTGGCGGAGAGAAATGGACTGAATTT
GCCATGAAGCACTGCGCCTAAAACTTGAGCAACCTGCTTCTGATTCTAGTGTTCGAAAGA
AGGTTCAGAATGATGGGAATGCATTCTGTTGATGGTGCACGTGGAGACGCGACTTTTTGG
CGGTTCGAAAAGTAAGGTTGTGACGATGCTAGCGGCTCGCCCCTCCCGTTCTTCCCTAAA
GCTCAACGACCGCGTCTTCCCTTCTCCACGATTGCATGATGGCTGCGGCGACCTTTTCCA
CTGCCCAACATGATACTGACAATGCGCCGCTCCCACCATGGCTTGCAAATCACCTCAACA
TCGAGTGGAACTCCGACGATGTTGACGCGCTGCTTACCTCTATAGAAGCGAGTCAGTGCC
CGAAGTCACCGACATTACCTCACTTACCTGCCGAATTACTTACACTCATCCTGGAGTATG
TTCCAGTTGCCCATGTCCTCGACTGGCGACTGGTCTGTCGCGGCTTCCGCGATGCAATCG
ACGGACCAATCCTGTACCATCAGCTTCAGAGAACACGTTTGGTGGGTTATCTGGGGCCGC
GGGCATCTCTCAATATAGGAGATCTGAGCGATAATGAGTACGAACAACTGCATCTGGTAC
CTGCGCGGTTTCAGTCTATAGGAAAAGCGCGAGTGATGTCGCACCTGCAACAGCAACCCA
GTCCCATATGGCGTAACACTCACGCTGTCTTCAAAATACGCTACGCCTGGTGGGCGGCAC
ATAAATGTCACCAAAGTCATCCAGGCTTCCCATCGAGATCTAGCATGCTGTCTCAAGTAA
CGCTCTGCCGGACTGACCAAGGTTATGGCACATTGATATGGGCGATCAAGCTCGACACAG
CGGTCCTTGACCTGGACTTCCCTCTGGAGCCGAACAGGCACAATTTTGACGTGGATGTCG
ACACGAAGACATGGACTGTGCGGGTGGAGTGGAAGCCGATGCTTCTCCGGTTTCTAAGAA
CCGAGCGCGCACTCAGGCTCCTCATGGATAAGAAGCACAACTCAACATTTACCTTCAGCC
ACGCCGAGGATTGTTTACGTGCTATGCGGCGACAGCGCTTACATGCAGCCCTGGACCCAG
ACAGTAAGATCGATCGACATATCAAGTGGTCCTTACGCCTGCTTCGACCTCTGTGGGGCA
TCGGTGGACACGGAGACCCTTCGACGCTGGACCCTGTCGAGGCCGACGCTGTAAGAGTTT
TGCTGCTTCTGCGCCGCGAGGCTGCCTTGAGCGATCGTCAGATCAAGCATTTATGGCAAC
TGGCTAGCGACTACAAAGCCATGGTCAGAACCATGGACAAGCTTTCTCGATCATTCAAGG
ACCTGAAGCAACAACTGATCATGCCTGGACATGCTTCAATCCTTGAGCTGGAAGTACGCC
CGCACGACAAGATCCCGGCTAACCCTATTGCCTGGTCAGATGAGCTGAGAGCCAACATCG
AGACTCGAGTGCAGAGATGGAGGGCACAGCAAAACTTGATTGAGCAGATGCAAGCGTTGA
TGATCACATCGCAGGAAGCATTCGCTGTACCTGAAGATGCATTCGATGTGATGGACTCGG
ACTTTTGAGCAATGAGATGTACGTTGTTTTGTCTGCGTCTCTTCCTGCAATTACGGGACA
TCGGATTACGAGGTCATCTTTGCGATATGCAAAGTAAGTCTTGCTCATGTACATATTCTC
CGAACCTTGTCCTTTCAAAGTAATCATCACAACCTCATGACTTCGCGATCTCAAGCCACT
CCGGCTGATTCTGAAAAGAAGTCATCTCTGGCCTCGGAAGATGATCAAACAAACCACCCT
TCAAAGTTAACCTTCGGTGAATCCTCAGACAGCAACGATGCAACCGGGCTTTGCATGCAT
TAGCCTCATGTCCTTCTTCATACATTCCACCTGCTCAACTTACCATCCACAGTTGCTGCA
GAACTGACGAACAATCGTGTTTCCGGAAGTGGTGTCGCTGTCCTGGTCACTCTTGAGCGG
ACCCTTGGATTGACACTTTGAGGCTTGCGCGGTTGCAACGTCCTTCAGGCATCTTGACAG
AACTTGTGGTACTTTCTCGATAGGATACGGATTGAGAATGGTTGAGTCGACGGAGTCAAA
GGTGTTGCAGAGTTCAAAGTGCTGGAAGAGTCCATGTCGTCGATGACGCAGTGGGGCCTA
TGGAACTTTGCGGAGACCAAAGCGACGCAGCCTCGGCTACAAGGTTCGTGGTCGAGTCGG
CTTCAACGATAAGAAGATTGCGCCGCGCAGATGCATGAAAAGGTACAGGCATATCAAATG
TTTGCTCAACAGTGGGATCACGGTACGGAGTTGTATATTGTCAGCCGGACTGTCGTTCTT
ATTAGTCGCAATACAAGAAATCTAGGAAGGTATACGTCCAGCAATAGTTTCGAGCCGGTG
TTCACTCCTCGAACACTTTTTCAGTGTGAGTGGCATGATGTAGTGTCCTTTCACATAGGG
CCGGAGGCCTGACAAACAAATGCTAGCCCTACGACGAAATCGAAAATAGTGACGTCTGTT
TATGGCAGTCTGAAAGCTCCAACATCATTCCCACTCCAAAAAAGGGCACCTTGGGAGTGA
ATAAACAAGAACCGCGACTGACTTATCGCTCAAGATATAGAGAATAGAGGACGTGTGGTG
AGTTGATGTAAGATGAAGCGTTGATTGTGTGATCATGAAGGGGAAGGCGCGACATATAGG
TGCTCCTTCTCATTGCGTTCTTATCGATAAGCAAGTAAACAATTGAGCTGTTCGAAGTAT
TCCGTATCAGCCGCACCTTCACACCAACACACACTCGATCACCTTCCTTTACCTGAGGGC
GGTAGTCAGTATAACTACTATTCCACATAAAATTCCAGTAAAGATCTAATCATCATGGTA
TGCGACCTTGCCAGCCTTGCAAGTGAATGATCACTCACGAACATACATAGACGCGCGACT
CATCAGCAACTTACTTGCATATGCACGCTTCTCACCATGCAGACCTCCTTGAATCCTTCA
CAAACTTGACATCGTCACAACTTGCGCCCGAAAACATCTATATACCGCCGCACCTCCAGC
CGCTCAACCCCGAAGACGAAGACGACGTTGTACCAGATCAACACGCAGCCTTTGGCATCC
AGCGCGCGACGCAAGCGAAGAAAGAACCCACGTGGCGCGACTTGGGACTGGAGGAGCTTC
TGAGACGAGGGCCAAGAGCTGCTGAAGGGCAGAGTGCTGGTGGTGGCGCGCTCGGTAGAG
GTACGGCGGAGAGGAGGGAAGAAGAGCCGGTCATCACAGCATTGAGGAGACAGCCTGGGC
CTCAGGCAGGTGTTGTGAGACCTGGAGGTGCTGTGAGAAATGCGCAAGGTAGTGGAAGTA
CTGCGGGCAACGGGCTGCCGAGATGAGAAAAAATGAGTCAACTGGGGAGATGTGGAGCAA
GCATTCAGTAACACAATCAGCAAATATCGCAAGAAGAGGGCAGTGCCGCGGTGATTCGAA
GTCGCACGATATCTCAAACGACTGGCCAAGATCGTCAAGAAGGAAAGATTGACTGCTGAA
GTAGCGGCTCTTCGCGCGTCAATCTGCAGCAAGACATACTGGACATTGTCGCAGATGCAA
AGTCATGAAGCTCATGTGCAGCGCATGTTTGGAGTCGAAGCAGCAAGGCATATACTTTGT
GTTATTCTGCATTTGGCTGGCTTCTCGAGGAGAACAAGGGAGCCCCAGGACAACAATCGG
ACTGCTATAGCCTGAATACGACCAGGATCATCCCCACAGTGGAGTCGAAAAATAAAATGT
GTGAAAGCAGCTGGTACAAAAAAGATTCCTATCCACAGCGGCCTGACTAATACCGGTTGA
CTGTAGGAGTTGACATGGTGACCGTCCACGGTGGATGTACGATTCGTACAACACGTTCAT
CCCGTTTTCATAACCCGTCAACAGCAACCCATCTCCATAACCGGCACGTGCCCACTCGCC
TGGACGTTTCCTCATGCCGGTACACAATTCTGGAGCCGAAACCCGGGGTAATGCATCAGA
TGTGCCAATCACATTGAACCTGTCGGACCCACGGCAGAAGTCACAAAGGCATCCTATCCA
TGACCACTCCAGCTTTGTACTTGCACCTCGAGGGCGAGCGGGCTGACTGCCAAACTCTAC
CTAGCTCAATCGACTCCACGTTTTTCCCCATACCTGATCCCCGCAATGTGTACACCGACA
CTGCTGTTAGCTCGTTCAGGCCATTGACCAATGAGAATTATCGGTGGCTTGCATACAGAG
TTGTATAAGAGTGAGCATAACAGCAACATCTTTTTATCACAGACTTCGCAAACATGGTCG
CACACTCAACATTCGGCGCAGCACTTCTCGGCTTCACCTCCACCATCCTTGCGAGCCCAA
CCACGGCTCAGAAGGACGACTACATCAACTGGAGGAAGTTCCATGCCAACGGTGTCAACC
TTGGTGGATGGCTAGCCCAAGAAGCCAACATCGATCCGTACTGGTGGGATCAATACTGCA
GAGGCACTGTCGATGAGTGGAATTGCTGTATCAAGCTCGGTGACCAATGTGACTCCGTCT
TCGAAAAGCGATACGCGACATACATCACAACAAAAGATATCGACAAGCTCGCGTCTGGCG
GCGTGAACCTCATCCGCATTCCGACCACATACGCAGCATGGGTCAAGATCCCCGGAGCTG
GATACCACTCTGGCAACCAGCAAAAGTACTTCAAGCAGGTCGCAAATTACGCCATCAAGA
AGTACGGCATGCACGTCGTCCTCGACCTGCACTCCCTCCCCGGGGGTGTCAACGGCCTCG
ACATTGGCGAAGTAAGTTCGCTCCCTCCCCATCCCATCACTTACAATCACTAAACTTCAC
CCAGCGCGTTGGCAGATGGGACTGGTTCAACAGCACCACCAACTTCGATCTCTCCCTCAA
AGTTGTCGATGCCGCTCTCAACTTCATCCAGTCCTCCGGCTCACCGCAATCCTACTCCTT
CGCTCCCATCAACGAACCCGTCGACAACCCCGACTTCTCCAAATTCGGCACGCCCGCCGC
GCTCTCCGACGTCGGCGCCGCATGGGTGCTTAAGTACTTCAAAGCCGTCCTCGCACATGC
TGAGGCAGTGAACTGCAAGATTCCTGTCATGCTGCAAGGTAGCTTCAAGGGCGAACCGTT
CTGGTCTCCGTTGTTTGATAAGAGCGACAATGTTGTGTTCGATGTGCACAACTATTACTT
CGGCCGGCCAAGTGATTCGAACAATGTCACGAGTCTGCTTTGCGAAGATGCGAAGACGTT
GGCGGGGGATGGGAAGTTTCCGGTTTTTGTGGGCGAGTGGGCAATTCAGACTAGTGCCAA
CAACAAGTTCACGAACCGCGCGAAAAATTTGAATACTGGGATTTACGCGTACAATAAGTA
CACGCAAGGCAACTCATACTGGACAGCTAAATTCCTAGGCAACGTCTCTGTTGCGGGTGA
GGGGACGCAAAGCCATTACTGGAATTATGAGTCCTTCATCGACATGAGTATCATCGATCA
GAAGCAAGGGAAGCAGTACTGCTCTTAGTTCCAGCGTGCTGCAGAGATTGTGAGTTCGTA
ATGTGTATTAGCGACAATCGATCAATGAATGTTTAATCAGATGACCTTTCCGCGTTCGAC
TCCGCCAGCATAACATTACAATAGCCACCGCGTCGGGGACAGCGGACTGTGGCTGGCGCT
TGCGAAAGTCAGGAGCTGGACCTGTCAATGTGAAAAAGAGTAAGGAACTGTAAATGGCAA
CCAAAATGGCTGTATCTAACATTGTGACAAGAAGCCTAGAACTTGGCGCTCAGACTTAGC
GGAAGTCTTCCTTGGATAAACTTAAGCTTGACGATAAAGCAAGCGACTGGGAAGACTGGA
CGAGGTCCACCAAAAATCTAGGAATACTAGAGAAAATCAGAAGGAATTCTTCAAGGCTCT
AGGTGGCTATGCTGTGACAGAAACGCCTCTTCTCTTAATTTTTACAATGGATAGCAGGAT
TGTTGTCATAGCGATCATCGTCACGACCGGACGTTGTTTGCTCCATCGTATGGTGGGTTC
ACGACCTGGATGTCGGCTAGAGCAGCCTGAATATCCCAATGCAGCCAAAAAAATGAGATC
TTGACGGATACAGCGCGCTACGTCGACCGGAGGCACCATGCTACAATTGACTTGCGGAAT
GTCAGGGTACGGGAATCACTTCAGTATCAGATCCATGTCTGGGGATGTCGGAGGAAGTGA
AGGTATCCACCGACTGCCATCTGTTTGCTAGCGGTTCGCTGCACTGATTGTGTTTGCTAG
CGGTCCACTGCACTGATTGTCCAGCTCATTCGGTTAGCTCGGTTTGCTTGCCCACCCCTT
CACTGCTATTCCCTTCTACTATATAGTCCCGATCAATTCCCGCAACCCTTCAACAGGGGA
CGACACGGTTGGCTTTTAGGCGGCATAGACCATCATGAGCAGGGCCTGCCAAGCTTGTTG
GTGAAGTGTGATGGTCGCATGGCTGGACTTGAATGGAATATGTGCTCTCGAGACCGTCCC
TGAGAATCAAGTTACGTGACTTTGAGAATGGTAGTCCGTACTACACCGGGTGAGTAGGAC
GTAGGCCCCTGAAGTTTTCGTCCGGTCAGAATCTTGGCATTGTACGAATGCAGATTCAGC
CAGGTAAGGAAAGAACGCAAGGAAACTGATACAGCAAGGATCACGTAAGTACCCAACTGA
CTAGTCCAAAATGCCTCGAAAGGTCTGGGGTGTTCACCCTCCGCATACAACGATCTACCC
TCTGCACACCAGGATGTCCAAAGAATAGCCGTTCCGTTAACATCTCTTGCCCGACGCGGG
AGACGTGTATTCCGATATCTTCAGGCACACTCATCGGATGTCCACATATTATTGACCGAT
GCACCATCTTTCCGTCTGCATTCACACAGTCCTGTCCGTAAGTTTGACTTTTGATCTCTT
TTGATTGCTTCCAGGTTATGATTCAGGTACGCATGGGCTTGAGTGACGACTTGACCCAAC
TTGATCGGGTGTCCATCCTCGTTATGAGCTAGCGACTAGTATCGGGTCGTCTCGTCATTG
TCTGAGCTGTCCTCGAAACGCCTCGCCTCTTTAGCTTTCCTTTCACACTCAATGCACATT
CGAATGCAACTCAGCGACGAATTAGCGGTAAAGTAGCTCCTGGCGGACGCGACGGTTCAA
GTCGACAATCATCAGCGTACTATGTACAGCTTGAGAGCACATCCAAAACGCACAGTTTCG
CTCTATGAACTCAAACGTTTTCGTGATCTCTCTATCTTGCCCGTGCAGATTGACAGATTT
TAGAAAGTGATGAGATGGGGATGAAGGAGCTTCAACAGGACGAGAAAGAGGACGAGGGTG
GTCCGTGACACGCTAGAGACGGCTCAGCTTCGCACCTTTTCCAATACTCACACCATCAAC
AATCAGCTTTCGTTCAATTTTGCAACCACAAATATCGCACATCTCAGCATGTGAGCGCTG
GCCAGCCGCCTAAAGACGTTCCATGGAGGAAGCGCGTGACCGCTTGGTCGAGAGGGTGCA
GACCTTGAGCGACCTGGAGCTTGCTGTGCTCGTCTGCCTCGTTGCTGAGCAGCACTGCAT
CATCCAGACCGAAGGGCAACTGCTCGACAATGTAGAAGAAGAGCTAAAGCTAGTCAGTGA
AGCAGCCTCGTAGGTTTCACACGAACTAACGCAGCCAGGTGGCCACTGATGTGTTTGGTC
TCACGTGGGCTGTGCTGGAGTGCAACAAGCAGACCACACTCGACGACTTCGGCTGCGGCA
TTCTCGTCAAAGATGAGACAGATGACTACTTCAACAGCAAGACCGAAGCGAGCAACGTCA
AGGTAATGCCTGTCTCTGAATTGTAACAGGCTCTGTGGCTTACCTTCACCACAGTTCGCG
TCACTTTCCGGATCACCAAAGCGACCTCATCGTCGCATCTCCAGAACGCCCAGTGCTTTC
GCACAGCTTGACAGTGGAAGAATCGCAAACATCGTCATTGCGAAGAACCTGGATCGAGCG
AACTCTCAAGTCCAGGTCCAGGCCCTCGAGGTACTATGCAGGACATTTCGTCATGACTTT
GGCTGACCGTCCACAGCTCATGAGAGGCAAGCGCAACTTCACCAGGACTGCTGTACATGC
TGCTCCTCGGCCTTTCCTGTTCATTGCGTTGAACGACCTCAACACTACGCGCTTGACGAT
GCATCTAGTATGATCCATACTTGAGCTGATCAGTAGTACAGTGCTTACAAGGCCACAGAA
TGATCAGTTCTTCATCTCGCACAAGCACTACTTCGGAGACGGCCTGCCAAACATCGAAGA
GCAGCATGAGAAGGCACAAGTTCTCGAAGATGATCGGTCGACGTCTTCCGTCATTCATCC
GCCTCCATTCGTACTCGCGAAGCGAACACCCCAGGCAGCTTTATTCTCAAGAGAGGTACG
TACTTTCACTATAATTATGACACGTCTATTCACTACCAAAAGGACCTCACAACCTTCACT
ACTCGTATGGCAAATATCAAGATCAGTTCCGAGGTTCGTGCGTACCTGCACAACATAGTG
GTCTTCATGAGGCTTCATCGAGCTGTCGCTGGTGGCATCTCTGCATTGGCCACGAGGCAC
TTCAACACTCTGGCGTAGTAAGTAATCGCGTTTCTACCCTATTATCGTTGCTGACCTTGC
AGTACTCTTGCACCTCTTCACGGTCTGGACTACATCTCGCCTTCAATGGTCGCGCTTGCT
GCTCGCAAAATCTACCCACATCGCATTATCATCACGGCACCAGAGAACGAACGCAGTATG
CAATGGGGTAGCTCTCTTGAGGCTGTGAAGGCTGTTCTCGACGGTGTGACCGCTGACGAC
GTTGTGGAAGAAGTGCTGCAGTCTGTCGAAGTACCGCTATAATTATGTGCCCTCTTTAGG
CGTCGGTGTCACCATCCGTGGGCTGCATGCAGACGCACAAGGGATGAGTGAGCATGACAT
GCTGGTCGTGGATTCAACGATAAGCGGGGCAGCCACGATGGCCCGCACCAGGCACGCCTA
GGGTCGCGCCTGTGCTTGGACCTGAACTTTGCGCACATAACCCAACCACATGAACCTCAA
CCCCACTCTCGAGGACTTTCAACTGCTCTCGATATTTTCACGGCCTGTGGTCATGACAAA
AGACTACTTCGATCCGAATGCGCTGGTCGCTACGGAGTCAGCTACGGTCTTTGTAAATGA
GGTATTTGAAAACAACGTCATAACGACGCGGTACAGGCTAACTTCCACTCTGAGAATGAA
GTAGGCGACCAAGATACCAAGAGGTCCAACAGCATAAATAGTCATGACGACGCGCTCGAG
GTACATCACCCCACCATTCCCACCACCACGACGGCTAGTTAAGAGGTCCAGGTCATCTTC
GAGGGCGGTAGCATACACCGACGCAAAGCCTCCCTAGCACCTCCCCTCCAACACTCTCAC
TTCGGCAAGATGAGCGCACGCCCCGGCAACGACCGCCGTAATACGTCGTGCATAGTTCAC
GAGTTACTTGAGAAGCACGATGGCGTTCCATCCCAACAACAAGATCAGTCATACGAAGGC
CTTGCCCAAGAACGGCTCATGGACAAAGACCCAGACTCGCACGCCGAAGAGACACAACAG
TCGCGGTTGTTGACCAAGAAGCAAATATCAGACATGGCGTTTGGAATCAGGGAGCTGTCG
AAGAAGCTGGCGCAGATCCGCCTGAAGCTGCACGTCAAGAATATCTTCATTCTTGGGAAG
GCGCATGACGAGGGTCTGATCAAGAACACAAGGGAGACCACTGATTGGCTCCTGACGAAA
GACCCTGGTTACAAGGTGTACGTCGAGCACACGCTGGAGGCCAACAGGATCTTCGACACC
AAGGGCCTGCTTCAAAAGAACCCGTCTTACGAGGGGCGACTGAAGTTCTGGACGAATGAG
CTTTGCGAGCAGAAGCCGCAAACCTTCGATATTGTCCTGGCAGTGAGTGGCTCGAGGCTC
AATGATCAAACGGCAGCTAATCGTACTAGCTTGGTGGTGATGGCACTGTACTGTACTCAT
CGTGGCTCTTCCAGCGTGTAGTACCACCTGTCCTCGCATTCTCCCTCGGATCGCTCGGCT
TCCTGACCAAGTTTGACTACGATCTCTACCCACAAACCCTGTCTCGCGCTTTCGAAGAAG
GTATCACCGTTAACCTACGCTTGCGCTTCGAGGCGACCGTTATGCGTTCGCAAACCCGCG
ACAATGAGGGCCAGTCTGACCTGGTAGAGCAGCTGATTGGAGAAGAGGCGGAGGACCATC
ATACACATCGACCGGACAGCACCTACAACATCTTGAACGAGGTGGTAGTAGATCGAGGCC
CAAACCCAACCATGTCGTCGATTGAGTTATTCGGCGATGACGAGCACTTCACGACTGTTC
AGGCAGACGGCATCTGCGTCTCAACACCCACGGGTTCGACAGCATACAACTTGGCAGCGG
GAGGCTCGCTCTGCCACCCCGACAACCCCGTTATCCTTGTTACAGCCATTTGCGCACACA
CCTTATCCTTCAGGCCGATCATCTTGCCAGACACGATGGTGTTGCGATGCGGAGTTCCGT
ACGATGCAAGAACAAGCTCGTGGGCGAGTTTCGATGGAAGAGAACGGGTCGAGCTCAAGC
CTGGCGACTACGTCACGATTAGTGCGAGCAGGTTCCCGTTCCCATGCGTGCTGCCTATGG
AAAGGAGGAAGACGGATTGGATTAACAGTATTTCGCGGACTTTGCAGTGGAACAGTCGGG
ATAAGCCGAAAGCGTTCAAAGAGTGGAAAGAGTAGCGGTTATGAAGTGACTAATGCCATG
GAATACCACGACGCTAGTGGAACTTGTGAGAGTGAGAGGATTGTTCAGTCTTCTGACGTT
CCCCACCGCTGGAACCTGTGTACTCAACCTACTGCTAGGGAAGACAATGGTATGCCGCTT
ATTCGCTATTTTTGAAAAGAGGACGAGCATGTCAGCCAATTCGAGGCTTCGTAAGCCTGA
GATCCCAGCTTCTGATAGGCGGGGTTCGCAAATGCGTGGCTGCGAGATGATCACTGGCTT
GGAACCGCAACAAGCTTACACCAACAGGCCGTCACTAAAGTTGGAAGGCTGTAACGCGGT
TAGACAAGGAAATGAAGCAGTACTAGATATCAAAACACGTGGTAAGCCTTCGCTCTTGCT
GTCATCGATGCCGCTGACTGTTACTGGTCCCCTAGCGCATCGTCCCCATAACCACGCACC
GCCGCACTCATAGATAGCTTCCACAGTCTTCGAAGCGGACTATCTGCAACCTGTTCCACA
AATCCGAGAACGCTTGATGCAAAGAAAGAGCTGTGCACTGTCAACAGTCTTATCGGCTGG
CTTGCTCTATGAGGTTCACGCCGCCGTTGCTCTCTCGTGCGAGATACCATTTGTTCCATA
CGAAGGGCTTCGGCGCCTGAAAATGTCCTCCACGGGGATACGACATTGTGGGCTTGACCG
CGAGTCCAACCGGCGCACTACCTATCACAAGATTAACAGGTGCGAAGAACTACGCCGCAC
GTCATACGAGGACAGAAACGGCCCAAGCCACGCCTCAGCCCGAGCGTCCTTGAGCAGTTT
ATACGAGATTCGCCCAGGCCATAGCGGCTGCAAGCGTCATACTACAACTTAAAGCTATGC
CGCGCACCAGTGACTTTCATCCACATTATCCAGAAACCGAATATTCCGGCCCCAGAAGCG
AAATACAAATCCACATAATGAGACCCAAGAGAATCGACCTCAGCAGTCGCCCCCGGCGCA
ATCTCCTGTACCGACTGCACTGGAACGTCTTTGCCGCATTGGACAAAGTTAGAATTGCAA
CCAGTCCTCCTGACCAGACCCTCTACGTCTTGCCCTTCAGTCATTACATCGCCGGTAAGC
ATTTTGCCGACCCGCCACTCAGCCGCATCGATCAAGTCACATTAATGACTGCTCAGAGAA
GGCAGACCGCCAAAACAGATATCTCGACGACTCAGACGATGGGCTTTACAAGTATAAGCC
ACCGGCTCCTCTCACCATCACCAAGGAGGATGGAAGTCCCATCACTCTAGGACACTTCGT
CACCCAGGTGCACGCGTACCTCAACGAACATGCGGAGGAGATCAAGAAGTCAAGAGCGAA
CTTTACGGCAAAGAGTCTGTTTGGGAGGATGGTAGGAAGGTTATCAGTGTCACTTACGAG
CAGCGTTATTTACCTCCAGATATGGAGTTTTTCTTCAGCGGCATAAGGGCCGTGGCTGTC
GATGACGCTGTGTGGATCACCATGAGATTGTAGGCTGAGGGAGAGCCTGACCGTTCGACA
GATCAGTTTCGGAGTACCCAACTGCGTCAGGCTCAATCGCTTGAGCAGGCGCGAGAGGCT
TAATGATAAAGAATCCGATATCGTTTGCTCTTGTCCTCAAGTCGCAGCCGATGAGGCAGA
GTTTATGGAGTCTTGGCGCCGGGAGGGACCCCTTGGGTGTTGTTTACCGTAATCAACTAC
ATCAAAACCCCACAACAGTACGCTCTGTTAGAGGATTTCCAGCGACGCACGTACGACGGG
CAGCCAACTGAGCTTCAGGAGCGCATTCAACAACCCGTAAAGCCAGTAGTCACGCGCTGG
AACAGCTTTGAAGCAACTATCCAGCGCGCTGTGGAGCTCCGCACCCCTCTTGGGTCGTAC
ATCAACTACCACATCTGCTGCGTTCGAACCAACGATGACCTCGCACAACAGCGTTACAAG
CCCCCTCCCACAGGCATCCCCTCATTGATGCGCTCCGACGGCATTACTGCTGCGGACTGC
CAGGTTCTCCTTGACTATTTACAGGTACTGAAGCCGCTAAAGCTTGCGTGTGCCAGGCTT
GAAGGCCGCGGCAAGTCTGGCAGATTTGGTGCTACCTATGAAATCATCCCTTTGCTTCAG
TACCTGCTCAATACGTACAAAAACCTTGCAACTACGTTTGAAGCCGTCGATTACAAGTCC
TTTGATGTGCCAGAAGACCACCTTGCTATCAACGTTCACGCTGGCTGCTACAAGTTAGCA
GACTACTACGCCAAACCTGACAAATTGCTGTACTACTTCATTGCTACACTCCTCCACCCA
TACTACAAAACATACACTGATAATGCGTGGCGGGATAAGGATGACTGGCTTGCCGCAGGT
TACGCCGCATTTCAGCGGATTTGGCGCAAGTACAAGCCTCAGCAGGCACCGTTGCGGCAT
CTCCGAGCTGCTGATGGTTCTATTGACAATGCTATTGACGCCGTTGTCAACGCAGAGGCT
AGCGGTAGCGACGTGTTGAAGTCGTACTCTAAGTAAAGCTCGGAAGCACGGTTCGATTGG
TTCTCAGGGATGAGCACGGGTACAGAAAGCCGTCAGGGGTTGGGTTATCACCTAAGCAAA
GCTCGTGATGATAAAGGGTAGTTGTCTAGTCAAAGACCGTGGCGACTGGAAGCAACGAAT
AGTACAGAGTAGACTGTCTAGTTCGGAAGCTTGGTGAGATTCCAATAACAAAGTTGATTG
ACGAGGTTGAACACAATGCCATAAGGGCAGTGTTCCTACATGTTATATACTTGAGCAAAT
GTCCAAATTCCTACAGTATCCCAAGGTCTTATGGGATTGTGTCTCAGAGTCTCATGGGAC
TTGTAGGATTGCATGGGAATCCCATGGTTTGCTTAGCTTTTGTCCCATGGGACGCTAGAC
TACTTATATTGTTTGGCGCAGTCACGTGGATTGTGGGGTGTAACACCACGCTGCACTCGA
CAATGAGTACGACAACTGGCAGAAGTAAAAGCCCTGTTGGACGCAGGAGTGCTATGACAG
CGTCAGCGTGGAGTGTGTCGTAGAGTACTGGCTTCGCCTTAAAAGAGAGACTGTCCGAGC
CTGCTGCTCTCTCATTGGTCAGCTCGCTTAGTCAGCACACACTCCTGCGCACTGTAGATA
TTAGCACCTTCGGTAGTACCCCAATACACTAGATCACCCACCTATACCATCAGAGACCCC
GCGAGCCCAGATCCTGCGCTAGAGTGAAGTGGATGGGGCTGAGTGGAATGAGAGTAGAGA
ACCTCAAGCTGACGGTAGGGCTTGGATGAAAGACAAAGGAGTTCAGGAGTCTGTGAACCT
CTCAGGCTCCAGATTCATAGCGAGGTAAGAGCAGCGATATGACTACAAGCAAGTGCCCTT
TTCGGCCCTGGGGATATAGTCCCCTGATGGGAAAGGTAGATGCTGTTTTATATCGGATCC
GTGACAGCTCGTCGACGGGATATTGAGCACGGCAACAGGCTTGCAGTGCATTACTGCCTC
GTTACCATGTCTAAAATCAGCCGACAATCAAAGAAGGTGCAGTTTAAACATCTGGTCTGC
AACGTTTAGCTGAGAGCAGGGGAAGTGCATTGGTAGAGTGAGGGCGGCCGGTCATCATTT
GCATAATGCTGCTTAGGATGCATAGCACAAGCACTGATTACTGATTTAACAATGTTCCAA
GACTGACTTCGTCACCGCAACTGCGATCGATAAGATATCATTTTGAGTATTGAAGGGGGG
GGgNNNNNNNNNNNNNNNNNNNNNNNNNNNNNNNNNNNNNNNNNNNNNNNNNNNNNNNNN
NNTGTTGATGTTGCTCATACCGCCTTTACGCCTCCACTCCTCCCCATCCTTTCTGCACTT
GGCTTCCCACCGGAAGCGTAAGAACGGCCATGCGAACCAACCGACCAGGACACCCAGCAC
AGAGTCAACAAAACCCAAACCTCTCTTGGGTGAAGGTCCCACCATACCAGTGAATAGCAT
GAATGCCGATAGTGAGTCTTTGCAGATTACAAAGTCCCCACTCTCGACAGCTTTCACAAT
ATCTGAGGCGACCTGCTCTGACGATGGGTAGCGTGCAACGAGTTCGTCGAGTAAGCCTTA
AAGACCCTGCAAGTAGTGCTGCTCGTACAGCTTTGATCCTTCTTGAATTCGGGAAGGGTG
CTGAAGATATCATCTGCGGAACCTGCTAATCGAATCGATCAGGTCTTGTCCAGAATCTTT
GATAATTGGTGTTGCATGGAAGGGTACTCACGTGTAGGTTCCGAAGACGGCTCTGGAGGA
TTCAAAGTAGCACCAGCATGCGCTGCCGTTGCTAGACCAAGTAGAATATCCAATAAGGCC
ATCGACCGAGTGGGGTATGAGTCCACGTGACTCAGAGTCGTAAGAGTTGAACAAACGGAT
TGCAAAGAACGCAACAGCTCGAGATCGAGTACAAATCCTTTTTGGTTCTCGATGCTTTCG
TCTTGTACTATTTCTAGCAGCTAGGTGATGACAATCAAAGGCCGAGTAATGAGCTGACTG
TGGGATGGCATCATGTTAGGTGAAGATCAAAGACCAAACGCCAAAGAACGTACTTACGAG
ACTAGACTTGCACAAAGTCCTAAGCTTGAGGTTGACAGCCAGGCGGTGTTCAAAACTTTG
AGAAATTCTTGCGAAGCTTCCAAAGCTGCAAAAGTGTTTCCTGAACACTGCCGCTCAGGT
GATACTTAACCGCCATGTCCAGTCTCGCTCTTTGTTCTAGCTGCCCTTGGACAGTCACAT
GATCAAGCATTAAACCCTCCTGGTGAGTATCGTACCAATGATTCAAAGATGCTAGCAAAC
CAGTAGCACATGTGCACATACTGTCGGAGCTTTTTAGTAGTTGGTCTGAGGCGTATAGTT
TTTCGAATGCTTGCGCTTCTATCCGTGTCAGATCAATATAGGCATCCCAGTGGACCATTT
CATATGAGAAGGCTTGTACAGCATCTGGTAACCGATCCACAAATGATGAAGAGACGAAAT
TGCTCGTAGATGATAGTCGTCCAGCTAGTGGATATTGCGATACTAAACAAGCATCGAAAG
ACTTGTCGTTTCTGCCACTCAGCTTGGTGCAGAGAGGCTGAATCTGCAGAAGCGGACTCT
AAATGTCCGAGGCCCATGAGCTGTGTGACATATAGAGCTCGGTGGAGGATACGATACAAT
GCTGCTTCTGGAAGATAATGTGGGGCTATTAGGCACTGTGATTTGGGTGTCAGTAAAACA
ATAATCACGTCGCAGCATGACGCTGACTCAGAGGAAGCAGGTACGACGAACCAAAGATAA
CAACGCCTGGACATTTTCAATCCTGGGAGCAAGAAGCCTGTTCAGAATTTTGGCTGCTCT
TCTTGCGTTGTTAGCAAACGGTTTTGCCAGCTCGCTCTCCATGGACGAAAAGTTGTGCTG
AGGCGATTTTGAAGTTCGCTGAGCAACCGCTCGAGCAAATCTTGCCGTCAGCGTCAACAA
GATCATGTTGTTGGTAGAATCAGTACGGGCCGTTTGAATGGCCTGGTGCGAGCTAATCTG
CGCTCGTAGGCCTTTACGAGTCCAAAGCGGGAAAGTCGGGTTGATCTCGTTGGAATACGA
CTCGAACATAGCTTCCAGTATTGCCATCGGGGGCATCGTAGGTGGCATTTCATCGGAGAC
CTCAATGCGCGCTGGCGAAGCCGTTTGCGCCAACAGTGCCTCAAGGCGAGCCGTAAAAGT
CGTTGCCTCCTGTTTTGCACAATCTCCCTGCGGAGCATCGGCGCCAGTATGAGCTCTGGA
GCATCGCGTATGAGACGTTGCATTGAGGTTGGCCCACAATAGATCTCACAACTATAGACG
CAACGAACCATGCGACGGCCAATCCCATATCGAGCATTCGCTTCCACTTCGCCGATAGTG
TTTTCTTGGATAGCTGTACACCACCATAGTGTAGGAGTGTTCTCTGTATTGCTGGAGCCG
GTGCGGTAGGTATCTGAGGCTTGGATCCTGCGCAAGCTACTCTGTATCATAGCAACACTG
TGTTCGAGTTGCTCGAGCTGAGTTCCGATTCGGTCTACAACATGCTTGCTGTCACACGTG
TCAGCCCTCATTGGTAAAATCCTGGTTCTTAATAAGCACACACAAAGCTGTTGATTGACT
CTGCCTCCGGCCGTGGCCGTCCCATGTACACTCCTGGCCCAATCTGTCACAGTTGGCGCA
AATAGGTCGCTCCCGTCTGCAACGTACTTTCCTCGCTCGACAAGGATCACAAACTACAAC
GATGATTGTGAGCTCCGTGCCAGCACGCAATGGTTCAAAGAGCGGTGACTAAACGTTGTA
GTTGTTTGATCTAGAAGACGAGTCCAGTTCGGATTAGTACTAGCTACACAGGAACAAAAA
AGATTGTCGTACCTCATCTGACACGGTGCGTGCTTGTTCCCTACGATCCATTGGGTCTAG
CTAATCAAGCCCAATTCAAGTCGTGGCGATTTAAGGAAGCTCCAAAGAAAGACTGTCGTG
CGCGCCGAGTTGCATTGCACACATAAATATTATGTTTCTTGATCTAGACTTACGTACGAT
CATGGAAGCTCTTGCAAAGAAATTTGGATCTGGTAGGTGCTCATCGAAACTAGCTTGATA
CCAGATGAATACGCTCATAGCTGCCGTGCATGTGGCGATTAATTGAAAAGATGAAGGGAT
GGGGCACAGCAATCCCACGCTTGACCCAGGCCGGGCGCATCCCTGCTAGCCGGTTTCAAG
GCCGCACGAATCTACTTGCTGGGTATCGCGATATGACGTGAGACAGGCGGAAGAATTATG
GACGGTGCCCTCAGAGATGCAATACAGTGCGTTTCTGGTATCGGTCATACTGCTCATGAG
AAACGGTACTTGATTTAGCGTCAGGCCCGCCATGTGTACACGAGTTTTTGAGAATGGCAG
TGGATTGGCAGCTACGGTGTCTGGCATTAGTAGTGTAGTTGGTTCGTGCAGTAATTGGTG
GTCAAAATCTACTTACTCTGTATGTTACAACAGTGCACAGAACCTATAGCAGGGATAGTC
AGCAACTACAGTCACTTTGATTGGTGAACAATAGAGTTTGGAGTTTTTGCGTTCTCGGTC
CTATCCCTGTTGCTCCGGACCCAACTACACTACTTATGCCAGACACCATAGTAAGGTACG
GGCCGAAGGCCAAGACTATCCCTCTTCGTCACGCCCAAGCCACAGCTTGATAGTCTAAGC
TTACCCCAGACCGCCTTTTTCTGCCGATCCAGCGAAGCTCTAACGACTGCGTTCGACTCT
CAAGGTGTTCGCAACCACCGAGATTCCGTGAAGCGGAAAGCTCCAGCACCCAAGCAGGTT
TTGTCTTCGATGTAGCATTGTAAACACCACTGATTCACCGACCCACGATGGCTCACCAGG
AAAAGCCACAAGAAACGATCAATCAAAACGATGTCCCCGATGAGCCTCTATCATCCACAT
CGAATCCTGAAAGCAGCAATTCGTCCGACGTTCAGACACCACGCAAGAAGTCCATTGCGT
TCCATTTGACTCTTGTTTCCATCCTTATCAACCTCTTCTTGTACGCTCTTGATGCAACCA
CGCTGGCAGTAGCCACCCCAGTAAGTCCTCCAGAGCTTTCTCTGCAAATCTTGTATCTAT
TTGGACAATCTGCTAAATGTTGCAAGGCCATCGCAGCGGATCTGAACGGGACTTCGTTGG
AGTCATTCTGGGCATCCATTTCGTACCTTCTCGCCGTCGCTGTCACTCAGCCTCTTTACG
CGACACTTTCGGATGTGCTCAGTCGCAAACCATGTCTTTACGCCGCATACGCGTTTTTCT
TCGCTGGCTCAATCGTCTTCGCGCTGGCTAAGAGCATGGGTGGCGTCATTGCAGGCCGCG
TCCTGCAAGGCCTTGGTGGCGGGGGTCTGGACGTGCTCAGCGAAATCATCGTCACCGACA
TGACTACGTTGCAAGAGCGCTCTCTATACCTCGGACTTATGGCCATACCTACTGCATTGG
GGAGTGTCCTTGGACCAACCATAGGAGGTGTTTTCAGCAGTCTTGTCACCTGGCGATGGC
TTGGCTGGATCAACCTGCCTCTTCTGGGAATCTCCTTCCCTTTGACCGCACTCTTCCTCC
GTCTCCGACCACTAGAGCATTCTCGGTTGTCAGAACTGCGGCGCCTGGACTGGGTCGGCA
TACCATTGTTCACCACGGGTATAATCTTGTTTGCCCTGCCTCTGAGTTGGGCAGGCAATC
TGTATGCCTGGGAGTCGTTCCGTACCCTCTTACCCCTCATGCTTGGGATGGCCATACTCT
CGATATTCGTCTTCTACGAAAGCAAGCCGTCGGCACCCATTATGCCATATCGCATCTTTA
GTTCGAAGACAGCCTCCGCTACGCTAGCTGGTGTCTTCCTTCACGGGGTGTCGCTATATT
CACTACTCCAGTGGCTGCCGCTCTTATATCAGGCTGTCATGGCCAAAACAGTACTTCAGT
CAGCTGTTTCACTCCTACCCACAAGTGCTGTAAGCGTAGTTGCGGCCGTCGGTGGAGTCA
CGGTAGTTGGACTAGCAGATATCGGATATCGATGGAGCATCCGAATCTCATGGGCCTTGA
CAGCTACAGGGACAGGAATTCTTGCGCTACTTGGCACAGATTCGTCGGCCTCATTCGCGT
ACGGGCTTCCAGTCATTTGGGGTGCCGGCATTGGTCTGTTGCTTCGCCTCTTGTTCCTCC
CGTTGCAAGCGAGCGTTGTTCGAGTCGATGATACCGGGCTAGCCATCGGGATTCTCCTAA
CCTTCCGTCTGCTTGGTGGCCTCGTGGGGCTTTCTATATGCTCTACGGTCTTCAGCAGTT
ACTTCTCGCATTCGCTTGAATCTGTTGGCGATTTACCCCTTTCCTTGCAGCACTTGCGGG
ACCCAGAGGCGGCTGTAGCGTTCATTCCCCTGCTAAGGACGCTCGATCTACCGCATGAAA
CACTTCGACCCATCATACACGCATATTTGACATCAATCAGGGCGATCATGTACGCAATGA
CGGGTTTTGCAGGTCTTGGCTTTCTGAGCTCGTTTCTTATCAGCGAATTGACCTTGCAAA
AGACCGAGATGGGGCAACAACAATTCAAAGACTGAAACAAGACGACATCGGTCGGACTTT
CTGCAGTAAAGCGAGGGATCATTTGTGAGCCCTGCGCTTCGTGGTGGTGGATGTACCCGT
AGAGCAATACCTGGCCCTCTCATGCAAGCGCGCAATCGATGCAGCGTAGTCACTCTTACT
ATCGTGTTCTCGGAGTACAGGCCTTGAATGGCCAGTACATTGTGGTCCGGGGATCGCGCT
CGGTGCGTCCTGATGTTTCGATGGCTGCATGGCATACGTGGGACGGCTTGTGTGCCGCTA
CCGTGTCTGTGCACCGAACGCCCGGAGTCACCGAACGCCCGGCGCACCACATCTATA
>NODE_176_length_159231_cov_37.012768
GCCCTCGACCAGGCGGCCGATAGGGATACCCTCTTGGTTGACAAGCTTGCCCTGCTTGTT
CAGAGTAAGACCTTCAAGGGCAGAGAGGTCTTCGGGAGCCTCCTCCTCGGGCTCCTCCTC
TTCAATGGGCTCGGCATGGCCCTTGACATTACCGAACTTGTCAAGAATATCGCCATCCTC
GTCAACGCGGAGACCAATGAGGCGCTTAGCATTGCCTTCAACAACCTCGCCGACAATGTT
CTCATCCTCATCAGCAACCTTGCCGTCAGCGACGACACGCAGGCCCTCAAGGCCGCCAAA
GATACCCTCGGGCTTGGACTCACGCTCATTCTCGGGAATGAGTTCGACGCGACCGATGAC
CTTGCCAGCATCGTTCCAAATCTGACCATTCCCATCGATCTGACGTCCGTTGAGCTCCTT
GGCGTTACCCTCAACGAGGCGACCAATGGGTATACCTTCGTCGCCGATGACGTTACCCTG
CTTGTTGACAGTCTTGCCCTTCAGGATCGAAAGATCCTCAGGCTCAGGTGCCTCTTCCTC
ATGCGCCTCCTCTTCCTCGTAGCGTTCAGCGTGGCCAACGACTGAGCCCTTCTTGTCGAG
AATATCACCATCCTCATCAACGGCACGGCCAATGAGCTTCTTGGCGTCACCCTCGACGAC
CTGACCGACGCGGTTACCGTTCTCGTCCTCAACGTAGCCGTCCTTGACAACGATGAGTCC
CTCAAGGCCAGCGAAAGGAGCTTCCTCCTCAGCTTCCTCCTGGGGAACGGTCTGAGCACG
GCCGATGACGTTGCCCTTGTTGTCCCAAAACTGACCCTCTGCGTCGGCAGTGATGCCAGA
CTTGGAGAGCTTCTTAGCGTCACCCTCTATGAGCTCACCGACAATGTTGCCGTTGTTGTC
GATGAGCTTGCCGGACTTGTTGACAGTAAGTCCGTCAAGGATGGACAGAGGTGGACGGTT
GTCGTCGGCAGCCCCCTCAGCATCATCTTCAGCATCCTCAGCAGCATCCTCAGCAGCATC
CTGAGCGTCTTCGGCGGCGTCCTGAGCATCTTCAGCCTCAGCCTTAGCATCCTCAGCACC
CTCTTCAGCGTCTTCAGCGCCTTCGGCTGCGTCTTCAGCCTGGTCGACCTGCTGCTCGAT
GATCTTGGGGAGGGGCTTGACCTTTCCGATGACGTTGCCGTCCTTGTCAAGAACCTCGCC
CTTCGCATTGATCTTCTTGCCGGCGCACTCCTCGGTGTCACCCTCGGCAAGCTCACCGAT
GGGCTCACCCTCCTCATCGAGGACCTGACCCTTCTTATTGACCTTGAGACCTTCGAGGAC
ATCGAGATCAGGGGTGACTTCAACTTCCTTGACCTCAGGCTCGACCTCGCCAAGGCGCTC
CTTGAGCTCCTTCTGAGCCTCGAAAGCAGCCTCGCCAGCAACGACCTGAACCTTGCCAAT
AGGCTTACCGTCCTTGTCGAGGACCTCGCCCTTGTCGTTGATGGTCTTGCCAGCGCAGTC
CTTGGCCTCGCCCTCAACAAGCTCACCAATCTCCTCACCCTCGGCATCAAGGACCTTGCC
CTTCTTGTTGACCTTCAGGCCGTCCAAGATGCGGATGTCGAGAGCGTCCTTAGCAGACTC
CTTGAGCTTGTCTGCGGCGCCCTCAGCGAGCTCGACATTGCCGAGAACATTGCCCTCAGA
GTCGACGACCTCGCCCTTTTCGTTGACGGTGAGACCCTTGAGCTCCTTGACATCGCCCTC
GAAGTCCTCACCGACTTGGCCAACAACTTCGCCATCATCGTTCAGGACCTCACCCTCGGA
GTTGACCTCGAGACCCTCGAGCGCCTCAACACCGGGAAGTTCATCCTCAACGTCGTTGGC
CTTGTCTTCGACATCGCCCTTGGCGTCTTCGGCAGCGTCCTTAACGTCGTCCTTGGCACC
TTCAGCAGCATCCTTGACGCCCTCGACAGCATCATCGGCATCCTTCTTGGTCTCGCCCTC
CTCGTTCTCATCCTCCTCCCCGTCATCGTCAACGAGGTCGGCGGCATCAGGGTGGAGCTC
GGCACGGGCGACGACGTTGCCATCGTCATCCACGATCTCGCCGTCCTCGTTGAACTGCTT
GCCTTGGATGTCAGCTGGGTCGCCGTCGACGAGGTGACCAACGAAGTCGCCATCCTCGTT
CAGGATCTGACCAGTCTTGTCGGCGGTCAGGTCCTTAAGAATGCTGAGAGGAGGCATCTT
GGGGCCAGCGTCGGCACCCTTCTTGAACTCGTCAGGAAGCTGGTCCTCAGGGAGGAGCTC
GCAACGACCAACGAGATCACCATCGTCATCGAGAATCTCGCCATTATCGCCAATGGGGTA
GCCAGCAAGATCCTCGGCATCGCCCTCAACGAGGCGGCCGACGGGCTTGCCGTCTTTGTT
GATGAGGCCCTCCTCATCAACCTCAAGACCCTTGAGAATGCTCAGATCGAGACCATCGGC
CTGGTCCTCAACGGAGTCCTTAACATCGTCGGCGGAATCCTGAGCACCCTCCTTTGCGTC
TTCAGCGGTATTTTTGATGTCGTCGGCCTTGTCGTCGGTGGTAGCCTTCGCGTCGTCGGC
CTTGTCCTTGACGTCGCCAGCAACATCGTCTGTCTTGTCATCGACGTCGTCAGCTGCCTC
ACCGGCCTTGTCATCGGCGTCGTCAGCTGCGTCACCGGCCTTGTCATCGACGTCGTCAGC
TGCGTCAGCTGTCTTGTCCTTGACATCGTCGGTAGCATCTTCAGCTGCATCTTGACCCTC
CTGAACAGTATCCTTCGCAGCCTCGGTTGCGTTGTCAGCGGCGTCCAGGGCAGACTTGTC
TTGAGACTGCTCAGTAGCATCCTCAACAGCACCCTTGGGGTCCTTGGAGGCCTTGCCCGC
AAGGTTTGAAGCGCGGCCAGCGAGACCACGAGCACCGCTCAATGCGCCCTCACCAGCCTT
GCTGGCAGTGTCTGTGGCATCATCTTCGGTGTTGTCGACTGTGTCTTCGGCATCGTCACC
AGCCTTCTGTGTGGCGTCGTCTTCAGTCTCTTCGGCCTCCTCATCTTCGCCGTCGTCGAT
GGGCTTGGGCTCGGCCTCTGAGAGATCATCGCCCTTTTGCGAGACCTTGCCGGTTGTGTC
TTCGGCAGTGTCCTCGGCATCATCGGCGGTATCTTCTACCTGCTTCTGGTTCTTGGTGTC
TTCAGCGGTATCTTCCGCCTTCTTCTGGGTATCTTTCGCGGTCTCCTCTGCTGTATCCTT
GGTGTCTTCGGCAGTATCCTGCGCTTGCTCCTTGGTATCCTCGGCAGTGTCTTGTGCCTG
GTTCTTTGTATCATCGACAGCCGACTGGGCCTTCTCGGAAACGTCAGATGTGTCTGGTGC
CTGCGATTGCGGCTTGTTCAGCTTGGGAGCTGACTGCTGGGGCTTCCTGCCAAGCTTGGT
AGGAGTACGGGGGGTGTCACTCTTTCCTGCGGCGGGAGAAGGCATGTTGATTTCGTCAAT
GGGTAATTCGTAAGTGGGTTGTGTAGGGGTTCGTTGACTCGTAGCAGAAACGTTACTGCT
GATAGATCGTGAGCGGAGGGAACGGGGGGAATTCCTATTAGGCGTCGGGGGGAACGAATA
ATAGGTGTAAGAGTTGGAGGAGTTTTCTGTCATGTATCAAATGACGGATGGAACGTCTTT
GTAGCTGGAAAGAAAGAGCAAGGATTTCAAGGCAGGTTTGCATTTATGAGGTCAAAATGG
GAGAGATGGGCGATTCCTCAGTATGACGTCGACTTCTAGAGCTCCATGAGGCATGTAGCA
GGGGGAGCTCGCGCCACAGTAAGGAGAGCTGGGCCAGCAGAACCTGTTTTGGAGCTCACG
ACTGGAGTGTGTACGACAGGCTGCGACGAACCAGACGTTAGTTGCGTCACTTGCTCCAGC
CTTGAGCGGGGCGACACTCCAGTCTCGCGGAGCAATGATGAGAGAGCTCCACTCAGTGAG
GTGACAAGCGCGGGTGAGAGCTGCAACAGGGGTTGGGGAACTGTGGCGGGGACTGGGATA
GACTCATCGTCGATGGCTGTAGCGAGCGGCTGCCAAGTTTGGAGTCGGCCTGGTAGTAAG
TGGGCTGAAACGCGTTGATACGGAAAGTTGACAGGTATCTTTTGATGGCATCTAGACCTG
GAATGCTTCAGCAACATTTCGTCAACATCACCATCTGCAGTCGACACGGACATCAACTGG
CCACTTTCATCTCGAGCCGCACCCTCTCGAACAACAAGCCGCTCCCCTGTCAGCCACATC
TCGACACGAAACCTGCTGTCTTCCCGTTCCACACTGGACGATGGCCTGATCGACGGCATC
GCAATAGCCCTCTCCCCAAATCTTCAACGATCGAAAACGTGTATCCCTGACGCTGCCGCA
TTCCGCTCCTATCAGAGGCCTGCAACGCGCGGAGGCTGTCAAGAGCGAGAGCAGGTCTTA
CCGTGCGGTTGACCAAGCAGGTTGTAGCATCCACTAAGTGATGTAAGTCGCCATGACGTA
GCGCGTCGGGATTATCCCTGCGCGAACCCTTGTTTCTCACTCGCTTACGACGCGGCCCCG
CTGCGAATCTGCACCTTCCATGTTCCTTGGATGCAGCGCACTTGGAATGAGTTCAGACTG
CGGGATGGGAACTGAGCGGGAAGCCCTGACGTCCCTGCGCACTGCTGGTGATCAGGAACG
AATTGAGGCGAAATGCACCCCGGACTTCGTCGACGTCCTGGCTTGAGGATAGATGGAACT
TCCTGCACAAGCAGCCATCCGACGTTGGATCGTACCGCGGAACCGTTCACAACACGCGAG
ACACGACGTTTGGCCCGGGGCCGTTGAGATCGCGACTATGGGTGCGCTAACTGCAGCGCC
GAAAGTTTCATCACACTGACCGTCTGCTGGATCACTTAGGAAACGTGCGGCCGGTGCGGT
GTGCAATGGGCACGCACGGGGCGTCGATACAGATACGAGTAGTGGCCTGTGTTCTTCGTA
CAGCAGCAATCGTGGTACAACGTTATTGCGCGTTCGATGAACTGGTACTCGAAGATGCGC
TCAAATCACAAAGCTGCGTGGTATCGGTACCTGAGGCAAGCAATTGCTGCACGCCTGACT
GGTACAAGTTGCGTTGTTGACATTATTGACAGGGCAATAGTGTGTCTCACAGCAGTACAA
ATCTACAGTTACAGCACAAGCGTGAAGCACTGCATCCTCTGATATGCAGTGCGGTTGACC
AATCACAATCAGCAGGTGACGGTCCCAGCCTCTCGAGCCCTAAGTTGAACCTGACGCTCG
ACCAACGAACGCGTGCGGACATGACAGCGCCTAGCGTACCATCAACCACCAGTGTACCAT
ACAATTGCACAGCAAGAACCCTGCTCCTGATGAAACACTTACACATAGTGTACCATTGTG
CCAACATCTCAAGATGAAGAAGCGACAGGGCGAAGCGCCAGAACATGAGAAAGGAGAAGT
ACACTTTCGCATCTGGAAGTCGCGGTATCCATGACCGGGCATGATGTCAGTTTTCGCTAA
GTTCAGCCAGATGCTTCGCGACGCAACGGGTAGGCGCGTGAGTTCGGATGGACCTGATTT
CCGGTTCTTGTTCCTGTTTCAGGATCAGCTTCCCCGAATCGTGCAGCGCTGGCGGCAAAG
GACGCAGGCTGGCGGCAAAGGACGCAGACTCACGCATCGAGATCAGAAAGACGAGCTGCA
AAGGGTCCGCGGAGCTGAAGATCATAGAGCGGAGTGGTATGATTTGCAACAACGTGGAAT
GTTGCGACAAGCGACCGTGCGAATGCTGCGATTGCAACGAGCATGGCTGAGGTCTTGGTT
GGATGTTTGCAGACGATCCAGGTCCCGAACAGCCTACAGTATGCTATGGTGATCGGATAC
CCGACCAGATGCCGTTGCTGCAATGATGACCGTCGTCAACCAAGAATACCATCAGTGAGA
GGGCCGGCAGAGCTTATGCAGGAATACTTTCAGCGGTATTTGTGAAAGACGTGGTCAACC
CTGCCGTGGCCCTTTCAACGTGATACGATGCACATCGACAATCCGCGATGCTTGACAACA
AAGATGCGTCTGAATTAAATGGTTCTGCAGCTCTTTAAGAGGCTCTTCCTTGCGGCAACG
ATTCAGCAATCCATCTTGCGAACATGAGGACATGCTCGCGGACCGTTCGAAGGATTCAGC
GACCGATACTCAGTGGGCCCTCACATGTTGCAGAACAGCTGGGATGCAGCAGCCACGAAC
TCTCAGTCTGGTAGTGAGGTCTGGAGGTGTTTAACACTAGGGAGAGAGCAGTGGCTTGAA
GGCCAATTTTTCCGTAGTCTTGTGTGTCCTTGTTAACTATTCGAAGATGTACAACGCCTC
CTTGACTGCTGCCCAAAATTCTGAGGCTTGGGACGACTGCGTCCGGTCTTTTCTGCAACA
TGAGAGCGGCCGTACTGCAACGTTCACAGTTTGGAGGCCCTCAAGCTTGTCCAACTCCGT
AAAGATTACGAATTCAAGACCGAACGATTCCGATCTTCGGGTGAATTATAATGTATGAGG
TGCTTGATGGTTGATGAAGTTTGTGGTCCAGAATCTGGCCTATTGAAGGTTGATTGGGGC
ACATGTTTTGGATTTGCAACCGATCACTAACGTGATCAAAAAATCGTCACCACCACTACA
ACGCCTTTCGATACGCGAAACACGTTAAATGGTCGAAGGATACTCTGAGGATGCTGTGCA
AGTCAGGAAATCCGCGCCCAACGGCGTTTGCAGCGTTGGCGACCTCTCGCGCAACCGAGA
GGCCCGGAAGTAGTGAGTCGTGCAAAGCGCCGCAACGATACCTCCAGAGCAACAAGGGTT
GCCTTCAAGGGCTCAGGGCTGAGGATCGTCGTCAGCGACTCTTACTTTCTATGGGGTGCC
CTGAAGGTGTCCAACACTGCAAAGGTCAGAAATTACTTTCGAGGTTGTGGTTGGTTGCTT
GTGTCCCGGCTTTCTCGGGTTCAAAAGAGGCGGCATATCTCAGTGACGGCGCCGGCCTCG
AGGAGAAAGGCATACCGGCGCGACCATCAACACTAAAAGGCCAGCAATATCGGACTCCAT
ACTGGAGGGAAGTTTCACGAGAGAAAGGTATCATAAATCAAGGTCTAACAACATCAAGCA
CGCACGCCACTCGTCGCCTTCGGCTCGGGCGCACTCCTCAAGAACCTCTCCCTCTTCCCA
TCTGGCGGAATCCCACTCTCAACATCCTGACCAGACCTACTCAATACCTTCTTCCTTCTC
TGTTCCTTCGCCTGTTCCTTCTCGCGAACCGCAGCATCCTCTTTCTCACCACCTCGACTA
ATCTTCTTCCATATCCGGCGCTTCCAACTCTTCTCCTTCCGCTTGGCTTCCTCCTTCTCC
GCCTGGTCGGCAAGGAGTTGCCTCTCGCGCTGCGCACTCTCACTATTATCCTTCTGTTCC
TCGACTTTCTTCTCATAGACTTCGGGATGCACGACCTTAGTCTCAGCATCTTTGACCGCA
CCAACGCCCTTCTTGACTTTTCGTCTTGCTTTGACGTACGCTTCCAAACCGACTAGTACC
GCATACGAACGCGATATGCTGACGCGGCTCATGTCGACGCCGTTGTCTTGCATGCTATGC
ACGAAAGCGCGGAAGTTCTTTGTGGGCGGACGATAGTGTCCTGATAAGGGTGAGAGGCGG
CGCAACTGGCCGTCTTTGATGCGGATGAGACCTGCGGCGGATATGCGCGCACCGTGGAGG
AAGGAGGAATGTTGAAAAGCCCCGGACTGCTTGATGCCGATGTAGAGACGGAAGGATGTG
TCTGCGACCTGAGTGAGGTAAGCATGCACACTGTCGATAGTTGGTTTTCTACATGTCTGA
CTGAAGTGGCTACGATTTGAAGTACTGCGAGCCGAAGGAATGAACCCACAAAGAGATCCA
GGAAGCCGAGTCGGATTTTTGACAGGGAAGAAATTGTCGACGCTCACTCGATTGACCCGC
GAGGTCGAGAGCCTCCGATCTCGCTACCATTGACACCACAGAGAATCTTCAAAAGAGGAC
TTCGATGGGTTCGGAATGGGGAGACTACCCTCGCTGGCATTACGTCGCCTCGCTGGCTCC
GAAGGGTATTGAAGAAGACATGAGCAAGGAAAAGAAATACTTACAAAGATCCAGGAGTTC
GGCTTGACCGAGCTGCGCAACAGGTGGTTCAGTATTGTCGCCGCCGACACATGTTTGATC
TTCTTGATCCCCTTCGCCCGCTCCAGGTCCTCATTTACATAGTGTTCGCCCTCGACGTCA
CTATGCTCTGCCGAGGAACTCGAACTGCTCGATGATATGGACGAGCTTCTCGAGTGTCTG
AAGTTCTTGCTCTGCCCGTCATGCAGCAGCTGCCCAGTCGGCCCATACGCCGGAGTATCA
TCATCCACAGGAACGATTCCATTCACGCTATCCTTGTACTCGGTCGTCGTATTGATCCGC
TCGCCGTTCTTCGCCCAGCACAGCCGACCTTCGGTATCAATCTTCACCATATAATTCAGC
CGCTCCTCGCGTGACAAATACCGGACTTGTTCTTTCTCCAGCCGCTCCCTCGAGACAGTA
GGATGCTCAAAGGTGCGGCCATCGCCTTTGTCGAGCCAGTAGAAGAAGTTCTCGTTGGTC
GCGGCCTTTTTCCATTCCTCGTGGTACGCGCGCAAATTCGAGCCGTATCGATGTTTCTGG
TCAACCATCTCAAGAAAATATTGCAGGTCCATCATCTTGGCCGTTTTGTCGCGCTCGGAC
TTCTTCTCTCCCTTCTTTTTCCTCTGGTTCGTGCGCTCTTCGGGCGAGCGCGAGTCGTCG
CTATCCGAGTGGGAGACATCAGGCGCATCGTCTGCGCCCGCTCGACGCGCGATTTCGCCG
ACACGCTTCCAATTGTTTCGCGCTGCCTCGGAGTTTGCGCGCGCGTGTTGTTCAGGGGTC
ATCAGGGCGCCTCGGTTTGGGGCGCTGTCTGCGCGCGACTGGAGGCGTGTTGCGTTGCGC
CATCTCGCTGGGGGACAGTTAGGATGCGCTGAGGGCGGAGAAGAGGTGGGCTAACCGTCT
CGAACAGCCTATTGAACTGTCAACTTCGAGATCTGGGTTCACGGAAGATTTGGGGGGCGT
ACTTCTGCCCAACGTGCACTAGCATCCAGCCCGATACCCTGAAGTTGTCGGCGTTCTCTG
TATCCGCGGTAGTTGCGCTGGATCATCTGGGCTGCTTGTTGCTGCTCGTGATCGATGCCA
TGATTAGACAAGCTCAGAGCGACCTTCTCCGCGGTCGCCGCAGGACCGGCTCCAGCCTCC
GCCATCATTCGAGAAGTTACAATGAAGCGTGAGAGGCATTTGATGTCTGGGCGCGGGGAG
AGGTGACAGGCGGAACGGTCGGTGGGGCTGGAGCTACAGACCCTGGGCTGGAATCCCTGC
TCAACGGTCGTTCGGCATGGCACGTCATCTTTCTTGCAACACGAACGGCAGAAATCAATA
CTCTGGAATGAAGACGCGTGTTCAGCGATCTGAGAAAGTCAGGAGGTCGACTTCATCAGA
AGCAACTGAAGAGCTTTCGACAAGGCCGCCCCTTGTGGCTGTGGGCTCTTTCCTTCTCCA
CTTGACCAGCTTCCTGCAAGAAAGAAGGAGCGGAGCAACTTCCGGGCAGGATCCACCTAG
AAGAACTGGCAAGCATCTCCAAACGCTTGCCTTCCAGTATCAATCACAGGACCAGCAAGC
AACATCAATACATTGACATCTTCAAGAGATCTGATTTGTTCAAGATCCAAGGCAGCAGCT
CAACGGTCCAATCAGGAAAATTTGCCGCTCACATGCAGCCTCTGTGCACCATCGTGGAGT
GCGACGTATTGAACAGGGAGCCAAAGGCAGGTTTGATGAAGCAGAATTGATTGATTGAAG
AACTATATACTAATAGAGGAGCTCTGAATATGTACTCTGTTAGAGCTTAAAGTCATGTGA
TATGCTGAGGTTTAACACGACGAACCTTGCTTCGGCAACTATCGAGGGTAGAGCGCTTCA
GATCTCAGGTCCGCTCAGAAATTGCACAGCTGAGTTGAACCCTGGTGTCGAGGCTGTGGT
TCAGCTCGAACGGGTTAAGCCATCCTCAAGCCTAGTCAGAATAGGATGTTGGCCTGGCTC
ATCCCGTAGTCACGCTGGGATCATGCATGCCTGGGACATGGCGAGGCAAAGCCAGACCCA
GCGGGTGTGAGCAATATTGCTAACTCAGCGCCGAATGGCCACTCGCGATTGAACAAAACA
ATAGCAAGCGCAAAGGTATAGCGGAAAAGACGCGCTTGAAAGGTACGTTCTTGTCGTGGA
CGTTTACGATGATCCTGCTGCGTTGCCATGTCGATGTTTCCTTTACCCGCAACGTTCCAT
TTGCCACCTTTGTTTGTTGTAGCTCCCTCAATCACGGTACCTGCAATCTGAGCCTTACTC
AAAATCTTCCTGCTCGACCTTCGAACTGACTAGTGAGCCTGGCCAACGCTCTGCACGAGC
TGAAACGTGATCTTGGCTTCCGGCCACTTGACCTGAACCATCTTCTCAAACGCTGCCCTG
TAGTCATAGTTTGGTTTATGTCATGACGTGAGCTCCGGTACTATCATATCTAGGTACCAA
TTCTGCCAAATGTTCTGTGGTAGATGTACGCCCAGTAGTTCGACTGTCCTGACTCCGGAC
AAGGCATCCGCGAGATTCGAAAGCCTTCCGGGCGTGTGTTTTCCATCCATGGGCTGATCC
ATATTATCCAGCATTGACATGAACCGAAACGTCTCGATGCGGATGTGGCGAACCGTTGCG
AGTTGATCCAAGGTGAGGTGCGACAGACGTGCATTTAAGCAATTGAAGGAGAAGTTATTC
GAAGTGTATGGGTAGAGTCGCGCCTCTTGGTAGATCTGACGGCAGACAAGGAGAAGATCG
AGAGGATGCGGACGCACTTGAACGATGCCGACTCCGCTCTTGCAGGGATCGAAAGGTCTG
AGTCGGTATATGTCACCGCCCAAGGCGAGCGCATAGATCTTGTTTCGAACCTCTCCCAGA
AGGTTCAGAAGGTTTGTACCATTCGAAGCTGGTGCCATTCGAAGCTGGTGCCATTGTATT
CCTGCGAAGTCATTATTGGCCATGCTTTAGAGCGACGTTCAGGCTTGCAGTTACGTACCT
ACAGCCCAGAGGTAGTCGTGACTTTGACAGTCGATGTGTGTAATGCTTGCGCGAGGTCGA
TGCAACTGAGGTCAAGGTATCAAGAATTGTGGTCAAGGGCAGGCTTTATAAGCTTTAGGA
ACGACCAGTAAGCTTGGCGGCTAGGTGAAGGCAGCTTGCGAAAATAGGAGCGGATGTATT
TAAAACACTACTGCATACTACACCTTCATCTCCACCTACGCCCTAGTGCCAAGCCATAGG
CGACAGCACAACACATTCGTCCACCCACCGTCACCGCAACCATACACCAATTCCGTCACG
ATGGCGACCGGAGATGATTCAACAACCCTGTGGACTGTCGTGCGGAGTTCGAAGAAAGGC
GACCGGAAGGCAAGACAAGAAGCGGCGCAAAGGTTCAGTGAAAGCCGCGTGTTCGAAGCG
AAAAGGAAGTGTCTCGAAGGGCGAGTCTTACTTTCGAAGTCTCAGAAGGCAAGGCTTACT
GACAAAGTTCAGAACTGAGCGTAACGCAGAGATGGCTCCACTACTTCGTCTCCCCGGTGA
GATTCGAAACAAAATCTACGCATACGTTTTCACCGGAGATCTCTGCATTTCACTCCGCGG
CTTTCCCCGTGACGACGTTAAAAATTGTTCGAAAATGAATCTTCTTCACGTCTGTCGGCA
AATCCGTTCCGAGACCTGGCTCCTCCCATGCAGCTTGCTACGTATGGATATCAAGGATGG
ATAAGCATTTGGTATATCCACCAGACAGATTCTTTTGGCGAATTTGGTGACAGTACGAGC
CTTGGGTTCTTGACTGAGCTGCCGAACATCAGACATGTGGAAGTCATGGGAATGATATTC
GAGGACTCCACAGCAGGAGTTGGACGCCGCCTGTTCGCGCGTGGAACAGCTTCTCCGTAC
TCAAAACCCGATGTCACCGTCACGTTCCAAACGCGTACGAGCACTGTATACTGAAAGAGG
CCTTGCTGGGGTGCTTCCATCCGGCGATTGGCAGTCAAAGCTGCTCGAAACCGTGGTTTA
GATTGCCAGCTATTGCAGTGCAGTCACCTGTGCACGGCATTCGAACAGTCAGTGACCCTT
ACATCCCTTTACCATGGATGCATCATTCAATGAATTGCAATACTGTTACAAATCTCCACT
CACACATGTGCAAAATCATCAAAATATACTTCACACATCATCAACCTCCCTCCAACTCCT
CCCCATCAACGCATTACTCTCCTCACTCCCCTCATTCACCAACTTCCTCCCCGTCTCCTT
TCCCGCCACCGGCAACTTAACCTCAAACCTCTTCCCCTCTGAAGCCTCCTTCCCATTAAT
CGGGTGTCGAAACGGCACATACTCCGGCAGCAGATCCAACTGCTTCAGCGCGGTCGCCTG
GTCCCAGCTGATATGCTCATGGCACAGTCTGTCGCCGCGCATAGCTACTATGGATGTGAA
TGGGATCTCGAGTTTCTTCCCCGTGGGTGGGATGCCGGGGAGCAGCCAGGGCACTTCTTT
GTCGTGGGTGAGGGAGAAGACGAATTCGTCGATGACGCGGTCGGTGCCTACTGTTCTGCT
TACGAGCGATAGTGCGGTGTCGTCCGGGTTGCTGAAGATAAAGTGGTGCGTGTAGAAAGC
TGTTAGTCTTTCTTTGCCGATTCCGCCCCTTCTCAATGTCAGCACGCTCCTGCTCCTTAG
TACAAGGCAACACGTAATCGTTCCCAGGGAGCCAATCCTCTATCAACATCAAACAAGGAC
AGGGACTCACGTCATGGTCGGGATATGGTTAACATAAGGCTGCGCCACCATAGTCGCCAT
CGTCTTCTCCACCGCCCTCTCCCCAAACTCATACAAACAATGCTCATCCCACACGGCCTC
CAGATCAAAATACGGTCCATTCAGAAACGGCTTGAGGAACGCCACACTCCTTGCGTGCGC
AATTCCTGCATTGCGCTTCGAGTAAGTGGGATCAGCAGGGAGCACCCAATTCGAGTCTTT
GGTTGCATCTTCGTAGCGGAACGTCTTCACGATGCCGGCAGGGCGCGTTGGCGTTGGCGA
TGAGGATGAGGGCTCTGGATCGGAAGTCAAGGGGAGGGACTCTCGACGGGCAACTTTGGG
ACCGGAGATGTGGACGAGTTGGGGAGGAAGGGCGGTGTCTGCTTCGTGGAGGGTGGAGAG
TTGGCGGCCGCCGTAGGATACTACGGCAAGGATTTCGGGGTGCTGGATTACGCCCTCTTC
GACGTAGAAAGGGAGTCTGGAGAGGTATGCTAGATTGTGGATCAGTTTTCAACTTTTTTG
TCTGGATGCAATGTCTAGTTGCATTGATCACTGTGCTCCCAACTCTTCCATTAGAGCGAT
CAATCCCTAACCCTGAATCAATGAAAATAAGAAACTCACAAACAACGCCAACGCCCTTCC
CAAACACACATACCTCACACCCTTTAAGTACTTCCAACGCCCTCTCCAATGGGAACTCGC
CACCATCCTCTACCTTCCCCGGCACAAGAACCTGCGCGACTGCGAAACCCTCCTCGGCCC
ATTTCTGCAGCGGTGGGGGGTCCAAATACTGCTCACTCGCCTCAATCAGCGCATAGTGGT
CAAGAATTAAGATAAGACCTGGGCCTTTGCCGCGGCGGGATAGTGGAGGTTGAAGAGTTA
GGTGGGGTGAGATCTGCTGGGGTGAGGGGTAGGAGGTGGGAGCTACTGGTGGAGACGAGG
GGTTTGCTTCGCCCATCCTGAGAGATCTTACAACACAAGCAAATTGAAGGCAAATTTGTC
GAAAACGAGTGAACAAGAGGTGGATTGAAGGTCAAGTCACCGAGATACGGGCGGGACGTC
AGGTAGTCTAGCGGGTACAAAAGTGTGGGGTAAACTAAGTTAGTTCGCGCCCGCCACGCA
CGAATGCAACGGCGTCAACAACGTTGCCTAGACAGCGATGACATTGGTTTCACGAGCGCT
CTATCTTCAGCACACCATCCCATTTCGAGAGCGTACATGCATGAGCTTGATAGCCTAGTG
CATCGTGCTCCACACGCGCTGTGCTCGGCAGGTGCTCGTACCACCAGATGGATGCAGAGC
ATGATAAATTTGGTTGCTTGTGTAGCCTCTGTGACGAGCGGTGTACCTAACTGGGGTATC
TGTGTTCGGGACACGAGCGCTGCACGCGCAGCAATATATTGTTCATGATGGTGGGTATCT
AATGCTGGAGCTGGATGGATAACAAAAGAGGCTATTCCGGGTTATACAAGATATGATACA
ATGCGTATTGTACAGCACGAGCAGTGAACTGCGTGGAGACTCACTTCGCGGCAGCAGCTT
TACTTTCGCGGGTTGCCTTGGTTTTGGGCAGAGTGTGCAGCCGATATTGGGTTGGATGCA
TCGAGCTTTAGCTGTTTGCGAATCCTAGCAGCAACTGCAATGGCATCCTCAGGAAGGCCT
GATGCCAGTCAGTAAGTGGCGTCCGCTTATGGGGTTTCATACTTGCCTGCAACTCGGGCA
ACCTTCAAGGCATGGCTCTCGCGGTTGACACCTTTCTTCAGGCGATGCACGTAGGCGAAC
TTGCCGTCCGCCTCCTCGCGGACATCGTTACAGTAGCAAGCTAGCTTATCGAAGTCCCTC
GTCATATCAGTAAGAGCGTGGAAGTGGGTCGCAAACAGTGTCCGACATTGGTTGACATGG
TACAGATGATGCAAGCAAGCGTAGCCTACCGCAATGCCGTCTTCAGGGGCAGTTCCTCGA
CCAACCTCATCCATGATGACGAACGAACGCGGCGTAGCCTCTTTGAGGATCTGAGCAGTC
TCCAGCATCTCTACCATAAAGGTAGACTGATCGAGGAAGAGATTGTCTGCTGAGCCAACC
CGACTGAAGACTTTGTCGACGAGACCGATTTCCGCATACTCGGCTGGCACAAATGATCCA
GTCTGGGCGAGAATCGAAATCAGAGCGTTCTGCCGAAGATACGTACTCTTTCCCGCCATG
TTGGGGCCAGTGATAAGCCAGATGCGTTCTTTGTCGTCGAGTATGCAGTCGTTGGGTGTG
AACTTGCGACCTTGATCGCTACTGCTACTTTCGACGACGGGATGTCGGCCACCTACAATG
TTATGCGATGTTCCAGGTGTTATGATAGGCCGCGTGAAGTTCTTTTCCACTGCGAGAAGA
GCAAAGGCGCACGCTACATCGAGTTCATCAAGCACAGCTGCGTTGCGGCGAAGTCTCACA
AGGTTGCGGACAACTCCTTCACGTAGTTCTCCCAACACTCGCTGCTCTTCGTTGCGGATT
CGGAAGCGAGTCTCATCCATCTGTGCACCCAGTTGCGTCCATTCGGGAACCTGGAATGAA
CGTGTGGACTTGCTGCTGCTCAGGCTCTTGGGAAAGTGCGGTGTGACGCGTGACACATCT
TTACCCTTGACGTGGGCAATATGTGCGAGGTTCGGTGTCCACTTGAGTGTCAAGCTGGAG
ACATCCATCTGTTGCCGCAACCTGGCCTCGAGCTCTGCTTTGGTTTCGACCATGGAGTCT
AAGGACTTGTGCAGTCGGTGTAACGCTGGGCTTGCCTTGCGCTTCATGATCCAGATATCG
TCTCGTCCGTCTGTGGCGCTTTTGTAGCTGCCTGTGATCGCGTGTGGCTTTGGCTGAATG
CGCTTCGGCATGTTCTTCAGGTCCTCCTCGCCTGCTTCACGGCCCAGGACATCTTGCGCC
AACTCCGACATCTCTTCTGCCTGCTCATCTTCGACACGGTGATACTCAGAGAGCGCTTCC
TCGTCAATCGCATACCGTATGCGTCTTGAAAGCTCACTTACACCTTCAAGGTCGAATCGC
CGCTCGAACGTAGACATGCACTGCCGTCGCCTGGTCTCTGAGGCCTCACTATTCGGGTCG
ATCGGAATCGCATTCCTGGAAGTCGTGTGTTCACGCACGACATAAAATAGGTCGGAAGTA
GTAGCTACGGTTTTGGAAAGTTCCATAAGGTCGTCGGCATCGCCACGACCGTAGGTGAAC
TTAGTCACCAGACGAAGCGAGTCGAAGGTCTGTCCCAGCAGTGCTATGACGTCTTGCCTG
AGCTGGGGATATTCTATCATCTCTTCGACCAAGTCGAGCCGATCGTTAATCGTAGAGAGA
GACATGGACGGTGCGGCTGCGATCTGTTAGCATATTATGGTAATGCACATAGATTACACC
TACACAATCGTTGTGAGAGTAAGCGTGTGCCACTCCTGGTGACTGTGTTTTTCAAGGAGT
GCAACAAGCTGCCTTCGTATGTGCCATCGCGGATTGTGCTCCTAATCTCTAGCGCCCTCA
AGCTGTTCTTATCGATGCTCATGTGATCTTCAGCTTGGTGCCTGACTGGAGCTTGTAGTC
GTGTCCGTGAACCAAGCAGTTGGTGCTTGACGTAGTGCAAAAGTGAGCCACCGGCAGCCA
CTTCGCCAGGCGTGAAGTTTGCAGGGTCGAAGTCGTCAACAACATCCTCCAGCATGGATA
TCCAGTCCTTGACAGCAAGTGGTTTTTGTGAGGGTTCTTGGAAAGTTATAATGTGTCCAT
CTTCTTGCAGTATGGATACGATGCGTGAGTGCTCGGCCTCCTCGAAAATACTATCGAGCA
CGATTTCTCTGGGCTTGATGCGAGCGACAGCAGTGGGCAGCGATGCAATGTCAGTGCTTT
GCGTAAGGAAGTGGCCACTGGACAGGTCAATCCAGGCAAGACCAACCTCTGTGCGAGGCA
GATTGAGTACTGAAGGTACGTTGGAGCTTCCTGGACATTTCGTGACAGCCTTGTCCTTCT
CGAGCGTCTTGGGATCAACGTGGATGCTGAGGAGGTAATTGTTCTCCCAAGGGTCCATAA
AGTGTTCATCAATCAATGTACCGGGCGTGATGATACGAGACACTCGTCGAGTGTACTGTA
GCTCGCCTTTGGCCCTATTGGGTGCTTCGTTGATGAACTCGTCACTGATGGCAACATGCT
TGTTCAAGTCCTGGACAAGGATCTTGAGGTAGCGGTCCAGCTGATAGGCAGGAAAGCCGG
CCTATTCATCTTAACTTTTGCACAAAAAAGGTCTATGATCTACTCACCATTGATACAGCA
GGTTTCTTACTGCCCTTCGATGGTTTCCGCTTGGCTTTCTTCAAGTTCAATAGCGGAGCA
TACTCGTCAGCATGTTCGAAATAGAGCTAGTCCTGTTAGTGGATGCTGGTGATTCATATT
TTTTTTACACATACCTCGTAGAAACCACCAACTCTAGTCACCAATACGCAATGGTTGAAC
TTGAGCATATTGTTGCGGACCTGCTGCAGCAGTGGAGGATAGTCTGGCTCAGTATCGTCT
TGAGGTGGTAATGTATCAGAGCCAATGGCACCTTGCGGTACATCTTCGAGGTTGAGCGAG
GCTTTCCGCTTCGCACCTCGACGTTGCAACCTTTGATTCCATGTTGCACCCGCAAGCTGC
GTTGCACGTGGTTTCGCGCAAGGTCGCGTCAAGCTTGAAAAGAAGCTCCTCAAGGCTTTG
GCGTGCGGCTGTGGAGTGAGGAAGAGGTTCCGCAACGATGTCAGCGGTCTGAAACGCGTC
GTGCAACGAGCATGCCTAAAAAGCATGATATCTGGTTGACGATGTCACCTCAGCGAAAGG
AAGGCGCGTCCGAGATGTCGCGTCTGCATGCGGTCTAGCGGGACTAAAGGACGGCAGGCG
CGGGGTTCGTCGGAGGTGGTTCCTTCCATCATCATAGAATTCCGAGGCTGCTCGTTCTTA
CAATCCACCTCGTAGCAACAATGGCACCGTCATTTGAAGAATGGCCTATGAAGAATACCC
TGATTCTACGCACCGCAAAGGGTGAGTAGCAGAAAGGCAATGATTGACTGACAAACAATA
TTGACTTCTCCCAGGCGAGAAAGTTGAGCGTGCACCCATGTGGGTGATGCGTCAAGGTAT
GAAGCTATGCATTTGTACCTCGGCGTATTCGCAGAACTAACAATTGAACAGCTGGACGCT
ACCTGCCTGAATACCACGAGGAAAAAGGCAAGAACGACTTCTTCGAATGCTGCCGCAACC
CCGAAATTGCCTCCAACCTTACTCTCCAGCCAATTGACCGATATGCCGGACTCGTTGATG
CTGCCATTATCTTCTCCGACATCCTCGTTATCCCTCAGGCAATGGGCATGGAGGTCATCA
TGGTGGACAAGAAGGGCCCCCACTTCCCCGAGCCGCTACAGACACCAGACGATGAGCAGT
ACAAGGAGGTCATGGAGCGCAAGGTCGATGTGAAGGAATCGTTAGACTACGTCTACAAGG
CCATCACCTTGACAAGGCAAAAGCTCGCTGGTCGAGTGCCTTTGATCGGTTTCTGCGGTG
CGCCTTGGACGCTCCTGAGCTACATGGTCGAGGGTGGTGGCAGCAAGATGTTCATCCAGG
TCAAGACATGGGTGTACAAGTACCCAGAAGCCAGTAAGGCGCTGCTGCAGAAGATTGCCG
AGCTTTGTGTAGAGTATTTAGCTTTGCAGGTGGAGGCTGGCGCTCAGGTAGGCTCTTCTG
AACCATTGCGAACGGTGAACACTAACTGTTGTAGATGATCCAAGTCTTCGATTCGTGGGC
GGGCGAGCTCTCTCCCCAGTCCTTCAAGGAGTTCTCCTTGCCATACCTGAACTACATCGC
CGACAACCTGCCTGCGCGCATCAAATCGAAGGGTCTGGAGCCCGTTCCCATGACCGTCTT
CGCTAAGGGCGCATGGTACGCATTGCCTGCACTCTGCGAATCGAACTACAACACCATTGG
TTTGGACTGGCTGCATGATCCAGCGGAGGCTTATCAACTTGCACAATCGAAGGGCAAAGT
CCTGCAAGGCAATGCAGACCCAGGCATTCTGTACGGCAGCCACGAGTCGATCACAAGGGT
GGTCGAGAACATGGTTGCTGGATTTGGTGGAGGGAAACAGGGCTGGATTGCCAATCTTGG
TCATGGTAAGCTCCCATACATGGTATACAGGCATACAACGTGCTAATCAGCTCTAGGCAT
AACACCGTTCGTCAAGCCAGACGACCTGAAATTCTACTTCGAAGAGATCCATAGGCTGAC
GACATAATGCCACGTATGACAGACTTGCAGCCAGAGGGCGTGCATGACCTACTGATCCTC
TCCAATATCATCGTACCAATCTCCAGGCTTCTCCTTGATAAACTTCTGCATCAGTGCCTC
GCACTTCTCATTCTGCAGCACCACGACCTCGATATCCTTACTCTTCAGATACTCCTCACC
TCCAACAAACGTTTAGTTCTGACCGATGACGACTCTCTTGATCATGTACATAACACATGC
ACCGGTACACATGTCACACTGCGAGAGGCTGTGTACATGATTGCACCTTGGTAAACCAAA
GCTGGAAGGTGCCCTGCATTTTCTAGAGCGGATGTTTCTGCCTGATATGATCAGCGTAAG
GGCCGAGGCAGGCACCATGGGGCGACACTGACATGCAGAGTAGCACTGCCATTCTGAATG
CGTATGTTATGTCCCTAGCCCAGTATCTTGCCTTCAGCTAAGACTAAGGCTGCGCCGATA
GGCACTCCGCCTTCACTGCTGCCTTGACGAGCCTCGTGTGAGGCAGCCTGGAAGCCAGTA
TCTTGCGCAGACTTGGTAAAATATTTCGATGAGAGCAGCTCACACACAGCAGAGAAGTGG
CATCACGAACAGCAATCAGGGTCCAACGTCGCCAATCGCTGGTGCTTCGCAGCGATAAGC
TTCTGGTGATCTCGACCCTTGCCGATTGGTGGGGATGCACGGACTCAGTGCTACAAAATT
GGAAGCCTCGACGAACTGCACTTTGTGACGAAATGCCTTGAATAACTCTCTTGGGGTTTT
CTTCCCAGATTTTGTTGGACCAGTTCCATCAGTGGGGGCAGCTGAAATGCTTGTGCAGGC
AGAGAACCGATTTCAGGCTGCTTTGGGCTGTTGGGTTGCGGTGGAAGGGCATAGAATCAG
TTGGAATCTTCTGCAGCTCGGCGCAGTTGACATCCCGGTTGACTACTTTTAAATCTCCAC
GCTTTCGCCTCTTGCAGCGACTTCACAAAACAAATATCGCCGACGACTGATATTGACGCC
CTCGTAAGTACCATCTATCTCCTCATCGCCAGCGACGCCCCGTTTCCGGCGAGTCTCGGT
AGGCGCCTTCTGTTCGAGTCTTCCACGGTGAAGAAGATACGGGCGCCTTCCGCAAGGCTG
AGCCGCTTGTTAAAGCAAATCCTGGTCCGCAACTCGGCCGCTGACATTGCAATCTTCAGA
CACAGCGACGTCGCGCACCTCTCTCGCCCACGATATACTCCCTACGACCCCGCACACACT
TTTACGATCCCGCTAGCCCCTCGTCTTCGCAACTATACGCAGCGCAACCGCCAACATGGT
GAAAGACACAAAGTTTTACGACATTCTTGGGGTATGTACAGCCTTGTGGAAAGAAGAAAA
TAGAGCAGCATTAACAGGCGCAGGTGTCTCCAGATGCCACAGAAGCACAGCTCAAGTCCG
CATACAAAAAGGGCGCCCTGAAATGGCACCCGGATAAGAACGCACACAACCCCGACGCCG
CCGACAAGTTCAAGGACCTCTCACACGCATACGAAGTTCTCCAGGACTCGCAAAAACGAC
AACTCTACGACCAGTATGGTGAGGAGGGTCTCGAGCAGGGAGGTATGGGCGGCGGCGGCA
TGGCTGCCGAGGATCTGTTTGCGCAGTTCTTCGGCGGCGGCGGTGGTGGTGGCCCATTTG
GAGGCATGTTCGGCGGTGGTATGCGCGAGCAGGGCCCCAAGAAGGCGCGTACTATCTCCC
ATACCCACAAGGTCTCTCTCGAGGACATCTACCGCGGCAAGATTTCCAAGCTCGCACTAC
AGAAGTCTGTCATTTGCCCCAAGTGCCACGGTGTCGGTGGTAAGGAGGGTGCTGTTAAGA
AGTGCGCTGGCTGCGATGGCCGTGGTATGAAGCACATGATGAGGCAGATGGGTCCCATGA
TCCAGCGCTTCCAGACCGTCTGCCCTGACTGCCAGGGAGAGGGCGAGATCATCCGCGACA
AGGATAGGTGCAAGCAGTGCAACGGCAAGAAGACCATCATCGAGCGCAAGGTTCTGCACG
TCCACGTCGACCGCGGTGTCCAGAGCGGCCACAAGATCGAGTTCCGCGGTGAAGGCGACC
AGCTTCCAGGTGTCGAGCCTGGCGATGTCATCTTCGAGATTGAGCAGAAGCCGCACGCCC
GTTTCCAGCGCAAGGGCGACGACCTCTTCTTCCACTGCGAAATCGATCTCCTGACCGCCC
TTGCCGGTGGCCAGATCCACATCGAGCACCTTGACGAGCGGTGGTTGACCGTCGACATCA
TCCCCGGGGAGTGTATTAGCCCTGGCGAAGTCAAAGTTATCCGCGGCCAGGGTATGCCAT
CCTACAGGCACCACGACCACGGCAACCTGTACATCCAGTTTGACGTCAAGTTCCCCGAGC
GCCTCGGCGGCGAGGACGGCACACCTATGACACCTGAGCACATTCGCGCTCTCGAGTCCG
TTCTGCCGCCACGAAAGGCCCCCGATGCCACACCTCCTCCTAACGCCATGACCGAGGACT
TCACTCTCGAAGCTGTCGACCCCACACGCGAGCAGACACGCGCACGAGGCATGGCCAGCC
CAGACGAAGATGACGATGACATGCACTCTGGTGCCGAGCGCGTCCAGTGCGCATCGCAGT
AAGATGTGAGCGAGAAAAGTTGTTAGCGAACGATTTACGACGAACGAAGCACGATACGAA
GCATGAGGAAAACGGAGTGGGGACGGCGTCGTGGCTTCTGGGGGTGATGTTTTGCATGAC
GATGGTGTTCAGGCATGCTAGCTACGCATATCACAGCCAAGCATGTCTGAGCAGCATACG
CTTTGATGTTTGAAAGCGTAAAGGATATTTTCTCTTCGATAGACCGGTCAGCGGTGGCTT
TCCTTGTTTACAGCATTGCTATGACTGGGCAAAGGCGTTCTTAGACGGTCGTCCTTTGCA
CAGCGCATATTTGCGATCTGAGTATGGATCGTGGGAGTAGTTGAAAATGCAAGTGGTAAT
TTCAGACTTCGAGTTGAATTGCTCCGTCGATGCTTGTGATCAACGCTCCTTCCCATACTT
GACTTGCTCCCTGTACCACTGCACGCTAGCGCCAACCGTCTTCGTACCTACCTTTGCTCT
CACCTCATCAACACGCCCGTCATGTCCCACGTCCATTTTCGCGCCAAACAACACCTTCAT
GCGTCTAGCAACTACGTCAAAGTCACCAATGCGTCCCTGAGCCATGCTTTCTCTTTTATC
GCGTTCTGCGCGTGTACGACGGACTATCAGCGCCTTGTCGCTTCCTTCACTTCCACCTCT
GATGAATCTGGTGCTTTCTCATGACATCAATCGGGTTTGACTGTCTGTCTTCTGCCCGTT
TTCGTCAACGTGACCTGAGAGCCTCCGCAAAGGATCTTTTTTACAGATCTCCTTGCTCTC
CGGCCACATTCCCTCCGCCTGAGTGCAGCCACGATGAACGCTATCACAACGTTAACCGGG
ATGGCATCGGCGGATGACCCAATGCACATTTTGGAGGCGCACTCACCAGGCCACCCCTTA
CTGACTGTATGTTACAGCGTCTCCAACGACAGGCTGCAAGCCTTACTGCGCCACTAAAAC
CGTGAGCTGGAACATCTACTGGAGCGTCACGCGAAAGAGGTTGAGACCTGCAAGGAAGAC
ATGTACGTATCATGAATCTCTCATCTCTTGCTGTCGCTGATACCTCTCGCTAGCGCCCGC
CACAAGCAACGATCGTTCTTTTTCCGTCTTCCTGCAGAACTTTAAAATAAGATCTATGCC
TTTGCTCTCGGAGGATATCTCATGGTAATCCGTGGGACTGGCAAAGCTTCCTTCTTGGGA
CCTAGACAAGGCTTGCACCCCATAGCAAAGCCCCAAAATAGAAAAGTCCTAGCCATAGGC
TATGTTTGCCGACAGCTGCGAGACGAGACCAGGCTTCTGCCCTTCGAACAGTGTCCGGTG
ATCGGCTAGGTTTTGTTTATCACCCTTTTCCTCGCCCATCTCGACACGACGCTAGCCAAC
TGCATCACGAAGGTGAACATCAGCTTATACGTCTTGGAACGAGAGTTTCCCATGGAGAGA
GGACTTTGCGAGCTGCTGAGTCGGTTGCGGAGGCTCGATCTGCTCCAATGTATCTTGTTT
CGCTGGTATAGGACACGCAAGCACAAGCCACACGGGAACACGCTCATCGCTGGAGCGAGG
CAGATCTTCGGGCAGAGCGGATCCGGTCAATATGTGCAGATAGACGTGTGGTACGTGAAC
GAGTCTAGCTCACGGACGTTCGGCTCTGAGAACATGTTGGGCGAGTTATTTGGAGTTGCA
TCAATAATGATCAATCTCTTTCCTCGAAATCATGAGAAAGGGAGCTTCACGAACATTAGC
GCTTGTATGTCAGAGCAAGCTACCATCAAATCAGGTGATCCTTCCATTCCTTGTCCGGGG
CATCTGCCATTGTCTCACTAGACACCCTACACTTGTGCTGAGTGGTGGACATGCAGATGC
GCTTCAACAACAAATTAGTGGACGTGACACCGACATATCCATGTATCATGATTCTTAGGA
TTTGCGGACCACCCTACCCCCAAATCCTGATTCGACTGCCTCCGCACAGTACCTACATGG
AGAGACTTTTAACAGGCTGGTAATGTGTACGCCGGAGCACTTCAAAACCACACATCTACC
TCCTCCACGTCGTGAACCCTGACTTCAAGCTTAACATATCCTCACGGAAGGCACGAATCA
GTCACAACATCACGTACATACTTCCAGGCCCCTCCCACACAGACTGCTATGTCGTGTCGG
TCTTGCACACTGCTACCGCTTCAAGCTTGGTGCGAGCTAACCAGGCTGATCGTCCTCTCT
CGAATGCAGAGATATGGTCCGGAAGAAAAGTCTGACTGGTTTCAGCGGATTCTGCGGTGG
TATCGCCACTCTTGCTTCCTGGCCAGACCAATTCGGCCATCCCAATCACTGATGCTGAAC
TCGTACTATCGGCTTGCGAGAAACGCCCAGCGATGTATCGCCACTGAACAGGAACCACAT
GCACATTGCACATCCCACTATAGATGAGCCCAACGGCAGAAGACTCTGCCAGGATGATCT
TGTCAGTCGGTCGCCCAGTAAGCTTTGTGGAGTCGAACATTCGTGGAGTAAAAGCAATGC
AATTGTTGGTATCTATAAAGTATAAAGCTCGCCTTAGAGCTACGCTTCCCACGTTGGGGA
TTGGGATATAAAGGAGTTTGTCGTCTAGGATTCATCAGTAACGCCGAGTCATGTTCATGT
GCTTATTAGATCGCCCCTTTTTTGCCAGAATCACCATACCTCCTCCTCATGCGAGCAGGT
GACCTACTTCATGCCTGACGCTTGAAGAAGCTGGTGCTTAGGGAAGACCGTTCTTAATCT
TGGGCCCCACGGCAGCCTTCTCCAGCGCCTGCAGCACATCAGCCACCAGGTCCGCCTCAT
CCTCAACACCACAACTGATCCGCACAAGATCATCAAACACACCCGCTGCCTCGCGCTGCT
CCTTCGGAATACCCCCATGCGTCATCGCACTCGGCACCTCAACCAGACTCTCCACGCCGC
CCAAGCTCTCAGCCAGCGTAAAGATCTTGGTCGCCTGGCAGAACCGCTCCGCGGCCTCGT
GTCCGCCCTGGATACGGAAGGACAGCATCCCCCCGCCCATGCCGTCGCGGTGCTGCTTGA
GCGCGATCGCGCGCTGCGGGTGCGAGTCCAGACCGGGGTAGTTGACTGAAATAACGTGGC
TGCTGGCCTCGAGCGCGGCCGCGACGCCGGTTGCGTTCTTGGTCGCTTCGCGAGCGCGCA
GGTGCAGCGTCTTGAGGCCGCGGTGCGCGAGCCAGCAGTCGAATGCGCTGGGGACGGCGC
CGATGGCGTTCTGCAGGAACGAGAGCCTTTCGAAGAGCTCGGGCGAGTTGAAGGCGGCGG
CGCCCATGACGACGTCCGAGTGTCCGTTGATGTACTTTGTGACGCTGTGCACGACGATGT
CGGCGCCGTGGTCCAGCGGGTTCTGCACGTAGGGCGACATGAAGGTGTTGTCCACGACGA
CCATGATGCCGTGCTGGTGCGCAATGGAGGCGACCTTGCGGATGTCGACGAGGGTCAGGG
TCGGGTTGGAGGGCGACTCGATCCAGATGAGTTTGGTGTTTGGGCGGATCAGCTCTTCGA
TATCGACCTCAATGGACGGGCTGAAGGTGACTTTGACATCGTGGGTCAGCGCGACTTTGG
TGAAGTAGCGATGCGTGCCGCCGTAGACGTCGGATACGGAGACGACGTGCGACCCTGCGG
CGAGCGACTGCAGGATGTTGGCAGTCGTCGCCGAGCCGGAGCTGAAGGCGAGCGCATAGC
GGGCGTGCTCGAGCGCGGCCACCGCGCGTTCGAAGTTGTCGCTGGAGAGGCGTGTTAGCT
TGCAGCGTTTTGGTGGAGCAGCGCGGGAGCGTACCGATTGGGGTTTGATGAGCGCGAGTA
CTCGTACTCGCCCACCGGCTTTCCCACCGCAGTCTGCGCGTACGTCGTAGAAAGGGAGAT
CTTGCACTGTCAGCTTCTGTGTCCTTCAACACAGACAGATGTTGCACTCACAGCCTCAAT
TACAGCCCCAGTAACGGGATCGTGCGGGCTTCCGGCGTGAACAGCCAGGGTGCCGAACCT
GTGCACTGGACTGGGAGCGCGCGGCGGGGTATCGATGGGGTGTTCGGGGAGCGTCATGGT
GATGAATGAATCCAACTTCTCGTGTCTTGCAGCTTTCAGAAGACAATTGCGCAGGAAAGC
CGTCAAGATATGCAGGAGGCGAGTCGACAGCTCGATTTCAATGTGTCAAGCAAATGTAAC
TTTTCTCAAGAAATTCTTAGCGCGCCGTATGTTGCGGGGGGAGGGGGNNNNNNNNNNNNN
NNNNNNNNNNNNNNNNNNNNNNNNNNNNNNNNNNNNNNNNNNNNNNNNNNNNNNNNNNNN
NNNNNNNNNNNNGTGGTGCGATAGGACCCTGAGATCCTGAGAGAGACTGGTACACTCGCC
ATCGTTGCGTCTGCCCGCCCTTATATACGGGAACACGGTGCCGTACCGTGCGAGCATTTC
TCAGCAGTCGATTAATCATGGCCTTCGTCCGACGAGACGCTACAAAACACGGACGGCCAC
CTCGGCCGTCTGCTGCGCGTTGGTTTCGCGACCCTGGGGTTAGCTTGTAAGGCGTCATTG
TGTTCCCCGATCGCTTTACGTCGGCCCTGGCATGCTTACATACCAGATGCATACCAGACG
CATACCAGACGCATACCAGATGCATACCAGATGCATACCAGATGCATACCAGACGCATAC
CAGATGCATACCAGATGCATACTAGATGCATACCAGATACATACCACATCGGCAGGTACG
GACAGGGTAGACGAGTGTGGAAGGTACAAAGGTACATGAGTATGCAGCAGGATGACGGCA
TATCGCAACACGCCGAACACTCCGAGAGCACAAACTTCAGTAGGAATCCAACTTGGCGAC
GATATGTCTATACTACGTTGCTGGGGTATCATCTCTTCACCACATCCTCACTCCTGCTCT
TGACCTTCGTCCACCCACTCGTCCCCTTCTTACGCTCAGAAAGTCCACCCTCAGACATGT
CGTCGTTTTGCGTCCCATTTGCGGTGGTCGTAGTGATGTAGCTGCGTCCATCATCTAAGC
CTGCGTTACATCGCTTGTCGCCCACCACGATGGGGTCTTCTGCGATAAGATTCTCCATAT
CTTCCCACTCCTTCTGGTTAAGCACATCCCACTCCTGCGCCTGTTGCTCCACTAGCAAGA
ACGCCTTCAGCTCATCAAGAATCTTGATGGGCGTCAGGCTCCACCCGCTGAGGTACTGTG
CGTTTTCTGCCATGTTCATGTACGAATGCGACGTAGCATGTGACAGCTGGCCAAAGCCTA
CTGGCGCCCTTCGCAGGGATGACGCAGAAGACTTGGCAGTGCTCATATCCTTGTCGAGCG
GGTTCTCTGGGCGTCGTGGAATGTACGTCTCCTGCAAGATCAGGAGTCGGTATAGGTTGC
GCCCCATAGGTCCAACGTCTTCCCAGTCTTTGAAGTTGTCCTTCATCCCCTGCGTCCGAC
AGAGCCAGGCAACATTGTAAGCAAGCAACGAGACACCCTCAATGAATGACGAATAGGCTG
GAGGATCTTCGGCAGACAAGTGAACCAGAGGTCGATCGATGAACAAGGTACGAGGTTTTG
GAAGAGGTATGCGCGGGTCGAGGGTGCGAGAGGCCTCAGGGCTATTGCTCGAAGAGTCGG
AGAGTGTAGTGCCTGGAAACGGTACGTTCTTGCCCTGGTATGAGGAGGCGATGCTGAATA
TCGTAGGTTGAGGATAGTTGTTGTGAGGCAATGTAATCTCGGCGGGTAGGCGTATGCCCA
GGTAGGCAGCAACGCGTACAAGCAGCTGGGCGACAGCAGCGAGAGAAGCAGAAAGATAGT
CTGGCGGAGCGTCGCCCATATCTCGAAGGTCCCATATGCGCAGCTTCGTGCCCGGTCCAA
TATTGACGACCTCCTTGATACCCCCATCCTTGGTCCTCCTCTTGCTCATCTTCAGCCCGG
CGAGGTTCGCAGATGTTGTACATAGTTGTCTCCGCTGCTCGATCGTTTCGTAGTGCACTT
TGCCGGATTTGTAGTCCATCCTCTTGACCATCTGCTGCACCTTGTCCAGCTCGTTGGCAC
GCCGCGAGTCGATACCATACGTAGCAGAGGACAGGTCTGACTTGCGTTGCGCGTTCGCCG
CTCGCTTGGCTTCGAGCTCTTTCCTCACAGTCTCCATCTGTTCCCGGAGACGGGCTGTCT
GCTCCGTGATGACTGTCATCCTCTCTTCAATCTCGACCATCTCCGTCCTCGTGCGCTGCC
AGTTCAGGTTGTCGGTGCATAGCTGGCGGTCGACAAGGAACCCCCCCTTTGAGTCTGACA
GCGACACGCTCGATCTGTCTTCTGATCCTTGTATGACGGCCTTGACGTGTCTCTCGACGC
CATCCTTGTCGATGAGCGTCTTCGCGAGCTCGATGCGGGGCTCTTCAAGGTACGAGCGGG
CGCAGGTGATGCAGTGCAGCGCGTGGCCTTGGCTGCCGGCCTTCCCGCAGATGTCGCACT
CCATGTCGGTGGTGTTGGGTGATCTCGCCTCCCTGAGGTCCGTGGAGTGGTGGCCGAGAA
GGGTACCGCGGGACCATGATGAGTGGAGGTTTGCCCTGGGAAACGTGCGTGATTACAGAC
CCATGGACTGGGACAGCCAATAAATGATTTCTTGGGGTAAGCTACGTTGTCATAGCAGTA
TGTAGAGTTGAAGGAGAAGAAGAGCAAAAAAGAGAAGAGTACCTGGCGGTCAGAAGATCG
TAGTGTAACGGCGCGAAGCGCGCGCGCGAGTCAGACGCACCAGCTGCACGTCATGCTGCG
TTGGCCGAAAGCGGATGGCGTTGTTTGTGGAAGACTACGACCTCCATAACTCACAGCTCA
CGAGAATTCAGCAACTGTCTGAACGTTGGTCAGGCTCGACGTCACGCAGTATCTCATCTC
CTTGGTGTGGGAGAGGCTGCGCGACTCTTGATCGTTCACTCACTCGCAGCACTGACCACA
TCAAACAGCATCGCGGATGAGCAACGAGAGCGAGTCGTCCCTCACAGAGGAAGACGCTTA
CCCATTCCACTCCTCGCCACCAAGACTAACTCAATACTCAACGCCCCCGATGGATGATGT
TGCTTCCAAACCTGAGCCTGCAGCTCCCCAAGACGCACAGCAAACACCCAAACGCCCCAG
GCACAAACGCGTGAACTCTGACGACACGGAACGACCAGCCTCAGCACAGCGTGACCGTGA
CGACTCTAAAGAGCATCCAGACGTCGAGGCAGAACAAGAGGCTTCTGATGAGGAGGACGC
CGATCCTGCAGTGCAGATTGCCAACTTCGACTGGGGCGACTTGCATCAGAGGTATCACGA
GGCTATCAACCAATGCAGCCAAGAAGAAGCTGGTTCGATGGGAGAATGGAACAGTCTGAT
GGAGGTGCTGCTCTGCCATCTCACATGTCATCTGATGCGTGACTGACCAAACACAGTACT
TCCGTATCTGGGCAAACTCTGGACATGAGCACGAGACAGACCGAACGTTCCAAAGGCAAG
TTGAAGGCATCCTGCTTTGCCCGTATATGCACTAACAAAGGCCAGGCTACAAACGAGAAC
GATCTATGTCCAGAACGAGGAGGACGAACTGGAGAACAAGAGGAACCACTGTAAGAACAT
TGTCGCCCTTGCTCTATCCAGTCATTGACGACCACAGACATGAACGTGGTGAGAGCCTTC
GAGAGTGCGCTCAACCTTCTCAAAGCCAATGGCATGTTCCGTGGTTGATGCTCGTCAGGA
GCCGCATATCTCAGTCATCACCCACCCCGTGTCCTAGCTACATATCCAGCTAAGTATGCG
GACACCTCATCCAAGACACAGCATTCTTGCGCTCCATCGAGGGCGCTGTTCTGCACGTTC
TTATGACCGCATCGATATCCATGTATCACATATATGCGTAGTCGCGACTTCGCAACGCTC
GATCTACGCGCTATGCATCTGTTCCGAAGCGTCAAAATACTGTCACACAAGTCACTAGAT
ACCCAACTGAAACGCAATAAATCGATAGTTGCCATCTTTCCATTGCGCCCATGACGCATA
TCTAACCAAGTCTATGCCATATGGCAAGCCATCAAGCAAAAGGCTCCAGCCAACCTGCGC
TACCCGATGCAATACACCCATTTAAATGCCTCCCGAGATCCCAAGTCTATATCGAAAGAA
ACGTAACTTGCCGTCTTTTACAAGAGGGGGTTGGAGCGGTACTCGGGCACGACGCCGTTG
GTCTGGCTCTTCTCGGCCTGGTTCTCCGTCTCGAGCTCGTTGCCAACGTTGTCGTCTTGC
TCGGCGAGATACTTCTCGGCTTCGAGCGCGGCGACACAGCCAGATCCTGTATTCCCGTTA
GCCTCCGTTCGTACTCCAGGAGGAGTTGATGGACTTACCGGCACTGGTGATCGCCTGGCG
GTACTTCTTATCCTGCACATCACCAGCCGCAAACACACCTTCCACACTTGTGTGTCCCTC
ACCCGGCTTTGTAATCAGGTAACCATCCTCATCCATATCGAGCTGGCCCTTGAAAAGTTG
CGTCGCGGGGTCGTGACCAACGGCGTAGAAAAGCCCCTTGGCCTCGATAGTCTGCTCCTC
CTTGGTAACGTAGTTCTTCACAACGAGATGTGTCATGAGCCCGTTCTGCTTCTCCTCGCC
CTTGATCTCACTCGCGCCCGTGTTGAACATGACCTCGATCTTGGGGTGTGTAGTCAGCCT
CCTGGCGTTGGTGCGCGACGCCCTCAGCTTATCCCTGCGAACCAACACGGTGACCTTCTT
CGCCTTCTTGGTCAGGTACAGCGCCTCTTCGACTGCGGAGTCGCCGCCGCCAATGACCAC
GAGCGGCTGGTCGCGGAACATGGGCAGGCTGCCGTCGCACACGGCGCATGCGGACACGCC
GTAGCCCCAGTACTTCTCCTCACCCGGCAGATCGAGACGGCGCGCTTTGGCGCCTGTGGC
GATGATGATGGAGTCGGCGGTGTGTTCTTCCTCCTCGATTACCTCGTCGTCGCCCATCGG
GTGCAACCAGTACTTGAACGGGCGGGACTTGAGGTCGACTTTTGCGACGGTTTGCGAGAC
GATTTCGGTGCCGCAGGCTTCGGACTGGGCGCGCATTTGGTCCTGGTGAATAGTCAGTCT
CGACGCCGGTCAGATCTGTGGGTGTGGTGGATACTGACCATGAGTGTGGAACCTTGGATT
TTCATGAATCCGGGGAAGTTCTCGACTTCGTCGGTGGTGGTCAATTGGCCTCCTGCGGCG
ATGCCGAGCGCGAGGAAACCCTCGTACATGACAGGCTTAAGGTCGGCGCGGGCCGCATAG
ATGGCGGCGGTGTGGCCTGCTGGCCCAGAGCTGTAGAAGTCAGTTTCCATTCTGTGCAGA
GAAGCGTCCGGCAACACATTGCATTGCTAGAGTTCATTGCTCGAACATACCCAATGATGA
CAAGTTTTGAGTGCATCTTTCGCGAATCTACCTTGGAGAGCTCCGCAACAGGAGTGGTAC
GCGTGTTATGCGAAGCAGCGGCAGCTACAGGGAGCGAGAATAAAGATAGTGTTCGTGGAG
TCGCCCGGCGAAAGATTGAAGCAAACAGTTTGGCGGCGTGCGCGGCTGTCGCGTGTCAAT
CGTAGAAGTGGGTCGCGAAAGGGGAATGTGGGACGTTTGCGCAGAAGGTGGCTCACGAGG
AGGGGCGATGGCACAGAGAGGTTTGAAAGTTGGTTCCTGGTGAATGCTAGCTGCACGTTC
CCGGCGATGCTAGAGCTTCGAGGGTTCTGTGTAATGTGGGTGAGGTATGATGACGAGCCG
AGTGACGGAGGGGTTATTTGCGAGAGCGTTCAGTACTGCAATACCCGCGGTGTTAGCAGT
GCGTCATTCTGACTATGGGTGTTGCCGAGCCGCAAGAAACACACTCACCTTGACTGTTCT
GCTGTAGTGTCAAAGTAGTGGTGTTGTTGTGACTTTTGAGAGAGGGCCTTGGAAAAAATG
CTGGTGCTCACAATACGCCATTGGCGCCGGTCGGGGCTGGCTTGATAATCCCGGTCTCTT
AGAAATCGCAGAGTACTAGACTCCCATCATACCCACTCCACCACAGCTCGCAGGCTTTTT
GCTGCAAAACTGACACAATTGCAGCGAGGTGTCCGTATCGACCGACTCGTTAGCCTCGGC
CACCGCTGCCTGTCCTTGCAGCTGCATATCGGCGTCCTACGGCTTTGCTCGTTTGATCTG
ATAACGGTGGTGCACATGTTGGCTTGGTCAGAGCCTCAAAGAGGGCATCGTGATCAATGC
CCAACATGTAATTCAAACATGACAGTGATGATGAAGCTTAATCTAGTACGACTGCCCGAA
CCTACGCGATCTTCGTGTCCCCCAACATCTGTAGATGTGTGAGGATGTAAAGGTGTCCCT
GCCATGCCGGCTGCTGTTCGGATCTGGTTACCGCGATGCACATGCCAGACAGGCCCAGAG
CCTCACACGTCACGCGTCATCTTCCATCACGCACATGCACCACACATGTAGCCGGAGGGG
CAGCTTTGTCACTTGTAGCGTTATCGCACTAGTCGACTACCTAATCCTCGGCGCCTGGAC
GCTTCCTGAGGTTCTCCACATTGTAGAGCCTGTCTCGCAGTGCTTTATCATCAGCCGACC
CCAGACCCTTTCCGCTGCCGGTCGCCGAATCATCGCCGCCGATTGCGCCAGCCTCGACGT
CGAATACTCGGTCGTGGAACGACTTTAACACCTCCGATGTGTGAGAGTCCTCCTGCCATT
TGCCGTTCGCTTGGGCAGAGAAGCACTGTAGACGAGATACGTCCTGTGCAATTGTCAGTG
AAGTGGAAGCCGCCATAGTTGCAATATGTCCCACCTTGTCTTCGCGGGCTTCCTTGGTGG
AACCTGGCTTGTGCACATGATCGATAGAGACAACCACCGCTGACGATGTTGGTGAAATCG
GCAGGAAGGCAACATCGAGCGCATTGCCTTTGAGCGCTATCGCGCTGCTGAACTCTGTGG
ATGCGCTGCCAGAATTTGTCGTTGCGCCTACCTTGAACGAGAACAGAGCTGGGATACCCT
CACACGCCACAAGTATCTCATCCTGATGTGCCACACTCCAGATGCCGGACACTGCTACCT
TCGAGATCTTCCCCACTGCGAGTTCAGAGCGAGACTTGAGATGATCCGCAACGGCGTCAA
GAAGAGGCAGCTTTTCAAGAAGCTTGAAGTTCTGCCAGTCCCAAACGTACAGATGAGCAT
CCCCACCACCAGACACAAGCCGACCGGACTGGGTGAGACACAGTCTACTGATGAAGGCCT
CGTGACCAAAGCAAAACCCTTCGATGATGTGGGCTTGCGGTATCCCCCGAGAAACGCGAA
TGTGCTCATCTCGGTCTGCTGTAATGATGTATCTGCGGGTATCCACCTCAGCGTTGACGA
TATCTGTAAGCATGGAGACGTGACCGAGAAGGAGTTGGTGTTCAAACTTCATGTCGTCCT
TCGGGGGCGCAGGTCCCTTCTTCTTCTGCTTCAGCTGGTCTTCCAGGGTTTTACGATTCC
TGCCAGAGTGGACGGTGAGCACAGTTGCGGAGGGCACCCATTCGGCTTCCTTGGTTGGCT
CTGGTGCGGGGGCTTCAGGTGCTTGATAGTCTGGTGAGGGAAGCAGAGGCAGGGAGTAGA
CATCTCCAAACTTGTCTGCACACAATATTGTCGAGTCGTCTGATGTTAGGGCGATCGAGC
AAGGCCTTCTTGTCATGCATCTATAAACGTGAGCTTTGGCACCGAAAGATTTCAAGTTTT
CCTACCTCTCGCTGAGTTGCCGTAACTGGTTTGTAATGTCGGTCTCGAAGACACGGATGC
ACTTGTCCTCGCCGGTGACACCGACCAAGTATCGCCCATCGCTTGAGACGGTCAAGTTGG
AGAAGTTTGCCTTTTGCTGTTTTGGTGGTTGCGACAACTTTACTTTCTTCTCTGGTGGTC
CTTCTGTTTCTTCATCTTGAGGTTGGGGTTCCTGCTTACGTTAGCTCACTTTCACGCCTT
TTGCAACTTCCACAACACGCTGCAATCGCGACCACATGGAAATGCACCACTCACTGTCAC
AGGGTCATCTGGCATCGTCCAAGCAGAGGTGCCTCCACTGCTAGACTGTGCAACGAGCGT
GGAGCCGCAGGCGCCAAAAAGCGTCCATCCGCCCGGTCCAGTCTCTGTTGACTCGCGCGC
GGCAAGGCACTGGTAGGGGAAAGTCATCTTTTCAGTTTACGTTCATCACCAGCATGCACT
GCGAAGTCACTGCTTTTTCCATAGAGCCGCCTCGCCTCGTCCGGCTAGCGTGACGTCGCG
CGCACGAGCCACACCACAGTCAATTTTCCCTTCGCCGAGCTTGCAGCTGACAACACCATC
AACACCACCTCACCAAAACTAAAGACCTTAAACATCCCTTTGCGTCACACCGAACACAAT
GGGGGGCAAGAAAGAAACCAAGGCCGTCTACTTCGAGAAGCTCGAGTCTCTCCTCAAGGA
GTACACCTCGATCTTCATCGTCACCGTTGACAATGTCTCGTCGCAGCAGATGCACGAGAT
CCGTCAGTCCCTCCGCGGTGAGGGTGTTGTCCTGATGGGCAAGAACACCATGGTCCGCCG
TGCGCTCAAGGGCCTCATCAACGACTCTCCCGAGTACGAGCGTCTCCTCCCCCACGTCAA
GGGTACGTCCAGCTCCGCGCGCCGCTCCAGCGCATGCCATTGACAAGTGAACAGGCAACG
TTGGTTTCGTCTTCACCAACGGTGACCTCAAGGAGATCCGTGACAAGATCCTGTCCAACC
GTGTCGCCGCCCCCGCTCGTGCCGGTGCCGTCGCCCCTGGCGATGTCTACGTCCCCGCTG
GTAACACTGGTATGGAGCCTGGTAAGACCTCTTTCTTCCAGGCTCTCGGTGTCCCCACCA
AGATTGCCCGTGGTACCATCGAAATTACCTCCGATCTCAAGCTCGTCGAGGCTGGCAGTA
AGGTCGGTGCCTCCGAGGCTACCCTGCTCAACATGTTGAACATCTCTCCCTTCACCTACG
GTATGGGTATCCACCAGATCTACGACAACGGCAACACCTTCGCTGCCTCCGTCCTTGACA
TCGAGGAGTCCCAGCTCCTGAAGGCTTTCTCCAGCGCCATCGCTACCATCGCCTCCATCT
CGCTGGCCGCCAACTTCCCCACCCTGCCCTCCGTCATGCACTCCATCGTCAACTCCTACA
AGAAGGTCCTCTCTGTTGCCATTGAGACCAACTACGAGTGGGAGGAGATTGCTGAGCTCA
AGGACCGTATCGCCAACCCCGACAAGTACGCCTCTGCTGGCCCTGCCGCTGGCTCCGCTC
CTTCCGGCGGTGCTGCCGAGGCCGCCCCTGAGGCTGCTAAGGAGGAGGAGAAGGAGGAGT
CCGAAGATGATGATATGGGCTTCGGTCTCTTCGACTAAGCGTGTGCGTTCGCAGCGACTT
TGTCAGAGATCAGCCTGCATGGCCACGGCCTGTTGAGCTACGTCTTGATGATATAGAGCC
AACGACAATACGACAAGATGAACTTCTCGAATCAACTGACTGCATGTGATGCTCGTTCGA
GCAGCAGCACTCATTCAGCCAATGGTAAGCTTACTCCTCTTCCCTACTACCCCCGCGATG
ATGATAATTTTTTAACCCTGATCTCTATGAGGATCTAAACGCAACACAACTCTAATTTTT
TCCTGAGCACTTCATACTCAACCTGTTCGAACCTTGCATTTCGAAGAGCATAAGGCTGAC
TATCAATCAGATACCCAAGATTCTTCGAACCATCTTCTACTCTTACATGCGTGATCTATA
TTCTACCGTCTACATCTTTTGATGCATGTTTCGCCAGTGACCCTGCCTTCGAGAGATCTA
TCCTCACCCAATAATGCTCCCACATCGCCTTTCCTCCCAAACTCCTACACACACTCTCAC
TCTGCGCATTGCCCACGTAAACATCTGCATGCGACCACGCCGTCCCGCTCTCATCCACCG
CCAACCCCGGCGCGCACTCCCCAATAATCCTCGCCGCAACCGCCTTCGCAATCCCCTTGC
CCCGCCACTCCGGCTCCGTATGCAGCGTCGTCAGACTCCCATCCAGCCCCAAGAATGCCC
ACGCCACAGCCCTATCCGTAGCTTCTTCAAATACGCCTGCACTCTTCAGACTCAGCAGCG
TGCGCATCGCCCGCGGGATACTCGTCCGCGCCTGCACAGTCAGTAGATCGCGTTCCCTCA
TCTCGCCCCACCTCAATCCTTCAGGCAAGCTTTTGACGCTCGGCAGGTCCTCGATTCTGA
ACAGGAACTTGTTGAGCACGGCGTTCACGCCTGGGAATTCTGAGCGCAGGAGCCCCGCTT
CGCGACATAGAGAGACGATGGAGTGGTGGCACGCGCCTAGTGTGACGACCCCGGGCCAGA
GCAGATGCCGCATGTATGTTCCTGGGGAGAGGTCGTAGACTACGCCGGGACCGGACTCGG
GATGTTCTTTTTCGTGCTGCTTTGCTAGTTCCAGAGAGGGTTGTTCGTCTGGGTGGAGGG
GTGGGAGGGGCAGTGTGGACATGTTGTCTAGTAGCGATAGTACGGCGAGTCTACATTGTG
GGCAGAATCCTTTGGTTGAGGTAGAGTGGTTTGATGCTCCATCCGTGACTCTGTTTGGTG
TTCCGTCTTGTTCAGCTGCGTGATTTGGGTCTTCTCCAGTGGCGAAGAGCCAGAGTTCGG
TTCCTGGGCGCATGGAGCGGTCGATGTATGCTGCTGCCCAGCATTTTGGCACGTCTGTGG
CTGATGGAGGGATTGTTGATAGTATGTGTGCGTGCTCTGATTGATGGGGGTGTTGTGTGC
GGTAGACTAGATTGATGCTGCATGGAAGAGCGCATTTAAGAGCTTCCTGAAGGATCGATG
ACGTGGGAGAATGTTCGTAGACTTCCATTGTATACAGTGCTGGGGACAAGCAAATAAGGC
TGGAGAAGCTGTATATATACTCAAGAAATTTGAGCAATGTGAGTCAATATACACAATGCT
ATGACTGTAGGCGTTTAGAAGACGTGTGGATAGTCGTTTAATTCCACCAGTTGTTCGCTT
CAACAAATGACAAGCGACTGTGCGCTTTTCGGACCAATCAGGTAATTCCTTGCAAATGTA
CTCTGGGTTTGCGACTTTAATCCGAATTGTGACAGCTGTAGCCGCTGACAACTTCATAGC
TGCAGCCCCATCTTCTTCCTACATGCCTTCGCACCTTCCGTGTTCGACAGCAGCGGACGG
ACGATGACGAGAAATCTCTACGTTATGTGTTTCCTTGACGTACTTTGGAATCCTTGCTTT
GCTGTCGCGTTAGTCTCACCCTCGTCAGCTGCTGTACAATGCCTCGCTGCAATGATGTGT
CGTCAGTATCTCGAGACTTCACGTTCGATGCTAACATGCCGTTCTTTGATCACGACTACA
ACTGAGGCAATTTGTTGCTAGATACCGAGTAGCAGCAACAAGTTGCTGACCAGAAGGCCT
TCAAGGCTTGTATCAGCCCCGAAACTCGGGACGGAATGGATGTCCCCCATCGACGAGACA
TCAGAGCATGGGGCACATACCATCGCTTACATGCTTCCTGTTCCAATAACGCCTTCTCTT
GTCGATACTTGTCTTCTCGTCGAATCTCCAGCCTGAGCGTAGACCCTTATCGCAAGGCTG
AACCAAGGTTTGGGGGCTTGCTGATTGGCGCAGCCACCTCACGTCTCGCATGCCCGTCGC
ACAACTAGCAGCAGCTGAATGGGACAACGAAAAGCCACTTACGCCGCTCGGCGGGAGGGA
TTGCGGACTTGTGCGGGGAGCCTGCACTCCGGATATGCTGGAACTTCACAGCAAGCTGTC
GATTACCTTGGTCACTCTTCCTGATTCGGGCACCTGATAGAATGCAACCTTTCTCACCCG
CTACAACATGACGACCAAGCTTTTTCAAGCATCTTGACAGACTGATCGAAGAACCCCCAA
TCGGTATTCCATTTGCAGTAGTACTATGCCTTGAACAGCTATCGCAAGGCAATTGCGACC
CACACGCCTCAACCTCAACCGGATTTCACGATAATCACGATGCAAATCAGCGCCAATCCC
GCTGTAATTTCCGAGCCTGCAGCCGAGGAATGCTATGCCGAGACGCCTTGCAGGAGCCTC
CGGCTAGGCAATTGGACAACTCTTAGGTCAGACAGCTGTATGCGGCACGAGAGCATCGTA
TTACTGCGGTCAGACTACGAAGACGCAGCATGAAACCCACTTGCATAGTTGGAAAGTCGA
ACCTCTCGGATCCCCAGATTCACCGTTACCAGTATGCACAGCCATGAAGAAGGTATATGA
AGCTCAGTGGCTACGATGGTCACTGTATTGGTGCTTTTCGTATTCAGCGTTACTAGCTTC
GAACATTACGCGAGCACATCCAAAATGGTCCCACCTGTCAAGGAAAACGCCCCTGGTGGG
TTCAATCCTGTGCACTTCACTGTGCTGTGCCTCACTCTCCTCACTCTCCGGGTATGCCCC
ACCAAGTCCTTCAGCCCTTACTCGATGCTGACTGTACCAGTTCCTCTATGTAGGTCTCAC
GTGCCCTACAAGGCATCTTCCAGGACCTTGGTACACTCGCTTCACACATCTCCGACTGAA
GCGAGCAGTTGTCACAGGCCAGAGGATATTCTACATCGACTCACTTCACAAGAAGTATGG
CCCGGTCGTTCGACTGTCACCTAATGAAGTCGGTGTGGCAGACCTCGATGCCTTCAAGGA
GATCCACAAGATCGGCACCAAGTACATGAAGAGTGAATGGTACTTGCGATTGGCCAACTT
CCCCAAGGCAGGTGTCTTCACCATGCTTGACCCGCGCGAGCATGGACCCAGAAGAAAGCT
CTTGTCCCGCTCGTTCAGTAGGACCTACCTTGTCGAGAATTGGGAGTCGACCGTCAGAGA
GAAGGCCCTCCTTGCTGTCAACAAGATTAAGGCAGATGCCGTGAAGGGTACCGCGGATGT
GTACAACTGGTGGATGCTGCTTGCCTCCGACGTCAGCGCACACCTAGCCTTCGGAGAATC
ATTTGGTATGCTGGAGACAGGACATGTAAGTGCCGTACCCCACAACTCAGGTATGACACT
GACAGTTTGCACAGCAAAATCAGTTCCTTCGCGTGCTCAAGAAGCTCACCATGGGTGCCG
GTATCATGGTCGAGATGCCCTTCCTGCGCCTGTTGAGGTTCGTGCCCATCCCTGCTGTGC
AGGAGATGTTCAACGCCAACGAGTACATCCTTCAAGGCGCTGGCCGTGCCGCAGAGATGG
CGCGATCCCGTCAGGGTGAGGCCAACATCTTCGCCAAGGTCATCGAGGACTGTGAGAAGG
AGGGCGAGGGTCACATCGACGACATGGATGTCAAGATTGAGGCTATGAACGTCATCATTG
CCGGCACTGACACCACTGGCGTCACCTTAACTTACCTCACATGGGCTGTCCTCCAGCGCC
CTGACCTACAAGCTGCTCTCGAATCAGAGGTTGCCTCACTTGCAGAAGGCTTCACTGAGA
ACGACTTGATCAGCCTTTCTTTGCTTAACGCTGTCATCGAAGAGACCCTTCGACTATATG
GTGCTGCACCTAGCAGTCTGCCCCGTGTCGTCCCTCAGGGTGGAACTAAGTTCTCCGGTC
TTTACATCCCGCAAGGCGTGACTGTCGACACACAAGCCTACACCTTCCACCGCGACCCCA
ACATCTGGAGTGATCCTCTGACGTAAGCTAATCTTCCAACTTATCTCCTCTCTTCATCAT
ACTGACACACACCAGCTTCAATCCCTACCGCTGGATCGCCTCGAAAGAAGGCTACCCCGC
CGAAGCCCTATCGCCTGCCGCAAAAACAGCCTTCCACCCCTTCGGTGCCGGTGCGAGATC
ATGCATTGGTATTCACCTTGCACGTATGGAGTTGAGGTATGCAGTAGCGTTCATGTTCAG
GGAGATGAAGGGCGTCAAGCTTGCGGCGAGCACGACACCCGAGAGCATGGAGTTTGAGAA
CTTCTTCTTGATTGCACCCAAGGCGCATCAGTGCGAGATTACGTTCAACTAGACATGGGA
TTAGTAATGCATAATAAATTCACGATAGCGGTAGCGGCAAACTGAATATGGTTGCCAAGT
AATAAGAAATGATACTGCACACCTTCAGGTAGACTCGCATCCTTCGCATCAACACTCTGT
ACTGCCCTTGATCGTACAGCACACGTACGCACCTGCATCACGATACCGCATGGTATGTAT
CTTTGGGTGCTAACCCGTAAGCTAAGTATATGTGCAACTCCCGAAAGCTTACTTCACTCC
ATACAAGGCCCATCCATTCCGACTATCTGGCTTTGTTCAGGATCACATAGCTCTATCTTG
CGCTGATTGCGCTAATTGCGCTACATTGTCGGAGAATCGCTCTTCTGCTTTCTAGATGTG
CGTTGGGGACATGCAAGTCGTGTGTCACGTCACCCTCGCAGCTTCGGTCAGCACACAGCG
AATGTACGTGGCCTCACTGCACTCCATCATACTGCATAATATTGAAGTGAACCCATCAAG
CTCACTAGCCGTACCGACAAGCTTCCTGCACGCGACTCTAGTGTATGCATGCGGCTCGAA
AGTCTACGAAAGTGCATTTTATGCAGACCCATTTGAGCTGATTGGCTGGCATTGCGGTGC
GAGTGAAGACGCATGGGGTATATCTCAACACTTATAGTGCTTTACCTTGCAGCTTGCGAA
GCTTATAATGCTTGTCAAGCTTGGTGATCATCTTTGATTTATGCAAGGTTAAGCAGAAGG
TTTTTGGTGTGAGTAGCCGCAAGGTTTCGGAGAATGGATGTGAGTCTTTCGCACTTGAAC
GCCTGAAGCAATTGTATTCTACTCTACTCTTCGTTTCCCTGCTTTACGGCAGTATCGCTT
GTAGTTTCCTTCCACAGAATGTTTGTCCCCATCTCTTGGAGCCTATGTGGAGCTGCTCCG
ACGATGCTTTGGAGCATGCCGACCGCGCCTTTCGCTCATTTGCTATTCGAGGACGAACTT
CACAGCTTGTCCTCTCCTCTCGGTCTCGAAAACACGTTTAACCTCAGCAAATTTCTCTTC
CTTGGTATAACCACTCGGATGGCAAGACCAGATAGTGACCATGACCTTGGTCAACCCCTT
CAGCATACCGAGGAGTCTCACCTTACGGGCCTGTACTCCTCCAAGTCTCAGGTTACCGTC
AGGCATGTATGCCGTGCAAGTGGTGACGCTGATACAGGCAGTTCGGATACGAGCCAAGCA
TGGAAGTGCAAGATGGCTTTCACTGAACTTGTGGGGCCTCTTCTCGCGGAGTTCGAATGT
GTTGAGCGCAAAGTACAGATCTCCAGTTTCGTGAAAGATCTGGCGGCAAGTGTATTGGAA
GACATAAGGCTCTTGCAGCTCGTTCTCACCGTGCTCAGGGTGTGGCTCATTGGTGTCCTC
CATGTCGGGGTGTTTTCGAATGCAGAATGTCACACGGTGAGGATGCGGGTACACTGAGAC
TAAGTCGCTCCGGAAGACCAGGTTATAGATATGATTGCGGATCTCGGGTGGGAGTCGGAA
GAAGGGCGACGCCGCCTGGTTGTGGAAGGTGCTACGACGGCCGGTCAGTAAGACATGGCA
GTCGCGATGTCAATCCTTACATAGCTTCGGCATCCATGCTACTGAAGAAGCGCTGTGAAG
CGCCTTAAGTGAGTTACGGTGATGGTGTTAGTGGTTGGTATAGTTGTGCGAGACGAGTTG
TATATGGTCAGTGCCATGGCCGCGCTGACGCTAACGTGAAGGTGAAGGCAAGAACACCTC
AACAATAATGGTTATGCAAACACCAGACCAGCAATCGAAGGCATAATAGTGCTCATCAAT
ACGTACTATCACAGAGACTAAGCTGATCGACGCAATGGTGTGAAGACCCTGAGTGATGAT
TCACAACTTTCCGCGTTCCTTCCCTCGAGTACAACGTGCGCGATTTGCCGCTTCCAAGTC
TCTTTGAGTGCCTCTTATGACTCATGTGCTGTTCTTATACACACATGCTCAAAGGCCTTT
ATCTTTACGATTCGCCAAATGCGAGCGCAGGCTTGGGTATTGCCACCCTGACTATCTTTA
CGGGCTGTCCCACTCTACCCATTTCAAATATGCCCTTCAACTTCGCCAAAGCCCATCGAG
TGCGCCCTGATCCCGGAGTGCCTGGGATGAAGGCAGACCCAACTGAAATCGTCGAAAATG
TGACTTTGATACATGCTAATCCCTTGAGACGCCACAAAAACTGTAGTTTGCGCATGAGCG
AAGCGCTGAGATGGGGTGGATATCTATTCACATGAGGGGTGATGTCTTCAACGGAAGTGA
AGATCCACATAGTCTTGACACAATGTAGGATCGGAAGGGTAAGGTGACGTTGGCGGAAGG
TGTGGGACTCGGTCTCGGTCAATTTGAAGATATTCATGGTGAAGTAGATATTGCCGGTCT
CGTGGTAAATGAAGCGGTAGATAAGACGAAGTGCCTCAGGATCTCGTTGCTCGTTGCGAT
TGTGAATTTCTCAACCATTGTAGACCTCGAAGACTTTGATGCCGGAGTGACGGGGGACAG
TTACAAAGTTGTGGCCAGCCAGTGTGTCTTTGTAGATCTGGGTGCGAATCTCTGGTGGCA
GACGAAGGAAGGGCGATTTCTGCTGGTTTCGAAGATTGCTACAAATAAAGTTAGTGACTC
GAAAGTGATACAAACAGGGCTCACGATTACATAGTATCCATGTTCATTATTGTTGGGTTG
GTGTGTTGGAGTTGAATCGGTGATTGTCTGGATTCGTGCATGGTAATGTCCCAATGAGGT
GACCATGTATTAAATACAGCTTGCGAAGATGCACACTGAGTGAAAGCTCACGCACCCTCG
CTGAGAGTAGCAGTGAAAGACAAAACAGATCAGGAATTGGGCATTGCTAACATGGATGGA
AGAATTGACACTGGTGAGTCGATGAAGCTAGTCATACATGATGCTCCGAAAAGCCTTCCC
GCGCTGACACTCTTCCCCGTGTTAGGAAGCTCTAAAACAGAAGCGGGTTGTAAGTACGAG
TTTCGAGAGCGACCTCGCTTTCACGATTTACCAAGGCTGTTTCAATGAGCTTCCTGATGC
GTGCATGCAACTCTGCGTTCATGGCACCCACGTTGCGACCATCCTCCCATTCTACCGTGA
TGTGTTCCAGTCCTCCCAAACTCGACAAAGCGCAGATAGCACGAGCTACGCTGTGATGGA
TTCGTAGGACCGGTCCAGTGGTCATAACCCTCTGATCGATCTTGTTTCGGGCTAGCATGA
GGTGCACAGTCTTGACTGCTACGGTTTGGGCCCTCGCAGTAAAGCTGAGACGCGCGCAGA
AGTGTCGAAGATTTTCCGCTTCACCCATGAACTTGCCTTGCTTAAAAGGAAAAGAGTCGG
CCCCGAAGTGAATCTGGCGGCATATTGTTGTAGTGTAAAATTAATAGGATCTGCCTCGGT
GTTAATAAGCGAGTAACCAACTGTCGGTATGCCTCTTGTGGGTCAAGGCGATGTCGAAAC
CGTCGAGAGCGTAGGCATAGATCTTGTTGCGCAGCTCAGGTGGCAGACGAAGGAAGGAAG
ACTGAGTCTGATTGCGGAAGGTCCTGCGAATCAAATTAGCGCACGTTGATGAGACGATTG
TAGTACGTACAGGGCTCCTGAGGAGGCTGCTATCTTCTTGAGAGCCGTGTGAGGCGACTG
GGTTGGTTATGTTGGTAGTTTCGTGATGATGTGGTGTTTTGGAGGGGAAGAGGATGGACC
GGTTAACTAATGCAGAAGATCAAGCGGAAGCATGGCACCTGACGTCACCTTCACCTTCCC
TTCACTTCCACGACTCAGCCCTCCGCGCCATTAATCCTTCATATCAACGCGGTCACAACC
ATAACATCCCTCTCGCGTGCTCCAACATTAACCAGATTCCTAACCTTAGCATTCATCTCC
CGATTCACCACCCACGACTCCCTCTGCCACTCCACTCAACCTCAAGCCTCATCAACCCTC
TCAAATAGCACATCGCACTAATCGACGCCATCAGCGGCCGCTCAAAATGCACATATACAT
CAGTTCCTCTCCGATCCACCTCCACATATCCCGTATCTTCAACCTCAATCTTCACACTCC
TAACATACCTCGCCTTATCCCCAGCACGATACTGCAGACAATAACACAGTCCCCTGATAA
CACCCGGATCTCCAGTGAAAACATTCTGTTGAAACGGCAGAGCTGCCGTTTCAAACTTCA
TCTGTCGGCACACGCGCGCCAGGACGGTGAGTTCGGCGTAAGTGAAGAGGGCGAAGGAGC
GTGTGGTGCCGAGCGGGCGGCTTTGGAAGAGCAGGGTGTGAGAGGCGCGGTGGTGGATGA
GTTGGATTTCGTAGTGGCCGATGGCGTGGGAGTAGATGGTGTTGCGAATCTCGAATGGGT
GGCGGAAGAAGGGAAGTTGTTGGTTGCGGAGGGTGCTGCGGAGGATGTTAGAAGGTGTGA
GATAGCAATGATGATGGCGATACGTACATGTCTTCGTTTTGGGTGTCCATGGCGTTGATG
ATAGTGCCGTTCGGTGGTTGGAGAAGAAATAGCAAGTAATCTAAGTGAATCTAGCAAAGA
GCAAATGAGGATGTTTGGTATCAATCTATTGTGCCGGCTACAATGCCAATCTCGCTAACA
CAGATATCCGTTCGTGTTCGATACATACGATCCCTTCCATGCACGCCCGTTGAACCCAGA
TGAGTCAACCTGTCGACTCCAATCCGCTATGCAACAATCTATGCAGAACAAAGGAAAGAA
AACTCCGGTAATGACAACCCTCCTATTCCATGCTGTTCAACAAACTTCCATCGCCTCCAA
TGCGTTGAACACCTAGTTGTATGCATCTGGTGGCAGGCTGGGCTGGCTTTGCGTGAACAG
CTCCCCTGCACGATTCAGATCCCATCCTCCAGCCTCCAAACACTGAATCGCGTAATCCCG
CTTGAGATTCGTCGCTTGCTGAACGTACGCGATCATCTCCTCCTTCTGTTGGTCGAAAGT
TAGTATTGGTAATATTGTTGTCGGTGTTGGCGCGCCGGTCATTGGTTGTGGTGTTGCGGC
CATTGGTGCGTCCGTGATCATGTTCGCGTCGCCCGCTGTAGGCGTATCAACGCGGACCTG
GGTTCCGTTCAGGATCTTCAGTTTGGGGAACCATGCTTTGAGCTCCTCTTCCCAGCCGAT
GCTGCTGAAGGGGTCGATGATCAGGTGTTCCAGCTTCCTGAACCGGCCTTTCCAGGGCTT
TAGCGCGTTGACTGAGTGGAAGGCGTTGCCGCTTAGGTCGAGGTTTTTGATATGACTCAG
GGTCTTGCAGAGGTTGAATACTACGTTGAGGTTTGTGATGTTGTTGCCGCATAGCGTGAC
GCTTTCGATGGCTGCCTCCTTGGCTTCTCGGGTTTCGAGCATGTCATCGCAGATGACCAT
GAGCGCTGGGAAGAACTTCTTTTGCGTTGATTCTTGTCGGAACATCCCGCTCTTAGCAAC
TTCTTCATCAGTGGCAATAGTCGAGAAGTTGAGCAGTTTGGTGGAAGCGTCGTAGCGCCG
TGCTAGGAAGCCTTTGAGGAGATCGACAGTGTTGTTTGTTGATGCTGCGCAATCAGGTTC
CACTTGTTGCTGGGGCTGGTTCTGATTTTGACGATCATTTGGTGTGTAGTAGTCTCCGCG
ACCTCGACCTCGGCCACGGCCTCGTCCGCGTCCTCCTCCGCGTGGTGCAGACATGAGTCT
GTTGGTGATGATGAAAGGGAACGAATGTCTTGTAGATGTTTTCGATGTCAGTATGGTCCT
GGCGAAGCGAATAGTCCTAGAGTAGAGTTCCGAGTATATGTGGGTAGACTGTTGAAGTGT
GAGATGTATAACTCGAAAGCGAGAGCGAGAGAGGGTGCATTTTATGCCAGCTCTAGCGCA
CTTCAGGACAACGTCCGTGCACAAAAGTGAGAGCCACTGAAACCCACCCTTTCACCACAC
GTACCGTGGGTTGTCTCTTCTTATGAGACAACTTCAATGTTGACTCGCGGGCGTGAACCA
CACACAATACTCTCAAATTTTCAGGCGCCTCTCTCACCTAAGACCTGATTGGTCAGGCAA
ATAGGCATGTTAGGCACCACTTAATATCGCTGCCTTACGGGCACAATGCTCACATTTACT
TTTGATCTTGTCATATATGAATTCCTTTACATGTTCGCCTAGGCTAGATGCTACAAGCTG
GCATTTTCAGCTCAGCGTCAAATGGTCTTCGACTCCCCGATAGATTCATAAATCTAAGTC
CATCAGGCCGATGCGTCGCCCAATCCAAATTGCCAAATCAGTGCGCCGAAACTCCTGGCT
CGCAGCCCACAAATGCGCAAAGCCATGTTTGCTGTCCTTTTCGGACTGTCGTGGAGCCAC
ATACATGCGACTAATTCGAATGGATCTTCTTGATCTTGTTGACGCCTTCGTACAGCGCAC
GGTCAACCGCAGCAGCGACTGTGAGTGTGCCACCAATCACAGCGCACAAGCCAACAAGGA
AACCAGAGAAAGACTTGTCGCGCACTTCGCGGTTGATGACCTTCATTGGCGAGATATCCT
GTGCTCAAATTAGTCACAGTTCGTCAGCGCTGAAAAGTGCAAAACTTACGTAGGAGAAGA
AAACACCCGGGATACCACCGCGAGCATGAATGCGCTCCTTGTGGCCTTCCTGCTCATCAG
TGCCGCCCTGAAGACTCCTCTTGTGGCTGGTAACAGAGTACTGATGTGTCTCGATACTTC
CCTTGTAGTTACCCTCAATGATCGCACCAATGTCTTGGTCACTGGGACGAGCTGCCTCCT
TCTCCCAGCCAAGCGGCAAGTAGGCGGTCGAGACGACTTTGACAAAGTACATGTAGTTAA
AAGCTTTCTCGTCTGTATGCTGATCTGTACCGTCCAGGGGGTTGATGTGGTGGTTCGTCC
AGCCACCCGGACCAGTCGCAAGATGGTTCTTCGCCATGTTCTGCACGACAACGTCGCTCA
ATTGGGGGCCGAAACGCAGGTGGTGGATTTTGTGGGTGAACGTGTGCGCGTATTCGTCCT
TGAAGTAGTTCTCAAGGTCGTGTACGTGCAGGTTGCCATTGGAGAAGGACTTCCCAGGCG
CAATGTGGAAGTTTCCAATAACCTTGTTGACCTTGATGCTGCCCTCAAGGCGGCATCCCT
CCTGGCGCTGGGCGTCAAGGTGTTCAGCGTAGTGCTCGCGCTCGCACTGCTCAACACCCT
CGCCACGGCCGAAAGACCATGATACGGAAGCGTAGGCGTCGCGGACTTCGTCACAAGAGT
TACAGCAGCCGGGCTTCTGTGCGTTGGTGGGGGCAGGGGCACCGTAGCATTCGCCGCAAT
AGTCGGGGGCAAGGTGGGAAGCTTCGTCCTTATGTCTGTCATGCGTCAGCTACTGCACTG
TCCTTCGCATCTGTCCTCGTGTCGCGAGAACTGAAGCGGACTCACAGATCAAGGGCCTTG
ATCTCAATCACCTTACTGCCCTCCTTCTCAGGACTCAGGCGCACTTTGTTGATACCGTGT
GCGACACCCATCTGCAGCTCGCCGGACACATCCATGATATCGAGGGTGAGCAATTCGCAA
GGCATCCGCGGGAATGTGACATTCAAGCTGATCTCCATGCGCTCGCCTCTGCCTTTGTCG
ACAACCAGCTCAGGACGGACTATCACCCGCCTGTAATCTGCCCACTCGCCCAATGTTAAC
CAGAAAATGACCAGTAAGCTCACAATGGTGACGATTCCTCCGGACGTTGTACGAATGCGT
GCATCTTCGACGGTTTTTGTGAAGGCGTCGAGGCGCGTGAAAGCGGATTTGGGAGGCATT
TTGGCAAACTACACTGCAGGCAGTCGAGGTCGAAAGAGTATTCGGGGTTATAGAACGTGG
AAGTGGGACCGCGGAGGTGTAGCACAAGTGTCTCGGTCCGCGTACCGAAAGTCTACAATT
GCAGACGCACCTGCAGCTGCTTCTCAAGGAATGTCAAAAGAGTGAAAAGCCTAGCAAGAT
CAATGCCGTGGCAGCAATATCATTGTACAGAAAGAGGTGAACTGCGAGACGCGTGGTTGT
TGCAACGCTCGGCTGAGTAAAGGACAGCTATGCGCTCTGGAACGTTAGTCGAGGTACCCG
TGCACTAGCGCGAATTCAGGAAAGAACGTGTTCGAGCGCCGACAGGGCACAGCATTAGCG
GAGTTTATCTTCAGTAAGACGAGTTAGATTTGTAAAGATGTCTATTGTGACCTCGCTAGG
TAACCATGATAGGGGTAGATCGAAAATCGGTGGTATGGTACATATGCAGTCGCTGAAAGT
CAATACACTACAGGCTGTAGACCCTAGGGGTATTCACGAGTCTGACACGTGCAGTCACTG
CAGCCATTTAGTCCCTCTTGAAGGCCTTAGAGAAGTCCCAGTCGTTCAAGTATCCACTTC
CTACCTACATCGATTGTCAGCATGTGGATATGAAATCTTGTACAGGACTACTTACGCAGA
GGTAGGTAGCAAAGCTGAGCCAGCCCAGGTAGGGTGCAAGCAGCCATCCACACGTGGGAT
CGACCTGGCCCCAGATGTAGGCAAGGTAGCCCACAGTGCCGCCAAGAGCGAGGATATCGA
CAGTAGCAGCCACTGGTCGTCCAAGGCCGAAGTACAGAGGTGTCCAGATGAGGTTGAGGG
CCAGTTGAATCGAGTACAGAGTTGCTCCCTGCTTAGCCAGGGCCACAGTTTGGGGGTTGA
TAGAAGTCGCGCCAGTCGTCCATGCTCGGTAGGCAGTGTAGCCCATCGTTGCGTACAGAG
CGGTCCATACCGGCCCAAAAACCCAGCCAGGAGGGTGTAGAGGAGGCTGTCTTAGTGCTT
TGTACGATGCTTGAGTAACAGAAGCTGTCAATCGTTAGTGAAAATGTTATCCAAGGAGTG
CCAAAGTCACCCACGGCTGATGGAAAAGCCAATCGCGGTTCCGCAGGCCACAGGCAGAAG
AATTGCAGCTGCCCGGTTCTCGAACAGAAAGCTCGGAAGCGTGAGGGAGGGGATGTATGA
GGTCATGTTGGTGATTGTGGTATATCGTCCTGAAGACTATCATACACTTTGTACACCGAT
GCCACAGTCAGTCGAAAGATCTTATACTCGCGTCCGAGTCTCGCGATGTGTCTACGTAAT
CCCGCAGGTTCCAATCGAGCCTCCATGCCTCGGTCGTTCAGCGGACGTTGCTGGCCCACT
TGCCGTGCTCCGTGCCTGCCTCGCGTTTGCACTAGCCCTGTTTCAGCCCTCCGCTCCTTC
TCCAGCCGCTGCGACCACCTCACCCTTCCTCCACACGTCTGCCTCTCCCTCCCGAGTAGG
ACACACTCCAACATCCTCGTGAGTGCATTCGCTCTTGTTCTTGTCGCAGCCTCGTCTTGT
TCGTATCCCCCCTTTTTGCCGGGCTATCGCCATAGCTCCCCTTCGCTTTGTCTGCCGGAC
GCCAGCCTCTTAGCTACCTCCCATCCCCACCCTTCTCTTCGTACGGCGCAGCTCGCGTGT
GATCAATCGCATCGAGTGCTATCGCCATCTTGTTTACTCTTCATTACTGCACCCCCTCCC
AGACTAGTCGCGTTCCTCTTGTTACTCATTTGTCCTCTGTCTAACTTGAGGCCGCCATGG
CAAACAGCTACTTTCGATTGTCTGGCGTTTGTCAGACGTCACGTCCATCTGTCGAGACTG
CGTATCCGTGTCCTGCCTAGCAGTATCTCCTCACTGTGTTGATGACTGGCTCATCACACA
CTATCTAATACCCTTCATTCAGCTGCTGCAGCTGCCTCTCTGCGACAATGGACTCGTACA
GGTGAGTACAGCTCGAGCTATCGAACGCAAGCGCACAGTATTGACAGTCTCGTAGTAGCA
CTCGAGAGGACTCCAGGCCGCCGGCCGACTCCTACCGACGACGCTCTCCTGGTAAGCAGC
ATGCTGGACGCCTGACTGATGCTGGCTAACCTAGTGCCTTGCAGTTGCCGGAGAACGCAG
GCCCAGGCGGCGCTCGCGGTCGCCTCAGAACATCGACAGATATCAGCCCGACCGCGCTCG
AGAGTACGACCATCCGCGCCGTGATGGAGGTCGCCGTCGCTCTTCTCCTCCGCCTGTGCA
GGCTGGCATCGACCGCTACGTCCCTGGTCAGGACAGCTTCGCTCCTACGTTCACGACCAA
CCCGATTCCGAATCCCATGTCGCTCGAATACCAAGTTGGCTTCAACTACTTCGCTGAGTG
GTGGCGCGTAGAACAGGTGATGAAGGAGGAGAAGGAACGGTCAAAGAACGGCGGCAGGAA
GCCAGTGCTCAAAGGCGAACGCGAAGCCCGTGAGGAGCGAGGCAAGGAGCGCGAACTCAT
CCAGGCCGCGTACGATGAGTACAAAGAGAAGCTCCAGGTGCAAATGGCCAAGACCTTCGT
GGACAAGCACAAGGGCGAGGAATGGTTCAAGGAGCGCTACGACCCCGAGTACGATCAAGC
CTTCAAGGAGAAGCTGCGCAGGTACCGTCACGGTATATACACCGAATGGGAGGGACAAAT
CGACGAGGGTTATTTCGACGAGTTTACACTTGAGGGCATATACAAGAACGATTCGAACGG
CGCAGGCGGTATTGTCGAGAAGGAGGAAGGCGAAACCACTGCTGCGAACGAAGTGTTGGG
TGTAGGGGATCTCCTGCCATGCAAAGGCGGCGAGATTCGTGATGAATCAGCCTTCCAGCC
CACACTGCTGATCAAGACCATCGCCCCTACCGTCAACCGGGAGAAAGTCGAGGAGTTCGC
CAAAGAACATCTTGGCGAGGGTCCCGGTGGATTCAAGTGGCTCAGCCTGAGCGATCCAAA
TCCACTGAAGAAGTGCCATCGTATAGGATGGGTGATACTGCACCCAAGTGATGAACAGCC
CATGGTCATCGATGACCGTGGTGATGCACGCGACGATGAGGGAGAAGATGGAGCCCTTGA
CGAGAAGTCCATTCCTGCCCCCCAGAGCACAGCGCAGAAGGCGCTCGAAGCGATCAACGG
CAAGACTGTCGAGGACGAAAAGCGCGGTAACTTTACCTGTCACGTTGGCGTGCACGAGAC
CCCTGCAGCTCCTCGAAAGAAGGCGCTCTGGGATCTCTTCTCGGCACCCGAGCGAATCGA
GCGCGACTTGGAGCTAGCTGAAAGGCTAGTCAGGAAGCTTGACGGTAAACTGAAAGCGAA
CCACGAGGAAGAGTTTGGCGAGGTTGATGGTGTTGCCAAGATCGAACAGCGTGTCGAGGA
TCTTCGCTCGAAAGGTTGGCTACAGCCTCCAGCCAACGCCCCCGCACCACCCAAGAAAGA
GCGAGACCCCGAAGATCTGGAAGAGGGCGAAGACGAGACTATGGACGATGAAGAAGGGGC
TTATAACGAAGAAGTCGATGACGAAGAGTTGCTGGTCAAGAAGAAGAAGCTCGATCTTCT
GATTGAATACCTCCGACGCGTACACAGTTTCTGCTTCTTCTGCGTGTTCGAGAGTGACTC
GGTCCACGAGTTGATCCGCAAGTGCGCGGGAGGACATCTTCGCCGCCCTCGTGCCAGCCT
GACAACAGCAGCGAAGGCCACTGCAAGGGCCACCGCTACCGGCGAGCCATTCCCATACAA
GAAGCAAGAGTCTGGCGACGCCGAGAATGGCGAGGGCAGCCCAGTAGCCGAGCGCAAGCC
GATGAAGCTGAGTGGGAAGAACCAGCAGCAGCTTCAACGGGCGTTCAACTGGGTGAAGAC
TTACGAAGAGAAGTTGCTGCAGCTTCTGGAGCCGGAGAACGTGGACGTCCGCAAGCTTGG
TGGCAAGCCACTTGATGAGGCCATGGAAGATGAGTTAGCAAGGTTCTGCAAGCAAGAAGA
TGAGTCGAAGTGGCGTTGCAAGGTCCCAGAATGCACAAAGCTGTTTAAGGGTCAGAACTT
CTGGCGCAAGCACGTCGAGAAACGCCATCCGGAGTGGCTCGAGAAGTTGCAGAAGGACGT
AAGTACAGGCCAAGTCACTGATCTTGCGCACGTAGCTAACAAGACCACAGCTCGAACTCG
TCAACAGCTATGTCGTTGATCCTGCACACATCGCTCCCTCGCGCAGTGATGCCAATAGCA
ATGGCCACTTCCCAATGGGCAACCATGTTCAGGCAACGGGCACACCACGCGGATTCAACC
TTGCCAATATGAACATGGCCATGTCCAGCAACGGAATGCAGAACGCGATGAACGCTGGAA
ACATGTTCAATCCAGCCATGGGTGGCAACTGGGATCCCTCCCTCGGTACACACGATGCTG
GAGCTATGCGCCGCGGCGGCCAGCGATTCAATAACCGCACTGGGCCATATGATAGGCAGA
ACCGCGACCGTCGCAACGGTCCGAATGGTGGTAACGGCCGCCTTACACCTCCACCACGCG
GTGGACGACCGGGCGCGCAACGGCACGGTGACGGTGGACCAGGACCCCTACAGTCTACAC
AAGGCCGTCAGATCAAGAGCTACGAAGACCTTGATGCTGTTGGCGGAGGCGGCAGTGGTG
AGCTGAACTACTAGCCACACCGGCACTGGAGCCACTCAAACAAATCGAGCTGGGCAGTGC
GCTGTGTGATCTGATCATAAGGTTGGCGTTGGGGTCGACTGTTCCAATTTGCAGGCTAGT
CTGTCATTTGTTCTACTTGGGAAAGGACCAGGCATGGGACAGGGCGTTCCTGGTCTGGCA
TATGCTGCATTATAGTGCATGCGTGTAACTTGTATTCATCAAAACCATATGATAGATAGT
CAAGGCAACTCATGACAAAGTTTGCGTGCTTGTTGTTTCGAGCGATGATGCTGCAGCGCA
GACATTTGTTTCGACAAGCTTTCCCCAGTCTCAGCGAGTTGCAGTCCGGGACAAGTTGCC
CGTGGCCCACTTGGCACGTGGTCCAGACCGTGGTTGAGGGTACGGTCAAGTGTAAGACAA
GCTCTGGGGATGAGGTGCCATGGAACTGCAACCGTCTGAACACGTGCGTTTCTGACATTC
TCAAAGCGCTCCAGGTGATGGACATGCGTCAAGCTTTAGGCAGTAGGGTTCAAACATCGA
AGTGTTTCGCGGAACAGTATGACTGTGTTTGCAAGAACGGACTGCGCGCGTATTCGTAAA
ACGACCTTCAACCTGCAGCCAAGGGCACCTCTGATGCCGTGCGTTCCTTTGTCGCCCGTG
CAGCCCGCCCGAGGACTCCTAGTCGATCGCAGCGCGCCCGCTGATTGCTCGGCCCTACCG
GCTAAGCCATGGAGTGACGCATTCCCGCTCACCAGCCACAGTTCTTCACGCGCTCGCAGT
GCCTTGAGTGCCGACGAGCATCGACGCAATCTGCTTTGAGCGAACTGCGGGCGGAGCTGA
TCCTCGACGAGGCCGATTCGAGTATCGTGCACGCAAACCCTGGCAGATTTCGCCGGTGGG
AGCAGCGTGTAAGCCCCAGCAGCAGCCACACTAGGTGTCTAGTTGTTGCAGGATAGCCGG
GCGTCATACAACACGCGTCGACATTACTTTATCACTTCGCCGTGCCCAAGAGACCGAGCT
TTCTATATAACTATTTCCGGATCCTTGCGACCTCGACGCCTGCGCCTTCTCCCTGCCCCT
CTTTTCCTCTGACCTCTTGTTTTATCATGGCTCAAGGCACCCCGCCTGGCCTGGCGCTCA
ACGGATACACAGTGCCCACCACGGACAGTCAGCCCTCGATCTCCAACTTTGGCGAGCCTC
ATGCTGCAGGTACAAAGCGGCCTGGCGCTCAGCGGGCAGACACAGCCTACACAATGGCAT
CTATGATGTCGGTGCCGCCAGAGGGCTCCATCCTGACCGGCAAGCAGGAGCACTGTAAGC
CGGCGAACAGCACTCAGCGCACCAGAGACACTCACGCATATGCAGACCTTAAGCGCGAAC
TCATTTCCCAGCAAACACAATACGAAATCTCCGAACTCTCGTCACCCACTGCCCTCAAGC
GCTTCGGCGCACCCTTCCGCTCAGACGCCGGCGAAGTCGCTCCAGAAGACTCGGAGCTCC
CACTACTGCGCTACATATTCGTCCACCATGTGCGAAACTTCCCATTTCTGGACAAGGCCA
AGGAGAAAGAGTTCTGGCAAAACAAGCTGCAAGTGGTGAGTTGGTGACTTCATACGGAGG
TTGGGAGCGAAGGCTGACAGGGCAACTTCTGTAGTTCCTCGAATCTTTCGCAAGCAAGGA
CATCTCATCGTCAGAAGACCGCCTCGAAGAGACAAAACGAAGGAAGCTGGCGCTGAAGGC
AGAGAAGCTGGTCGAGCTTATGATGGTCTCTGGTATCCCCACCGCGTCTGGCTACGAGGA
GAGGATACGCTTCTCTGAGATGGAGATCGTCGAGCGCGGCGCAAACGTGGAGGGTCTACA
CATGAACGCACCGAGTGGGCATTTTATTAATGGCTGGGATGTCAACGTTGCCGGCGTGCG
AACCACGTCAGTGAAGAAGCACGTCCGATACCACACACACGCGGTAGGTCAAAGTCGCAG
CGACTGGCGAACGCAAGCTCACGAATTGTAGGAATACATTATCAGAGTCAAACAGAGCGG
CGGTCGAGAAATCTACGTCGGCCGAAGATACCAGGACTTCGTCAACCTCCACAAGCGGAT
ACGCCTCGAGCTTCCCGGAAAAGTGCTCCCTCCACTTCCTCGCAAGAATAAGAAAGACTC
CATTCTAAGTTCGAACAAAGATGACGATGATGCTAGCTCCATCTCTTCAGTATCAACACA
AGGGCCGGCACCTGACGTATACGAGAAGAGCGACGGCGGCGGTGGAGGTCTGCGAAGCTA
CCTCTGGGGTGGCGGTCACAAGAAGAATGCTTCACAAACATCACTCGGAGGAGGTCGAGG
GACACGGTCTCCTCGTGCGTCAGGGGAGGGTTTCGGCTATCAGCCACCACGTACTCTCTA
CCGCGAAGAGCAGCGTGTATCGCTACGAGCTTTCCTTCGATCGTTCTTGAACAACGAGAG
GATTGCACAATCAAATGCCATGACTGACTTCCTCACGCGCGATCCCATCGAAGTCAACGA
GGAAGAGATAGAAGACATTGAGCAGCGCATGATCATGGATGAGAAGCGCATACAAGAGCA
AAAGCAGTTTTACGAAGTGGCACGGAAACGTGCTGCCGAGCTCGACATACACATGGAGAA
GTTTAGGCGAGAGATTGTTGAGAAAAACGGACTCTCGCACCTCTTCCAGGAGATCAGGGT
GAAGAACTCGATATCCCAGCTCAAGCCAGAGTATCAGAAGTTTGCAGAGTGGTTGCGGAT
AGAGGTCGCAGCTACCATTTACCACCTCTTCTTGGCCGAAGACAACTCACCGGAGCTCTT
CGCACAGGCGAAACGGATACATTCACTCGTGCCATACGGTGTGCTGAAGAACGTCATCAG
GATTGCCAACCCAGCAGCGGTAATGAGCGGAGTGCTTGATTTGTTCCTTGCGCAGCCTTT
TGGCGCAAGATCCTTGCTTCAGCGCATCTTTGGTATGGCCATCAACGATGGCGTCAATTC
TGTACAGAAGACGATTGACACCCTCGGCTCCATGAAGATCAAGGACGAAGTCTTATGCGC
AAAGATCAAAGCCTACGTTGAGTCAAACGAGGACGTTAAGCAGGTACTTCGGCAAGAGGC
GGAGAGCGAGCAGGTCGACATCGTCGTTACAATTCTACGATCCGACTTCTTCAAGCCAGA
GTTGAGCTCCCAGCAGGTGGAGAAGGTCTTCAATGCCTATGTTGCGTGGAACAATGCGGT
CGAAAATGTGAGACCGACTAGTCGTTACAGCAGAAACAACAGCAGTCGCAGCGTTAACAG
CGTCCTTACTAATGCGTCTGGTCAGATCGACAAGGACTTGCGACAGGGCGCCGAGCTCTT
TGCGCATCTCAAGCAGTACCTCAAGCTATGTCTGAGACAGCGAGACAAGCTTATGATGCT
CCAGATCATCGAGGAGGTAAGCATGCAATATCAGCTATGAGAGAAACATTGACTAACGAT
CCCAGCCCACCACCCTCCAACTCTTCCGCGACCTCTTCACCATCTTCTACGAACCCCTCG
TTCGCGTGTACAAGTCCGCGAACGTCTACAACAGCATCACCGACTTCGCCATGTTCGTCG
ACGACACGATCAAGACCATCGAAGCCTGCCAACGCCAAGAAGTCTCTGCAGACCCCAACC
AGACCGTCCAAGCTTTCATCGACCTCTGCGCACGCCACGAAGACAACTTTTACAAATTCG
TGCACGAGGTTCATATTCATGACAACGGCCTCTTCGACCAGCTTATGGGCTGGCTAGAAG
GCATCCTCGAGTTCCTGCGGCACGGCCCCGGTGGCGGCGGCAAGCTCGACATGAACGCTC
TGTTCCAGGGTGGCATGGACTCGAACACCATCGACAGACGGAAAGCTATCAGAGAGATCA
ACAGCCTGATCAAGTGGCAGACCGCCCGCAAGAAGTGGCATCAAGACAAGACGAGGCAGA
AGATGGCGAGTGCTGGCGACGAGCCCGATCCCGTGCTTGGCGGTATGGCAGGCTTCAAGA
GCAGCGACTTTGGGCTTAACGAGGTAAACAGTCACCCCTATTTAGCAGTCAGCTTGTACT
AACATGCAAAAGCTCGACCTCCAAGATCTCGAACTCGACGACGACGCCACCGACTCCGAC
GAAGAAGAAGAGCTCGACGACGACGACGATCCGATTGAAGCTGAGCGCAAGAACCGCGCG
AGGGCGGCAGAGAAGCTCAAAAGGAGAGCGGGCGAGCCGAAGAAACCGGCGATTGAAGAG
ATCAAGAAACTTCATCCGAGTTTCTTGGCTATGTTGCGGAGTGTGCTGGCGCAGTAGAGG
GCGGTGAGCGGGAGTGTTGATGAGGGAAGACTACATATTCCTAGATGACACCTAATGGTA
GATGTATATGATCAGGCGGTTGTGCGTAGGACGAGTGGCGTCATTGTTGTTACTGCTTGT
CTATATTCACAATCTTCTTCCTGTTCTACACACACTGAAGAACAAGCAAAAAGAAGGTAA
ATCCCTCGTCTTCCAGAACACTTTTCTTCTTCCTCATTCCTTCTTCGCTGGCGTCCCCAA
CATCGGCACCCTCACCTCGATACCACCCTTCCCATACATCCCAAACAACTCCACCTTCCT
CTTGAAGTACTCATGCGCTGGGTCCCAATTATCATGCCTCCCATTCCACTCCAGGCTTAC
CCTCTCCAGACCCTTCATCTCACACAGCGTCCTCACGACCTCCACAACATCGTCCGCCAA
ACACACAACCTTCTCGCCCTCCATCTTGAACGCAAAGAGCACATTCTCATTGTTCGCAGG
CACCAGTCCGCGCGTCTCGAGATAGAGCTACCCACTCACTCAAGTAAGCGCGAGAGGGAC
GTGAAGCGGGACTGCAGGGCCGAGGTTCATGGCGTAGGGGAGGCCGTAGTAGCATTCTGG
TCATATGCGTGGGTGGAGTGTAAGGTTGAGGGTGTAGATACGGATGTGGTGCCCGCCGAG
CGCGTGGGTGAGGATTTTGGTGCGTACTTCTTCGGGGAGGCGCAGGAGCGGTGAGTTTGT
TTGTTTGAGCAGTGTGCTGAGAGTTCAGCATGGCGGGTTGACTGACATTGGTGCTGTGAA
GGTATTTGAGGTGACGAGCGGACTGGAGTGGTGCGGCTGTGGAAAGCCCAGACGGTAGGG
AAGGGATTGCATGGCGCGATGGGCTTTGGGTGATTGACAGATGTGTTTTCGGGCACACGG
TTTTTTCTGGGAAGTGGGTAGGGTTGGGTCTGGAGGCAACTGCAGGAAGGAGATTGCAAA
AGCTGCAGGTGAAGGAATGTATCAGAAAGAAAATCGCCAGCACAAAACGAACAGCAATTG
CACTGACATTACTCCAGCTTCTTGTCCTTCTGTTCCTTCGCTCGTGACGGGATTCTCATG
AAGCTTTCGCCGTCATTTGTGAACATCCGCTTCACCACAACGACCTTAAAACCTACCACG
ATGACCAACCTATATTTTCAACACTGTCGCACCCGTAGGAAACCGCACACTACAAAGGGA
CGAAGCAACACCATGTAATTCTCCAATAAATATCGCGGATATTGCGTCCTGTCCACTAAA
CAGGCTTGTTAGCACGATCCGTAATCAACAACAATCACCGCTTCTTCGTCTGCCAGCAGA
GATTCATAACGCCATCTACGAATACACACTCAGCGACGTTGAAGTCCGCCTTTTCGACTG
GTCCTCCGGATATATCTCATGCTACCTAGAGCCCTATAGCCCCAGCTACTGGATGCACCT
GCCTCCCTTCATGCTCCCACCGTTGGCGTACGTGTCGCCCAATTCAACACGAGACTTCGT
CCCTACACCTTCGTTTCTACGAATTCCGTGAACGTCTTACAGCCCTGACAAGCTTCATTA
GTCGACTCAAAGGCGACAACGCTCAGAGGTGTATCTGCATCGAGCTGGGATGTGACGGTG
GTCCAGTATACCGCGACGGCGCATATCAGCTTTCTGGCAGCTTCGTCGAAGTTGTGAAGG
TTCTGAGAAGTTTGTCTGGACTCTAATGGGTGGTTGTGGAGTGGGATGTCGCCTACGCCC
TTCCAGAATATCAAATCTTCAGTGCAAAGGTTGGAAAGCTCTTTGGGCTTCACGGACTTG
AGAAAGGTTCGAGTTCCGATGGTTTGATCCAAAGAAAACACGGGGAAAGGCCTAAAGGCT
GGACAGATAAAAGACGGATTTGACTGTATACCATGGGAGGAGAGCCTGTTCTTGATCCTG
GAGGCAGCGCAGGCTCGATAAGAGGTGCTGACGCGCAATGCAGGTATGGGCACTAACATC
CGGATGCTTGGGTAAGAATCATTGTCCTTGACTTCTTGCCGTTACCTTGGTTAGTAGGTT
CGGTTTCAATGCACCTTCCCTCCTCTCATCTCTTGTCCGTTTGTTCCGCTTCACTGTATC
GACTATTCATACCGCCTGCTATTTGTACTCGCTCGCTCCCAGCCCAGCGTCATGAACCAA
ATCATCTGTGCGTGTTTGGTAAGTACAAGCGATTAAATCCTGCGTGTGGCACATGCCGTA
GTGGTCTTCAGAGGGTATATTCAATCATGCTCATACTGTTGACATACTCGCGATTCGTGT
GAGCAGTCGCTGCGCCATCAACGCCCTTTTTGTATCATACAACTCGTCTACCCGTCAAGT
ACACCGCTCTCCTTCAAGCTTCTAAACAGCTCTGGCTCGAGGAACTTGCTGATGGTCACA
TCCTCAGCGAGACCCTTCCTTCTTCGTGTCTTGAGCACGAAGTCTCTGGCGAGTGCCTGT
GCGGTGGCGGGCTCGAGGGGTCGTAGCTTGATCTCCTTATCCAGTGGGTCGCCGGGTACG
ATGGACCAGCGGTCGAAGACGAGGGAGAGTGATACTTGGCCTTGCGTGTGGATCTACGTA
ACAGTCAGTATAATCTTAACCATCATGAATACAGAAACTTACTCTCAGATCGGTCTCGAA
ACCGAAAGAATCGATGACCGGAATAAGTCCCCTCACATTGTACAGCGGTGTACCAGCGAT
CGGTCCATCCTGCAGCACGTGTCCTCTCCTCCTGGCAAGCACTGTGTACAGACTACTCTT
AGTGTCCGCAGGACCAGTCATGCTGCAGGAGTATACCGGCTCCATCAGCCTGGGGCTTGC
CATGAGGAAACTCGAGTAGCAAGCTCGTCGACTTGTGGGGATGATCTGACCACCTCCACG
GAAGATGGCTTCTGACGCCAGCTCAACGTCTGTGATGCGGAACTTGGTGTTGCGAATGGG
TTCCTCGCACAGTGGACCTTCACGTGTCGCCCAGCTGAAGCCTTGCCGTAATGTGTCGCG
AACCGTGCGGAGTGTTTTTGTGTCGACTTCTGAGGGCAGTGTGTCGTTTTGCAGGATGTT
AGCACCCATATCGTCAGGTCCGAAGGCCCAGATATTGCGCGATGCAAGCAGATCGTAGCC
GTAGTTCTCTTCGAAGAACTTGCCAACCACACGGACAGGGTCTTTGATGTTGACCTTGCC
AGCTTCGATATCCTCTGCGATCCCTGGGTCTAATGGCTCGGCAATCATGGTGAGCTTGTT
CTTCTTGTTCGGTGTCATTGCGTAGCACTTGATGGCAGACATCTCGACAACCGTCTCGCA
GAACCTCGTGACTGGATCCGAAACCTTGATCTCCATGTCGGCATACAGTCGTCGCAAATC
GTGCAGAACGCAGTCCATGTACAGTTCGCCAGTACCGAGAACAACGTGTTCTCCTGACTC
TTCTACCTTTGTGGTAATGAGAGGGTACGACTTGTTGATCTTACGCAAACCGTCCAGCAT
CTTCGGCAGTTCGGAGGGGTTTATGGGCTCAACTGCCACCTTGAAAACAGACTCAAAGAA
GTGTCGAATCGGTCGGAAGATGTACGCGTCTTCGTCGTCAGGCAGCTTCGAAGCGACAAT
TGTCGCCGTCTTGACGATCGAGTTGTCGACACCGCCCAACAGCACCCAGTTGCCTGCTGG
TACACCACTGACAGGTACGTTGTATCTCGACTCGGCGATCCATGTGTCTGTAATGGTGGC
AACGACCATGTCTTCCTCGTCTTCGATGGTGTAACCCTCGCCAAGAACGCGCACCGATTG
TGGAGACTTTGCGATACCGCTCATGACTCGTCCCAGAGCCGTGAACGACTTCGCGTCCGT
AGCATTGAACAGCTTTGTAACGTGCACCACAAGAGGACCATCCTGGTCACACTTCTCCAT
AGCCTCTGCAGTTTTTGAATCCAACGGTCCAGTGTAGTGTCGCTGAAGTAATCTCTTCGC
ACCTTCGGCCGGCGATGGAACGTGTTGGGTGATCATGTCGACGAAACCTGACGATGGGCC
AAAGTACTGCTGGCACACCAGGCGCATGAGCTCCTTGGCATCGGTCTTGTACTCCGAGGG
CTTCAGACTGATGCCGAGTGCATTCAACGTGTCCTTGAGGTCGGCTGAGCTTTCGCTAAG
AGTGTGAGAGTAAAGTTTGTAGACCGGCTCCAGAATCCAATGCACGAATGACCGTTGCGA
CCCCTCCTCCTGTGCTTTACGGCTAAACTTGCGGCTACCCGGGTTGTAGAAGATGTCGCC
CCATAGTCGCAAGGCGAACTTCTCGACATCCAGACCCTTCATAGGCACTCCGAATCCTGG
TAACCGCGAGGGCCCTGGGTAAAAGTCCGAGTACATCTTTGCGAACGACTGGATTGTGAA
GCACCATCGCATACTTGTGCAGGCGAACGCGACATTGCCTTTCTCAGGGCTGACTCGTCT
GCTCTCGCCCCTTCCAGGAATTGTGTTCTCGATGACTGTGTTGACCTCCTCTATCACATG
CTTGATCTTGAAGTAGGCATCCTTGGGTGGAAGCTTCAATTCCAAGATGAGACGATCCAT
CTTGTTGATTACCAAGGTCAAAGGAAGGTCTTCCAGCACCGCATGCTTGATGACCTGCTC
TGTGTTGACCTGTACACCTTCCACAACATCCACAACCAATACCACACCATCGACCAGGCG
CAAGGACGATGCAACCTCATCTGCGAAGTTGACGTGTCCAGGTGTATCAAGAATGTTGAA
AAGATGCGACTTCGACTTCGTGTTCTGCAGAACCAAGCTCATCGGCGCTGCCTTGATTGA
AAGGCCTCGTTCGCGCTCGAGGATGTGTACGTCCGTGTATCGCAATTGCTCCTCCCTCTT
CTTCCCCTTCTTGTAGTCCAGTCGGTCCTGGATGTCGTGTGTCTCCATCACCAACATATC
CATGAACGCAGTCTTTCCATGATGCAAGTGTCCAGTAATTGCAATATTTCGTATCTGATC
CGGAAAGCTCATCAAATCGGTCAACAGCTCTCTCGAGTAGTGTACAGGCGGCAGATCTGT
CTCCTGCACTGTGAACTTCTTCTGCACGACTGGCGCAATGATTGGCTGTGCCAGCGACTG
CGTGTCCTCCTCTTGTACCAAAACTTCGACATCTTCGCCATATACGTCGGCCGCGGAGGG
GTAGTACTGTTTGTCTTCGTGCAGGATCACGGCGTTCGATGGGCCCTCGTCAACCTCCAT
AAGCTGCTGGTCGTTCACCTCGGCATCCTCGGGCTCGTCATCGTCGAGGACATAGGCGTC
CGCCGCCTCGCCGTTCGTCTGGACTTCTTCATCGGACTCGGCCTCCCCAATAAAGTTACC
AAACCTATGCCAAGTCAGTCGCGTAAATATTGACTGTGTTTTGACAGGTCTTACTCGTCG
TAAAGGTCATCCATGGCGGTGATACGCGTAAAGTCAGCAATGCACCGATGCGCGTCACGG
CCTCGAAGCTATCCAAAGATTCTGGCGATGGCGCCGGCCCGTCAGTTTCGCCTAGCTCCA
TGCAGAGAGGTGGGGCAGGCGGTGAACAATGGCACCAGCTATCCCTGCTTAGTGCGGGCT
GCAGGGAAAGTGTCGACCGATGGCGGCGCGTTCTGCAGAGAAGAATCCCATCACATTTTA
AAGGGGTCGTTTCCTGCCTCTGTTGAAGAAAGAGCTGCTTCTTTCCACGTACAAGTTTTC
TGTCACGTCTAATATACCCAAAATGTCTTCCCTTCCCCCCGTTTACATTGTCTCGGCTGC
CCGCACGCCCACGGGTATGTTCCTCGGGTATGTTTTCTTGTCGAAACGAGGGGCAACGGA
CAGTCAACTCACCACCAACATAGCTCCCTCTCGAGTCTGAGCGCCATCCAGCTCGGTTCC
CATGCTATCAAGGGTATGTTGCAGCTTGTTTGTCTCCTCTGCGGCCAGTTGTCTAACATG
TGCACAGCTGCCGTTGACCGCGCCGGCCTGAAGCCTGAAGATGTTGAGGAGGTCTTTGTT
GGCAATGTTCTCTCTGCAAAGTGAGGAAATACCTCCCCTTTCCCTGGAACTCCACTGACA
TACTCCAGCCTCGGCCAGAACCCTGCCCGCCAGTGCGCCATTGGTGCTGGCCTCCCCGAG
TCGACCGTTTCCACCACCATCAACAAGGTGTGCGCCTCCTCCATTAAGTCGATCATCGTT
GGTGCGCAGACCATCATCACTGGCAATGCCGACATTGTTGTTGCTGCCGGTACCGAGAGC
ATGTCGAACACCCCCCACTACCTCCCCAACTTGAGGACTGGCGCAAAGTTCGGCGACCAG
CCACTGGTTGATGGTGTCCTGAAGGACGGTCTTACCGACGCCTACAAGAAGGAGCACATG
GGCCTGCAGGGTGAGGAGTGCGCCGACGACCACGGCTTCTCTCGTGAGGACCAGGACGAG
TACTGCATCCGCTCCTACAAGAAGGCCATTGCTGCGACCGAGGCTGGCTGGTTCACTTCT
GAGATCGCCCCCATTGAGGTTCCTCAGGGACGTGGCAAGCCCCCAGTCACCGTCTCCGTT
GACGACGAGCCCAAGAACGTGAGTCTTTACATCCACTCAGGTGTTCACTAATCCAGTGAA
CTTTGAGTAATCAGTCACTAACGAAACGCAGTTCAACGAAGCCAAGACCCGCACACTTCG
CTCCTCCTTCAAGAAGGACGGTACTGTTACTGCCGCCAACGCCTCGCCGCTTTCTGATGG
CGCCGCTGCACTTGTCCTCGCCTCGGAGGAGGCTGTCAAGAAGCACGGCCTGAAGCCCAT
TGGCAAGATCCTTGGCTGGGGTGATGCTGAGCAGAACCCCTCCAAGTTCACCACTACCCC
TGCTCTGGCCATGCCCAAGGCTCTGAAGCACGCCAAGGTCGACATCTCCGCCGTCGACGC
TTTCGAGATCAACGAGGCTTTCAGTGTCGTTGCGCTGTCCAACATGAAGATCCTCGGCAT
CAACGAGGACAAGGTCAACCTTCACGGAGGTGCCGTTGCTCTCGGTCACGCCCTGGGTGC
CTCTGGCGCTAGGATCACAACTACCCTTCTTGGTGTGCTCAAGGAGAAGAAGGGCAAGGT
CGGCTGCGCGGGTATCTGCAATGGTGGAGGCGGTGCCTCAGCCATTGTTGTCGAGTCGCT
GCAGTAGAGAAACGAATACCCAAATGATTTGACGCATAGGACGAATAAATAAATGAAACA
TAATTACAGTACCTTCAAGACACGTACTTCTTCTGGCATGTCGAATTGGAACATGCATCT
TGTGATGGACGTCAAATTGAGGGCGTATCGAGGCTCTTATTGCCGGTTTCACCAAAAGTA
CGACAGCTTTGAAGTGGTTGAATGGCCTCACCCCGCACGATCAAGTGGCCCGAGATAAGA
CATCGTTCTGTGAACACGCCTTGCGGAGTTGGTAGTCATCTGTCACTAACTCACGCAGTC
TGTCAGACGCAGGATTTTGGAGAGCCTCATGGTCCTCGTAATGCGGCCTTCCGTCTGCAT
GCAGGAACGCTGGTGTACGCACACGTCGAAATGCAGCAGAATCTTCCATGCGCGCATTTG
TTCCCGACCGACAGAGATGAGTGGACGATAGCGATAATAAATATACGTTGGGTAGAAATA
GTAGACTTGAAGGTCGAGTTTCAGGCCGGTGGACCATCTAGCTTGCCTTTCGAGCGGCTC
CCCTCGTCCAATCAACCCCTCCTCCGCAGCGACTTCAACCGCCTCGCGTTTCAACCTGTC
AAATCCGCGGCAGCGAACCGCAACCATCACACCAAATAACAACCTTAGGTTAATCGAAAG
CGGACCGCGGAGCCTCGGCCACGTATTGCCCAGGATGCGGTGTCCTCGCGGCTGGTACCT
GTTTCACGCGCCACCAGTCGATGCTCAGCGACCAACCCGTTCAAATGTCCATGAAACAAT
GCGGTCTTGGTCAAACGCTGCCAATGGCGTAGTCGAGCCTTGTCCAACGCCTTCCAGCCT
TGCCTGTGATCGTCAGTGGCTATTCCCGCATCCCTTCGACAGACTAACAGTGATTGCGAC
TCGTGTGCCTTGTTTGGGAGAGGGCTTCTGGATTCAGTTCGTTCGTTGAAACAGAACTAT
GCTGGTTAGACAGGATGGACAACCGCTCGTCTAGCAAAGCGAGAGATGCCTAAGGGACAT
CTGTGGTTTAGTGCGTGCTGGGAGGAGTGCGGCGTATATAGGCGTGTGCGCCCCAGTTTG
ACTACTGGGTGTCTCGCTGCTGGTAGTGTTCTCGAGTCTCTAGTCTTCTGTCTCTTCTAT
AGCGTCTAGTACGCAGTCATTCTCTTCGGTCTTCTCTTCTTCTAGCGTCTTGATGATGCG
CTCCTTCACACTCCTTTTGGCCGCGGCCTCGCTTTTTGACCTTAGCATAGCTGGCTATGC
TTTGGAGGATGACTACATGACTGACTTCTACGGCGCATTCGACTTCTTTACAGCAGCAGA
TCCGACAAGCGGTAAGTGGTGCTACGGATGAATAATAATTGCTCTGCTAATGATGGCCAG
GCTTCGTCAAGTATGTCGACGAAGCTACAGCGAGGCAGACAAACCTCATCAATGCATCCA
CCACGGTACCAGTAGAGTGGGGTGTTGACTCCACCAACGAGACCCCAGAGGGGAGGCCCA
GCCTTAGGCTCGTAAGCAAGAAGAAGTATAACGCTGGGCTGGTGGTTATGGATGTGGCGC
ATATGCCTACTGGTTGTGGTACATGGCCTGCGTACGTAGTGACACTTTCCTCGATACCGT
CTCGGGTTAACATGATGTGCAGTTTTTGGATGGTAGGACCCGACTGGCCGACTGGTGGAG
AGATCGATATTCTCGAGGGTGTCAACGAGCAGACGAACAACGGCATGACGCTCCACACCG
CTCCCAACTGCCAGATCGGCCCCGACACCAGCATATTTGCTGGTGAAGTCACTACGCCTA
ACTGCGATGTCAACGCTCAGAACCAGAGCAAGAACGTCGGGTGCTCCATCGAGCATCCCT
CAACAGACAGCTACGGTGTCGGACTGAATGCGATCGGTGGTGGCGTATACGCAACTCAAT
GGACCGCCGAAGCTATCAGCGTCTATTACTTCCCACGGGGCTCGATTCCAGACGACGTTC
TCGGCGACGCCCCTAACCCTGATGGTTGGGGTCTTCCCGCTGCTAAGTTCACCGGCGGAT
GCGATATCGAGAATATGTTCAAGGAGCAGCAAATTATCTTTAACACTGCGTTCTGCGGTG
ACTGGGCTGGTGCGGTCTGGGAGAGCGGGTCTTGCGCAAAGAAGGCAGCTACTTGCGACG
AATATGTGCAGAACAACCCAGAGGCCTTTAAGGATGCATACTGGACCATCAATGCGTTGA
AGGTATACCAGGATAACGGGAGCGACACGCCGGCTCCGTCTGCATCTGGTGTACCTGCCC
AGAGCACTGCCATTTCTGAGCCGGTCCCAGTACCTACCGGCAATGCTACAGTGCCTGCGA
TTTCCTCCGGCTATGCGACGATCCCCACCGAGGTCCCAACGAATGCTCCCATTCTTTCAT
ACTCTGAGGGCTCTTATGTCACACCAACGATCTCTGCTTCTGAAGAGCTGCCCGCCGAGA
CCAGCACACCGGTCGCCGAGCCAACACCGTCCGACAGCGTACCCACGTCAGAGGCTCTCG
AACCCTCAAAGACACAAAACAGCACTGGCTACCCCGTCGCACCAACATCAGCGGCTGCAA
CAACATCAAAGGCCGCGACACCAACCAAGCCCGCTGATCCCGTCGGAGACGATGGTATGC
CAGGCTTCCAGTGGCCTCAGCCCGGCGACGCACCAGCATTGAACGCCACACAGACCGCCG
ATACGCCCTCTGAGCCCACCGCAGCACCGTCCTGCAACATGAGCCTGCCTGTTGAGAACC
TGCCCAGCACCACCGCGGCTGCTGCACAGTCAACAAGCAACCAAGACTACGAGTCCCCGC
CAATCGTTCCTACCGATGCTCAAGACGAGGCTCCTGCGACGCCTACAGTGACGAATATTG
TTGGTGAGAAGAAGACCGTATACCAGACCGTGTATGTGACTGTTACTCCTGGTGCAGAGG
CAACGCCTGCAGCGGGCTTAAGTAAAGCTAGGGCGGCGAGGTTCTTAAGAGAGCATAGAA
AGAGATCCGTTGGGCATCAGGCGAGAATGTGAGATGGAGGAAATGCAGAAGCGAGAAAGA
GAAGGAGAGGATGGATGTTGGATGATTACATGATGTTGTTTGAGTACGCGTATACCCTAT
TTTTTTGGTACATACCCTTCTTGAGAATTGACCCACGACGACAGTGTTCAGAAAGCCTCA
AAATCATGCCTATTGGTACTACAAAAGTGGAAAGCTCGCGTACATGCAGGCTTGATGTGC
TACAAAGAATGTCATACATGCGACCAAACTGCCAGTATAAGTGGCAAAGCTGAGATCTAC
TCCTCAATACTGACTTCATGGAGGCCAGATCTTGATGTTCTTGTGAACATACGCTAGTGG
TTTAGCGTGCCGATGCTTTTCCGAGTCGCAAAACTCAGCTGTTAGCCGAGGCTGAGGCTC
GGCAGGGTGAATGTGTCCCAACTTCAACACCACCTATCTCCACAATGTATGTATATGTTG
TTATCAAACTCCAGCATCTTCATCAACAGTATCAGGGCACTTGGTCTAGGGGTATGATTT
GTAAGCAACGCCTTGTTCTCTCAGGAAGTTTTAAATATTAATAATGTAACAGTCGCTTCG
CATCAATCGATCGCATCTGTGAAAGGTCGTGGGTTCAATTCCCACAGTGTCCATCTTTTT
GGCTGCAACGATGATTTGTGAACATCTCTGGGGTTGTGGCTGTTCTTTTTGCACTTGTTG
TCGTTAACTTCGTTGCAGAGGTCGGTGGGACGGCAGCTCGGTCTGGTGGGGCAAGGCTCT
CTCAGGGTTTTGCGCACTCAATTTAAATTAAAAGAGGAACAAATAATTGCCTCAAGCGTG
CGGGCTTTGTTTGCTTTATGCTAACAAGCGCTTGGATTGGTTGTGGCTGTCAGTAATACT
GCGGAAGGACTTCGAAATTTCTGAACCACAGGAACTTCGGGTGACGATTTAGAACAGGAC
TACACAGGACAAGGCGCTCGACTCGCAGCCCATAAAGTTTCGAAGCTAGTTTTGTAATGT
ATTTGTTTTGCGTGTTGGGCTCCGGATGGCCGCGGCCGATCACCAACATTAAAACATTCT
TTAGATACTTTCATCAGTCATCACGAACAACATCGTCGCAGATCTCTACTACAACGTATA
TGCTATCTTATGAAAGTCAATGATGAAGTATACAGAGAGTTAGCGATGCTACACACACCG
CACCTTCTCACACAGCAAAAAATTGACGGCGCCACAGATCATCCATCGTTGTACAACAAA
CAAGCAGATCTCCTTGAATACCTTCAGCAAGACGTATACAGAAACGCAAGCCTTCTGAAA
GCTCGATAAAGATTTGCGGCTATCTTCTGTCCTTTGTCCAACTCTTTTTTGTCAATCTCG
ACGCATGACGGTTTCTCTTCTGACCTCGCTAGGAGCTCGAAAGAAGAGTCTTGCTGTTGC
TTTGGTGGGATCTTTTCTCGGATGACATCTGCTGTGGCTTTTAGTTGGGGTGATGTGGAG
AACTCTATGTAAGATCACAAACGCTCAAAAACCGACTCATCTTTATGGCAGTTCTGAAAT
ATGTCTGTCTATTAGATCGCGAAGCTCTTTTTCGAGATGAAACCATGATTCTTGCCCGTC
ATGATTCGATTACTTCTCACTGTACCAGGCACTTCTCTATACTACCATCACACATTTAAG
TCGATGGTGAACGCCATTGGTGATCACTTGAACTGCGGAAGATTACTGGGTCGAGCTTTT
CAACTTCTTGGGCTCATGATCTGATGCAAACAAGAATGTTTAGTGTAATAGTGATCGTGA
TTGGGTGTCGCTCCGTTATCTATCTTCACTAGTCAACACCCATCGTGTCACAGTTTGGGG
TGCTCTTGCCTGTCGTACCTCACCTGCCATGAGAGTGACTGCCACGCCACACTAGCGTTG
TTTACAGCTACCTCCGCACATGCGTACTGTCCACGCTGCCCAACACATCGCAACCGCTTT
TCTCAAATTCACAATAGTTGTATCAAAACTTAGGTTGCTTGTTATGACGGCCCGGTAGTT
TCGCAGCCGCAGGCTGATGCATGCACTCAGCCTGGTCGGTGCAGGCAACAGTGAGGCCGA
CAACGCCACACCTGCAGCTGTGTGGGCGAACCATCAGCCTTCGCTTCACCCAGCTCTAAC
TCCTAGCTAATCAATGCGATAAGTGATGGAATACAGCTCCCTTTCAGCTAGGCACAAGGC
TGCTGCTGACCGGTGAATGCGATCAATGCGGCATATAAAGTCTGTTTCCTCTGTCCTCAT
CCAGCTCGATCCATCTTATTCCATCGTATCTTCAATTGAGCTCGAGTCTGTATTTCTCTT
TCGATCCTTTGCGTGTACATGAGCTCTCATACCGACGACGAGTGGACTGTTCTCAATCCC
ACTGCTTCACCTCAAACCACTATGGAGACCGTCACTCACGAAATCCCAAACACGGCCGAA
GCGCCGACTCGTGAATACACCATTAACACCAAGTCCACTGTCAATGATAAGAAGCACGAA
GATGACTGTACTTGCGACACGAAACCAACGCTCCTGCGTAAAGACAGCATAGAGTCCATC
GACGAAGACTACCGACGCCCCCGCCGTGCTGGCCGCGTGCCCCCTCCTCCTCACCGTCGC
TACACGCCATCACTCCACCAATACTATCCGCCTACAAATCCTTTCGCACACCAAAGCTTT
TCAATCAACTCATCAACTGAATTGCTCGCAAAGGTTGGCAAGGAAGATGGCTTGACCGAG
TTCCCACCCCCAGCTATTCACAACATATACCTCACAACCTACCCCTTCGGCGATAAAGAC
GTCAAGAAGTGGTCATGGCTGTTTGCCGCCGGCGTTGAGGATGAATACGTGGCGCAGAAC
GTTCGCGACATGAACGATAGTGATGTGCCTAGCATTGAGCGTGTCCGTCAACGCCGCGGC
GAGTTCCTTATCTACGACCCGGAAAACATCGATATCCCTTCCGTCTACCTCTCACGTGCC
CTTGACACAGAGGTGGTGCCTGAGGATAGCAAGCACAACCTACGCTATCTTATCGTTACA
CAGAATCGTCATCGACCAGCTGGATGTAAGCTGCTTGTCGCGGAGTCCAGGAAGGCAGCT
GGTGTTCTGATTTACTACGATATCCTAAAGGGAGATTCGATCTTGTTCGTAGGTGTTACG
GTACACCAGTGCAAGACTGTGCATCCAAAGAAGTACAAGAAGGTGAACAGTCTCGAGGAG
GCGGTTAGTCTCCAGGATGAGGGATTCGTGGGCGTTGTCTGCTGAGCTTGGACATCGTTG
CTCTTTGCGTGCTGATTGTCAGTTCTTCTTCGCCTTCGGGCCTACACTCCCTCTACTTTG
AGTTTTACGTCAATAACGTTATGATGAGACGAAATGGCAATGAAACGTTCCACCGACAAG
CTGACTCCATGTTCGACCCGCATATCGGCTAAGCTCGCATTCTCGCATTTTTCATTCGCG
GGCACAATGCTGACTTCTTCAAGACAACCTGAAGCGCTACCTGTCAGCCGGAACGGCTCC
ACGATATCATCATACATGTGCTCTCATGAGGTCGATCTGGGTATATAAGAATCAGCCTCT
CACTTTCATTCCTGGGCTTCATAAAACTGCATCCTGACATGGCCCCCCTCAACGACCTCC
AAACCGCCTTCCTCGCCAGCCTCCCCTCCTTCGACTCCACCAACACCTCCGTCCATGCTG
CAAGCTGCCACTGCGGAGCCATCCAATATACCGTGACCCTCTCGCCACCGCTACCACTCC
AAAAAGTCGGCAGCTGCAACTGCACCATCTGCACCAAGAATGGCTATCTACTTTTATACC
CCCGTCGCCAAGATGTGCTCATTCACCAAGGCGAAAAAATGTTGAAGTCGCACAGCTTCG
GGCAAAAGCAATTGCTCCATAAGTTCTGTGGCGCGTGTGGGAGTAGCGTGTGGCATGATC
CGAGGTTGAAGACGTTAGGAGAAGAGATGCCGGATCTTTTGGGTTTGAATGTGAGTTGAT
TCGCAGTAGGCACGACTTCCCGAATGCAGGTTGTGAGGTTGATACTTTGCAGGTCCGCAT
GCTGAAAGGTGTAAAGCTGGAGGAATTGAATATCGTGGCGTTTGATGGGTACGGGAATTA
TCCATTCATCGGAGATTCAGCACATCTGCAGGAGGTAACTACGCCATAGTGCTCTCGGCT
CTGAATTGTGTACTTTGCAAGTCTACTGTCAGCCAAAGGGGTAGAGACAGCCGAAGAAGT
CACAAACATTACTTTGCGTTGTCTGCAAATTGAGAATAGTCAATAGAAAATGAACCTTCA
GGGGTGTGAGATAGTCAGCAGTACAAATGAATTGGGTAGAATTAAGAACTGGAGATGGCA
TATAAGCAAACTTAAAGCCAAAGCTCGAATTTGTCACGGGGGATGCAAGAGACAGCCCTT
GGGACGCGACAGAGTGAAGAGGACTCGTTCTACGCCGCCTCTACCGACTCGGCCGCAAGC
GTGGCCGAGGCATTGGTGGCCTGAGTCTCTGGGATCTGCACCCTGCTCTCTTGTTCTGGA
TCTGCCTGATCCTGAGCTCTTTGAACTCCTTCTTGCTCTGAGGCCTCGACTGTTTCGCCA
GATGGTGTTTGGGTGTTGTCGTGCGTGTGGCCATTCGTCGAAGTCCCTGCATCACCCATC
CCAACATCACCCTCCACCGGGGCCTGTGTCTCCGCAACCTCGCTGCGCTCCACTTGCTCC
TTTTTAATCTGAAGTGGGGTTTTGGTGGTTCTGGACGATTGCGTCCTAGGCTGTGCAGTG
TGGTCGCGATCCCCGTTGAAGACTTGATGTGCATAGTCATGCTGCTTCCGAGAGGTATCT
ATGCCCCCGGGGAAGATCCTACCGAGGATGTCGTTGTGCTTCTTACGCATACTGTCTGTG
ACGTTCTGCTCCGGGTGGCCACGCGGTGTTGGACTTGGTGTGTCTGGTCCTGCAGACATC
GAAGGATGAAGACCAGTAGGCGTGGTTCCTACTTCCCCTTCTCTTTGTTGCTCTTCCTTG
CGGGCGTGTACCTTTCGAAGGTTTGCAGCAGATGACTGTGAACGCCTATCGGGTCGGCCA
TCTTTGCGAACTAGTATTCCATCCTCGTTGCGGACTGGCTTTGATCTGGTCTTCTTGACT
TCGATGGGCGAACCCTGATCGGAGTAGACACTACGAGGCCCAATCTCTGGTATCCACTCA
CTCGAGCGCTCCATCAACAAGGAGCCAGCCCGCGATCCACTGCCGCCGCCACCGCGCCGC
ACAGTGCTTCTACCTGGATGTGCAGGATGATCTCCGAAGTCGCTTGAGCTGGCTTGCGAA
TCAGGTACGGCTGTCCAGTGTTTTCTTTCCCACTCTGGTGTTCCAACAGGATGATGCTGT
CCCTGCATGCTCTTACGCACACGACCCCCCCTGCTGCCTGGTCCTCGACCCCCTCGTGAG
CCTCTGCCCCGAGCCGGACGTGAATCAGCCATACGCTGAGATGCTGACCGCCAGCTGTGA
TCTGATGGGCCATCTTGTGTACTATAGGGCGGGTAGGGTTGTGATGATGGTAGTCCTGGA
TGCGCTCCTGGGTGGGATCCTTGGGGCGGTCCTGGGTACGGCCCTGGCTGTGTTAGCGGC
TGTGAGGCAACGACAGGCTGCGTTTGAGACGGTAAAATATGTGATGGGCCGGGAGAATTC
TGGGGCATCGAGGGACCATCCTGAGACTCTCCGGTGATTAGTCTCGGGCGCTTAGGTGAT
CCAGGTGCTGAGCTTGCGCCTTGCGGGCTATCTGTACCGTTCTCAAATACTCGCTTTACA
CCAGCATTCACAGTCGCCCGTCCGTTCTGACCTGGAGCAGACTCATGCCTTTGAGCGCTC
[truncated: 35,888,040 more chars]
